# Supplementary material for: Automatic Detection and Reproduction of Natural Head Position in Stereo-Photogrammetry
Source: PLoS One. 2015 Jun 30;10(6):e0130877. doi: 10.1371/journal.pone.0130877 (PMC4488321; doi:10.1371/journal.pone.0130877)
Supplement: S1 File — (ZIP) [file pone.0130877.s001.zip]

Archive with 5 entries (4 files):
- ref-board/
- ref-board/nhp_Disc-VRed-HGreen-9Cross.pdf
- ref-board/nhp_Disc-VRed-HGreen-9Cross.psd
- ref-board/nhp_Disc-VRed-HGreen-9Cross_pt5.pdf
- ref-board/nhp_Disc-VRed-HGreen-9Cross_pt5.psd
