# Supplementary material for: Automatic Detection and Reproduction of Natural Head Position in Stereo-Photogrammetry
Source: PLoS One. 2015 Jun 30;10(6):e0130877. doi: 10.1371/journal.pone.0130877 (PMC4488321; doi:10.1371/journal.pone.0130877)
Supplement: S2 File — (ZIP) [file pone.0130877.s002.zip]

Archive with 38 entries (34 files):
- autoSPNHP/
- autoSPNHP/3dmd/
- autoSPNHP/3dmd/140918171945.bmp
- autoSPNHP/3dmd/140918171945.mtl
- autoSPNHP/3dmd/140918171945.obj
- autoSPNHP/3dmd/140918172023.bmp
- autoSPNHP/3dmd/140918172023.mtl
- autoSPNHP/3dmd/140918172023.obj
- autoSPNHP/3dmd/140918172053.bmp
- autoSPNHP/3dmd/140918172053.mtl
- autoSPNHP/3dmd/140918172053.obj
- autoSPNHP/3dmd/Axes-12-Nov-2014-153303.mat
- autoSPNHP/3dmd/Axes-20-Nov-2014-140602.mat
- autoSPNHP/di3d/
- autoSPNHP/di3d/Axes-12-Nov-2014-154931.mat
- autoSPNHP/di3d/board_15-10_001.jpg
- autoSPNHP/di3d/board_15-10_001.mtl
- autoSPNHP/di3d/board_15-10_001.obj
- autoSPNHP/di3d/board_15-10_002.jpg
- autoSPNHP/di3d/board_15-10_002.mtl
- autoSPNHP/di3d/board_15-10_002.obj
- autoSPNHP/di3d/board_15-10_003.jpg
- autoSPNHP/di3d/board_15-10_003.mtl
- autoSPNHP/di3d/board_15-10_003.obj
- autoSPNHP/license.txt
- autoSPNHP/license_colortoolbox.txt
- autoSPNHP/license_ToolboxGraph.txt
- autoSPNHP/plastichead/
- autoSPNHP/plastichead/140925161808.bmp
- autoSPNHP/plastichead/140925161808.mtl
- autoSPNHP/plastichead/140925161808.obj
- autoSPNHP/plastichead/140925161808_nhp.obj
- autoSPNHP/plastichead/Axes-12-Nov-2014-153303.mat
- autoSPNHP/readme.txt
- autoSPNHP/spnhpoc_correctmesh.ctf
- autoSPNHP/spnhpoc_correctmesh.exe
- autoSPNHP/spnhpoc_detectaxes.ctf
- autoSPNHP/spnhpoc_detectaxes.exe
