# Supplementary material for: Automatic Detection and Reproduction of Natural Head Position in Stereo-Photogrammetry
Source: PLoS One. 2015 Jun 30;10(6):e0130877. doi: 10.1371/journal.pone.0130877 (PMC4488321; doi:10.1371/journal.pone.0130877)
Supplement: S2 File — (ZIP) [file pone.0130877.s002.zip › autoSPNHP/3dmd/140918171945.obj]

# 3Q Technologies Ltd.
# 3D Surface file output
# File type: ASCII OBJ
# All enquiries to : support@3q.com
# COPYRIGHT: (c) 1998-2002 3Q Technologies Ltd.
# COMMERCIAL IN CONFIDENCE.

mtllib 140918171945.mtl

v 44.261627 172.697998 -32.811512
v -8.056061 165.626266 -29.139744
v -9.948029 5.951424 63.243343
v -6.870056 166.225525 -29.442318
v -6.873840 165.031113 -28.767012
v -9.869720 14.872925 58.072197
v -8.068695 164.421387 -28.449949
v -9.248047 165.010605 -28.826221
v -9.264587 166.195007 -29.469965
v -8.079834 166.807877 -29.772369
v -6.894176 163.833237 -28.060268
v -8.069637 163.217804 -27.755939
v -9.268877 163.812302 -28.116919
v -6.935654 162.654724 -27.390306
v -8.089759 162.069260 -27.078030
v -9.235555 162.632538 -27.428507
v -5.695618 165.606461 -29.058729
v -5.736722 164.422150 -28.319239
v -5.776646 163.258102 -27.722275
v -5.808750 162.099014 -27.025335
v -6.951165 161.513977 -26.726770
v -8.096274 160.927551 -26.422596
v -8.116486 159.775681 -25.751635
v -6.961260 160.357407 -26.086176
v -9.232514 160.334991 -26.123512
v -9.207516 159.187393 -25.480097
v -8.109662 158.642944 -25.124876
v -7.003474 159.212402 -25.420012
v -9.237584 161.484055 -26.761892
v -10.351591 159.736649 -25.815983
v -10.348274 158.601334 -25.161224
v -10.380806 162.034821 -27.108774
v -10.366299 160.896591 -26.466944
v -11.499181 160.282532 -26.160570
v -11.490814 159.148712 -25.508150
v -11.491734 161.444550 -26.818130
v -10.371133 157.465790 -24.472397
v -9.219708 158.038223 -24.803665
v -11.512806 156.870377 -24.173586
v -10.360942 156.309860 -23.828716
v -11.502461 158.003235 -24.854712
v -9.226322 155.744247 -23.492002
v -9.238928 156.880325 -24.126442
v -10.374797 155.173325 -23.162189
v -11.500713 155.724075 -23.516937
v -8.093318 157.444824 -24.452763
v -8.113084 156.319778 -23.775158
v -9.251103 154.615128 -22.809788
v -10.381645 154.039734 -22.503632
v -6.988351 156.894821 -24.064878
v -6.975747 155.758408 -23.438761
v -8.127007 155.178833 -23.117170
v -6.993189 158.017273 -24.717508
v -5.864275 156.338699 -23.706234
v -5.862893 157.468124 -24.362595
v -4.724098 155.775146 -23.370209
v -5.865955 155.193771 -23.054348
v -4.732624 156.908340 -24.013212
v -4.734006 158.041626 -24.660460
v -5.873099 158.593491 -25.008297
v -11.508867 154.588120 -22.858438
v -12.633726 158.565033 -25.194120
v -12.633602 159.693390 -25.849810
v -3.603486 158.618805 -24.961063
v -13.787268 160.238724 -26.167871
v -12.650192 160.825760 -26.488791
v -13.798560 159.088593 -25.503044
v -14.938450 159.652634 -25.847502
v -14.937735 160.801941 -26.507961
v -13.785426 161.375443 -26.831059
v -13.773668 157.987671 -24.877350
v -12.642444 157.431778 -24.525360
v -4.743127 159.174866 -25.320530
v -3.588781 157.472183 -24.309526
v -12.656730 161.944855 -27.145580
v -12.651688 156.290146 -23.855694
v -14.919173 161.930771 -27.176615
v -13.802268 162.508621 -27.476828
v -14.942148 163.056091 -27.832640
v -16.067766 162.484009 -27.516106
v -16.056948 161.355484 -26.850842
v -17.202154 163.022675 -27.863626
v -16.078770 163.604477 -28.174706
v -17.201782 164.153992 -28.537138
v -17.205692 161.909073 -27.195484
v -18.367283 163.588943 -28.192266
v -16.012482 164.745163 -28.866678
v -18.363420 162.443054 -27.523785
v -17.199677 165.324570 -29.221954
v -18.392090 164.723831 -28.886133
v -17.211304 166.489975 -29.911385
v -18.403809 165.888962 -29.575533
v -16.022217 167.076370 -30.243305
v -16.030670 165.881897 -29.544765
v -18.405762 167.070129 -30.253912
v -17.212067 167.669617 -30.594400
v -16.022675 168.268112 -30.919325
v -14.848877 166.466309 -29.872238
v -14.839233 167.665588 -30.564482
v -19.594666 166.468842 -29.922735
v -19.600037 165.276352 -29.227947
v -19.585449 164.113007 -28.545671
v -20.784637 164.685028 -28.895742
v -20.797270 163.519806 -28.182995
v -19.600100 162.932068 -27.829699
v -18.411682 168.241913 -30.936922
v -17.212769 168.845810 -31.278757
v -18.410980 169.423325 -31.638248
v -19.611053 168.818146 -31.288404
v -19.605286 167.627640 -30.596127
v -17.231964 170.012802 -31.956470
v -20.788574 168.219727 -30.942341
v -20.805542 167.016602 -30.238638
v -19.619446 170.003418 -31.978689
v -18.424927 170.601395 -32.321671
v -20.809021 169.393372 -31.645060
v -14.930542 164.167633 -28.503561
v -20.788574 165.851517 -29.576799
v -16.023712 169.438873 -31.607250
v -21.979767 165.260468 -29.234900
v -22.005476 164.093018 -28.521086
v -23.174500 164.653091 -28.885529
v -23.173370 165.837524 -29.569052
v -21.980682 166.437012 -29.914368
v -24.359070 166.418686 -29.912182
v -24.368561 165.232330 -29.212849
v -23.173004 167.018280 -30.253820
v -25.549225 165.808990 -29.564648
v -25.560364 164.622849 -28.863556
v -25.563171 166.984650 -30.252506
v -24.366241 167.583099 -30.606426
v -24.383747 164.038666 -28.506775
v -21.980133 167.613297 -30.593102
v -25.536011 163.462936 -28.172134
v -24.407837 162.902206 -27.815733
v -23.256180 163.465698 -28.157198
v -26.748749 165.198471 -29.198584
v -25.571899 168.152344 -30.941639
v -26.762146 167.559067 -30.594032
v -26.769638 164.024765 -28.500814
v -25.567413 169.323776 -31.629374
v -26.768005 168.726440 -31.267824
v -24.388763 168.733612 -31.274523
v -26.756012 166.378082 -29.899414
v -23.180176 168.167236 -30.939653
v -24.374207 169.916855 -31.965212
v -23.200958 169.309357 -31.615545
v -27.949860 165.776047 -29.539255
v -27.950928 166.957077 -30.233109
v -23.187012 170.497131 -32.291557
v -22.054077 168.694260 -31.232214
v -22.021027 169.893433 -31.938761
v -27.944458 164.590027 -28.840847
v -25.572510 170.485138 -32.300747
v -24.375916 171.088898 -32.647835
v -29.136169 165.179840 -29.169447
v -29.169586 164.006760 -28.442385
v -29.142731 166.345093 -29.855715
v -27.966766 163.390350 -28.124222
v -30.328400 165.759033 -29.504801
v -30.327667 164.580811 -28.807884
v -26.671703 162.892288 -27.844837
v -25.551382 162.337509 -27.506836
v -31.523865 165.161148 -29.128008
v -31.555887 164.007095 -28.411715
v -30.358761 163.400818 -28.085323
v -13.662628 165.865952 -29.493008
v -13.671478 167.057022 -30.180439
v -14.861877 165.267044 -29.150568
v -31.497084 162.841766 -27.737936
v -30.368748 162.273376 -27.423281
v -14.831543 168.858246 -31.250175
v -29.236322 162.824844 -27.767307
v -14.836670 170.043823 -31.936546
v -13.798850 163.628647 -28.145195
v -13.648773 168.259659 -30.869724
v -13.644470 169.458405 -31.571686
v -13.655212 170.633759 -32.254246
v -12.463440 170.050018 -31.878529
v -12.454559 168.861374 -31.191450
v -12.464233 171.225479 -32.572166
v -14.845062 171.203552 -32.616623
v -13.644775 171.808258 -32.950016
v -12.464325 167.667145 -30.491249
v -11.289272 168.247513 -30.768286
v -11.271195 167.101059 -30.110327
v -12.462799 166.481705 -29.809862
v -12.650975 163.070999 -27.815643
v -20.808807 170.573837 -32.326668
v -19.608643 171.172852 -32.668488
v -13.735779 164.756744 -28.835751
v -17.193857 160.781677 -26.533010
v -16.062492 160.224487 -26.189356
v -26.771942 169.892273 -31.958641
v -12.474701 165.276840 -29.120821
v -11.301086 165.872055 -29.412245
v -23.297153 162.345169 -27.509232
v -24.408552 161.794128 -27.186146
v -31.508167 161.714096 -27.075871
v -29.244280 161.694168 -27.107813
v -30.379126 161.144241 -26.756056
v -29.259567 160.560272 -26.433294
v -28.123222 161.118439 -26.778049
v -28.115131 162.244339 -27.449697
v -19.495836 161.871155 -27.203894
v -27.000462 161.678101 -27.109339
v -26.992373 160.546722 -26.455900
v -28.120790 159.986740 -26.129473
v -22.004333 171.076965 -32.619675
v -23.177521 171.672943 -32.997646
v -18.382133 161.313080 -26.850815
v -27.969666 168.129852 -30.927105
v -25.583649 171.660049 -32.984970
v -24.377411 172.258972 -33.346718
v -25.576294 172.842606 -33.688553
v -26.758026 172.255859 -33.351711
v -26.773682 171.057159 -32.633701
v -23.190643 172.837952 -33.680084
v -27.962494 171.641083 -32.974792
v -27.977966 170.450226 -32.269485
v -29.176208 169.855392 -31.906322
v -29.178314 171.038818 -32.602062
v -27.969452 169.248596 -31.581968
v -29.166595 168.655792 -31.210560
v -30.382843 169.253296 -31.527414
v -30.385040 170.432419 -32.232639
v -24.386902 173.427780 -34.032776
v -31.569031 169.844666 -31.859037
v -31.584442 168.651611 -31.148687
v -30.388550 168.038315 -30.829977
v -16.012482 170.629822 -32.304188
v -31.587646 167.433289 -30.453260
v -30.406799 166.816879 -30.117165
v -29.208649 167.406281 -30.490696
v -32.790497 168.024323 -30.753559
v -32.794403 166.830963 -30.066431
v -31.601593 166.226196 -29.748672
v -33.986725 167.431122 -30.384872
v -33.990906 166.236404 -29.689585
v -32.797668 165.625183 -29.374908
v -33.997253 168.606186 -31.058304
v -35.188385 166.833267 -30.002270
v -35.189697 168.022491 -30.691851
v -35.188904 165.639435 -29.310608
v -33.999695 165.033554 -28.991112
v -35.200165 164.423309 -28.603954
v -36.375458 166.247147 -29.625072
v -36.384430 165.047699 -28.923964
v -34.034401 163.849747 -28.262066
v -27.009003 159.406815 -25.805758
v -25.864294 161.105743 -26.789694
v -25.873383 159.966888 -26.143435
v -32.793976 169.195068 -31.444807
v -30.401800 159.996964 -26.096020
v -29.264215 159.422958 -25.782160
v -29.173096 172.220978 -33.302700
v -30.385315 171.619080 -32.914597
v -32.721832 164.559418 -28.750412
v -17.228821 171.189651 -32.661541
v -18.426483 171.778137 -33.006279
v -18.421894 172.956665 -33.707417
v -19.622955 172.350296 -33.361347
v -32.741566 163.374008 -28.027994
v -37.569366 165.645264 -29.243845
v -33.881592 162.811615 -27.673481
v -32.752193 162.231125 -27.377829
v -37.578827 164.454086 -28.541447
v -36.415405 163.862335 -28.200148
v -20.736330 162.361725 -27.509129
v -30.385685 158.850357 -25.465389
v -36.432365 162.724396 -27.539518
v -35.291649 163.271561 -27.900061
v -29.272394 158.288834 -25.139854
v -30.395412 157.727936 -24.805731
v -31.531750 158.289337 -25.107533
v -31.526314 159.411880 -25.763208
v -37.560635 163.308075 -27.838417
v -32.655994 158.856979 -25.416691
v -32.653633 159.982147 -26.066767
v -31.545839 160.540726 -26.392389
v -38.684879 163.880798 -28.128479
v -38.683502 162.755280 -27.493013
v -37.562908 162.174164 -27.203770
v -39.814278 163.340729 -27.780821
v -39.818588 162.199951 -27.140942
v -38.703114 161.614639 -26.838087
v -33.795639 159.431320 -25.707645
v -32.661358 161.109604 -26.715830
v -33.796764 158.288208 -25.054874
v -34.931915 158.876251 -25.349691
v -34.929653 160.013748 -26.011118
v -32.670200 157.703049 -24.734911
v -33.811726 157.143936 -24.381405
v -34.950882 157.729416 -24.691431
v -33.787582 160.555161 -26.371168
v -37.568794 161.040421 -26.540051
v -36.438084 161.593185 -26.890442
v -38.713081 160.488968 -26.182564
v -36.061050 159.443756 -25.654839
v -37.580833 159.914703 -25.885313
v -36.464691 160.470154 -26.215813
v -38.702076 159.357285 -25.553404
v -37.597740 158.780502 -25.234682
v -40.951450 162.788269 -27.428232
v -36.071331 158.319305 -24.994501
v -40.936375 163.904327 -28.087440
v -36.077557 157.186127 -24.343632
v -37.206131 157.760651 -24.643372
v -39.788269 164.444611 -28.460846
v -38.327682 157.205383 -24.300827
v -37.218914 156.631042 -23.984707
v -38.342743 156.080994 -23.657162
v -39.458805 156.651535 -23.953236
v -39.438221 157.764511 -24.610483
v -40.594997 156.096451 -23.603128
v -39.483952 155.523361 -23.294769
v -40.573017 157.218445 -24.264244
v -41.706352 156.669998 -23.913391
v -41.715706 155.538116 -23.267221
v -40.603222 154.957596 -22.963255
v -41.726227 154.415695 -22.629101
v -42.840950 154.985321 -22.923130
v -42.839104 156.103729 -23.556431
v -39.486629 154.377914 -22.650871
v -28.135246 158.856552 -25.479239
v -40.603149 153.837936 -22.300278
v -35.197357 169.198730 -31.371899
v -36.391235 168.621613 -30.999720
v -41.727299 153.282410 -21.964378
v -40.599251 152.714172 -21.648420
v -39.482304 153.262390 -22.000532
v -39.478542 152.139908 -21.340731
v -38.365490 152.685516 -21.697004
v -38.365246 153.808563 -22.341099
v -40.577629 151.594376 -21.003540
v -38.374866 151.562149 -21.046307
v -39.479488 151.024353 -20.704197
v -37.250828 153.227890 -22.040216
v -37.246418 152.113266 -21.388546
v -37.259853 150.992523 -20.733782
v -38.380184 150.444168 -20.391399
v -39.487278 149.902939 -20.056797
v -40.602745 150.473938 -20.367498
v -38.364391 154.920502 -22.992170
v -37.254978 154.351639 -22.677225
v -38.368801 149.329147 -19.753143
v -39.491962 148.778564 -19.412203
v -40.609943 149.357483 -19.705643
v -41.694195 151.040314 -20.657585
v -41.689117 152.162567 -21.309324
v -41.691479 149.920074 -20.012951
v -42.814980 150.482315 -20.330349
v -38.367767 148.194550 -19.123650
v -42.817825 151.606735 -20.962263
v -37.241673 148.748672 -19.460981
v -36.134109 149.304474 -19.783272
v -37.248878 147.619019 -18.814127
v -36.123348 148.178726 -19.154072
v -37.246387 149.874374 -20.088688
v -38.365250 147.067093 -18.464991
v -39.488380 147.644867 -18.767309
v -40.606243 148.226578 -19.070936
v -36.126358 153.774765 -22.382849
v -36.125023 152.650665 -21.733683
v -41.715614 148.806198 -19.376684
v -34.998531 153.195389 -22.078081
v -34.992325 152.070877 -21.428625
v -36.124794 151.526276 -21.069431
v -34.994751 150.951767 -20.766045
v -33.865650 151.496201 -21.116833
v -33.870148 152.612564 -21.773943
v -33.870289 150.377914 -20.462809
v -32.745148 150.921539 -20.809053
v -32.741982 152.040085 -21.459629
v -42.809559 149.372818 -19.670835
v -36.134865 147.049576 -18.506870
v -37.244019 146.498795 -18.160242
v -40.610516 147.107452 -18.420242
v -35.009529 154.316513 -22.718895
v -41.721828 147.677628 -18.721127
v -33.874138 153.745392 -22.409199
v -36.133942 150.395340 -20.422276
v -32.735737 154.281860 -22.764109
v -42.831673 148.257034 -19.034512
v -32.742390 153.164261 -22.113834
v -31.598551 154.836243 -23.106138
v -31.599691 153.707184 -22.431303
v -31.600548 155.953461 -23.754038
v -32.723289 155.400818 -23.413029
v -30.491777 155.385315 -23.432009
v -30.492990 154.258942 -22.783953
v -33.872017 154.850952 -23.070805
v -29.387474 154.810608 -23.102032
v -29.374365 153.696213 -22.447226
v -30.496847 153.144897 -22.111252
v -29.370853 152.568909 -21.796982
v -31.613792 152.578979 -21.790451
v -30.496798 152.018753 -21.475088
v -28.249142 153.129181 -22.118895
v -28.257139 154.239456 -22.780966
v -28.263599 155.361206 -23.438620
v -29.401239 155.932846 -23.751047
v -30.498745 156.507278 -24.083189
v -28.277107 156.488861 -24.085789
v -29.373920 151.436584 -21.146687
v -28.253637 151.995438 -21.479458
v -29.385811 150.313614 -20.487955
v -28.254587 150.873367 -20.819574
v -30.504393 150.876251 -20.810114
v -28.270376 149.756073 -20.155033
v -29.387245 149.194000 -19.826569
v -30.518785 149.754883 -20.152044
v -30.511051 148.634598 -19.497936
v -29.383503 148.073242 -19.176262
v -28.263781 148.633652 -19.504314
v -31.635950 150.317245 -20.468075
v -31.638931 149.199554 -19.815630
v -28.258043 147.507355 -18.861273
v -29.382576 146.949615 -18.528872
v -30.500099 147.509262 -18.849985
v -31.637177 151.446594 -21.129313
v -29.412403 157.060791 -24.393982
v -32.774117 149.756393 -20.122545
v -31.627514 148.077393 -19.165985
v -33.903362 149.202759 -19.786076
v -32.779263 148.635254 -19.478022
v -27.155745 157.046417 -24.420725
v -27.142954 155.918655 -23.774508
v -28.277822 157.609619 -24.751831
v -26.022360 156.479935 -24.094999
v -31.623520 157.077438 -24.394348
v -26.032070 155.351440 -23.443939
v -27.161036 154.785339 -23.119606
v -24.916468 155.916458 -23.754402
v -24.914988 154.792206 -23.109816
v -26.046759 154.228668 -22.783432
v -23.792883 156.475510 -24.080297
v -23.793484 155.347656 -23.427057
v -24.914818 157.032639 -24.414522
v -22.672695 157.035019 -24.404079
v -22.677996 155.908081 -23.741869
v -21.547855 157.593384 -24.727097
v -21.541283 156.468460 -24.080313
v -22.674202 158.148865 -25.062782
v -23.802774 157.581238 -24.742058
v -22.677315 154.776215 -23.097349
v -23.802071 154.211395 -22.772018
v -20.408012 157.027725 -24.405935
v -21.553387 155.336884 -23.411747
v -20.411371 155.892181 -23.740480
v -20.428835 158.157669 -25.040150
v -21.550758 158.709229 -25.385784
v -32.734009 156.515030 -24.058012
v -27.131403 153.678558 -22.461273
v -27.133471 152.566040 -21.805904
v -27.146883 148.069916 -19.179464
v -27.151123 149.191559 -19.828514
v -20.435507 159.274857 -25.689333
v -21.556044 159.825790 -26.031240
v -20.432198 160.397812 -26.343334
v -19.320471 158.708359 -25.353170
v -18.212099 159.277237 -25.653070
v -18.200392 158.143417 -25.012299
v -19.318922 159.841705 -25.994896
v -17.080137 159.842163 -25.978851
v -17.077761 158.708008 -25.330139
v -18.211182 160.400314 -26.313070
v -22.695068 159.248779 -25.710945
v -19.319111 157.568680 -24.697624
v -22.692080 160.377182 -26.353367
v -21.546211 160.943268 -26.682331
v -18.177315 156.994247 -24.357645
v -19.305073 156.411942 -24.052158
v -33.907703 148.082260 -19.137686
v -32.779083 147.517212 -18.824619
v -33.872559 155.971130 -23.714266
v -33.913105 146.958801 -18.488245
v -35.036835 147.532394 -18.792332
v -35.036369 148.651550 -19.444578
v -31.651625 146.946976 -18.510880
v -32.772224 146.389526 -18.177546
v -35.038570 146.399277 -18.154377
v -33.900288 145.831970 -17.842264
v -32.768635 145.267166 -17.522501
v -31.648886 145.819565 -17.858921
v -33.902718 144.709106 -17.183577
v -32.765125 144.139923 -16.877832
v -31.647436 144.699615 -17.203812
v -33.890453 143.577057 -16.550671
v -32.762901 143.013611 -16.238316
v -31.639622 143.568344 -16.568083
v -35.027500 144.155167 -16.850307
v -35.029221 145.276627 -17.501390
v -36.153210 144.724533 -17.155260
v -36.153057 143.599930 -16.514620
v -35.024639 143.026733 -16.213963
v -36.164680 145.841507 -17.811148
v -35.055344 149.776886 -20.071129
v -30.528578 143.009628 -16.237888
v -30.526302 144.127182 -16.885241
v -31.648287 142.452026 -15.917134
v -35.008808 155.415375 -23.367498
v -30.540022 145.249756 -17.534391
v -37.274887 145.296143 -17.464039
v -29.408041 142.451050 -15.909886
v -29.411562 143.564697 -16.563620
v -28.295498 143.009430 -16.229504
v -28.291563 141.889069 -15.583600
v -29.413134 141.331848 -15.258624
v -30.527641 141.890671 -15.588968
v -29.412426 140.212570 -14.608244
v -28.293427 140.768265 -14.933441
v -31.645954 141.332199 -15.259151
v -30.529852 140.776962 -14.931293
v -28.288536 139.645996 -14.284883
v -32.767494 140.776413 -14.925250
v -32.764507 141.896057 -15.577380
v -31.647661 140.212952 -14.605916
v -33.892002 141.348267 -15.226779
v -33.897655 140.222458 -14.582629
v -27.166525 140.201279 -14.613196
v -27.172554 139.082550 -13.962407
v -32.773872 139.651917 -14.274581
v -28.287365 138.526596 -13.624897
v -29.407871 139.086807 -13.957179
v -31.647360 139.093796 -13.959807
v -30.527519 139.654770 -14.277212
v -29.404579 137.968872 -13.308262
v -30.524845 138.530090 -13.627001
v -31.648720 137.968979 -13.310913
v -30.522924 137.411804 -12.980178
v -32.772934 137.409241 -12.987267
v -31.651899 136.848526 -12.655629
v -32.779167 138.533173 -13.633285
v -32.774063 136.294617 -12.322674
v -31.647800 135.730560 -12.011477
v -30.529419 136.286713 -12.341097
v -33.895023 136.859360 -12.644593
v -30.532156 135.166840 -11.694006
v -31.640427 134.615768 -11.363620
v -32.768646 135.179916 -11.677965
v -29.416227 136.845032 -12.658685
v -29.410479 135.724075 -12.021450
v -33.893902 135.741028 -11.994780
v -33.913933 137.982956 -13.297920
v -29.417707 134.607971 -11.367008
v -30.532503 134.049347 -11.044553
v -35.004265 136.306046 -12.320011
v -35.013790 137.416534 -12.967340
v -31.644468 133.492935 -10.716435
v -30.532545 132.936157 -10.392899
v -29.421591 133.491928 -10.717941
v -31.642365 132.379135 -10.066761
v -30.528755 131.821518 -9.748018
v -29.423956 132.380875 -10.065342
v -32.750229 131.822083 -9.740924
v -32.759869 132.942108 -10.382809
v -29.429813 131.270081 -9.418259
v -28.314758 131.830002 -9.733789
v -28.309853 132.938416 -10.384958
v -30.546917 130.713531 -9.096653
v -29.422171 130.159409 -8.769316
v -28.313826 130.717636 -9.089478
v -28.293512 129.595703 -8.446233
v -29.416559 129.037537 -8.118879
v -30.542164 129.597824 -8.447259
v -30.531559 128.476563 -7.805667
v -29.417376 127.917625 -7.476769
v -28.295435 128.476166 -7.803326
v -30.527985 127.360878 -7.166824
v -31.647289 127.917526 -7.490320
v -31.645218 129.031387 -8.127311
v -31.658857 130.153580 -8.781210
v -31.664967 131.262848 -9.425606
v -32.750034 128.476028 -7.805650
v -32.746948 129.583206 -8.441984
v -27.179480 130.155975 -8.760054
v -27.177065 129.037888 -8.123014
v -31.646664 126.810417 -6.856100
v -32.754444 127.360527 -7.176695
v -27.172800 127.921623 -7.476801
v -26.062250 129.598068 -8.437402
v -26.066206 128.482742 -7.793947
v -32.761284 134.055054 -11.023921
v -24.948603 130.160370 -8.750700
v -24.943926 129.044220 -8.106380
v -26.066378 130.714462 -9.077463
v -27.202797 132.391266 -10.051936
v -27.199404 131.276703 -9.405623
v -33.864906 132.390793 -10.055663
v -33.863319 131.262878 -9.417057
v -32.750034 130.696487 -9.095593
v -33.855152 133.507294 -10.707759
v -34.980373 132.948868 -10.379511
v -34.976768 131.830627 -9.736305
v -33.860832 130.143356 -8.776843
v -34.974392 130.702911 -9.101517
v -36.092285 132.388748 -10.055332
v -36.086811 131.268311 -9.414882
v -37.207859 131.826630 -9.729950
v -37.200745 130.704285 -9.082450
v -36.078953 130.142242 -8.769507
v -36.084641 133.501282 -10.697036
v -37.208466 132.946014 -10.364592
v -34.969582 129.588165 -8.452283
v -36.078560 129.024063 -8.114473
v -37.201393 129.580139 -8.429135
v -37.202679 134.068451 -11.009186
v -38.322121 133.517014 -10.670355
v -38.322193 132.389084 -10.036824
v -38.325356 131.273804 -9.399064
v -39.430988 132.950043 -10.337903
v -39.427940 131.833893 -9.712403
v -40.540787 133.508698 -10.651078
v -39.417500 134.071350 -10.977372
v -40.544086 132.388626 -10.011063
v -38.315281 130.150208 -8.752545
v -41.657810 131.832672 -9.684562
v -41.642372 132.956512 -10.323847
v -40.557072 131.270035 -9.362793
v -33.853836 129.030334 -8.118928
v -34.952763 134.063431 -11.024843
v -36.077423 134.628815 -11.344047
v -37.200027 135.184647 -11.655367
v -38.316444 134.633896 -11.323549
v -34.970276 128.468613 -7.795493
v -24.942059 127.931740 -7.459444
v -26.061480 127.368774 -7.139077
v -35.017895 138.530487 -13.609424
v -36.127277 137.975998 -13.283680
v -36.124035 136.861145 -12.639921
v -37.245579 138.540146 -13.590368
v -36.131016 139.097931 -13.917403
v -37.245205 137.421814 -12.948710
v -35.014862 139.648209 -14.242336
v -33.913204 139.082550 -13.939963
v -38.350292 136.873398 -12.615897
v -37.235065 136.310745 -12.307994
v -38.354076 137.979630 -13.257573
v -37.236134 139.659729 -14.230894
v -39.469528 137.425201 -12.925788
v -39.467022 138.543137 -13.558888
v -38.346806 139.094910 -13.893147
v -39.468018 136.313232 -12.279151
v -40.562939 136.877289 -12.589104
v -40.578667 137.987030 -13.234616
v -23.829226 128.491150 -7.774848
v -23.829348 129.604248 -8.420691
v -39.460735 135.201462 -11.635814
v -38.350697 135.747360 -11.972011
v -40.566380 135.766525 -11.938528
v -39.420925 129.603195 -8.415950
v -39.425350 130.713135 -9.060211
v -38.312420 129.041519 -8.106943
v -40.534149 130.166931 -8.727163
v -40.525276 129.050491 -8.085865
v -39.415649 128.488327 -7.774941
v -29.407042 126.805885 -6.831642
v -30.524069 126.247734 -6.511345
v -35.014400 140.757889 -14.884030
v -36.127048 140.206512 -14.555570
v -28.313738 134.047287 -11.034311
v -40.584305 139.112946 -13.858559
v -39.466129 139.664948 -14.195496
v -28.315823 135.162842 -11.690617
v -27.195127 133.487732 -10.701818
v -27.192995 134.608124 -11.351002
v -28.317728 136.281952 -12.326976
v -27.195837 135.727020 -11.996634
v -26.071461 135.172638 -11.657743
v -26.069422 134.049820 -11.019929
v -26.066484 136.290314 -12.310762
v -27.198503 136.844849 -12.641903
v -24.936640 135.728836 -11.984442
v -24.939945 134.616852 -11.330496
v -24.952717 133.503174 -10.677054
v -26.065456 132.939896 -10.370763
v -23.799782 135.174454 -11.660793
v -23.815781 134.057602 -11.003268
v -23.821520 132.939209 -10.348418
v -24.944862 132.375870 -10.032060
v -28.316486 137.399780 -12.971579
v -22.701096 133.492096 -10.675936
v -22.705206 132.381424 -10.022868
v -23.813416 131.822525 -9.706106
v -27.188860 137.961227 -13.298300
v -22.704571 131.268051 -9.368217
v -21.594936 131.830475 -9.682364
v -21.592487 132.939514 -10.336505
v -23.816387 130.702316 -9.057900
v -22.709658 130.152954 -8.723172
v -21.595985 130.719101 -9.030460
v -20.490927 132.393311 -9.993370
v -20.483402 131.279175 -9.348055
v -21.593082 129.598175 -8.384759
v -20.471191 130.158707 -8.701005
v -24.935757 131.255692 -9.386902
v -19.341848 130.714600 -9.027909
v -19.342228 129.594498 -8.364181
v -20.465370 129.034714 -8.031605
v -36.119255 135.749847 -11.985066
v -21.586842 134.045212 -10.996823
v -21.570454 128.464767 -7.723622
v -20.451513 134.604691 -11.314848
v -20.455591 127.911430 -7.389771
v -22.687735 129.014267 -8.057460
v -21.560856 127.344551 -7.076754
v -22.689716 127.896103 -7.410318
v -20.435579 126.788567 -6.747349
v -21.553804 126.223900 -6.435606
v -22.667107 126.775917 -6.768097
v -19.311287 127.349686 -7.061222
v -22.664492 125.667007 -6.108316
v -21.557222 125.110832 -5.784501
v -20.438194 125.668213 -6.101855
v -22.668449 124.547401 -5.462279
v -23.781273 125.102104 -5.792586
v -23.780882 126.218704 -6.449785
v -19.300564 128.466446 -7.709760
v -19.308649 126.228325 -6.416103
v -18.186565 126.791687 -6.728482
v -19.298311 125.109505 -5.766030
v -18.173771 125.671906 -6.085374
v -17.057613 127.352539 -7.049855
v -17.049641 126.236809 -6.398286
v -18.178171 127.904648 -7.380633
v -17.052826 128.462387 -7.703430
v -18.172010 129.016922 -8.029496
v -23.781368 127.331772 -7.099335
v -17.044331 129.576981 -8.354006
v -15.929122 127.909691 -7.358723
v -15.925613 129.021698 -8.025119
v -15.909559 130.139130 -8.668795
v -18.158110 130.131775 -8.688714
v -17.027809 130.692078 -9.013263
v -21.581326 135.164658 -11.643084
v -22.707211 134.604477 -11.315366
v -20.461302 133.488068 -10.653251
v -33.862625 127.918106 -7.486716
v -17.020132 131.817169 -9.645283
v -18.145605 131.249084 -9.332830
v -15.893839 131.254776 -9.322556
v -40.563122 134.642319 -11.313416
v -26.051058 140.764053 -14.923744
v -27.164249 141.316483 -15.250256
v -26.055285 139.645874 -14.277638
v -32.771572 126.249001 -6.531834
v -31.645529 125.694946 -6.202909
v -32.773968 125.138313 -5.880760
v -33.888302 125.695389 -6.202627
v -33.888760 126.809944 -6.848537
v -37.193470 128.471725 -7.784053
v -36.071533 127.909134 -7.464680
v -19.348068 132.936523 -10.309902
v -19.342297 134.039429 -10.982476
v -24.928293 136.841476 -12.644027
v -26.063299 137.406418 -12.966468
v -26.052036 138.530136 -13.622566
v -24.932514 137.963928 -13.287563
v -24.930063 139.080719 -13.934093
v -23.795578 137.401962 -12.962152
v -23.809513 138.531540 -13.584938
v -27.171862 142.443771 -15.909326
v -23.796675 139.640076 -14.252892
v -22.681185 137.972229 -13.262608
v -22.681545 139.088211 -13.918297
v -27.176456 143.564621 -16.553759
v -26.043421 141.883713 -15.578298
v -26.039795 143.000351 -16.233192
v -22.676344 140.195862 -14.576537
v -23.803070 140.765594 -14.886415
v -24.922176 140.201263 -14.574563
v -24.918310 141.326950 -15.244074
v -24.917253 142.442123 -15.898384
v -41.655434 134.066925 -10.959620
v -23.803148 136.281677 -12.318006
v -24.940596 126.815819 -6.807956
v -27.171722 126.807480 -6.820033
v -26.052460 126.256271 -6.489902
v -28.276543 126.246201 -6.499575
v -27.168657 125.692375 -6.174488
v -26.047068 125.135254 -5.849144
v -27.160290 124.587189 -5.503784
v -28.285799 127.357552 -7.156449
v -28.267113 125.141510 -5.836087
v -28.263245 124.020615 -5.202872
v -27.149853 123.467674 -4.864402
v -26.039841 124.022774 -5.188555
v -17.039780 125.113098 -5.742117
v -18.168999 124.545845 -5.425220
v -22.691103 136.852890 -12.619249
v -18.159504 123.426353 -4.775728
v -19.275736 123.976883 -5.114053
v -17.036081 123.985451 -5.097599
v -41.676960 130.717255 -9.035228
v -24.912560 143.564499 -16.541664
v -26.035696 144.121323 -16.877996
v -23.789125 144.120972 -16.865433
v -23.783792 143.003433 -16.212074
v -24.910789 144.677887 -17.204264
v -23.766127 141.883652 -15.566955
v -22.652744 142.442261 -15.881980
v -22.660809 143.561966 -16.527824
v -27.163815 144.680252 -17.198776
v -26.034729 145.235443 -17.533407
v -42.772709 131.276382 -9.355990
v -42.757587 132.394043 -9.992016
v -42.774250 130.166031 -8.694097
v -43.882870 130.719666 -9.022733
v -43.889690 131.838089 -9.661023
v -41.647331 129.595123 -8.382679
v -42.753960 129.034744 -8.059606
v -43.886173 129.604111 -8.377290
v -41.645065 128.474564 -7.745918
v -44.992847 130.165634 -8.690771
v -44.998463 131.275345 -9.328761
v -46.103291 130.719040 -9.008998
v -46.098938 129.605301 -8.373615
v -44.987785 129.049820 -8.057720
v -41.670616 135.200836 -11.599472
v -46.116749 131.833603 -9.637806
v -45.003654 132.389847 -9.959223
v -39.462296 140.788406 -14.830894
v -40.584415 140.231720 -14.500998
v -38.340462 140.214752 -14.533005
v -38.336315 141.338120 -15.170085
v -39.458130 141.906738 -15.477066
v -40.576088 141.353912 -15.144420
v -38.331375 142.451080 -15.819982
v -39.464291 143.024963 -16.135103
v -40.589397 142.473816 -15.792060
v -37.226288 140.764481 -14.870683
v -40.593304 143.598434 -16.438005
v -39.465668 144.152481 -16.773411
v -41.718731 144.176224 -16.731142
v -40.591053 144.728394 -17.068382
v -41.715714 143.044754 -16.099997
v -38.345360 143.577744 -16.472466
v -38.346519 144.708664 -17.102411
v -41.718414 141.925644 -15.456473
v -42.841015 142.495026 -15.759103
v -42.835354 143.617676 -16.393051
v -39.464828 145.282196 -17.405439
v -37.216198 141.887207 -15.499837
v -42.838516 141.376022 -15.117896
v -43.961464 141.941483 -15.428253
v -43.961205 143.064682 -16.059608
v -40.592628 145.850479 -17.695961
v -41.697567 145.294601 -17.375179
v -45.082024 142.506775 -15.723971
v -45.086521 141.392136 -15.085083
v -43.959290 140.831253 -14.784420
v -45.087666 143.624649 -16.368322
v -46.198704 141.951797 -15.393653
v -46.203445 143.074203 -16.030760
v -41.692444 140.801544 -14.805805
v -38.338974 145.822540 -17.753595
v -37.229385 144.140854 -16.796764
v -41.696095 139.674469 -14.167268
v -37.226051 143.015457 -16.163660
v -41.677284 137.447662 -12.892969
v -41.665325 136.322449 -12.249643
v -42.834930 144.742935 -17.043688
v -40.523632 127.934677 -7.439602
v -24.925091 124.582161 -5.499197
v -26.029716 122.909950 -4.545970
v -24.923578 123.473190 -4.854393
v -43.870819 128.489395 -7.739471
v -44.978542 127.928818 -7.423338
v -46.097012 128.492813 -7.734984
v -46.085220 127.370842 -7.098275
v -44.971233 126.806259 -6.771979
v -43.856815 127.360413 -7.097365
v -43.832886 126.239967 -6.450680
v -44.960590 125.683823 -6.133603
v -46.083344 126.242249 -6.463286
v -42.736462 127.910301 -7.415318
v -42.736450 126.797691 -6.768665
v -47.189018 126.794922 -6.768715
v -47.182953 125.686012 -6.138356
v -41.612324 127.347778 -7.085569
v -41.620434 126.237389 -6.453059
v -42.729080 125.681152 -6.131894
v -48.280022 125.134621 -5.807724
v -48.288986 126.243408 -6.444137
v -47.172192 124.578346 -5.491012
v -46.071629 125.126328 -5.819451
v -42.723927 124.554787 -5.493166
v -41.618229 125.109116 -5.816524
v -43.827614 125.116692 -5.805998
v -41.615463 123.983223 -5.191850
v -40.509689 125.661552 -6.135024
v -40.514526 124.545563 -5.501984
v -42.716244 123.434151 -4.860675
v -43.826351 123.996315 -5.165178
v -39.408001 125.099228 -5.826523
v -39.407326 123.989952 -5.189265
v -40.510147 123.431717 -4.873509
v -38.292183 125.653641 -6.158413
v -38.293304 124.536835 -5.516398
v -39.405365 126.221832 -6.456693
v -37.171120 126.208855 -6.486573
v -37.169697 125.090210 -5.851314
v -37.173000 123.971962 -5.205704
v -36.052933 126.763840 -6.813560
v -36.043953 125.642174 -6.172783
v -38.285305 126.779068 -6.793823
v -38.294701 123.417046 -4.873347
v -37.172630 127.331230 -7.123953
v -39.395458 127.342773 -7.102097
v -38.284256 127.892265 -7.436522
v -36.034607 124.528641 -5.531439
v -34.921513 125.083931 -5.854139
v -34.925335 126.198082 -6.495614
v -44.931889 124.560196 -5.476006
v -39.403488 122.862701 -4.547729
v -38.289391 122.303047 -4.238019
v -37.178059 122.857483 -4.559803
v -37.165981 121.744415 -3.916094
v -38.283695 121.187851 -3.592345
v -39.402985 121.743950 -3.910549
v -40.500893 126.773537 -6.765753
v -40.509510 122.314354 -4.236493
v -41.614635 122.877182 -4.549902
v -44.925598 123.441734 -4.838157
v -43.815834 122.872681 -4.529878
v -34.918369 123.972816 -5.214175
v -33.808117 124.527802 -5.530793
v -46.059620 124.027000 -5.178115
v -48.272633 124.017380 -5.177912
v -47.159607 123.461517 -4.850967
v -48.284313 122.911263 -4.533911
v -49.387150 123.463089 -4.844090
v -49.383343 124.576950 -5.472299
v -47.179428 122.360115 -4.215560
v -48.277596 121.805412 -3.893938
v -49.387684 122.356644 -4.214457
v -48.264080 120.695152 -3.245101
v -47.163189 121.247475 -3.580295
v -50.488800 122.910881 -4.520371
v -49.383873 121.256409 -3.578583
v -50.482399 121.804504 -3.889913
v -50.485081 124.016342 -5.146648
v -51.598469 123.462173 -4.830199
v -51.590088 122.357834 -4.200222
v -51.594574 124.557106 -5.458227
v -52.684418 124.008827 -5.140997
v -52.693325 122.916077 -4.508364
v -50.486244 125.103767 -5.774244
v -51.588982 125.660614 -6.087170
v -52.693390 125.110023 -5.774146
v -51.579643 121.250343 -3.570117
v -50.486042 120.701477 -3.254049
v -52.694134 121.806923 -3.884714
v -48.258820 119.574295 -2.619934
v -49.367195 120.136497 -2.940303
v -47.141953 120.127243 -2.942969
v -46.047382 120.686913 -3.263494
v -46.043518 121.803421 -3.904567
v -50.480114 126.206642 -6.402254
v -51.587875 126.762367 -6.708125
v -52.687336 126.211082 -6.392173
v -53.788441 124.555183 -5.456059
v -53.784229 123.456299 -4.818146
v -53.801136 125.655647 -6.095681
v -49.373955 126.752823 -6.718159
v -49.375431 125.645157 -6.087557
v -49.367107 127.864815 -7.346181
v -53.810314 126.768517 -6.705723
v -50.474369 127.310410 -7.016637
v -48.253742 127.295792 -7.046337
v -54.909798 126.207184 -6.393767
v -50.463501 128.429642 -7.643926
v -51.582447 127.868500 -7.330659
v -54.907925 125.101181 -5.771719
v -54.911285 127.322723 -7.007825
v -56.011482 126.766884 -6.692985
v -56.014542 125.653236 -6.069849
v -49.371342 128.982544 -7.965795
v -57.107220 126.206146 -6.384557
v -57.104198 127.316154 -7.001418
v -56.003128 127.869705 -7.307448
v -58.192986 127.864288 -7.306655
v -58.193539 126.764938 -6.683891
v -57.094292 128.414230 -7.609053
v -55.994156 128.973480 -7.927396
v -54.895939 128.418854 -7.625282
v -59.293144 128.414581 -7.616506
v -58.181282 128.971725 -7.928518
v -59.299244 127.306236 -6.995229
v -57.077335 129.519455 -8.239410
v -58.185741 125.656502 -6.070052
v -57.093975 125.111130 -5.765563
v -48.253750 128.411209 -7.661389
v -53.803978 127.874626 -7.323133
v -51.556889 128.987885 -7.960097
v -48.237328 129.521973 -8.297633
v -47.141537 127.841537 -7.359264
v -47.137409 128.956741 -7.987373
v -50.457386 129.541382 -8.280016
v -55.987068 130.079712 -8.553495
v -54.889145 129.522141 -8.247255
v -59.283279 126.210220 -6.374162
v -53.796703 128.979172 -7.956805
v -52.690369 127.316246 -7.005394
v -52.696049 128.428604 -7.635411
v -54.889114 123.997581 -5.138074
v -60.378174 126.763725 -6.696405
v -59.264465 125.092834 -5.756731
v -60.382721 125.658287 -6.058182
v -60.401337 127.884560 -7.323280
v -61.511768 127.326492 -6.998857
v -61.494038 126.209244 -6.362659
v -60.393585 128.990829 -7.941830
v -61.495953 128.436340 -7.634865
v -46.033062 119.570663 -2.630623
v -62.595348 127.889374 -7.318576
v -59.289597 129.545044 -8.248348
v -62.588600 128.990662 -7.939137
v -61.481853 129.541183 -8.249084
v -58.185738 130.097397 -8.560784
v -62.579475 130.089584 -8.559824
v -61.467781 130.639771 -8.875136
v -60.371590 130.087341 -8.559869
v -62.571941 131.195221 -9.178082
v -63.667572 130.635986 -8.875548
v -63.677422 129.531189 -8.254504
v -63.680393 128.435989 -7.629252
v -64.754166 130.069366 -8.566031
v -64.756844 128.977951 -7.949872
v -62.556313 132.296539 -9.801441
v -63.648590 131.742340 -9.494663
v -61.465050 131.742325 -9.488382
v -60.361786 131.177170 -9.172149
v -59.275002 130.634537 -8.870794
v -47.136120 119.018410 -2.310474
v -46.052708 122.906487 -4.525405
v -55.993198 124.553757 -5.462093
v -58.177845 124.554283 -5.452182
v -57.093033 124.004395 -5.144454
v -57.074444 130.628357 -8.859440
v -36.054691 122.298080 -4.240687
v -36.055950 123.412239 -4.883718
v -55.961689 131.183960 -9.174764
v -34.946594 122.854301 -4.551311
v -34.947681 121.744835 -3.912140
v -36.047546 121.189049 -3.596508
v -58.166687 131.179779 -9.165703
v -34.929951 120.631645 -3.277353
v -36.039234 120.074516 -2.957103
v -37.157803 120.630051 -3.269916
v -37.140724 119.515625 -2.635445
v -36.032097 118.955116 -2.314502
v -34.924889 119.512520 -2.631284
v -37.128605 118.399887 -1.983863
v -38.254944 120.076584 -2.952655
v -38.240456 118.957924 -2.307024
v -33.820812 120.074028 -2.947875
v -33.820808 121.184387 -3.590952
v -32.715107 119.515846 -2.627198
v -33.814941 118.953117 -2.304327
v -32.706642 120.626480 -3.264071
v -33.831051 122.299232 -4.235214
v -39.343048 118.394722 -1.981830
v -38.226906 117.840584 -1.666602
v -39.342533 119.503555 -2.618343
v -40.451527 118.947403 -2.300767
v -40.444931 117.835831 -1.655715
v -39.332714 117.280876 -1.337846
v -40.437458 120.059357 -2.947066
v -41.548973 119.505089 -2.624741
v -41.552170 118.388832 -1.972859
v -42.660416 118.950249 -2.281541
v -42.651329 117.833588 -1.643044
v -41.543327 117.272141 -1.332707
v -43.744850 118.387367 -1.956371
v -43.750710 117.275917 -1.316328
v -42.646694 116.721123 -1.006730
v -41.542362 116.163002 -0.693623
v -40.424770 116.709869 -1.017538
v -43.767979 119.498840 -2.601911
v -42.650146 120.057693 -2.925323
v -44.866013 118.948883 -2.278599
v -41.526005 120.605186 -3.249905
v -43.749393 120.610489 -3.232115
v -42.635658 121.166992 -3.560435
v -44.870785 120.058258 -2.907376
v -44.845463 117.827629 -1.631896
v -42.648888 115.605095 -0.372883
v -43.748901 116.162361 -0.692959
v -45.966522 118.391273 -1.962831
v -39.320389 116.163712 -0.707996
v -38.218193 116.720421 -1.018344
v -40.435730 121.171356 -3.576556
v -39.333279 120.612595 -3.263755
v -36.016953 117.832954 -1.672245
v -34.906139 118.391052 -1.989657
v -40.420948 115.594429 -0.373853
v -34.896683 117.272614 -1.348480
v -33.788532 117.832565 -1.662837
v -32.697628 118.399551 -1.969260
v -32.676540 117.277428 -1.337605
v -33.779804 116.713013 -1.031949
v -43.756821 115.048668 -0.058579
v -42.641819 114.487335 0.261536
v -34.881721 116.148689 -0.705451
v -33.776516 115.596283 -0.385051
v -32.671852 116.160942 -0.697117
v -34.872883 115.028992 -0.061337
v -32.661369 115.046944 -0.057201
v -31.542761 115.607254 -0.373135
v -31.538712 116.717316 -1.013628
v -30.419527 116.167847 -0.680172
v -30.422718 115.049461 -0.052552
v -31.541876 114.496651 0.272584
v -30.420290 113.936905 0.595039
v -29.304413 114.496544 0.284393
v -31.530758 113.383827 0.909740
v -32.642445 113.936684 0.589794
v -29.305077 115.609962 -0.355629
v -30.412460 112.828995 1.245273
v -31.528660 112.272621 1.555649
v -32.636177 112.825584 1.229162
v -33.747055 113.378403 0.912967
v -33.742794 114.488350 0.259907
v -29.286129 113.386909 0.933362
v -29.283398 112.277733 1.573584
v -30.409332 111.716202 1.887129
v -35.993107 115.590286 -0.380053
v -35.984657 116.706963 -1.022103
v -33.738815 112.270294 1.561813
v -32.631180 111.713608 1.870256
v -34.851761 113.929031 0.583042
v -33.725681 111.155937 2.194576
v -34.842903 111.715332 1.884538
v -34.846687 112.813713 1.236581
v -35.949738 111.149124 2.193619
v -34.831573 110.591591 2.519167
v -33.723587 110.034561 2.841200
v -35.947628 112.269287 1.554435
v -34.820808 109.480728 3.158705
v -35.935997 110.033226 2.840373
v -35.909130 108.922508 3.472756
v -34.817028 108.376221 3.805262
v -33.713791 108.932922 3.493963
v -37.035633 109.479286 3.166009
v -37.038559 110.590530 2.530492
v -37.012955 108.370613 3.802161
v -35.906750 107.814781 4.118752
v -38.116890 108.926506 3.477795
v -38.116936 107.814072 4.121119
v -35.956146 113.365921 0.909507
v -37.003914 107.251694 4.436810
v -37.065807 112.810890 1.231320
v -37.066654 113.913200 0.592044
v -38.107773 106.698502 4.758580
v -35.890221 106.697029 4.760481
v -36.987064 106.138809 5.072947
v -35.958736 114.467300 0.268623
v -37.066299 115.019943 -0.041889
v -38.087112 105.581703 5.400642
v -36.974754 105.024559 5.712453
v -35.869068 105.576706 5.384972
v -38.079239 104.469536 6.041343
v -39.197975 105.027328 5.731244
v -39.208992 106.136086 5.082906
v -37.055019 116.126747 -0.685871
v -38.168736 115.572006 -0.364130
v -38.166046 114.458740 0.277548
v -38.167000 113.359077 0.911060
v -39.186489 103.916672 6.362389
v -39.219997 107.256813 4.445893
v -38.076286 103.355026 6.675307
v -36.963413 103.913979 6.367429
v -36.959995 102.805794 6.995255
v -35.844395 104.464790 6.044698
v -35.843246 103.359596 6.689364
v -35.848068 102.260796 7.325255
v -36.957619 101.707634 7.640160
v -38.058121 102.249336 7.309637
v -34.732861 102.812363 7.014040
v -34.740219 101.714104 7.658096
v -35.845284 101.155762 7.962995
v -39.180099 102.796249 6.994689
v -32.606472 110.585251 2.521879
v -34.726025 100.602798 8.287004
v -35.841660 100.045547 8.601240
v -33.617992 100.050842 8.615140
v -33.610168 101.160255 7.979511
v -36.944351 100.598999 8.282872
v -36.937847 99.494049 8.919539
v -35.839890 98.940857 9.242547
v -34.735214 99.493233 8.924187
v -38.051548 101.157982 7.954698
v -38.048935 100.045967 8.597938
v -32.606266 109.489685 3.165121
v -39.149834 100.605843 8.280112
v -39.141708 99.488358 8.903546
v -38.041950 98.936966 9.231856
v -36.933868 98.391312 9.556196
v -33.628586 98.941925 9.248981
v -34.729080 98.386322 9.559958
v -39.215137 108.366608 3.800413
v -32.521599 99.500626 8.943601
v -32.517998 98.395500 9.586774
v -33.623062 97.835495 9.887574
v -31.392031 97.841591 9.909165
v -31.398737 98.953918 9.276732
v -32.511459 97.279953 10.217869
v -31.387238 96.732513 10.545211
v -32.506008 96.172852 10.858196
v -33.615303 96.721619 10.531270
v -30.279442 97.290222 10.240333
v -30.276237 98.403786 9.600887
v -35.828110 97.836746 9.868801
v -34.727798 97.283180 10.201628
v -31.390232 95.626793 11.186048
v -32.503418 95.070793 11.485217
v -33.612072 95.611130 11.158775
v -30.275238 96.184341 10.874058
v -30.273550 95.077942 11.510223
v -31.380922 94.522377 11.814388
v -30.271873 93.977043 12.152383
v -32.496632 93.967422 12.107038
v -31.392916 93.422287 12.451080
v -29.158964 94.533867 11.850522
v -29.158579 95.638046 11.207124
v -33.622608 94.519714 11.794742
v -28.039745 95.090057 11.539759
v -29.148855 96.743439 10.562996
v -28.035368 96.193619 10.899654
v -32.501152 100.604591 8.307786
v -33.689430 107.825745 4.122456
v -28.035812 97.310753 10.247242
v -26.903889 95.639069 11.231094
v -26.912548 96.755386 10.578529
v -34.801899 107.274414 4.437315
v -25.791668 96.200790 10.925758
v -25.792030 95.091095 11.559900
v -26.898699 94.536629 11.871095
v -24.680956 96.771202 10.630717
v -24.677273 95.651405 11.258081
v -25.774721 97.311790 10.278551
v -24.675970 94.540520 11.888437
v -25.789949 93.984222 12.206146
v -30.262074 99.514359 8.962858
v -29.167992 98.961212 9.284870
v -24.655849 97.877876 9.972874
v -29.166697 97.854523 9.928240
v -26.884129 97.852196 9.936741
v -25.767626 98.413353 9.645120
v -29.160336 100.066650 8.639015
v -38.142319 110.042130 2.846643
v -28.050650 100.628868 8.338072
v -28.043173 99.525307 8.972341
v -30.260521 100.606644 8.303338
v -29.159132 101.166161 7.994772
v -28.060841 98.413277 9.605271
v -28.178089 116.167183 -0.656280
v -28.190027 115.056801 -0.022823
v -29.286915 116.720215 -0.981627
v -29.279413 117.830238 -1.637465
v -30.403973 117.264351 -1.309704
v -28.047441 101.735542 7.706237
v -28.152208 117.279091 -1.309764
v -26.933239 100.085564 8.670432
v -26.923433 101.189178 8.028570
v -41.534863 115.051186 -0.056474
v -44.854214 121.171158 -3.542655
v -43.736423 121.717590 -3.868583
v -39.267406 115.006638 -0.044672
v -39.271439 113.901199 0.600148
v -57.070370 131.731415 -9.491411
v -40.379902 114.449234 0.283664
v -57.065948 132.820816 -10.113895
v -58.157703 132.268051 -9.805917
v -55.969868 132.274734 -9.798578
v -41.482769 113.887764 0.606175
v -40.370270 113.338226 0.922770
v -54.855316 132.820236 -10.128286
v -54.848843 131.708389 -9.486568
v -55.969002 133.384445 -10.438326
v -42.576935 113.329834 0.930868
v -41.472408 112.778473 1.238365
v -39.266880 112.785973 1.241883
v -42.565365 112.211952 1.565626
v -43.681919 112.766144 1.247394
v -43.686611 113.881676 0.606057
v -58.171116 133.366577 -10.429190
v -57.059708 133.924850 -10.737594
v -33.614567 102.265175 7.336681
v -55.946178 134.481674 -11.042561
v -58.158577 134.470505 -11.047112
v -57.046875 135.027008 -11.348464
v -59.270439 133.910889 -10.734121
v -59.274471 135.031555 -11.343458
v -58.158051 135.574371 -11.666806
v -32.580914 108.375763 3.811401
v -44.863880 115.604118 -0.371771
v -44.871410 114.500206 0.256879
v -26.913330 102.281425 7.384518
v -28.033907 102.831848 7.058088
v -29.143250 102.269638 7.369530
v -26.904118 103.391434 6.735678
v -25.792555 101.727013 7.715076
v -29.123791 103.369408 6.727684
v -30.229118 102.803757 7.042564
v -30.232584 101.698990 7.662147
v -25.782858 102.832405 7.059037
v -26.896612 104.502289 6.096335
v -28.003239 103.943474 6.408319
v -25.789238 103.953453 6.438258
v -24.671497 102.288193 7.402732
v -24.673250 101.178604 8.044182
v -25.784222 100.619888 8.362359
v -23.555576 102.852722 7.095199
v -24.657820 100.068092 8.698012
v -23.545568 100.625671 8.376064
v -23.553623 101.739311 7.724844
v -22.428200 101.186157 8.066811
v -22.422865 100.078857 8.706238
v -23.527157 99.517502 9.023015
v -24.665764 103.400642 6.769553
v -22.444359 102.304352 7.420712
v -24.622864 98.959457 9.342820
v -23.524530 98.415535 9.676759
v -22.410112 98.964081 9.345649
v -21.331587 102.867439 7.113545
v -21.334963 101.756119 7.753591
v -22.438454 103.419136 6.771117
v -25.721781 99.508522 9.018734
v -23.540779 103.969582 6.456146
v -26.818235 98.947174 9.328003
v -44.841465 116.714928 -1.000251
v -31.582409 120.061852 -2.942845
v -31.583048 121.184372 -3.586730
v -45.931423 117.259628 -1.318767
v -30.468885 121.742401 -3.904023
v -45.938919 116.161583 -0.682507
v -30.466225 120.626274 -3.262592
v -32.697929 121.741005 -3.907888
v -31.581974 122.298546 -4.231174
v -30.467081 122.854080 -4.547456
v -29.351656 121.186729 -3.577333
v -29.359797 122.304291 -4.216034
v -31.576509 123.407654 -4.879140
v -28.231901 121.746284 -3.885362
v -28.235861 120.633041 -3.248255
v -29.345366 120.075577 -2.925710
v -32.688808 122.854515 -4.549232
v -29.348150 123.413673 -4.858412
v -30.464849 123.966347 -5.189588
v -32.684402 123.965385 -5.197865
v -33.801796 123.407410 -4.874066
v -29.348375 124.533203 -5.487654
v -28.224669 122.858238 -4.519807
v -27.097178 122.308380 -4.200384
v -25.973936 121.752052 -3.873707
v -27.089983 121.192192 -3.555075
v -27.092533 120.075081 -2.914398
v -25.979532 120.633690 -3.230752
v -31.574760 124.527222 -5.524383
v -24.867189 120.089035 -2.892678
v -25.992607 119.526550 -2.576822
v -24.863554 121.196106 -3.537648
v -23.738203 120.653198 -3.206133
v -23.740080 119.537857 -2.560216
v -24.861353 118.968628 -2.246352
v -24.858076 122.309387 -4.188359
v -23.734991 121.753723 -3.860975
v -22.606451 120.102768 -2.873431
v -23.741426 122.871193 -4.498217
v -22.606472 118.978806 -2.223680
v -23.736530 118.412704 -1.917603
v -24.854088 117.844795 -1.601706
v -22.621986 117.861626 -1.587583
v -23.736614 117.298508 -1.278380
v -25.989983 118.400230 -1.927256
v -22.626970 116.751320 -0.942646
v -21.501192 117.313873 -1.253725
v -21.504879 118.432243 -1.885244
v -20.376408 116.766296 -0.915558
v -20.375957 117.874786 -1.569466
v -21.503897 116.197044 -0.615010
v -23.735004 116.190056 -0.633365
v -22.622080 115.640961 -0.307325
v -21.505266 115.087479 0.038414
v -20.377649 115.652458 -0.271809
v -22.617022 114.525490 0.353492
v -21.494089 113.976028 0.680350
v -20.390749 114.537407 0.368987
v -23.726192 115.084732 0.016250
v -24.840044 115.638451 -0.308809
v -23.717093 113.964706 0.659747
v -24.832146 114.518974 0.329647
v -20.381691 113.429321 1.019167
v -19.267488 115.096359 0.055503
v -19.263588 113.987381 0.703804
v -24.828955 116.743698 -0.964501
v -19.258657 116.205063 -0.596937
v -18.143946 114.537949 0.378877
v -18.146511 115.648872 -0.266623
v -25.945255 116.187912 -0.640969
v -25.940142 115.080940 0.008723
v -18.142073 116.755814 -0.926571
v -17.019814 115.092682 0.062391
v -17.027981 116.205284 -0.586934
v -18.130604 113.422913 1.019379
v -17.020844 113.979454 0.698384
v -25.942440 113.954086 0.643340
v -24.825409 113.402657 0.980906
v -17.021656 117.318779 -1.236552
v -18.133522 117.869484 -1.583024
v -19.249308 117.317024 -1.248512
v -15.907260 115.653229 -0.265190
v -15.907083 116.763092 -0.909817
v -22.608597 121.212196 -3.526752
v -21.484297 119.549774 -2.538211
v -21.481756 120.657959 -3.193028
v -21.483862 121.774162 -3.835367
v -22.602022 122.325859 -4.171479
v -25.935978 117.295731 -1.287031
v -14.789703 116.212051 -0.575687
v -14.784307 115.100670 0.066637
v -15.900460 114.539787 0.387017
v -23.705383 112.855934 1.319671
v -25.927128 112.847107 1.307830
v -24.816652 112.297623 1.635467
v -14.775200 113.977501 0.699103
v -15.890279 113.415733 1.014830
v -19.248997 112.865158 1.342828
v -20.362978 120.102226 -2.863535
v -20.363638 121.213837 -3.508016
v -20.356346 122.325226 -4.151177
v -19.241724 120.658836 -3.177877
v -19.245157 121.773331 -3.820746
v -14.775739 117.328621 -1.217580
v -15.908451 117.890289 -1.539712
v -19.242468 118.433189 -1.891070
v -18.126022 118.994354 -2.203593
v -17.015160 118.436951 -1.877901
v -19.237474 119.552071 -2.524174
v -20.355526 118.991447 -2.207591
v -17.008274 119.552635 -2.518460
v -15.891271 118.998764 -2.194646
v -27.038359 114.512894 0.304786
v -27.043713 115.629814 -0.332109
v -22.611391 113.416855 0.996395
v -30.457632 119.514633 -2.613565
v -47.023674 117.813972 -1.636522
v -47.024914 116.705788 -0.999151
v -48.120094 117.259560 -1.315807
v -48.122574 118.367874 -1.941113
v -49.209629 117.812149 -1.627004
v -49.216568 116.700317 -1.004439
v -49.193218 118.928955 -2.247224
v -48.124279 116.152542 -0.682762
v -49.216431 115.592834 -0.360283
v -50.314114 116.145241 -0.686272
v -50.312164 117.253250 -1.322269
v -51.419109 116.699120 -0.987729
v -50.312553 118.368896 -1.933831
v -51.415657 117.811584 -1.625916
v -51.418354 115.601501 -0.357662
v -50.306812 115.048874 -0.049552
v -49.200142 114.495239 0.273706
v -48.106041 115.048470 -0.047189
v -51.405685 118.921272 -2.239058
v -50.305557 119.485321 -2.559247
v -52.521194 116.155235 -0.667435
v -51.415359 114.502159 0.284172
v -52.518322 115.054398 -0.033422
v -50.290768 113.953789 0.579973
v -47.003353 115.602409 -0.362830
v -30.446800 125.077950 -5.834136
v -13.655466 114.539421 0.383813
v -13.658303 115.657005 -0.249098
v -18.114191 120.112297 -2.847122
v -13.649997 116.771729 -0.906289
v -12.527748 115.099533 0.085700
v -12.527529 116.210197 -0.582975
v -52.522110 117.264046 -1.284210
v -53.621811 116.715477 -0.964657
v -53.626965 115.606384 -0.336941
v -60.355598 132.281494 -9.807364
v -61.445885 132.844208 -10.111017
v -34.727722 96.164299 10.836847
v -28.044666 93.989807 12.171287
v -29.154030 93.432281 12.490818
v -26.895954 93.421898 12.515990
v -25.783703 92.878143 12.854350
v -24.675512 93.440567 12.544722
v -30.266115 92.882294 12.797244
v -47.231342 132.390747 -9.950454
v -46.117546 132.938019 -10.279603
v -48.350498 132.947495 -10.261800
v -47.235760 133.495255 -10.585468
v -48.338173 131.840179 -9.626246
v -47.230026 131.280746 -9.310781
v -47.236919 134.614136 -11.205144
v -48.348873 134.056183 -10.886199
v -48.341709 135.172226 -11.504627
v -47.230297 135.721848 -11.829041
v -46.119411 134.045990 -10.901387
v -46.120068 135.166336 -11.521534
v -46.107952 136.275177 -12.162203
v -47.232662 136.830475 -12.465549
v -48.344101 136.275909 -12.132907
v -47.227795 130.171768 -8.674728
v -48.329979 130.731537 -8.983087
v -48.341560 137.379166 -12.780849
v -49.445889 136.832306 -12.443723
v -48.350964 138.501205 -13.415151
v -49.441700 135.720932 -11.808321
v -50.565044 136.278641 -12.113977
v -50.565647 137.399765 -12.749553
v -49.471210 137.948563 -13.084063
v -47.234188 137.929550 -13.104484
v -49.443405 134.595596 -11.164236
v -50.556755 135.163223 -11.470547
v -45.002838 133.489792 -10.596277
v -51.674198 135.722885 -11.782244
v -51.662079 134.608795 -11.148822
v -50.553795 134.046432 -10.840149
v -44.987114 134.596985 -11.224597
v -62.604427 126.768463 -6.689950
v -24.645536 104.502769 6.134682
v -59.260609 131.732697 -9.489153
v -18.127995 121.218452 -3.489089
v -37.107052 117.276970 -1.354405
v -44.919365 122.316109 -4.201470
v -42.695110 122.303413 -4.225007
v -41.607323 121.758926 -3.908873
v -49.447319 132.395279 -9.933846
v -49.448395 131.284149 -9.299950
v -21.573101 139.647552 -14.235027
v -21.569582 138.541809 -13.569059
v -19.367243 131.842499 -9.660339
v -20.457132 140.206161 -14.553453
v -20.463114 139.091385 -13.897313
v -21.571133 140.753494 -14.901306
v -20.446915 137.978592 -13.260569
v -21.569206 137.419540 -12.931086
v -21.563265 136.290634 -12.285665
v -20.446442 136.853149 -12.605618
v -28.242119 119.519287 -2.606768
v -53.781815 122.355156 -4.192963
v -54.882080 122.899887 -4.506378
v -29.100092 104.481018 6.076626
v -27.995653 105.043472 5.764000
v -59.250042 132.808182 -10.115773
v -51.683018 136.845108 -12.425149
v -26.876228 105.604744 5.464705
v -29.092896 105.584778 5.424611
v -27.993565 106.155006 5.132280
v -42.816555 140.242279 -14.465273
v -30.210094 105.031761 5.757150
v -30.196878 106.130531 5.104581
v -29.089079 106.694366 4.799507
v -31.320498 105.586372 5.426154
v -31.316412 104.480453 6.091630
v -30.196007 103.913956 6.412005
v -30.193968 107.247299 4.478967
v -31.298767 106.687508 4.795934
v -27.978445 107.263985 4.482044
v -26.872974 106.721184 4.820674
v -31.285131 107.796387 4.156365
v -32.399895 106.128136 5.105750
v -32.393024 107.239166 4.469843
v -33.513878 106.676208 4.788582
v -33.507584 105.567787 5.421600
v -32.389427 105.020668 5.751225
v -42.810589 139.127655 -13.818819
v -41.695530 138.556595 -13.525656
v -32.373013 103.907448 6.379643
v -33.484524 104.454269 6.048380
v -24.927929 125.704849 -6.149899
v -28.290386 144.126907 -16.886620
v -22.667038 135.726105 -11.972583
v -54.876598 130.631744 -8.866893
v -49.476383 133.512543 -10.550583
v -24.927834 158.137894 -25.077446
v -23.799641 158.699966 -25.395142
v -44.800182 113.324821 0.928222
v -62.580994 125.653351 -6.060977
v -61.489040 125.106430 -5.752111
v -30.500059 146.387741 -18.197346
v -26.858915 107.830330 4.174591
v -27.979494 108.375443 3.841483
v -29.091471 107.810326 4.160787
v -43.965996 144.182083 -16.706928
v -40.368519 112.232132 1.569665
v -41.472942 111.677544 1.881067
v -32.490730 101.709244 7.663642
v -40.357414 111.133163 2.212466
v -41.466084 110.578613 2.533322
v -42.574295 111.125229 2.199845
v -47.318069 143.641098 -16.337126
v -47.319237 142.520706 -15.699984
v -46.209141 144.188675 -16.675241
v -17.010340 112.866096 1.339211
v -18.119757 112.309593 1.660481
v -19.218941 111.748833 1.975462
v -18.118105 111.194450 2.296359
v -16.988518 111.748482 1.978102
v -18.112507 110.083878 2.942468
v -19.223928 110.635117 2.615646
v -16.998007 110.640953 2.621655
v -19.217379 109.525101 3.260513
v -20.336828 110.078537 2.937716
v -20.331356 111.188393 2.292966
v -20.323893 108.966499 3.579807
v -19.214012 108.407593 3.899841
v -18.101639 108.970291 3.583889
v -21.439474 109.520210 3.255023
v -21.440844 110.630585 2.607178
v -16.989862 109.533882 3.271766
v -18.096703 107.860977 4.225242
v -16.989223 108.425026 3.915547
v -22.536673 110.062714 2.918286
v -22.540537 108.961609 3.568456
v -21.435421 108.418961 3.906529
v -23.633064 109.505714 3.238466
v -23.643162 110.612595 2.594405
v -22.529839 111.175232 2.287275
v -23.621492 108.396225 3.885143
v -24.727974 108.945419 3.551287
v -24.735294 110.059631 2.913429
v -25.824427 109.493576 3.217740
v -25.837610 110.611961 2.583272
v -24.719900 111.171570 2.275289
v -26.933815 108.930000 3.524922
v -25.817045 108.378807 3.866886
v -26.933197 110.044304 2.885490
v -24.715458 107.840080 4.200908
v -28.053827 109.484993 3.202657
v -25.833658 111.725998 1.949754
v -26.936193 111.157631 2.246020
v -25.809027 107.261986 4.528648
v -28.034056 110.588699 2.556941
v -22.539259 107.855789 4.214293
v -23.639456 111.733604 1.970142
v -29.161654 108.927795 3.517923
v -29.155201 110.040855 2.875776
v -20.319796 107.853683 4.226551
v -23.594015 107.288185 4.530269
v -24.697376 106.726730 4.842310
v -22.487337 106.742470 4.864149
v -23.580685 106.176956 5.154741
v -22.480036 105.627411 5.496739
v -21.360899 106.177856 5.171614
v -21.371161 107.302856 4.553631
v -20.244028 105.623856 5.514966
v -20.236753 106.746567 4.872435
v -21.364321 105.060303 5.827946
v -15.867514 107.874344 4.240141
v -15.877181 108.985367 3.595159
v -22.471872 104.503235 6.145502
v -21.358387 103.953224 6.470630
v -20.241995 104.511848 6.157013
v -16.984035 107.315102 4.556196
v -34.959427 135.182526 -11.678404
v -23.561338 93.993576 12.220281
v -22.450298 94.554489 11.913173
v -22.450560 93.442101 12.552804
v -23.563671 95.103348 11.586171
v -22.445690 95.665543 11.271518
v -21.338728 94.005768 12.245422
v -21.332039 95.107910 11.588655
v -23.554007 92.886856 12.870954
v -21.329363 96.217224 10.954545
v -20.212076 94.562538 11.926791
v -20.211071 95.667252 11.286016
v -27.148933 150.314880 -20.485233
v -22.666258 144.676147 -17.187185
v -23.787031 145.237030 -17.515644
v -46.124649 137.378082 -12.794384
v -64.762123 131.182785 -9.188066
v -18.125015 122.337692 -4.132785
v -46.126247 138.492004 -13.421199
v -45.012375 136.817963 -12.496858
v -45.011536 137.929001 -13.124663
v -45.016029 139.047165 -13.741804
v -46.131111 139.605850 -14.043484
v -47.234810 139.047592 -13.737655
v -47.237156 140.164429 -14.363257
v -19.240238 122.884972 -4.464098
v -48.360104 139.614944 -14.033114
v -20.366251 123.441353 -4.788133
v -49.476543 140.176590 -14.334009
v -49.472916 139.063614 -13.710313
v -50.580055 139.627655 -14.003574
v -48.353340 140.727051 -14.670843
v -15.889091 120.115570 -2.828780
v -50.586151 138.517685 -13.368093
v -17.006214 120.672226 -3.156312
v -23.816301 124.031395 -5.171763
v -33.624161 103.360970 6.692966
v -34.729736 103.912399 6.367183
v -53.743290 132.257416 -9.809520
v -53.746803 133.368042 -10.450748
v -54.864578 133.930237 -10.743958
v -28.154335 118.398941 -1.945185
v -27.142069 151.436523 -21.147509
v -27.027353 116.731003 -0.965368
v -26.024155 157.601379 -24.759642
v -27.164370 158.171478 -25.080271
v -27.034908 117.845070 -1.610849
v -51.574951 120.140259 -2.940218
v -52.677822 120.692970 -3.258552
v -14.777787 118.451378 -1.865353
v -37.585327 169.229279 -31.301708
v -33.893639 134.620499 -11.352668
v -37.585510 168.030792 -30.619686
v -36.391205 169.799255 -31.678528
v -38.782623 168.638763 -30.917463
v -38.772095 169.830811 -31.608391
v -37.578003 170.414154 -31.986580
v -36.400208 167.410294 -30.302492
v -36.385345 170.980911 -32.362579
v -38.777252 171.014877 -32.298721
v -37.588562 171.586304 -32.668861
v -35.194092 171.544724 -32.732830
v -35.193298 170.346512 -32.038101
v -34.002014 172.111603 -33.096821
v -34.006897 170.915604 -32.409119
v -36.393402 172.142685 -33.034237
v -35.196075 172.722412 -33.407814
v -32.813873 171.477966 -32.769321
v -32.811401 172.672821 -33.460400
v -34.003906 173.291351 -33.779434
v -36.391479 173.318024 -33.713318
v -37.586212 172.732193 -33.343754
v -31.620117 173.234955 -33.822880
v -32.821686 173.851868 -34.142418
v -31.622620 172.037201 -33.119091
v -38.784729 173.331329 -33.660530
v -38.790955 172.135651 -32.950092
v -37.590179 173.911346 -34.036434
v -39.977844 172.736420 -33.287472
v -39.983337 173.931641 -33.965988
v -38.792633 174.513290 -34.333813
v -39.982849 175.112823 -34.651794
v -41.168030 174.535065 -34.290928
v -41.178345 173.340820 -33.587898
v -20.355759 112.304810 1.662097
v -26.070551 131.824463 -9.711106
v -20.222769 102.314056 7.437103
v -20.222658 101.201439 8.076347
v -21.325645 100.640976 8.388237
v -20.219557 103.426666 6.790416
v -19.104746 101.767921 7.780849
v -19.100363 102.874733 7.125334
v -17.978296 102.320381 7.450901
v -17.981796 101.210098 8.094132
v -19.087069 100.647614 8.409449
v -17.973722 103.440598 6.819124
v -19.095037 103.991592 6.489424
v -16.862961 101.764435 7.776345
v -16.854784 102.881798 7.142643
v -45.934250 115.055389 -0.058649
v -27.103689 118.959381 -2.274558
v -31.319403 103.341568 6.718953
v -34.783859 106.145706 5.075016
v -31.327219 102.246094 7.368460
v -28.176319 113.950668 0.617020
v -42.748337 133.514740 -10.639196
v -43.892517 139.602524 -14.070100
v -43.889111 138.478958 -13.441249
v -45.007645 140.173706 -14.372527
v -24.651337 92.321999 13.176698
v -22.437836 92.340462 13.209228
v -23.542713 91.777046 13.512114
v -52.784065 135.164917 -11.463082
v -52.790920 136.284103 -12.098243
v -21.437731 111.739685 1.968284
v -49.464077 141.288574 -14.969194
v -48.351452 141.843658 -15.299240
v -21.428774 112.850250 1.328456
v -22.544226 112.291664 1.649575
v -47.242035 141.275055 -15.001831
v -21.552443 123.996246 -5.128325
v -20.434158 124.557045 -5.443710
v -46.129280 140.711395 -14.682962
v -43.675240 111.652687 1.896420
v -44.788845 112.211807 1.582564
v -44.758354 111.104675 2.216156
v -37.588593 175.095596 -34.715443
v -36.407898 174.476227 -34.388962
v -37.592957 176.271545 -35.404518
v -38.798553 175.693787 -35.017300
v -43.653122 110.547661 2.531703
v -36.400940 176.831451 -35.765877
v -36.400543 175.659714 -35.073483
v -37.598907 177.448624 -36.092941
v -38.793823 176.866547 -35.724983
v -38.784363 165.049973 -28.836523
v -39.199596 109.465057 3.165205
v -40.313210 108.910637 3.491235
v -40.319416 107.810234 4.119408
v -21.539928 144.114868 -16.848133
v -22.664196 145.790604 -17.837379
v -21.547722 145.233047 -17.505913
v -20.414610 144.678635 -17.155056
v -20.409760 143.554626 -16.508274
v -21.530708 142.990524 -16.187666
v -16.065794 159.081253 -25.535475
v -34.770947 105.028481 5.714085
v -34.928078 127.311813 -7.132228
v -42.807579 152.729370 -21.615269
v -22.666483 123.434341 -4.812289
v -42.775227 136.885696 -12.559773
v -42.775387 135.770706 -11.917349
v -30.369446 172.797043 -33.613758
v -31.586151 171.014481 -32.538864
v -15.926611 126.793922 -6.713243
v -32.794342 170.405594 -32.150402
v -20.225103 100.087784 8.710668
v -39.857281 161.068451 -26.467607
v -43.882721 132.930511 -10.291820
v -43.877804 134.038147 -10.924274
v -26.928734 112.265495 1.615177
v -31.474836 108.928894 3.508664
v -28.028311 112.801903 1.285274
v -26.907749 113.365089 0.969033
v -28.022179 111.692711 1.909334
v -11.256119 170.630798 -32.206276
v -11.282026 171.815826 -32.867207
v -12.477814 172.395142 -33.254345
v -21.947998 162.952271 -27.843273
v -25.777708 105.059113 5.780417
v -50.586491 132.952011 -10.236503
v -51.705055 132.395279 -9.901227
v -50.596867 131.835327 -9.594714
v -51.688099 133.514313 -10.534534
v -51.688515 131.281052 -9.261967
v -50.583862 130.725327 -8.969665
v -51.677551 130.160568 -8.626323
v -52.789230 130.724686 -8.931231
v -52.780472 131.837723 -9.573769
v -52.773914 129.605438 -8.303480
v -29.273703 118.950058 -2.275507
v -30.387472 118.391235 -1.953576
v -32.375278 102.796707 7.032037
v -42.361725 172.746704 -33.226913
v -47.003834 114.501762 0.255046
v -48.105225 113.950653 0.580339
v -47.028542 113.399162 0.882263
v -45.913700 113.951790 0.563905
v -45.931820 112.846481 1.198897
v -47.020111 112.297684 1.517731
v -48.118698 112.851929 1.206732
v -45.909340 111.741936 1.838684
v -47.017860 111.188744 2.164293
v -49.203617 113.401070 0.897856
v -49.203049 112.304230 1.524098
v -48.101837 111.753120 1.828716
v -41.186310 172.137512 -32.897644
v -42.374817 171.543686 -32.530025
v -41.195648 170.943008 -32.200481
v -39.485279 146.520844 -18.111835
v -40.008820 171.516800 -32.563492
v -53.736080 131.146088 -9.163575
v -43.872467 135.143845 -11.553317
v -44.980553 135.710678 -11.856067
v -29.182220 173.400452 -33.983013
v -27.977997 172.800980 -33.658340
v -24.409542 160.654114 -26.531982
v -23.281576 161.220322 -26.858326
v -43.871761 136.261581 -12.185472
v -24.410227 159.521225 -25.876577
v -19.347879 138.533173 -13.569379
v -23.583475 105.064751 5.809846
v -19.342306 139.646286 -14.223701
v -18.226963 139.092377 -13.890166
v -18.221149 137.967850 -13.250877
v -18.222851 140.211548 -14.534437
v -19.358967 137.402084 -12.913671
v -18.225180 136.841873 -12.581219
v -17.096966 137.405930 -12.905256
v -17.093021 138.532837 -13.559336
v -19.349909 140.773331 -14.871076
v -15.963082 139.096375 -13.872229
v -15.956881 137.969803 -13.223409
v -17.085632 139.651443 -14.210752
v -17.106071 136.276077 -12.248030
v -15.972025 136.843231 -12.563184
v -17.093950 140.771652 -14.855874
v -15.965364 140.212631 -14.524291
v -14.832411 138.534195 -13.533113
v -14.826666 139.652893 -14.176529
v -14.815014 137.400482 -12.889956
v -13.706099 137.971329 -13.196072
v -13.709741 139.093948 -13.846508
v -17.102530 135.154282 -11.592463
v -12.575461 138.530258 -13.519192
v -12.565545 137.407822 -12.863318
v -13.694141 136.845062 -12.534166
v -11.448651 139.095184 -13.820436
v -11.452542 137.973160 -13.168202
v -12.572979 139.651062 -14.155617
v -11.445454 136.849884 -12.512089
v -10.325764 137.415527 -12.828072
v -10.323238 138.534180 -13.479017
v -11.434403 140.215347 -14.473716
v -9.201319 137.978455 -13.138505
v -9.196499 139.101685 -13.779001
v -10.315714 139.651672 -14.121775
v -10.326042 136.293137 -12.169298
v -9.200760 136.855499 -12.493929
v -13.704072 140.215240 -14.492533
v -8.070188 137.419113 -12.803031
v -8.074404 136.297577 -12.147585
v -9.198847 135.729507 -11.835229
v -8.073840 138.539291 -13.446807
v -9.186324 140.210876 -14.430506
v -8.068933 139.658752 -14.094836
v -6.931823 140.224747 -14.405059
v -6.935585 139.098175 -13.745097
v -8.065917 140.785385 -14.739876
v -6.928923 141.348343 -15.049108
v -8.073879 141.903824 -15.391593
v -9.196893 141.337845 -15.074688
v -5.797791 139.667221 -14.052468
v -5.805354 140.794388 -14.704130
v -5.809577 141.913803 -15.353960
v -6.944400 142.471039 -15.695030
v -6.931981 137.975555 -13.111567
v -12.556966 136.289215 -12.204313
v -6.954611 143.594467 -16.339256
v -8.086264 143.026337 -16.026363
v -5.827556 143.038483 -16.011147
v -11.442622 135.728989 -11.858983
v -15.986658 135.718704 -11.902820
v -18.213421 134.584808 -11.279036
v -18.226978 135.707047 -11.917691
v -15.979753 134.598129 -11.250725
v -17.098967 134.029114 -10.940803
v -4.696797 141.364502 -14.989509
v -4.687499 142.480331 -15.663994
v -11.429580 141.339539 -15.118427
v -4.695691 140.230759 -14.347608
v -3.571939 141.928375 -15.307458
v -3.567776 140.799240 -14.673018
v -12.558665 140.769287 -14.801347
v -10.306204 140.784058 -14.773120
v -5.838085 144.159424 -16.651413
v -4.711811 143.604477 -16.316946
v -15.969960 141.324585 -15.176792
v -14.847245 140.775116 -14.837805
v -9.210714 142.458466 -15.714641
v -19.341639 136.273544 -12.259910
v -14.844391 141.885620 -15.494182
v -15.968639 142.442200 -15.824962
v -17.090761 141.876175 -15.507256
v -14.839945 143.010818 -16.142485
v -14.833088 144.131393 -16.792950
v -17.090012 142.995575 -16.149221
v -15.960422 143.560837 -16.474882
v -13.695888 142.447403 -15.814550
v -13.703537 143.572235 -16.458929
v -12.569705 143.021896 -16.098181
v -12.567250 141.887360 -15.463005
v -13.696708 141.318268 -15.151025
v -12.560814 144.133209 -16.775494
v -11.444682 142.452957 -15.763757
v -11.436671 143.580490 -16.422880
v -13.701429 144.683594 -17.109909
v -10.319901 143.032669 -16.071566
v -10.315263 144.143341 -16.731180
v -10.335337 141.900299 -15.418668
v -11.424538 144.683212 -17.086670
v -18.219934 141.327393 -15.193744
v -11.414654 145.790436 -17.730307
v -12.532023 145.223145 -17.420160
v -10.306727 145.252762 -17.376850
v -13.662560 145.778931 -17.755348
v -12.536985 146.347504 -18.069700
v -10.304918 146.341644 -18.026585
v -9.211509 144.709030 -17.042034
v -9.210651 145.811554 -17.675055
v -8.100083 144.160751 -16.692703
v -8.099216 145.278198 -17.340214
v -9.222607 143.590027 -16.381464
v -9.212544 146.924377 -18.330519
v -8.096325 146.376236 -17.981758
v -14.798021 146.335922 -18.078581
v -8.088650 147.489395 -18.640871
v -13.683100 146.898453 -18.398317
v -14.784753 145.211639 -17.427963
v -15.916587 145.764954 -17.760826
v -15.924501 146.886169 -18.412342
v -14.805829 147.452866 -18.732325
v -13.687362 148.025436 -19.044371
v -14.804781 148.571686 -19.387672
v -15.930461 148.007126 -19.067528
v -12.559135 147.464310 -18.714535
v -9.215027 148.034866 -18.989914
v -17.053234 147.437546 -18.743876
v -17.055876 148.556183 -19.403519
v -15.935395 149.121613 -19.722778
v -10.345083 147.466080 -18.676104
v -18.181658 147.983795 -19.082108
v -17.064037 149.675797 -20.058249
v -18.190950 149.111328 -19.739380
v -11.482034 148.018387 -19.002874
v -11.473819 146.889191 -18.369776
v -19.316622 148.541977 -19.420174
v -19.319895 149.668167 -20.063133
v -18.199436 150.231476 -20.385288
v -10.357697 148.571533 -19.326090
v -12.596862 148.562546 -19.348425
v -11.478307 149.126480 -19.661953
v -20.444143 149.096603 -19.756346
v -11.484703 150.248825 -20.307892
v -12.609347 149.677551 -19.997425
v -13.735651 150.229828 -20.326969
v -13.735939 149.104706 -19.683079
v -12.615767 150.798859 -20.642590
v -10.359212 149.693680 -19.967451
v -19.322817 150.785324 -20.714996
v -20.441380 150.221863 -20.398909
v -9.235341 149.141159 -19.615477
v -14.863129 149.652649 -20.017834
v -19.299540 147.408661 -18.764538
v -18.176643 146.857941 -18.421988
v -20.440348 147.969269 -19.104578
v -21.572794 149.654785 -20.079527
v -21.575901 148.523911 -19.443350
v -8.081792 148.607452 -19.283117
v -22.702541 149.083450 -19.765528
v -22.697832 150.208466 -20.413721
v -8.078691 149.728088 -19.925236
v -6.955433 148.049225 -18.934481
v -6.953984 149.177124 -19.581345
v -5.820702 147.494751 -18.590384
v -5.824347 148.618149 -19.234272
v -21.578035 150.776169 -20.738102
v -4.693804 149.184586 -19.536764
v -4.696741 148.062653 -18.879025
v -5.824971 149.736649 -19.884502
v -6.958556 146.921539 -18.273413
v -3.566190 148.630310 -19.178980
v -3.567926 147.502319 -18.538507
v -5.822942 146.363525 -17.917870
v -6.960719 145.789032 -17.615707
v -4.693195 146.930222 -18.224882
v -5.843500 145.237350 -17.267361
v -6.969173 144.666489 -16.967205
v -4.687808 145.805878 -17.569969
v -3.566230 146.374588 -17.874815
v -17.044775 146.302658 -18.095020
v -2.438310 145.818405 -17.533043
v -2.434662 146.942322 -18.189734
v -3.559077 145.243118 -17.227169
v -2.433834 144.688538 -16.875591
v -1.308267 145.258972 -17.185827
v -1.315050 146.387802 -17.840260
v -6.949085 150.297211 -20.236788
v -1.312999 144.121719 -16.540224
v -0.181569 144.694641 -16.849243
v -0.186375 145.830185 -17.484715
v -1.319223 147.513474 -18.486563
v 0.941945 144.139725 -16.500469
v -0.191364 143.564240 -16.194553
v 0.945404 145.270584 -17.137913
v 2.068523 144.708801 -16.801947
v 2.067382 143.583084 -16.151619
v 0.938097 143.007278 -15.849300
v -0.198967 142.432495 -15.543685
v 0.933533 141.868866 -15.205837
v -1.320360 142.984222 -15.887360
v 2.068529 142.446533 -15.502990
v -0.202734 141.286621 -14.896652
v 0.925469 140.728165 -14.565700
v 2.064510 141.309570 -14.861644
v 3.199104 141.890610 -15.163486
v 3.199046 143.028717 -15.787249
v 3.195209 140.750488 -14.527067
v 2.066757 140.176239 -14.227195
v 4.333923 143.599411 -16.107613
v 4.335742 142.464417 -15.471247
v 3.203557 144.152054 -16.454769
v 4.338597 141.331970 -14.826708
v 5.481365 143.038910 -15.779263
v 5.479010 141.910431 -15.124938
v -0.191566 146.963745 -18.137262
v 5.479368 140.773544 -14.493164
v 4.342460 140.205276 -14.168923
v 6.605882 141.359146 -14.776853
v 0.928685 147.534134 -18.442286
v 6.615376 140.221802 -14.139332
v 6.616565 142.483902 -15.429542
v 7.735518 140.800446 -14.444922
v 7.739700 141.934784 -15.086701
v 5.493523 139.638504 -13.849524
v 8.869332 141.369858 -14.752887
v 8.863187 140.245422 -14.109593
v 7.745692 139.670288 -13.807165
v 6.622761 139.085968 -13.504163
v 8.881137 139.119293 -13.467374
v 7.766818 138.547043 -13.166665
v 10.008704 139.692001 -13.768529
v 10.026413 138.575150 -13.107884
v 8.918217 138.010452 -12.794698
v 7.785586 137.415161 -12.520103
v 6.655532 137.968628 -12.865577
v 8.914970 136.860138 -12.182704
v 6.673090 136.837936 -12.221951
v 7.785059 136.287094 -11.876364
v -0.198022 148.085526 -18.778112
v 0.932095 146.408112 -17.794584
v 8.877232 142.512848 -15.383082
v -0.202826 149.209656 -19.423897
v -1.328813 148.631897 -19.118807
v 0.926000 148.658096 -19.083679
v -0.198464 150.334930 -20.073505
v -1.329243 149.756210 -19.763004
v 0.922440 149.780365 -19.730951
v -2.459360 149.185333 -19.434811
v -2.454708 148.048096 -18.819901
v 2.048224 148.097900 -18.747063
v 2.052126 149.224884 -19.397829
v 7.753384 143.062851 -15.730336
v 9.996251 140.814667 -14.417979
v -2.442477 143.541107 -16.237448
v -15.943848 150.239944 -20.373648
v -17.074274 150.794769 -20.721872
v 10.011116 143.082428 -15.695838
v 8.879522 143.636612 -16.040249
v 10.010595 141.956299 -15.049576
v 11.129236 141.401367 -14.721704
v 10.015254 144.205353 -16.339651
v 11.124969 142.526199 -15.346576
v 11.134786 143.656158 -15.993207
v 11.134334 144.784134 -16.631756
v 12.258012 145.358673 -16.930450
v 12.257385 144.233902 -16.296352
v 10.018523 145.337463 -16.976322
v 11.136689 145.910690 -17.269665
v 12.250507 143.112854 -15.652612
v 10.021994 146.461502 -17.622059
v 8.895295 145.887695 -17.323195
v 8.895223 144.759644 -16.684137
v 11.148480 147.043243 -17.917301
v 8.904757 147.021851 -17.951147
v 10.022153 147.593750 -18.262402
v 8.907413 148.146866 -18.611973
v 7.786832 147.573822 -18.299974
v 7.782464 146.443298 -17.653996
v 7.779316 148.699738 -18.945305
v 6.656482 148.114517 -18.650278
v 6.661404 146.984207 -18.003469
v 12.239993 141.982254 -15.019202
v 13.370175 143.686707 -15.958755
v 13.366695 142.558167 -15.317285
v 12.264120 147.615372 -18.228863
v 13.374084 144.807770 -16.602436
v 11.139745 148.169510 -18.566328
v 12.255877 148.747116 -18.878639
v 13.394813 147.064529 -17.891468
v 12.264324 146.492813 -17.579966
v 12.250620 149.879379 -19.532238
v 12.241743 151.010513 -20.175432
v 11.122423 149.305130 -19.223309
v 11.119246 150.441315 -19.863462
v 13.369658 149.327591 -19.194193
v 13.373520 150.456451 -19.833370
v 11.107626 151.571075 -20.512007
v 9.996047 149.873566 -19.557432
v 9.987546 150.999573 -20.203115
v 11.096051 152.697479 -21.154291
v 9.985587 152.129974 -20.844940
v 12.223119 152.147064 -20.816643
v 11.093518 153.835281 -21.797297
v 9.964019 153.258804 -21.490896
v 12.220096 153.282440 -21.468750
v 13.348246 151.587723 -20.484726
v 13.343223 152.725647 -21.127689
v 14.484571 149.906830 -19.491194
v 14.488711 148.777283 -18.855635
v 13.366693 148.207809 -18.548676
v 14.472563 151.029083 -20.141180
v 15.603398 149.358093 -19.152042
v 15.600345 150.482330 -19.798941
v 9.997149 148.736115 -18.919851
v 15.601341 148.226715 -18.514759
v 16.732437 148.810654 -18.798056
v 16.727110 149.937378 -19.458479
v 12.208774 154.418243 -22.103628
v 13.342944 153.860214 -21.774849
v 16.720161 151.067017 -20.101145
v 17.850128 149.390747 -19.117760
v 17.845915 150.513779 -19.760145
v 9.956387 154.383301 -22.140667
v 8.838347 153.809219 -21.841078
v 8.839428 152.684906 -21.194952
v 8.867674 149.294464 -19.265455
v 8.854444 150.418503 -19.915127
v 8.861364 151.553162 -20.559761
v 14.486477 147.656372 -18.214640
v 13.384015 145.939621 -17.247725
v 16.723890 147.677231 -18.166162
v 15.596009 147.102386 -17.868929
v 6.674454 145.867172 -17.351444
v 15.591533 151.617371 -20.440655
v 16.712877 146.553925 -17.525352
v 15.588231 145.977417 -17.230459
v 14.475266 146.530365 -17.565336
v 12.193340 155.566864 -22.750057
v 7.787309 145.306244 -17.025423
v 13.329082 155.004852 -22.400553
v 11.066425 154.979950 -22.455585
v 13.308899 156.160736 -23.044514
v 14.461941 154.437576 -22.072908
v 14.447373 155.599930 -22.714983
v 17.843502 151.643372 -20.409136
v 14.455109 153.288055 -21.426630
v 15.603423 153.878540 -21.724371
v 18.958624 152.220245 -20.712370
v 18.958023 151.096176 -20.068167
v 16.721437 152.195480 -20.753712
v 17.841696 152.769363 -21.056261
v 20.071724 152.796097 -21.016087
v 20.072445 151.669113 -20.377337
v 20.063646 153.918793 -21.673145
v 18.942682 153.347321 -21.365078
v 18.939545 154.468353 -22.014364
v 21.183943 152.245728 -20.677217
v 21.186235 153.366821 -21.328953
v 17.821531 153.903091 -21.705118
v 21.176918 151.122101 -20.032333
v 22.304701 151.692078 -20.337429
v 22.297626 152.821991 -20.982080
v 20.068686 150.553848 -19.724598
v 22.295265 150.574356 -19.697569
v 20.054852 155.046631 -22.310415
v 21.176386 154.496353 -21.972252
v 21.175753 150.005920 -19.385040
v 20.046974 156.197998 -22.967615
v 18.900837 155.615082 -22.648842
v 21.182478 156.783173 -23.280239
v 21.190033 155.627335 -22.624084
v 18.890532 156.765732 -23.319014
v 21.170099 157.935272 -23.946114
v 20.019066 157.350311 -23.629074
v 22.325880 156.214706 -22.937891
v 22.327774 157.365112 -23.607784
v 22.307802 158.519623 -24.269585
v 20.008184 158.500504 -24.293224
v 21.153929 159.086792 -24.604528
v 23.473324 156.793747 -23.274302
v 22.310732 155.062912 -22.271303
v 23.470264 155.641342 -22.606876
v 18.851711 157.913315 -23.987888
v 18.854727 159.064621 -24.652033
v 20.005259 159.646194 -24.953844
v 15.592742 155.026779 -22.377853
v 23.469141 157.948166 -23.929785
v 23.422081 152.265778 -20.642950
v 23.423805 151.138184 -20.004431
v 20.047792 149.434433 -19.090784
v 22.299877 149.454971 -19.050564
v 23.417723 150.019791 -19.361929
v 24.537050 150.590424 -19.661022
v 24.535753 151.707214 -20.316153
v 21.172974 148.879028 -18.752222
v 24.530439 152.827026 -20.947037
v 25.646862 151.161163 -19.982893
v 25.640945 152.273087 -20.619059
v 24.607809 156.224701 -22.921759
v 26.764818 151.729080 -20.311586
v 26.770817 150.613159 -19.643774
v 25.641724 150.042236 -19.338116
v 26.754620 152.829376 -20.950352
v 26.759134 149.487808 -19.010267
v 25.633232 148.916885 -18.704092
v 24.507212 149.469879 -19.039967
v 26.752907 148.366409 -18.366329
v 25.631107 147.790237 -18.064146
v 26.744005 147.244720 -17.728613
v 27.865507 147.811996 -18.039762
v 27.870787 148.937363 -18.672438
v 27.859213 146.696381 -17.389431
v 28.986403 148.381088 -18.346281
v 28.981791 147.256927 -17.709808
v 26.737282 146.130737 -17.077673
v 25.621992 146.684753 -17.411465
v 24.510485 148.345627 -18.399527
v 25.609230 145.567795 -16.763206
v 26.731222 145.013535 -16.429615
v 27.851416 145.578125 -16.744438
v 25.635109 153.389511 -21.274099
v 27.862986 153.386765 -21.276552
v 25.616453 154.509277 -21.914902
v 26.745243 153.946548 -21.598915
v 24.510162 153.946976 -21.600401
v 24.612913 157.375900 -23.591908
v 27.867256 152.275055 -20.624506
v 28.976894 146.143982 -17.055964
v 26.723537 143.888596 -15.801195
v 25.608934 144.448929 -16.122339
v 27.844305 144.461731 -16.105764
v 25.609270 143.327286 -15.492747
v 27.836967 143.343140 -15.464408
v 28.957062 143.908325 -15.772950
v 28.958588 145.034119 -16.407675
v 26.708729 142.774841 -15.161986
v 27.827911 142.222794 -14.825842
v 28.955635 142.793457 -15.125290
v 28.941050 141.673981 -14.491414
v 27.827162 141.104477 -14.187549
v 26.708313 141.654205 -14.524977
v 30.048985 142.241898 -14.794142
v 30.063875 141.128433 -14.156117
v 26.705191 140.536774 -13.887661
v 25.596542 141.087402 -14.220918
v 25.592482 142.206146 -14.861897
v 28.941790 140.560440 -13.863285
v 30.067642 143.362930 -15.431722
v 27.825373 139.995422 -13.557105
v 28.943624 139.450974 -13.219889
v 30.055149 140.015381 -13.530220
v 31.173235 143.928513 -15.739167
v 31.171202 142.813217 -15.098706
v 30.064835 144.475769 -16.080444
v 27.827459 138.886597 -12.916421
v 28.941616 138.336456 -12.577855
v 31.157536 145.035309 -16.385475
v 30.057737 138.912369 -12.877960
v 30.060528 137.791214 -12.242263
v 27.824629 137.767288 -12.281240
v 28.931864 137.219757 -11.943604
v 26.705709 138.320206 -12.616477
v 26.708109 137.200211 -11.986710
v 27.826975 136.653778 -11.642952
v 25.588982 137.750305 -12.318201
v 25.595764 138.870834 -12.957545
v 26.706230 139.441071 -13.254237
v 24.469751 138.303467 -12.654113
v 24.465324 137.174210 -12.027563
v 25.589531 136.625153 -11.689860
v 26.710411 136.083191 -11.348977
v 30.066118 145.581573 -16.713963
v 25.599367 139.993515 -13.592041
v 24.481710 139.421524 -13.295061
v 27.824169 135.535782 -11.016088
v 26.709059 134.965805 -10.711640
v 25.587477 135.513641 -11.056548
v 23.358450 139.976349 -13.631522
v 24.480291 140.550781 -13.934091
v 23.353115 138.849380 -12.996011
v 24.486517 141.677460 -14.578110
v 23.352406 141.106247 -14.269707
v 23.342819 137.724594 -12.363284
v 22.211788 140.530548 -13.975870
v 22.225521 141.663391 -14.616374
v 23.353416 142.238419 -14.920927
v 22.223648 137.147873 -12.076653
v 23.330919 136.597397 -11.732678
v 22.214832 138.277893 -12.704103
v 21.113489 137.702972 -12.408124
v 21.116774 136.582458 -11.774060
v 22.222132 136.036865 -11.430934
v 17.849426 147.130356 -17.815086
v 17.844107 148.261505 -18.473219
v 24.514454 147.228348 -17.747971
v 18.963118 147.709061 -18.122063
v 18.977079 146.581375 -17.468445
v 17.847559 145.999588 -17.182995
v 23.408257 153.389893 -21.290377
v 16.728231 145.421585 -16.896511
v 18.961250 145.453033 -16.838295
v 17.844313 144.872833 -16.547974
v 20.066011 146.029922 -17.133154
v 20.072622 144.903885 -16.501619
v 18.959408 144.328033 -16.202423
v 15.601083 144.850800 -16.589399
v 16.723095 144.302231 -16.249990
v 15.600759 143.730255 -15.946429
v 16.721430 143.173019 -15.604072
v 17.845203 143.751785 -15.904801
v 14.477948 144.284683 -16.282156
v 14.475468 145.406143 -16.930878
v 20.069288 143.778610 -15.857640
v 14.470201 143.162903 -15.642650
v 21.188747 145.487625 -16.796877
v 21.195534 144.356354 -16.160128
v 21.187239 146.620758 -17.433189
v 21.195503 143.228638 -15.521926
v 22.320787 143.803711 -15.829026
v 22.320637 144.938263 -16.461643
v 22.324881 142.683334 -15.190804
v 23.451250 143.257202 -15.489388
v 23.441916 144.381088 -16.130892
v 20.070972 142.660370 -15.216946
v 21.199602 142.100220 -14.892636
v 24.552231 144.956924 -16.432663
v 24.555079 143.829956 -15.805212
v 23.436249 145.503906 -16.773602
v 21.197842 140.974045 -14.250210
v 20.071270 141.525711 -14.600406
v 22.317549 146.065063 -17.099924
v 28.982901 152.833344 -20.940910
v 27.846874 154.509155 -21.918522
v 28.980171 153.950089 -21.590881
v 8.828708 154.938431 -22.486910
v 22.293787 153.939880 -21.631926
v 7.706844 154.360718 -22.196737
v 7.711205 153.234665 -21.537191
v 14.455702 156.737991 -23.384001
v 13.292695 157.311340 -23.712553
v 12.144921 156.724442 -23.404612
v 14.443394 157.893356 -24.043459
v 15.593097 156.162735 -23.033207
v 15.600183 157.316452 -23.710302
v 13.285926 158.459152 -24.390503
v 16.728363 156.739609 -23.350849
v 16.751017 157.901306 -24.027760
v 15.588806 158.472229 -24.371584
v 13.269727 159.621643 -25.056189
v 12.118892 159.032257 -24.735046
v 12.115189 157.875824 -24.070463
v 14.429112 159.047577 -24.713736
v 16.713676 155.587524 -22.675360
v 17.864807 156.177505 -22.992176
v 17.873383 157.321182 -23.667198
v 15.570693 159.629959 -25.026827
v 16.727892 159.066406 -24.676638
v 10.948161 159.587952 -25.078899
v 12.113210 160.167099 -25.407442
v 10.963921 158.443344 -24.425562
v 16.713840 160.214417 -25.337027
v 17.863171 158.506180 -24.334808
v 17.862032 159.654526 -24.989111
v 16.698921 154.452103 -22.032743
v 17.826227 155.033325 -22.336897
v 9.803655 158.989792 -24.789232
v 9.812527 157.845551 -24.121553
v 10.960927 157.291489 -23.775991
v 9.804654 156.693817 -23.467859
v 10.937320 156.146179 -23.115507
v 8.658180 157.254837 -23.825392
v 8.651627 158.409607 -24.472258
v 9.790468 160.141403 -25.457096
v 8.639570 159.553177 -25.143364
v 7.495974 158.970078 -24.828390
v 7.504040 157.821686 -24.176556
v 6.342918 158.385117 -24.525578
v 6.338571 159.530029 -25.186640
v 7.487566 160.111984 -25.494474
v 5.163626 158.947067 -24.856258
v 8.624234 160.700134 -25.796215
v 6.326340 160.679718 -25.832521
v 7.477791 161.264450 -26.142435
v 6.318025 161.827728 -26.479860
v 9.760430 161.279480 -26.115536
v 7.459384 162.417252 -26.794359
v 5.174891 161.237198 -26.180231
v 5.162534 162.388763 -26.825823
v 4.020569 161.795227 -26.515709
v 4.025407 160.644226 -25.875422
v 5.168999 160.086212 -25.529493
v 2.875331 161.196915 -26.222483
v 2.877959 160.048370 -25.572947
v 4.027174 159.489563 -25.228285
v 4.022743 162.938599 -27.163588
v 2.876857 162.352249 -26.859138
v 5.170509 163.536850 -27.485497
v 6.320761 162.974945 -27.141802
v 8.611662 161.853989 -26.443718
v 1.722468 160.602127 -25.919233
v 1.735512 161.746368 -26.576046
v 6.300161 164.132904 -27.789778
v 7.457837 163.564957 -27.447556
v 8.604760 162.998947 -27.105541
v 9.748850 162.432983 -26.764351
v 9.737817 163.589233 -27.409319
v 8.588293 164.155502 -27.748884
v 1.743359 162.879913 -27.227823
v 0.592064 162.292969 -26.924494
v 0.589403 161.152130 -26.278988
v 1.724464 159.455887 -25.263750
v 2.875775 158.897003 -24.916643
v 10.903029 161.861572 -26.427696
v 10.898055 160.710144 -25.764616
v 10.893160 163.021561 -27.066902
v 12.044892 162.454422 -26.719902
v 12.046505 161.294205 -26.074331
v 13.191718 163.046234 -27.032133
v 13.198488 161.885498 -26.370117
v 13.182098 164.203461 -27.712032
v 12.044181 163.605255 -27.394562
v 14.322409 162.484207 -26.685831
v 13.154297 165.410858 -28.421965
v 14.314993 163.634155 -27.337637
v 14.311120 161.341431 -26.023815
v 15.462367 161.915329 -26.353910
v 15.444720 163.071701 -26.993391
v 15.449833 160.770645 -25.688482
v 14.297886 160.188400 -25.369871
v 15.419067 164.234177 -27.690874
v 16.581160 162.503525 -26.659834
v 16.574617 163.661591 -27.306568
v 13.147732 160.757172 -25.712690
v 11.987305 164.802078 -28.084906
v 11.982483 166.011154 -28.774553
v 10.798126 165.397125 -28.450068
v 10.802155 164.199890 -27.763010
v 10.792114 166.605057 -29.141058
v 9.603455 165.995636 -28.821224
v 10.786560 167.813049 -29.835684
v 9.612244 164.794739 -28.126268
v 10.778809 169.022690 -30.548346
v 9.586884 168.409958 -30.212210
v 9.584229 167.218124 -29.518520
v 11.971863 167.238647 -29.485577
v 11.974487 168.434738 -30.179373
v 8.384827 167.816772 -29.891493
v 8.376068 166.626678 -29.209555
v 9.585571 169.619629 -30.911343
v 10.773834 170.231888 -31.249105
v 11.970032 169.644913 -30.881742
v 9.572510 170.825775 -31.623543
v 8.383148 170.220078 -31.284052
v 8.378876 169.030685 -30.602333
v 7.172791 168.438843 -30.281322
v 7.176575 169.627655 -30.976723
v 7.175354 167.218369 -29.580511
v 7.167267 170.835266 -31.683046
v 5.969635 170.229248 -31.357540
v 5.973541 169.027725 -30.660690
v 8.426788 165.399170 -28.487190
v 10.770752 171.435486 -31.954597
v 11.972290 170.847687 -31.583565
v 5.968689 167.806122 -29.959944
v 4.768524 169.629044 -31.034775
v 4.775269 168.429016 -30.350056
v 8.374329 171.428284 -31.998865
v 9.574432 172.028946 -32.326996
v 13.167694 170.263672 -31.214939
v 13.166412 169.050247 -30.512646
v 13.165924 167.857056 -29.820951
v 11.965546 172.056274 -32.302593
v 13.162781 171.472382 -31.930365
v 13.164642 166.680313 -29.142200
v 14.350311 167.279800 -29.476498
v 14.344513 168.464600 -30.168051
v 8.369781 172.636795 -32.712662
v 14.349701 166.104095 -28.792723
v 15.536163 166.705139 -29.123615
v 15.542938 167.894012 -29.798426
v 8.360535 173.849625 -33.429417
v 16.720062 166.131058 -28.776266
v 15.535583 165.531799 -28.446907
v 8.358582 175.057251 -34.141544
v 7.155426 174.452713 -33.801720
v 7.148560 173.258118 -33.105602
v 5.940277 173.855103 -33.483635
v 7.148926 172.070770 -32.403778
v 5.946472 172.664566 -32.771336
v 5.942474 175.045685 -34.186523
v 7.147675 175.662460 -34.522846
v 9.564392 173.278748 -33.061707
v 9.560760 174.470932 -33.775379
v 5.937225 171.471420 -32.086658
v 10.753998 175.088135 -34.127819
v 10.761444 173.897217 -33.408981
v 10.744995 176.291824 -34.853897
v 9.546112 175.695496 -34.507637
v 11.947052 175.704742 -34.485645
v 11.955963 174.520203 -33.764984
v 10.751434 172.715149 -32.711479
v 11.956299 173.325409 -33.049011
v 13.147369 173.953552 -33.396404
v 13.148132 172.755371 -32.689049
v 14.353271 169.689728 -30.869429
v 14.342010 170.876526 -31.575102
v 9.546173 176.907288 -35.228085
v 8.340302 176.290253 -34.885113
v 11.948883 176.907715 -35.207657
v 10.743439 177.500610 -35.582157
v 14.348236 164.825256 -28.051741
v 4.768799 167.210114 -29.647236
v 3.562836 169.002258 -30.706512
v 5.973053 166.612839 -29.266354
v 4.761597 165.994720 -28.935385
v 3.558502 166.579773 -29.316553
v 3.559174 165.368286 -28.612619
v 4.759125 164.775192 -28.237223
v 5.966797 165.419281 -28.566710
v 3.554453 164.146255 -27.908195
v 2.350616 165.949768 -28.987743
v 2.344116 167.143677 -29.683317
v 3.548737 167.762573 -30.006054
v 2.352051 168.340408 -30.370588
v 1.141846 166.514542 -29.358574
v 1.137421 167.719971 -30.040806
v -0.059723 165.881317 -29.035007
v -0.070068 167.079239 -29.723820
v 1.150177 165.305939 -28.665516
v -0.075012 164.682892 -28.333574
v -1.264282 166.435242 -29.394585
v -1.265808 165.247147 -28.714535
v 1.107809 164.104279 -27.944662
v -0.088235 163.487625 -27.630774
v -2.470398 164.627502 -28.380621
v -1.282815 164.050919 -27.997072
v -2.464447 165.822525 -29.085175
v -2.474691 163.426514 -27.673983
v -3.630672 163.990494 -28.105650
v -3.670929 165.207733 -28.749809
v -3.680511 166.400711 -29.440556
v -2.476410 167.009644 -29.772032
v -1.267181 167.619858 -30.082167
v -3.684784 167.581879 -30.124710
v -2.482269 168.198837 -30.451750
v -2.476715 169.385345 -31.143147
v -3.691925 168.788391 -30.797924
v -1.289551 168.798126 -30.763693
v -2.479218 170.573898 -31.840534
v -3.676575 169.965515 -31.523561
v -1.284485 169.988510 -31.452072
v -1.298309 171.173325 -32.133389
v -0.096313 171.779785 -32.450089
v -0.107727 170.575027 -31.755095
v -2.489624 171.747604 -32.508118
v -1.281555 172.361633 -32.834339
v -3.682251 171.127487 -32.197098
v -3.695221 172.360184 -32.870968
v -2.484680 172.946930 -33.205338
v -0.089752 172.966507 -33.140747
v -1.280029 173.559204 -33.526127
v -3.682404 173.534760 -33.595432
v -2.493073 174.140305 -33.898125
v -0.080597 174.163483 -33.842613
v -1.289063 174.751358 -34.223896
v -0.082855 169.395691 -31.068977
v -2.489197 175.334808 -34.612511
v -3.677643 174.736633 -34.307343
v 2.351837 164.739273 -28.282948
v -0.076324 168.228027 -30.383533
v 1.103729 171.194885 -32.064468
v 1.104126 172.384399 -32.760727
v 2.300049 171.802582 -32.374290
v 2.306427 170.595795 -31.682457
v 1.105591 169.976868 -31.364784
v 3.503387 171.201111 -31.988176
v 3.496796 170.001282 -31.290741
v 2.294861 169.381744 -30.972536
v 1.094421 168.765030 -30.658205
v -1.276784 162.911926 -27.343016
v -3.609148 162.834396 -27.376059
v -1.284238 161.761276 -26.684498
v -2.426786 162.321686 -27.035069
v -3.573158 161.735306 -26.727945
v -2.437471 161.180206 -26.377520
v 7.177643 164.826630 -28.197414
v 7.168457 166.019318 -28.883816
v 13.153900 176.305786 -34.828014
v 13.156830 175.129974 -34.107185
v 1.112823 173.572357 -33.454536
v 4.756531 170.801392 -31.715824
v 6.350461 157.230484 -23.867357
v -1.291132 160.609375 -26.033457
v 7.495554 156.673798 -23.522993
v 9.533997 178.110718 -35.965134
v 8.325348 177.511688 -35.623150
v 17.718361 161.934738 -26.318960
v 17.718107 163.093185 -26.969284
v 16.568447 161.349747 -26.000875
v 7.146393 176.868378 -35.244633
v 5.932800 176.263428 -34.909439
v 32.275600 144.486374 -16.042250
v 32.275597 145.605759 -16.692125
v 31.152813 146.159500 -17.036455
v 32.267365 146.713715 -17.334570
v 33.371994 145.060379 -16.357470
v 33.370068 146.168274 -16.992659
v 32.269161 147.834000 -17.978230
v 31.147999 147.266785 -17.670492
v 33.377319 147.282715 -17.651136
v 32.265648 143.374893 -15.398244
v 33.380211 143.934464 -15.713132
v 34.471432 145.625320 -16.661186
v 34.468460 144.512604 -16.025114
v 31.141499 148.390121 -18.326933
v 30.018766 146.697281 -17.364861
v 30.022518 147.825851 -18.006462
v 21.189667 139.847702 -13.620164
v 24.463505 136.053802 -11.385820
v 20.067898 140.399277 -13.958407
v 8.650928 156.109283 -23.163464
v 9.800930 155.544586 -22.823048
v 16.694887 153.306107 -21.380465
v 5.540688 146.401016 -17.694910
v 5.530316 147.529663 -18.340324
v 2.292419 172.987686 -33.075089
v 3.509064 172.410904 -32.697838
v 2.287964 174.173355 -33.772278
v 23.414145 148.898346 -18.737906
v 3.500702 173.594009 -33.397232
v 4.710968 173.017914 -33.010757
v 4.711670 171.812927 -32.311550
v 3.496155 174.782623 -34.103127
v 4.708710 174.195984 -33.719997
v 23.394163 146.671768 -17.433794
v 23.401022 147.779785 -18.088654
v 4.702576 175.387848 -34.425934
v 24.505453 146.118134 -17.103319
v 20.085255 148.281097 -18.419865
v 20.076296 147.160065 -17.775072
v 18.953512 148.839142 -18.766058
v 24.614943 158.526123 -24.268379
v 22.225897 139.401398 -13.335742
v 23.455740 159.102051 -24.604528
v 14.354126 172.078217 -32.279205
v 27.880733 150.057556 -19.318058
v 28.939177 136.108093 -11.309088
v 21.113661 135.462845 -11.139429
v 19.998426 137.134918 -12.115066
v 19.996643 136.015182 -11.476355
v 18.922304 149.987411 -19.436033
v 15.591686 142.602844 -15.311533
v 28.985046 149.504120 -18.990814
v 30.098127 148.948471 -18.671280
v 15.533356 169.091339 -30.500284
v 16.721039 168.507843 -30.144276
v 5.931549 177.470856 -35.640873
v 4.719604 176.865128 -35.293915
v 7.138397 178.094177 -35.991150
v 3.506744 176.236710 -34.960361
v 3.502258 177.439606 -35.676178
v 4.720428 178.057495 -36.016479
v 2.287445 175.606842 -34.616982
v 2.288879 176.813782 -35.334900
v 3.498260 178.638199 -36.384113
v 2.282318 178.017822 -36.049168
v 5.924408 178.683929 -36.373661
v 2.283417 179.214050 -36.764759
v 3.507385 179.833832 -37.107140
v 1.064331 178.576691 -36.423450
v 1.067291 179.792862 -37.133892
v 2.284821 180.415146 -37.471382
v 4.725464 179.243286 -36.729767
v 1.052216 177.361343 -35.694183
v -0.157959 177.946350 -36.078739
v -0.152008 179.149872 -36.797771
v 1.072418 176.184738 -34.997486
v 5.951569 179.869537 -37.085991
v 4.713959 180.473068 -37.473331
v -0.124725 176.769394 -35.372910
v -0.138275 175.556000 -34.668541
v 1.049286 174.963196 -34.278084
v 25.755667 156.805832 -23.253201
v 25.755219 157.958313 -23.918352
v 26.904099 158.541779 -24.255505
v 26.902607 157.389404 -23.581821
v 14.458695 152.173645 -20.789320
v 25.743967 159.105988 -24.604010
v 26.735832 155.065323 -22.246351
v 26.894360 159.682297 -24.946611
v 24.566408 159.685944 -24.935665
v 25.714664 160.269287 -25.255013
v 16.541748 164.820221 -28.015009
v 17.695831 164.250107 -27.667812
v 17.723267 165.432220 -28.352129
v 14.333221 174.574966 -33.761448
v 14.335815 173.382263 -33.044678
v 15.509521 173.987030 -33.412884
v 15.524880 172.807693 -32.697365
v 17.838892 142.627594 -15.257173
v 16.715054 142.050735 -14.960879
v 31.151253 141.690445 -14.465971
v 22.313856 147.182541 -17.753061
v 14.462286 142.040771 -14.996741
v 15.587583 141.484421 -14.661187
v 14.456105 140.911453 -14.364185
v 13.332934 141.465576 -14.700839
v 14.455545 139.783371 -13.723299
v 15.578197 140.363297 -14.023809
v 13.330649 140.336227 -14.063643
v 14.457495 138.656830 -13.073470
v 15.570470 139.227722 -13.397048
v 13.333800 139.208420 -13.419877
v 16.696096 140.937302 -14.326718
v 16.700161 139.809555 -13.694239
v 12.214091 139.763474 -13.759238
v 12.205950 138.634933 -13.125686
v 13.334011 138.083466 -12.779604
v 12.203776 140.886261 -14.411345
v 11.085585 139.187347 -13.465908
v 14.457623 137.529892 -12.438163
v 12.211345 137.513733 -12.480794
v 13.332304 136.957825 -12.144616
v 11.089267 140.309067 -14.096992
v 11.090452 138.076141 -12.820888
v 9.989610 137.515900 -12.509268
v 11.095648 136.960632 -12.183084
v 12.209113 136.392044 -11.853628
v 9.971574 136.391556 -11.887465
v 11.103621 135.842300 -11.548127
v 17.824350 140.388687 -13.990162
v 16.704472 138.683975 -13.063766
v 17.819901 139.261887 -13.353494
v 15.574520 138.097641 -12.746976
v 13.327649 135.833145 -11.508824
v 14.452945 136.407593 -11.802585
v 12.197114 135.277420 -11.202736
v 18.945221 139.831787 -13.671033
v 15.566629 136.979950 -12.099563
v 18.937437 140.959686 -14.300066
v 17.816254 141.511063 -14.635422
v 9.985944 135.272385 -11.251979
v 8.859054 135.818863 -11.601063
v 30.040873 136.677826 -11.602296
v 17.818453 138.132568 -12.730746
v 18.948692 138.712524 -13.016443
v 30.037451 135.558502 -10.977514
v 31.145424 136.123871 -11.281006
v 31.151453 137.242645 -11.906847
v 32.261097 136.690399 -11.580347
v 32.258011 135.572449 -10.948371
v 31.154314 138.371368 -12.532434
v 33.374420 137.258270 -11.885810
v 32.270546 137.814041 -12.208336
v 33.370632 136.136887 -11.261970
v 33.375130 138.375763 -12.517338
v 34.481812 136.709641 -11.561683
v 34.487484 137.829941 -12.190203
v 33.368587 135.031723 -10.629578
v 35.595181 137.278976 -11.871400
v 34.485237 138.953064 -12.835797
v 35.593246 136.162689 -11.243541
v 35.593277 138.399628 -12.507404
v 34.482170 135.599014 -10.927151
v 34.486794 140.073105 -13.478431
v 33.366821 139.505844 -13.175282
v 35.600800 139.522766 -13.147104
v 32.258789 138.928101 -12.848579
v 31.147766 135.008789 -10.646074
v 32.256535 134.454926 -10.315344
v 36.706295 136.728256 -11.556260
v 36.694752 137.846390 -12.179537
v 32.251541 140.045319 -13.503914
v 31.133055 139.479630 -13.191654
v 36.709686 138.969055 -12.816596
v 33.363148 140.629242 -13.813491
v 36.709610 135.613724 -10.919921
v 35.581909 135.041977 -10.623352
v 33.364239 133.913605 -10.002908
v 34.476181 134.478668 -10.309552
v 30.029545 134.444016 -10.351206
v 31.144526 133.896729 -10.018368
v 28.899611 133.869370 -10.066721
v 30.025986 133.319611 -9.724927
v 28.914282 134.998276 -10.683429
v 28.917080 132.755035 -9.419971
v 30.024900 132.198227 -9.098381
v 31.134378 132.771362 -9.391047
v 7.765971 144.188416 -16.385324
v 16.693699 137.544739 -12.410455
v 34.476490 146.733734 -17.316711
v 7.692119 155.500015 -22.848816
v 6.551141 154.913422 -22.547764
v 17.901217 166.744751 -29.112999
v 6.549489 153.776611 -21.880301
v 7.710975 152.099564 -20.905155
v 6.582093 152.651886 -21.245190
v 34.457882 143.395462 -15.382191
v 35.569611 143.962585 -15.694012
v 35.576145 145.079224 -16.339991
v 34.487400 147.842529 -17.977015
v 35.554409 142.836441 -15.050911
v 36.691097 143.405548 -15.361394
v 36.701534 144.537674 -16.009045
v 37.799049 142.855057 -15.027641
v 37.796345 143.959793 -15.685411
v 36.676479 142.299332 -14.723047
v 33.375488 148.395111 -18.304909
v -4.682174 144.664474 -16.917864
v -3.557039 144.111023 -16.579481
v 15.598706 152.749374 -21.090944
v 11.106050 134.723663 -10.914508
v 19.998308 134.897461 -10.831729
v 22.227570 134.915329 -10.797243
v 21.112518 134.350281 -10.488425
v 13.145142 177.515091 -35.568546
v 5.502655 138.503281 -13.203519
v 23.327908 135.493713 -11.099695
v 11.939362 178.112259 -35.941372
v 33.338062 142.831177 -15.071334
v 34.446804 142.279648 -14.746000
v 6.679878 144.736633 -16.724056
v 28.029512 159.108902 -24.594307
v 28.038353 160.261566 -25.278425
v 26.874729 160.841461 -25.611156
v 28.021954 161.423676 -25.957310
v 15.560005 135.848587 -11.476560
v 25.691547 161.430237 -25.936541
v 26.869829 162.000336 -26.287416
v 3.504120 181.079041 -37.843998
v 16.687904 136.425720 -11.774446
v 26.858849 163.151932 -26.972198
v 25.693043 162.575638 -26.621010
v 26.839691 164.315094 -27.679066
v 25.680786 163.739594 -27.295158
v 17.815414 137.006317 -12.076111
v 28.009352 162.570679 -26.640919
v 27.999809 163.731125 -27.314926
v 29.155632 161.996765 -26.299490
v 29.156631 163.152939 -26.985682
v 25.662445 164.904053 -28.007162
v 24.504402 163.169647 -26.951502
v 24.502502 164.327026 -27.654337
v 26.825562 165.491394 -28.369219
v 25.660034 166.080673 -28.695919
v 24.489624 165.499939 -28.346945
v 23.316193 166.101135 -28.686666
v 23.319977 164.927856 -28.003891
v 24.478821 166.698120 -29.055187
v 23.335552 163.751602 -27.291168
v 22.131622 166.697571 -29.046076
v 22.136597 165.522400 -28.348915
v 23.309326 167.280350 -29.387249
v 22.152985 164.353180 -27.652380
v 20.947876 166.118622 -28.715345
v 20.944641 164.954285 -28.026007
v 25.655334 167.290237 -29.405468
v 24.474670 167.882202 -29.756666
v 20.945251 167.292725 -29.408190
v 22.120117 167.886139 -29.755869
v 19.780823 166.703659 -29.063995
v 19.765442 167.887253 -29.761082
v 20.934540 168.490448 -30.098663
v 23.318962 162.603195 -26.623672
v 22.176439 163.172958 -26.971621
v 19.762634 165.534119 -28.373680
v 24.476593 169.057587 -30.450872
v 24.490364 162.015457 -26.280775
v 23.287781 168.481476 -30.116541
v 20.958868 163.764816 -27.316490
v 22.152918 162.021683 -26.306818
v 23.297787 161.447891 -25.967270
v 19.763000 164.365616 -27.689541
v 18.576149 164.945908 -28.050159
v 18.568560 166.130493 -28.746550
v 21.005653 162.591141 -26.643841
v 25.646088 169.631805 -30.821066
v 22.125946 169.069519 -30.441950
v 23.293457 169.658463 -30.797909
v 26.813477 170.211456 -31.188204
v 26.817657 169.052017 -30.495148
v 22.115540 170.254791 -31.140400
v 24.462738 170.250534 -31.151711
v 26.801910 171.386841 -31.892376
v 20.933838 170.853241 -31.490191
v 20.927185 169.678604 -30.808760
v 22.107697 171.439560 -31.847557
v 23.277496 172.035858 -32.208176
v 23.293060 170.850754 -31.495375
v 20.917908 172.036469 -32.207706
v 22.095245 172.628021 -32.554958
v 19.737732 171.449081 -31.861753
v 19.745728 170.273956 -31.154167
v 24.453247 171.421875 -31.856148
v 25.622101 170.829071 -31.534164
v 24.440308 172.594269 -32.574078
v 25.615509 172.005356 -32.241821
v 19.737274 169.108582 -30.476727
v 18.548798 169.695602 -30.834763
v 18.552734 170.875061 -31.521294
v 26.790192 172.583633 -32.629700
v 25.616211 173.172119 -32.959183
v 26.783966 173.754028 -33.360069
v 27.962555 172.005890 -32.301147
v 27.956909 173.161835 -33.029320
v 27.976654 170.799896 -31.564791
v 27.957733 174.324097 -33.747837
v 29.127625 172.578583 -32.707466
v 29.135193 173.728806 -33.413265
v 27.976715 169.627563 -30.873734
v 29.123169 174.902771 -34.131111
v 30.312500 173.144760 -33.076229
v 30.302185 174.310760 -33.790340
v 27.950409 175.504791 -34.461605
v 29.117401 176.071686 -34.852100
v 29.143890 169.046249 -30.550119
v 29.138611 170.210419 -31.243673
v 31.472870 173.731827 -33.462116
v 30.300629 169.627838 -30.920002
v 30.309174 168.466675 -30.228607
v 29.150818 167.896149 -29.862741
v 27.989105 168.487122 -30.178881
v 30.310669 167.314774 -29.539135
v 31.474854 167.886871 -29.903912
v 31.470093 169.049637 -30.600004
v 31.477203 166.735672 -29.207520
v 30.304688 166.162720 -28.849812
v 29.149445 166.751877 -29.162760
v 32.638458 167.306061 -29.582626
v 32.636047 168.458344 -30.281488
v 33.802551 169.025894 -30.649502
v 33.801544 167.874161 -29.956476
v 32.631256 169.613998 -30.984898
v 33.790100 170.192444 -31.356424
v 34.970581 168.449554 -30.314896
v 34.960876 169.610031 -31.016329
v 31.472198 165.591949 -28.521446
v 36.119781 169.034637 -30.695244
v 36.127014 167.876968 -29.995975
v 34.979248 167.298492 -29.613598
v 37.284668 168.459518 -30.368855
v 37.290680 167.311142 -29.667608
v 36.131378 166.741852 -29.299017
v 34.949127 170.771255 -31.738007
v 36.112183 170.186951 -31.411369
v 38.494324 169.051102 -30.665865
v 38.488434 167.907471 -29.968033
v 37.282867 169.619370 -31.081938
v 37.292023 166.178284 -28.968563
v 38.492950 166.761017 -29.267525
v 32.643372 166.156952 -28.879993
v 31.472229 174.893784 -34.175755
v 30.297882 175.484299 -34.511150
v 33.813019 165.579437 -28.542246
v 32.637268 165.015167 -28.184296
v 33.812378 166.728485 -29.250542
v 34.949615 171.925110 -32.454288
v 33.780457 171.370209 -32.071373
v 36.116241 171.338455 -32.125530
v 25.648224 168.486755 -30.132992
v 36.105927 172.508698 -32.843311
v 37.290558 170.774139 -31.776848
v 37.278320 171.929459 -32.496738
v 36.110870 173.671692 -33.547256
v 34.933105 173.106171 -33.186646
v 37.281494 173.097946 -33.210102
v 37.272369 174.258224 -33.920563
v 36.102753 174.842682 -34.256905
v 34.931793 174.269073 -33.901211
v 38.468658 174.860046 -34.249050
v 38.461212 173.694443 -33.543358
v 37.278900 175.433548 -34.628635
v 34.970581 166.156799 -28.924444
v 28.001190 164.905609 -28.043961
v 32.646027 175.465698 -34.565334
v 33.813507 174.886459 -34.245049
v 32.645905 174.324646 -33.859932
v 31.467834 176.068344 -34.906273
v 32.642731 176.629013 -35.278622
v 38.464203 172.524963 -32.848831
v 32.623596 170.779175 -31.686827
v 31.448090 171.379089 -32.026646
v 32.625031 171.932159 -32.399178
v 31.440369 170.237854 -31.326319
v 26.825684 166.666199 -29.058678
v 33.799713 164.443985 -27.854639
v 31.467529 164.452728 -27.829336
v 32.602421 163.884491 -27.466566
v 31.456459 163.314774 -27.109882
v 30.297760 165.047302 -28.168617
v 30.270260 163.902344 -27.441183
v 32.611752 162.735870 -26.791121
v 31.434679 162.167984 -26.423252
v 30.266876 162.752808 -26.760618
v 36.130524 165.606323 -28.605473
v 25.606659 174.364090 -33.684845
v 30.244892 161.600525 -26.066565
v 31.417175 161.017502 -25.739439
v 32.567532 161.594238 -26.094376
v 32.571476 160.436661 -25.405149
v 31.403698 159.864685 -25.048969
v 30.233938 160.446640 -25.388145
v 32.562893 159.288818 -24.707645
v 31.395712 158.711136 -24.362192
v 30.231651 159.287689 -24.712912
v 33.720089 159.865173 -25.061083
v 33.723770 158.711975 -24.368132
v 32.563267 158.130264 -24.030624
v 34.877209 159.292526 -24.718496
v 34.883816 158.135849 -24.030724
v 33.716572 157.564255 -23.680138
v 36.027657 159.870148 -25.086994
v 36.027786 158.721527 -24.390564
v 32.548195 156.999573 -23.341124
v 34.865620 156.989136 -23.341789
v 33.709076 156.412506 -23.023987
v 37.184933 159.291931 -24.758982
v 37.180592 158.140961 -24.066891
v 36.024311 157.574417 -23.707411
v 37.176552 160.444016 -25.454185
v 38.340092 158.710022 -24.429144
v 38.347313 159.858566 -25.128124
v 34.866592 160.447906 -25.421553
v 38.327370 157.562607 -23.733511
v 39.492809 158.134277 -24.096056
v 39.499367 159.278763 -24.792019
v 38.338482 161.015762 -25.822947
v 39.498600 160.434219 -25.493563
v 31.387186 156.417603 -23.010515
v 32.534634 155.846664 -22.661131
v 31.384220 157.574341 -23.688448
v 30.223833 156.989594 -23.350119
v 30.220196 158.148560 -24.028505
v 30.219887 155.840652 -22.670036
v 31.375763 155.268463 -22.328232
v 29.056561 156.412704 -23.014830
v 29.059992 155.256271 -22.349615
v 30.212561 154.686646 -22.008175
v 29.045862 157.568237 -23.678991
v 27.888281 156.988144 -23.346401
v 27.889521 155.833420 -22.686010
v 40.648479 158.703430 -24.465317
v 40.646595 159.849564 -25.155210
v 40.639221 157.562317 -23.768946
v 41.806999 158.119720 -24.140757
v 41.803818 159.271790 -24.832417
v 41.792912 160.418228 -25.520950
v 40.636894 160.999420 -25.854698
v 42.967304 158.689651 -24.504137
v 42.971165 157.540710 -23.809553
v 41.808754 156.976288 -23.446125
v 39.494198 161.580124 -26.192520
v 33.702599 161.010880 -25.752947
v 37.168385 161.603729 -26.154158
v 35.982288 161.044495 -25.780008
v 29.058197 158.714767 -24.367060
v 29.053780 159.868530 -25.049854
v 30.207977 153.534592 -21.341015
v 31.361362 154.113541 -21.670025
v 32.524696 154.692490 -21.990936
v 29.070576 161.025864 -25.731113
v 37.154366 162.763657 -26.871613
v 35.980957 162.185883 -26.511789
v 38.337246 162.173523 -26.544952
v 39.477886 156.987869 -23.403973
v 16.686699 135.298111 -11.135602
v 38.285786 156.426865 -23.034124
v 17.813259 135.871902 -11.444940
v 39.459530 155.841156 -22.711851
v 40.622368 156.416260 -23.067228
v 40.607796 155.269791 -22.380201
v 39.446190 154.699478 -22.009493
v 37.298645 165.037674 -28.266966
v 38.275280 155.277237 -22.344564
v 38.273056 154.125671 -21.683996
v 39.437923 153.549484 -21.342926
v 40.592018 154.117889 -21.694099
v 37.151314 154.696274 -21.995962
v 37.154919 153.583618 -21.351072
v 38.278160 153.022507 -21.023970
v 37.136490 155.847000 -22.686270
v 37.151726 152.478317 -20.698252
v 36.033962 153.032852 -21.028603
v 36.037529 154.147339 -21.675549
v 38.258739 151.925140 -20.376089
v 37.134384 151.372208 -20.038366
v 36.017643 151.927048 -20.372509
v 34.917965 154.712311 -21.997437
v 36.031742 155.258102 -22.330439
v 34.885189 151.373581 -20.048832
v 34.889793 152.482407 -20.701090
v 36.004452 150.827728 -19.699772
v 34.920006 153.599518 -21.357462
v 40.551987 152.997177 -21.021357
v 39.430889 152.450668 -20.684160
v 38.254318 150.814468 -19.709366
v 39.366718 151.373108 -20.049469
v 40.474178 151.935150 -20.384205
v 40.479099 150.821442 -19.718330
v 36.126587 164.467804 -27.908733
v 39.364777 150.263901 -19.388622
v 18.929462 135.325104 -11.102975
v 17.812418 134.754150 -10.801599
v 18.932449 136.450317 -11.740675
v 18.931597 134.204941 -10.464499
v 17.806480 133.627472 -10.174682
v 31.481537 172.565765 -32.748146
v 30.313019 171.993591 -32.376759
v 16.692263 134.187149 -10.499828
v 32.647461 173.135925 -33.128624
v 26.820099 167.879776 -29.776709
v 23.270203 173.219666 -32.928356
v 18.578552 168.485474 -30.121721
v 27.992615 166.088699 -28.731863
v 27.972351 167.256073 -29.437456
v 33.673336 155.279114 -22.325180
v 24.435333 173.776642 -33.299622
v 18.539001 172.074875 -32.227974
v 17.363861 171.474716 -31.881569
v 19.718109 172.675690 -32.589619
v 17.357788 172.665695 -32.589676
v 16.169214 172.076843 -32.250641
v 18.541687 173.280563 -32.952877
v 16.154755 170.904099 -31.563482
v 17.351471 173.863281 -33.315125
v 18.541992 174.475723 -33.674278
v 17.355804 170.305679 -31.199280
v 17.355316 175.056564 -34.029823
v 18.522919 175.672913 -34.402180
v 17.334290 176.263199 -34.760181
v 16.158325 175.652725 -34.402645
v 24.431610 174.944351 -34.018208
v 34.973938 165.013367 -28.219028
v 23.250122 174.380585 -33.643768
v 24.429047 176.118820 -34.738567
v 23.249786 175.542023 -34.361126
v 23.249664 176.716599 -35.075836
v 24.418549 177.292877 -35.460026
v 22.076019 176.149826 -34.717190
v 22.068787 177.317261 -35.410854
v 23.232574 177.894180 -35.787312
v 25.607544 175.532318 -34.403660
v 25.600067 176.707611 -35.120281
v 20.888184 176.755707 -35.063557
v 20.899628 175.583633 -34.342525
v 22.086060 174.996933 -33.999866
v 19.687714 176.187881 -34.725166
v 19.690277 177.365753 -35.428806
v 20.881195 177.941498 -35.784267
v 22.052795 178.496094 -36.136745
v 20.871490 179.126358 -36.514641
v 19.685303 178.545120 -36.146202
v 23.234619 179.085495 -36.527504
v 22.050842 179.674942 -36.867882
v 24.418121 178.459610 -36.177917
v 22.048676 180.854782 -37.601601
v 20.861206 180.270096 -37.218479
v 23.240112 180.267365 -37.248577
v 25.607513 177.857330 -35.833538
v 26.777740 177.270111 -35.513771
v 25.595123 179.030884 -36.567558
v 26.778534 178.431641 -36.224121
v 18.491089 177.966919 -35.797855
v 18.499969 176.789047 -35.077129
v 23.227966 181.445160 -37.970238
v 24.422241 179.680023 -36.916771
v 24.403473 180.853592 -37.649738
v 19.669464 179.731003 -36.884300
v 19.696960 175.016052 -34.003708
v 25.590271 180.205002 -37.281700
v 41.578281 150.267319 -19.402803
v 41.578293 151.380936 -20.064587
v 40.474880 149.704269 -19.071404
v 33.788086 172.504181 -32.784466
v 39.363579 149.162613 -18.731117
v 40.473076 148.604462 -18.413239
v 41.576401 149.148499 -18.754087
v 39.361801 148.063095 -18.078083
v 38.242691 148.616455 -18.408463
v 38.239960 149.716461 -19.060339
v 38.235809 147.519653 -17.762667
v 37.124409 148.078766 -18.082239
v 37.121590 149.177277 -18.726322
v 42.684525 148.601212 -18.412613
v 41.577023 148.050247 -18.084669
v 43.784344 149.151154 -18.751286
v 42.681274 149.701263 -19.084131
v 40.459202 147.505615 -17.759104
v 41.565472 146.952393 -17.438023
v 42.681881 147.499313 -17.761354
v 43.786339 148.049240 -18.092615
v 42.674072 146.401535 -17.107231
v 43.777363 146.950104 -17.443872
v 17.329262 177.455444 -35.496677
v 16.130627 176.863861 -35.136368
v 44.884247 147.499695 -17.776737
v 43.765640 145.849762 -16.794046
v 44.881329 146.397049 -17.122969
v 44.870178 145.294113 -16.474363
v 45.988159 146.946472 -17.455172
v 45.982403 145.837509 -16.808870
v 44.862560 144.191589 -15.832625
v 43.750439 144.748505 -16.148106
v 45.970100 144.740738 -16.160742
v 33.811829 173.739471 -33.543285
v 30.310638 170.852356 -31.672104
v 29.145660 171.444336 -31.989681
v 4.709930 181.691772 -38.219555
v 37.121002 150.263397 -19.378330
v 5.924072 182.296356 -38.546974
v 5.925751 181.095108 -37.839794
v 7.124786 182.932281 -38.915306
v 7.136749 181.713455 -38.183952
v 4.703125 182.877914 -38.922920
v 5.904724 183.526810 -39.291492
v 8.333374 182.336823 -38.537731
v 8.342743 181.132828 -37.820545
v 7.146179 180.522385 -37.467567
v 3.483643 182.262741 -38.578465
v 2.246643 181.627075 -38.212914
v 2.265137 182.839828 -38.961292
v 3.470398 183.493317 -39.322891
v 4.707123 184.075317 -39.652378
v 35.989262 149.714386 -19.037645
v 8.359375 179.942398 -37.090450
v 7.137726 179.337112 -36.745552
v 3.477234 184.692337 -40.054840
v 2.242706 184.066437 -39.705326
v -21.579031 147.397217 -18.780819
v 11.934601 179.319672 -36.677490
v -22.709492 147.960632 -19.113432
v 13.138153 178.726959 -36.307110
v 13.121368 179.948608 -37.034790
v 10.745667 178.728516 -36.326878
v 10.730347 179.916779 -37.051716
v 13.111237 181.148926 -37.775368
v 11.910889 180.547791 -37.415859
v 14.319092 179.367126 -36.676723
v 14.317566 180.563446 -37.402470
v 15.515076 179.973785 -37.036835
v 15.519775 178.785095 -36.314968
v 14.305725 181.769928 -38.138737
v 15.503784 181.187027 -37.775051
v 14.321808 178.191788 -35.959465
v 15.510132 182.373016 -38.503731
v 13.085144 182.375214 -38.533745
v 14.296722 182.966370 -38.885658
v 16.707611 181.791489 -38.149139
v 16.706482 182.977921 -38.883427
v 15.501099 183.570328 -39.252178
v 16.698029 180.602234 -37.425468
v 16.704163 184.176590 -39.629772
v 14.277649 184.171280 -39.650501
v 15.487366 184.769058 -40.016319
v 13.081482 183.570862 -39.271194
v 17.911865 181.202911 -37.785259
v 17.902039 182.382233 -38.522297
v 16.706970 179.395615 -36.687958
v 17.915222 183.572739 -39.257854
v 17.907654 184.768463 -40.004509
v 16.699371 185.369598 -40.375790
v 19.110504 185.370667 -40.379673
v 19.106903 184.193832 -39.646099
v 17.895111 185.970963 -40.764458
v 20.312378 184.787720 -40.019222
v 20.305176 183.615219 -39.288460
v 19.104034 183.020126 -38.928616
v 21.501221 184.217102 -39.674339
v 21.503296 183.036621 -38.931110
v 20.291412 182.446274 -38.573513
v 22.698181 184.809921 -40.054676
v 21.501068 185.399841 -40.409790
v 22.698486 183.651154 -39.330025
v 23.885803 184.226440 -39.717758
v 25.067535 184.805420 -40.104633
v 26.251373 184.216431 -39.774742
v -23.832161 148.518066 -19.437263
v 25.071136 183.639282 -39.380512
v -23.828701 147.393707 -18.789457
v 23.887543 183.069153 -39.002289
v 22.695557 182.514557 -38.621849
v 25.075317 182.480301 -38.665276
v 26.251038 181.895432 -38.343544
v 26.249756 183.060577 -39.065704
v -22.707075 146.839935 -18.453388
v -18.170551 145.735016 -17.759212
v -19.297279 146.285034 -18.103928
v -1.322391 150.879486 -20.419275
v 0.933969 150.903473 -20.379221
v -0.194344 151.456421 -20.726263
v 14.441862 135.282516 -11.181646
v 0.927306 152.027725 -21.026749
v -1.320308 152.000519 -21.072622
v 14.351834 176.935852 -35.197121
v -0.205891 152.577881 -21.370428
v 7.794419 135.161713 -11.243099
v 6.678155 135.714996 -11.577807
v 37.271759 176.616028 -35.337021
v 36.102814 176.026230 -34.981346
v 38.459229 176.041855 -34.965611
v 22.082764 173.822937 -33.278175
v 32.280117 142.266235 -14.765045
v 14.959903 176.248291 -34.774773
v 26.777527 174.940796 -34.072506
v 13.325243 134.714569 -10.869019
v -2.446282 150.298416 -20.123842
v -3.580031 149.723816 -19.809502
v 8.325745 178.723495 -36.337166
v 9.516937 179.346970 -36.712765
v 18.838295 160.218811 -25.311798
v 35.586033 133.927597 -9.992540
v 34.479942 133.364151 -9.685989
v 36.694431 134.496063 -10.300282
v 36.693573 133.374680 -9.672830
v 33.365757 132.805817 -9.382352
v 37.799896 135.060989 -10.606307
v 37.803776 133.947845 -9.977592
v 34.478523 132.259369 -9.056584
v 38.905724 135.626312 -10.919936
v 38.911362 134.508575 -10.289007
v 37.800816 136.184998 -11.228147
v 35.588615 132.814133 -9.368793
v 40.014881 135.069031 -10.592003
v 40.019840 133.956299 -9.974145
v 38.913826 133.400360 -9.667746
v 36.698467 132.269974 -9.043187
v 35.586704 131.713654 -8.735859
v 37.801960 132.847366 -9.360023
v 38.919212 132.295547 -9.029187
v 40.025043 132.852783 -9.338709
v 37.799534 131.732803 -8.735961
v 36.690994 131.166168 -8.425088
v 35.569778 130.598602 -8.132175
v 37.800388 130.630890 -8.101657
v 36.684425 130.054474 -7.802696
v 38.910732 131.184189 -8.411311
v 34.454147 131.156174 -8.446618
v 35.568764 129.477890 -7.503044
v 34.454514 130.025665 -7.830865
v 33.335304 130.587097 -8.149108
v 33.339066 131.719116 -8.772101
v 32.259766 133.364761 -9.701591
v 32.253212 132.243362 -9.081957
v 32.228172 131.150223 -8.482226
v 36.674393 128.928665 -7.182436
v 35.559616 128.358414 -6.881298
v 34.455196 128.907211 -7.206213
v 18.932585 133.081482 -9.829219
v 20.052782 133.658203 -10.124504
v 42.657421 145.308807 -16.461479
v 21.498199 181.862289 -38.223240
v 5.512027 137.384949 -12.534184
v 4.386570 137.921310 -12.902628
v 4.386816 139.058670 -13.534337
v 5.524586 136.251160 -11.900593
v 4.400410 136.803940 -12.242906
v -23.827557 149.631653 -20.089705
v -24.966717 149.069183 -19.763695
v -24.957607 147.946274 -19.123075
v -23.826633 150.745712 -20.732527
v -24.951117 150.187119 -20.406265
v -23.837845 151.860580 -21.382818
v -24.958120 151.291000 -21.063389
v -26.084410 149.620758 -20.083282
v -26.086193 150.745682 -20.737364
v -22.708128 151.305344 -21.053833
v 42.676338 150.814117 -19.746920
v 34.801025 161.629379 -26.151352
v -1.329346 177.348206 -35.755600
v -1.327850 176.147934 -35.052727
v -3.575609 160.585663 -26.082472
v -4.706312 162.280426 -27.090494
v -4.718700 161.147263 -26.421005
v -4.708778 159.993164 -25.785606
v -3.575661 159.438339 -25.426952
v -2.436312 160.015381 -25.740149
v 2.049745 150.344681 -20.051029
v 3.184705 149.797653 -19.700430
v 3.183188 148.668747 -19.051636
v 3.187380 150.922089 -20.343752
v 4.310986 149.243652 -19.350433
v 4.313597 148.111618 -18.708429
v 5.441130 149.821686 -19.652458
v 5.446127 148.688797 -19.018328
v 4.311203 151.503265 -20.629847
v 4.314806 150.368790 -19.994677
v 2.050191 151.475418 -20.679079
v 5.443509 150.940186 -20.296284
v 3.181726 152.059418 -20.975723
v 3.189465 147.534256 -18.403267
v 4.319469 146.976059 -18.069492
v 4.327469 145.844421 -17.414421
v 3.194885 146.397491 -17.758739
v 26.781982 176.111206 -34.790516
v -20.442322 151.343246 -21.052742
v 34.911812 155.864761 -22.697189
v 33.729870 154.126892 -21.669916
v -26.105019 148.501236 -19.434870
v 24.506712 142.758728 -15.195746
v 33.726185 153.029297 -21.011143
v 32.611885 153.578339 -21.336510
v 18.953661 143.206070 -15.560095
v 20.063889 139.287827 -13.320862
v 18.860491 162.524704 -26.629023
v 35.596977 140.644180 -13.787427
v 34.480934 141.194092 -14.122671
v 19.998671 163.111908 -26.943987
v 19.998737 161.957169 -26.284763
v 18.841421 161.374969 -25.962418
v 18.847979 163.679413 -27.290224
v 33.721729 162.174942 -26.467176
v 7.120972 184.139282 -39.661659
v -11.489151 151.370605 -20.964355
v 8.336731 183.547211 -39.283924
v -10.363375 150.818985 -20.615904
v 2.882795 163.483307 -27.535900
v 27.853661 158.153091 -24.008488
v 23.391912 154.515640 -21.943619
v -18.208790 151.351532 -21.051207
v -17.080421 151.914200 -21.376135
v -15.958906 151.356537 -21.033337
v -14.841143 150.797760 -20.686495
v -14.838387 151.926224 -21.334394
v -15.962224 152.479126 -21.679050
v -19.341549 151.902939 -21.387983
v -18.207640 152.463516 -21.721992
v -15.964334 153.598114 -22.338863
v -17.084452 153.027740 -22.024897
v -14.832996 153.040573 -22.000887
v -14.854623 154.160431 -22.654045
v -17.082659 154.150421 -22.687962
v -15.967628 154.715057 -23.000492
v -13.706962 152.487000 -21.650381
v -13.712403 153.606232 -22.312056
v 31.117172 130.581451 -8.185081
v 31.110735 131.700012 -8.815498
v 32.226891 130.026077 -7.864089
v 30.005184 131.135422 -8.502491
v 44.884182 149.699799 -19.094408
v 44.874973 148.589005 -18.444595
v 43.767422 150.254852 -19.414007
v -13.709930 151.369034 -21.001442
v 29.131226 164.311661 -27.711439
v -5.833625 150.860306 -20.527023
v -4.708051 150.309143 -20.181231
v 29.143280 165.605011 -28.477619
v 13.067810 184.770813 -40.036827
v 36.719143 140.103241 -13.443804
v 11.859680 184.167389 -39.666889
v 11.863586 182.982605 -38.918968
v 11.850189 185.380295 -40.423096
v 10.657501 184.766144 -40.033394
v 13.052032 185.989166 -40.810772
v 10.627350 185.983871 -40.814209
v 11.842010 186.576782 -41.178902
v 9.436890 184.166382 -39.681522
v 10.649170 183.582886 -39.305943
v 9.435272 185.363235 -40.426575
v 9.417145 186.585083 -41.185474
v 20.987051 161.442123 -25.975046
v 11.902069 181.751694 -38.156124
v 10.695618 181.141937 -37.802208
v 33.810913 176.051758 -34.955605
v 10.679321 182.354156 -38.545979
v 9.490051 181.740051 -38.175251
v 9.499176 180.540314 -37.444523
v 34.983948 175.461136 -34.620064
v 19.732117 173.894653 -33.319683
v 34.969666 176.628677 -35.346390
v 41.801292 155.842010 -22.749384
v 42.963268 156.397583 -23.107801
v 41.791454 154.705627 -22.058533
v 1.073853 180.980362 -37.845722
v 42.940269 155.264587 -22.417898
v 42.939949 154.122604 -21.736549
v 41.780094 153.560837 -21.382246
v -0.141144 180.362823 -37.516670
v 30.290405 176.672058 -35.245358
v 31.469116 177.235992 -35.611217
v -0.135803 181.553192 -38.231915
v -1.350616 180.930908 -37.901123
v -1.358826 179.733597 -37.180897
v -1.350128 182.133270 -38.603653
v -2.557587 181.515381 -38.280491
v -2.571838 180.307678 -37.556911
v -1.346954 183.320313 -39.326584
v -2.555756 182.707489 -38.993706
v -3.800781 182.101303 -38.618496
v -3.777191 180.903687 -37.942986
v -2.560211 183.890182 -39.711655
v -3.772339 183.266693 -39.385120
v -3.777679 179.696045 -37.232918
v -2.571167 179.097260 -36.840309
v -1.365112 178.501801 -36.440052
v -2.569031 177.896240 -36.120121
v -3.798920 178.483124 -36.483841
v -2.569214 176.694550 -35.416779
v -3.774994 177.282990 -35.800507
v -0.130554 182.737671 -38.940479
v -3.755554 176.081619 -35.126820
v -3.772583 184.458130 -40.110355
v -1.343658 184.491470 -40.046501
v -2.561157 185.075821 -40.438881
v -0.126007 185.094055 -40.379982
v -0.125366 183.891327 -39.646595
v -1.347229 185.676010 -40.773663
v -0.144562 186.331558 -41.132641
v 1.112488 184.503815 -40.000431
v 1.099762 185.724182 -40.742172
v -12.583244 154.176605 -22.618832
v -13.716940 154.727203 -22.966227
v -12.582277 153.050156 -21.961613
v 37.286606 163.888123 -27.555515
v 38.494446 165.630051 -28.581047
v 18.924564 142.088394 -14.920603
v 42.643219 144.205338 -15.818731
v 43.746780 143.650986 -15.502515
v 2.054135 152.605316 -21.328964
v 3.189159 153.184998 -21.640594
v 42.629642 143.104126 -15.186560
v 43.736610 142.547699 -14.868308
v 4.321438 153.761444 -21.942736
v 4.327966 152.632034 -21.295990
v 3.197613 154.300674 -22.302250
v 2.061563 153.735474 -21.974493
v 5.449201 154.329636 -22.253624
v 3.187605 155.442291 -22.944107
v 4.321756 154.877640 -22.592354
v 5.451624 153.216599 -21.564051
v 2.045593 154.856537 -22.634041
v 5.433338 155.476898 -22.916372
v 44.844925 143.097931 -15.197247
v 44.851067 141.989700 -14.554651
v 43.726967 141.432297 -14.228903
v 44.850071 140.887863 -13.913296
v 45.954716 141.432617 -14.252640
v 45.954945 142.541382 -14.888625
v 45.941044 143.648178 -15.525529
v 47.054527 143.092758 -15.222308
v 47.055904 141.991043 -14.582978
v 45.948624 140.328003 -13.621758
v 44.843033 139.792267 -13.289404
v 43.734852 140.349411 -13.598324
v 47.053333 144.203796 -15.853979
v 45.953129 139.245560 -12.976061
v 44.838665 138.692139 -12.669544
v 48.167545 142.542831 -14.905918
v 43.743614 139.255325 -12.967217
v 48.166248 143.652145 -15.534225
v 45.938824 138.134323 -12.368523
v 44.834373 137.590958 -12.040168
v 43.734840 138.153870 -12.340610
v 44.838982 136.493134 -11.401475
v 43.734715 137.050278 -11.709023
v 45.930977 137.037796 -11.733438
v 42.616405 141.990143 -14.541955
v 42.616444 140.882706 -13.900561
v 41.510689 142.547379 -14.859631
v 41.512409 141.447891 -14.217319
v 41.511574 140.341812 -13.573132
v 42.613453 139.797470 -13.254435
v 40.404366 140.893341 -13.903124
v 40.404747 141.999390 -14.546592
v 47.055870 140.888077 -13.934276
v 39.297138 141.453186 -14.218149
v 39.295605 140.339935 -13.584165
v 40.399960 139.782791 -13.268470
v 40.403751 143.111847 -15.186725
v 39.297886 139.232193 -12.952595
v 38.179535 139.790634 -13.276553
v 38.183632 140.908997 -13.895829
v 40.403488 138.676208 -12.636705
v 39.289433 138.125366 -12.318089
v 38.175751 138.681183 -12.638297
v 41.514168 139.240967 -12.943050
v 41.511974 138.128387 -12.313937
v 40.402821 137.576950 -11.998481
v 39.288063 142.556030 -14.869882
v 41.501453 137.023880 -11.690722
v 40.397560 136.472702 -11.374775
v 39.293392 137.028275 -11.690534
v 42.596558 137.578979 -12.008581
v 42.597668 136.471176 -11.374080
v 41.493229 135.918930 -11.068050
v 42.593781 138.706894 -12.646022
v 0.944375 154.275116 -22.335121
v 0.936340 153.155594 -21.673256
v -0.200902 153.704651 -22.018274
v 47.054028 139.775497 -13.306507
v 38.172207 137.577347 -12.011350
v -0.189095 154.810776 -22.690281
v -1.325177 154.242966 -22.381485
v 4.326175 156.023605 -23.251698
v -1.340012 153.120682 -21.719654
v 3.181734 156.584641 -23.595045
v 5.457359 156.607605 -23.550421
v 4.324932 157.170639 -23.906240
v 2.042541 155.994415 -23.292351
v 6.581077 156.048187 -23.202322
v 5.441937 157.754822 -24.184616
v 41.506840 143.662460 -15.500600
v 41.498951 144.774857 -16.147043
v -3.567037 142.977249 -15.927835
v 40.391705 144.215179 -15.828394
v 31.495640 153.020935 -21.023491
v 16.716606 178.206406 -35.960175
v 32.602001 152.470688 -20.691790
v 17.809708 132.506531 -9.532033
v 20.050442 132.532822 -9.485117
v 18.934935 131.955017 -9.198185
v 16.685047 133.060837 -9.868692
v 16.681627 131.929718 -9.234044
v 20.054743 131.409851 -8.854877
v 18.941605 130.836807 -8.552428
v 17.817966 131.381088 -8.903086
v 15.562346 131.361435 -8.933450
v 15.565924 132.486938 -9.571900
v 16.683451 130.809326 -8.604047
v 17.821123 130.263504 -8.261267
v 20.058880 130.290558 -8.221719
v 18.938646 129.717010 -7.911499
v 27.890953 151.180222 -19.970934
v 38.166782 142.015961 -14.542841
v -17.083057 144.114182 -16.799669
v -15.953888 144.682587 -17.121050
v 38.489746 170.213013 -31.382198
v 47.032383 137.603302 -12.047835
v 47.038914 136.504959 -11.400561
v 45.947292 135.942825 -11.088833
v 27.427277 183.630585 -39.457020
v 27.431946 184.794449 -40.154785
v 28.609863 184.212555 -39.829277
v 28.621399 183.047302 -39.127850
v 34.856087 150.267426 -19.399780
v 29.786011 183.632492 -39.505032
v 12.185436 134.145691 -10.577270
v 30.972961 184.210602 -39.863148
v 30.971252 183.047531 -39.165794
v 29.783600 182.476776 -38.809174
v 30.953918 181.886230 -38.477848
v 32.149994 182.466766 -38.830650
v 32.155334 183.637146 -39.540279
v 33.324219 181.890411 -38.498222
v 32.143555 181.299042 -38.148243
v 33.320709 183.061600 -39.198410
v 33.314545 180.731339 -37.817467
v 34.501099 181.307877 -38.164860
v 34.502380 182.473999 -38.860634
v 35.673828 181.885269 -38.529839
v 35.675873 180.723419 -37.834087
v 34.504303 180.153732 -37.467739
v 33.330902 179.565796 -37.114883
v 35.678101 183.057404 -39.227280
v 32.155701 180.153366 -37.453560
v 34.491699 183.647263 -39.580917
v 35.675751 179.578445 -37.133343
v 34.496330 178.996918 -36.766708
v 36.847778 182.474686 -38.886833
v 36.851166 181.307343 -38.190842
v 30.986053 180.728912 -37.767677
v -1.330053 155.389130 -23.029913
v -14.815875 136.275604 -12.213184
v -2.483012 153.654694 -22.049870
v -0.186593 155.961472 -23.341022
v -2.469416 155.938263 -23.386791
v -2.481770 154.796356 -22.717726
v -0.197632 157.094009 -23.994070
v -1.346464 156.516388 -23.673101
v 0.926960 157.671188 -24.285528
v 0.927335 156.521774 -23.638605
v -0.184635 158.227417 -24.658861
v -1.332143 157.641037 -24.344730
v 0.945554 155.392456 -22.979349
v -2.481619 158.191818 -24.687037
v -2.483609 157.048035 -24.028280
v -1.339960 158.776016 -24.992979
v 0.922424 158.808273 -24.928795
v 2.053388 157.100403 -23.935282
v 2.049191 158.251480 -24.576490
v 3.182264 157.684433 -24.225866
v -0.216290 159.349380 -25.282003
v 0.915503 159.940399 -25.572060
v 4.307956 158.268494 -24.511770
v -0.229957 160.486526 -25.930389
v -4.678749 139.113800 -13.714857
v -5.792331 138.545441 -13.405524
v -4.673588 137.986755 -13.062457
v -3.555538 138.557220 -13.372715
v -3.558114 139.680679 -14.015938
v -2.432623 139.124298 -13.676228
v -3.550169 137.424500 -12.726563
v -2.427531 137.995804 -13.033657
v -2.424731 136.860504 -12.388569
v -3.550402 136.289490 -12.085179
v -4.668334 136.848297 -12.414646
v -1.296408 138.563034 -13.339993
v -1.296750 137.440292 -12.696939
v -5.789627 136.275024 -12.099498
v -5.782599 137.398148 -12.744570
v -4.664714 135.721390 -11.762498
v -5.785691 135.152206 -11.439991
v -6.917288 135.704407 -11.781013
v -6.904212 136.824142 -12.437499
v -8.032617 135.128845 -11.481360
v -6.912812 134.581131 -11.142934
v -5.775248 134.016891 -10.802067
v -4.649707 134.584015 -11.122864
v -1.303877 136.299530 -12.044746
v -2.429124 135.730759 -11.737787
v -3.536676 135.162094 -11.438106
v -9.158500 134.554321 -11.165288
v -8.040158 134.007828 -10.818848
v -1.298287 135.162338 -11.400673
v -0.164896 136.872559 -12.351621
v -0.161373 135.739044 -11.713697
v -9.158419 133.429352 -10.516110
v -0.155042 137.994904 -12.983964
v 0.960079 136.311188 -12.019730
v 0.960164 137.439209 -12.648885
v -10.282045 133.973434 -10.849277
v -10.273002 132.855637 -10.206410
v -9.149896 132.302948 -9.863504
v -8.034346 132.876236 -10.167070
v 0.968504 138.562424 -13.301806
v -10.270418 131.722534 -9.553105
v -9.137729 131.170517 -9.222752
v -8.015985 131.743317 -9.524056
v 2.099736 138.009766 -12.972438
v 2.096388 136.877853 -12.322917
v -6.917440 133.449188 -10.483418
v -2.421227 140.252228 -14.315032
v -1.301324 139.689392 -13.991177
v -0.163690 139.118820 -13.634401
v -0.153217 134.614151 -11.063514
v 0.968397 135.183441 -11.375743
v -0.142046 133.489090 -10.423149
v -1.268722 134.041733 -10.750785
v 2.097572 135.751465 -11.685295
v -1.257086 132.915924 -10.102808
v 0.988387 132.933533 -10.094327
v -0.125017 132.358765 -9.787153
v 0.990264 134.059158 -10.727130
v -1.238837 131.793198 -9.453535
v -2.361176 132.347412 -9.794690
v 2.117529 133.507538 -10.385314
v 2.125016 134.629013 -11.039536
v -2.364968 133.474915 -10.450696
v 3.251603 134.076630 -10.707824
v 3.252304 132.949203 -10.059227
v 2.136594 132.375229 -9.750694
v 3.263240 135.197540 -11.352224
v 4.383367 133.527466 -10.366584
v 4.390007 134.648392 -11.012383
v -1.230721 130.664200 -8.816022
v -2.352333 131.217514 -9.157410
v -0.092697 131.232635 -9.127139
v 3.255365 131.829346 -9.408428
v 4.381291 132.406754 -9.706245
v 4.377774 131.278442 -9.065701
v 3.257528 130.708710 -8.763083
v 5.495250 131.850006 -9.365460
v 5.489627 130.724136 -8.734414
v 4.376872 130.154404 -8.430314
v 3.261503 129.580704 -8.136434
v 2.144364 130.136978 -8.469101
v 2.149391 131.264343 -9.102085
v 4.377384 129.026077 -7.808302
v 3.266796 128.462006 -7.487975
v 2.148429 129.018326 -7.818551
v 1.032995 129.575165 -8.150215
v 1.035572 130.697037 -8.798112
v 5.483519 129.599548 -8.104757
v 1.033569 128.455719 -7.504477
v 2.154255 127.898689 -7.178284
v -0.085521 129.011688 -7.841421
v -0.075539 130.125076 -8.496453
v 1.035259 127.332275 -6.871161
v -1.206653 129.560287 -8.179316
v -1.206225 128.435516 -7.537800
v -0.077960 127.880745 -7.203440
v 1.035767 126.203964 -6.233130
v -0.088164 126.757240 -6.564014
v 2.158112 126.774384 -6.542207
v 6.607830 130.173492 -8.388445
v 6.604445 131.299911 -9.035289
v 2.169181 125.651070 -5.901113
v 3.287492 126.219742 -6.211450
v 3.283124 127.342125 -6.858045
v -1.207482 127.311668 -6.893865
v -2.334822 127.863403 -7.227502
v 4.402692 126.789688 -6.525322
v 4.404221 127.913094 -7.166938
v -2.331249 128.988800 -7.866076
v -3.455724 128.420563 -7.553543
v -3.454342 127.294632 -6.909481
v -2.318770 130.105774 -8.527566
v -4.580293 127.850853 -7.240663
v -4.575633 128.981735 -7.879076
v -3.443786 129.538986 -8.204177
v -2.329324 126.740639 -6.574767
v -3.454659 126.178513 -6.248763
v -4.578554 126.735954 -6.586914
v -3.447794 130.658493 -8.845887
v -4.570769 130.093002 -8.534116
v -5.710965 128.408600 -7.579410
v -5.708096 127.285370 -6.917366
v -0.087610 125.635139 -5.913209
v -6.819439 126.715317 -6.614783
v -5.706665 126.160645 -6.274952
v 1.034349 125.077736 -5.585022
v -6.826927 127.842110 -7.251923
v 3.296057 125.100983 -5.568820
v 2.170933 124.528702 -5.261300
v -0.086979 124.511070 -5.270298
v -1.205975 125.070435 -5.597405
v -1.203004 123.952759 -4.949284
v -0.081098 123.396942 -4.623116
v 1.028540 123.953407 -4.951919
v 3.300640 123.976501 -4.923255
v 2.174282 123.397957 -4.622485
v -1.208595 126.192093 -6.252506
v 3.296594 122.847427 -4.285438
v 2.169265 122.279945 -3.971049
v 1.052170 122.832878 -4.296303
v 3.303618 121.728592 -3.639153
v 4.421157 122.300354 -3.945993
v 4.419171 123.420670 -4.588893
v 4.431477 124.543678 -5.235455
v 5.538132 123.986038 -4.902356
v 5.496327 128.479614 -7.471628
v 5.532483 122.865028 -4.264028
v -5.710794 129.538574 -8.228599
v -5.695241 130.653915 -8.868899
v -4.557577 131.226028 -9.185408
v 4.404912 125.670044 -5.882337
v 1.053988 131.819855 -9.440373
v -3.438856 131.777161 -9.487981
v -0.054123 122.275330 -3.976485
v 1.060196 121.714607 -3.646309
v 3.211577 145.278229 -17.103065
v 4.339305 144.723587 -16.760874
v 36.115597 163.330536 -27.199785
v 5.478263 145.297272 -17.065870
v 5.479329 144.171295 -16.417747
v 34.928387 163.926376 -27.514801
v 38.328655 163.345825 -27.223198
v 24.557838 160.840088 -25.621191
v 23.390697 160.262848 -25.270576
v 20.971041 160.286606 -25.311033
v 19.820362 160.856262 -25.662888
v 22.136559 160.862610 -25.653517
v 22.106495 159.723312 -24.966318
v 33.817749 177.213364 -35.660530
v -14.859370 155.257019 -23.296482
v 27.439850 181.304031 -38.004402
v -14.867719 156.374451 -23.946398
v -15.992905 155.800537 -23.634031
v 27.431427 182.463593 -38.725098
v -13.742676 155.825821 -23.596567
v -17.122896 156.349731 -23.974764
v -17.131624 155.225235 -23.311523
v -15.996131 156.923386 -24.289503
v -17.124870 157.463394 -24.641384
v -18.257824 155.766037 -23.660339
v 33.786983 163.302231 -27.157595
v 9.472015 182.944427 -38.915325
v 6.620091 143.613007 -16.083315
v -4.570398 125.613808 -5.938298
v -19.326284 135.131897 -11.617789
v -18.217785 133.465866 -10.615011
v 15.484070 185.971497 -40.760395
v 24.604939 155.069748 -22.256359
v 15.515854 177.619003 -35.603073
v 40.012302 131.739502 -8.720911
v 38.475983 164.482773 -27.881765
v 25.581028 134.397400 -10.416833
v 2.068947 146.958130 -18.091673
v 24.468803 134.943954 -10.753304
v 24.464186 133.827652 -10.119197
v 25.577364 133.282516 -9.779182
v 26.686922 133.851517 -10.081942
v 2.081215 145.830276 -17.442793
v 24.456461 132.708588 -9.482892
v 25.575178 132.159912 -9.147989
v 26.693224 132.739136 -9.439025
v 23.331085 133.258987 -9.827589
v 26.683504 131.613403 -8.814652
v 25.575047 131.039658 -8.519503
v 24.466713 131.589645 -8.850683
v 24.465820 130.477341 -8.217106
v 23.352217 131.027390 -8.544156
v 25.574589 129.925919 -7.890168
v 24.463011 129.353577 -7.588739
v 23.353077 129.908585 -7.917276
v 22.234421 130.458069 -8.252951
v 22.235056 129.336639 -7.629348
v 23.348188 128.789368 -7.293081
v 22.231560 131.580505 -8.883706
v 23.354757 132.146667 -9.187086
v 22.235699 128.216751 -6.998634
v 23.348085 127.664223 -6.669698
v 24.465040 128.241913 -6.954763
v 21.116081 129.894409 -7.958659
v 21.108673 128.755997 -7.346597
v 21.107468 132.132904 -9.221895
v 22.226982 132.700119 -9.528698
v 21.106920 131.007187 -8.592368
v 25.570950 128.812698 -7.257607
v 24.470009 127.116547 -6.334239
v 25.576389 127.688080 -6.629482
v 25.587130 126.570251 -5.997615
v 26.696009 127.139450 -6.298677
v 26.689402 128.261429 -6.933911
v 26.679604 130.492538 -8.189169
v 26.676519 129.379532 -7.563821
v 24.472029 125.998558 -5.696174
v 23.360170 126.548592 -6.030837
v 27.788778 131.060913 -8.494232
v 22.245811 127.099648 -6.371836
v 22.245331 125.981285 -5.736415
v 27.782915 129.935455 -7.867620
v 27.788080 132.201263 -9.104243
v 28.906258 130.508759 -8.166711
v 28.898897 131.636032 -8.799015
v 23.354492 125.425797 -5.410539
v 21.139343 127.653046 -6.699014
v 21.135391 126.532478 -6.072511
v 27.812656 133.305145 -9.736959
v 20.028372 125.962830 -5.781349
v 20.034958 127.083908 -6.413195
v 21.140219 125.410713 -5.449448
v 18.929993 127.634644 -6.751954
v 20.041918 128.206726 -7.044244
v 18.929100 126.515640 -6.120898
v 22.256557 124.855797 -5.123505
v 21.144270 124.290421 -4.817115
v 17.814632 127.067589 -6.467180
v 17.816132 125.944290 -5.824037
v 18.931667 125.397125 -5.480621
v 17.818125 128.201035 -7.091360
v 16.693792 127.620140 -6.808561
v 16.694098 126.494888 -6.172289
v 20.039257 124.844383 -5.160250
v 18.925026 124.271919 -4.864060
v 17.819267 124.825676 -5.192738
v 16.702593 125.376015 -5.527377
v 17.823744 123.707306 -4.561501
v 15.592247 124.804085 -5.227474
v 16.706371 124.252388 -4.894036
v 15.589876 125.929237 -5.863157
v 15.589785 123.681557 -4.597547
v 16.708473 123.132965 -4.256529
v 15.592739 122.565788 -3.962420
v 16.700539 122.008369 -3.640257
v 17.823341 122.579430 -3.932269
v 14.478006 125.357674 -5.566909
v 14.477888 124.231735 -4.938368
v 14.468403 123.108559 -4.301280
v 16.689060 128.740112 -7.442136
v 15.570319 128.170578 -7.146627
v 15.583542 127.056061 -6.507967
v 18.935907 123.159645 -4.233788
v 20.039440 123.720566 -4.532477
v 18.935703 122.049438 -3.593455
v 20.058765 122.611526 -3.894085
v 17.811666 129.328873 -7.730020
v 18.929855 128.780426 -7.385325
v 14.476955 126.484550 -6.199454
v 27.804344 134.426865 -10.384332
v 21.158754 123.176804 -4.187776
v 17.830191 121.465660 -3.298618
v 41.560654 145.854965 -16.789125
v 40.451271 146.401352 -17.117701
v 44.047649 153.570267 -21.413103
v 44.047630 154.675613 -22.066496
v 42.936977 153.029922 -21.069193
v 18.945940 137.587936 -12.384310
v -19.351124 141.888290 -15.523324
v -20.463970 141.322876 -15.210919
v 19.665192 180.867157 -37.576267
v 30.012928 130.021439 -7.875749
v 31.115005 129.466141 -7.561793
v 34.932446 162.779205 -26.848375
v 19.998678 138.266388 -12.758864
v 27.959900 176.682037 -35.179802
v 35.579113 146.189682 -16.985332
v 27.949890 177.836884 -35.899094
v 48.173630 141.443604 -14.255639
v 49.263325 141.989029 -14.594950
v 48.163189 140.344193 -13.626576
v 49.258659 140.890167 -13.958272
v 50.356350 142.537918 -14.920938
v 50.346992 141.439331 -14.280388
v 49.255375 143.092590 -15.230931
v 49.249466 139.793350 -13.314644
v 50.350784 140.340225 -13.645375
v 44.126862 156.968750 -23.470978
v 44.116055 158.115845 -24.170273
v -2.321690 125.622047 -5.931861
v -51.678139 137.968491 -13.055100
v -10.251550 130.606964 -8.894268
v -9.127089 130.049957 -8.562602
v -30.392183 173.974640 -34.297844
v -8.011814 130.615723 -8.874195
v -21.478535 122.887756 -4.486023
v -31.368465 100.065224 8.626431
v -14.874816 135.163391 -11.565067
v -13.691018 135.719910 -11.873677
v -15.909495 124.551796 -5.422013
v -15.908525 125.668739 -6.070499
v -40.308769 105.584839 5.409500
v -40.291290 104.462105 6.039418
v -49.421970 130.182953 -8.656060
v -42.750172 134.580139 -11.239307
v -19.319231 160.960510 -26.655199
v 43.756260 151.358047 -20.077919
v 44.866013 150.806717 -19.750929
v -13.647901 117.886589 -1.544999
v 44.848701 151.916946 -20.430407
v 45.971844 150.248886 -19.436949
v 45.973701 151.349304 -20.109571
v 47.065933 149.699554 -19.118954
v 47.069584 150.806992 -19.771914
v 45.954098 149.149704 -18.776243
v 47.079029 151.892059 -20.448914
v 45.962952 152.450211 -20.772617
v 45.944237 148.047287 -18.118999
v 47.052666 148.588242 -18.467552
v -51.689671 139.078384 -13.683058
v 6.607179 129.050568 -7.768488
v 6.606083 132.416306 -9.683898
v 7.718682 130.746262 -8.712488
v 7.721905 131.862106 -9.350290
v 7.725353 129.624374 -8.076079
v 8.839716 130.186859 -8.395788
v 8.839765 131.314270 -9.027502
v 8.852544 132.430161 -9.672452
v 7.727268 132.983963 -10.004669
v -17.035110 122.868546 -4.448377
v 8.854732 133.558853 -10.325338
v 9.981899 131.879364 -9.336509
v 9.985408 133.009201 -9.976450
v 8.863533 134.696045 -10.964731
v 7.733315 134.118530 -10.652904
v 9.988356 134.146896 -10.612974
v 11.093178 133.583923 -10.284028
v 11.098782 132.458939 -9.653304
v 6.604904 133.547852 -10.327828
v 9.987112 130.761902 -8.700431
v 11.099869 131.329468 -9.007678
v 9.994132 129.636353 -8.071749
v 11.107814 130.211853 -8.372497
v 12.219430 130.778763 -8.675653
v 11.118057 129.095078 -7.729822
v 12.224178 129.662125 -8.037117
v 12.216159 131.902603 -9.317847
v 13.337947 131.352493 -8.977764
v 13.342716 130.231644 -8.334356
v 12.223955 128.541809 -7.406389
v 14.458133 130.805023 -8.640849
v 14.462929 131.931900 -9.276824
v 13.337427 129.108566 -7.706650
v 13.338224 132.480133 -9.626234
v 14.471669 133.051132 -9.923962
v 14.454910 129.681351 -8.007917
v 15.579709 130.254410 -8.315265
v 33.718803 151.915909 -20.371124
v -15.879186 110.095337 2.953077
v -21.294569 99.521141 9.030530
v -21.297121 98.421799 9.685199
v -14.758780 110.664368 2.651110
v -14.763036 109.549744 3.292245
v -15.869473 111.207657 2.309130
v -14.752459 111.770195 2.007057
v -13.640644 111.226280 2.345177
v -13.639767 110.114449 2.974782
v -22.415157 97.866058 10.001306
v -12.520458 109.568062 3.314423
v -12.521828 110.679123 2.663462
v -13.631454 108.999596 3.607954
v -11.389570 109.008270 3.627469
v -11.388047 110.130951 2.993707
v -12.513358 108.445808 3.941099
v -13.628113 107.882065 4.245494
v -12.514957 111.794540 2.010303
v -14.749556 108.438194 3.929675
v -11.394945 111.232857 2.329057
v -12.513865 112.907379 1.359430
v -13.629091 112.345291 1.675192
v -11.388846 112.351730 1.679845
v -11.394635 107.890511 4.262013
v -12.513015 107.324562 4.573029
v -11.392991 106.771362 4.892028
v -10.279160 107.337189 4.589125
v -10.278063 108.455078 3.958228
v -10.262932 109.567375 3.307260
v -14.740657 107.321144 4.572814
v 43.731308 135.943329 -11.084880
v -14.729725 106.209473 5.204849
v -13.621203 106.766266 4.894195
v -15.840440 106.760536 4.880486
v -15.848387 105.650848 5.529331
v -14.726008 105.096390 5.852649
v -13.604422 105.656883 5.533650
v -2.443373 151.431152 -20.761545
v -13.605692 104.549034 6.176596
v -12.497954 105.115967 5.891066
v -12.480355 106.221390 5.225926
v -36.093395 156.045914 -23.689137
v -37.215557 155.495651 -23.350307
v -12.545434 135.152267 -11.550443
v -13.687564 134.590057 -11.219069
v -14.783782 126.228035 -6.382018
v -14.780160 125.115662 -5.733286
v -14.800177 134.018951 -10.901058
v -13.681370 133.463150 -10.569536
v -12.552972 134.028122 -10.893243
v 50.354061 143.641525 -15.555381
v 49.250198 144.201141 -15.867373
v -16.982792 106.195122 5.188244
v 50.340557 144.744232 -16.199442
v 51.453484 143.090912 -15.242607
v 51.449543 144.184204 -15.888556
v 52.561787 143.636505 -15.579104
v -18.089764 106.753014 4.868938
v 52.557404 142.537155 -14.934243
v 51.439728 141.991272 -14.608416
v 51.439407 145.282135 -16.534483
v 51.423416 140.883484 -13.977072
v 52.537201 141.437943 -14.296935
v 53.659519 141.988739 -14.620852
v 53.655964 143.087204 -15.266829
v 52.549065 144.726624 -16.219707
v 53.646961 140.894241 -13.981934
v 54.751907 142.532806 -14.957205
v 54.749302 141.440002 -14.310824
v 53.651264 145.269638 -16.557285
v 53.644592 144.176834 -15.907760
v 52.547104 145.823242 -16.869766
v 54.732998 140.352646 -13.666080
v 55.841404 140.892838 -13.997959
v 55.843864 141.991287 -14.635824
v 55.831150 139.793396 -13.371742
v 56.942486 140.345703 -13.689095
v 56.934345 141.437637 -14.337961
v 56.932102 142.525085 -14.985152
v 55.834438 143.087067 -15.294321
v 58.028961 141.975662 -14.672661
v 58.027569 140.889130 -14.034279
v 58.043301 139.799271 -13.379911
v 59.116161 141.428940 -14.374115
v 59.116920 140.344757 -13.725983
v 56.940197 139.255676 -13.057822
v 59.111622 142.500458 -15.012816
v 60.191162 140.888123 -14.066312
v 60.200981 141.962509 -14.703481
v 56.919769 143.627686 -15.631549
v 54.725262 143.643753 -15.615306
v 55.826210 144.182541 -15.939528
v -14.772198 131.809799 -9.642683
v -15.887115 132.363632 -9.964085
v -14.774316 130.700577 -8.982891
v -13.646498 131.248520 -9.307872
v -13.655493 132.372330 -9.949163
v -14.774399 132.930695 -10.270538
v -12.528292 132.932510 -10.267149
v -12.531310 131.806580 -9.623507
v -15.885478 133.477219 -10.602792
v -14.767766 129.583725 -8.328566
v -13.649504 130.143616 -8.648582
v -12.527302 130.694046 -8.962985
v -12.519967 129.585693 -8.315593
v -13.648119 129.019913 -7.996287
v -13.647678 127.899918 -7.344201
v -14.768928 128.458038 -7.673903
v -12.534327 128.463730 -7.664147
v 44.040150 155.824478 -22.767540
v -31.599577 118.959198 -2.301956
v 45.192768 154.097733 -21.742920
v 45.197628 156.394775 -23.135448
v 45.186394 155.255081 -22.422075
v 45.191685 153.001556 -21.090185
v 46.293789 153.540375 -21.426744
v 46.284145 154.643173 -22.080589
v 47.425781 155.212570 -22.444778
v 47.390621 152.988739 -21.108866
v 47.431309 154.067276 -21.744366
v 48.494392 153.530960 -21.450653
v 48.491287 152.435547 -20.784113
v 48.543797 154.612488 -22.102009
v 49.694317 155.185623 -22.457146
v 49.601494 154.075577 -21.795071
v 48.530212 155.763168 -22.796307
v 49.595528 152.981354 -21.128990
v 50.703129 154.624557 -22.133696
v 50.705105 153.523529 -21.472563
v 49.687649 156.333664 -23.149866
v 49.676361 157.483307 -23.851210
v 50.845802 155.752640 -22.820562
v 48.510826 156.924362 -23.503031
v 50.838905 156.898239 -23.522999
v 50.691872 152.435654 -20.809824
v 51.801956 152.972183 -21.152699
v 51.812046 154.065369 -21.815813
v 47.332218 156.360184 -23.141653
v 47.331993 157.508453 -23.836542
v 48.479225 158.086838 -24.179041
v 52.917229 154.612289 -22.160646
v 52.912041 153.509125 -21.499937
v 51.807755 155.166519 -22.472553
v 52.902836 152.418243 -20.833570
v 51.783894 151.886230 -20.487411
v 52.949219 155.736084 -22.838854
v 51.799816 156.308411 -23.175289
v 49.592270 151.892487 -20.461407
v 54.011364 152.958206 -21.180744
v 54.007187 154.046677 -21.849258
v 47.318813 158.662857 -24.529793
v 46.146210 158.095245 -24.170235
v 46.155762 156.939407 -23.485209
v 54.087215 156.301117 -23.198479
v 52.936302 156.880859 -23.530172
v 54.092590 155.160110 -22.508953
v 51.794182 157.450104 -23.865021
v 54.006908 151.867233 -20.507639
v 52.891338 151.326904 -20.163607
v 46.266579 155.787598 -22.781990
v 55.100075 152.397034 -20.857141
v 55.224098 156.866272 -23.570049
v 55.101196 151.315918 -20.202393
v 53.997147 150.780960 -19.849342
v 54.065647 157.452911 -23.894995
v 52.879826 150.240097 -19.518604
v 53.987465 149.685715 -19.205158
v 55.099949 150.228134 -19.537941
v 56.203968 150.763306 -19.887072
v 55.095516 149.142441 -18.886444
v 56.191452 149.664032 -19.247402
v 57.299679 151.296066 -20.234957
v 57.297688 150.206436 -19.584717
v 56.196724 151.849548 -20.555170
v 57.283787 149.115768 -18.936693
v 56.189384 152.938965 -21.215614
v 57.297337 152.388214 -20.901546
v 56.188747 148.585327 -18.590036
v 55.092930 148.048004 -18.237152
v 53.991203 148.604843 -18.551971
v 56.202614 147.477905 -17.933895
v 55.090229 146.941696 -17.552603
v 53.958012 147.500519 -17.888746
v 57.289070 146.920456 -17.635544
v 57.286819 148.004456 -18.298342
v 56.197918 146.398209 -17.276537
v 55.226089 155.726166 -22.875097
v 49.664257 158.643341 -24.560205
v 50.829594 158.060913 -24.218536
v 50.826000 159.217194 -24.926765
v 52.873672 149.141129 -18.866009
v 48.484818 159.231308 -24.894243
v 49.656693 159.795624 -25.268091
v 51.973770 159.788559 -25.291094
v 51.977909 158.641815 -24.597168
v 50.812672 160.368073 -25.629684
v 51.952488 160.935654 -25.985102
v 53.120102 159.212067 -24.956429
v 53.125557 160.353226 -25.644388
v 50.804569 161.510178 -26.323757
v 49.648888 160.949158 -25.971838
v 51.948135 162.074127 -26.677601
v 48.472420 161.538452 -26.310123
v 48.474964 160.391113 -25.614014
v 49.632381 162.104874 -26.677740
v 50.789589 162.652084 -27.027803
v 47.308067 159.832886 -25.257524
v 47.301491 160.977356 -25.958090
v 46.140469 160.411972 -25.600571
v 46.134453 159.282639 -24.887819
v 50.761425 163.807297 -27.700703
v 49.617306 163.239655 -27.360067
v 49.607422 164.388016 -28.076780
v 51.929832 163.227509 -27.370119
v 48.444691 163.821182 -27.710819
v 51.911194 164.379166 -28.086981
v 48.449020 162.677750 -27.022278
v 53.050613 162.663788 -27.031273
v 53.044487 163.809189 -27.714437
v 53.051697 164.948593 -28.440136
v 54.195801 165.522507 -28.793058
v 51.897339 165.531586 -28.778860
v 54.197052 164.379745 -28.119097
v 53.045258 166.096924 -29.124018
v 54.197296 166.667877 -29.477570
v 55.353210 166.097595 -29.134424
v 55.346344 164.956436 -28.460016
v 54.202179 167.812668 -30.157034
v 53.047363 167.247467 -29.810238
v 56.494537 164.390289 -28.127083
v 55.323254 163.820938 -27.763990
v 55.354431 167.241043 -29.821100
v 50.737701 164.979813 -28.435715
v 50.746552 166.116486 -29.108232
v 55.349701 168.398819 -30.514940
v 56.512207 166.670502 -29.469656
v 56.509552 167.820282 -30.159044
v 57.667786 168.402786 -30.495901
v 57.656403 167.254852 -29.822966
v 56.513428 168.980255 -30.846764
v 50.733337 167.266632 -29.805920
v 56.516571 170.144608 -31.533600
v 55.352417 169.554657 -31.205929
v 57.673218 169.571106 -31.182383
v 49.594727 165.555603 -28.765385
v 51.880951 166.687759 -29.483665
v 58.813354 170.165588 -31.537100
v 58.811279 169.006165 -30.864084
v 49.597107 166.697861 -29.434374
v 57.663422 170.737579 -31.877810
v 57.670563 171.881714 -32.554947
v 56.503479 171.320816 -32.228687
v 58.821106 171.305618 -32.221889
v 54.185543 163.252625 -27.396811
v 59.969269 170.737717 -31.893620
v 59.971466 171.882965 -32.563576
v 54.197052 168.962494 -30.844164
v 58.824951 172.459091 -32.889400
v 53.053680 168.388840 -30.482578
v 57.683472 173.027420 -33.225586
v 56.510376 172.455643 -32.904171
v 56.507690 165.526917 -28.794758
v 57.649689 166.105164 -29.147310
v 50.739319 168.405624 -30.508568
v 57.647095 164.951157 -28.474335
v 49.574951 167.847702 -30.147129
v 51.900452 167.830811 -30.162880
v 57.642639 163.825058 -27.789637
v 51.890900 168.987976 -30.853006
v 56.477718 163.257599 -27.412952
v 58.806793 167.831665 -30.172180
v 56.453789 162.112350 -26.731676
v 57.624172 162.685379 -27.070652
v 55.283775 162.686295 -27.067644
v 58.761959 163.261444 -27.424372
v 58.761574 162.108200 -26.747299
v 57.598289 161.540085 -26.385151
v 58.733109 160.969406 -26.058199
v 59.912907 161.532639 -26.417953
v 59.902100 162.685074 -27.100586
v 56.408134 160.976227 -26.051266
v 57.582550 160.391403 -25.719429
v 61.047230 163.251099 -27.463957
v 61.051888 162.105133 -26.788162
v 56.409473 159.821091 -25.369566
v 57.575108 159.248611 -25.039730
v 58.720390 159.826569 -25.391245
v 62.203545 162.678696 -27.131771
v 62.199600 161.529633 -26.448984
v 59.881073 163.837692 -27.827129
v 61.037632 160.966568 -26.101938
v 61.024078 164.414764 -28.169195
v 55.232834 160.413452 -25.698421
v 58.736053 164.414108 -28.159975
v 59.875793 164.988388 -28.507957
v 61.014587 165.563416 -28.854752
v 59.864807 166.136139 -29.204109
v 58.728821 165.562958 -28.846964
v 62.160675 163.850998 -27.851238
v 62.159332 164.988174 -28.520790
v 55.235321 161.554596 -26.381372
v 59.866467 159.253342 -25.067848
v 59.855904 160.401154 -25.737116
v 60.975014 159.834473 -25.410469
v 54.050758 160.989365 -26.024746
v 54.050327 162.143448 -26.735500
v 58.714611 158.687271 -24.721111
v 52.877480 161.583527 -26.387367
v 57.570824 158.100769 -24.367188
v 58.692532 157.552795 -24.024147
v 56.411064 158.679123 -24.690662
v 56.411602 157.545975 -24.007357
v 57.555115 156.976486 -23.671122
v 59.854343 158.118744 -24.385014
v 58.663727 156.418839 -23.335804
v 59.821896 156.984879 -23.690237
v 57.480694 155.856491 -22.981934
v 59.808643 155.846008 -23.013363
v 58.643467 155.276886 -22.663330
v 57.471748 154.717056 -22.306898
v 59.783161 154.705048 -22.332985
v 58.630550 154.128036 -21.992069
v 60.959805 156.409363 -23.377333
v 60.951542 155.269547 -22.698025
v 60.947140 157.555817 -24.059944
v 62.107582 155.826752 -23.049232
v 62.110779 156.967087 -23.733759
v 60.917667 154.120651 -22.028151
v 62.072388 154.693253 -22.364996
v 63.218716 155.264542 -22.703817
v 63.261475 156.391312 -23.408545
v 59.773598 153.556351 -21.666233
v 60.910130 153.036499 -21.384130
v 61.001373 158.683594 -24.734709
v 62.004650 153.569443 -21.716988
v 62.089138 158.119690 -24.416286
v 59.972015 169.598785 -31.215879
v 61.129181 171.316315 -32.213749
v 63.228279 158.695038 -24.757832
v 63.238586 157.542175 -24.091333
v 62.071815 159.275879 -25.093288
v 64.357002 159.265121 -25.111227
v 64.358650 158.121719 -24.438316
v 63.204128 159.842255 -25.433182
v 64.373955 156.974670 -23.748619
v 64.340187 160.414673 -25.799360
v 62.035458 160.422943 -25.769556
v 63.183388 160.990173 -26.122673
v 65.468681 160.983887 -26.134172
v 65.459137 159.859650 -25.457312
v 61.122528 170.171631 -31.553150
v 64.326790 161.554749 -26.464321
v 50.739594 169.557983 -31.193163
v 49.586182 168.983215 -30.842264
v 55.334747 170.755096 -31.910906
v 55.348511 171.905869 -32.572308
v 62.182037 166.126984 -29.176046
v 61.029907 166.696198 -29.521900
v 56.385517 156.423920 -23.319221
v 57.282406 145.856628 -16.972122
v 55.086151 145.877518 -16.936287
v 56.181404 145.328613 -16.628595
v 53.979549 146.434341 -17.243357
v 55.079964 144.789001 -16.285263
v 44.975475 157.535904 -23.825390
v 44.973431 158.681641 -24.523603
v 52.873413 146.992188 -17.553291
v 44.958385 159.830536 -25.215197
v 43.805977 159.265121 -24.861986
v 44.948837 160.988297 -25.924751
v 43.775620 160.419662 -25.559055
v 42.603130 159.853897 -25.194336
v 42.595680 161.006042 -25.893372
v 44.937595 162.140533 -26.622295
v 43.765884 161.576187 -26.256760
v 46.104763 161.553680 -26.294613
v 48.448181 164.968765 -28.417210
v 20.899719 173.226456 -32.925205
v -19.275879 145.239761 -17.479698
v 52.883720 148.074249 -18.209150
v -19.277185 144.118042 -16.814062
v -20.403433 145.792542 -17.818785
v 37.053814 141.467896 -14.231541
v -36.161396 142.481308 -15.871777
v 50.690838 151.341461 -20.129686
v -10.257138 110.678368 2.653011
v 37.177513 156.996811 -23.375719
v 15.568830 133.617081 -10.205242
v 58.039299 138.709457 -12.744735
v 55.834099 138.719666 -12.731575
v 56.933506 138.159378 -12.417472
v 58.021431 137.620972 -12.122621
v 59.135830 138.159851 -12.436881
v 59.136204 139.253479 -13.078957
v 54.735123 138.187637 -12.392874
v 54.736134 139.280457 -13.037132
v 55.825443 137.630539 -12.092092
v 54.726280 137.096878 -11.769830
v 53.635624 138.749313 -12.693858
v 53.626293 137.646210 -12.084487
v 56.930363 137.078430 -11.767760
v 52.511974 137.099960 -11.769594
v 53.624378 136.549652 -11.450755
v 52.524239 138.204773 -12.394295
v 53.611046 135.446304 -10.832852
v 52.515278 136.003723 -11.140620
v 52.513840 139.308701 -13.036745
v 51.413937 138.766220 -12.707181
v 51.407993 137.653854 -12.084527
v 54.722988 136.000381 -11.142246
v 50.305843 137.116974 -11.763282
v 51.402248 136.561600 -11.449637
v 55.816502 135.456009 -10.824030
v 54.721775 134.905136 -10.506046
v 55.822426 136.557739 -11.456616
v 56.917534 136.012939 -11.150287
v 56.918953 134.903854 -10.500052
v 55.818363 134.351440 -10.165777
v 53.618717 134.368530 -10.182074
v 54.734428 133.814896 -9.853946
v 55.804581 133.261475 -9.541507
v 56.904461 133.797989 -9.859619
v 58.005451 135.453278 -10.822612
v 58.018295 134.351379 -10.184222
v 56.902393 132.709351 -9.227979
v 55.795799 132.163422 -8.915518
v 54.697044 132.721359 -9.229911
v 50.301979 138.219574 -12.386864
v 53.646648 133.274750 -9.549757
v 49.203728 138.772766 -12.702629
v 50.286507 139.313660 -13.036691
v 49.199566 137.679916 -12.082016
v 51.385906 139.864929 -13.362746
v 53.646172 132.180237 -8.932526
v 52.551003 132.724289 -9.250909
v 48.107147 138.235596 -12.403437
v 52.555405 133.831467 -9.863721
v 52.549217 131.622910 -8.621581
v 51.455284 132.173203 -8.938145
v 51.455002 133.281754 -9.561245
v 53.642765 131.074005 -8.308989
v 52.542103 130.523956 -7.992132
v 51.440128 131.071014 -8.314035
v 50.369293 132.733490 -9.269413
v 50.369553 133.829285 -9.872702
v 51.449703 134.380707 -10.186739
v 49.196686 136.584793 -11.451168
v 48.105488 137.135742 -11.768198
v 51.420853 129.975357 -7.684279
v 52.490345 140.415817 -13.688744
v 53.635605 129.975525 -7.676732
v 52.529770 129.425156 -7.365731
v 58.003384 133.252533 -9.536998
v 56.899208 131.609772 -8.611714
v 53.618446 128.890610 -7.048880
v 52.528950 128.337891 -6.753165
v 57.992653 132.166000 -8.925690
v 59.087811 132.724930 -9.233818
v 57.995651 131.064484 -8.295932
v 59.093678 131.622177 -8.609091
v 60.172768 133.269150 -9.566874
v 60.174862 132.178772 -8.928288
v 59.095821 130.528534 -7.988508
v 61.263966 132.724457 -9.257306
v 60.181839 131.078720 -8.298296
v 61.256435 131.628250 -8.631691
v 58.002693 129.986664 -7.674836
v 59.089088 129.439621 -7.362481
v 60.187634 129.986984 -7.682753
v 59.089039 133.815582 -9.867387
v 57.986782 128.897125 -7.046786
v 59.080242 128.347458 -6.740645
v 60.172653 128.896271 -7.057787
v 56.913872 130.531296 -7.990767
v 56.913097 129.450104 -7.373292
v 55.813221 129.980469 -7.675042
v 55.807705 131.080994 -8.307916
v 51.429161 128.872803 -7.079409
v 61.267876 130.528763 -7.994081
v 57.986156 127.803482 -6.425213
v 56.887272 128.346069 -6.746964
v 53.617317 127.789444 -6.438685
v 55.800636 127.802055 -6.439216
v 55.802261 128.894592 -7.058721
v 56.888630 127.256142 -6.123498
v 54.726021 128.341614 -6.735291
v 54.710049 129.438324 -7.372682
v 57.978085 126.709183 -5.820617
v 55.801483 126.710289 -5.813470
v 56.886772 126.156586 -5.511575
v 59.059689 127.265602 -6.126894
v 59.066437 126.168686 -5.514275
v 57.977688 125.619507 -5.208281
v 60.137199 127.816544 -6.448319
v 60.136410 126.722137 -5.826328
v 56.876919 125.073624 -4.898765
v 57.973900 124.529236 -4.589529
v 59.064079 125.075996 -4.903833
v 60.152447 125.626213 -5.204463
v 61.235523 126.178680 -5.511639
v 61.229820 125.084625 -4.900028
v 60.139641 124.536476 -4.588198
v 62.323956 126.734329 -5.822992
v 62.314827 125.634590 -5.210073
v 61.232929 127.279015 -6.139709
v 59.057957 123.984924 -4.279120
v 61.225834 128.392838 -6.765425
v 63.407860 127.285683 -6.157380
v 63.408413 126.188644 -5.523771
v 62.314182 127.838982 -6.458908
v 63.409828 128.392746 -6.764144
v 62.309002 128.939667 -7.085164
v 63.401722 125.094521 -4.897825
v 62.312466 124.542389 -4.583254
v 55.786991 125.607468 -5.202691
v 62.300205 130.016495 -7.706837
v 61.226368 129.484634 -7.396328
v 62.351177 132.171799 -8.961149
v 63.379295 129.483856 -7.397314
v 61.266129 133.827164 -9.895124
v 63.374168 130.570358 -8.028195
v 64.467331 128.941162 -7.082149
v 62.362000 134.375793 -10.213895
v 62.356308 133.286316 -9.585938
v 60.173637 134.379807 -10.209903
v 61.269794 134.924515 -10.531680
v 63.444324 133.834641 -9.908130
v 63.448124 132.742844 -9.278934
v 64.460037 130.024765 -7.726632
v 65.548561 129.477509 -7.420083
v 63.435883 131.651505 -8.662322
v 64.534470 132.192596 -8.976417
v 64.532249 133.284195 -9.604628
v 65.549957 130.557526 -8.033240
v 65.545654 128.411285 -6.789875
v 66.618210 128.940674 -7.109008
v 66.624489 130.025726 -7.718278
v 64.449249 127.860855 -6.466981
v 65.624550 131.643311 -8.667102
v 66.619598 131.129471 -8.369637
v 67.710022 129.487259 -7.414181
v 67.710396 130.587372 -8.051056
v 65.628197 132.742844 -9.286600
v 67.705040 128.405899 -6.795309
v 68.797951 128.946213 -7.117561
v 68.795815 130.028427 -7.748252
v 68.800873 131.121506 -8.386055
v 67.705208 131.668259 -8.698383
v 64.530884 131.098465 -8.348806
v 69.878159 130.571335 -8.080103
v 69.884583 129.486221 -7.447777
v 64.484718 125.641556 -5.223837
v 64.495392 126.738152 -5.839675
v 54.730282 131.634430 -8.624578
v -39.834850 159.931259 -25.850830
v -38.702892 158.227219 -24.901823
v -39.835644 158.805038 -25.198545
v -40.972527 159.380753 -25.493277
v -40.968044 160.513107 -26.144022
v -42.100319 159.960449 -25.787537
v -42.098274 158.831207 -25.148151
v -40.981216 158.247681 -24.842871
v -43.228081 158.276749 -24.807501
v -43.219723 159.401733 -25.446369
v -42.106621 157.703781 -24.512978
v -43.239414 157.154083 -24.156197
v -44.351707 157.723373 -24.463518
v -44.358757 158.850952 -25.098696
v -24.920883 153.664658 -22.445202
v -42.799297 138.008865 -13.186289
v 41.117020 133.410126 -9.655753
v -26.056334 153.101105 -22.115669
v -24.919588 152.537735 -21.786430
v -23.794178 153.098785 -22.108652
v 41.115036 134.516968 -10.280477
v 15.565697 134.729004 -10.834072
v -19.344702 153.023605 -22.053106
v -18.208860 153.594330 -22.372179
v 65.505363 157.543777 -24.094719
v 65.504707 156.402130 -23.430716
v 64.354218 155.837158 -23.075312
v 21.107841 133.235977 -9.846611
v 22.223925 133.802063 -10.151934
v 64.318176 154.707581 -22.382666
v 65.487488 155.265656 -22.747204
v -30.265867 109.481026 3.188091
v -29.140242 111.148376 2.232144
v 65.469490 154.111420 -22.086496
v 66.618233 155.843887 -23.095213
v 66.622047 154.698425 -22.414158
v 66.599297 156.986404 -23.784658
v 67.748573 156.414871 -23.454271
v 67.753433 155.275818 -22.765591
v 67.761780 154.123932 -22.090378
v 66.604095 153.551224 -21.748249
v -30.247419 110.584427 2.539419
v 28.896519 129.391006 -7.530331
v 27.778404 128.820160 -7.232892
v -18.201693 154.696304 -23.031534
v 28.894220 128.274353 -6.907936
v 27.777828 127.704254 -6.608505
v 60.166637 135.476440 -10.852236
v 62.360821 135.478455 -10.858703
v 61.265358 136.023453 -11.169228
v 62.353794 136.569550 -11.506643
v 63.450729 134.937653 -10.544222
v 63.450531 136.018021 -11.193110
v 60.152355 136.568161 -11.500769
v 61.258995 137.110657 -11.827027
v 59.061329 134.932037 -10.522786
v 59.051559 136.021515 -11.179840
v 36.092072 177.201965 -35.690083
v -36.143650 154.888092 -23.029726
v -31.565168 117.832184 -1.646006
v 28.629333 181.890625 -38.407784
v 42.210800 133.964050 -9.964458
v 42.213028 135.076309 -10.582723
v 43.312538 134.524643 -10.277083
v 43.321457 133.417496 -9.645282
v 42.210022 132.855942 -9.328582
v 43.323143 132.305847 -9.023674
v 44.425011 133.999878 -9.954193
v 44.428596 132.870895 -9.328964
v 41.092686 132.299423 -9.016280
v 42.206944 131.741104 -8.705216
v 45.516689 133.430405 -9.652654
v 45.522915 132.320389 -9.022859
v 44.435452 131.765640 -8.710204
v 43.331463 131.202469 -8.386562
v 51.757286 149.703415 -19.171074
v 51.759014 148.599762 -18.513844
v 51.745789 147.511505 -17.858101
v -63.669018 125.099823 -5.754767
v 50.644062 148.060867 -18.181475
v 50.647102 149.148514 -18.839525
v 49.532040 148.612793 -18.501356
v 49.530079 147.517288 -17.844046
v 50.641590 146.976135 -17.506689
v 48.406487 148.069061 -18.169403
v 48.412823 149.171143 -18.819324
v 49.525467 149.716095 -19.160063
v 48.406372 150.272675 -19.470812
v 49.515690 150.825150 -19.812820
v 50.627567 150.270782 -19.488894
v 49.528217 146.422791 -17.184153
v 48.420757 146.984177 -17.497406
v 48.422665 145.886810 -16.847971
v 49.524136 145.330872 -16.535095
v 50.627300 145.870514 -16.873951
v 51.745014 146.416153 -17.205381
v 47.302269 147.542862 -17.821442
v 47.303535 146.442032 -17.169546
v -64.756714 124.546974 -5.445867
v -63.665493 124.005447 -5.137085
v -62.565464 124.555809 -5.454418
v -64.748512 125.639038 -6.064063
v -65.841591 125.087311 -5.756200
v -65.833855 123.990509 -5.146677
v -64.748375 123.448898 -4.816095
v -63.663132 126.191795 -6.365198
v -63.658421 122.909096 -4.501011
v -62.554001 123.450226 -4.830759
v 51.743885 150.805695 -19.827671
v -64.736290 126.740616 -6.676368
v -65.698547 126.099663 -6.566606
v -52.797264 134.069717 -10.851230
v -67.055977 125.520149 -6.003148
v -67.054611 126.803284 -6.729637
v -65.781418 127.453819 -7.095822
v -52.790470 132.956345 -10.223128
v -52.516582 118.374710 -1.916608
v -11.396066 132.281494 -9.886782
v -11.392697 133.406494 -10.535365
v -11.387856 131.156982 -9.241014
v 59.129646 137.065292 -11.794209
v 60.232647 137.615494 -12.112195
v 60.234123 138.711548 -12.769378
v -64.743568 132.269379 -9.797448
v -65.834946 131.723663 -9.499264
v -65.838234 130.632706 -8.890384
v -65.819450 132.820770 -10.133496
v -66.920372 132.267227 -9.826224
v -65.831818 129.526550 -8.274915
v -66.926903 130.077957 -8.581779
v -66.908768 131.175217 -9.202672
v -68.003548 131.710510 -9.521799
v -68.013672 132.807220 -10.140676
v -66.918236 133.354950 -10.451948
v -67.989388 130.613846 -8.899593
v -69.085579 131.152939 -9.215597
v -69.087128 132.247192 -9.841548
v -67.984756 129.516129 -8.278696
v -69.074928 130.055313 -8.593594
v -69.086708 133.341797 -10.452326
v -70.173889 131.687851 -9.535629
v -70.162094 132.786621 -10.159457
v -70.162384 130.595108 -8.911476
v -69.062714 134.428391 -11.079100
v -70.159294 133.873749 -10.780973
v -67.973686 133.894424 -10.761732
v -65.828148 122.890778 -4.519436
v -64.739723 122.350258 -4.204364
v -66.914253 122.333153 -4.213210
v -66.915138 123.432297 -4.838777
v -65.825279 121.792290 -3.892972
v -67.999069 122.873634 -4.531559
v -67.999451 121.780060 -3.905303
v -66.914780 121.235069 -3.590558
v -67.988388 120.685356 -3.288215
v -69.077415 121.225052 -3.607931
v -69.071495 122.313126 -4.229512
v -67.998108 123.964455 -5.147359
v -69.074654 123.407471 -4.850927
v -65.818352 120.693085 -3.282236
v -64.727348 121.244453 -3.585349
v -69.066528 120.133492 -2.985074
v -70.157623 120.677971 -3.301414
v -63.620888 121.799477 -3.885601
v -63.623596 120.694557 -3.284940
v -64.725830 120.142593 -2.966204
v -62.500534 122.346725 -4.203004
v -62.515366 121.238052 -3.582134
v -69.057915 119.036713 -2.363071
v -70.146553 119.580704 -2.677079
v -67.972832 119.590477 -2.663701
v -70.153938 121.764931 -3.931441
v -61.403820 121.797852 -3.880448
v -61.401054 122.897293 -4.509667
v -66.913254 120.137924 -2.973252
v -65.811661 119.588104 -2.660202
v -70.150681 122.849060 -4.551509
v -71.236336 122.306862 -4.247747
v -71.240707 121.222870 -3.614005
v -64.706429 119.041626 -2.341506
v -66.904243 119.039391 -2.350809
v -65.803429 118.489769 -2.024895
v -64.707390 117.932388 -1.714345
v -65.801384 117.386871 -1.403013
v -66.879822 117.936287 -1.730661
v -63.601948 118.481285 -2.023806
v -63.601151 117.382622 -1.398231
v -64.698044 116.836433 -1.083524
v -67.953087 117.393806 -1.420182
v -66.883743 116.861389 -1.106933
v -67.953224 118.467834 -2.048213
v -66.881485 115.770149 -0.486183
v -65.783607 116.321533 -0.792166
v -67.969963 116.310364 -0.807513
v -65.776825 115.229935 -0.164312
v -64.685410 115.777046 -0.470337
v -69.036812 117.935211 -1.742309
v -69.037064 116.837616 -1.126904
v -65.772415 114.147041 0.467638
v -66.870811 114.681351 0.143248
v -64.681442 114.698021 0.163051
v -66.865112 113.594078 0.771309
v -67.959618 114.138023 0.453609
v -67.965355 115.222481 -0.176775
v -65.766464 113.046898 1.074447
v -66.861816 112.499519 1.390696
v -67.949966 113.049164 1.077513
v -65.758224 111.943451 1.704167
v -66.849800 111.398949 2.017514
v -67.947769 111.952469 1.699361
v -69.060165 115.760498 -0.496254
v -69.049637 114.679565 0.126167
v -69.044571 113.588921 0.756452
v -69.029579 112.502426 1.380591
v -63.578823 115.226799 -0.151969
v -63.570889 116.319435 -0.783187
v -64.656715 112.492020 1.399757
v -64.652840 111.398476 2.029009
v -65.739296 110.843369 2.331820
v -70.130516 118.485489 -2.058693
v -71.234497 120.124596 -2.985029
v -71.225060 119.027130 -2.370717
v -64.669678 113.605713 0.777297
v -72.311615 119.566635 -2.684957
v -72.305946 118.471214 -2.071959
v -39.987762 176.294846 -35.354015
v -71.208359 117.931747 -1.756734
v 55.205631 158.019882 -24.269199
v 52.878128 158.037888 -24.238197
v 54.054325 158.593582 -24.600012
v -26.054018 151.972290 -21.454796
v -38.171021 112.252174 1.559677
v -18.144026 132.382721 -9.962888
v -17.015213 132.943237 -10.296014
v 31.175356 140.579773 -13.827916
v -71.253387 133.324081 -10.487102
v -71.258392 132.221252 -9.855553
v -6.844256 128.974823 -7.904388
v -6.837810 130.094437 -8.559028
v 58.727875 166.704056 -29.513357
v -13.644642 126.773651 -6.700086
v -12.518037 127.336929 -7.026723
v -14.768695 127.334969 -7.026742
v -11.397729 129.030197 -7.981280
v -11.393258 130.143814 -8.643608
v -20.433632 135.726089 -11.956829
v 59.977722 168.458145 -30.541203
v 61.120209 169.023331 -30.883169
v 62.268585 168.452728 -30.540188
v 61.131500 167.868317 -30.207596
v 62.256805 169.612305 -31.217136
v 59.981598 167.286423 -29.870115
v 62.276337 167.301666 -29.869755
v 63.414612 167.882904 -30.205412
v 64.557861 168.459427 -30.536200
v 64.557648 167.314728 -29.873653
v 63.413757 166.743057 -29.544468
v 63.424377 169.030777 -30.850506
v -25.888294 158.832291 -25.491405
v 60.207973 139.802612 -13.406353
v 6.646284 149.241058 -19.291853
v -43.867424 137.380005 -12.835747
v -53.891029 135.723831 -11.763927
v -53.888451 134.610535 -11.144043
v 2.185997 121.164352 -3.321865
v -53.880814 136.826736 -12.398674
v -54.990276 135.175003 -11.432414
v -54.984966 136.280441 -12.069269
v 3.294136 120.599464 -3.012075
v 4.424423 121.175758 -3.310481
v -10.268282 129.589615 -8.303288
v 5.543718 121.738632 -3.626309
v 4.426287 120.065018 -2.661150
v 5.546526 120.621681 -2.986754
v 6.664289 121.186386 -3.293440
v 6.655665 122.304962 -3.933048
v 6.665763 120.065842 -2.658141
v 5.549346 119.506172 -2.339098
v 7.789801 120.635193 -2.965108
v 7.776761 121.751762 -3.606550
v 8.913342 121.206230 -3.272932
v 7.787942 119.513107 -2.329744
v 8.914615 120.085609 -2.633131
v 8.909424 122.327232 -3.923213
v 10.042075 119.531174 -2.304525
v 10.045693 120.656456 -2.948913
v 10.047094 121.773682 -3.586559
v 8.915655 118.959869 -1.996893
v 11.167944 120.102821 -2.625999
v 11.167460 121.226967 -3.257840
v 11.152822 118.978401 -1.983961
v 10.039871 118.414482 -1.676026
v 12.291577 120.673500 -2.929627
v 12.285168 119.553993 -2.299635
v 7.779747 122.874504 -4.238647
v 12.298999 121.790886 -3.568329
v 13.405651 120.120567 -2.611275
v 7.784438 124.000893 -4.880583
v 6.654884 123.431160 -4.572618
v 8.899836 123.440941 -4.560572
v 8.914001 124.573997 -5.189522
v 6.662327 124.559013 -5.213079
v 7.788629 125.133408 -5.511024
v 13.411532 121.242081 -3.236284
v 5.534266 125.117210 -5.545849
v 6.648335 125.682236 -5.867902
v 10.031511 122.883904 -4.254086
v 12.286478 118.432838 -1.672223
v 13.399911 118.998184 -1.979312
v 11.153474 117.861496 -1.355849
v 7.788306 118.385178 -1.685158
v 6.661150 118.946152 -2.011259
v 11.157866 116.746132 -0.721591
v 10.044973 117.302734 -1.045219
v 12.285330 117.309837 -1.031575
v 12.290060 116.193237 -0.394460
v 11.171561 115.630936 -0.081011
v 10.045896 116.182991 -0.413164
v 13.388511 116.762924 -0.692015
v 13.396539 115.653427 -0.060562
v 12.298162 115.093979 0.248248
v 8.930891 117.859390 -1.376491
v 14.507178 116.224152 -0.362893
v 14.508406 115.109612 0.276843
v 13.394145 114.534973 0.569001
v 14.498532 117.337135 -1.008499
v 15.616666 115.674606 -0.037508
v 15.621367 114.564560 0.607231
v 14.512289 113.987251 0.904872
v 12.289689 113.983910 0.899085
v 15.627275 113.434135 1.228226
v 14.515266 112.867104 1.541180
v 13.403790 113.425270 1.220020
v 14.504382 118.452171 -1.657061
v 12.291560 112.858467 1.522801
v 13.408310 112.306396 1.852137
v 13.386220 117.887032 -1.352728
v 15.620723 117.913734 -1.315679
v 15.610490 116.792404 -0.670045
v 12.290780 111.743919 2.167457
v 11.178411 112.300385 1.841797
v 11.180135 113.415764 1.201381
v 14.509165 119.575607 -2.289265
v 11.188685 114.539055 0.565286
v 10.067280 113.972816 0.868914
v 10.070226 112.856270 1.514226
v 8.960006 113.407440 1.179295
v 8.951754 114.528023 0.537342
v 10.066444 115.103439 0.229857
v 15.626844 119.026802 -1.957420
v 8.958683 112.299896 1.833121
v 10.069589 111.741470 2.152995
v 16.751675 119.596703 -2.271262
v 16.752865 118.483574 -1.617523
v 15.635161 120.154358 -2.585752
v 16.739954 115.123428 0.287522
v 16.724886 116.239670 -0.348720
v 7.847135 113.966805 0.854551
v 16.740799 114.006058 0.917164
v 7.846581 112.853653 1.503064
v 8.954834 111.181084 2.464433
v 7.838555 111.736549 2.140717
v 17.868904 120.175301 -2.568261
v 16.759071 120.726212 -2.894022
v 17.875700 119.055199 -1.925392
v 8.934347 116.738411 -0.733674
v 16.753956 117.369019 -0.972418
v 11.183271 111.187340 2.479182
v 8.930685 115.619492 -0.092673
v 7.814053 116.174606 -0.418436
v 7.820666 117.295563 -1.065589
v 7.807617 115.052277 0.212056
v 6.702422 115.612457 -0.107365
v 6.698424 116.729378 -0.749731
v 14.512146 120.696297 -2.920943
v 11.165623 122.331673 -3.904103
v 5.597935 116.172890 -0.434627
v 5.595802 117.289360 -1.068660
v 5.606492 115.058708 0.204232
v 4.487935 115.612717 -0.127710
v 4.495495 116.732117 -0.761977
v 3.377522 116.175369 -0.448010
v 4.506463 117.855927 -1.394356
v 3.389591 117.296608 -1.082434
v 2.274747 116.735779 -0.775352
v 2.266000 115.615685 -0.138533
v 3.383866 115.061432 0.192139
v 4.496099 114.496239 0.523787
v 2.270418 114.500206 0.508439
v 3.390608 113.942978 0.832351
v 2.284456 117.862366 -1.410663
v 1.158625 117.295128 -1.105306
v 1.161253 116.174545 -0.463740
v 5.619853 113.941734 0.850016
v 4.509305 113.384392 1.178030
v 2.272195 113.372116 1.137247
v 3.392135 112.822716 1.486291
v 3.403624 118.423439 -1.708768
v 6.698091 117.844353 -1.391097
v 1.152349 115.056480 0.176944
v 0.042365 116.724007 -0.806961
v 0.015368 115.602394 -0.144460
v 16.741583 112.881332 1.551980
v 15.635703 112.326271 1.869255
v 1.157044 113.936043 0.822010
v 1.160063 118.429886 -1.737468
v 0.028143 117.850349 -1.447265
v 3.400278 111.694313 2.137916
v 4.534050 112.263557 1.826795
v 2.267761 112.244102 1.779832
v 4.528991 111.138412 2.457396
v 3.407743 110.569412 2.776551
v 2.287121 111.128632 2.452650
v 0.033222 114.497475 0.503344
v 1.167217 111.686760 2.121338
v 1.171583 110.567505 2.767456
v 2.290934 110.007195 3.091466
v -1.079960 115.057129 0.177741
v -1.076996 113.938721 0.817940
v 3.417717 109.457359 3.426814
v 2.298266 108.890533 3.735445
v -2.187565 114.496948 0.491626
v -1.069281 112.817200 1.455867
v -2.190639 113.375771 1.133205
v 0.049792 113.379791 1.137578
v 0.057579 112.257050 1.775255
v -1.057251 111.703606 2.113618
v -2.189466 112.253746 1.772952
v -3.310833 112.810822 1.451076
v -3.308153 113.934334 0.804357
v -2.180453 115.621605 -0.145153
v -3.303944 115.054939 0.163778
v 1.178416 109.442719 3.404937
v -4.428718 114.488022 0.478430
v -4.423037 115.613487 -0.172043
v -3.293419 116.184212 -0.481323
v -5.543150 115.046349 0.155201
v -5.535145 113.926384 0.795374
v -4.418516 113.374184 1.122025
v -5.521971 112.804970 1.439030
v -6.647150 114.486946 0.473362
v -4.409438 112.261055 1.767768
v -6.648485 113.362053 1.114681
v -7.759277 113.926773 0.791791
v -6.641454 115.603882 -0.183825
v -7.761495 115.042358 0.135922
v -5.508999 111.692291 2.079519
v -4.393149 111.142242 2.407296
v -8.883280 114.481079 0.452755
v -8.883654 115.600311 -0.190944
v -7.756014 116.163300 -0.514265
v -10.007411 115.040283 0.130927
v -3.280192 111.706177 2.093489
v -10.001685 116.158028 -0.527378
v -8.882202 116.722900 -0.845308
v 1.165631 112.819633 1.450522
v -9.999302 113.924438 0.783662
v -8.878902 113.360703 1.094733
v -7.746477 117.282181 -1.162419
v -6.630252 116.730759 -0.828867
v -3.260267 110.585876 2.728290
v -6.628078 117.837364 -1.487816
v -8.862988 117.836830 -1.486328
v -7.747512 118.396790 -1.807888
v -2.182688 111.143448 2.429699
v -9.996983 117.270164 -1.170349
v -11.111769 115.601456 -0.198149
v -11.111468 116.710396 -0.851733
v -9.987893 118.387993 -1.811411
v -11.104025 117.821899 -1.500701
v -9.974234 119.498253 -2.461261
v -11.095360 118.941902 -2.145287
v -12.217053 118.375938 -1.835134
v -9.967855 120.613609 -3.106477
v -11.082698 120.058670 -2.796039
v -12.202350 119.498093 -2.472686
v -9.955615 121.723206 -3.758947
v -11.079120 121.162979 -3.441289
v -8.845916 120.063202 -2.774663
v -8.842492 121.170692 -3.427368
v -8.826326 122.283501 -4.081381
v -11.073947 122.282730 -4.079601
v -9.948039 122.842537 -4.407102
v -8.822844 123.402481 -4.724115
v -9.947419 123.961174 -5.051997
v -11.060791 123.396843 -4.736754
v -7.697691 121.728012 -3.747197
v -7.703210 122.850128 -4.388288
v -12.171051 123.951599 -5.073320
v -12.179851 122.839577 -4.406271
v -6.578590 123.419426 -4.697987
v -6.576443 122.294075 -4.056268
v -7.697035 123.966446 -5.039222
v -11.059692 124.515480 -5.380700
v -5.453981 122.862511 -4.365511
v -5.454515 123.985313 -5.008397
v -6.569050 124.538208 -5.340754
v -13.318638 120.053001 -2.806183
v -13.318008 118.931068 -2.161579
v -12.195565 120.616432 -3.130702
v -7.717251 120.617165 -3.089021
v -8.848488 118.943810 -2.129721
v -6.594802 121.179588 -3.403666
v -6.598954 120.064575 -2.750553
v -7.718884 119.503616 -2.436843
v -8.816846 124.516930 -5.363363
v -12.190073 121.717682 -3.768078
v -5.446059 125.105446 -5.655584
v -4.333904 123.427666 -4.678730
v -4.327176 124.553612 -5.313160
v -12.214849 117.256271 -1.185759
v -11.050021 125.631210 -6.025766
v -9.930268 125.081841 -5.688608
v -12.169666 125.068138 -5.707154
v -13.298048 123.392265 -4.742782
v -13.301006 122.274971 -4.087045
v -13.296976 124.510284 -5.390413
v -14.420399 123.951973 -5.063553
v -14.415146 122.830650 -4.418271
v -13.320577 121.179626 -3.454435
v -9.916726 126.190361 -6.346527
v -12.167620 126.183052 -6.356947
v -11.044416 126.747017 -6.683652
v -4.333414 122.310204 -4.031197
v -3.215701 122.873184 -4.348374
v -3.212656 123.992012 -4.987799
v -15.529054 123.386093 -4.743267
v -2.083080 122.313507 -4.014971
v -3.211532 121.751289 -3.689554
v -2.093642 123.438217 -4.661569
v -14.412580 121.722313 -3.756763
v -3.195504 120.623344 -3.060807
v -2.077208 121.191826 -3.362050
v -4.323441 121.180840 -3.381953
v -2.067004 120.069748 -2.731449
v -0.953498 120.637939 -3.035633
v -4.311729 120.053429 -2.741234
v -5.440325 120.616905 -3.058700
v -5.438562 121.743141 -3.717484
v -0.945864 121.750458 -3.683336
v -15.535824 122.273682 -4.091769
v -0.957857 122.882683 -4.332704
v -2.094227 124.566704 -5.314879
v -11.049132 127.868721 -7.321692
v -9.925118 127.311333 -6.999853
v -13.284253 125.630943 -6.029622
v -5.503294 116.171562 -0.504924
v -5.513062 117.286484 -1.159007
v -4.380048 117.852783 -1.478003
v -4.383373 116.733009 -0.823722
v -3.250391 117.304436 -1.134042
v -3.245420 118.416847 -1.796220
v -5.502596 118.411835 -1.794154
v -4.372704 118.972740 -2.125607
v -9.933766 128.435043 -7.630385
v -1.064765 110.586777 2.747803
v -2.178566 110.034348 3.078324
v -14.435797 119.492867 -2.477223
v 0.057737 111.147560 2.422103
v 0.053307 110.031502 3.069941
v -1.063824 109.477165 3.399537
v -16.645344 121.721123 -3.762414
v -15.524062 121.177422 -3.430113
v -6.632316 112.240173 1.765844
v -7.693191 125.086708 -5.677941
v -1.102313 116.166008 -0.467964
v 0.173193 121.205284 -3.356140
v 0.175224 120.081985 -2.704834
v -0.952543 119.509598 -2.402941
v 13.403250 111.188164 2.492061
v 12.285174 110.623825 2.802592
v 17.870014 117.944336 -1.274809
v 10.028996 124.011841 -4.863079
v -3.219001 125.119209 -5.645608
v 14.524427 111.758896 2.183594
v 2.299953 107.779953 4.384884
v 3.412358 108.336685 4.061539
v 15.645349 111.205513 2.505238
v 14.519562 110.641632 2.823240
v 4.528329 108.899704 3.749964
v 4.528483 107.776794 4.380253
v 14.521740 109.525040 3.467128
v 13.398976 110.080627 3.138856
v 15.639287 110.089668 3.155028
v 12.280080 109.515320 3.441459
v 13.397666 108.964478 3.774653
v 3.412535 107.221527 4.704166
v 5.646235 108.342957 4.077155
v 5.642668 107.225365 4.708260
v 5.645827 109.459167 3.437410
v 4.533961 106.669044 5.024882
v 6.756935 107.788544 4.391737
v 6.760384 108.900520 3.756018
v 5.648563 106.119545 5.363040
v 7.873561 107.230743 4.710502
v 6.764784 106.677826 5.029867
v 7.874154 108.350624 4.079075
v 7.886041 109.467613 3.443902
v 8.999960 107.795288 4.406237
v 9.000590 108.919441 3.767741
v 6.759788 110.017464 3.108630
v 7.883929 106.121979 5.362223
v 10.123898 109.485878 3.451026
v 9.006197 110.038414 3.117847
v 10.120849 108.360458 4.086491
v 8.996178 106.678085 5.037796
v 10.127778 110.606812 2.808788
v 7.894648 110.592934 2.787102
v 10.124192 107.239639 4.727434
v 11.233887 108.920280 3.774877
v 11.241657 107.807678 4.414648
v 10.121521 106.126053 5.364040
v 11.242121 106.690994 5.057599
v 12.281453 108.390732 4.068012
v 13.404730 107.844070 4.400206
v 14.512397 108.410789 4.101023
v 1.189055 108.338860 4.061596
v 12.293018 107.290886 4.729553
v -31.485868 110.049591 2.847528
v -6.562013 125.653549 -5.992857
v 54.706413 130.540527 -7.983653
v -7.672871 126.201736 -6.327779
v -11.106004 114.482941 0.451984
v -19.210855 107.299431 4.552782
v 26.714748 156.410522 -23.015707
v 17.858473 160.808578 -25.670761
v 1.088196 182.180466 -38.564297
v -31.526722 111.151825 2.203350
v 41.778900 161.567444 -26.228304
v 8.197937 185.999786 -40.826603
v 47.090622 145.284653 -16.486765
v 3.229826 136.324081 -11.983799
v 4.708008 185.298752 -40.406460
v 2.246552 185.267960 -40.442108
v 3.480774 185.871643 -40.796955
v 20.047771 129.351318 -7.688912
v 2.248260 186.457687 -41.178562
v 1.001038 187.036392 -41.551098
v 3.486511 187.060364 -41.541473
v -37.567047 166.844940 -29.938900
v -38.760590 166.252884 -29.560261
v -38.767029 167.440796 -30.228836
v -39.949921 166.847809 -29.865616
v -39.948822 168.037201 -30.555470
v -22.666559 141.318802 -15.218835
v -41.145111 166.251083 -29.488905
v -39.964569 165.656708 -29.156233
v -41.131470 167.432526 -30.195745
v -29.429083 145.805481 -17.856714
v -29.424967 144.689713 -17.219345
v 35.598480 147.301453 -17.638309
v -70.122391 113.037506 1.049179
v -35.219330 175.043793 -34.747978
v -70.138206 114.128883 0.434880
v -35.226868 173.840820 -34.059601
v -41.712868 146.420059 -18.006453
v 20.883759 174.440857 -33.653481
v -23.199890 174.009354 -34.356880
v -25.578064 173.994690 -34.363304
v -24.388885 174.600250 -34.693336
v -22.014648 174.590485 -34.685169
v -22.015808 173.392166 -33.988525
v -24.395142 175.773590 -35.375771
v -22.010162 175.770782 -35.369064
v -23.206635 175.169403 -35.026707
v -20.818817 176.358124 -35.700951
v -20.818634 175.157745 -35.013775
v -23.212006 176.351379 -35.705254
v -22.010559 176.951920 -36.053944
v -20.826630 173.975662 -34.333935
v -19.631439 174.542206 -34.656055
v -19.627960 175.744217 -35.344097
v -19.643280 173.329010 -33.936878
v -19.613068 176.927277 -36.029308
v -18.451813 175.125122 -34.983807
v -18.435638 176.327576 -35.672722
v -18.446526 173.929733 -34.278431
v -17.259735 174.527679 -34.618797
v -17.255249 175.714706 -35.313892
v -25.590057 175.151398 -35.029793
v -24.383820 176.952484 -36.077045
v -26.794495 175.727524 -35.355633
v -26.792877 174.533707 -34.673267
v -25.596039 176.328766 -35.703945
v -26.795807 173.323425 -33.983067
v -27.994293 173.920898 -34.312252
v -27.983490 175.120987 -35.013416
v -26.782745 176.903397 -36.053905
v -27.994019 176.300659 -35.682758
v -26.798096 178.076233 -36.740192
v -27.996338 177.478149 -36.386700
v -25.594330 177.485275 -36.390709
v -17.237976 176.910095 -36.006870
v -18.439392 177.505371 -36.361092
v -23.200531 177.532501 -36.410774
v -29.211182 176.861420 -36.006897
v -17.239136 178.093292 -36.704029
v -16.040283 177.493027 -36.343742
v -16.042725 176.294388 -35.639469
v -20.803650 177.541809 -36.406727
v -16.037598 178.677872 -37.042122
v -14.846741 176.876617 -35.977810
v -14.848816 178.075806 -36.670338
v -16.044525 179.859222 -37.716980
v -17.241699 179.255310 -37.387856
v -14.849731 179.268860 -37.355568
v -16.043976 181.038284 -38.409000
v -13.656281 179.856949 -37.678036
v -17.243774 180.429810 -38.077614
v -12.461761 180.446503 -37.995281
v -13.662567 178.647629 -36.982502
v -12.478973 179.247070 -37.290668
v -12.471130 178.046219 -36.590557
v -13.661865 177.435776 -36.275955
v -14.851044 180.429276 -38.035309
v -13.649902 181.038330 -38.364590
v -11.297699 179.840546 -37.572361
v -11.318604 178.624847 -36.843777
v -12.466888 181.613983 -38.668674
v -12.491974 176.846512 -35.876850
v -13.690582 176.231400 -35.556057
v -13.648895 182.213928 -39.062107
v -12.490173 175.643005 -35.155952
v -13.683075 175.033295 -34.836205
v -14.891113 175.609131 -35.223362
v -14.879547 174.403900 -34.513100
v -13.699057 173.817795 -34.136116
v -12.505613 174.429138 -34.448940
v -14.900854 173.191940 -33.802711
v -16.090454 173.785965 -34.155193
v -16.085907 174.986160 -34.864697
v -11.321714 173.826889 -34.044773
v -11.357880 175.016479 -34.695503
v -14.853790 181.605057 -38.729187
v -11.309662 176.207642 -35.446346
v -12.467926 182.799530 -39.374832
v -11.276672 182.189880 -38.979473
v -11.302216 180.989212 -38.231594
v -17.255005 181.613968 -38.757141
v -18.453918 179.806793 -37.724316
v -18.457001 181.008438 -38.418201
v -11.317200 177.426224 -36.157616
v -16.100941 172.578766 -33.455475
v -25.608246 178.649109 -37.074078
v -17.288811 173.161560 -33.809177
v -26.817322 179.245239 -37.415688
v -24.418335 179.228256 -37.408104
v -24.429657 178.029480 -36.711628
v -25.624390 179.821701 -37.753025
v -24.408569 180.410599 -38.103951
v -23.233521 178.603943 -37.048595
v -23.226196 179.806702 -37.742558
v -28.023346 178.624954 -37.053726
v -28.023346 179.823547 -37.740925
v -23.226532 180.988235 -38.429050
v -22.033966 179.190018 -37.386272
v -22.036926 180.388199 -38.070240
v -26.819061 180.419266 -38.097973
v -20.851166 178.575943 -37.021873
v -20.837616 179.776260 -37.720802
v -29.232758 179.212341 -37.367931
v -29.216278 180.411163 -38.078487
v -28.014893 181.002625 -38.437012
v -24.424377 181.584763 -38.782524
v -25.623657 180.985458 -38.440445
v -29.228973 178.013336 -36.685135
v -30.442810 179.804855 -37.669266
v -30.443451 178.603973 -36.989193
v -31.653381 179.199539 -37.295948
v -26.822357 181.600693 -38.789097
v -31.656097 177.998749 -36.604317
v -30.452545 177.382965 -36.285587
v -32.852997 178.608231 -36.918858
v -32.865326 177.402206 -36.217697
v -31.675751 176.773529 -35.889736
v -30.466461 176.168884 -35.575188
v -31.656494 180.379730 -37.976337
v -32.866302 179.790192 -37.598625
v -32.873260 180.976929 -38.291721
v -30.451538 180.953568 -38.343899
v -31.665222 181.562744 -38.665291
v -22.039124 181.569336 -38.752308
v -23.240570 182.162109 -39.115807
v -30.454346 182.141235 -39.040440
v -22.048889 182.744843 -39.443447
v -23.252441 183.344162 -39.795452
v -24.448669 182.744293 -39.459183
v -29.249725 181.524048 -38.709324
v -25.615448 182.167938 -39.126034
v -20.838043 180.975540 -38.406368
v -34.075073 179.189117 -37.215771
v -34.070648 180.396057 -37.908630
v -19.640076 181.560272 -38.745785
v -35.278931 179.791199 -37.523243
v -35.268768 180.999023 -38.234905
v -34.066132 181.587738 -38.609749
v -34.075989 177.973419 -36.521591
v -35.275696 178.593262 -36.841724
v -32.865967 182.163681 -38.980247
v -35.272797 182.185135 -38.934364
v -34.070282 182.774139 -39.309654
v -19.643127 180.354507 -38.046253
v -32.862549 183.348083 -39.681847
v -35.285217 183.355286 -39.625050
v -34.078461 183.942657 -39.997070
v -36.493958 181.581421 -38.530781
v -36.494629 182.776779 -39.241302
v -36.498077 180.356918 -37.822201
v -37.710632 182.178055 -38.845161
v -37.709076 183.364258 -39.572922
v -36.511749 183.953094 -39.938351
v -37.700043 180.985107 -38.144588
v -35.288666 184.532440 -40.318588
v -19.658447 179.132980 -37.333858
v -32.867279 184.510544 -40.372787
v -34.074066 185.109695 -40.713066
v -20.839813 182.166656 -39.097305
v -38.911316 182.778091 -39.200054
v -38.914520 181.583374 -38.462543
v -34.088959 176.763046 -35.803848
v -35.284424 177.377228 -36.137012
v -36.490112 185.136719 -40.659954
v -37.692413 184.552689 -40.287491
v -22.029968 172.180176 -33.276875
v -20.832275 172.777710 -33.622849
v -31.669891 182.748978 -39.370220
v -22.058289 183.924973 -40.133339
v -30.472290 183.321442 -39.724125
v -22.048523 185.112732 -40.827042
v -31.676056 183.930206 -40.057301
v -23.243439 184.515671 -40.497272
v -20.843323 185.703506 -41.171421
v -20.847900 184.500320 -40.460358
v -23.249725 185.697464 -41.190136
v -22.055695 186.297119 -41.518005
v -19.645508 185.087936 -40.796551
v -19.640564 183.892731 -40.097172
v -20.849182 183.289276 -39.749943
v -19.637421 182.685944 -39.400509
v -18.427002 183.281708 -39.746578
v -18.438080 184.478455 -40.437363
v -17.230225 183.871338 -40.082405
v -17.250916 182.651337 -39.377552
v -17.240753 185.065842 -40.766830
v -18.439758 185.668152 -41.133152
v -18.455719 182.046555 -39.028145
v -16.059113 183.239258 -39.700638
v -16.046600 182.034195 -39.004642
v -16.035065 184.465027 -40.405514
v -19.641632 186.287476 -41.506184
v -20.847778 186.886688 -41.860653
v -19.650055 187.465195 -42.190468
v -18.443115 186.873291 -41.837189
v -25.664185 183.323868 -39.794453
v -24.458282 183.925156 -40.145592
v -17.236511 187.465393 -42.174023
v -17.236938 186.261475 -41.473213
v -18.451477 188.052765 -42.522350
v -22.007050 178.118500 -36.747047
v -17.042364 145.173889 -17.420938
v -18.167158 144.606308 -17.098743
v 65.490822 158.693420 -24.770241
v -52.787342 137.403336 -12.730297
v -30.265629 108.368958 3.842577
v -52.782692 138.506561 -13.360568
v -53.880295 137.955612 -13.027881
v -11.403958 134.521988 -11.176138
v -10.284059 135.090057 -11.479864
v 4.358891 135.764359 -11.658793
v -32.821228 175.022476 -34.828285
v 3.235425 137.444122 -12.628905
v -31.619232 174.421204 -34.517010
v -34.030975 174.444244 -34.441238
v 33.341064 129.475433 -7.540431
v 5.634548 112.830986 1.498920
v 32.219547 128.909073 -7.231053
v -11.260464 169.443069 -31.508238
v -2.478700 152.541794 -21.405769
v -19.197496 106.183319 5.185326
v 39.283749 143.669235 -15.499821
v -8.077673 150.852020 -20.567614
v -9.202683 150.272644 -20.269793
v -26.885494 92.312279 13.154923
v -25.772263 91.764915 13.489756
v -27.981186 92.861115 12.830947
v -27.990541 91.756538 13.472396
v -26.881563 91.200996 13.783922
v -27.985952 90.644096 14.108523
v -13.654297 183.383148 -39.750042
v -12.445068 183.991562 -40.085800
v -29.090109 91.200974 13.792553
v -29.090696 92.309311 13.148514
v -11.247756 183.394821 -39.715275
v -3.487427 132.894394 -10.136559
v -2.364622 134.602829 -11.090628
v -3.489595 134.031219 -10.782043
v -24.904987 145.790253 -17.841841
v -23.776739 146.343079 -18.179041
v -62.526585 120.149101 -2.964363
v -63.624237 119.594337 -2.653205
v 64.524300 134.377365 -10.231989
v 5.514280 132.979187 -10.017191
v 5.510633 134.100586 -10.669332
v -72.301109 120.658882 -3.305887
v -73.384087 119.008423 -2.395367
v -73.384445 120.105675 -3.009612
v -73.381226 121.195168 -3.624568
v -72.293579 121.744423 -3.922838
v -73.370750 122.282410 -4.256153
v -74.463318 121.740456 -3.950573
v -74.461113 120.645844 -3.329135
v -74.457153 119.553955 -2.714442
v -75.543655 120.101563 -3.031199
v -75.533546 121.194786 -3.640454
v -75.536896 119.003128 -2.410498
v -76.623116 119.549980 -2.730633
v -76.626938 120.652550 -3.345164
v -74.449974 118.460426 -2.089510
v -73.391884 117.922394 -1.779133
v -57.032314 136.124329 -11.976893
v -55.927750 135.576706 -11.659916
v 12.218090 133.039032 -9.959014
v 13.341273 133.611465 -10.256093
v 17.914673 178.816910 -36.328915
v -29.217285 175.651917 -35.294964
v 3.255692 138.582886 -13.285775
v 22.277851 148.335632 -18.429556
v 2.114338 139.142609 -13.624314
v 40.444466 145.299484 -16.464453
v -5.434007 119.496460 -2.419245
v -6.555798 118.929871 -2.118453
v 54.707973 126.168983 -5.508034
v 54.704521 127.263237 -6.132717
v -7.754800 112.801224 1.438758
v -39.167995 101.709206 7.634533
v 29.009937 151.746384 -20.293568
v 29.004534 150.632858 -19.639235
v 58.390533 150.741730 -19.933475
v 58.392044 149.651505 -19.282431
v 59.477509 150.187256 -19.635530
v 59.475918 151.268387 -20.278519
v 58.385956 151.824936 -20.583082
v 60.572506 149.633026 -19.325428
v 59.469925 149.101654 -18.985651
v 60.570683 150.721405 -19.979689
v 61.668301 150.161118 -19.673107
v 61.662361 149.074295 -19.020576
v 61.671780 151.258469 -20.325214
v 60.563065 148.550598 -18.671642
v 60.570103 151.812790 -20.637457
v 61.652031 147.997849 -18.359303
v 60.563129 147.470871 -18.010691
v 59.451538 148.021439 -18.335255
v 58.367195 148.570847 -18.639217
v 62.748638 148.522720 -18.700668
v 62.760677 149.605362 -19.356796
v 58.352932 147.486313 -17.995068
v 59.450172 146.941437 -17.672581
v 58.347996 146.401291 -17.341322
v 60.547497 146.393082 -17.362793
v 59.444695 145.854706 -17.029369
v 58.337067 145.310486 -16.685604
v 61.664833 152.346008 -20.990690
v 62.770920 151.796616 -20.670908
v 62.764030 150.710007 -20.017756
v 60.540535 145.304169 -16.714941
v 62.763943 152.893707 -21.323412
v 63.870682 151.252670 -20.349583
v 63.870216 152.346268 -21.002647
v 59.438095 144.775558 -16.379667
v 63.872150 150.158829 -19.694969
v 64.973053 151.802673 -20.680738
v 64.964760 150.705841 -20.034449
v 63.860329 153.439072 -21.658781
v 64.961334 152.886398 -21.344761
v 66.067589 152.346420 -21.012760
v 66.065498 151.255798 -20.365242
v 66.066948 150.162766 -19.718191
v 67.147827 150.707260 -20.048233
v 67.151161 151.799988 -20.692991
v 67.137680 149.628067 -19.399414
v 66.050362 149.091980 -19.076609
v 64.975128 149.633759 -19.386950
v 68.229408 151.249069 -20.380854
v 68.231644 150.167709 -19.722492
v 67.138908 152.889618 -21.351109
v 68.219887 149.071167 -19.081787
v 69.318687 149.615295 -19.405058
v 69.319603 150.709671 -20.057150
v 68.235672 152.349091 -21.026785
v 60.537010 144.217606 -16.068155
v 61.639622 144.757309 -16.402103
v 61.632843 145.841583 -17.052902
v 68.222847 153.434967 -21.681482
v 59.433727 143.687347 -15.733415
v 58.352909 144.237244 -16.045183
v 69.300453 152.889694 -21.364389
v 69.307709 153.978668 -22.014606
v 69.320587 151.807510 -20.707712
v 70.396614 153.433090 -21.687325
v 70.388237 152.340302 -21.044655
v 59.465252 152.367874 -20.944420
v 62.749458 153.987259 -21.969616
v 63.834347 149.056396 -19.045267
v 62.733982 147.436432 -18.040453
v 63.848228 147.972824 -18.357420
v 61.623524 146.896301 -17.695126
v 62.722477 146.355087 -17.373838
v 63.838165 146.906189 -17.629028
v -20.422205 146.837509 -18.445200
v -35.194550 176.199524 -35.448895
v -3.237205 119.543839 -2.433550
v -36.417023 178.009583 -36.442375
v -36.421356 179.184143 -37.125820
v -37.613525 178.597382 -36.768040
v -2.109163 118.984184 -2.113385
v -64.676689 128.005585 -7.396658
v -66.875237 127.994438 -7.416026
v -65.773476 128.544022 -7.723032
v 21.167967 147.755951 -18.096842
v -71.245148 131.133011 -9.230537
v -71.249908 130.034210 -8.607637
v -70.154869 129.489639 -8.280653
v -72.332794 130.576599 -8.928631
v -72.326370 131.667419 -9.560813
v -69.054359 128.945770 -7.970351
v -70.146103 128.393555 -7.668888
v -71.235298 128.931046 -7.978852
v -73.411308 132.206482 -9.864037
v -72.315422 132.760910 -10.174223
v -71.228645 127.830482 -7.378483
v -72.307625 129.460434 -8.298627
v -72.302238 128.370789 -7.685547
v -73.404518 133.297928 -10.483994
v -74.487701 131.653519 -9.554573
v -74.499992 132.745590 -10.174119
v -73.408142 131.107513 -9.246606
v -29.072954 90.094170 14.426900
v -30.192905 91.742371 13.452056
v -30.186991 90.638779 14.096948
v 27.434326 180.148315 -37.295338
v 28.614807 180.720261 -37.682438
v 65.616745 133.827362 -9.930304
v 6.586948 151.525436 -20.603336
v 7.710559 150.971146 -20.257700
v -5.760300 132.887146 -10.147916
v -4.630280 133.450058 -10.467743
v 53.594238 139.868149 -13.356134
v -43.951405 147.694931 -18.706638
v -42.829891 147.127457 -18.399317
v -4.623713 132.317093 -9.828927
v -45.071095 148.265594 -19.010115
v -43.955448 148.817642 -19.350920
v -45.062992 147.136292 -18.374401
v -46.196796 147.708328 -18.681936
v -46.199005 148.826752 -19.311510
v -45.063023 149.379852 -19.656363
v -43.953461 146.568954 -18.069241
v 29.786621 181.327866 -38.087933
v 29.781927 180.180328 -37.389099
v 2.242767 187.685547 -41.928371
v 4.730011 186.468369 -41.157150
v 44.044842 152.468674 -20.750345
v -28.284958 145.235397 -17.526503
v -27.170759 145.793076 -17.847895
v 51.884583 170.142624 -31.538841
v 53.039368 169.566513 -31.201462
v -12.656158 164.184357 -28.472433
v -77.709351 120.088371 -3.038008
v -76.621826 118.463371 -2.097890
v -77.707161 118.999458 -2.424401
v -78.775383 118.452805 -2.129352
v -77.704910 117.916084 -1.806647
v -78.787613 119.531647 -2.728471
v -20.807098 171.749222 -33.018116
v -29.375259 125.690353 -6.173095
v -20.439255 161.515106 -27.005339
v 63.173580 162.139679 -26.817848
v -45.063393 146.008881 -17.734737
v -46.187099 146.582886 -18.032713
v 58.625610 153.036224 -21.323761
v 57.515690 153.591690 -21.639561
v 55.234657 154.583420 -22.194807
v -14.935299 158.514709 -25.200180
v -16.057644 157.935043 -24.905245
v 56.373066 155.156570 -22.551401
v 56.372593 154.003372 -21.871994
v 55.225975 153.442444 -21.498569
v 33.333984 141.723053 -14.437408
v 6.785730 111.152763 2.468253
v -66.923294 124.520180 -5.452267
v -40.951191 161.646667 -26.797747
v 50.745392 170.713531 -31.871939
v 49.589294 170.134644 -31.520638
v 50.734558 171.872086 -32.547657
v 49.586853 171.299286 -32.208160
v -42.071754 162.212479 -27.103365
v 51.882111 172.452881 -32.898598
v 51.885315 171.296722 -32.226196
v 49.568604 172.459763 -32.897476
v 50.720245 173.040100 -33.244324
v 51.881317 173.615402 -33.586960
v 48.394409 171.889191 -32.561985
v 48.404114 173.039490 -33.244072
v 49.577698 173.615005 -33.580910
v 47.205231 172.439087 -32.963657
v 47.205231 173.603561 -33.663277
v 48.404724 174.202789 -33.942501
v 47.211945 171.268509 -32.262333
v 48.398041 170.704681 -31.857288
v 53.037994 171.879166 -32.564713
v 53.040497 173.035248 -33.246590
v 47.223419 170.098404 -31.547216
v 48.401123 169.536270 -31.164215
v 54.193329 173.610764 -33.600983
v 54.197113 172.470764 -32.911304
v 53.035614 174.196838 -33.938686
v 54.203003 174.761200 -34.259705
v 55.354156 173.028961 -33.257721
v 55.362793 174.189087 -33.919376
v 54.186981 171.313751 -32.241291
v 53.034027 170.728088 -31.900200
v 51.874542 174.780685 -34.281105
v 53.038177 175.349762 -34.612270
v 55.352386 175.355469 -34.595165
v 56.514832 173.623138 -33.585655
v 56.513062 174.780991 -34.239265
v 54.194061 175.925934 -34.938629
v 47.211121 174.763565 -34.344509
v 48.401581 175.361450 -34.632908
v 48.404816 176.529114 -35.327618
v 47.205475 175.923462 -35.039886
v -42.075481 161.090027 -26.466534
v 49.566986 174.790863 -34.280449
v 49.571289 175.958572 -34.973366
v 49.554230 177.150146 -35.674553
v 47.207703 177.091202 -35.749218
v 48.394531 177.719177 -36.029011
v 50.727020 174.217621 -33.947411
v 50.734985 175.365326 -34.621513
v 48.398315 178.904694 -36.721279
v 47.178185 178.295990 -36.429996
v 49.557587 178.344833 -36.365269
v 48.432037 166.133682 -29.114912
v -21.330940 92.898033 12.896221
v 11.118963 127.975739 -7.099699
v 10.007314 128.528000 -7.439102
v 8.893221 127.970619 -7.127756
v 10.013875 127.417480 -6.789327
v 8.897020 129.089706 -7.774158
v 8.890924 126.846870 -6.491959
v 10.011613 126.292374 -6.158476
v 11.140271 126.864510 -6.458905
v 7.763242 126.279877 -6.176896
v 8.890809 125.728966 -5.846507
v 12.259925 127.436066 -6.768088
v 12.263600 126.309769 -6.136013
v 11.145267 125.741570 -5.828006
v 13.375265 128.008392 -7.066682
v 13.386379 126.884041 -6.436283
v 13.391518 125.757149 -5.804853
v 12.274502 125.187386 -5.508212
v 14.507002 127.453629 -6.746289
v 6.631795 126.834221 -6.513416
v 7.762444 127.405991 -6.831663
v 7.777760 128.532944 -7.459362
v 6.656870 127.974213 -7.144661
v 13.394989 124.635986 -5.186949
v -18.218960 142.438339 -15.832479
v -28.050293 182.093842 -39.066277
v -29.242889 182.708374 -39.406452
v -50.584263 140.740860 -14.639586
v 14.489264 128.577652 -7.366963
v 39.350155 146.958969 -17.438366
v -6.866796 132.312866 -9.844811
v -5.745681 131.764893 -9.503633
v 16.692266 129.871765 -8.081130
v -74.494499 130.552032 -8.947087
v -73.418900 130.006653 -8.631482
v -75.569603 130.007263 -8.647104
v -75.574608 131.100525 -9.244591
v -74.493896 129.447281 -8.335362
v -75.586372 128.899887 -8.016356
v -73.405128 128.904251 -8.003161
v -74.497169 128.357010 -7.697662
v -73.399963 127.809006 -7.372570
v 30.124083 151.196503 -19.966049
v 30.131964 152.313812 -20.615339
v -74.486069 127.259895 -7.068490
v -73.391884 126.715317 -6.749964
v -72.291985 127.262070 -7.055325
v -74.483681 126.173645 -6.447311
v -75.566513 126.714165 -6.759979
v -75.566833 127.795631 -7.382891
v -73.405334 125.632919 -6.132458
v -76.646957 127.235374 -7.096982
v -76.648506 126.160698 -6.468141
v -75.559433 125.626366 -6.140321
v -76.634399 128.318634 -7.706384
v -77.729347 126.690536 -6.789750
v -77.727089 125.609474 -6.170042
v -76.640320 125.071487 -5.851938
v -77.732094 127.776154 -7.400827
v -78.810165 127.229385 -7.113727
v -78.799843 126.140465 -6.487370
v -74.487015 125.090935 -5.832913
v 31.243160 151.759140 -20.299341
v -73.396645 124.543320 -5.512225
v 31.244820 150.651871 -19.644133
v 32.363777 151.206635 -19.967331
v 30.117413 150.094940 -19.327591
v 32.356148 150.101059 -19.315357
v 31.241035 149.544479 -18.988401
v 33.473324 150.665970 -19.633646
v 33.473087 149.551773 -18.976370
v 32.356976 148.996338 -18.649263
v 34.580914 149.000671 -18.644632
v -72.310829 125.088181 -5.818777
v -72.306320 126.178780 -6.442522
v 30.011486 128.908508 -7.252493
v 23.344658 134.378204 -10.461645
v 47.245697 164.382111 -28.119183
v 47.254154 163.247559 -27.409119
v -42.563438 110.023506 2.831562
v -51.694496 140.183487 -14.324397
v -52.802818 139.627548 -14.009619
v -43.667377 109.462349 3.142951
v -42.557766 108.916412 3.469361
v -41.439762 109.475021 3.165386
v -43.651653 108.358849 3.781259
v -42.546566 107.805183 4.102530
v -41.441151 108.363663 3.789765
v -38.151817 111.156197 2.212325
v -37.031757 111.709976 1.878879
v -2.117412 117.864609 -1.466630
v 64.546082 136.560730 -11.524448
v 63.445545 137.098495 -11.850169
v 64.527039 135.470474 -10.889698
v 65.616127 134.920105 -10.580770
v 65.611694 136.012787 -11.214402
v 40.617550 162.154526 -26.564850
v 65.612190 137.112289 -11.852520
v 66.701485 135.469696 -10.897988
v 66.709465 136.565262 -11.538199
v 65.599579 138.201263 -12.495562
v 64.513588 137.665848 -12.171198
v 66.689255 137.655914 -12.191442
v -21.526726 141.861008 -15.534604
v -20.398396 142.427322 -15.855565
v -70.127632 117.375641 -1.431970
v -37.717712 179.767746 -37.449528
v -38.903412 180.378799 -37.764481
v -70.119591 116.294121 -0.811631
v -61.437428 133.938370 -10.746164
v -60.351627 133.384247 -10.435821
v -62.523045 133.389908 -10.433659
v 29.123718 177.257996 -35.580395
v -60.352894 134.486343 -11.058111
v 47.254578 165.540146 -28.821259
v 47.243988 166.696762 -29.513206
v -63.629284 127.288231 -6.989354
v 48.422913 167.293503 -29.804352
v 48.415222 168.461838 -30.514244
v 47.222687 167.859375 -30.231688
v 47.225372 169.031723 -30.913338
v 24.473204 124.865913 -5.072927
v -54.983681 137.382202 -12.698232
v -56.085808 136.830704 -12.375781
v 25.594513 125.434692 -5.388997
v 44.428146 135.076569 -10.601205
v -71.199295 116.835861 -1.127685
v -71.194275 115.744499 -0.498186
v -70.110390 115.209587 -0.184644
v -72.268837 116.282845 -0.814959
v -72.261620 115.186005 -0.213937
v -71.183563 114.659714 0.119749
v -72.258507 117.386032 -1.443499
v -73.359695 116.826630 -1.151082
v -73.348145 115.720833 -0.531816
v 3.206388 139.623672 -13.868141
v 17.854904 113.451714 1.237212
v 17.864479 114.573257 0.602761
v 51.879120 175.936844 -34.953747
v 42.573296 162.157593 -26.595934
v -39.240364 110.592506 2.531105
v -24.642300 91.208778 13.824650
v -3.619121 151.965088 -21.091049
v -3.611690 153.090027 -21.752323
v -2.160840 116.743454 -0.820321
v 1.163446 119.546944 -2.400969
v 0.036519 118.983429 -2.085376
v 2.287396 119.001480 -2.044254
v 62.341507 131.076584 -8.324719
v -71.190102 126.713921 -6.735496
v 38.460327 171.364029 -32.130802
v -71.177612 125.619736 -6.116818
v -70.090660 127.258812 -7.044528
v -70.098434 126.165894 -6.421109
v 54.278793 159.777847 -25.311827
v -61.463318 124.004448 -5.143014
v 36.676842 127.810272 -6.538300
v 37.795193 129.508514 -7.486720
v 37.796314 128.379898 -6.857422
v 50.298950 136.026627 -11.124184
v 52.520973 134.923782 -10.504081
v -20.427851 154.765137 -23.072052
v -21.546480 154.197418 -22.756924
v 68.845474 154.677292 -22.424198
v -2.450257 142.411514 -15.568979
v -1.325408 141.853989 -15.240573
v 16.718323 167.330307 -29.465418
v -2.449550 141.282990 -14.922418
v -6.894316 131.182205 -9.193391
v -31.681122 175.552917 -35.169838
v -32.885742 176.173172 -35.499535
v -35.339844 160.996597 -26.585232
v -7.009665 154.619370 -22.744516
v 43.756214 162.733978 -26.951466
v 44.933964 163.342957 -27.241665
v 42.563877 163.316330 -27.308929
v 41.112156 131.187607 -8.402416
v 43.694683 163.925293 -27.575840
v 42.540405 164.477325 -28.043631
v 42.533234 165.663391 -28.754431
v 41.355579 162.739273 -26.946842
v 41.400265 163.883972 -27.693058
v 42.526184 166.832520 -29.472578
v 41.338501 166.229797 -29.170198
v 43.707794 165.116699 -28.376495
v 41.312069 165.091019 -28.485884
v 43.710175 166.277771 -29.077063
v -62.503181 119.031754 -2.322251
v 40.011047 130.632217 -8.103449
v -62.491501 117.932472 -1.707963
v -61.400307 119.583008 -2.640345
v -61.389175 118.471855 -2.012361
v -77.698418 121.197166 -3.664356
v -76.607353 121.743866 -3.963516
v -77.689629 122.273407 -4.278619
v -14.389252 120.608154 -3.129175
v -78.772087 121.724457 -3.991107
v -78.775558 120.647240 -3.357512
v 21.114212 138.828217 -13.038457
v 6.569404 150.391068 -19.965233
v 70.399994 151.243408 -20.401573
v 70.401566 150.158066 -19.743515
v -75.557945 124.529800 -5.537561
v -77.706024 124.515900 -5.559189
v -76.627632 123.975006 -5.247714
v 35.549252 141.727798 -14.418001
v 61.227482 123.998611 -4.267277
v -25.792416 106.143684 5.170371
v -5.842021 160.549179 -26.145023
v -53.615860 117.816757 -1.607072
v -54.718624 117.261345 -1.292923
v -54.709877 116.151588 -0.655621
v 9.001708 105.571190 5.684680
v 36.008026 156.417694 -23.005228
v 16.746387 109.536095 3.479638
v 15.635329 108.975777 3.792653
v 16.760103 110.651642 2.831718
v 36.003334 148.640472 -18.410995
v 17.878899 111.215790 2.518166
v 17.876310 110.097595 3.152033
v 18.991760 111.782898 2.206263
v 16.760920 111.764893 2.183222
v 18.992039 110.666222 2.849031
v 20.090067 112.359390 1.916474
v 20.101273 111.243378 2.544370
v 17.876574 112.334930 1.873432
v 21.194263 112.921295 1.594921
v 21.174049 111.828552 2.265671
v 18.982347 112.907074 1.574831
v 20.093231 113.476990 1.280659
v 18.987635 114.024872 0.934840
v 17.880142 108.992325 3.802814
v 18.999382 109.557220 3.499871
v 20.098190 114.596176 0.629272
v 18.979280 115.148972 0.299662
v 21.207857 114.041344 0.958762
v 22.323500 113.488571 1.286674
v 22.297678 112.390350 1.933151
v 20.097725 115.713371 0.007521
v 21.201723 115.163544 0.331410
v 16.769302 108.437759 4.123746
v 18.999912 108.442909 4.131440
v 17.883438 107.880844 4.443299
v 20.114218 107.896606 4.461475
v 20.118397 109.013535 3.820590
v 19.001314 107.330887 4.774127
v 21.225428 107.343803 4.776885
v 21.229708 108.458496 4.140848
v 20.107714 106.775627 5.086921
v 18.999714 106.218575 5.406688
v 17.889936 106.773712 5.084075
v 20.108221 105.657356 5.728102
v 21.222548 106.223854 5.406720
v 16.774635 107.328064 4.751756
v 17.887581 105.661087 5.726117
v 16.773382 106.211571 5.388978
v 16.781126 105.105553 6.030587
v 15.655967 106.755943 5.044351
v 15.661070 105.651985 5.696131
v 17.895838 104.561081 6.363543
v 15.676561 104.547157 6.328434
v 16.779570 103.995277 6.651352
v 17.895842 103.447411 6.990070
v 19.004133 104.011139 6.685081
v 19.003355 105.120216 6.042710
v 22.342573 105.672974 5.736666
v 22.346323 106.794579 5.098912
v 21.221743 105.114464 6.045093
v 22.349474 104.568001 6.388308
v 23.459558 105.125366 6.070288
v 23.458963 106.241013 5.421967
v 24.566050 104.572388 6.383625
v 23.461990 104.014801 6.700515
v 24.568035 105.682655 5.755644
v 24.568754 106.805122 5.111821
v 23.463793 107.357590 4.788092
v 24.575016 103.467842 7.019739
v 23.464602 102.910629 7.342946
v 22.355034 103.463539 7.012821
v 25.675049 106.243385 5.441234
v 25.670994 105.129189 6.068434
v 24.570503 107.921478 4.480225
v 23.468367 108.475739 4.163832
v 22.354273 107.908401 4.450702
v 24.578699 109.046303 3.860388
v 25.685083 108.493240 4.179405
v 25.682871 107.377357 4.805021
v 25.684006 109.617470 3.550034
v 26.794954 107.940758 4.491491
v 26.794994 109.062469 3.878085
v 25.678293 110.726082 2.907069
v 27.899260 108.508369 4.187100
v 27.903555 107.396629 4.812844
v 29.004986 109.071709 3.877083
v 26.796803 106.833450 5.119331
v 29.002893 107.958160 4.499392
v 28.997688 110.188835 3.242500
v 27.890274 109.626289 3.548945
v 30.109583 108.530449 4.202453
v 30.117365 109.636192 3.570108
v 30.112276 107.413139 4.822200
v 29.000803 106.854668 5.131267
v 28.994860 111.307236 2.601203
v 27.890654 110.747879 2.918592
v 30.105350 110.754066 2.923366
v 31.230665 111.331238 2.620306
v 27.898773 106.291634 5.440991
v 31.223408 110.202286 3.251060
v 32.344299 110.768196 2.938648
v 32.344685 109.655403 3.573370
v 31.226099 109.098267 3.890575
v 33.461533 111.335716 2.641488
v 33.444286 110.214996 3.243890
v 32.350735 111.883835 2.312346
v 30.112293 111.885353 2.290701
v 33.456837 109.107368 3.877344
v 34.556705 109.667679 3.576345
v 34.556782 110.787636 2.961471
v 30.112646 113.006912 1.651552
v 34.563400 108.553139 4.203666
v 31.227985 113.577858 1.352535
v 31.226084 112.460953 1.977737
v 28.998600 112.444534 1.952685
v 29.005825 113.565277 1.328371
v 30.114033 114.133125 1.025220
v 35.661980 109.121223 3.903926
v 27.898746 113.008835 1.630305
v 27.897829 114.120499 0.997757
v 29.004770 114.687607 0.697538
v 30.110823 115.255981 0.399111
v 27.902746 115.247169 0.371107
v 29.005392 115.810349 0.057719
v 31.217770 114.703575 0.727902
v 35.659462 110.241623 3.282302
v 35.669701 108.017090 4.546787
v 34.559837 107.452087 4.852684
v 33.464809 107.996521 4.515615
v 31.215609 115.823616 0.087299
v 30.117668 116.376671 -0.253289
v 29.014585 116.927124 -0.578878
v 27.895340 116.362915 -0.272207
v 32.327621 113.031120 1.663581
v 32.343880 114.157516 1.067448
v 29.000448 105.751785 5.762269
v 30.108580 106.312897 5.462080
v 36.756729 109.685028 3.608217
v 24.581131 110.172211 3.226470
v 36.761543 108.582344 4.232298
v 26.778427 110.176720 3.235688
v 30.112211 105.203583 6.088042
v 28.996031 104.637482 6.396267
v 27.888391 105.185776 6.065901
v 33.460827 112.445663 2.009680
v 29.017824 118.047737 -1.222936
v 27.910404 117.479691 -0.914808
v 30.118898 117.498428 -0.897376
v 30.128193 118.622284 -1.521226
v 27.911766 118.615143 -1.542125
v 29.027306 119.183830 -1.834428
v 31.244640 118.075409 -1.200576
v 31.241262 116.948990 -0.570348
v 31.237202 119.197914 -1.820800
v 32.356667 117.534332 -0.876393
v 32.344673 118.644714 -1.500172
v 32.349567 119.765144 -2.125048
v 33.449821 119.211830 -1.817544
v 33.459896 118.104012 -1.175386
v 30.125978 119.754196 -2.146244
v 31.239447 120.318909 -2.441690
v 32.341820 116.403503 -0.254088
v 31.220631 107.977997 4.509048
v 31.218775 106.872139 5.148932
v 27.892691 111.863922 2.280795
v 34.541656 111.904930 2.328855
v 35.655117 111.350861 2.653153
v 26.791353 113.561684 1.301834
v 26.788595 114.687637 0.690403
v 23.469076 109.599144 3.516943
v 23.466627 110.727989 2.888152
v 24.580801 111.283920 2.562388
v 24.584404 102.365295 7.665216
v 22.361557 102.363007 7.657830
v 23.467609 101.808289 7.974440
v 27.912832 119.742691 -2.164789
v 26.804132 118.050949 -1.244661
v 33.466682 116.991508 -0.558143
v 26.808464 119.169861 -1.868585
v 25.704470 118.609642 -1.562872
v 25.700073 119.733276 -2.182298
v 26.813358 120.301155 -2.479157
v 25.691698 120.856316 -2.819323
v 24.596087 120.294106 -2.497517
v 24.590321 119.181503 -1.854434
v 25.697832 117.491646 -0.942872
v 26.799927 116.936989 -0.621633
v 35.664288 106.912758 5.170863
v 36.775822 107.474556 4.864348
v 26.797430 105.727737 5.746660
v 29.017723 120.313675 -2.451139
v 32.367451 108.558060 4.183159
v 32.355869 107.443161 4.826302
v 29.017006 121.429871 -3.084555
v 27.911863 120.864197 -2.785547
v 30.121157 120.880493 -2.759929
v 33.451324 106.891808 5.152563
v 27.903492 121.992912 -3.412187
v 26.804911 121.429375 -3.102486
v 32.345753 106.334778 5.455153
v 33.456356 105.789345 5.780420
v 25.693802 121.978783 -3.445035
v 26.802055 122.551155 -3.737789
v 34.559978 106.350563 5.478823
v 24.577705 118.067245 -1.271703
v 23.469198 118.613472 -1.577179
v 23.476402 119.748047 -2.180211
v 31.220331 105.775337 5.793271
v 26.793068 112.456482 1.937936
v 25.680315 113.007072 1.606484
v 25.677803 114.118279 0.974418
v 22.358627 109.026375 3.824591
v 24.568497 113.561653 1.284768
v 24.564398 114.673065 0.640757
v 25.675159 115.244118 0.346339
v 23.460522 114.113060 0.944069
v 23.456099 115.228203 0.316074
v 24.565308 115.794060 0.005213
v 22.339844 115.780571 -0.014591
v 23.463690 116.351395 -0.312275
v 24.570839 116.918236 -0.611224
v 25.663488 116.359589 -0.304328
v 22.366739 116.909653 -0.632262
v 23.461891 117.478928 -0.924011
v 22.346752 114.661880 0.617452
v 21.226448 116.335419 -0.343486
v 20.112408 116.893646 -0.662498
v 21.231768 117.461861 -0.962664
v 20.112114 110.129944 3.176061
v 22.349209 118.038948 -1.257688
v 20.114508 118.013985 -1.298700
v 21.229002 118.586853 -1.600325
v 20.110216 119.137527 -1.928801
v 19.001022 118.566757 -1.632515
v 21.219870 119.710220 -2.231695
v 18.990286 117.452988 -0.986026
v 18.996063 119.696365 -2.257773
v 20.109488 120.267357 -2.559100
v 31.240448 121.448517 -3.048388
v 18.996788 120.806572 -2.901066
v 20.109880 121.388771 -3.198779
v 32.348106 120.888062 -2.747542
v 21.220118 120.839554 -2.866701
v 22.334572 120.295097 -2.537864
v 22.335670 121.407898 -3.180086
v 21.219095 121.958649 -3.505389
v 37.121506 146.979599 -17.434294
v 70.958939 130.027084 -7.778960
v 69.872925 131.671158 -8.697500
v 38.225948 146.429092 -17.117603
v 37.119102 145.878372 -16.783447
v 70.964066 131.115448 -8.396641
v 6.607103 134.659607 -10.987500
v 70.949745 132.199188 -9.023705
v 72.034767 130.568817 -8.113659
v 72.039391 131.646530 -8.727901
v 73.116341 130.025604 -7.811978
v 73.115448 131.114151 -8.441965
v 73.130737 132.195511 -9.058181
v 74.193222 130.571869 -8.140568
v 74.188316 131.660919 -8.765979
v 74.213097 132.738312 -9.384334
v 72.046890 132.744278 -9.371449
v 73.127365 133.276672 -9.695430
v 72.019173 129.488708 -7.496615
v 72.042831 133.832764 -10.003967
v 73.119041 134.374710 -10.331584
v 72.031906 134.921753 -10.644409
v 73.115540 135.461365 -10.962214
v 74.199242 133.833725 -10.031817
v 74.202942 134.913345 -10.661699
v 70.946159 134.386261 -10.305307
v 75.289940 133.296967 -9.713783
v 75.286896 134.373718 -10.349759
v 70.947273 133.300873 -9.678356
v 74.203270 136.008408 -11.296609
v 70.934662 135.472397 -10.954812
v 75.293221 135.457993 -10.984496
v 76.365273 133.829575 -10.042922
v 72.016617 136.008514 -11.292150
v 76.365723 134.920486 -10.667216
v 72.001167 137.101089 -11.949836
v 70.910812 136.560165 -11.613402
v 73.114403 136.554810 -11.622605
v 77.447655 134.377899 -10.361144
v 77.452621 133.288589 -9.725150
v 74.203621 137.094727 -11.957360
v 73.104980 137.629440 -12.278777
v 76.369553 132.747726 -9.403137
v 74.195297 138.174286 -12.611702
v 75.294701 136.558716 -11.641900
v 75.285225 137.633911 -12.291984
v 75.281555 132.217850 -9.090404
v 76.356689 131.670609 -8.786455
v 77.444740 132.207153 -9.098023
v 76.376778 138.173615 -12.622852
v 76.368317 137.094604 -11.974629
v 75.282890 138.709488 -12.942945
v 73.103828 138.716965 -12.929267
v 74.201050 139.256470 -13.249796
v 76.371284 136.022003 -11.332054
v 73.099457 139.806564 -13.565866
v 72.008636 139.264664 -13.249481
v 72.012146 138.196304 -12.599868
v 76.349968 130.590164 -8.162443
v 77.437767 131.132034 -8.467137
v 70.914742 138.755997 -12.917364
v 70.916679 137.660858 -12.270563
v 75.273003 131.133698 -8.467235
v 73.109398 128.940994 -7.187026
v 74.190796 129.482880 -7.511166
v 78.532455 131.670074 -8.773883
v 78.527893 132.750671 -9.410693
v 74.185219 128.410065 -6.884280
v 75.280304 128.944275 -7.198791
v 75.272026 130.018082 -7.834031
v 75.274521 127.866325 -6.573940
v 76.368263 128.406006 -6.890275
v 76.356071 129.488876 -7.528029
v 75.268547 126.790001 -5.957588
v 76.354355 127.330299 -6.266433
v 76.353180 126.253365 -5.643731
v 75.262978 125.704170 -5.341601
v 74.185539 127.337234 -6.256597
v 74.181419 126.252914 -5.645320
v 77.444511 127.866585 -6.583420
v 73.092079 126.804749 -5.947160
v 73.090767 125.718658 -5.324045
v 74.176765 125.172798 -5.026505
v 77.447845 128.955795 -7.211007
v 77.431122 126.796577 -5.955345
v 69.850021 133.855362 -9.981018
v 73.099876 127.883820 -6.561643
v 69.850418 134.929581 -10.624643
v -72.320839 122.852364 -4.566246
v -20.469267 152.457016 -21.715933
v -71.218987 123.397926 -4.878283
v -72.315002 123.944862 -5.181675
v -73.410301 123.390007 -4.888196
v -71.214005 124.489151 -5.492054
v -14.929022 157.409760 -24.546139
v 61.274921 140.342148 -13.749100
v 61.280750 141.423416 -14.411481
v -13.792430 156.859818 -24.198227
v 61.266972 139.276703 -13.093085
v 62.356033 139.790405 -13.450523
v 62.356537 140.872147 -14.102257
v 62.359337 138.711365 -12.764239
v 63.459938 139.250351 -13.113092
v 63.467258 140.351593 -13.767088
v 62.351257 141.973221 -14.750900
v 63.457882 141.434952 -14.419487
v 63.454338 142.513474 -15.065594
v 61.263062 142.524628 -15.064396
v 64.571640 140.910019 -14.092923
v 62.353542 143.064224 -15.402419
v 64.567223 139.809219 -13.454775
v 11.235371 110.039413 3.138811
v -4.394863 110.025665 3.053585
v -5.510102 110.578598 2.730200
v -53.607758 114.500031 0.284345
v 61.124451 172.467896 -32.902054
v 62.279572 171.892151 -32.555397
v -52.503532 113.948723 0.592761
v 62.276794 170.749939 -31.881680
v 63.428711 172.479584 -32.895897
v 63.425323 170.183167 -31.537828
v 63.411652 171.342743 -32.221760
v 62.285553 173.044388 -33.226448
v 27.814671 126.585915 -5.982863
v 26.706137 126.022202 -5.677155
v 27.827013 125.482437 -5.361353
v 28.929752 126.036812 -5.661267
v -40.976746 165.033356 -28.768707
v 28.924414 127.160484 -6.287930
v -42.159363 164.438110 -28.405228
v -42.160187 165.612518 -29.085041
v -43.326019 165.024506 -28.730099
v -43.359940 163.863281 -28.024939
v -42.196751 163.264954 -27.695210
v 30.037682 126.608925 -5.968895
v 30.031645 127.736755 -6.592527
v -75.549690 123.423401 -4.950890
v 31.160324 127.187561 -6.260095
v 31.133520 128.306259 -6.904554
v 32.256958 127.761902 -6.557668
v 32.262123 126.639481 -5.944689
v 31.152842 126.071777 -5.663054
v 33.369858 126.095406 -5.615063
v 33.365524 127.212082 -6.255889
v 32.259109 125.515526 -5.335140
v 34.474033 125.536255 -5.305344
v 34.458462 126.664925 -5.930958
v 33.367344 124.965683 -5.016786
v 35.571735 126.101395 -5.603197
v 35.577141 124.989441 -4.985622
v 32.264221 124.404358 -4.710293
v 34.490368 124.416077 -4.683712
v 33.375080 123.850945 -4.387642
v 33.375893 122.731689 -3.770052
v 34.488800 123.300049 -4.068894
v 32.267426 123.290810 -4.081358
v 32.276703 122.182938 -3.441095
v 33.380455 121.620766 -3.141217
v 34.489468 122.186653 -3.441704
v 31.150135 124.949776 -5.034762
v 34.482944 121.062080 -2.847426
v 35.587929 121.629189 -3.134989
v 35.587795 122.751976 -3.757850
v 36.687267 121.078362 -2.812969
v 36.695004 122.193199 -3.435391
v 35.584911 120.521805 -2.514048
v 36.693394 123.309448 -4.059740
v 37.802944 122.762558 -3.745719
v 37.794704 121.641068 -3.127547
v 36.682266 119.968811 -2.196289
v 37.777779 120.522560 -2.506272
v 38.897453 122.208244 -3.445859
v 38.901844 121.097557 -2.801320
v 38.858585 119.970726 -2.202693
v 37.768723 119.419029 -1.888443
v 33.376698 120.506889 -2.533665
v 40.001862 120.547607 -2.481544
v 40.016533 121.661285 -3.124872
v 36.684246 118.865303 -1.574133
v 35.577003 119.413902 -1.898381
v 35.599758 123.864899 -4.379219
v 30.042198 125.492516 -5.340238
v 35.592682 118.307404 -1.273522
v 36.682522 117.755226 -0.957527
v 37.790642 118.329941 -1.248573
v 37.802311 123.882690 -4.355890
v 36.701099 124.435936 -4.672405
v 30.035940 124.390350 -4.724490
v 31.145027 123.834824 -4.404912
v 38.918152 123.335121 -4.063894
v 31.141560 122.724762 -3.764363
v 30.022676 123.276794 -4.101449
v 38.929989 124.473167 -4.673090
v 40.031811 122.790459 -3.747519
v 40.039692 123.913727 -4.357413
v 28.895025 123.833778 -4.433531
v 28.896053 122.705643 -3.795923
v 40.042629 125.037132 -4.967468
v 41.143871 123.363686 -4.050872
v 41.141918 124.484703 -4.655708
v 40.038155 126.163139 -5.598176
v 38.942715 125.593773 -5.295833
v 30.018333 122.151939 -3.458492
v 41.139343 125.613564 -5.275343
v 41.171997 122.247726 -3.451626
v 42.239052 123.933540 -4.349243
v 42.243279 122.816460 -3.727458
v 42.235126 125.048050 -4.966960
v 27.788486 123.268906 -4.132827
v 27.789738 124.392143 -4.754212
v 28.893553 124.958618 -5.055756
v 37.830173 125.037483 -4.987208
v 38.862801 118.859734 -1.561480
v 39.992313 119.431770 -1.842868
v 36.694603 125.555382 -5.292052
v -74.485268 123.985535 -5.223542
v -66.911987 128.976822 -7.967576
v -74.492294 122.892471 -4.623542
v -18.457367 178.668549 -37.058414
v -38.789520 178.048401 -36.426197
v 0.967055 139.693787 -13.962839
v -43.323654 162.711731 -27.350393
v 5.618449 118.418243 -1.715551
v -34.218723 161.545563 -26.932203
v 4.505693 118.985062 -2.027930
v -35.346256 162.124603 -27.238323
v -72.342781 133.860748 -10.805164
v -71.249214 134.411484 -11.113060
v 50.366447 134.927277 -10.504122
v 77.433456 130.056763 -7.837999
v 49.265224 134.382294 -10.187560
v 49.270386 133.279373 -9.568609
v 5.646832 110.575287 2.777771
v 49.279217 132.178864 -8.921565
v 48.152275 132.711639 -9.277465
v 48.152252 133.831741 -9.891549
v 47.048611 133.274780 -9.570724
v 47.031467 134.380859 -10.225008
v 47.031281 132.167389 -8.931548
v 48.156906 134.947296 -10.504900
v 48.154385 131.617371 -8.602677
v 48.158989 136.068497 -11.141739
v 47.044113 135.503220 -10.835228
v 49.252468 135.508987 -10.834200
v 49.266327 131.086182 -8.283597
v 45.937668 134.951721 -10.530912
v -55.819759 116.707077 -0.970007
v 50.371902 131.623917 -8.615693
v -54.712822 118.358208 -1.922235
v -56.918339 116.149246 -0.667467
v -55.806721 115.597862 -0.350791
v -56.918839 117.253784 -1.292109
v -58.021301 116.702812 -0.980194
v -58.013615 115.600723 -0.351405
v -56.903008 115.044296 -0.040651
v -55.812332 117.797562 -1.610822
v -54.711254 115.036171 -0.035886
v -57.999981 114.491829 0.271746
v -56.894413 113.935982 0.601866
v -55.801311 114.485229 0.288650
v -57.999195 113.389366 0.909016
v -59.084015 113.938889 0.588201
v -59.081604 115.038254 -0.044277
v -56.910408 118.338219 -1.930087
v -55.824352 118.895409 -2.221773
v -54.683887 113.934845 0.610669
v -55.793781 113.385063 0.919152
v -59.080559 116.139420 -0.671670
v -53.579361 113.382462 0.929079
v -54.671684 112.836411 1.236707
v -56.881977 112.833168 1.236937
v -55.783882 112.284355 1.555024
v -53.565735 112.275543 1.566053
v -57.971207 112.283112 1.555853
v -56.864849 111.733643 1.867037
v -52.465294 112.822357 1.233163
v -54.657635 111.717377 1.883924
v -53.545006 111.172974 2.203183
v -52.442760 111.724640 1.877041
v -55.779369 111.178993 2.190006
v -60.178181 115.585495 -0.359818
v -60.173733 114.485542 0.266804
v -11.528313 153.460190 -22.185394
v -10.397031 152.910126 -21.829859
v -61.268074 115.035080 -0.053895
v -61.270103 113.937431 0.583876
v -60.163906 113.384712 0.914422
v 25.742590 155.654480 -22.593019
v -9.266194 153.486252 -22.137407
v -53.921810 140.193268 -14.314790
v -52.805866 140.748245 -14.639993
v -53.918503 139.065765 -13.671581
v -55.024197 139.635437 -13.998185
v -55.041492 140.749008 -14.627298
v -53.919861 141.301468 -14.949677
v -51.692593 141.293350 -14.959518
v -53.919098 142.407944 -15.582121
v -55.045170 141.855728 -15.246452
v -52.800598 141.851624 -15.271809
v -55.037636 142.966187 -15.880019
v -52.804585 142.958710 -15.900429
v -51.694695 142.402191 -15.582771
v -56.139198 142.411346 -15.562353
v -51.686481 143.507660 -16.219181
v -52.801601 144.075119 -16.527512
v -53.905312 143.515839 -16.209126
v -56.146523 141.305374 -14.927878
v -52.796455 145.186264 -17.154778
v -53.904587 144.626892 -16.834471
v -51.689896 144.620392 -16.848280
v -52.792416 146.297974 -17.795004
v -55.003601 144.067307 -16.523901
v -53.898956 145.739578 -17.473442
v -51.686321 145.729828 -17.482460
v -51.675724 146.843353 -18.116701
v -50.575733 145.157639 -17.170784
v -50.572979 146.276764 -17.806997
v -53.900043 146.847748 -18.109928
v -52.804497 147.405472 -18.427685
v -49.446243 146.830002 -18.128191
v -49.455482 145.711884 -17.502008
v -50.568516 147.389801 -18.433725
v -50.567654 144.059570 -16.537420
v -49.442520 147.939774 -18.757524
v -51.676846 147.949402 -18.748476
v -50.555141 148.498611 -19.083168
v -48.333267 148.485657 -19.097170
v -48.333214 147.370148 -18.455927
v -49.440228 149.046967 -19.409565
v -55.001976 146.284943 -17.790527
v -48.333714 146.257355 -17.818308
v -47.227673 146.807205 -18.145573
v -47.227650 147.914719 -18.788256
v -54.996502 145.177948 -17.152454
v -49.449825 144.589462 -16.871675
v -48.342083 145.148071 -17.186331
v -47.250271 149.025269 -19.411221
v -48.332672 149.574493 -19.713062
v -50.554821 149.605194 -19.712934
v -49.437637 150.161072 -20.045616
v -53.911003 147.942383 -18.748098
v -55.003048 147.391235 -18.421467
v -48.319984 150.711365 -20.355755
v -50.554295 150.715607 -20.354340
v -49.431824 151.268051 -20.683500
v -51.698704 149.061127 -19.393078
v -50.553165 151.829636 -21.002939
v -51.682144 151.278763 -20.672422
v -51.683685 150.156006 -20.013605
v -49.438053 152.379074 -21.324669
v -51.684479 152.395462 -21.304775
v -50.561615 152.946121 -21.636021
v -49.446136 143.468430 -16.207521
v -48.340549 144.022522 -16.541052
v -52.797215 148.497574 -19.068161
v -47.218388 150.122879 -20.031096
v -47.225338 145.689117 -17.512991
v -48.312904 151.809250 -21.015703
v -47.184315 151.260910 -20.690706
v -46.054012 151.815430 -21.031485
v -48.323837 152.917694 -21.657459
v -46.045876 150.691147 -20.369593
v -46.059910 152.920563 -21.678898
v -47.176479 152.365372 -21.355104
v -44.927261 151.251816 -20.715347
v -44.943874 152.365295 -21.359592
v -47.188423 153.479950 -21.995783
v -44.939342 153.473267 -22.001251
v -43.832287 152.913177 -21.700371
v -47.188782 154.596848 -22.626740
v -43.828476 151.800140 -21.051432
v -48.309502 154.047989 -22.286583
v -46.094463 154.035873 -22.301786
v -44.957638 154.584778 -22.630976
v -43.824142 154.016373 -22.338402
v -50.580391 142.945816 -15.894428
v -55.018719 138.507965 -13.332635
v -53.902355 149.043655 -19.368174
v -55.009792 148.491013 -19.056574
v -56.109360 146.829636 -18.091175
v -56.099712 145.722900 -17.472296
v -56.091999 147.932068 -18.732866
v -52.787579 150.726044 -20.343967
v -57.209766 147.387482 -18.404661
v -57.210987 146.267899 -17.773865
v -57.193920 145.157410 -17.158735
v -56.094341 144.612457 -16.833136
v -57.216499 148.502365 -19.057877
v -57.204849 144.052811 -16.507820
v -58.309834 144.602249 -16.830601
v -58.304626 145.711075 -17.457426
v -58.330391 147.940079 -18.733559
v -59.421894 145.146225 -17.138702
v -59.414661 146.265182 -17.770376
v -58.306374 146.825394 -18.092535
v -59.408703 144.052704 -16.499891
v -58.305504 143.501816 -16.187857
v -60.529873 144.592239 -16.808195
v -60.531925 145.702591 -17.451857
v -59.397526 142.937195 -15.855447
v -60.523315 143.484467 -16.165462
v -61.630215 144.037033 -16.486391
v -61.630920 145.143417 -17.131578
v -58.285160 142.372818 -15.534520
v -59.396458 141.811081 -15.224095
v -60.502598 142.371567 -15.541688
v -60.514454 146.812729 -18.102648
v -59.405933 147.367355 -18.410864
v -61.595066 142.926208 -15.844440
v -61.602531 141.816452 -15.219815
v -60.510410 141.261124 -14.907794
v -61.632721 146.244370 -17.790865
v -62.686405 142.366623 -15.539052
v -62.684963 143.480469 -16.169937
v -60.528492 147.915955 -18.732866
v -59.402645 148.470520 -19.053310
v -62.736198 145.687042 -17.467018
v -62.736763 144.588760 -16.807079
v -63.845627 146.236923 -17.786545
v -62.739948 146.789383 -18.106333
v -63.850090 145.134109 -17.137154
v -63.848743 144.027039 -16.489426
v -61.600655 140.702667 -14.600927
v -57.193356 142.938934 -15.871837
v -60.510708 140.149536 -14.292537
v -59.416767 140.705063 -14.597214
v -61.647305 147.342819 -18.424059
v -52.802742 151.838974 -20.984821
v -58.312798 141.257339 -14.908923
v -58.317333 140.157852 -14.283459
v -59.430504 139.600800 -13.969020
v -63.853687 147.346863 -18.418394
v -62.744934 147.898270 -18.737947
v -43.827904 150.674789 -20.424259
v -62.743698 149.001923 -19.360119
v -63.835346 148.448822 -19.054005
v -61.655075 148.451370 -19.035690
v -61.640659 149.553253 -19.671577
v -63.829430 149.532013 -19.682638
v -64.924438 148.983002 -19.369522
v -62.722252 150.089050 -19.996372
v -61.639736 150.641998 -20.295458
v -60.553123 149.006332 -19.348997
v -63.839523 150.635086 -20.316696
v -62.718925 151.194153 -20.634293
v -60.549973 150.107193 -19.968485
v -61.614693 151.749542 -20.941177
v -64.930321 147.895508 -18.747015
v -63.831226 151.740814 -20.963818
v -62.729324 152.295776 -21.266310
v -60.529293 151.200256 -20.603436
v -64.947372 151.182617 -20.655159
v -64.949951 152.283844 -21.306204
v -63.831726 152.844406 -21.605051
v -66.064659 151.726349 -20.989559
v -66.057121 152.830490 -21.623966
v -64.948364 153.388016 -21.942684
v -59.446251 149.558258 -19.655010
v -60.506226 152.296463 -21.270651
v -61.613911 152.847763 -21.580542
v -43.828728 155.131226 -22.982771
v -52.825905 149.623123 -19.691772
v -46.088360 155.145966 -22.947449
v -57.249935 141.854324 -15.238968
v -44.987259 155.688278 -23.275269
v -56.133434 143.515854 -16.194454
v -47.209080 155.711182 -23.249557
v -46.098614 156.256958 -23.586288
v -44.986710 156.788773 -23.913101
v -46.079872 157.372345 -24.235928
v -47.204338 156.821121 -23.904247
v -43.882587 156.217178 -23.600874
v -56.147923 140.199142 -14.305588
v -58.299725 149.022141 -19.365437
v -39.989319 177.467224 -36.055256
v -41.185486 175.691147 -34.976120
v 7.738757 149.843231 -19.608997
v -41.181335 176.875412 -35.687847
v 19.103271 181.789520 -38.162663
v -62.479073 116.825935 -1.087787
v -40.000183 178.632126 -36.729877
v -23.515785 97.315422 10.321143
v -41.184631 178.049728 -36.376301
v -20.838684 188.049728 -42.554886
v -21.954384 161.809937 -27.190212
v 42.925816 151.931030 -20.410614
v 71.476425 151.788452 -20.724234
v 71.482536 152.879715 -21.363176
v -14.832825 183.859650 -40.046261
v -14.829559 185.053177 -40.739128
v 41.810329 152.494339 -20.734470
v -16.030518 185.648529 -41.099602
v -14.837067 186.240723 -41.444828
v -13.619537 184.447708 -40.367386
v -13.622925 185.642761 -41.080238
v -13.625498 186.832626 -41.781277
v -12.423065 185.031586 -40.700138
v -12.416626 186.228165 -41.416794
v -54.713917 119.459381 -2.546605
v -53.603317 118.907066 -2.232225
v 15.659911 107.885941 4.425170
v -52.498035 119.455017 -2.545587
v -53.611885 120.004097 -2.867849
v -14.855520 187.425568 -42.139614
v -16.065277 186.820435 -41.795727
v 37.806484 127.267441 -6.234022
v 38.908306 127.824944 -6.556993
v 38.908035 128.945358 -7.175859
v 38.909065 126.721474 -5.925982
v 37.803978 126.165520 -5.615637
v 36.694008 126.714920 -5.936449
v 37.270630 177.790237 -36.055405
v 36.096222 178.370667 -36.400932
v 34.907410 177.796539 -36.054794
v 37.262573 178.957916 -36.766865
v 33.740078 178.393738 -36.382183
v -12.651829 155.147705 -23.187681
v 5.455513 152.075424 -20.937706
v 0.057541 108.916855 3.721139
v -50.571808 154.070282 -22.273397
v -49.442951 153.501511 -21.967630
v -51.695381 153.511810 -21.954174
v 6.752238 112.283707 1.827602
v 6.751333 113.387001 1.178740
v 5.640303 111.723625 2.131819
v 68.795418 127.857925 -6.490177
v 67.693398 127.309052 -6.179121
v 66.597267 127.860046 -6.485860
v 68.785683 126.749916 -5.860871
v 69.893227 127.299355 -6.196019
v 69.900696 128.414825 -6.828402
v -11.534404 162.523376 -27.439871
v 66.709557 132.193588 -8.989422
v 48.417976 144.788574 -16.203587
v 22.363745 110.153725 3.192563
v -9.142943 129.034973 -7.960772
v 32.315166 105.216759 6.081500
v 31.196640 104.657471 6.389553
v -8.011746 129.597366 -8.286362
v -8.013851 128.480850 -7.625654
v -9.142395 127.906181 -7.323867
v -8.008080 127.354164 -6.992875
v 6.978241 185.419403 -40.456390
v 8.187042 184.820206 -40.096611
v 6.982635 186.602905 -41.197582
v 5.743042 186.027527 -40.862278
v 5.747650 184.832367 -40.108551
v 66.631279 158.116776 -24.447229
v 66.627281 159.261124 -25.130976
v 35.559437 127.240562 -6.245234
v 34.446701 127.793304 -6.571595
v -44.500397 165.606552 -29.050594
v -43.318237 166.179321 -29.407644
v -40.279316 103.359070 6.681662
v -41.368103 102.808250 6.999603
v -40.281551 102.253693 7.309234
v -41.362801 103.907623 6.363199
v -41.358078 101.709091 7.644387
v -42.464993 102.253624 7.310376
v -42.466457 103.358139 6.669025
v -43.566975 102.814499 6.993641
v -43.564548 103.909309 6.354820
v -42.463524 104.453568 6.029672
v -43.587971 101.722282 7.641886
v -44.656353 103.354919 6.675107
v -44.652763 104.460510 6.033353
v -43.549572 105.015251 5.726781
v -42.466179 101.156639 7.956629
v -43.532715 106.116302 5.109187
v -44.629574 105.563232 5.412600
v -42.444923 105.563171 5.419167
v -41.356876 105.007355 5.721767
v -44.668926 102.257286 7.298864
v -45.750099 105.020187 5.742673
v -45.757107 103.918533 6.375440
v -45.769024 102.809532 7.002421
v -44.613064 106.660057 4.771850
v -45.731522 106.113289 5.094003
v -13.654347 113.422340 1.045166
v -12.531601 113.989639 0.733714
v -66.050095 150.620880 -20.348099
v -64.944176 150.082428 -20.006714
v -9.130063 109.014694 3.635450
v -9.134018 110.126762 2.965908
v -17.953608 104.554382 6.174320
v -7.992879 108.453377 3.970280
v -7.996283 109.564346 3.312666
v -9.118255 107.898560 4.299671
v -16.845036 104.003479 6.510859
v 54.195953 170.135361 -31.549599
v -0.954906 118.381279 -1.767808
v 32.272621 141.151535 -14.132154
v -11.314982 164.658234 -28.696108
v -69.053574 127.848358 -7.371664
v -31.374723 101.158226 7.996214
v 26.788939 111.309715 2.591600
v 38.455627 178.384033 -36.385674
v 38.476593 177.221191 -35.651367
v 5.493074 127.356735 -6.831571
v -19.280249 142.995285 -16.170803
v 67.761116 157.543549 -24.118116
v 67.768379 158.688736 -24.801636
v 68.894119 156.971451 -23.786650
v 68.899734 158.113068 -24.481613
v 70.033951 156.406097 -23.452835
v 68.881012 155.825684 -23.112007
v 70.032341 157.550385 -24.144537
v 71.173790 156.980789 -23.811256
v 71.172638 155.844604 -23.116434
v 70.029465 155.255447 -22.787066
v 71.163094 158.126587 -24.482544
v 70.018417 158.694153 -24.820862
v 72.306412 156.418060 -23.457550
v 71.164124 154.705673 -22.445066
v 70.001083 159.847610 -25.495012
v 68.849556 159.276016 -25.159552
v 71.143631 159.272217 -25.151203
v 71.131668 160.412384 -25.831957
v 68.844559 160.423431 -25.844780
v 69.984917 160.991333 -26.161556
v 67.686508 159.858398 -25.501606
v 72.308235 155.278870 -22.779127
v 72.302956 154.132126 -22.119741
v 73.437363 156.988937 -23.799807
v 73.432419 155.855042 -23.121077
v 73.385490 154.684128 -22.428713
v 74.573448 157.557831 -24.139294
v 74.563057 156.427216 -23.463945
v 74.554626 155.289948 -22.781532
v 75.693382 157.007767 -23.795843
v 75.688438 155.865677 -23.108038
v 75.679817 158.156677 -24.485077
v 76.820496 156.438354 -23.461174
v 76.796143 155.303558 -22.768860
v 75.657379 154.731232 -22.442284
v 76.829491 157.586548 -24.136648
v 74.511108 154.113815 -22.103298
v 73.374214 153.543549 -21.766531
v 73.412682 158.131775 -24.481417
v 75.593842 153.568695 -21.783634
v 72.270363 157.562027 -24.151730
v 74.500397 153.026230 -21.461193
v 72.277969 158.693024 -24.826263
v 72.279236 159.843781 -25.497631
v 74.552734 158.707397 -24.818579
v 77.963509 157.026779 -23.779428
v 77.971207 155.869919 -23.112686
v 21.251976 102.920723 7.316811
v 21.249353 104.021568 6.687766
v 63.455147 138.174942 -12.457506
v 64.548019 138.711655 -12.782098
v -60.366161 124.543121 -5.446820
v 65.627632 139.244873 -13.134830
v 3.427897 106.111458 5.343446
v 4.543989 105.561691 5.674532
v -14.869110 182.756088 -39.401978
v 47.193024 179.438599 -37.161758
v 49.550903 179.541229 -37.073029
v 48.399170 180.090805 -37.417793
v 38.916744 130.076172 -7.798536
v -42.427807 106.656837 4.795299
v -41.340137 106.110817 5.104815
v 29.015661 103.523323 7.021603
v 30.109922 104.093636 6.711751
v 27.884768 104.077988 6.698204
v -21.596777 151.867188 -21.362959
v -23.555870 96.210091 10.952306
v -22.714893 152.419540 -21.697660
v 63.312714 164.404480 -28.174189
v 64.443573 164.979599 -28.514370
v 64.448517 163.837234 -27.853201
v 63.296207 163.280594 -27.508005
v 63.304352 165.545700 -28.841585
v 65.601257 164.401352 -28.170364
v 65.581856 163.274933 -27.508883
v 64.438896 162.711395 -27.165148
v 66.728516 163.854797 -27.856190
v 66.710045 162.711700 -27.158873
v 67.868896 164.420746 -28.183376
v 65.564690 162.137238 -26.818417
v 66.728760 164.997940 -28.519598
v 67.856575 163.294617 -27.498413
v 65.586060 165.566818 -28.857944
v 67.872131 165.560104 -28.842104
v 68.987152 162.725357 -27.169050
v 68.994293 163.860138 -27.869965
v 67.835800 162.149979 -26.827267
v 65.584961 166.710846 -29.512926
v 68.996582 164.989929 -28.519381
v 70.131348 164.422058 -28.197407
v 64.445831 166.135742 -29.192158
v 70.114410 163.300369 -27.504011
v 66.691162 161.567444 -26.466320
v 70.100266 162.153671 -26.844023
v 71.241150 163.875458 -27.878551
v 71.236610 162.734207 -27.177896
v 71.231865 161.586578 -26.513441
v 68.934654 161.586517 -26.505772
v 72.367340 164.442017 -28.217623
v 71.232422 165.010208 -28.547667
v 72.359535 163.313354 -27.530708
v 67.828941 160.989319 -26.160984
v 66.665428 160.421097 -25.810577
v -27.144878 146.944901 -18.536297
v -19.125788 105.074356 5.844124
v -28.264963 146.393082 -18.206135
v 48.388748 151.371170 -20.140335
v 64.479927 124.555946 -4.592880
v 63.396297 124.010864 -4.274897
v -51.405525 113.395599 0.920162
v 65.559616 125.096169 -4.912966
v 64.474876 123.467957 -3.971783
v 63.387012 122.923973 -3.657701
v 62.310036 123.472931 -3.959582
v 65.554131 124.016975 -4.298522
v -26.891125 90.101341 14.434488
v -27.988811 89.547882 14.751768
v -59.059662 112.832817 1.230116
v -61.243805 112.829247 1.223062
v -60.149433 112.277542 1.527586
v -59.048557 111.734238 1.857503
v -60.134884 111.185387 2.168184
v -59.037571 110.636345 2.482556
v -57.943199 111.181129 2.169169
v -60.132114 110.100914 2.802167
v -61.219948 110.634827 2.476648
v -61.224659 111.721909 1.853418
v -56.841568 110.631767 2.484001
v -62.307899 112.269165 1.547851
v -62.297520 111.170906 2.169244
v -57.935863 110.077049 2.785588
v -62.291882 113.356705 0.918570
v -63.371403 112.815529 1.240341
v -63.373695 111.717499 1.851460
v -59.027180 109.553513 3.110401
v -60.132565 109.004532 3.427061
v -63.376308 110.616150 2.492123
v -61.212711 109.561005 3.116958
v -62.294598 110.068695 2.815373
v -63.379112 109.525230 3.139243
v -62.295734 108.980339 3.453544
v -44.756374 107.811760 4.118235
v -44.755268 108.909416 3.471429
v -43.642067 107.250420 4.436689
v -45.844532 108.358147 3.793342
v -45.850296 109.453934 3.152335
v -44.748741 110.014824 2.844193
v -45.848484 107.257469 4.432560
v -45.835430 110.550957 2.527086
v -46.938160 110.003418 2.856235
v -46.931038 108.905800 3.479738
v -48.026630 109.444191 3.163394
v -48.031666 108.349518 3.796621
v -46.929966 107.804146 4.112504
v -48.001125 110.544273 2.518881
v -49.122608 108.899323 3.481368
v -49.126316 107.809097 4.120315
v -48.017811 107.248810 4.436210
v -48.003368 106.134766 5.061877
v -49.121620 106.710747 4.766822
v -46.918472 106.699966 4.760396
v -50.232952 107.267982 4.448741
v -50.229374 108.370247 3.802806
v -49.118053 109.997520 2.850566
v -50.222866 109.453728 3.171955
v -51.317211 108.927444 3.485744
v -51.320675 107.822014 4.122182
v -47.992313 105.030052 5.708901
v -46.912094 105.590599 5.407309
v -49.077934 105.568077 5.358488
v -52.417881 108.376465 3.793496
v -52.412048 109.466980 3.157785
v -51.309681 110.017471 2.845662
v -49.110233 111.097519 2.211721
v -50.213623 110.541595 2.526993
v -52.415630 110.564316 2.534361
v -51.303463 111.115669 2.204474
v -50.210579 111.637245 1.900860
v -50.218750 106.149734 5.049354
v -50.207447 112.740128 1.278538
v -51.310913 112.191467 1.595888
v -6.954994 151.419006 -20.878578
v 69.836372 136.017105 -11.272606
v -39.975403 170.429520 -31.910543
v -39.953094 169.238602 -31.249031
v -61.361794 116.276268 -0.755859
v -61.371513 117.373589 -1.391975
v -62.473759 115.725471 -0.443882
v 17.895081 180.019669 -37.074699
v -60.265995 116.828255 -1.070833
v -60.264900 117.920052 -1.700879
v 58.023792 136.520782 -11.462989
v -63.364922 113.900772 0.611440
v -62.285679 114.444611 0.291943
v 65.704590 167.885590 -30.199558
v -26.821381 182.777557 -39.483730
v 66.722076 166.142288 -29.183491
v 66.714020 167.283051 -29.853781
v -40.298031 110.010757 2.854420
v 67.860901 166.704926 -29.511606
v -77.722168 128.860489 -8.026651
v -76.633636 129.407364 -8.326375
v -78.805061 128.309311 -7.730742
v -78.814514 129.397202 -8.355835
v -77.710510 129.955322 -8.629235
v 70.957260 128.947617 -7.155430
v 4.521030 110.014320 3.101713
v -10.341596 163.188614 -27.791426
v -54.676273 110.631760 2.527851
v -55.771942 110.074692 2.817561
v 36.846466 180.151062 -37.498913
v 38.048340 181.908234 -38.512581
v 38.053986 180.730179 -37.800808
v -66.030586 147.349884 -18.423460
v -64.939529 146.795212 -18.108654
v -66.022842 148.442535 -19.067694
v -67.112328 148.980209 -19.401800
v -66.014359 149.536758 -19.702106
v -67.115463 147.884674 -18.754568
v -67.114159 150.070648 -20.043924
v -68.224518 149.524307 -19.720211
v -67.115311 146.781036 -18.099651
v -68.220963 147.324387 -18.433332
v -68.212059 148.420700 -19.097267
v -68.210098 146.220657 -17.799902
v -69.323235 146.761841 -18.124031
v -69.320869 147.862503 -18.765287
v -67.109940 145.680634 -17.462976
v -66.012733 146.235245 -17.789532
v -67.117950 151.171280 -20.681604
v -68.208755 150.616592 -20.376457
v -69.338661 148.972015 -19.418034
v -67.126114 152.272949 -21.318598
v -68.224289 151.706009 -21.012478
v -68.208382 152.799866 -21.653589
v -67.123268 153.363037 -21.955486
v -69.316467 152.233932 -21.345385
v -69.329254 151.145981 -20.709215
v -70.407387 147.295288 -18.457226
v -70.419838 146.203659 -17.821356
v -69.317116 145.657883 -17.488525
v -70.416389 148.394547 -19.104063
v -70.396713 145.102768 -17.188778
v -69.315582 144.560165 -16.865765
v -68.211281 145.105881 -17.159639
v -69.352234 150.069275 -20.063055
v -70.438545 149.516769 -19.749123
v -3.776825 185.645782 -40.829571
v -2.559174 186.260925 -41.162853
v -19.667450 177.915527 -36.610767
v -34.011963 175.606140 -35.130043
v 57.668549 175.352966 -34.586506
v 56.517303 175.930878 -34.914337
v 57.659485 174.214188 -33.921238
v 56.501892 177.083359 -35.601086
v 55.339905 176.514343 -35.284412
v 57.670685 176.495255 -35.246387
v 56.499847 178.241547 -36.287525
v 55.341888 177.673447 -35.959366
v 54.182739 177.091156 -35.625431
v 57.660736 178.824219 -36.629345
v 53.015961 176.507034 -35.293953
v 53.020416 177.668488 -35.972267
v 54.183380 178.252014 -36.310551
v 56.507843 179.393585 -36.959179
v 53.014252 178.828613 -36.658497
v 51.851715 178.248474 -36.324837
v 51.858429 177.095001 -35.638260
v 57.660767 177.670776 -35.942699
v 55.338776 178.817795 -36.632942
v 57.651581 179.989410 -37.322582
v 58.816895 178.255859 -36.294464
v 58.825317 179.402618 -36.953861
v 58.829163 177.098663 -35.609306
v 59.980927 177.677887 -35.940426
v 59.967651 178.839813 -36.627907
v 61.131256 178.268616 -36.275520
v 61.133362 179.417999 -36.953300
v 62.290375 177.693970 -35.932804
v 62.295776 178.840759 -36.617371
v 61.114929 177.126556 -35.611641
v 62.282166 176.547363 -35.265228
v 63.445984 177.120255 -35.593540
v 63.448242 178.258621 -36.271244
v 63.440826 179.413620 -36.960117
v 64.589294 178.831665 -36.610611
v 64.605225 177.681702 -35.925510
v 62.283447 179.993866 -37.303902
v 62.282135 175.397751 -34.598461
v 61.125641 175.977051 -34.940487
v 62.280243 174.254181 -33.933910
v 61.122894 174.830078 -34.276005
v 63.441711 174.815765 -34.251377
v 63.450287 175.965103 -34.904099
v 59.972229 176.552307 -35.283710
v 59.969604 175.398376 -34.620144
v 63.447021 173.663895 -33.581863
v 59.972717 179.992294 -37.300358
v 64.588501 175.387512 -34.582169
v 61.126770 180.571289 -37.642090
v 64.590851 174.235352 -33.918079
v 64.581818 176.534836 -35.248787
v 65.731384 174.818512 -34.245720
v 65.744812 173.664459 -33.568272
v 65.731689 175.962509 -34.913689
v 64.599243 173.080124 -33.249756
v 63.436707 180.566422 -37.651455
v 58.826477 175.971054 -34.947845
v 40.018726 128.388535 -6.857897
v -22.442181 96.777473 10.636869
v 40.012840 127.285988 -6.237771
v 65.734131 177.100922 -35.586029
v 66.876556 176.528519 -35.268177
v 66.890564 177.669357 -35.910320
v 66.868469 175.392517 -34.606495
v 65.740814 178.239380 -36.248318
v 66.881653 178.814880 -36.596058
v 68.038666 177.103256 -35.575661
v 68.037811 178.241333 -36.245693
v 66.892181 179.951797 -37.265526
v 69.200531 178.816910 -36.565102
v 69.194916 177.674911 -35.891098
v 68.041565 179.389099 -36.923618
v 65.728271 179.385025 -36.935757
v 70.339569 177.104935 -35.559101
v 70.335175 178.250305 -36.231869
v 68.039978 175.959717 -34.928047
v 69.190125 176.524582 -35.235233
v 69.195862 175.371521 -34.570038
v 70.332794 175.950577 -34.907013
v 69.211304 174.216125 -33.889732
v 68.057068 174.791748 -34.246212
v 70.332764 174.803696 -34.246811
v 68.061768 173.650604 -33.561954
v 66.913757 174.221893 -33.901241
v 66.907654 173.087433 -33.231548
v 70.352936 179.383423 -36.904079
v 69.202484 173.074112 -33.226349
v 70.349548 173.645920 -33.567787
v 70.349182 172.499802 -32.888935
v 69.201172 171.935455 -32.552074
v 68.053467 172.506073 -32.891052
v 70.337708 171.361237 -32.231174
v 69.200287 170.799484 -31.885479
v 68.056122 171.366058 -32.219913
v 70.339233 170.234100 -31.567041
v 71.483444 170.795517 -31.897408
v 68.054291 170.220551 -31.560362
v 66.906372 170.797455 -31.904596
v 66.908600 171.934311 -32.562599
v 65.757690 171.364380 -32.254341
v 65.768280 170.217468 -31.580111
v 66.913422 169.654266 -31.237177
v 65.765747 172.496902 -32.895741
v 64.617554 171.932526 -32.585228
v 64.631470 170.786636 -31.910017
v 68.065338 169.077881 -30.889893
v 69.201538 169.652588 -31.215693
v 70.332581 169.086472 -30.906321
v 69.196472 168.521790 -30.565252
v 71.483521 171.932983 -32.559338
v 70.343933 167.956024 -30.238272
v 71.469482 168.516525 -30.586555
v 71.472229 169.652939 -31.228720
v 72.608109 172.511414 -32.904526
v 72.625107 171.367523 -32.223755
v 71.469147 173.076614 -33.235069
v 73.755615 173.075699 -33.236061
v 72.617859 173.640350 -33.563129
v 73.755554 174.207092 -33.886044
v 74.895828 172.501648 -32.907597
v 73.760178 171.941803 -32.577412
v 74.895477 173.631012 -33.557892
v 71.471985 174.210403 -33.900627
v 72.624466 170.230560 -31.568829
v 73.754883 170.799835 -31.908953
v 76.028381 173.074921 -33.238628
v 74.902115 171.358887 -32.243637
v 76.032852 171.934479 -32.578278
v 66.906891 168.508911 -30.574133
v 68.040955 167.948151 -30.252937
v 77.168686 171.367981 -32.247459
v 76.033813 170.790512 -31.922428
v 77.167953 172.509583 -32.902473
v 78.322906 171.932648 -32.543419
v 78.319138 170.803696 -31.892385
v 78.308701 173.083191 -33.214706
v 77.167770 170.229797 -31.589777
v 77.166336 173.643585 -33.557281
v 76.045471 169.651154 -31.243431
v 74.910660 170.222092 -31.573673
v 76.036835 168.526718 -30.582806
v 77.182648 169.086761 -30.911352
v 74.903824 169.089752 -30.906921
v 72.626755 169.099686 -30.922331
v 73.755737 169.667542 -31.255571
v 78.311371 169.673767 -31.239756
v 73.754410 175.339111 -34.529816
v 72.616394 174.775345 -34.216919
v 74.886719 174.779343 -34.212467
v 74.891586 175.905197 -34.858925
v 72.609970 175.902496 -34.864437
v 73.748154 176.475800 -35.192295
v 71.469208 176.471649 -35.196484
v 76.023071 175.335815 -34.547302
v 76.026230 174.195328 -33.884392
v 77.166702 175.896606 -34.857960
v 77.167160 174.759979 -34.209877
v 76.016312 176.470093 -35.206951
v 78.312927 174.191193 -33.861019
v 78.321289 175.333130 -34.511486
v 69.191650 167.397125 -29.912239
v 74.869690 177.047684 -35.544361
v 70.340576 166.821701 -29.586840
v 71.472748 167.386429 -29.929279
v 71.476822 166.251923 -29.261887
v 70.337341 165.686234 -28.944372
v 69.207153 166.256744 -29.257927
v 72.603134 166.812057 -29.588900
v 72.615662 165.679718 -28.935722
v 73.722443 167.379303 -29.923904
v 73.750397 166.251236 -29.272240
v 73.747482 165.119080 -28.611990
v 74.858566 167.953140 -30.239639
v 74.863144 166.811295 -29.583593
v 75.991440 167.387604 -29.915842
v 73.715408 168.523453 -30.583193
v 75.990845 166.253418 -29.263327
v 77.128220 166.825195 -29.581179
v 77.128952 167.953461 -30.232687
v 72.572128 167.966751 -30.256090
v 73.740936 164.000641 -27.950628
v 74.886002 164.556870 -28.277119
v 74.894455 165.684067 -28.935856
v 73.711227 162.881149 -27.269529
v 74.846832 163.450943 -27.577593
v 77.129181 165.693268 -28.924091
v 75.992691 165.123474 -28.610649
v 74.801369 162.309235 -26.914288
v 75.975845 162.884109 -27.251192
v 77.131821 164.564651 -28.268404
v 75.993057 164.002487 -27.947056
v 75.957191 161.735474 -26.580223
v 77.106377 162.308426 -26.910011
v 77.092422 163.468658 -27.573475
v 78.257523 166.268494 -29.256769
v 78.258850 167.395248 -29.911514
v 78.258621 165.142044 -28.589979
v 78.262604 168.523666 -30.572371
v 78.251633 164.012634 -27.951155
v 73.689865 161.737381 -26.598579
v 79.409630 165.710754 -28.904982
v 72.540726 162.305710 -26.940203
v 79.394707 164.583115 -28.254225
v -5.874794 159.718887 -25.669191
v 39.275982 144.762878 -16.143572
v 71.500763 178.805054 -36.570759
v 72.646515 178.228607 -36.241394
v 71.490753 177.670074 -35.909328
v 72.663040 179.354813 -36.889606
v 65.771881 169.086273 -30.908993
v 73.805283 178.786560 -36.556499
v 29.135529 178.425964 -36.289894
v 30.303864 177.837021 -35.971573
v 30.318207 178.989990 -36.679424
v 27.943512 179.036865 -36.644405
v 29.141489 179.588058 -37.007019
v -0.146057 187.523880 -41.867889
v -1.357819 186.912231 -41.534554
v -45.085205 144.740311 -17.008415
v -19.342072 154.139450 -22.710508
v 14.267822 185.373260 -40.415737
v -19.266981 155.314697 -23.410883
v -21.546488 146.351105 -18.149794
v 18.976299 116.267189 -0.341925
v 17.863045 115.705170 -0.033327
v 54.173431 179.398880 -36.982937
v 55.333832 179.980942 -37.323299
v 53.006989 179.974243 -37.332588
v 54.175079 180.556595 -37.659130
v 52.991852 181.148666 -38.031067
v 51.846130 180.547638 -37.681381
v 51.860443 179.379059 -36.985279
v 71.479141 175.375000 -34.572994
v 50.694427 179.963669 -37.328995
v 50.692688 178.811722 -36.643539
v 33.449673 113.597527 1.362671
v -34.731865 95.061104 11.488605
v 34.546593 114.164085 1.052498
v 34.557037 113.046898 1.675962
v 35.658283 113.618454 1.369702
v 35.660480 114.725693 0.737296
v 33.442032 114.726143 0.737523
v 34.538132 115.272621 0.412015
v 33.439117 115.834709 0.102297
v 35.654915 115.839226 0.120684
v 34.546185 116.391579 -0.202925
v -16.077881 188.013809 -42.490902
v -43.548309 172.146240 -32.863930
v -43.549622 173.330154 -33.544556
v -69.313248 153.316696 -21.984737
v -70.406738 151.667099 -21.046015
v -70.400269 152.760849 -21.679670
v -69.317146 154.391098 -22.618385
v -70.389763 153.842239 -22.313555
v -68.223877 153.866180 -22.276772
v -70.396461 154.932724 -22.938026
v -71.498978 154.381302 -22.634394
v -22.043457 187.483612 -42.212379
v -23.249023 186.886536 -41.868256
v -71.483246 153.280594 -22.006641
v 78.310272 176.482178 -35.170155
v 77.161606 177.036743 -35.525654
v -34.001678 169.787872 -31.758640
v -61.613899 153.949570 -22.205570
v -60.512260 153.402237 -21.889624
v -62.711426 153.393829 -21.911173
v -60.517963 154.502136 -22.525782
v -59.395222 152.841263 -21.577869
v -59.409252 153.942993 -22.211502
v -62.712406 154.497940 -22.554405
v -58.277950 152.276199 -21.250780
v -58.288391 153.393494 -21.886351
v -59.393112 151.730423 -20.914059
v -63.828083 153.938217 -22.238703
v 77.454567 137.637390 -12.297421
v 77.449654 136.564072 -11.651142
v -35.853874 95.629196 11.199094
v -35.837101 94.508827 11.815507
v -34.741795 93.953796 12.150158
v -61.419678 120.697540 -3.266607
v 6.768402 105.570900 5.679773
v -53.920017 152.393463 -21.293358
v -60.307922 120.150497 -2.948466
v -60.300728 121.258339 -3.567672
v -53.912373 151.283859 -20.666697
v -60.293037 119.045334 -2.326895
v -59.196911 119.597313 -2.643316
v -59.200760 120.696777 -3.262719
v -59.184383 118.489632 -2.013510
v -58.090187 120.153824 -2.958544
v -58.094093 119.045357 -2.332372
v -58.081207 117.940254 -1.693738
v -59.172096 117.384781 -1.383602
v -59.204487 121.803734 -3.888226
v -58.095963 121.246109 -3.575738
v -57.006145 120.706528 -3.259301
v -57.002460 119.607475 -2.646391
v -52.805820 152.944519 -21.630556
v -3.595651 150.847290 -20.458401
v -18.197649 143.542450 -16.481089
v 37.782623 117.227386 -0.635286
v 38.890118 117.786026 -0.943282
v 60.187649 143.055695 -15.368780
v -61.427773 135.031036 -11.366129
v -62.516048 134.480713 -11.063510
v -12.477595 173.557053 -33.939194
v -13.667509 172.950409 -33.628281
v -11.298794 172.956955 -33.530113
v -14.867265 172.329407 -33.295006
v 74.175262 124.105804 -4.399599
v 75.258522 124.635315 -4.716835
v 73.094849 124.657188 -4.695642
v -33.900608 142.457138 -15.882596
v -41.335464 100.611473 8.271527
v -40.238937 101.164063 7.947100
v -63.629398 132.838486 -10.116139
v -24.893484 146.889420 -18.508184
v -78.783112 123.962486 -5.247616
v -77.690147 123.422058 -4.941625
v -78.777412 125.050232 -5.878459
v -41.134033 168.647369 -30.893995
v -9.158280 106.777519 4.910276
v -41.128662 169.829330 -31.555346
v -10.285925 106.216911 5.222866
v -8.023898 107.344513 4.602888
v -8.030325 106.221451 5.242703
v -9.163458 105.657318 5.557800
v -6.900526 106.787468 4.932693
v -6.898487 105.665558 5.581478
v -8.023936 105.099159 5.890504
v -5.774359 106.227501 5.265415
v -5.773390 105.115982 5.914402
v -6.884476 104.546852 6.212654
v -8.016396 103.975212 6.535492
v -5.761599 103.993965 6.542468
v -6.881898 103.428802 6.861205
v -9.140918 104.531059 6.202362
v -5.760517 102.882851 7.194073
v -4.640392 103.438263 6.865158
v -4.634551 104.556847 6.231256
v -3.519369 103.996773 6.551527
v -3.515322 102.888458 7.201109
v -4.634404 105.676476 5.587169
v -3.514615 105.118973 5.910986
v -4.635454 102.329720 7.525554
v -4.631766 106.790054 4.935489
v -3.510718 106.235603 5.264658
v -6.876081 102.324860 7.521194
v -4.624554 107.907745 4.281851
v -5.748815 107.346413 4.605728
v -3.509671 107.353096 4.611547
v -5.748567 101.762695 7.831853
v -6.856449 107.899895 4.284705
v -5.754144 108.463966 3.969843
v -4.619401 109.032730 3.649873
v -6.850991 109.025612 3.644686
v -3.510497 108.475388 3.963986
v -10.260179 105.102257 5.897264
v -10.228179 103.953018 6.492732
v -9.128064 103.415596 6.858811
v -2.376398 105.679367 5.589476
v -2.396513 106.791794 4.940363
v -10.236797 102.855095 7.183182
v -9.118649 102.302444 7.521101
v -1.276027 107.353363 4.621734
v -11.359629 103.416374 6.862428
v -10.230152 101.736374 7.830582
v -11.349827 102.291573 7.495057
v -9.104705 101.189400 8.171185
v -7.987149 101.750839 7.845887
v -7.983448 102.853378 7.188424
v -10.231532 100.620476 8.480039
v -11.340147 101.173485 8.145512
v -2.394757 107.915482 4.293980
v -0.155529 107.913979 4.302479
v -1.269906 108.477173 3.979850
v -0.149488 106.794479 4.942179
v -1.268779 106.235878 5.266144
v -2.382915 109.030342 3.647155
v -9.096346 100.063667 8.792139
v -7.972424 100.630829 8.481566
v -11.352740 104.534462 6.211637
v -12.480060 102.851318 7.169751
v -12.474150 103.973801 6.525272
v -6.858878 101.188972 8.155685
v -0.149951 105.678413 5.588016
v -1.262040 105.115295 5.901935
v -2.393919 104.566467 6.233721
v 0.976577 106.242653 5.275967
v 0.966047 107.358040 4.621322
v -12.460200 101.728149 7.821908
v -12.449399 100.612038 8.464247
v -11.327002 100.063988 8.802107
v -1.251868 104.016899 6.562702
v -0.139822 104.566963 6.234667
v -3.502765 109.595573 3.320198
v -0.134239 103.449318 6.879807
v 0.989033 104.014755 6.563045
v 0.990940 105.135017 5.927256
v 2.121539 103.462143 6.894131
v 2.119231 104.579956 6.242033
v 0.992861 102.896576 7.210993
v -0.129807 102.331337 7.518146
v 2.116469 102.341194 7.534066
v 0.995959 101.762405 7.822053
v 3.240422 102.907280 7.213790
v 3.242886 101.788643 7.859550
v 2.124087 101.221848 8.175533
v 4.365419 102.345947 7.532102
v 4.368782 101.236610 8.183018
v 3.253410 100.681297 8.504753
v 4.369249 103.459007 6.890308
v 4.378744 100.129837 8.817686
v 5.486207 100.683716 8.498546
v 5.482250 101.786636 7.849059
v 3.268469 99.580353 9.141377
v 4.387094 99.026749 9.473146
v 5.503564 99.588974 9.158833
v 5.478066 102.900620 7.208011
v 3.270597 98.465370 9.779300
v 5.500807 98.476883 9.798985
v 4.383627 97.918976 10.113734
v 6.595197 103.464371 6.895974
v -1.242868 102.885033 7.184961
v 6.591453 102.350586 7.537654
v 5.485319 104.019333 6.568187
v 2.130174 100.120712 8.818484
v 6.590015 101.239616 8.181956
v 7.697277 101.795143 7.859460
v 7.709534 102.914360 7.225750
v 1.013741 99.559868 9.126352
v 1.013092 100.674408 8.482051
v 7.710011 104.027679 6.579799
v 8.824747 102.360657 7.549059
v 8.829183 103.475861 6.908528
v 8.829528 104.587395 6.255768
v 9.947695 102.924103 7.227895
v 9.950449 101.807411 7.870906
v 8.830341 101.251228 8.202616
v 9.951887 104.034866 6.575488
v 11.069905 102.375526 7.551096
v 11.066506 103.483971 6.906201
v 7.711637 105.145203 5.930186
v 6.600121 104.588036 6.256762
v 8.830909 100.133827 8.831050
v 7.709021 100.681244 8.493301
v 9.949504 100.694939 8.517394
v 2.129298 99.004906 9.458205
v 11.072046 101.256271 8.195269
v 2.118176 97.886864 10.103611
v 1.007581 98.445129 9.777932
v 6.594900 100.131386 8.827534
v -0.096876 97.892342 10.097374
v -0.097257 99.001633 9.450141
v -0.096645 96.778992 10.737970
v 1.015667 97.336449 10.417235
v -1.208891 98.448219 9.773346
v -1.197659 99.561691 9.132520
v -0.076948 100.125191 8.827468
v -2.323900 99.001625 9.438005
v -2.333113 97.885689 10.087112
v -1.206170 97.331680 10.422517
v -2.307159 100.121460 8.807074
v -2.316950 96.779587 10.739375
v -1.201643 96.218834 11.051567
v -2.291413 101.243111 8.177670
v -3.415951 100.680832 8.491289
v -3.424831 99.557556 9.122655
v -1.178028 100.689499 8.491494
v -4.526960 100.118324 8.798776
v -4.534492 99.004730 9.448148
v -3.427322 98.443764 9.772346
v -4.518669 101.239723 8.159891
v -5.634583 100.672974 8.462790
v -3.430397 97.335381 10.418678
v -4.541454 97.895790 10.102440
v -5.633503 99.564499 9.120988
v -5.648216 98.451157 9.770335
v -6.749132 100.116028 8.785263
v -6.745571 99.003525 9.438848
v -5.642474 97.334717 10.417751
v -6.756437 97.887390 10.086953
v -4.524497 96.777710 10.739856
v -5.644382 96.222496 11.057556
v -7.861766 97.315880 10.382990
v -6.749378 96.772392 10.727381
v -6.756574 95.664742 11.373035
v -5.641418 95.105362 11.685536
v -4.525073 95.665794 11.377391
v -8.977848 97.875107 10.071777
v -7.861751 98.436638 9.753769
v -8.973080 96.757149 10.711010
v -7.859818 96.208229 11.044272
v -3.402383 96.228516 11.066373
v -8.963308 95.648880 11.362672
v -10.067893 97.301498 10.371558
v -10.077054 96.200066 11.033526
v -3.397628 95.106163 11.698252
v -2.284380 95.669495 11.375967
v -4.522070 94.552200 12.014070
v -1.161888 95.118233 11.705224
v -2.284753 94.556549 12.016697
v -7.858611 95.102692 11.702170
v -7.856131 99.552185 9.107156
v -8.974770 98.991470 9.429378
v -3.400553 93.990952 12.336383
v -4.508503 93.437416 12.658429
v -5.635773 93.991959 12.327623
v -11.179602 96.749924 10.702677
v -11.179498 95.638039 11.347997
v -10.069166 95.089119 11.682472
v -11.170935 97.855774 10.052278
v -12.285638 97.300690 10.370514
v -12.279396 96.192207 11.020542
v -11.163283 98.984962 9.446186
v -12.278526 98.412575 9.731568
v -10.057724 98.422401 9.749600
v -13.389232 97.855034 10.049637
v -13.386987 98.973686 9.411063
v -12.271935 99.538780 9.101194
v -13.381847 96.738480 10.689682
v -14.499206 97.300804 10.374054
v -14.496654 98.418930 9.730250
v -13.374602 100.090561 8.766363
v -14.493449 99.532295 9.087512
v -14.499032 96.181396 11.014056
v -13.378328 95.624687 11.345284
v -12.275518 95.084511 11.680637
v -10.059713 99.543419 9.123003
v -2.274865 93.440277 12.665031
v -1.157297 94.006805 12.351234
v -1.145727 92.886932 13.007405
v -8.957750 94.541298 12.009328
v -0.024037 93.452492 12.688650
v -0.025637 94.572762 12.032795
v -6.737798 94.545891 12.011702
v -7.847030 93.986702 12.328916
v -14.497239 100.641258 8.443891
v -0.085174 95.676567 11.388506
v -15.602652 100.083084 8.762098
v -15.596561 98.978012 9.409097
v 12.183905 102.933662 7.231139
v 12.183358 101.825058 7.870922
v -11.172719 94.522736 11.993225
v -3.392244 92.883110 12.989451
v 2.116607 105.694756 5.588971
v -10.052671 93.975540 12.328110
v -11.162817 93.418602 12.649032
v -12.278627 93.967644 12.318221
v -8.921521 93.422798 12.654549
v -10.037837 92.866745 12.976938
v -13.393456 94.520477 11.988491
v -8.921265 92.311737 13.297559
v -7.801895 92.866356 12.972207
v -13.375929 93.409912 12.635463
v -12.263652 92.852806 12.957434
v -10.019936 91.752594 13.608205
v -14.472116 93.962624 12.316393
v -11.145939 92.309853 13.289274
v -12.250976 91.745644 13.599269
v -13.361335 92.294296 13.268221
v -11.143348 91.198135 13.934579
v -12.241191 90.635422 14.232482
v -10.028460 90.640106 14.243802
v -11.135389 90.080101 14.561996
v -13.348032 91.184685 13.903289
v -14.462954 91.733963 13.579209
v -14.462118 92.848755 12.952455
v -8.915909 91.205482 13.931802
v -10.013530 89.532448 14.893155
v -11.128905 88.970284 15.202829
v -7.803018 91.761932 13.608744
v -7.799510 90.649757 14.254426
v -8.914015 90.095558 14.576361
v -6.675761 92.328911 13.296854
v -6.684415 91.211334 13.940280
v -12.245396 89.523323 14.881262
v -5.550961 92.884506 12.964815
v -5.547205 91.777634 13.630613
v -6.668146 93.447273 12.641969
v -14.458932 90.615204 14.225718
v -15.569108 92.296455 13.261689
v -15.577868 91.177155 13.900248
v -15.576892 90.071060 14.552556
v -4.423769 92.337944 13.302594
v -16.688820 90.628777 14.231118
v -16.681074 91.734787 13.572716
v -3.299142 91.787331 13.637581
v -4.416129 91.222214 13.945711
v -14.461370 95.071266 11.669170
v -3.299269 90.675911 14.278859
v -4.403830 90.106750 14.576134
v -5.515627 90.659233 14.253574
v -15.571782 93.405289 12.634037
v -15.567345 94.513084 11.986831
v -17.789591 90.067505 14.530718
v -16.681032 89.519348 14.864875
v -17.793480 91.177086 13.889056
v -18.902943 90.618385 14.199954
v -17.780556 92.291283 13.251256
v -18.892988 91.727554 13.554484
v -18.876059 92.834358 12.919173
v -17.769394 93.396675 12.609837
v -16.668863 92.853004 12.943314
v -16.655418 93.958191 12.300841
v -18.870632 93.946220 12.287762
v -16.643421 95.062004 11.650193
v -17.754545 94.505745 11.969260
v -6.676385 90.092461 14.582728
v -8.899666 88.978928 15.209814
v -7.785666 89.542259 14.894814
v -5.552598 89.538765 14.910717
v -6.663259 88.983589 15.235028
v -5.537707 88.431511 15.559015
v -6.653976 87.873741 15.881074
v -7.763116 88.420486 15.544481
v -4.414565 88.990555 15.238814
v -5.527033 87.324188 16.209915
v -6.644809 86.761391 16.519365
v -7.760931 87.310783 16.187824
v -7.749841 86.198570 16.829487
v -6.638656 85.649925 17.164930
v -5.520140 86.210670 16.845268
v -8.853284 86.748589 16.497478
v -6.641052 84.537605 17.803621
v -7.746631 85.089302 17.473360
v -5.516911 85.096466 17.477835
v -8.854392 85.640465 17.145952
v -7.746022 83.984055 18.132977
v -8.860527 84.532402 17.792912
v -9.970941 86.199516 16.827255
v -9.969501 85.084923 17.466930
v -8.842169 87.858582 15.856430
v -9.957735 87.302460 16.178675
v -4.401203 87.884598 15.886779
v -4.398157 86.766083 16.521662
v -9.952692 88.411743 15.526860
v -6.625297 83.433891 18.465649
v -8.854903 83.425049 18.450447
v -7.736982 82.869156 18.773659
v -9.961102 83.978394 18.123610
v -11.082669 85.644508 17.149092
v -6.612026 82.313416 19.101442
v -7.727655 81.755035 19.409784
v -8.852326 82.308823 19.087801
v -6.603112 81.196114 19.744221
v -8.846957 81.192688 19.722790
v -9.973995 81.754517 19.402739
v -9.959948 82.872505 18.773842
v -5.487896 81.756783 19.419470
v -5.489786 82.871025 18.767529
v -11.060723 82.311577 19.076363
v -4.375708 82.313286 19.093647
v -4.377085 81.198875 19.730471
v -5.482759 80.642555 20.055122
v -3.252907 81.764740 19.420553
v -3.254836 80.655441 20.073298
v -11.056706 83.420166 18.440699
v -11.076473 84.536819 17.808527
v -4.374123 80.085533 20.372478
v -3.273182 87.324844 16.197561
v -4.396996 85.650841 17.162001
v -3.280150 86.203735 16.833963
v -3.288352 88.443047 15.563714
v -2.148111 87.889580 15.892368
v -2.152923 86.768723 16.521301
v -2.151085 85.653069 17.164406
v -3.275966 85.090820 17.479515
v -2.144118 84.545494 17.813244
v -1.031492 85.103508 17.496279
v -1.023137 86.215775 16.850334
v -3.250598 83.985359 18.120378
v -2.127882 83.439110 18.458200
v -1.031674 83.995514 18.139790
v -4.367337 84.535759 17.791449
v -2.119105 82.323433 19.097361
v -3.231878 82.875999 18.772659
v -0.998720 82.885910 18.779873
v -4.368153 83.429230 18.455797
v -5.485907 83.984253 18.120291
v 0.078226 84.552467 17.827089
v 0.075351 83.448425 18.462879
v -11.085129 86.770805 16.511307
v -4.364422 78.983284 21.026335
v -5.479193 79.531166 20.700382
v -3.259616 79.542381 20.715603
v -12.173958 83.977356 18.121691
v -12.171401 85.082886 17.470299
v -2.123109 81.220207 19.761560
v -13.265854 85.633240 17.148827
v -12.167831 86.190575 16.833971
v -13.270370 84.527840 17.795294
v -5.454438 78.431488 21.349415
v -4.362133 77.875626 21.670881
v -14.367562 85.074013 17.460304
v -14.363312 83.962440 18.101503
v -13.252666 83.408791 18.427366
v -3.246422 78.431870 21.356287
v -11.068658 87.859901 15.852407
v 0.078073 85.663712 17.184303
v -2.121072 78.994919 21.034882
v -2.121691 77.882225 21.686300
v -3.234093 77.323189 22.006403
v -1.000057 79.551804 20.708883
v -1.002011 78.445427 21.358534
v -2.111182 80.106255 20.395412
v -1.013027 77.330360 22.006748
v -2.116567 76.775330 22.324558
v -3.223578 76.210655 22.627287
v -1.020838 87.342171 16.219194
v -2.104349 75.653374 22.942072
v -0.997100 76.221642 22.643902
v -0.986509 75.105263 23.281948
v -3.215758 75.101051 23.268486
v -2.105136 74.550125 23.606764
v 0.110185 80.110138 20.391378
v -0.994480 80.671753 20.078377
v 0.115542 78.999504 21.028830
v 1.218636 79.557770 20.704100
v 0.102859 81.224083 19.753540
v 1.208754 80.667221 20.071411
v -15.468095 84.512726 17.768629
v -15.481970 85.625000 17.130779
v -14.356822 86.205643 16.853075
v -5.461833 77.315964 21.988791
v -4.353047 76.766701 22.316265
v -5.464690 76.208466 22.634867
v -0.983813 81.779625 19.447159
v -4.348591 75.655411 22.950970
v -7.717547 80.638359 20.046936
v -12.163005 81.755226 19.390984
v -11.065851 81.201691 19.702108
v -12.157537 82.859718 18.745434
v 0.110426 77.899788 21.677578
v 1.220063 78.450211 21.355034
v 1.185320 84.008850 18.152248
v 0.078468 82.344269 19.100393
v 1.181358 82.897408 18.779057
v 1.205128 81.776970 19.433563
v 2.319481 80.122269 20.400984
v 2.304182 83.464867 18.463308
v 2.303721 82.347534 19.107618
v 3.418704 84.026199 18.142464
v 3.417364 82.919449 18.790501
v 2.312985 84.581505 17.817249
v 3.421981 85.140038 17.498852
v 4.527849 83.471779 18.456738
v 4.536780 84.585953 17.824312
v 3.428335 86.256310 16.856462
v 2.310423 85.696999 17.177023
v 5.653651 84.034805 18.147039
v 5.648917 85.141930 17.496586
v 4.536958 85.697449 17.174135
v 3.429251 87.370735 16.208588
v 4.543979 86.813469 16.526068
v 5.659467 86.260078 16.856600
v 5.631469 82.919762 18.772390
v 2.316873 86.815788 16.529161
v 4.523453 82.364510 19.082109
v 3.431013 81.811798 19.422871
v 5.665791 87.370369 16.203020
v 6.775280 86.815636 16.526865
v 6.780742 85.708008 17.176676
v 4.560039 87.930321 15.879284
v 5.669788 88.481407 15.565423
v 6.775756 87.928841 15.883842
v 2.325358 81.230896 19.757336
v 6.766348 89.034813 15.242705
v 4.570180 89.043236 15.252994
v 5.655735 89.598434 14.935844
v -15.603518 95.623276 11.329357
v -15.611334 96.746201 10.695127
v 7.894269 87.380173 16.210739
v 7.886888 88.489998 15.567225
v 3.230979 97.336143 10.432725
v 2.106362 96.768211 10.752943
v 9.012637 89.059319 15.255287
v 9.011644 87.940071 15.890535
v 7.888821 89.608864 14.920505
v 0.098020 86.781990 16.538868
v 6.602578 99.024559 9.475780
v 7.714542 99.589783 9.166960
v -13.352492 90.077545 14.548243
v 13.301302 102.392097 7.566385
v 13.296474 103.499809 6.919430
v -14.464253 89.527412 14.876753
v 13.311201 101.281799 8.205276
v 14.410181 101.843102 7.889463
v 14.416444 102.959763 7.248966
v 12.199825 100.720535 8.505834
v 13.315401 100.174057 8.845156
v 14.425722 100.735336 8.531523
v -13.354839 88.972992 15.201711
v 12.205455 99.613853 9.152555
v 13.318279 99.063011 9.477830
v 14.427384 99.626228 9.170145
v 14.433998 98.517960 9.813590
v 13.323689 97.955658 10.121408
v 12.204051 98.507835 9.789681
v 15.548223 99.080086 9.494761
v 15.548550 97.965706 10.134206
v 14.435057 97.402359 10.437421
v 15.541736 100.187088 8.850421
v 12.218774 97.397095 10.431684
v 13.330853 96.850960 10.757268
v 16.661041 98.529930 9.816978
v 16.663246 99.643097 9.177502
v 15.549819 96.858986 10.776939
v 16.662989 97.418686 10.465051
v 14.449595 96.303413 11.085630
v 16.668949 100.758438 8.527844
v 17.781221 99.094330 9.495671
v 17.779297 100.206329 8.847546
v 15.549039 101.306725 8.212713
v 17.772234 97.979019 10.134197
v 12.218000 96.292839 11.068832
v 11.109060 96.844574 10.746582
v 11.114439 97.953094 10.103275
v 12.217580 95.180206 11.713296
v 11.106812 95.737320 11.388156
v 13.340877 95.748016 11.397515
v 16.660332 96.303123 11.090205
v 17.769762 96.860977 10.766704
v 11.093266 99.063034 9.462152
v 11.100980 94.631348 12.036386
v 9.991075 95.181007 11.700572
v 9.995765 96.291031 11.058687
v 8.889615 94.628326 12.018873
v 9.990742 94.079506 12.349411
v 8.893064 96.852509 10.742252
v 10.004293 97.410919 10.432227
v 8.884852 95.740150 11.374141
v 8.886939 93.532066 12.658347
v 7.786991 94.083130 12.339566
v 7.787751 95.176468 11.687558
v 10.002893 92.986633 12.983358
v 8.891362 92.434479 13.309406
v 7.772358 92.977898 12.972785
v 6.667306 94.631592 12.000557
v 6.669371 93.523376 12.644570
v 5.557522 95.190079 11.678854
v 6.668427 95.748856 11.359510
v 5.552480 94.073082 12.311576
v 6.657123 92.418480 13.283650
v 7.776497 91.881310 13.625688
v 5.559913 92.963066 12.953012
v 5.554271 96.303368 11.030856
v 4.442883 94.632629 11.985970
v 4.441419 95.741699 11.340660
v 4.450027 93.525070 12.638585
v 5.557452 91.863136 13.608948
v 4.451672 92.417358 13.285881
v 3.341397 94.088318 12.323522
v 3.342405 92.975578 12.961161
v 5.560877 97.433495 10.404074
v 4.442404 96.865768 10.709568
v 6.666238 96.871819 10.715514
v 17.792477 101.326698 8.218040
v 16.673962 101.877663 7.888393
v 7.776376 96.297661 11.050168
v 17.791620 102.441605 7.573044
v 18.905027 100.773926 8.535336
v 18.904701 101.894524 7.903965
v 18.913181 99.676369 9.171116
v 20.015490 100.229172 8.854244
v 20.016161 101.343292 8.228667
v 11.090533 100.169350 8.815362
v 12.184878 104.048088 6.583598
v 0.092446 76.781418 22.324118
v 13.304174 104.617348 6.267481
v 11.067959 104.601448 6.249043
v 1.198139 77.329010 21.990376
v 1.199684 76.227814 22.640942
v 0.098739 75.672554 22.955288
v 12.178059 105.165207 5.936721
v -17.791321 88.964439 15.173575
v -18.901205 89.515587 14.851862
v -6.587878 80.086021 20.366329
v 18.899837 98.550056 9.814399
v -16.714823 100.636444 8.436533
v -16.706575 99.522667 9.077615
v -15.602230 101.193321 8.112424
v -16.698441 98.415657 9.720632
v -17.807854 98.961975 9.386908
v -15.596925 102.302650 7.467762
v -17.802019 97.850395 10.032129
v -18.919334 98.405441 9.710463
v -18.912201 99.513939 9.056186
v -17.800085 100.079185 8.752734
v -14.477704 101.757668 7.804417
v -3.218608 73.990158 23.919640
v -2.098877 73.443451 24.253841
v -0.963904 74.010612 23.951067
v -4.326354 74.548347 23.601219
v -4.327295 73.440865 24.248346
v -3.214234 72.885078 24.560844
v -2.092073 72.333221 24.899971
v -0.976688 72.895256 24.581503
v -14.357050 82.859116 18.738628
v -5.747866 109.574867 3.312921
v -15.463774 83.402748 18.405424
v -15.473603 82.302612 19.045925
v -14.359944 81.744743 19.379898
v -13.230508 82.297539 19.048370
v -15.473557 81.194267 19.692411
v -16.575239 81.748085 19.358419
v -16.584274 82.857452 18.717607
v 6.649451 91.316238 13.936851
v -18.905289 88.409363 15.487473
v -16.682882 88.418427 15.507528
v 5.527825 90.761238 14.257752
v 6.649366 90.210724 14.588643
v -15.565394 88.976257 15.187072
v -15.577003 87.859657 15.811463
v -16.683016 87.303467 16.129108
v -17.788498 87.863312 15.818711
v -17.801786 86.752472 16.463436
v -18.897434 87.307465 16.142651
v -16.684019 86.190201 16.772245
v -17.800961 85.627747 17.081831
v -18.907913 86.192169 16.775772
v -16.694530 85.074600 17.400988
v -15.577596 86.762222 16.464840
v -17.801464 84.522430 17.725965
v -18.906570 85.067566 17.382086
v -14.455381 87.325249 16.179737
v -19.995188 87.853996 15.808801
v -19.999483 86.741508 16.441462
v -21.103846 87.296539 16.123960
v -21.098270 88.406822 15.480917
v -19.983818 88.961891 15.165458
v -22.211985 87.854233 15.798754
v -22.207176 88.957176 15.141705
v -21.097530 89.515221 14.832758
v -22.215593 86.733063 16.425968
v -21.093380 86.174431 16.751207
v -19.984774 90.072548 14.511685
v -22.198746 90.060616 14.494012
v -21.090134 90.622009 14.190539
v -19.992558 85.623886 17.067089
v -23.333958 89.505783 14.810555
v -23.334131 88.409920 15.483150
v 7.773349 90.772583 14.269636
v 11.097825 93.534218 12.670385
v 3.245647 104.024887 6.573360
v 9.956235 105.143715 5.932308
v 1.016267 96.232185 11.065868
v 3.336177 95.196869 11.660645
v 2.221005 93.526993 12.637544
v 2.222042 94.641045 11.987741
v 8.898004 91.332893 13.951139
v 10.005442 91.882759 13.623487
v 4.571219 90.167313 14.631442
v 6.764490 84.588501 17.816278
v 3.467850 89.599449 14.928663
v 3.470147 88.487076 15.561490
v -18.844620 95.053062 11.646358
v -17.738277 95.608574 11.323629
v 2.353490 89.043777 15.226859
v 2.364075 87.936127 15.883028
v 1.235177 88.486862 15.541080
v 1.238617 89.603165 14.900286
v 2.360159 90.163383 14.592241
v 1.252882 87.384407 16.197439
v 7.894416 86.267319 16.851288
v 2.356322 91.275917 13.953550
v 1.258761 90.717247 14.262064
v 7.899821 85.159477 17.487251
v 9.004629 85.723244 17.181725
v 9.014746 86.832390 16.541658
v 17.768337 95.749222 11.410222
v 3.477321 90.732071 14.294799
v 18.889318 96.308662 11.095095
v 18.887245 97.421738 10.457670
v -14.349233 80.633217 20.033461
v -13.239178 81.188179 19.700611
v -15.607417 97.862564 10.052257
v -12.116449 80.634445 20.025211
v -13.227819 80.082527 20.346773
v -13.208658 78.969406 21.001038
v -2.267016 92.332893 13.317284
v -14.323266 79.522217 20.654612
v -42.307739 170.424637 -31.870331
v -42.313354 169.237900 -31.190914
v -12.103176 79.522118 20.672434
v -43.485260 169.825668 -31.511688
v -43.498322 168.635727 -30.824051
v -42.320404 168.040390 -30.511938
v -43.508911 167.441330 -30.138376
v -44.677612 168.033356 -30.472204
v -44.669373 169.214798 -31.152864
v -43.495544 171.007568 -32.195797
v -44.658813 170.405243 -31.839989
v 2.323631 79.017441 21.042562
v 10.008902 90.773201 14.259256
v 11.124105 91.333450 13.946226
v 3.447751 79.582458 20.726789
v 12.240094 91.909645 13.652320
v 3.447274 78.471474 21.374369
v 12.227880 90.782967 14.264108
v 11.121861 90.221123 14.561626
v 11.130082 92.450699 13.313678
v 13.340702 91.367210 13.985605
v 13.334308 90.238289 14.593928
v 12.228484 89.674011 14.893364
v 13.336802 89.127518 15.223092
v 14.438560 89.694031 14.925774
v 14.432456 90.801620 14.273345
v 13.322787 92.467468 13.297506
v 15.520612 90.248001 14.594718
v 15.542890 89.143517 15.251288
v 14.436445 88.579994 15.544308
v 14.448831 91.917442 13.643207
v 13.336916 88.024834 15.859974
v 12.227999 88.572792 15.529506
v 14.449970 87.477135 16.180687
v 13.337197 86.920380 16.497042
v 12.223592 87.471916 16.174547
v 11.123719 88.021980 15.852067
v 11.128320 89.127846 15.203897
v 13.317238 93.566002 12.637500
v 12.230350 93.027466 12.979386
v 14.414980 92.998772 12.942735
v 11.123950 86.925407 16.500957
v 10.011312 87.463531 16.149900
v 10.026752 88.579346 15.527892
v 12.216494 86.369614 16.813688
v 13.338470 85.819832 17.145893
v 14.459300 86.373245 16.817179
v 14.448867 85.268867 17.463814
v 13.342978 84.708961 17.780005
v 12.242908 85.267410 17.460814
v 12.235995 84.152374 18.097225
v 13.345529 83.605354 18.428303
v 14.457951 84.166306 18.114820
v 11.144412 84.708458 17.780407
v 12.241424 83.051926 18.743450
v 13.346906 82.496582 19.060951
v 14.456360 83.057243 18.749737
v 12.241819 81.947914 19.384081
v 11.138890 82.501938 19.059542
v 11.140524 83.601959 18.409552
v 11.147544 85.820137 17.138445
v 10.044632 84.156212 18.089121
v 10.046395 83.052956 18.721962
v 10.041986 85.265808 17.457417
v 8.926007 84.699089 17.739946
v 8.941223 83.597092 18.398125
v 15.570919 83.620049 18.441008
v 15.570306 82.515327 19.078646
v 14.461665 81.951576 19.378857
v 13.350595 81.390221 19.702463
v 12.246415 80.844879 20.028847
v 14.453783 80.835640 20.007132
v 13.350146 80.287918 20.338293
v 15.558263 80.288948 20.336248
v 15.561169 81.402321 19.708052
v 14.453960 79.746803 20.658184
v 15.557261 79.185738 20.980654
v 16.674923 79.742210 20.667669
v 16.676624 80.853951 20.020618
v 12.234989 79.750496 20.674379
v 13.346393 79.197266 20.980833
v 16.674900 78.636551 21.315016
v 17.790342 79.199577 21.005936
v 17.793249 80.306290 20.350769
v 15.571569 78.083694 21.622986
v 16.667725 77.519264 21.927132
v 17.778105 78.088890 21.646221
v 17.778767 76.980949 22.277864
v 11.132888 81.396652 19.697485
v 18.882423 77.543175 21.974791
v 18.883947 78.649277 21.328945
v 10.035122 81.948631 19.371071
v 15.571432 84.730064 17.800434
v 10.027179 80.842369 20.013134
v 8.918612 81.388603 19.679201
v 8.930861 82.498825 19.034512
v 11.132466 80.293633 20.343290
v 8.914949 80.275269 20.308655
v 10.023365 79.730003 20.646492
v 11.131938 79.180275 20.965525
v 11.132719 78.070679 21.604660
v 12.244967 78.630371 21.289331
v 10.024246 78.624580 21.281199
v 14.450450 78.640396 21.302691
v 18.895245 79.754219 20.677362
v 16.668999 76.423904 22.579546
v 18.882923 76.436989 22.606638
v 17.768320 75.879478 22.919491
v 19.988941 76.997803 22.294025
v 19.995695 75.890770 22.934513
v 18.887028 75.331337 23.250330
v 19.983095 78.103333 21.660229
v 17.771055 74.769318 23.557117
v 18.887510 74.220703 23.890322
v 21.080395 78.656776 21.333508
v 21.086878 77.550980 21.977644
v 19.978199 79.206924 21.004019
v 20.007772 74.786949 23.585560
v 22.181023 77.002831 22.296085
v 21.087410 76.456360 22.606094
v 22.179901 78.107658 21.671165
v 21.088179 79.763977 20.681494
v 22.174406 79.211555 21.022123
v 23.277279 78.666191 21.346626
v 23.279694 77.558311 21.976278
v 17.775627 73.674126 24.207846
v 16.665665 74.217445 23.864569
v 16.662167 75.323402 23.221712
v 22.177231 80.314011 20.368746
v 23.283184 79.771683 20.702375
v 24.385056 79.228798 21.029930
v 24.387941 78.124687 21.660776
v 18.890863 73.121292 24.530645
v 19.998724 73.679810 24.219444
v 22.192738 75.913094 22.933174
v 17.786024 72.574944 24.837709
v 18.892784 72.026726 25.164532
v 19.997381 72.577263 24.846624
v 23.284796 76.458229 22.614868
v 21.108423 74.245422 23.905283
v 19.998722 71.479439 25.493456
v 21.103523 72.039101 25.170427
v 21.110394 73.148033 24.530453
v 21.105255 75.346268 23.252155
v 15.570338 74.773514 23.535677
v 15.571791 73.668884 24.173584
v 16.675781 73.124146 24.508844
v 14.472682 74.231209 23.841007
v 14.459874 73.121468 24.485764
v 15.575358 72.577393 24.821262
v 13.344410 72.566216 24.803547
v 13.354964 73.682266 24.160006
v 14.462379 72.013840 25.127363
v 13.368856 74.786896 23.508173
v 12.258193 74.237396 23.831860
v 12.251879 73.130562 24.473858
v 11.154283 73.688667 24.153379
v 11.161340 74.790306 23.498398
v 12.275516 75.350464 23.183268
v 11.151659 72.587570 24.791265
v 10.054660 74.245735 23.825760
v 10.052683 73.151848 24.483305
v 12.239386 72.025070 25.112448
v 8.946961 74.807945 23.507679
v 10.063832 75.353264 23.167921
v 8.947024 75.929977 22.878757
v 8.951935 73.698288 24.151049
v 7.836480 75.361420 23.180511
v 7.839990 74.250816 23.816277
v 8.955462 72.586914 24.786573
v 7.834276 73.137688 24.460676
v 14.476339 75.325645 23.202959
v 7.842385 72.038284 25.105076
v 6.732197 72.595573 24.794142
v 6.719920 73.702377 24.148829
v 15.569610 75.883797 22.887173
v 10.046877 72.033096 25.101988
v 14.490839 76.427521 22.551338
v 13.388641 75.880783 22.874123
v 11.172863 75.913124 22.871208
v 11.150628 71.485214 25.418859
v 13.341934 71.461319 25.444342
v 6.723278 75.913567 22.850088
v 6.726846 74.807205 23.502338
v 7.836433 76.480873 22.537184
v 15.553952 85.829117 17.138554
v 13.351213 78.083069 21.608154
v 7.835161 77.584534 21.884634
v 6.734533 77.032707 22.209785
v 8.942700 77.031120 22.211296
v 12.247311 77.528664 21.924320
v 6.736769 78.149071 21.562935
v 5.626615 77.586395 21.881243
v 5.625923 76.475739 22.530632
v 15.571503 71.466408 25.450441
v 16.690502 72.037315 25.148092
v 15.567388 76.978729 22.254271
v 8.945821 78.138336 21.560017
v 14.471276 77.533058 21.935549
v 7.828013 78.689438 21.231627
v 5.623480 75.373299 23.147026
v 4.534515 77.026291 22.205912
v 4.528984 75.921303 22.835831
v 7.807354 81.940727 19.347170
v 7.804232 80.825066 19.991653
v 19.995277 80.306160 20.345377
v 21.089291 80.864151 20.037046
v 16.687674 84.183144 18.122393
v 16.682293 85.286491 17.468452
v 13.365487 76.981850 22.239075
v 16.657339 83.066277 18.731096
v 12.243301 70.921806 25.745890
v 12.270146 76.437088 22.551193
v 10.026524 77.516037 21.920912
v 8.911377 79.181198 20.952177
v 18.898102 80.855545 20.025940
v 17.781666 81.416367 19.703751
v 16.676126 81.969940 19.385765
v 18.893492 81.964226 19.392876
v 19.996595 81.416435 19.726480
v 21.086699 81.979027 19.401199
v 20.000858 82.526306 19.078104
v 21.080940 83.098083 18.759760
v 20.004015 83.641228 18.434191
v 18.897032 83.078110 18.744881
v 21.115023 84.203598 18.118864
v 18.896332 84.193535 18.092260
v 20.011915 84.752922 17.792362
v 22.203522 81.439354 19.727423
v 22.203480 82.552696 19.095201
v 17.795755 82.532181 19.071976
v 17.797611 83.641129 18.426300
v 21.109308 85.314827 17.480995
v 20.004150 85.867088 17.159447
v 18.903704 85.309837 17.464628
v 17.789063 84.760292 17.775446
v 22.185831 83.657799 18.439955
v 18.898932 86.428505 16.822968
v 17.789434 85.858925 17.124557
v 21.117365 86.428986 16.842472
v 20.004524 86.980118 16.511431
v 24.389971 77.014786 22.290985
v 15.573314 86.929596 16.494970
v 17.785494 71.478561 25.473612
v 24.394156 75.921883 22.923788
v 25.497730 76.473541 22.608978
v 4.529480 74.820847 23.469845
v 25.495813 77.577065 21.975075
v 3.436059 76.475807 22.512871
v 3.437492 75.370392 23.151609
v 2.331903 75.916969 22.819754
v 2.314277 77.031418 22.176624
v 3.444290 77.596535 21.876324
v 3.433578 74.263992 23.789080
v 2.325980 74.815819 23.466755
v 2.325308 73.704483 24.099264
v 3.436509 73.152573 24.425785
v 4.549829 73.720627 24.127502
v 2.342656 72.593895 24.732473
v 3.444477 72.037399 25.048145
v 4.544620 72.603966 24.752392
v 1.209989 75.370651 23.135994
v 1.213607 74.257790 23.779324
v 2.356246 71.488953 25.375319
v 4.553290 71.497284 25.387873
v 3.447577 70.936768 25.693010
v 5.661459 72.066109 25.091469
v 1.263408 72.051620 25.060890
v 5.662358 70.957146 25.726677
v 4.549059 70.394394 26.026003
v 1.251836 70.944832 25.709890
v 2.354661 70.396301 26.036896
v 5.656722 69.846031 26.348057
v 4.551726 69.291389 26.660112
v 3.441796 69.846909 26.348286
v 1.238744 69.838890 26.348427
v 0.134466 70.394051 26.027754
v 0.147963 71.502380 25.388201
v 6.767025 70.416138 26.039000
v 6.764009 69.293282 26.662956
v 0.154080 72.616211 24.739126
v -0.958156 72.063423 25.063211
v -0.959449 70.951126 25.710972
v 1.261976 73.172333 24.412397
v 0.150874 73.738762 24.106850
v 6.766555 71.534416 25.396427
v 7.883608 69.864082 26.357954
v 7.877212 70.973717 25.710577
v 8.994362 69.312393 26.667303
v 8.985928 70.414803 26.021477
v 7.888252 68.756569 26.988558
v 8.997251 68.213028 27.300129
v 10.107173 68.764549 26.981968
v 10.110638 69.862984 26.339422
v 5.661161 68.733704 26.986526
v 10.104190 67.670708 27.614429
v 11.207398 68.211166 27.286175
v 11.216169 69.320374 26.662083
v 7.889636 67.653618 27.636881
v 6.783468 68.205170 27.316528
v 23.288065 80.885223 20.061054
v 7.818682 84.145470 18.073978
v 12.319530 68.782158 26.982153
v 12.319948 67.669754 27.627184
v 11.227281 67.116867 27.948206
v 13.422496 68.228958 27.307714
v 13.415062 67.132813 27.965895
v 12.314295 66.569580 28.266005
v 15.547974 88.025780 15.850150
v 12.310575 65.459198 28.890371
v 13.410629 66.030418 28.596771
v 11.224803 66.018501 28.582335
v 14.495289 66.589684 28.280857
v 14.514337 65.484665 28.921701
v 13.412926 64.923294 29.223465
v 15.621131 66.047745 28.605997
v 15.620466 64.937782 29.239176
v 13.419473 63.821987 29.861784
v 14.523826 64.380211 29.552790
v 12.307951 64.370399 29.541258
v 23.293795 75.360435 23.257856
v 21.115789 87.536324 16.186302
v 20.006701 88.087753 15.861592
v 22.222660 88.095642 15.871743
v 22.215511 86.993362 16.503370
v 21.117960 88.645218 15.544775
v 22.213736 85.892105 17.157873
v 23.321409 86.453804 16.846035
v 21.109156 89.750687 14.895024
v 20.012331 89.194313 15.212849
v 22.221071 89.205727 15.221214
v 22.219120 90.311775 14.585638
v 20.013458 90.302750 14.566435
v 18.907106 89.743866 14.880918
v 18.903145 88.642807 15.535204
v 21.108063 90.854980 14.248803
v 22.217344 91.427902 13.942015
v 20.000021 91.410316 13.919656
v 21.105961 91.975319 13.609719
v 23.325251 90.881516 14.280408
v 23.333212 89.769012 14.914352
v 18.909512 90.852631 14.231926
v 17.793819 89.204254 15.217716
v 18.905319 87.538231 16.178425
v 17.786678 88.084290 15.847580
v 23.335606 87.554558 16.194170
v 22.213877 92.537720 13.290447
v 21.107817 93.083679 12.962858
v 20.004982 92.530830 13.283669
v 18.902727 91.967964 13.596004
v 17.799522 90.297943 14.552941
v 17.814508 91.411247 13.912650
v 16.673277 88.651596 15.536241
v 16.669870 89.755096 14.874576
v 24.415592 87.006790 16.528208
v 24.409504 85.918137 17.188061
v 23.303656 85.341866 17.463099
v 23.339539 93.096008 12.973057
v 22.222578 93.646019 12.650622
v 23.331919 92.004623 13.628858
v 23.347134 88.665298 15.573234
v 23.328217 94.207382 12.343583
v 21.117807 94.205101 12.333011
v 22.221830 94.761459 12.016212
v 16.693253 90.850845 14.223866
v 21.121054 95.327377 11.694084
v 19.997082 94.757538 11.999723
v 20.000856 93.654305 12.646914
v 24.430161 91.451752 13.961977
v 24.424519 90.334656 14.587884
v 18.889942 93.097633 12.955842
v 18.871977 94.208199 12.318757
v 17.775385 93.656029 12.638135
v 18.865488 95.324188 11.673525
v 17.752048 94.762466 11.982086
v 17.772017 92.537407 13.254176
v 16.663157 93.087219 12.932319
v 16.667225 94.212761 12.309636
v 16.655252 95.324425 11.674417
v 15.560723 94.763847 11.973152
v 15.554407 93.647057 12.601834
v 15.546165 92.518425 13.225930
v 14.442079 94.198875 12.271242
v 16.671526 91.986115 13.575345
v 23.308882 84.237831 18.112669
v 22.194736 84.788391 17.785730
v 24.392389 84.790855 17.794361
v 24.405022 83.687157 18.431692
v 25.506887 85.341049 17.493513
v 25.488365 84.241310 18.121622
v 25.509027 83.143280 18.760033
v 24.396782 82.576790 19.050758
v 23.300056 83.135109 18.747864
v 23.306433 82.038383 19.380682
v 16.669334 86.386513 16.823248
v 11.135329 70.365509 26.053808
v 13.351545 70.369148 26.058620
v 12.248541 69.813873 26.378881
v 14.459461 70.926041 25.748285
v 14.458671 69.827507 26.383591
v 13.351431 69.276199 26.699730
v 14.451707 68.728058 27.018486
v 15.561633 69.294670 26.709450
v 15.559703 68.182510 27.344194
v 16.658432 69.853462 26.391071
v 16.653976 68.754517 27.031223
v 14.430092 67.630707 27.664026
v 17.762909 69.318962 26.715199
v 15.561495 70.395401 26.067047
v 17.761457 68.213501 27.363434
v 18.871719 68.777084 27.051548
v 18.885923 69.891624 26.410633
v 17.764704 70.435608 26.070461
v 19.980331 68.238747 27.389250
v 18.876213 67.676994 27.690641
v 19.977674 69.339195 26.736965
v 16.662161 67.659035 27.681719
v 16.663111 70.969200 25.759398
v 18.874380 71.006042 25.759815
v 17.791567 67.125336 28.001612
v 18.886723 66.574677 28.326729
v 19.989321 67.135651 28.022303
v 19.974230 70.446846 26.084476
v 21.077360 69.897461 26.410122
v 20.000925 66.049423 28.670477
v 21.088409 66.593681 28.341539
v 21.079794 67.683540 27.688570
v 18.896769 65.487343 28.951550
v 21.072292 68.779640 27.057089
v 22.182535 67.130623 28.005928
v 17.793848 64.931068 29.255344
v 17.796667 66.038834 28.621094
v 18.895683 64.381241 29.576654
v 19.998209 64.945656 29.270092
v 22.168932 68.226158 27.369692
v 22.169886 69.324646 26.723301
v 23.271904 67.673004 27.688883
v 23.280077 68.780609 27.052652
v 22.168560 66.050621 28.659502
v 23.270174 66.581413 28.324821
v 21.104805 65.512253 28.987246
v 21.100079 64.407463 29.589157
v 20.012339 63.855484 29.900410
v 23.264469 65.503586 28.977713
v 22.160381 64.961609 29.293072
v 17.793680 63.827271 29.896343
v 18.904087 63.281132 30.216322
v 24.368639 67.115761 27.994564
v 24.366892 66.037666 28.658432
v 21.083668 71.000046 25.768099
v 22.180511 70.443016 26.081577
v 23.342911 95.329712 11.711953
v 22.181923 71.560486 25.449562
v 23.284456 69.896408 26.401384
v 23.285315 71.003227 25.764561
v 22.180256 72.674019 24.806774
v 23.279917 72.115585 25.130470
v 24.380610 70.466583 26.092091
v 24.383591 71.569420 25.462982
v 25.472218 71.029594 25.771500
v 25.484892 69.929268 26.422071
v 24.377640 69.354607 26.722940
v 24.370733 72.671432 24.831285
v 25.471300 72.119148 25.150681
v 26.557861 71.575348 25.450077
v 26.564669 70.490990 26.096994
v 22.223122 95.877266 11.380608
v 24.385653 80.335579 20.382824
v 15.561089 95.886116 11.340604
v 14.450689 95.322502 11.645053
v 10.048660 70.927391 25.731283
v 8.942040 71.479187 25.416510
v 10.036518 86.383751 16.805716
v 16.653788 87.475639 16.179787
v 2.332441 77.904861 21.682365
v 17.753792 86.931778 16.511257
v 26.601852 78.140793 21.665607
v 25.486822 78.690590 21.334425
v 26.603609 77.037086 22.287622
v 24.465107 89.231216 15.233749
v -14.476881 102.866974 7.154416
v -15.593926 103.422638 6.835382
v 15.633691 63.835262 29.881260
v 14.538821 63.284325 30.200493
v 3.336510 91.865601 13.610147
v 4.448556 91.316742 13.943315
v 13.436555 62.726620 30.496588
v 14.519459 62.176918 30.817312
v 15.636554 62.731201 30.507437
v 7.839660 83.044502 18.717243
v 9.015076 90.181374 14.610770
v -2.136682 89.005409 15.247263
v -14.462798 88.410141 15.475517
v -1.025962 88.449051 15.568848
v 22.203541 73.703911 24.206421
v 22.201639 74.807991 23.585836
v -16.717251 97.304558 10.365607
v 5.665128 73.173401 24.451612
v -1.143311 91.774368 13.655043
v -0.014802 92.332764 13.336637
v 25.475660 68.829659 27.044365
v -3.402138 101.798500 7.834997
v 26.571880 69.381866 26.724699
v 25.475981 67.723061 27.662134
v 24.376490 68.278328 27.342125
v 26.578554 68.289124 27.359854
v 25.466127 66.621590 28.287348
v 26.573166 67.187965 27.999508
v 20.009199 95.881348 11.359195
v 27.669201 67.749847 27.683977
v 27.664902 66.645584 28.324375
v 26.552935 66.073288 28.624655
v 28.759462 66.093788 28.641451
v 28.765875 67.205917 28.013731
v 27.651213 65.524010 28.963947
v 26.560295 64.966888 29.273962
v 25.461613 65.515442 28.958172
v 28.753815 64.976280 29.282917
v 27.650108 64.433067 29.601341
v 25.457653 64.424171 29.600346
v 26.551537 63.877201 29.918228
v 28.737654 63.884441 29.913017
v 27.637676 63.333740 30.227428
v 27.629660 62.234436 30.851658
v 26.536905 62.786747 30.539515
v 28.731625 62.786964 30.544689
v 25.446400 63.327061 30.227734
v 26.530127 61.692539 31.175156
v 29.834349 62.241203 30.859495
v 29.825985 63.344494 30.239979
v 27.610138 61.145298 31.477034
v 25.426992 61.144844 31.483568
v 26.517382 60.595203 31.802816
v 25.437191 62.239117 30.851250
v 25.426590 60.046085 32.122356
v 24.313560 60.586666 31.791721
v 24.318262 61.692093 31.151779
v 27.599688 60.055988 32.115532
v 28.710730 60.607185 31.805729
v 28.704147 61.686203 31.150887
v 28.688610 59.513996 32.438595
v 27.590298 58.967518 32.751530
v 26.494015 59.512928 32.428104
v 24.350435 62.785194 30.537029
v 26.490044 58.424137 33.058147
v 25.393179 58.967072 32.739292
v 25.396648 57.874733 33.361351
v 26.493681 57.329807 33.680923
v 27.585396 57.882069 33.368744
v 25.398529 56.782322 33.988338
v 24.308653 57.333256 33.681595
v 24.298445 58.432579 33.040012
v 29.798939 61.159615 31.483866
v 23.213863 57.890327 33.364460
v 23.202183 56.792824 33.992931
v 24.302567 56.244186 34.312084
v 24.324608 59.503937 32.429180
v 27.579748 56.789440 33.991352
v 28.680260 57.345966 33.684315
v 28.681534 58.453327 33.069805
v 28.687147 56.260715 34.321182
v 29.769911 59.000660 32.746407
v 29.775162 57.921532 33.381840
v 27.588440 55.719234 34.625088
v 28.683510 55.169445 34.944679
v 29.784159 55.725063 34.626503
v 27.576357 54.626072 35.253922
v 26.484020 55.177303 34.934597
v 26.492737 56.274323 34.296436
v 29.786802 56.825329 34.006908
v 28.670578 54.085037 35.571251
v 27.576611 53.541332 35.891232
v 30.882582 56.288567 34.315342
v 30.885098 57.389229 33.685802
v 26.479666 54.087517 35.570766
v 29.784756 54.631260 35.263458
v 30.882271 55.195286 34.948166
v 25.384943 54.632103 35.244598
v 31.962183 55.755836 34.628048
v 25.387611 55.727329 34.610325
v 33.060272 56.319103 34.330830
v 33.055405 55.219097 34.952991
v 31.961079 54.666733 35.259892
v 31.954700 56.861446 33.985126
v 31.967365 53.597359 35.908649
v 30.863398 54.126057 35.568104
v 33.043949 54.132778 35.566383
v 24.288507 54.093388 35.554749
v 25.392130 53.551460 35.880207
v 34.139149 54.698643 35.264782
v 24.286676 55.186180 34.920994
v 34.146729 53.611767 35.894852
v 33.056965 53.055626 36.205799
v 30.860676 53.036846 36.198116
v 29.769079 53.579147 35.875969
v 31.954063 52.496365 36.512165
v 30.855955 51.948109 36.821896
v 35.226345 55.255203 34.943279
v 35.225533 56.344757 34.316959
v 29.768974 52.503872 36.514709
v 34.132217 55.797901 34.622948
v 36.319962 54.723804 35.260075
v 35.228226 54.181065 35.569916
v 36.315533 55.798885 34.611053
v 36.316753 53.651817 35.887936
v 37.415565 56.367142 34.333641
v 37.421642 55.266376 34.947483
v 36.308636 56.909233 33.997364
v 37.413746 54.193436 35.577969
v 38.514423 54.736824 35.281769
v 38.516865 55.829231 34.656525
v 38.506519 53.666412 35.909519
v 37.417370 53.118977 36.212063
v 34.133160 56.894821 34.002277
v 39.599625 55.288689 34.968033
v 39.602028 54.209389 35.612347
v 38.511345 52.587040 36.540043
v 39.595177 53.133518 36.229359
v 37.400955 57.457508 33.697933
v 38.491768 56.915047 34.022507
v 39.582535 56.380566 34.333408
v 35.216427 57.445187 33.688011
v 36.299870 58.005264 33.368778
v 36.322212 52.575668 36.509758
v 37.421223 52.041164 36.844063
v 39.588818 57.485016 33.702961
v 40.696896 56.941158 34.029285
v 40.680862 55.838196 34.662296
v 26.487848 53.005642 36.195736
v 41.773281 55.304901 34.989559
v 40.681019 54.760738 35.301491
v 41.773674 56.394127 34.348339
v 40.672153 53.681286 35.928421
v 41.753670 54.220699 35.617805
v 42.860554 56.951580 34.043678
v 42.861549 55.862568 34.669537
v 41.774273 57.495739 33.726395
v 42.862926 58.049004 33.421112
v 41.762508 58.585949 33.091812
v 40.673687 58.038467 33.390118
v 41.757378 59.676727 32.456570
v 40.676201 59.132797 32.770992
v 39.580151 58.588135 33.063972
v 42.857128 59.143173 32.792110
v 40.670914 60.225227 32.132668
v 39.577118 59.671650 32.423649
v 40.663841 61.319565 31.486879
v 39.577892 60.768696 31.799070
v 41.748734 60.778233 31.820766
v 42.862263 60.245598 32.155128
v 41.740810 61.869099 31.176277
v 42.833096 61.326469 31.504843
v 43.950436 56.417137 34.359093
v 43.946476 57.505920 33.729660
v 42.839733 62.420448 30.878363
v 43.911449 60.788837 31.820932
v 43.912060 61.868904 31.193857
v 38.486092 60.225803 32.106018
v 44.990429 61.338593 31.508879
v 44.997746 60.255192 32.144222
v 43.918217 59.709732 32.456928
v 39.583031 61.873154 31.170532
v 38.492180 61.321548 31.473581
v 43.915543 58.633030 33.084263
v 44.996536 59.172802 32.768341
v 37.409946 60.784580 31.772839
v 37.407524 61.871525 31.147058
v 38.493572 62.419624 30.845222
v 36.316010 61.323265 31.445736
v 36.306969 62.414921 30.802292
v 37.402191 62.967915 30.509123
v 35.218349 61.871246 31.120621
v 35.215530 60.771488 31.755550
v 36.312687 60.230049 32.079605
v 34.117767 61.318329 31.420130
v 34.122356 62.422432 30.802673
v 35.215111 62.971169 30.485733
v 34.117325 63.516850 30.163902
v 33.023811 62.970394 30.483240
v 33.022903 61.876781 31.105600
v 35.218628 64.076050 29.850748
v 33.005653 64.059723 29.843819
v 34.115772 64.613846 29.532694
v 33.007061 65.164207 29.224859
v 31.911837 64.613647 29.535917
v 31.902443 63.510303 30.159889
v 36.307293 63.525105 30.172075
v 35.213589 59.686855 32.386166
v 34.112911 60.219910 32.058285
v 36.307041 59.144924 32.712250
v 37.405846 59.693016 32.398903
v 34.111362 65.713860 28.903961
v 35.207199 65.166153 29.218866
v 36.316578 64.631134 29.531124
v 35.211143 58.601597 33.013138
v 34.119450 59.141800 32.694653
v 37.394051 58.600578 33.023094
v 33.011238 59.668060 32.369396
v 33.021961 60.761238 31.737411
v 37.405449 64.102814 29.859186
v 37.401329 65.190117 29.226265
v 36.303970 65.724640 28.897923
v 45.036301 56.976238 34.053307
v 45.030552 58.060078 33.414280
v 46.119648 57.533764 33.738338
v 42.857197 54.765198 35.305099
v 46.125854 58.605824 33.113632
v 47.194916 58.076145 33.412739
v 47.195084 56.998878 34.045361
v 46.111546 56.454731 34.354549
v 47.187229 55.914040 34.655701
v 46.109188 55.365154 34.964245
v 45.027344 55.911339 34.654797
v 48.269459 56.457661 34.346771
v 48.269165 57.539425 33.719368
v 49.344856 57.011154 34.038513
v 49.363426 55.917671 34.664299
v 48.271164 55.372765 34.975121
v 50.430637 57.562649 33.744194
v 50.420815 56.480137 34.362919
v 49.347603 58.102829 33.411812
v 49.366257 54.849262 35.286968
v 50.435925 55.395878 34.988098
v 50.444691 54.318924 35.600391
v 49.363979 53.770714 35.915394
v 48.283401 54.306812 35.597149
v 48.281319 58.639595 33.114605
v 47.185040 54.834019 35.270985
v 48.267147 59.729244 32.489494
v 47.182289 59.182907 32.784393
v 49.365284 59.197426 32.807587
v 51.523720 54.871265 35.310810
v 51.523388 55.950760 34.678955
v 48.279854 53.230232 36.220425
v 47.197441 53.768314 35.897274
v 50.449184 58.668835 33.121346
v 42.860615 53.679226 35.938637
v 50.442501 59.758888 32.494694
v 51.530151 58.132671 33.432930
v 51.524658 59.222225 32.814346
v 43.947498 54.223141 35.623806
v 43.939724 55.312874 34.989422
v 51.504230 57.027863 34.057785
v 49.362396 52.692642 36.535717
v 50.443012 53.232342 36.215717
v 26.482903 51.913040 36.818333
v 27.568590 52.465763 36.505394
v 25.399366 52.466198 36.496719
v 26.479593 50.816010 37.434013
v 27.574902 51.368294 37.134472
v 25.389133 51.365925 37.117527
v 26.476866 49.732616 38.076317
v 27.572687 50.278202 37.761284
v 24.297956 51.917297 36.796947
v 24.304274 50.831238 37.430027
v 25.393761 50.278381 37.744381
v 23.205315 51.393467 37.117397
v 23.209608 50.287731 37.738674
v 24.312141 49.743443 38.050407
v 25.372402 49.188168 38.380039
v 26.467245 48.642570 38.704189
v 27.560923 49.190071 38.390392
v 28.671991 50.838383 37.453442
v 28.668249 49.736618 38.076927
v 48.264397 52.148193 36.828396
v 50.443768 52.159779 36.845337
v 49.355885 51.618584 37.152115
v 38.484699 58.010086 33.385056
v 50.446079 51.079704 37.460915
v 49.348362 50.528038 37.766510
v 48.260532 51.071060 37.452663
v 49.347649 60.287041 32.165577
v 44.994659 62.433205 30.887217
v 46.075089 60.808022 31.830681
v 46.081402 61.892918 31.208107
v 23.197880 58.992744 32.724617
v 30.921255 62.806133 30.558222
v 30.929136 61.708935 31.186951
v 34.123970 57.980598 33.360344
v 33.025124 57.434578 33.664555
v 31.957729 57.967369 33.346508
v 33.051491 58.525120 33.043850
v 30.862816 58.532291 33.038620
v 31.952311 59.066757 32.711674
v 41.758175 53.143833 36.251560
v 33.055199 51.966007 36.845894
v 31.936209 51.402580 37.126781
v 35.236492 53.103451 36.196495
v 38.501057 59.156025 32.716827
v 48.262383 49.991035 38.064926
v 35.239422 52.028854 36.816071
v 34.151634 52.570248 36.496254
v 49.344284 49.462826 38.379181
v 48.261478 48.926502 38.698200
v 47.170639 49.464840 38.372810
v 47.177307 50.539768 37.752468
v 50.420372 49.998547 38.079990
v 22.122614 58.445053 33.048496
v 46.101585 50.000122 38.054043
v 46.091896 51.083889 37.428589
v 47.170410 51.633007 37.134094
v 22.125347 57.346642 33.675053
v 31.923529 61.313873 31.422171
v 31.927582 60.220417 32.052261
v 40.669102 52.600891 36.548248
v 51.525501 53.784931 35.909805
v 23.225155 61.144020 31.463486
v 23.219301 62.240452 30.823612
v 23.229734 63.363914 30.225916
v 22.127722 61.709122 31.126413
v 22.127361 62.804623 30.517641
v 26.470406 47.555592 39.330570
v 25.380257 48.105328 39.023613
v 27.556120 48.094734 39.012203
v 51.514805 51.626915 37.146488
v 51.527794 50.548492 37.778236
v 21.111988 96.435631 11.044328
v 52.583038 52.176849 36.855167
v 52.602539 50.020039 38.101608
v 51.526276 49.470562 38.407604
v 52.593597 51.106106 37.470535
v 53.686859 50.576691 37.795925
v 53.675041 49.493160 38.411263
v 54.743977 50.041473 38.098133
v 52.601219 48.944748 38.716461
v 54.758217 48.965515 38.710346
v 53.682434 48.418941 39.012833
v 54.740402 51.130703 37.486561
v 55.828018 49.517826 38.413227
v 55.817570 50.589722 37.793423
v 55.811123 51.674995 37.167141
v 56.895134 52.232712 36.868050
v 56.898720 51.145981 37.488007
v 54.737823 52.235683 36.859890
v 55.815769 52.779949 36.549294
v 53.652531 51.672871 37.160290
v 54.757507 47.891270 39.311958
v 56.900631 53.332458 36.240608
v 54.735710 53.328011 36.223850
v 55.812695 53.863419 35.920601
v 53.674080 47.351387 39.628242
v 52.600941 47.886051 39.312489
v 56.904202 50.066948 38.098400
v 57.965389 51.689873 37.169079
v 57.973198 50.609509 37.790604
v 51.524097 48.410942 39.014233
v 56.888210 54.409805 35.608826
v 54.740452 54.410545 35.604630
v 55.817207 54.950062 35.294132
v 57.956615 54.959534 35.301094
v 57.962154 53.881714 35.926529
v 56.880989 55.495201 34.978851
v 57.946983 56.038010 34.678211
v 59.033176 54.436203 35.623634
v 56.857807 56.574402 34.354874
v 57.931366 57.117161 34.050106
v 59.020363 55.509346 35.002964
v 59.014629 56.585171 34.374725
v 55.777699 56.041733 34.657486
v 55.776981 57.110603 34.037106
v 60.094055 57.133545 34.071243
v 60.084953 56.050121 34.688816
v 59.014626 57.665806 33.750912
v 56.852699 57.655014 33.739540
v 60.086594 55.005272 35.308620
v 61.148403 55.528706 35.001976
v 61.144440 56.585182 34.380684
v 60.094784 58.227348 33.440521
v 62.215706 56.064770 34.686378
v 62.215508 54.993763 35.301167
v 61.145439 54.467594 35.619370
v 57.929707 58.204758 33.431877
v 59.007942 58.757813 33.124397
v 56.852600 58.749691 33.128899
v 57.921902 59.288082 32.815197
v 60.091251 59.310287 32.810814
v 58.998245 59.829319 32.496861
v 56.841480 59.830296 32.500519
v 57.918522 60.370796 32.187820
v 61.174641 59.871059 32.503471
v 61.169350 58.790466 33.129631
v 60.085129 60.390846 32.171318
v 62.247334 60.424767 32.188305
v 62.242252 59.346252 32.808270
v 56.840942 60.907799 31.864012
v 61.168919 60.956238 31.868740
v 55.757614 60.370483 32.178913
v 55.750912 59.296623 32.803123
v 54.673794 59.833057 32.482193
v 54.679798 60.914845 31.861773
v 55.754578 61.447849 31.544689
v 53.595459 60.376957 32.160107
v 53.598209 59.290737 32.782116
v 54.671066 58.748028 33.088356
v 52.520241 58.754257 33.086555
v 52.517185 59.834763 32.461040
v 55.747665 58.212872 33.407150
v 54.671665 57.670860 33.702072
v 53.587578 58.206257 33.385368
v 53.587929 57.134129 34.008949
v 54.665028 56.592731 34.318027
v 54.676270 61.995056 31.224495
v 53.610634 61.461559 31.540182
v 54.672558 63.070118 30.587030
v 53.594273 62.533344 30.900436
v 55.744396 62.535610 30.905193
v 52.519764 63.084003 30.581995
v 52.524441 62.008282 31.210354
v 53.596840 63.625717 30.274237
v 52.514797 57.671024 33.700188
v 52.540096 60.929089 31.843714
v 56.838779 61.995777 31.237215
v 51.449192 62.561245 30.884359
v 51.432247 61.476784 31.502909
v 50.354412 62.019493 31.179079
v 50.358452 63.101112 30.551428
v 51.446171 63.645298 30.239155
v 59.023331 53.356514 36.235954
v 60.118210 53.917133 35.945724
v 59.017696 52.280258 36.843079
v 57.954285 52.825752 36.542103
v 60.086845 52.821266 36.537632
v 58.996918 60.910290 31.864092
v 54.665230 55.526993 34.953705
v 60.100430 51.753197 37.160339
v 61.159161 52.284176 36.845901
v 61.158184 53.377865 36.237656
v 61.152813 51.206303 37.461784
v 62.226814 51.747513 37.150829
v 53.586506 56.059536 34.632950
v 62.229317 52.833008 36.538425
v 63.293484 52.291626 36.840748
v 63.294895 51.209637 37.456680
v 62.221447 50.661854 37.771656
v 64.366791 51.759281 37.152340
v 63.288441 53.381504 36.234970
v 64.362556 52.838482 36.540455
v 62.225811 53.923595 35.915001
v 65.419312 53.382336 36.233921
v 65.422516 52.304867 36.840511
v 64.355362 53.923458 35.928211
v 63.287308 54.471870 35.608932
v 63.287472 55.553600 34.993122
v 64.351303 55.018192 35.285202
v 57.929588 61.457401 31.555777
v 64.358856 56.117432 34.687801
v 65.433617 54.495090 35.610603
v 65.435493 55.575397 34.985428
v 62.245464 58.301113 33.416588
v 63.300068 58.830070 33.108196
v 63.299782 59.887875 32.498951
v 63.295208 57.757896 33.720345
v 64.371986 58.305359 33.417885
v 64.362015 59.374916 32.781265
v 53.658520 53.871513 35.904560
v 53.642231 52.795334 36.523308
v 54.676514 64.168427 29.956593
v 53.593460 64.700783 29.630413
v 52.511799 64.164375 29.940174
v 52.504673 65.244461 29.314354
v 54.670273 65.260429 29.333815
v 53.574661 65.792992 29.005527
v 55.748108 65.817688 29.026934
v 55.746944 64.720573 29.647301
v 54.657654 66.349968 28.699749
v 56.827805 66.373177 28.715715
v 56.837059 65.278862 29.352436
v 56.833672 64.185806 29.964796
v 57.922894 65.834435 29.036171
v 55.744839 63.637726 30.270748
v 57.920750 64.745407 29.658274
v 56.825695 63.101978 30.588490
v 55.736336 66.901039 28.382282
v 54.654888 67.437996 28.064924
v 53.572151 66.891548 28.365664
v 61.163757 62.036114 31.229160
v 53.564022 67.969048 27.750334
v 54.642776 68.520638 27.428873
v 52.495579 67.433105 28.048935
v 52.499279 66.358757 28.669182
v 54.649372 69.605324 26.811060
v 53.562759 69.065681 27.117369
v 55.724224 67.993698 27.745682
v 55.730366 69.067528 27.123329
v 51.411404 67.979660 27.722870
v 52.487991 68.524414 27.421158
v 51.415054 66.897919 28.350906
v 51.401184 69.070030 27.085232
v 52.489239 69.614830 26.786442
v 62.235237 61.505699 31.529581
v 62.246498 62.583305 30.920418
v 60.072453 61.502075 31.541134
v 61.164669 63.116402 30.602659
v 60.085251 62.582054 30.923191
v 51.402821 65.818901 28.968025
v 63.321136 63.133110 30.600826
v 63.326767 62.059364 31.227821
v 62.238213 63.668064 30.281101
v 56.806545 67.455460 28.076761
v 64.359589 50.690666 37.762959
v 65.438980 51.230270 37.459190
v 57.918945 63.659039 30.291019
v 53.553020 70.142914 26.476856
v 58.996578 64.214478 29.966505
v 58.995399 63.129253 30.609470
v 57.912663 62.582775 30.912661
v 56.804279 68.542114 27.430737
v 63.284698 56.643208 34.369995
v 64.367538 57.196537 34.068295
v 66.499321 56.114525 34.668018
v 62.204323 57.185574 34.058941
v 66.503029 55.047356 35.289063
v 65.435089 56.652760 34.363350
v 55.838440 48.440636 39.029144
v 66.495316 53.983078 35.888042
v 67.577354 54.519855 35.584793
v 67.571129 55.590809 34.977707
v 68.646210 55.064766 35.275837
v 68.643967 53.991749 35.885933
v 67.565010 53.460041 36.189915
v 52.575512 54.420002 35.580299
v 53.658524 54.964645 35.265247
v 52.560715 53.321663 36.195332
v 61.144306 57.664574 33.761257
v 55.725727 70.147003 26.492138
v 54.638554 70.681793 26.175817
v 51.430027 64.704910 29.627739
v 51.502865 52.708145 36.529011
v 66.486214 52.907230 36.510723
v 57.907837 66.918663 28.395351
v 58.997505 61.993305 31.251881
v 58.979626 67.470146 28.084393
v 58.978584 66.388695 28.700323
v 57.899178 68.002190 27.758427
v 58.960289 68.549904 27.442972
v 60.056770 66.939041 28.393158
v 60.044834 68.013176 27.762142
v 50.433620 48.951691 38.693958
v 61.133167 67.497185 28.083721
v 60.037178 69.080940 27.119301
v 61.116005 68.536064 27.426840
v 61.123867 66.407120 28.676659
v 60.052742 65.863228 29.005251
v 61.137600 65.340469 29.299438
v 62.207355 65.878487 28.986931
v 62.201893 66.968712 28.378386
v 60.047573 64.786758 29.604244
v 58.989006 65.336884 29.314672
v 50.444984 47.869186 39.318432
v 51.527992 47.340710 39.626610
v 56.906708 49.004051 38.722855
v 57.968586 49.539257 38.412052
v 57.887974 69.087875 27.125742
v 51.439960 60.380783 32.142727
v 66.487968 51.780258 37.157513
v 21.107697 97.543152 10.396158
v 22.211418 96.994446 10.727119
v 20.002573 96.990456 10.717629
v 56.792976 69.622826 26.788219
v 52.602261 46.818413 39.912136
v 67.556709 56.664169 34.356731
v 68.634209 56.134758 34.662521
v 65.435562 57.730503 33.740795
v 66.504173 57.192188 34.054272
v 49.243973 61.464142 31.480852
v 66.508453 58.266407 33.424900
v 65.435295 58.803341 33.120571
v 49.250660 62.552887 30.842812
v 66.510689 59.341949 32.809158
v 67.579437 59.885899 32.496281
v 67.575790 58.811802 33.107334
v 65.430969 59.883598 32.495945
v 66.499519 60.415707 32.188633
v 68.641441 59.360771 32.796055
v 68.654213 58.286427 33.420986
v 67.574844 57.749306 33.724083
v 68.637901 57.217751 34.034092
v 50.334000 60.924503 31.811483
v 7.804691 79.728844 20.642574
v 1.181242 85.124252 17.502998
v 28.668251 51.930340 36.828266
v 28.665207 53.026505 36.200142
v 30.838104 59.623688 32.387135
v 69.702118 53.460941 36.195408
v 69.710335 54.539059 35.581532
v 68.637383 52.926479 36.504070
v 29.820017 64.446770 29.601454
v 68.631950 51.859634 37.114479
v 67.563301 52.396675 36.810841
v 69.698906 52.394623 36.808258
v 30.920341 63.901306 29.927471
v -6.579306 78.972549 21.021774
v 26.562870 72.682144 24.834799
v 27.658789 71.019279 25.766897
v 27.665386 72.133492 25.151714
v 26.562845 73.787193 24.206242
v 25.463161 73.233643 24.516787
v 27.666283 73.244102 24.534479
v 28.768147 71.580124 25.461382
v 28.778517 72.700821 24.858341
v 23.314880 97.558136 10.411462
v 22.210106 98.106758 10.083523
v 23.316278 96.443756 11.039940
v 23.307522 98.668182 9.772878
v 22.202665 99.218750 9.448983
v 21.093225 98.667328 9.757876
v 23.308369 99.780640 9.143179
v 22.202463 100.340515 8.821982
v 21.095194 99.777824 9.131361
v 24.397629 98.115265 10.092488
v 24.404139 99.232788 9.475027
v 23.306488 100.901451 8.507679
v 19.990788 98.114830 10.066192
v 24.416502 100.351768 8.842121
v 22.186905 101.463043 8.177943
v 24.422287 101.459732 8.188976
v 19.997232 99.226906 9.440317
v 25.540075 102.025475 7.870602
v 25.544754 100.930649 8.520995
v 24.420872 97.011688 10.731374
v 25.534603 99.825150 9.131079
v 26.645138 100.393288 8.824539
v 26.642584 101.490646 8.191746
v 25.505270 98.683685 9.805210
v 21.092611 100.892044 8.497302
v 3.226690 105.136490 5.902585
v 31.902735 65.708328 28.895996
v 30.814215 65.159172 29.202650
v -19.979822 91.182564 13.866790
v -10.983811 80.072830 20.345852
v -6.853599 110.140266 3.000097
v 4.557950 78.155266 21.549641
v 68.640495 60.429348 32.184361
v 67.562614 60.964954 31.875666
v 35.209229 66.271713 28.587969
v 28.769316 70.482262 26.095076
v 29.878963 72.144356 25.160089
v 29.879993 71.040314 25.790949
v 29.883224 69.937607 26.420959
v 30.974289 71.598839 25.472328
v 30.974361 70.501343 26.105534
v 28.789856 69.384888 26.716368
v 32.063400 72.149818 25.150820
v 32.059521 71.054764 25.773697
v 30.973984 72.696388 24.837175
v 33.165756 71.626152 25.487291
v 33.176479 70.527504 26.121174
v 32.066280 69.970695 26.425222
v 30.981308 69.410561 26.743305
v 29.897411 68.852417 27.071438
v 27.664093 69.934929 26.409895
v 33.164444 69.431137 26.746058
v 32.062382 68.885475 27.059860
v 33.168777 68.342018 27.385260
v 34.266926 68.902695 27.080881
v 34.256969 69.990692 26.440004
v 28.808149 68.309258 27.372635
v 27.688158 68.844902 27.033751
v 34.266575 71.092415 25.812048
v 42.833618 52.597683 36.544945
v 41.741791 52.047871 36.852043
v 3.445655 68.743149 26.967815
v -3.281049 89.557823 14.905123
v 4.562540 68.194122 27.300690
v 3.452985 67.645805 27.617197
v 2.343737 68.199921 27.295380
v 2.337384 69.306076 26.656456
v 1.230707 68.755325 26.966591
v 1.229192 67.648262 27.610210
v 2.348075 67.096283 27.938993
v 64.392357 63.677254 30.285460
v 0.116543 67.092972 27.932306
v 0.114675 68.205353 27.285812
v 64.389694 64.763008 29.656637
v 63.312374 64.217438 29.958979
v 64.385780 62.609482 30.908928
v 65.458931 63.147705 30.597944
v 64.378510 65.849182 29.024410
v 65.464645 64.232422 29.967112
v 63.294518 65.301826 29.328156
v 65.456490 66.400993 28.700485
v 65.457275 65.322243 29.336954
v 63.278122 66.393616 28.693871
v 64.361969 66.936211 28.373848
v 65.455063 62.073784 31.216677
v 63.271751 67.482986 28.080986
v 65.442062 67.491394 28.063812
v 65.423553 68.568344 27.427355
v 64.362793 68.031776 27.758022
v 64.351219 69.110306 27.137146
v 63.268818 68.562592 27.427155
v 66.523064 66.967873 28.380451
v 66.498833 68.029655 27.724409
v 62.181358 68.019371 27.761042
v 66.532730 62.613316 30.910244
v 66.525223 63.694611 30.279718
v 62.223545 64.769333 29.627985
v 65.413956 69.650932 26.806179
v 66.501350 69.111435 27.113554
v 66.545807 64.790085 29.650665
v 1.228842 66.536636 28.249102
v 67.615456 65.333885 29.333811
v 67.607552 64.256714 29.937500
v 66.531395 65.869194 29.013454
v 67.600006 66.408020 28.704023
v 68.662796 66.946671 28.394768
v 68.666328 65.877357 29.017736
v 67.588364 67.479706 28.070299
v 69.728889 67.489151 28.083651
v 69.723503 66.412766 28.701805
v 68.651100 68.020332 27.766771
v 70.794571 66.950531 28.389057
v 70.788536 65.877831 29.005674
v 69.717972 65.347633 29.322887
v 70.780922 64.814117 29.627527
v 71.855576 65.344086 29.317942
v 71.859940 66.421288 28.698940
v 69.688866 64.275589 29.925150
v 70.770088 63.747711 30.240202
v 71.841682 64.280052 29.933949
v 71.844955 67.495613 28.072075
v 72.906792 64.813988 29.619865
v 72.904770 63.744915 30.237194
v 71.835960 63.214840 30.553032
v 73.973862 63.219700 30.554220
v 73.968346 64.288086 29.930637
v 72.897285 62.682644 30.856894
v 72.903656 65.888107 28.999441
v 73.971275 65.348412 29.305325
v 72.917900 66.954102 28.371756
v 69.686028 63.213566 30.540800
v 70.764137 62.680576 30.857517
v 68.634773 64.813179 29.624939
v 73.969360 66.424759 28.690788
v 68.631035 63.749043 30.239838
v 71.816238 62.145458 31.158741
v 73.984215 67.495850 28.061874
v 72.927063 68.026299 27.749010
v 71.812546 61.069401 31.795389
v 70.726242 61.602184 31.466442
v 72.890099 61.615772 31.482206
v 73.982140 68.570091 27.432732
v 75.040146 66.968895 28.377941
v 75.046791 68.037743 27.745495
v 75.044792 69.113525 27.115562
v 76.116432 68.580788 27.424149
v 76.111244 67.512787 28.062153
v 76.106628 66.427597 28.681952
v 75.031677 65.899681 28.993414
v 69.644173 61.073818 31.797436
v 69.649940 62.145103 31.169886
v 70.719116 60.532162 32.097576
v 75.023170 64.826157 29.616014
v 75.022476 63.758572 30.227161
v 68.572449 61.621323 31.483845
v 68.564316 62.682423 30.853855
v 68.641937 69.094704 27.132639
v 67.573402 68.554893 27.442434
v 69.717735 68.555450 27.454308
v 71.838745 68.568756 27.446428
v 70.764709 68.037209 27.761812
v 73.968849 62.157021 31.174601
v 72.873505 60.532516 32.104637
v 71.805588 59.988571 32.416813
v 67.553818 63.222893 30.532856
v 72.872475 59.461758 32.730625
v 71.802055 58.923641 33.046574
v 70.733368 59.461559 32.736530
v 72.864388 58.397316 33.336357
v 73.941261 58.936596 33.034660
v 73.935127 59.998184 32.413998
v 75.006676 58.394371 33.325047
v 75.008804 59.481228 32.709347
v 76.058220 60.007854 32.410500
v 73.929779 57.861336 33.641113
v 76.055229 58.962730 33.002842
v 75.002182 60.534107 32.100803
v 76.069275 57.864914 33.641430
v 75.004379 57.337845 33.947605
v 72.867439 57.329636 33.948574
v 71.788132 57.864902 33.645672
v 73.929535 56.812248 34.256783
v 70.713417 58.408466 33.343914
v 70.710938 57.336716 33.957047
v 71.786148 56.803108 34.263489
v 74.987404 56.285023 34.554657
v 73.909248 55.748165 34.851959
v 76.039024 56.812904 34.243584
v 76.054291 55.758453 34.867237
v 74.980553 55.223267 35.159737
v 77.109291 56.289268 34.569420
v 77.099648 57.354687 33.940563
v 72.854805 56.283806 34.558708
v 75.032089 70.189499 26.478500
v 73.969559 69.658379 26.801903
v 76.109703 69.656494 26.799828
v 67.488159 62.158134 31.171711
v 73.908363 54.677162 35.475796
v 72.837776 55.224693 35.175957
v 71.776604 55.738510 34.884487
v 70.708351 56.276207 34.575481
v 77.172409 70.195755 26.489769
v 77.168663 69.127571 27.102802
v 76.101685 70.728188 26.174591
v 77.135902 58.405315 33.334438
v 76.090317 71.807304 25.557665
v 75.019653 71.263298 25.850908
v 77.148247 72.353134 25.261469
v 77.159561 71.266502 25.866930
v 75.016708 72.347473 25.234076
v 76.089653 72.886314 24.942698
v 73.949875 70.730492 26.168289
v 73.941818 71.801064 25.537403
v 72.867691 72.345650 25.233080
v 73.937012 72.881081 24.912560
v 72.869614 71.277596 25.855305
v 71.788422 71.809425 25.533262
v 71.800499 72.898933 24.919506
v 72.867744 73.438522 24.605473
v 72.873764 70.211800 26.480944
v 70.720238 72.360191 25.229191
v 71.777924 70.745300 26.149513
v 70.713135 71.288071 25.847616
v 70.687119 70.214523 26.469231
v 71.775444 69.679016 26.793398
v 69.638733 71.830864 25.544506
v 69.610451 70.756149 26.163038
v 69.603683 69.686714 26.787420
v 70.679947 69.158554 27.105249
v 73.937347 73.968025 24.285662
v 75.018188 73.430283 24.602270
v 72.871498 74.508698 23.974258
v 73.936401 75.042091 23.662218
v 75.006676 74.515015 23.980131
v 72.868607 75.580147 23.339703
v 71.805084 75.054024 23.669891
v 71.806984 73.993797 24.294676
v 69.641678 72.917854 24.942259
v 68.546661 72.371155 25.229242
v 68.555527 71.301392 25.845964
v 68.537750 73.459068 24.604046
v 67.458061 72.912178 24.906250
v 67.462219 71.836662 25.543396
v 68.543678 70.237038 26.465330
v 67.480309 70.768623 26.148983
v 66.365906 72.372734 25.211569
v 66.371864 71.296028 25.843044
v 66.399277 70.240242 26.456629
v 67.469536 69.705750 26.767117
v 76.043831 54.698643 35.471931
v 74.973122 54.170204 35.772854
v 69.641754 60.013252 32.421417
v 77.107628 55.236980 35.160439
v 77.115242 54.163120 35.775665
v 76.040039 53.636475 36.087261
v 73.892212 53.641506 36.073856
v 74.963600 53.106907 36.385208
v 76.035324 52.561600 36.697834
v 77.121613 53.112129 36.406021
v 73.874504 52.570316 36.687031
v 77.120857 52.048065 37.010513
v 78.175201 52.572212 36.680058
v 73.861610 51.495567 37.304962
v 74.944336 52.035645 36.999565
v 72.796341 52.039799 37.005157
v 74.929527 50.965656 37.610359
v 76.005028 51.509857 37.309250
v 72.797714 53.118298 36.391605
v 74.928787 49.898407 38.236794
v 75.999405 50.440907 37.940643
v 73.842888 50.423832 37.910492
v 72.794724 50.962349 37.608860
v 72.780174 49.898338 38.224735
v 71.730309 51.507103 37.320580
v 71.726860 50.435837 37.912186
v 73.836792 49.374241 38.528057
v 72.777771 48.842083 38.836422
v 71.713806 49.373791 38.533230
v 78.181725 53.646290 36.081997
v 71.712692 52.572834 36.701199
v 70.658470 50.974499 37.619625
v 70.646263 52.046574 37.011246
v 71.729706 53.662167 36.094753
v 72.782310 54.184021 35.760666
v 70.658302 49.906849 38.224854
v 71.708321 54.732063 35.465302
v 77.049011 50.989250 37.627308
v 75.982750 49.368671 38.536530
v 70.643265 55.277714 35.168358
v 70.635376 54.205990 35.776356
v 77.037155 49.890648 38.214993
v 69.569115 51.503235 37.314472
v 70.632523 53.128380 36.388092
v 70.637878 48.839977 38.829662
v 71.709274 48.307800 39.145332
v 75.035339 62.687366 30.857677
v 72.905403 69.109840 27.114811
v 72.781982 47.773800 39.445847
v 71.706932 47.231731 39.760132
v 70.631866 47.780109 39.449867
v 72.779884 46.710678 40.059704
v 73.840302 47.242943 39.741867
v 73.847733 48.311211 39.136448
v 71.695549 46.164501 40.383476
v 70.626175 46.694717 40.065536
v 75.002403 75.586273 23.361332
v 73.934448 76.119385 23.040220
v 70.619217 45.627968 40.686035
v 69.550468 46.157921 40.371765
v 69.555061 47.234169 39.758854
v 68.466911 46.695999 40.064674
v 69.545700 48.314812 39.151531
v 68.474220 45.619419 40.670895
v 69.543663 45.089310 40.985985
v 68.476067 47.763786 39.451260
v 70.613731 44.562145 41.315174
v 69.538124 44.020237 41.586990
v 68.457405 44.558044 41.292156
v 66.522621 61.536362 31.525871
v 70.726822 73.433830 24.621614
v 69.638664 57.878315 33.650906
v 69.639343 56.811035 34.267708
v 76.091431 65.371078 29.303444
v 69.631729 58.951756 33.032463
v 3.461378 66.546097 28.253773
v 2.349600 65.986626 28.574244
v 4.583546 66.000023 28.570841
v 4.570825 67.101295 27.924297
v 3.465141 65.444023 28.883980
v 2.357620 64.883972 29.201441
v 1.250797 65.429756 28.878654
v 3.470919 64.336067 29.526619
v 2.358049 63.775032 29.830372
v 1.251597 64.327858 29.511488
v 1.255830 63.223721 30.156412
v 2.364759 62.671173 30.479519
v 3.472496 63.227692 30.165487
v 0.142711 63.784409 29.836164
v 0.146237 62.667446 30.473085
v 1.257843 62.112526 30.800570
v 0.143438 65.986176 28.561392
v -0.953113 63.224312 30.165327
v -0.949853 62.125687 30.800190
v 0.158812 61.579239 31.125572
v 0.144889 64.878769 29.205561
v 2.370433 61.566055 31.129812
v 1.263992 61.015282 31.445471
v -0.965105 64.346649 29.534204
v 1.257673 59.917400 32.089996
v 2.374526 60.466835 31.765528
v -2.058419 62.675743 30.486069
v 0.158787 60.468243 31.761251
v -2.063976 63.783482 29.850449
v -2.045784 61.568447 31.124498
v -3.155289 62.121552 30.801497
v -3.159917 63.245811 30.182749
v -4.243483 61.558838 31.100037
v -3.145535 61.018463 31.440413
v -4.248880 62.676899 30.475441
v -4.237922 60.470272 31.756460
v -3.134546 59.913441 32.079388
v -2.024569 60.476063 31.770380
v -5.345833 62.105789 30.780384
v -5.353612 61.004665 31.431774
v -0.931992 61.024349 31.447319
v -6.458949 61.552586 31.112095
v -6.467246 62.660263 30.466179
v -5.339834 63.222946 30.154404
v -6.458832 60.442646 31.743713
v -7.575096 62.101730 30.798105
v -7.582452 63.218517 30.147739
v -6.469570 63.778961 29.817265
v -7.566895 60.988205 31.429550
v -6.464243 64.892113 29.169653
v -8.672706 61.537010 31.104504
v -7.581012 64.332588 29.486389
v -5.347727 64.341934 29.501577
v -8.660527 62.650257 30.480412
v -5.343948 65.453072 28.850477
v -4.229216 64.898659 29.169077
v -4.217994 63.796379 29.836365
v -9.777428 62.087578 30.779097
v -9.776175 60.973412 31.415133
v -8.659097 60.418896 31.733137
v -6.465597 66.008141 28.531521
v -7.573230 65.442818 28.836306
v -4.233510 59.350918 32.386963
v -2.010489 59.364624 32.408150
v -3.126872 58.804699 32.720684
v -3.121194 65.456787 28.858690
v -4.236662 66.011780 28.535700
v -2.010339 58.253429 33.040257
v -3.115309 57.690926 33.348091
v -4.231688 58.245800 33.028175
v -3.107577 56.590538 33.991047
v -1.996211 57.140358 33.670422
v -4.219671 57.137260 33.666836
v -3.116581 64.348885 29.502344
v -8.674911 63.770973 29.811724
v -8.688450 64.885216 29.160767
v -2.009732 64.916512 29.201786
v -5.340564 59.909130 32.070148
v -9.758880 59.858433 32.058704
v -8.654085 59.308876 32.383675
v -7.540803 59.876011 32.082947
v -9.761029 63.195702 30.134989
v -10.890208 61.528931 31.093443
v -10.880426 62.639046 30.450483
v -0.878268 56.588039 33.984825
v -0.875324 57.711430 33.364613
v -11.984366 62.083630 30.768118
v -11.979881 63.183983 30.122509
v -10.874092 63.740498 29.806810
v -11.975046 60.973812 31.402510
v -13.076425 61.524258 31.066662
v -13.079528 62.631439 30.435900
v 0.236754 57.156292 33.680565
v 0.245041 56.041618 34.313641
v -0.857160 55.491444 34.642124
v -1.967642 56.043198 34.312328
v 0.252237 54.939106 34.958344
v 1.353781 55.490990 34.633598
v 2.463619 56.042896 34.308620
v 1.361934 56.596092 33.990063
v -13.067709 63.730629 29.794823
v 1.358511 54.379215 35.260597
v 2.461674 54.935654 34.954487
v -11.964601 64.290154 29.479492
v 2.472971 57.160057 33.676445
v 2.454340 53.826450 35.577938
v -10.855707 64.855812 29.181877
v -13.060825 64.837433 29.158257
v -11.957713 65.397873 28.845097
v 3.570430 54.392235 35.280869
v 3.569696 55.490723 34.636684
v -10.850959 65.956871 28.535177
v -11.956128 66.510155 28.215338
v -13.053751 65.955070 28.540661
v 4.679951 54.955574 34.973309
v 4.671176 53.844021 35.605625
v 3.577845 53.301014 35.939713
v 3.581176 56.602844 33.992786
v -9.762916 64.304924 29.506416
v -11.968596 59.866653 32.055527
v -10.851383 60.418762 31.727615
v -13.090120 60.421871 31.720789
v -10.838370 59.306015 32.371479
v -11.975096 58.723984 32.643723
v -13.071977 59.299011 32.341015
v -14.157973 64.275330 29.473558
v -14.156915 65.393059 28.846989
v -15.259448 64.828690 29.166491
v -15.253988 63.719501 29.802446
v -14.145821 63.173283 30.124884
v -14.202798 60.974480 31.391129
v -14.200070 59.862518 32.018559
v -14.176494 62.074497 30.757538
v 4.693556 56.060890 34.335705
v -10.857146 67.058960 27.903423
v -9.732485 65.407143 28.846008
v -9.738096 66.510017 28.213459
v -10.847913 68.174599 27.261681
v -11.968944 67.615181 27.584330
v -9.735038 67.619591 27.592373
v -9.730388 68.732056 26.951944
v -8.611986 67.057343 27.909662
v -8.609987 68.184914 27.291189
v -10.839117 69.279984 26.611818
v -11.948283 68.723946 26.938917
v -8.606545 69.291550 26.640245
v -11.946234 69.824638 26.295818
v -13.053191 69.271706 26.615929
v -13.045729 68.167953 27.256874
v -9.722714 69.838554 26.295679
v -14.145487 68.725105 26.943003
v -14.141818 67.608620 27.566914
v -13.038025 67.058212 27.898230
v -7.501174 66.504082 28.231136
v -8.614060 65.943848 28.547167
v -7.489489 67.625496 27.611212
v -15.249216 68.161194 27.239052
v -15.246936 69.274353 26.612877
v -16.360535 67.598343 27.537909
v -14.132870 69.831215 26.296934
v -15.250260 67.044090 27.860737
v -16.353899 68.721657 26.923988
v -17.470579 68.156517 27.223804
v -16.342010 69.821213 26.278145
v -17.481443 67.041756 27.859627
v -17.447218 69.258438 26.581152
v -17.439459 70.361374 25.946093
v -16.330177 70.921944 25.638632
v -15.225676 70.377670 25.964085
v -16.370153 66.488716 28.171963
v -18.546515 68.693573 26.889307
v -18.544712 69.798668 26.248653
v -17.443151 71.466415 25.323959
v -18.540001 70.898697 25.614130
v -18.583494 66.490082 28.186701
v -18.566700 67.592758 27.537634
v -17.489288 65.938850 28.512592
v -19.644415 69.237373 26.562616
v -19.661802 70.344887 25.929127
v -10.840614 70.394173 25.970634
v -9.726694 70.951187 25.653044
v -8.599860 70.395424 25.975864
v -14.139292 66.500191 28.205433
v -5.326786 57.692921 33.344055
v -5.338411 56.573658 33.968754
v -4.214083 56.039860 34.335968
v -15.270511 62.620121 30.435694
v -15.278266 61.518917 31.074373
v -3.092439 55.476398 34.616211
v -18.527849 72.021835 24.986399
v -19.642080 71.456848 25.299326
v -20.749720 72.007767 24.966938
v -20.750135 70.901985 25.611298
v -19.634533 72.566986 24.651894
v -21.848194 70.353210 25.933477
v -21.850395 71.455086 25.285812
v -20.743881 69.794365 26.249577
v -19.633295 73.679794 24.004728
v -20.742033 73.123833 24.329390
v -18.518435 73.129944 24.342218
v -19.619671 74.783272 23.383568
v -20.732838 74.226692 23.683416
v -18.519569 74.243416 23.714075
v -19.613377 75.887321 22.738361
v -20.718172 75.323952 23.057302
v -18.504095 75.342834 23.073685
v -19.608250 76.999947 22.097250
v -20.701576 76.424042 22.421169
v -20.710108 77.550003 21.768917
v -18.497837 76.456245 22.428638
v -18.497320 77.562180 21.790442
v -19.603683 78.108879 21.460602
v -21.795214 76.960564 22.087563
v -21.796949 75.863953 22.724106
v -18.483414 78.667084 21.144064
v -19.591082 79.217377 20.810253
v -20.702848 78.659409 21.128721
v -17.391403 78.130638 21.502819
v -17.377970 77.013794 22.109583
v -21.813278 74.753235 23.362690
v -16.261396 77.571007 21.790371
v -16.273674 76.464096 22.433712
v -17.372173 75.905113 22.746908
v -22.917318 75.301964 23.043238
v -22.920885 74.196739 23.690117
v -21.823915 73.657730 24.017542
v -19.582008 80.327126 20.163092
v -18.470980 79.779968 20.495483
v -20.696226 79.768677 20.485153
v -21.798542 78.092949 21.441229
v -17.382847 74.796692 23.404659
v -17.369059 79.227974 20.832851
v -21.796640 79.199417 20.791235
v -24.017601 74.742241 23.364981
v -24.014004 73.646111 24.004986
v -22.918203 73.101730 24.333456
v -24.014538 75.848053 22.706797
v -25.121767 75.296753 23.033754
v -25.121859 74.185921 23.686275
v -26.228895 75.837456 22.704582
v -25.117016 76.398582 22.394758
v -26.235304 74.738281 23.350927
v -25.102951 77.489914 21.745932
v -26.209026 76.936920 22.068069
v -27.349226 75.285667 23.025700
v -27.339407 74.180984 23.662983
v -26.223209 73.634758 23.994514
v -26.195908 78.026222 21.428888
v -24.003519 76.954109 22.080761
v -27.302755 77.478386 21.750572
v -27.307531 76.379654 22.380726
v -25.084064 78.580688 21.116537
v -27.279436 78.560829 21.116877
v -26.178411 79.114304 20.792877
v -28.409281 78.024323 21.404936
v -28.406128 76.922585 22.069450
v -23.991915 78.047058 21.434431
v -23.969519 79.140671 20.809370
v -28.395351 75.813126 22.694906
v -29.495285 76.362389 22.375267
v -29.502087 77.467384 21.737015
v -28.410767 74.703934 23.331779
v -29.510611 75.250999 23.005550
v -25.078089 79.692314 20.482296
v -23.963375 80.256721 20.174217
v -22.855213 78.589417 21.137949
v -22.858421 79.702919 20.505400
v -22.856455 80.821152 19.871040
v -23.957399 81.367149 19.532553
v -25.045696 80.800346 19.835340
v -22.845459 81.918953 19.223911
v -23.951099 82.471146 18.891989
v -25.060318 81.910126 19.197451
v -21.740349 81.379066 19.552942
v -21.743498 80.274139 20.192816
v -26.153177 81.344223 19.499472
v -26.166372 82.452972 18.858992
v -25.058214 83.015175 18.564404
v -23.936686 83.578369 18.263487
v -22.826832 83.031998 18.584257
v -25.043743 84.122444 17.938940
v -26.148621 83.562004 18.236145
v -22.911963 76.410522 22.399872
v -22.879133 77.506615 21.767551
v -26.140947 80.235878 20.150713
v -20.682545 80.890472 19.854542
v -19.574205 81.433914 19.511881
v -18.462980 80.885132 19.842058
v -17.388794 73.697189 24.025421
v -21.736500 82.471626 18.919588
v -15.143592 77.016975 22.112682
v -15.140395 78.122810 21.460678
v -16.253439 78.681000 21.144318
v -25.114084 73.090858 24.320244
v -24.011465 72.542473 24.642015
v -16.251448 75.349297 23.063826
v 3.475153 62.114544 30.791012
v 3.487309 61.013302 31.443914
v 4.582334 62.671890 30.476881
v 4.581679 61.571270 31.130072
v -17.348186 80.334343 20.167337
v 4.587932 63.793652 29.852253
v 5.689223 62.119366 30.800739
v 5.704383 63.245316 30.176714
v -19.667341 65.938927 28.515398
v -18.575951 65.389786 28.837656
v 6.823471 63.809654 29.858131
v -20.759493 65.368904 28.807102
v -19.659269 64.831947 29.156105
v -20.750792 66.465019 28.170418
v -18.525114 64.274078 29.477865
v -19.642181 63.714626 29.787025
v -20.764551 64.269829 29.458178
v -20.744122 63.154579 30.093868
v -19.636156 62.604584 30.421553
v -18.523720 63.164352 30.116863
v -21.873337 64.810249 29.126732
v -21.865047 63.712162 29.761374
v -20.743181 62.046959 30.733120
v -21.841614 62.595715 30.402987
v -22.973667 64.259499 29.430111
v -22.968325 63.145714 30.060011
v -19.637356 61.501080 31.062092
v -18.529192 62.056141 30.748590
v -21.859928 65.907402 28.483154
v -21.846813 61.484234 31.046543
v -22.944937 62.035149 30.702002
v -17.397518 63.718395 29.813553
v -17.409315 62.611481 30.443722
v -22.972500 65.354385 28.794210
v -18.513193 60.947533 31.368919
v -19.621206 60.387123 31.681097
v -20.733595 60.942497 31.375574
v -19.652784 67.034431 27.884047
v -20.727734 59.833916 32.011253
v -21.827496 60.374519 31.676992
v -22.958273 66.451569 28.149330
v -19.617443 59.281532 32.329193
v -22.930813 60.924397 31.356483
v -22.928226 59.820980 32.007389
v -21.823471 59.271057 32.338772
v -20.719364 58.736107 32.660099
v -21.816130 58.170170 32.981945
v -22.924328 58.715027 32.655838
v -19.605930 58.180195 32.970810
v -20.703501 57.628590 33.296005
v -24.057440 67.004395 27.821478
v -22.940592 67.565437 27.518942
v -24.067928 65.900246 28.473766
v -21.825811 67.013474 27.843197
v -19.584852 57.073223 33.613422
v -20.694927 56.513897 33.916565
v -21.805187 57.066654 33.592995
v -24.076300 64.796196 29.101088
v -22.917248 57.606537 33.276760
v 6.832903 64.918701 29.210970
v 6.834457 62.709850 30.493855
v 5.732837 64.368668 29.537249
v 7.933077 64.366447 29.537621
v 7.936547 63.263783 30.179848
v 9.039380 64.919205 29.211733
v 9.038628 63.820702 29.866249
v 7.940529 65.472549 28.893650
v -25.162125 66.449516 28.143496
v -25.173384 65.342819 28.776754
v 9.056770 66.038956 28.578545
v 6.840474 66.030251 28.567341
v 7.950989 66.588402 28.255840
v -26.275391 65.900719 28.461607
v -26.282522 64.795334 29.100435
v -25.177570 64.240082 29.419073
v -25.160782 67.551399 27.496716
v -26.276243 63.699791 29.742788
v -27.370083 64.236031 29.396906
v -27.381311 65.337341 28.773987
v -27.366777 63.142521 30.037655
v -28.468596 63.679066 29.701921
v -28.468548 64.777039 29.076405
v -26.260420 62.603504 30.366953
v -29.567457 63.124046 30.015337
v -28.471317 62.582413 30.342669
v -29.570534 64.220688 29.372194
v -27.368240 62.044830 30.671217
v -30.672171 64.776657 29.063803
v -29.560644 65.331779 28.754400
v -26.256014 61.507294 30.997118
v -27.357529 60.943405 31.300779
v -28.467768 61.486752 30.976042
v -30.682102 63.669231 29.702194
v -31.763189 64.222099 29.372065
v -30.677557 62.559361 30.328924
v -31.771143 63.113815 30.004955
v -31.760096 65.326004 28.750618
v -30.656725 65.877045 28.429733
v -28.454395 65.881157 28.449423
v -25.145243 62.049854 30.680542
v -25.145338 63.161465 30.054098
v -32.873009 63.657410 29.684319
v -32.874447 62.566338 30.320932
v -31.764462 62.018333 30.642179
v -26.260664 66.990501 27.799868
v -29.562773 62.017975 30.652151
v -24.067884 63.689426 29.738840
v 5.752795 65.483429 28.884340
v 6.844280 67.144783 27.932222
v 5.748423 66.591667 28.254171
v -32.863380 64.775940 29.058420
v -27.370134 66.437004 28.154194
v -17.412020 61.498314 31.064157
v -16.278324 63.162914 30.130554
v -16.302309 60.946629 31.389872
v -16.284384 62.058472 30.756645
v -17.415186 60.389931 31.704863
v -15.187301 60.404816 31.711029
v -16.301863 59.848141 32.025303
v -33.965321 64.208000 29.369684
v -33.970886 63.105473 30.003086
v -24.076984 62.596512 30.374838
v -35.052185 64.763115 29.056871
v -33.948864 65.310875 28.736319
v -35.053787 63.656586 29.696716
v -32.850079 65.865654 28.427807
v -31.745611 66.416237 28.114614
v -36.140450 64.197403 29.363537
v -36.149139 63.096256 30.003580
v -35.054482 62.554764 30.317442
v -36.133533 65.300804 28.736767
v -37.227818 64.736092 29.043839
v -37.240509 63.641453 29.682827
v -36.146366 61.999653 30.629019
v -37.245506 62.550838 30.329758
v -32.846745 66.958008 27.799953
v -31.738997 67.505547 27.473427
v -30.643650 66.966957 27.794506
v -33.949215 66.412041 28.112610
v -29.557701 66.427032 28.128956
v -29.548126 67.523613 27.484905
v -28.452145 66.973160 27.816717
v -28.435621 68.079933 27.180517
v -30.649328 68.066475 27.150457
v -27.319302 68.635078 26.858505
v -29.536991 68.623917 26.841127
v -27.311174 67.528229 27.502068
v -28.428226 69.186699 26.538050
v -30.648720 69.170692 26.511347
v -29.544275 69.726524 26.198378
v 7.946914 62.164276 30.819351
v 6.836658 61.607193 31.134089
v -24.061161 68.114578 27.196497
v -31.738712 68.613113 26.844717
v -32.832039 68.053543 27.162647
v -0.886656 58.817764 32.726215
v -24.049969 69.222343 26.563700
v -25.166431 68.665558 26.863710
v -24.017572 59.261219 32.323627
v -22.941839 68.674294 26.897018
v -24.019533 58.154312 32.962376
v -25.110607 58.703259 32.631050
v -25.111126 59.802422 31.987457
v -26.210449 59.251453 32.307560
v -26.216297 58.148968 32.943420
v -25.094183 57.595558 33.260593
v -27.325418 57.595749 33.253170
v -27.309830 58.697575 32.618893
v -26.214474 57.044273 33.582981
v -24.019089 57.048332 33.585960
v -24.007984 60.363113 31.683310
v -15.137287 75.911873 22.749767
v -14.022867 76.472130 22.435846
v -14.015186 77.575958 21.803202
v -20.737335 68.676140 26.870281
v -21.842739 69.238472 26.565542
v -12.896472 77.021072 22.126091
v -12.882896 78.132965 21.493687
v -21.826073 68.131310 27.211103
v -12.892766 75.911934 22.762110
v -11.786748 76.469009 22.443842
v -11.774333 77.579147 21.816170
v -13.993085 75.355247 23.073912
v -12.880098 74.805511 23.411953
v -11.776704 75.361610 23.085342
v -22.941345 69.795692 26.252293
v -13.978437 74.239410 23.716887
v -12.877665 73.697083 24.052639
v -11.765710 74.262047 23.748505
v -15.082644 74.793282 23.392429
v -15.084764 73.682205 24.038219
v -13.978634 73.135078 24.373306
v -11.748770 73.148552 24.382465
v -12.864833 72.589546 24.692205
v -13.966241 72.026505 24.999073
v -15.080585 72.577705 24.686832
v -10.666539 77.029617 22.128040
v -10.670750 75.918640 22.775995
v -33.947216 62.010906 30.639456
v -35.051266 61.471325 30.952496
v 1.362723 53.276085 35.908901
v 0.258741 53.823734 35.582458
v -17.412853 72.580414 24.684002
v -5.341060 58.798256 32.709671
v -9.537479 77.590935 21.812302
v -9.538988 76.471870 22.449282
v -10.648993 78.151390 21.495607
v -9.527859 78.694435 21.152868
v -8.416840 77.035049 22.133463
v -8.415632 78.144859 21.488811
v -26.217495 68.093170 27.176474
v -7.288203 77.590279 21.821177
v -7.298743 76.485199 22.463896
v -8.409790 75.925293 22.774473
v -27.311472 69.727776 26.218390
v -26.229427 69.193054 26.554497
v -16.266567 64.277870 29.490650
v -26.218662 70.296265 25.917347
v -25.125448 69.753021 26.248831
v -26.210503 60.350456 31.671915
v -25.119169 70.859596 25.630404
v -24.001316 70.308746 25.941296
v -27.318251 70.840996 25.591150
v -22.873854 70.867432 25.626560
v -27.307110 71.942535 24.961740
v -23.995411 71.422333 25.295782
v -28.412148 71.394478 25.271502
v -28.410158 70.276955 25.891827
v -26.210171 71.392403 25.280941
v -25.103561 71.944389 24.968254
v -26.198425 72.494530 24.657619
v -29.513447 70.822746 25.572035
v -27.290907 73.032188 24.327375
v -28.400259 72.491280 24.651686
v -20.735077 67.550392 27.537066
v -27.303310 59.791489 31.977312
v -6.442258 57.129654 33.652527
v -6.437434 58.247223 33.018719
v -6.387319 67.067490 27.926537
v 10.173046 66.593063 28.252533
v 10.166980 65.483849 28.880760
v 9.052303 67.145081 27.926867
v -9.751332 58.741955 32.694012
v 0.159492 59.368866 32.413223
v 1.268661 58.815865 32.726349
v 2.370124 59.369400 32.405148
v -17.410564 64.841530 29.187351
v 3.488178 58.819809 32.722504
v 2.378716 58.258816 33.036911
v 3.485575 59.938431 32.090118
v -10.633079 74.816208 23.423653
v -10.633117 73.711838 24.071226
v -16.259043 79.802498 20.495029
v -25.101326 60.889767 31.339548
v -7.475017 68.732513 26.963936
v 69.631248 55.755730 34.883617
v -6.369679 68.186226 27.296946
v -20.611032 81.935905 19.230539
v -21.815569 72.556686 24.658619
v -7.300478 75.379738 23.105921
v -16.190241 73.128426 24.364708
v -15.069780 71.474106 25.332628
v -6.192019 74.835220 23.436049
v -7.295398 74.281807 23.756523
v -8.395137 74.822174 23.415085
v -16.186396 72.027283 25.006704
v -8.396014 73.716881 24.050646
v -7.289467 73.176460 24.391777
v -9.525064 74.269562 23.753609
v -9.516026 73.155144 24.378933
v -8.389672 72.613251 24.695551
v -6.182944 73.735710 24.076788
v -9.503984 72.057968 25.026285
v -8.383869 71.500328 25.342266
v -7.267244 72.061752 25.026327
v -7.256407 70.943993 25.657141
v -6.148318 71.508224 25.352844
v -6.140876 72.629700 24.720573
v -6.146968 70.397102 25.986036
v -7.252904 69.842461 26.307270
v -10.610278 71.498009 25.341190
v -10.604650 72.612389 24.701759
v -5.027071 70.958694 25.685469
v -5.020871 72.069878 25.045324
v -5.016427 69.838882 26.318331
v -3.900735 70.397881 26.002131
v -3.888158 71.513885 25.363974
v -2.781198 69.846039 26.322720
v -2.769359 70.969139 25.692993
v -3.897826 69.284943 26.639767
v -1.662994 69.293907 26.645363
v -1.658618 70.412651 26.011194
v -2.774556 68.731438 26.963726
v -5.005973 68.737419 26.961277
v -3.893459 68.183403 27.285170
v -2.776485 67.625038 27.610159
v -1.659074 68.183113 27.290613
v -6.120581 69.295334 26.641323
v -5.003108 67.632828 27.625923
v -0.551158 68.742035 26.970129
v -0.554568 69.856789 26.331507
v -3.894853 67.076820 27.925137
v 39.579578 52.056442 36.844051
v 40.665710 51.516132 37.164463
v 4.351134 104.586388 6.231501
v -13.369233 101.206345 8.125941
v 28.653507 48.642517 38.702507
v 9.040997 62.713100 30.495962
v 29.734451 48.106319 39.011337
v 29.733072 49.183132 38.370979
v 28.647787 47.559326 39.347454
v 30.836561 48.663925 38.695641
v 30.831858 47.574024 39.337170
v 29.721577 47.030437 39.643433
v 31.924109 47.041832 39.658031
v 31.923574 48.138985 39.023781
v 30.837975 46.490967 39.971546
v 33.018951 46.507820 39.978470
v 33.019024 47.607716 39.351856
v 31.916779 45.949100 40.279137
v 33.016911 45.415600 40.608475
v 34.115170 45.973991 40.302620
v 34.111092 47.071079 39.675797
v 33.012669 48.705818 38.712601
v 35.212299 46.537716 39.998329
v 35.208630 45.438484 40.627148
v 34.108662 44.883904 40.926731
v 34.107914 48.165440 39.039585
v 31.914358 44.857426 40.908791
v 33.008823 44.320427 41.238197
v 34.101894 43.786224 41.539303
v 35.202953 44.337833 41.238842
v 31.912792 43.776199 41.541252
v 33.010006 43.235764 41.857494
v 31.920406 49.230469 38.378342
v 36.285976 44.888535 40.928459
v 36.288338 43.796360 41.546852
v 35.206909 43.253471 41.863979
v 30.828976 45.402569 40.594311
v 30.827311 44.318958 41.227386
v 33.014683 49.801109 38.074688
v 34.092133 49.256046 38.389629
v 34.099045 50.363163 37.775318
v 31.909782 50.340405 37.732407
v 33.007343 50.900715 37.442455
v 35.190781 49.814533 38.096882
v 35.186218 50.907307 37.475021
v 35.190361 48.721226 38.727573
v 36.271000 49.260872 38.412476
v 36.280190 48.177048 39.032345
v 35.186218 47.639946 39.350212
v 36.255016 50.356045 37.788151
v 37.357697 48.726097 38.733562
v 37.347454 49.814373 38.105366
v 36.291306 45.990105 40.319771
v 37.373985 44.347618 41.233463
v 37.368320 45.437851 40.621365
v 36.293755 47.079025 39.687634
v 37.356602 46.535961 40.008507
v 38.453308 44.899311 40.926998
v 38.449806 45.990555 40.319382
v 39.532204 45.453213 40.621346
v 39.528976 46.542816 40.008881
v 39.534668 44.368778 41.229736
v 40.621399 44.925144 40.940083
v 40.612782 46.011604 40.318623
v 40.602345 47.096073 39.693317
v 40.628227 43.836090 41.556240
v 41.709019 44.384705 41.242065
v 41.697453 45.486702 40.635635
v 39.518139 47.630428 39.378258
v 38.449654 47.092224 39.697529
v 41.725899 43.315285 41.865509
v 42.787708 43.852699 41.555859
v 42.784332 44.935501 40.935379
v 40.630966 42.770958 42.157566
v 41.718376 42.235561 42.482449
v 42.807579 42.782516 42.176388
v 42.807411 41.704105 42.799973
v 43.885288 42.250965 42.487629
v 43.889282 43.337517 41.865669
v 41.728573 41.168041 43.101772
v 42.803307 40.623219 43.418758
v 43.886963 41.169018 43.113079
v 40.634209 41.693523 42.787785
v 41.723274 40.091896 43.718456
v 40.648754 40.633991 43.398521
v 44.976402 41.717632 42.802788
v 44.975178 42.804142 42.171230
v 44.971119 40.633644 43.435150
v 43.885475 40.075466 43.731293
v 43.876026 44.410336 41.249989
v 42.779869 46.018955 40.320240
v 43.852177 45.476559 40.627216
v 43.864208 46.565567 40.003342
v 41.688652 46.565971 39.998409
v 42.776871 47.106449 39.677822
v 44.947102 47.123348 39.704655
v 44.948704 46.038158 40.320648
v 38.436333 48.172775 39.056061
v 43.855782 47.659912 39.380531
v 37.349316 47.629292 39.363937
v 43.852638 48.759445 38.754429
v 42.770084 48.209396 39.061588
v 44.943966 48.228886 39.088432
v 42.797894 39.533943 44.048100
v 43.883472 38.996784 44.351498
v 44.963802 39.539268 44.041706
v 46.047703 40.094784 43.736897
v 46.047417 41.180553 43.111561
v 40.641937 39.557774 44.019978
v 39.562778 40.096001 43.706085
v 39.570419 41.191517 43.089813
v 46.032177 47.686790 39.407871
v 46.041164 46.600449 40.027225
v 39.564213 42.268185 42.451351
v 38.476173 41.735538 42.765942
v 38.477859 40.655758 43.388916
v 46.052212 42.255005 42.475819
v 44.963318 43.882000 41.548996
v 44.935467 49.313347 38.443634
v 42.758762 49.307995 38.431702
v 43.846088 49.854012 38.130692
v 46.025570 48.777084 38.758980
v 41.677910 49.860081 38.117008
v 41.673584 48.764145 38.734184
v 42.750866 50.403233 37.803001
v 47.129368 40.646935 43.436752
v 46.054867 39.017879 44.356079
v 47.127499 39.561268 44.049648
v 47.122723 41.724621 42.808762
v 48.215313 41.188786 43.120815
v 48.198860 40.104446 43.719570
v 49.295628 41.740395 42.819233
v 49.303043 40.659470 43.435406
v 49.298897 39.585453 44.055027
v 48.203033 39.036518 44.354370
v 48.213036 42.272900 42.507538
v 50.372883 42.293808 42.505299
v 47.119827 38.498337 44.659199
v 48.201099 37.968285 44.978283
v 51.435814 42.835743 42.185940
v 51.425457 41.760983 42.795746
v 50.368629 41.226532 43.106560
v 49.293976 42.835590 42.187237
v 50.359474 43.373280 41.871380
v 51.448479 40.708187 43.428349
v 50.369209 40.162945 43.727570
v 49.281994 38.509212 44.675407
v 50.370739 39.104153 44.348965
v 51.446533 39.643589 44.047962
v 52.514240 41.255459 43.111664
v 52.526783 40.177956 43.740414
v 51.452053 38.568279 44.662933
v 50.359695 38.023178 44.971775
v 46.042835 37.965843 44.971107
v 51.424980 37.486088 45.279339
v 50.351460 36.944290 45.595974
v 49.271599 37.483391 45.273525
v 52.528568 39.121948 44.362053
v 52.517803 38.039898 44.971344
v 52.502953 42.318150 42.509350
v 47.122391 37.429451 45.283253
v 53.592831 39.665207 44.044189
v 53.601868 38.591648 44.672577
v 52.503529 36.965466 45.583313
v 53.595825 37.512169 45.289639
v 51.425488 36.431568 45.895618
v 52.499969 35.891945 46.201855
v 53.588665 36.439629 45.906895
v 50.346512 35.904766 46.189053
v 51.423489 35.368706 46.511139
v 53.592098 35.364773 46.534695
v 50.345596 34.841286 46.819843
v 51.420441 34.307919 47.144615
v 52.495869 34.840122 46.829014
v 49.271439 35.379642 46.488667
v 49.257053 34.296535 47.118732
v 50.329014 33.763680 47.442810
v 54.669399 36.998219 45.611469
v 54.667915 35.912319 46.223984
v 55.735439 37.546257 45.296471
v 55.743835 36.462437 45.913662
v 54.657509 38.080753 44.978077
v 55.731796 38.622181 44.660759
v 56.800156 37.015995 45.601406
v 56.801193 38.083912 44.967590
v 55.742733 39.707581 44.041004
v 57.871143 37.562237 45.290745
v 57.880264 38.633392 44.653988
v 56.804359 39.174557 44.342201
v 57.872833 36.483868 45.910557
v 56.796566 35.945969 46.210800
v 58.946609 38.108616 44.972721
v 58.950325 39.173588 44.341522
v 57.887333 39.716465 44.039131
v 58.948742 40.259605 43.716000
v 60.017902 38.644047 44.651501
v 60.022419 39.721462 44.039719
v 54.646175 39.160782 44.337818
v 61.091667 39.191158 44.354240
v 60.022465 40.810116 43.422047
v 61.103775 40.267368 43.719933
v 61.088032 38.110397 44.972988
v 60.023159 37.575523 45.277081
v 62.197720 39.726902 44.023594
v 62.177116 38.659405 44.676903
v 56.801064 40.264179 43.717117
v 58.934467 37.032009 45.600548
v 60.005268 41.896851 42.798729
v 58.941818 41.343311 43.094212
v 61.096439 41.366760 43.115513
v 57.897221 40.793865 43.408936
v 49.271168 36.452953 45.871502
v 61.077770 37.033592 45.598656
v 62.176559 37.592560 45.331474
v 58.941563 35.954788 46.229691
v 57.874947 35.404251 46.527576
v 59.995945 35.417774 46.531509
v 59.998951 36.494118 45.917675
v 58.938618 34.880829 46.845600
v 59.999199 34.355911 47.164486
v 61.079525 34.891354 46.852013
v 61.052437 35.957108 46.223347
v 44.975082 38.468731 44.666943
v 42.800579 38.463619 44.655613
v 43.892437 37.926590 44.971737
v 44.977211 37.399532 45.288033
v 42.806564 37.384602 45.266891
v 43.887997 36.842709 45.583981
v 46.037258 43.344967 41.859802
v 44.958820 44.976475 40.929821
v 46.036316 44.431507 41.243416
v 51.399368 33.243603 47.765171
v 49.244259 33.217972 47.739704
v 50.322853 32.690079 48.064285
v 49.240929 32.144230 48.368084
v 50.322803 31.615795 48.688988
v 48.154083 32.675873 48.036358
v 48.152538 31.600410 48.667122
v 49.230167 31.064829 48.995171
v 51.402561 32.169167 48.382851
v 51.400356 31.085209 49.003185
v 50.314484 30.542912 49.310154
v 48.148537 30.523268 49.289619
v 47.072632 31.063154 48.974178
v 51.384937 30.009268 49.623108
v 50.318283 29.476212 49.938046
v 49.244240 30.011202 49.631664
v 51.380440 28.939699 50.245831
v 52.453453 29.477722 49.939907
v 51.372753 27.888947 50.874657
v 52.455185 30.547085 49.314480
v 50.313942 28.420355 50.564377
v 52.446213 28.436499 50.564079
v 52.453735 27.365585 51.200413
v 49.230145 28.959406 50.242355
v 50.308468 27.350441 51.185177
v 49.232773 27.886679 50.865784
v 51.369789 26.819492 51.508503
v 48.152843 27.342451 51.161602
v 49.223389 26.805265 51.478580
v 48.155144 28.425310 50.544254
v 50.282314 26.276453 51.812096
v 51.365303 25.749727 52.141304
v 52.450645 26.293772 51.831505
v 48.148899 26.265030 51.786324
v 49.217911 25.728783 52.105839
v 53.527634 28.953438 50.270939
v 53.528477 30.023291 49.641201
v 47.070847 26.803574 51.463608
v 47.075535 27.881804 50.845112
v 52.444729 31.628454 48.691914
v 47.086769 28.960571 50.210102
v 45.995022 28.417543 50.523296
v 45.993534 26.266087 51.774242
v 45.991707 27.347685 51.155148
v 47.076462 25.735645 52.096024
v 53.520813 31.084787 49.014618
v 53.531216 27.908754 50.890331
v 50.282047 25.195032 52.443401
v 53.532166 26.841700 51.527439
v 47.061115 32.137432 48.343678
v 54.600277 30.567656 49.342152
v 54.594326 29.491825 49.969273
v 54.589653 31.636011 48.705940
v 55.664043 30.036613 49.670090
v 55.667183 32.176086 48.402893
v 55.664085 31.104382 49.034920
v 53.510338 32.170311 48.383350
v 54.596169 32.709759 48.081364
v 55.669426 28.964603 50.302940
v 54.597038 28.425722 50.609898
v 56.738949 31.641226 48.727158
v 56.742298 30.580322 49.362934
v 55.669472 27.901537 50.933456
v 54.592731 27.364393 51.236694
v 55.659920 26.839048 51.561520
v 56.739731 27.394617 51.252270
v 56.740997 26.318279 51.895065
v 54.569405 26.294039 51.857525
v 55.653324 25.769627 52.196861
v 57.822491 26.874027 51.585880
v 57.821823 25.792843 52.216942
v 56.737267 25.249449 52.523479
v 56.744949 28.445910 50.620613
v 56.739334 32.718616 48.095112
v 55.662613 33.247036 47.782028
v 56.739212 29.505934 49.994545
v 57.809757 27.938381 50.947998
v 57.814983 28.988970 50.320221
v 57.814960 30.062881 49.687641
v 57.819870 33.257607 47.784473
v 57.815876 32.189766 48.403553
v 56.742470 33.798370 47.475426
v 57.818058 31.131872 49.041763
v 58.888233 31.666307 48.716362
v 58.888584 32.729588 48.081001
v 57.815495 24.730715 52.847576
v 55.648579 24.714581 52.824093
v 59.970192 33.286469 47.785870
v 58.882198 24.207325 53.168682
v 58.894264 25.277157 52.543335
v 57.807434 23.666052 53.472668
v 56.727684 24.196064 53.134747
v 59.961132 32.208767 48.406124
v 58.882969 23.146229 53.802906
v 57.796959 22.603352 54.104561
v 61.051533 32.767998 48.105957
v 61.043198 31.690023 48.743717
v 59.960831 31.142410 49.051796
v 56.714931 23.131231 53.779884
v 58.876060 22.080378 54.434113
v 57.794495 21.534767 54.739365
v 56.713959 22.064531 54.410519
v 55.628166 23.662930 53.450001
v 55.631992 22.593588 54.088425
v 55.626114 21.514194 54.700245
v 54.554150 22.054600 54.384674
v 54.543869 23.120192 53.753796
v 56.691586 20.992033 55.037720
v 55.633419 20.455458 55.345150
v 54.554428 20.981411 55.014297
v 53.464146 21.505119 54.677208
v 53.470245 22.583141 54.046661
v 53.470085 23.650368 53.422421
v 54.542248 24.191305 53.122974
v 54.563244 19.915894 55.649223
v 55.631123 19.389458 55.980446
v 56.693020 19.931993 55.678753
v 58.888527 33.813671 47.463161
v 58.893517 21.028835 55.066853
v 59.957268 21.558472 54.750584
v 59.943733 22.619751 54.115749
v 53.458630 24.723898 52.780079
v 52.391834 24.180204 53.085262
v 52.391907 23.100817 53.713009
v 51.307373 23.633909 53.378326
v 52.386429 25.252275 52.444992
v 51.304077 24.707132 52.749535
v 50.217823 24.166170 53.042515
v 50.210732 23.082144 53.678329
v 51.308270 22.556061 54.015011
v 49.111153 23.612442 53.347767
v 49.126438 22.543974 53.988220
v 50.211903 22.010612 54.315903
v 49.141056 21.479641 54.616413
v 49.122227 24.702942 52.716450
v 50.198708 20.944595 54.939510
v 51.277313 21.483335 54.640377
v 52.378727 22.026318 54.345165
v 52.346809 20.956198 54.977489
v 51.271233 20.413593 55.275803
v 62.115929 31.163578 49.070213
v 53.418194 20.432283 55.312321
v 52.348137 19.885212 55.623161
v 63.174564 31.694075 48.757137
v 62.113609 30.103838 49.687054
v 63.174999 30.631607 49.385628
v 61.034248 30.626188 49.362713
v 62.111668 32.229511 48.434002
v 51.261604 19.337038 55.929611
v 61.026104 29.558701 49.978802
v 59.966839 30.093746 49.671314
v 52.348476 18.813601 56.266693
v 53.432606 19.363426 55.961071
v 48.031483 24.150509 53.037903
v 48.035988 23.076946 53.659332
v 53.430595 18.299185 56.605515
v 54.515232 18.838766 56.288177
v 52.352371 17.753630 56.909592
v 50.175350 19.863655 55.567635
v 51.271378 18.271469 56.569801
v 63.174141 29.568375 50.018356
v 64.240677 30.104990 49.711048
v 50.190044 18.787489 56.217495
v 50.198814 17.731953 56.864773
v 51.273537 17.207054 57.207253
v 64.228149 31.164516 49.071846
v 52.338707 16.683228 57.523319
v 51.270744 16.140574 57.830307
v 50.200592 16.667698 57.500141
v 53.415352 17.217699 57.223969
v 57.797924 20.466049 55.382626
v 54.484844 16.685259 57.543976
v 54.476578 17.753006 56.919273
v 53.423840 16.152386 57.857948
v 58.883247 30.606287 49.350342
v 54.491608 15.623569 58.183369
v 53.414337 15.087322 58.492455
v 52.325562 15.614253 58.147423
v 54.481876 14.547543 58.829422
v 55.571991 15.090906 58.515419
v 55.576218 16.161985 57.871979
v 55.568916 14.025624 59.154453
v 55.570881 17.223629 57.235687
v 56.647701 15.630624 58.204639
v 56.648888 16.698990 57.572422
v 56.644909 14.561312 58.845043
v 57.712261 16.165211 57.898495
v 57.717094 17.232267 57.268700
v 56.651958 17.765768 56.946590
v 54.579407 33.774670 47.462414
v 55.671509 34.334530 47.170399
v 53.500561 34.308624 47.152573
v 54.582790 34.860710 46.841362
v 53.499763 33.234371 47.770813
v 54.566334 25.221525 52.492550
v 57.722385 18.302694 56.650127
v 58.782196 16.702015 57.595974
v 58.777985 17.764336 56.956306
v 57.711201 19.372808 56.029537
v 56.646320 18.825838 56.327732
v 59.856812 18.313469 56.664131
v 59.847614 17.235256 57.281231
v 55.566494 18.279007 56.625484
v 58.776695 18.831039 56.334812
v 48.037056 25.238003 52.393841
v 48.058189 22.016726 54.293579
v 48.165211 33.753792 47.418751
v 58.907639 26.342051 51.912582
v 62.113369 29.053600 50.297729
v 53.404392 14.003886 59.135822
v 52.490974 32.728630 48.074848
v 54.473965 13.470106 59.458652
v 45.992397 25.181149 52.408012
v 44.902634 26.805786 51.441254
v 44.903378 25.720865 52.079437
v 43.812435 26.268908 51.741222
v 43.814548 27.339502 51.103733
v 44.912441 27.890152 50.809635
v 42.721500 26.803503 51.400845
v 42.724339 25.725975 52.054680
v 43.814423 25.190544 52.383888
v 57.808411 34.337109 47.159565
v 63.172943 28.509750 50.653683
v 64.241211 29.046278 50.350803
v 45.980961 24.101919 53.042767
v 44.900703 24.642605 52.718414
v 47.064579 24.648579 52.734409
v 44.895599 23.568186 53.351868
v 43.810467 24.097122 53.020252
v 47.052536 23.560801 53.358925
v 44.872471 22.494625 53.968700
v 43.815853 23.028297 53.658508
v 45.967140 23.040182 53.674953
v 42.724155 22.483963 53.972260
v 42.728554 23.566835 53.329586
v 43.741734 21.881657 54.165863
v 47.043652 22.501711 54.004944
v 41.637611 24.104326 53.005810
v 41.647163 23.019894 53.630241
v 42.716301 24.653156 52.702888
v 52.326813 14.536532 58.807140
v 52.316467 13.458866 59.425014
v 53.399342 12.928010 59.758263
v 59.956020 24.757862 52.870396
v 59.944569 23.677877 53.484207
v 38.453262 43.812054 41.539127
v 53.456982 25.795177 52.136791
v 49.124359 17.206469 57.167564
v 50.196583 15.596794 58.121105
v 49.122952 16.128668 57.794430
v 41.626118 25.188934 52.373535
v 48.026001 16.657650 57.460331
v 48.030510 15.577594 58.082256
v 49.113804 15.045880 58.410812
v 34.098488 51.454121 37.136124
v 64.236244 27.984667 50.986645
v 65.308464 28.526091 50.685513
v 65.303169 29.591677 50.038441
v 48.193359 35.918011 46.176582
v 48.188946 36.998817 45.546089
v 52.475506 33.805767 47.439983
v 58.788166 15.634122 58.229549
v 47.110092 42.798676 42.172623
v 57.709492 15.098713 58.533924
v 57.703358 14.038262 59.164333
v 58.776043 14.577941 58.862534
v 46.034657 45.516376 40.620148
v 48.150600 29.470940 49.916946
v 40.544136 24.644630 52.678486
v 40.552643 23.556652 53.310310
v 48.069416 20.948397 54.918209
v 49.141018 20.408747 55.242523
v 59.850586 16.172939 57.923359
v 45.962605 21.962734 54.266689
v 38.438805 50.373447 37.797932
v 38.434612 49.283035 38.420334
v 37.347321 50.918896 37.485794
v 62.180820 35.441620 46.536160
v 62.181339 34.369560 47.168171
v 61.082638 33.819946 47.481682
v 49.116932 18.259388 56.515007
v 41.688412 47.671795 39.368977
v 60.926155 17.788158 56.979969
v 60.913448 16.712866 57.615971
v 39.535015 43.280888 41.855896
v 57.700146 12.971137 59.782986
v 56.631817 13.502812 59.480377
v 58.773254 13.518583 59.490353
v 58.883736 29.533344 49.994804
v 58.875687 28.482883 50.627674
v 59.962654 29.011696 50.319817
v 61.030075 28.492012 50.640652
v 40.536041 25.722040 52.027596
v 59.957855 27.967413 50.959450
v 62.112103 27.978788 50.971462
v 61.020489 27.437597 51.268398
v 58.889065 27.448748 51.258549
v 59.965530 26.910616 51.587379
v 62.097572 26.916050 51.598717
v 61.025192 26.373505 51.901466
v 40.543095 26.806435 51.392487
v 62.093559 25.851955 52.229317
v 63.169655 26.388472 51.919945
v 63.165741 27.461067 51.281963
v 40.544991 27.896261 50.774487
v 63.174717 25.332098 52.548954
v 64.233063 25.859488 52.237270
v 64.232430 26.924250 51.606754
v 65.297821 26.400000 51.926720
v 39.459373 27.350595 51.065033
v 65.300766 27.468605 51.302685
v 39.460556 28.442436 50.434353
v 38.373775 27.895708 50.743347
v 38.374554 26.813431 51.374172
v 40.541210 28.991161 50.131363
v 39.458523 29.528852 49.805546
v 38.379845 28.985989 50.109871
v 37.290306 28.436737 50.417015
v 37.279037 27.347668 51.049332
v 37.288349 29.528605 49.788700
v 36.215813 28.989435 50.107307
v 37.270996 26.270954 51.677666
v 36.188824 26.811552 51.363838
v 36.188370 27.887339 50.728199
v 35.092564 27.343105 51.034260
v 35.099693 28.427832 50.406487
v 39.461349 26.287760 51.692280
v 38.374317 25.739187 52.001106
v 34.010937 27.879292 50.713028
v 34.011703 28.980536 50.083160
v 37.283970 25.204292 52.308952
v 38.368099 24.666443 52.629761
v 39.451988 25.211407 52.324917
v 35.099365 29.540630 49.776169
v 32.927242 28.439610 50.380302
v 32.920242 29.523453 49.749275
v 34.009041 30.070793 49.445625
v 32.920315 27.336645 51.015491
v 34.005585 26.797304 51.342766
v 35.095284 30.626764 49.136517
v 34.009724 31.165848 48.822025
v 32.922951 30.619829 49.127056
v 39.455090 30.619698 49.179142
v 32.920864 31.708334 48.498993
v 33.991432 32.248528 48.189274
v 35.081425 31.712313 48.511997
v 31.841000 31.174320 48.808964
v 31.833767 32.257652 48.184181
v 32.906712 32.794334 47.860626
v 31.830139 30.076546 49.417427
v 40.540649 30.082468 49.501049
v 31.820959 33.339264 47.543175
v 32.902096 33.878986 47.233063
v 33.993073 33.341454 47.550343
v 38.374718 30.069088 49.480156
v 66.374893 26.949125 51.628162
v 66.372009 28.012424 50.997501
v 64.222015 24.791445 52.873817
v 65.302681 25.330856 52.557117
v 36.189400 30.101471 49.453274
v 35.086483 26.263493 51.664047
v 33.994999 25.713257 51.971401
v 32.900486 26.244511 51.646553
v 36.189503 31.173019 48.816528
v 37.271053 30.641415 49.139637
v 65.296318 24.271778 53.193474
v 66.373535 24.810337 52.885220
v 66.374969 25.877298 52.254585
v 64.221527 23.735861 53.503990
v 65.299866 23.208004 53.815865
v 66.366676 23.753447 53.513367
v 67.434174 24.283409 53.197468
v 67.424644 23.230392 53.816353
v 66.375648 22.702850 54.130234
v 67.419151 25.337017 52.562847
v 68.490799 22.712053 54.136120
v 68.479263 23.767624 53.504539
v 67.426437 22.178114 54.436817
v 68.488060 24.815876 52.886955
v 69.537727 24.303698 53.191547
v 69.541168 23.251810 53.828175
v 66.377419 21.658159 54.754162
v 65.317986 22.184326 54.433380
v 70.603798 24.852003 52.889606
v 70.603798 23.788662 53.520302
v 69.535156 25.370373 52.560509
v 70.598862 25.919147 52.247559
v 71.667496 24.326704 53.206352
v 71.660950 23.261246 53.825691
v 70.585304 22.727581 54.134495
v 71.670715 25.402618 52.579792
v 65.302055 21.127295 55.058472
v 66.369690 20.603725 55.381020
v 67.440514 21.128960 55.066730
v 37.273800 31.719719 48.510818
v 36.185448 32.264816 48.194962
v 38.354763 31.182787 48.829426
v 38.355110 32.265182 48.201527
v 37.267464 32.804028 47.871513
v 39.436577 32.815598 47.891651
v 39.437840 31.731710 48.524990
v 38.353333 33.351799 47.558144
v 40.518749 32.277737 48.214611
v 40.526020 31.198490 48.843918
v 41.605457 30.665300 49.164257
v 39.440327 33.906502 47.263523
v 41.607784 31.744724 48.530834
v 36.195190 33.356857 47.557083
v 40.531616 33.372417 47.587959
v 37.265816 33.891777 47.232658
v 38.360893 34.445683 46.941593
v 32.884903 25.156452 52.274857
v 31.797148 25.699028 51.965771
v 31.809132 26.793356 51.331440
v 31.836563 28.976421 50.049118
v 36.191986 25.740305 51.989037
v 31.802250 24.618996 52.592869
v 33.963348 24.635624 52.606079
v 32.875610 24.083321 52.907211
v 37.266956 34.988884 46.619934
v 33.954132 23.547628 53.227230
v 35.049107 24.096495 52.912182
v 35.047890 25.187767 52.285431
v 31.773890 23.529877 53.211933
v 32.863098 22.991972 53.544441
v 39.441818 35.007259 46.636292
v 31.767975 22.436308 53.841488
v 33.951420 22.453440 53.868080
v 32.862812 21.900826 54.175079
v 31.766258 21.351976 54.481750
v 32.859962 20.819807 54.807911
v 33.944496 21.366413 54.502289
v 31.767113 20.275789 55.116596
v 32.852520 19.736340 55.432865
v 33.949322 20.290340 55.126125
v 35.023273 21.923195 54.204819
v 35.030277 20.838894 54.838284
v 30.673986 20.804312 54.786861
v 30.675047 21.887108 54.151917
v 30.674274 22.978659 53.521584
v 32.848724 18.657866 56.055901
v 33.954281 19.208273 55.758209
v 35.029869 22.995222 53.545212
v 30.683048 24.077097 52.888409
v 31.751089 19.196171 55.731052
v 29.586344 21.355164 54.459682
v 29.585262 22.429539 53.831890
v 35.035748 19.758749 55.452843
v 38.347412 35.542324 46.316372
v 32.897522 34.972454 46.602200
v 33.989655 34.430557 46.929516
v 39.441910 36.096035 46.005394
v 33.985962 35.534519 46.296585
v 31.799925 34.427433 46.913055
v 31.804256 35.524868 46.278675
v 33.985325 36.633541 45.661728
v 32.891903 36.088020 45.971798
v 30.707760 34.984512 46.589878
v 30.701794 36.073509 45.952507
v 30.700211 33.892097 47.232758
v 31.796944 36.624733 45.648376
v 32.888309 37.187073 45.336529
v 30.690718 37.167534 45.311523
v 31.792770 37.727978 45.015327
v 32.888630 38.284073 44.711201
v 33.979958 37.742973 45.027237
v 33.979507 38.844273 44.400112
v 32.883045 39.384087 44.085358
v 31.791018 38.831219 44.384487
v 29.606810 35.539120 46.262241
v 32.882267 40.485519 43.459591
v 31.788134 39.932629 43.757912
v 33.971355 39.942753 43.775742
v 30.699287 39.373951 44.055000
v 30.686777 38.273243 44.672932
v 33.977482 41.047642 43.149921
v 31.787434 41.036381 43.131901
v 32.884502 41.586399 42.823807
v 35.070042 40.509411 43.457703
v 35.062580 41.592033 42.815388
v 33.971146 42.136978 42.495731
v 36.140163 41.066299 43.139309
v 36.139118 42.136086 42.502674
v 29.603521 36.621525 45.628113
v 30.698505 40.481644 43.425430
v 35.066143 39.412872 44.087311
v 35.074295 34.996540 46.614594
v 35.071678 36.088650 45.986031
v 29.610929 34.449818 46.902348
v 31.788422 42.130466 42.479740
v 36.160439 39.979801 43.773178
v 37.228832 40.535904 43.457455
v 37.224075 41.615406 42.815376
v 29.605917 39.939514 43.733379
v 30.698368 41.577572 42.789967
v 29.594267 41.019894 43.092312
v 28.522018 35.008511 46.575615
v 28.515993 36.090385 45.937592
v 29.607555 42.113152 42.460922
v 28.485388 41.551613 42.770325
v 28.490776 40.479515 43.413086
v 29.603924 43.220215 41.850418
v 28.508663 42.661583 42.144508
v 30.696207 42.671501 42.154720
v 27.409269 42.108501 42.444214
v 27.410721 43.216805 41.828587
v 28.501314 43.770432 41.525051
v 27.377779 41.003868 43.075623
v 26.327080 43.769501 41.509510
v 26.326588 42.666817 42.126438
v 27.370373 39.925945 43.727619
v 27.403305 44.321140 41.199886
v 26.268852 40.456219 43.385326
v 26.266600 39.368465 44.012939
v 27.368584 38.831402 44.341133
v 28.449560 39.385765 44.037834
v 26.286163 41.549217 42.753677
v 29.597433 44.326355 41.212669
v 28.497709 44.870495 40.897858
v 25.172297 39.909508 43.712856
v 25.169870 41.014080 43.072262
v 24.083384 41.569481 42.772919
v 35.074615 38.316410 44.709801
v 25.166235 42.106892 42.444241
v 24.066153 40.476604 43.380619
v 29.584723 45.421173 40.581615
v 37.247543 36.085861 45.988762
v 38.347523 36.632545 45.680611
v 29.610487 38.831852 44.364815
v 38.353535 37.731342 45.065147
v 37.259109 37.185760 45.363197
v 39.436672 37.185555 45.371876
v 39.431396 38.280426 44.745838
v 37.262699 38.289608 44.740589
v 38.343254 38.831337 44.436626
v 35.075508 33.891014 47.242718
v 37.225605 42.689823 42.197708
v 39.445759 24.142887 52.962479
v 41.613106 26.272398 51.704090
v 41.609966 27.346647 51.070400
v 39.438328 23.064356 53.586472
v 38.354553 23.598763 53.256962
v 35.088100 32.814781 47.886505
v 41.607857 28.446369 50.440079
v 41.607628 29.535252 49.824532
v 35.076183 37.193592 45.356030
v 42.696991 27.917198 50.756264
v 42.686150 28.990700 50.137714
v 25.166502 38.824612 44.335926
v 26.253965 38.278286 44.652020
v 25.159674 37.735771 44.967693
v 24.066727 38.281368 44.651237
v 24.068657 39.377132 44.014259
v 27.359270 37.743114 44.978683
v 26.249441 37.188881 45.284733
v 28.442345 38.297974 44.652290
v 28.444033 37.198811 45.282104
v 27.356771 36.658371 45.604076
v 27.426796 35.556137 46.246628
v 65.299271 20.068232 55.677479
v 66.357162 19.529299 55.997810
v 64.233284 20.591307 55.354374
v 64.233429 19.541594 55.960629
v 65.296196 19.018930 56.278755
v 67.440254 20.070925 55.699066
v 64.228844 22.677320 54.136131
v 30.698275 26.235617 51.649708
v 68.473740 19.536249 55.997707
v 67.435684 19.020096 56.312988
v 68.478859 20.596491 55.386520
v 68.495804 18.486685 56.615669
v 67.428337 17.964487 56.923016
v 66.357018 18.489704 56.605762
v 69.560013 17.958784 56.930294
v 69.561150 19.016340 56.300735
v 68.495377 17.437923 57.242619
v 68.489609 16.382393 57.854259
v 67.427078 16.915331 57.540249
v 69.560280 16.912159 57.552677
v 67.441544 15.864522 58.152252
v 68.488129 15.341646 58.459740
v 69.534828 15.858894 58.152180
v 66.368988 15.337403 58.447479
v 66.379013 16.404570 57.836266
v 70.596733 16.391857 57.843208
v 70.602242 15.334643 58.465485
v 69.533981 14.803679 58.766727
v 67.436867 14.810288 58.768192
v 66.361557 17.452700 57.220131
v 70.620453 17.448723 57.237503
v 65.315163 15.883384 58.145916
v 65.323029 16.947908 57.529606
v 68.488358 14.292010 59.073891
v 71.665756 15.870830 58.156582
v 70.591263 14.272439 59.071354
v 71.661873 14.804873 58.768047
v 71.648384 16.922892 57.530655
v 64.246681 15.357594 58.461788
v 64.246117 16.419634 57.834690
v 65.321358 14.831310 58.766312
v 69.538620 13.755966 59.382092
v 67.424583 13.782223 59.388248
v 66.385338 14.280360 59.089542
v 68.488876 13.250392 59.697815
v 72.711540 14.270392 59.053627
v 71.657921 13.745806 59.372295
v 72.719757 15.341669 58.464722
v 71.677086 17.982676 56.915184
v 70.616226 18.519178 56.623657
v 71.667938 19.052927 56.291161
v 72.736244 17.456631 57.217331
v 72.737648 18.523542 56.606186
v 73.793320 19.054029 56.286068
v 73.800972 17.995705 56.902885
v 64.249977 17.482336 57.207047
v 72.733261 19.595304 55.987598
v 65.311256 18.010302 56.886951
v 71.666183 20.120136 55.665382
v 70.606293 19.596096 55.983261
v 71.657486 12.688762 59.970520
v 72.703712 13.207551 59.644989
v 70.594009 13.223520 59.672928
v 69.546730 12.709557 60.001545
v 30.703674 25.153938 52.272350
v 25.236471 43.215958 41.797989
v 26.308735 44.865479 40.875050
v 25.236217 44.319016 41.185814
v 68.474991 21.644991 54.740040
v 69.536331 20.071022 55.694248
v 69.541664 21.126780 55.071018
v 72.715332 16.399141 57.837635
v 70.592590 20.612633 55.377991
v 30.758488 31.727617 48.495907
v 30.750437 30.631882 49.106602
v 71.653618 21.156364 55.063702
v 70.578178 21.680347 54.749107
v 73.787354 20.123837 55.660191
v 72.724022 20.659004 55.357155
v 24.132786 44.868362 40.852688
v 25.241203 45.426430 40.561184
v 24.138756 43.773727 41.494099
v 29.598680 37.720932 44.999256
v 28.513405 20.820099 54.764217
v 29.582611 20.277618 55.086266
v 28.508713 21.899639 54.130577
v 28.509224 19.718798 55.385281
v 27.425049 20.274195 55.071301
v 27.421270 21.368866 54.430626
v 27.422533 19.185768 55.702553
v 26.331926 19.735342 55.384048
v 26.340775 20.824629 54.751976
v 26.342670 21.930838 54.119370
v 25.238607 21.370937 54.429062
v 25.238415 20.274347 55.046314
v 27.425406 22.464819 53.799019
v 25.237179 19.186377 55.677769
v 24.143309 19.732777 55.357353
v 25.232046 18.101803 56.305401
v 24.147839 20.824463 54.735958
v 24.154516 18.647348 55.980087
v 24.142776 17.563957 56.608238
v 25.229538 17.022223 56.939117
v 26.326773 17.570477 56.632484
v 26.327797 18.658955 56.006454
v 24.146528 16.490173 57.254745
v 25.232029 15.955997 57.570251
v 26.314671 16.489004 57.252586
v 23.028692 19.168550 55.639904
v 23.038258 20.272446 55.031174
v 23.051933 18.102097 56.275177
v 21.932842 19.712152 55.331249
v 21.936956 20.816074 54.709229
v 23.024681 21.374762 54.408512
v 21.939154 21.923197 54.095852
v 20.855293 21.373213 54.397602
v 20.839598 20.264271 55.003387
v 23.049185 17.028210 56.909874
v 26.314241 15.410978 57.883816
v 27.407000 15.958871 57.569172
v 27.400860 17.044434 56.938774
v 25.216780 14.865438 58.188774
v 28.499512 16.511690 57.250389
v 28.492105 15.426682 57.889015
v 27.402672 14.880397 58.198696
v 28.494419 14.347957 58.531643
v 27.395849 13.796036 58.835575
v 26.308392 14.336390 58.504074
v 28.486042 13.253182 59.157455
v 29.590075 13.815519 58.860611
v 26.302559 13.254696 59.132622
v 29.590734 12.724051 59.487057
v 29.584229 14.906778 58.209564
v 30.679632 13.276622 59.173820
v 30.673481 14.368801 58.535774
v 25.208822 13.786284 58.805145
v 30.684202 12.194946 59.811241
v 31.774143 12.747301 59.511150
v 31.772825 13.835332 58.873497
v 29.590010 11.639874 60.111961
v 30.675924 11.110417 60.444115
v 31.767511 11.659305 60.147964
v 28.501053 12.176563 59.781502
v 28.497080 11.092244 60.415810
v 29.583452 10.554627 60.741375
v 29.582432 15.979714 57.572891
v 24.102798 14.319420 58.473034
v 24.118475 13.231939 59.123356
v 25.210686 12.701303 59.447521
v 30.671253 15.451591 57.889515
v 32.848724 12.202662 59.836441
v 32.858303 13.294598 59.207417
v 26.309916 12.179403 59.768951
v 27.392744 12.724554 59.464069
v 29.580580 17.068073 56.927814
v 28.500647 17.611485 56.614735
v 24.114447 12.152280 59.752186
v 31.777842 14.927442 58.230034
v 25.200230 11.609805 60.078274
v 23.013855 11.602724 60.055523
v 23.024233 12.698158 59.427494
v 24.097647 11.053670 60.382271
v 23.012363 10.520389 60.681866
v 21.923512 11.059993 60.357533
v 21.924843 12.154027 59.739716
v 21.927626 13.241644 59.098400
v 20.835773 12.704556 59.409901
v 20.836830 11.611994 60.040047
v 23.005268 13.778124 58.776936
v 19.745857 11.060092 60.327171
v 19.741659 12.164233 59.710197
v 20.839945 10.521391 60.663643
v 18.653763 10.516554 60.639236
v 18.657187 11.612333 60.013115
v 19.755224 9.979018 60.955414
v 17.551123 9.964520 60.939964
v 17.549541 11.053077 60.301044
v 18.650635 9.423677 61.267059
v 17.542688 8.861853 61.562817
v 16.453037 9.407525 61.241241
v 16.460157 10.511455 60.607811
v 15.356810 8.854852 61.539230
v 16.451368 8.312973 61.872387
v 15.359641 9.959357 60.918175
v 14.262208 8.307385 61.841366
v 15.366413 7.770295 62.181492
v 14.264984 10.510174 60.599495
v 15.355674 11.058436 60.280918
v 14.265815 9.411588 61.220261
v 13.166415 9.965790 60.910412
v 14.282029 11.624739 59.973068
v 13.173831 11.061348 60.276592
v 14.261511 7.218362 62.481697
v 15.343654 6.680336 62.815651
v 16.461037 7.237050 62.515903
v 12.091025 11.621071 59.970905
v 12.088212 10.519391 60.599205
v 13.183589 12.164824 59.650600
v 21.933149 9.985833 60.992676
v 20.836449 9.430634 61.302284
v 16.469816 11.619504 59.978760
v 18.641724 8.328011 61.896946
v 19.745199 8.887761 61.598835
v 12.091166 12.722233 59.343880
v 10.994931 12.171088 59.650253
v 12.083012 13.820620 58.692917
v 13.173725 13.267795 59.012295
v 10.994084 13.272563 59.014805
v 10.996029 11.075317 60.277233
v 17.544209 7.771070 62.199612
v 21.955875 16.486456 57.223358
v 17.561436 12.160913 59.685089
v 21.952883 17.579390 56.577358
v 23.045485 15.938460 57.542137
v 24.136112 15.411520 57.870243
v 26.290728 11.092065 60.395386
v 27.386656 11.638841 60.084557
v 27.375004 10.551566 60.712646
v 26.291077 9.999772 61.025383
v 25.189482 10.538702 60.697529
v 15.370485 12.165873 59.654423
v 21.940893 23.014673 53.455883
v 23.030546 22.471987 53.775078
v 23.026018 23.559954 53.142929
v 20.861258 22.472782 53.764736
v 19.783957 21.936930 54.073593
v 19.784922 23.026815 53.439812
v 20.871120 23.571941 53.125092
v 21.939138 24.104570 52.818630
v 19.800323 24.124184 52.803352
v 18.693972 23.578718 53.100948
v 18.698685 22.479527 53.738964
v 19.806637 25.224760 52.176205
v 18.718327 24.674212 52.481045
v 20.892748 24.679478 52.493633
v 24.129761 23.027832 53.463085
v 24.131721 21.941313 54.112495
v 17.627337 24.126734 52.778019
v 17.608143 25.218302 52.146851
v 18.705599 25.773554 51.842445
v 32.852173 14.380010 58.561436
v 27.393953 18.144934 56.314278
v 36.120148 23.549868 53.242252
v 36.108494 22.459948 53.872490
v 13.181897 8.864080 61.531910
v 36.111107 24.648439 52.611046
v 37.201237 23.012611 53.565472
v 37.200890 24.107069 52.938587
v 71.644920 22.221478 54.441601
v 69.493355 22.211412 54.426987
v 68.471085 25.877291 52.242184
v 41.707996 37.918644 44.953014
v 41.698689 39.013950 44.333035
v 63.170246 24.283430 53.181686
v 62.100723 24.812874 52.863430
v 31.839739 27.905945 50.687233
v 29.570971 18.163719 56.288841
v 30.677393 16.539762 57.261883
v 30.673164 17.631889 56.620712
v 59.956810 20.503677 55.380192
v 31.762684 16.005196 57.582626
v 31.766722 17.096756 56.950867
v 30.666172 18.727665 55.979992
v 31.766638 18.195274 56.318123
v 61.032799 21.046827 55.080654
v 61.029335 22.103205 54.435627
v 61.030861 19.991356 55.705879
v 62.090908 20.524948 55.385918
v 62.098721 21.588177 54.767754
v 61.043999 23.178873 53.817818
v 62.104008 22.648705 54.136772
v 63.151299 21.065575 55.085987
v 63.161934 22.125494 54.452801
v 62.097336 19.466494 55.997955
v 63.151318 20.003401 55.687576
v 61.029823 18.923841 56.319805
v 59.960701 19.457708 55.996025
v 51.264606 15.070642 58.456142
v 46.066036 36.876106 45.614960
v 44.978973 36.323807 45.906433
v 59.835548 15.112471 58.554104
v 43.904984 35.781727 46.203285
v 44.979408 35.242062 46.520721
v 46.062359 35.795826 46.227661
v 30.717134 27.341820 51.008396
v 46.072109 34.710239 46.836670
v 47.138424 35.261158 46.538094
v 47.131290 36.355991 45.915775
v 48.218105 34.726639 46.853607
v 47.140213 34.179676 47.150517
v 29.615572 26.803499 51.306351
v 29.633583 27.895037 50.691036
v 30.721151 28.426210 50.363411
v 28.517004 26.244312 51.598854
v 28.527767 27.342613 50.970959
v 29.603016 25.711983 51.930607
v 28.525072 28.446598 50.351097
v 27.435125 27.894510 50.650818
v 27.424059 26.786907 51.273453
v 29.607065 24.626467 52.566708
v 28.509966 25.153185 52.229576
v 27.429762 24.623411 52.558899
v 27.421129 25.697681 51.923122
v 28.517345 24.080698 52.883385
v 26.319353 27.332762 50.952454
v 29.621330 28.977297 50.051273
v 26.307735 26.239830 51.594166
v 26.327618 25.165493 52.236805
v 28.508772 29.539223 49.725067
v 27.428833 28.993280 50.031689
v 26.342648 24.095484 52.875095
v 27.416376 30.081812 49.397678
v 26.333073 29.538321 49.702225
v 26.342236 28.446104 50.328716
v 25.243908 24.627707 52.546368
v 25.238977 25.701813 51.918114
v 25.264090 27.911240 50.639500
v 25.265043 29.001434 50.017303
v 29.592279 23.543549 53.198437
v 24.190361 28.472107 50.325802
v 24.178568 29.552027 49.691483
v 25.262119 30.090158 49.384193
v 23.096947 27.944574 50.625008
v 23.096352 29.037998 50.007599
v 23.103249 30.128536 49.363083
v 24.191090 27.391060 50.943531
v 22.016359 29.587378 49.666111
v 22.008833 28.501434 50.298637
v 24.194344 30.678541 49.039024
v 22.014345 30.682724 49.036819
v 23.105652 31.224867 48.725792
v 25.279951 31.229977 48.725903
v 23.106956 32.323444 48.087097
v 22.011236 31.779385 48.402252
v 24.200520 31.779465 48.408997
v 25.277996 32.325104 48.103439
v 24.200911 32.877357 47.769444
v 26.365210 30.688383 49.043568
v 26.367460 31.783543 48.416111
v 20.913649 32.327564 48.080177
v 22.008095 32.880962 47.767120
v 20.918938 31.230000 48.705940
v 25.283268 33.427887 47.476875
v 26.369062 32.879379 47.793697
v 20.924721 30.147938 49.351357
v 25.271416 26.825165 51.267563
v 19.811842 32.877598 47.756901
v 20.910419 33.431984 47.439976
v 24.160318 26.269482 51.562859
v 19.817875 31.774029 48.384968
v 20.937073 29.051447 49.975922
v 24.209129 33.988953 47.139767
v 23.112680 33.427826 47.455795
v 24.211409 35.089867 46.489204
v 23.114523 34.539890 46.803837
v 25.308935 34.553780 46.824738
v 25.317835 35.656029 46.181652
v 23.129774 35.649139 46.173309
v 24.220312 36.196411 45.861752
v 26.408749 35.108402 46.502243
v 26.393312 34.013577 47.137997
v 22.021730 33.997093 47.114464
v 22.028942 35.097599 46.479061
v 27.476105 33.470387 47.453899
v 27.480032 34.571926 46.822315
v 20.940317 34.556595 46.786789
v 20.947603 35.663651 46.154030
v 22.039598 36.211170 45.849304
v 28.565659 34.034008 47.139229
v 26.407387 36.210144 45.861042
v 25.315943 36.743927 45.542526
v 23.126974 36.750595 45.547436
v 24.203438 37.290737 45.225639
v 19.853849 35.110786 46.462021
v 19.849501 34.019012 47.099731
v 27.454374 32.335171 48.103733
v 18.764515 34.569080 46.771084
v 18.755850 35.670322 46.135754
v 19.856455 36.223034 45.820377
v 17.652554 35.122559 46.441307
v 17.650156 36.221703 45.793468
v 18.753281 36.782223 45.481400
v 19.828802 30.690416 49.023216
v 17.655607 37.348000 45.159367
v 18.757435 37.896191 44.849133
v 19.861294 37.349579 45.172394
v 16.551563 36.780571 45.467342
v 16.542952 37.889980 44.815884
v 16.550419 35.678703 46.117172
v 15.458024 37.348522 45.157990
v 15.455965 36.240295 45.773762
v 15.445864 35.135632 46.424946
v 14.359045 35.694340 46.081619
v 14.346651 36.796284 45.451225
v 16.539093 34.590206 46.733345
v 13.246045 37.361221 45.139618
v 13.248382 36.247185 45.779160
v 14.353599 37.920456 44.819443
v 13.265459 35.147980 46.403927
v 14.356939 34.591740 46.717766
v 15.459105 38.449429 44.509628
v 15.460667 34.055004 47.048759
v 14.344918 33.493889 47.359783
v 13.252685 34.047253 47.036140
v 16.550611 33.504757 47.359909
v 15.459347 32.957798 47.690548
v 13.251269 32.948727 47.661011
v 12.152270 34.600906 46.717949
v 12.147184 33.498142 47.342594
v 14.341263 32.396294 47.993843
v 11.048464 32.956383 47.660946
v 11.040635 34.054821 47.028267
v 12.145125 32.404194 47.980137
v 12.139775 37.917160 44.804184
v 12.131253 36.808506 45.444118
v 13.253081 38.477547 44.498421
v 11.043636 31.860090 48.292839
v 12.142373 31.311756 48.611988
v 13.237020 31.862917 48.294636
v 12.164807 35.700008 46.084362
v 11.054366 35.170616 46.420811
v 9.958776 34.617229 46.724781
v 9.928824 33.506065 47.335262
v 28.567415 32.933090 47.774544
v 18.752680 38.999374 44.221798
v 17.660751 38.448215 44.521446
v 19.850893 38.458038 44.549633
v 19.852879 39.554394 43.900337
v 17.659605 39.549084 43.885460
v 18.756729 40.100292 43.570572
v 18.770729 41.215435 42.932766
v 19.865545 40.676319 43.268623
v 17.669664 40.663044 43.242249
v 18.770727 42.317165 42.291275
v 17.671360 41.762691 42.593399
v 16.578444 41.224346 42.913174
v 16.576340 40.122402 43.551636
v 19.864357 41.773872 42.615467
v 16.566750 39.000175 44.189327
v 20.960512 42.325832 42.299023
v 20.965092 41.231678 42.940407
v 19.858877 42.870529 41.976334
v 20.958160 40.118313 43.591255
v 20.952154 39.023998 44.231541
v 22.057323 41.781124 42.626518
v 22.062595 40.695473 43.264420
v 22.055862 39.582329 43.910225
v 16.586334 42.321625 42.273819
v 17.676273 42.875221 41.967190
v 22.051647 42.879040 42.000153
v 20.970251 43.427753 41.679573
v 17.672207 43.973152 41.327862
v 16.573105 43.423794 41.634518
v 18.764875 43.426674 41.649326
v 18.763964 44.527641 41.022522
v 16.573116 44.525730 40.997734
v 17.670040 45.079025 40.696758
v 18.757372 45.629883 40.384857
v 17.666723 46.183117 40.053829
v 16.575186 45.638969 40.375507
v 15.482121 43.986214 41.307564
v 15.476053 45.081402 40.680233
v 16.577726 46.729855 39.734116
v 14.384997 44.542248 40.991493
v 14.378131 43.444489 41.625217
v 15.479392 42.893909 41.935272
v 15.477457 46.189846 40.050953
v 19.858803 45.090611 40.713085
v 19.861214 43.982971 41.342060
v 14.380597 45.641331 40.356457
v 13.283011 45.091957 40.666729
v 13.288754 43.997971 41.312634
v 12.187800 45.641148 40.342907
v 12.187763 44.551910 40.984928
v 13.284040 46.189751 40.033340
v 12.192928 46.747799 39.724972
v 14.383176 46.741905 39.717957
v 13.286438 47.297398 39.406921
v 11.084805 46.214619 40.026951
v 11.093617 47.311760 39.400982
v 12.195108 47.848499 39.095119
v 9.987622 45.663494 40.337349
v 11.085804 45.124588 40.656403
v 9.992405 46.777390 39.706654
v 14.370833 47.846920 39.084038
v 15.477046 47.300789 39.399567
v 13.268137 48.390869 38.761623
v 11.092236 44.027245 41.280838
v 9.993875 44.578556 40.966148
v 12.203687 43.482391 41.608181
v 10.007408 43.476624 41.596001
v 11.083928 42.922985 41.918217
v 13.285352 42.904060 41.940548
v 8.861897 45.110756 40.639008
v 12.170392 42.364388 42.230968
v 11.074323 41.811268 42.547695
v 10.001948 42.385105 42.255821
v 12.167375 41.257164 42.869019
v 11.066962 40.707878 43.191174
v 9.969979 41.250019 42.866051
v 12.161901 40.157799 43.510204
v 13.275846 40.716541 43.202553
v 13.258279 41.818333 42.563320
v 8.875573 46.206287 40.005791
v 11.071154 39.612698 43.832767
v 9.942757 40.156498 43.523956
v 23.148764 40.152920 43.571865
v 23.145964 41.250076 42.949905
v 11.097962 48.417843 38.761166
v 9.988449 47.862061 39.067509
v 20.946407 37.918167 44.862770
v 22.047474 38.476463 44.536728
v 20.952166 36.769611 45.525665
v 22.036734 37.316315 45.218372
v 15.484914 48.399559 38.751476
v 16.589809 47.858757 39.083057
v 14.382009 48.950832 38.441326
v 15.478667 49.507389 38.133801
v 16.584713 48.961567 38.456497
v 16.571768 50.065552 37.827168
v 14.368363 50.060177 37.814846
v 17.688202 49.533337 38.163994
v 15.463250 50.609436 37.493076
v 13.260158 50.615406 37.499725
v 13.276038 49.516342 38.139935
v 14.353757 51.159119 37.170708
v 17.699661 48.425842 38.800354
v 15.462964 51.718372 36.858162
v 16.566690 51.169044 37.187443
v 17.682806 47.317520 39.394802
v 17.652094 34.032497 47.065075
v 23.145527 42.335709 42.324871
v 56.623711 12.430646 60.091209
v 62.155319 33.299255 47.806992
v 57.709435 11.902406 60.416985
v 56.624207 11.360883 60.713104
v 58.792545 12.443294 60.108143
v 57.692093 10.827600 61.031246
v 56.629333 10.298073 61.342823
v 57.686359 9.763204 61.654484
v 58.759418 10.303583 61.353939
v 58.758198 11.369923 60.724686
v 58.752750 9.241291 61.978798
v 57.690510 8.712937 62.293526
v 56.611328 9.233967 61.960320
v 55.544163 10.825382 61.016582
v 55.546646 11.905954 60.403606
v 55.517841 8.691876 62.257481
v 55.531914 9.766194 61.633839
v 56.603390 8.181911 62.590275
v 54.451351 9.218274 61.926868
v 54.462002 10.295105 61.305233
v 54.457886 11.356050 60.687683
v 55.509460 7.633594 62.878532
v 57.677635 7.659577 62.904079
v 56.596985 7.115243 63.210411
v 58.754150 8.209294 62.602432
v 58.758724 7.140666 63.229408
v 57.682888 6.590787 63.529621
v 56.592850 6.038672 63.828671
v 55.511494 6.562464 63.488457
v 55.514549 5.487118 64.117432
v 54.442230 7.084695 63.168163
v 54.448940 6.027163 63.787525
v 56.584068 4.956022 64.448883
v 57.659637 5.504537 64.156960
v 53.375034 6.565557 63.468483
v 53.366196 5.493190 64.101837
v 54.447292 4.966930 64.424698
v 53.372208 7.640218 62.844559
v 52.301861 7.108566 63.155975
v 52.294212 6.030078 63.771484
v 55.527107 4.449935 64.747818
v 54.446819 3.906250 65.040680
v 53.366711 4.428411 64.717079
v 54.449944 2.838425 65.652565
v 55.523632 3.386192 65.353661
v 53.373428 3.355335 65.340378
v 52.287884 3.879475 65.009781
v 52.281605 4.958996 64.388443
v 52.302704 2.816979 65.639679
v 51.213837 3.335460 65.301865
v 51.208389 4.414020 64.687065
v 54.450382 1.766343 66.269348
v 53.383430 2.307381 65.953598
v 50.140965 3.876556 64.983101
v 50.131927 4.946937 64.346657
v 51.204994 5.492496 64.054977
v 55.514511 2.305724 65.962303
v 51.221741 6.570511 63.447159
v 51.221302 7.631907 62.819714
v 52.304913 8.184790 62.523167
v 50.131935 7.097553 63.102661
v 50.134178 6.013586 63.728069
v 52.306614 9.260625 61.879196
v 51.224205 8.716544 62.185280
v 53.378719 8.731072 62.210606
v 53.377708 9.808455 61.567062
v 51.232613 9.800009 61.542412
v 53.379894 10.887704 60.946766
v 52.304165 10.345151 61.239525
v 54.440430 8.197229 62.532318
v 52.299957 11.424370 60.612442
v 51.228519 10.872407 60.896358
v 50.150681 2.795727 65.608398
v 51.231804 2.274987 65.943909
v 51.228741 11.957887 60.277397
v 50.162632 11.407592 60.565426
v 52.302307 12.516644 59.977970
v 50.137791 12.495815 59.937603
v 50.164158 10.341399 61.199589
v 51.221851 13.057785 59.647247
v 56.590122 2.851541 65.659584
v 56.596241 3.939321 65.051514
v 50.127769 8.174032 62.484707
v 49.063400 7.625408 62.776840
v 49.061634 6.554900 63.397831
v 50.125496 13.566202 59.303703
v 49.053566 13.022219 59.604137
v 49.059143 5.485414 64.018280
v 47.973698 6.007862 63.692387
v 47.984879 7.086381 63.076050
v 49.040310 14.095817 58.966557
v 47.971771 13.549727 59.269440
v 47.969559 12.480518 59.908630
v 49.061115 11.955544 60.238602
v 50.140606 9.246611 61.849155
v 47.968758 11.406558 60.551445
v 46.872421 11.928245 60.214161
v 46.887924 12.997796 59.558403
v 47.987465 8.160713 62.471516
v 49.054806 8.698483 62.161732
v 53.361221 11.973457 60.313190
v 49.059513 4.417056 64.646973
v 45.751869 13.519216 59.167686
v 45.822895 12.454217 59.908886
v 46.894665 14.082453 58.908791
v 59.820721 9.776910 61.674969
v 59.821850 10.836535 61.047939
v 47.955784 14.617895 58.632648
v 50.112949 14.650074 58.669926
v 51.215389 14.137124 59.009605
v 49.074085 3.339260 65.277115
v 49.100849 10.877792 60.873482
v 36.119713 21.393202 54.542442
v 20.903675 25.779755 51.866177
v 21.978033 25.224243 52.167496
v 36.163837 38.889271 44.393002
v 62.238667 40.860615 43.465481
v 18.652863 12.711595 59.374336
v 18.757359 46.739719 39.749794
v 19.859137 46.195160 40.074986
v 18.652163 13.808270 58.732838
v 17.554279 13.258751 59.054276
v 19.768843 13.279198 59.067722
v 58.776852 19.901487 55.716255
v 30.657200 19.823500 55.352879
v 29.566315 19.270193 55.655903
v 59.975098 25.848169 52.208206
v 17.657904 32.964470 47.688686
v 16.554247 32.410545 47.987518
v 12.093232 14.927572 58.066853
v 10.993079 14.377468 58.389809
v 13.178495 14.368053 58.364990
v 9.903410 13.836092 58.696133
v 9.898631 14.934221 58.070129
v 10.984061 15.478917 57.750942
v 8.811129 14.396639 58.373089
v 8.800007 13.290210 58.996937
v 9.907368 12.744386 59.315990
v 7.715590 13.858811 58.679096
v 7.711457 14.957852 58.048344
v 8.822409 15.510900 57.731232
v 7.717401 16.078547 57.398186
v 6.608052 15.518661 57.724289
v 6.609726 14.407963 58.360210
v 7.719455 12.763632 59.306572
v 6.623279 13.321118 59.002998
v 8.827261 16.631475 57.081184
v 6.615640 12.227264 59.630966
v 5.519941 12.780840 59.312534
v 5.520085 13.876454 58.676598
v 5.521145 11.687705 59.943493
v 6.618865 11.137551 60.259846
v 7.708653 11.683170 59.942398
v 6.610932 10.030729 60.874062
v 7.708695 10.588805 60.566696
v 5.513987 10.584992 60.562279
v 8.803164 12.218968 59.610474
v 4.429625 12.248402 59.623161
v 4.428211 11.139815 60.256569
v 8.783705 11.131038 60.241074
v 4.431738 13.354725 58.980225
v 3.334302 12.806003 59.300484
v 3.338307 11.703959 59.940353
v 9.920704 16.076887 57.392899
v 3.338356 13.909263 58.652336
v 2.237178 13.363434 58.980492
v 2.233312 12.260770 59.622707
v 9.924972 17.186495 56.757339
v 8.821609 17.732008 56.443428
v 1.139241 12.815542 59.308147
v 1.136365 11.714823 59.935780
v 2.237014 11.165748 60.253742
v 9.912527 18.290266 56.133179
v 0.044475 12.272828 59.609329
v 0.047259 11.163898 60.249371
v 1.139696 10.606056 60.551811
v -1.057062 11.713675 59.930405
v -1.063426 10.609612 60.578152
v 0.050640 10.055771 60.887165
v 3.344254 10.617743 60.560303
v 2.242151 10.057895 60.866520
v 9.902504 19.388523 55.500984
v 11.007665 17.745159 56.439568
v 8.809799 18.839642 55.809261
v 11.002170 18.839565 55.812008
v 7.708590 18.289736 56.123711
v 7.721221 19.395998 55.492363
v 10.994422 19.941277 55.176857
v 12.102178 18.294090 56.127735
v 12.098775 19.394569 55.495045
v 12.095352 20.487490 54.847141
v 12.106080 17.190643 56.747311
v 13.206804 17.739429 56.437122
v 13.201126 18.849010 55.809917
v 11.005011 16.651836 57.062149
v 14.294804 18.283703 56.118153
v 14.301622 17.194004 56.755829
v 13.204535 16.645466 57.062340
v 14.294613 19.379553 55.484127
v 15.401353 17.749050 56.437595
v 15.385809 18.835133 55.798397
v 15.393149 16.648264 57.069611
v 14.296137 16.095673 57.389286
v 13.206321 15.560223 57.690895
v 12.119200 16.111601 57.381733
v 13.200288 19.946941 55.174057
v 10.994484 21.032751 54.529961
v 9.894654 20.491327 54.854469
v 10.990406 22.132465 53.899597
v 9.894424 21.588850 54.228954
v 12.094052 21.587400 54.220760
v 8.809927 19.946308 55.176022
v 1.151774 9.511597 61.192039
v 13.195466 22.154297 53.914127
v 7.705826 20.490850 54.848438
v 8.805538 21.045797 54.540382
v 13.190854 21.042688 54.541584
v 12.087975 22.697065 53.582241
v 6.620065 19.950493 55.172798
v 6.610466 21.047049 54.537266
v 12.089278 23.814623 52.941166
v 10.988134 23.252014 53.251892
v 7.704520 21.602240 54.227089
v 13.201313 23.264950 53.271881
v 7.732474 17.187597 56.756935
v 14.290666 22.718605 53.592018
v 14.289873 21.603010 54.219315
v 10.986949 24.366434 52.617542
v 12.087073 24.917465 52.305981
v 13.186639 24.369675 52.624718
v -1.068211 9.499415 61.197620
v -2.160027 10.054366 60.884014
v 14.303177 24.939646 52.298721
v 14.303944 23.825411 52.945686
v 14.299695 26.040976 51.649460
v 13.195676 25.483170 51.978783
v 14.296041 27.140356 51.014851
v 13.197148 26.591808 51.335175
v 15.398611 26.593620 51.335365
v 15.408508 25.505819 51.968906
v 12.093575 26.032585 51.658295
v 16.496126 27.142431 51.030006
v 16.492317 26.048594 51.652115
v 15.395967 27.692017 50.706390
v 13.195161 27.684357 50.687977
v 14.303743 28.240061 50.378025
v 10.999882 25.481682 51.970383
v 12.075237 27.132334 51.017208
v 10.989962 26.583847 51.333759
v -2.162591 11.154412 60.246998
v 15.409784 24.401060 52.610050
v -2.159125 12.258120 59.601604
v -3.257827 11.710010 59.933151
v -3.259564 10.601584 60.567600
v 7.703964 9.488040 61.192039
v 8.798871 10.042089 60.881065
v 9.889666 9.491737 61.186405
v 9.889965 10.596585 60.554752
v 8.798648 8.941273 61.514668
v 4.436043 14.461224 58.344936
v 17.588749 26.600964 51.359127
v 16.492867 24.970543 52.281116
v 12.076204 28.222229 50.365376
v 10.969680 27.675220 50.686401
v 16.501347 23.888777 52.913837
v 5.502583 19.395361 55.481030
v 6.621695 18.847925 55.803314
v 15.410682 23.354149 53.224762
v 4.384879 18.840614 55.802570
v 5.488770 18.285259 56.122295
v 4.389969 19.950012 55.159195
v 5.507066 20.504051 54.841724
v 16.498682 22.798141 53.538761
v 4.381770 21.057045 54.526978
v 3.279886 20.508818 54.846317
v 3.276093 19.395136 55.474968
v 17.599527 23.348850 53.224869
v 2.186349 21.066454 54.533363
v 2.174414 19.959759 55.146282
v 3.281886 21.609451 54.211678
v 17.606773 22.257965 53.853031
v 2.187539 22.167404 53.888210
v 3.292603 22.714218 53.563461
v 4.393187 22.164732 53.891083
v 3.291148 23.829426 52.925518
v 2.200386 23.281553 53.248363
v 4.393541 23.270073 53.245674
v 1.090332 22.726810 53.562969
v 1.074122 21.619724 54.201458
v 16.507378 21.705704 54.154228
v 17.612188 21.162889 54.487530
v 5.498484 22.718296 53.572372
v 5.499640 21.621027 54.214100
v 1.095043 20.517313 54.844913
v 6.600765 22.169775 53.889507
v 15.411294 22.259590 53.849182
v 2.196479 24.386461 52.608566
v 1.090912 23.835798 52.931450
v 16.486317 28.242346 50.400448
v 17.593801 27.699835 50.729515
v 8.803343 22.154345 53.910061
v 17.581932 28.792057 50.094818
v 18.681644 27.153568 51.039066
v 18.683859 28.252159 50.417290
v 19.781151 27.714602 50.732044
v 19.787069 26.620235 51.366703
v 19.794041 28.828882 50.105373
v 20.879572 27.177774 51.049328
v 20.868288 28.272486 50.414787
v 14.292511 20.492502 54.847813
v 5.513866 14.975299 58.047966
v 18.708849 20.619661 54.806587
v 16.516848 20.609097 54.786232
v 17.611330 20.070988 55.114037
v 3.291217 24.944462 52.283989
v 4.394263 24.396673 52.608078
v 9.892830 27.138546 51.002373
v 9.908238 26.041250 51.650272
v 6.620243 16.632071 57.077766
v 1.092576 24.930626 52.282047
v 0.000523 24.356810 52.562756
v -0.005832 23.299072 53.252449
v -0.063087 21.066341 54.549175
v -0.053345 22.166767 53.882248
v 16.482405 19.391207 55.474514
v 16.490049 18.301952 56.118244
v 15.394050 19.948681 55.161415
v 3.347520 15.025820 58.013767
v 2.245646 14.473522 58.342640
v 9.881537 11.680779 59.922779
v 9.918864 24.960983 52.288746
v 8.827294 26.617815 51.345661
v 8.828053 25.517185 51.969509
v 8.822262 24.415998 52.591663
v 9.912369 23.861492 52.900208
v 7.726323 24.974743 52.279461
v 7.720579 23.861137 52.895798
v 8.824261 23.317095 53.224716
v 6.617025 24.419697 52.583939
v 6.627459 23.312258 53.221390
v 7.735606 22.767591 53.545429
v 15.420594 21.159727 54.467999
v 15.469064 39.579548 43.851856
v 4.428016 10.049538 60.892319
v 15.479214 40.677574 43.219650
v 27.458185 31.243605 48.727993
v 6.602683 8.940864 61.507885
v 7.699051 8.389868 61.822746
v 5.499676 9.490026 61.190140
v 5.485687 8.398705 61.816082
v 6.591722 7.843428 62.131695
v 7.682587 7.290155 62.440872
v 8.791346 7.846324 62.139858
v 40.517666 36.653515 45.692505
v 40.505150 37.737617 45.048996
v 16.505110 17.213587 56.751926
v 28.503881 23.002745 53.512321
v 20.959515 45.656651 40.393360
v 20.970104 44.555161 41.028652
v 71.656235 26.449242 51.944218
v 72.716316 24.887587 52.886089
v 72.719566 25.939138 52.276413
v 73.770493 25.418869 52.572369
v 73.768349 24.358288 53.190388
v 72.709816 23.831465 53.502995
v 64.225769 21.658514 54.737740
v 30.747824 32.804733 47.863914
v 47.101582 43.889359 41.549381
v 47.115963 44.973297 40.944828
v 6.605126 17.732809 56.445564
v 61.050346 25.326466 52.535110
v 14.272131 12.715066 59.333515
v 67.433136 26.420332 51.929623
v 67.425468 27.480167 51.299690
v 73.773567 13.737972 59.346531
v 73.772705 14.810607 58.749126
v 73.761040 15.879670 58.139187
v 41.667538 50.950912 37.485104
v 74.816277 14.279208 59.038792
v 74.816055 15.348331 58.448330
v 40.593506 50.411285 37.797230
v 40.588440 49.315701 38.407616
v 39.503242 50.957806 37.472141
v 39.508774 49.873837 38.091770
v 39.511322 48.780945 38.714527
v 55.536160 12.955847 59.770565
v 3.282392 26.048485 51.630699
v 2.199731 25.501913 51.958492
v 4.379782 25.492470 51.950409
v 40.577137 48.216114 39.039181
v 57.665489 4.433430 64.776543
v 28.511414 30.634405 49.092628
v 23.143438 39.040051 44.214138
v 5.492341 23.826712 52.932808
v 23.140142 37.953270 44.845699
v -1.048474 12.828725 59.278187
v 0.058696 13.381194 58.970924
v 44.993393 34.174400 47.140457
v 46.073948 33.638035 47.458458
v 19.768272 20.824959 54.691395
v 43.913410 34.718155 46.817524
v 43.898918 33.632839 47.448353
v 19.760719 19.729549 55.325790
v 44.981194 33.094322 47.770626
v 42.816879 34.183361 47.139378
v 42.812927 33.090103 47.758858
v 43.894028 32.549965 48.073364
v 18.653482 19.178400 55.631985
v 19.746071 18.626606 55.950859
v 44.972874 32.018505 48.401527
v 43.887085 31.469290 48.704601
v 42.807205 32.007816 48.382465
v 46.045467 32.566483 48.089676
v 46.053631 31.484539 48.723759
v 44.971008 30.935514 49.024914
v 42.796474 30.928928 49.009132
v 43.881660 30.385048 49.326809
v 46.067581 30.420002 49.347069
v 44.983921 29.868874 49.667080
v 41.719791 32.548130 48.065731
v 42.777115 29.838223 49.644203
v 43.870819 29.301237 49.966675
v 46.069798 29.353096 49.970528
v 47.133427 29.898405 49.650585
v 18.644026 18.077156 56.252617
v 19.749838 17.541399 56.585636
v 20.825563 18.078508 56.268894
v 17.553310 18.629025 55.933887
v 17.560984 17.537455 56.564274
v 18.646975 16.988762 56.883091
v 19.754168 16.449547 57.210876
v 17.555229 16.444729 57.198086
v 20.846128 17.008259 56.892654
v 20.849871 15.919156 57.528389
v 18.662380 15.900056 57.515713
v 19.767366 15.359467 57.836132
v 18.666079 14.801740 58.153290
v 17.565722 15.348096 57.838486
v 17.566856 14.250738 58.476501
v 16.454576 15.901524 57.520355
v 19.777575 14.266006 58.471996
v 16.460043 13.703030 58.791611
v 16.463678 14.795666 58.150028
v 20.888048 13.740067 58.799683
v 20.876156 14.820738 58.140083
v 21.940062 15.371621 57.835869
v 20.834188 19.177979 55.649704
v 44.974342 28.781506 50.296093
v 15.349277 13.140346 59.086685
v 15.353448 14.243630 58.446556
v 16.446686 12.591597 59.418789
v 47.118523 33.104519 47.777138
v 36.256989 51.454655 37.163227
v 12.080648 9.428431 61.221859
v 10.987915 9.979055 60.919273
v 74.815804 25.945238 52.251778
v 73.758247 26.471945 51.940277
v 74.819160 24.889591 52.873024
v 75.885902 25.422106 52.565540
v 75.877205 26.468908 51.938622
v 75.874580 24.362629 53.188805
v 74.806183 23.837328 53.494396
v 74.798523 26.992630 51.624569
v 74.805580 22.781761 54.119102
v 75.864418 23.319185 53.810429
v 60.918480 15.641724 58.252304
v 73.721664 23.299995 53.791622
v 76.950874 25.955420 52.239628
v 60.910271 14.594081 58.877937
v 61.967075 15.120724 58.573795
v 61.969536 16.170229 57.953606
v 63.037369 14.589444 58.893322
v 63.031780 15.656459 58.274517
v 63.034813 16.709019 57.645199
v 61.957256 17.235561 57.309067
v 61.961369 14.042961 59.203766
v 59.834377 14.062981 59.188343
v 60.909359 13.526831 59.507843
v 61.960464 12.972579 59.846138
v 63.023575 13.507560 59.512356
v 63.029259 12.434806 60.160023
v 61.949093 11.897386 60.470291
v 60.874699 12.428054 60.144382
v 59.828968 12.997188 59.804218
v 59.798153 11.889990 60.436481
v 60.872639 11.359636 60.764896
v 76.952240 24.896900 52.870392
v 10.978373 28.777185 50.055485
v 9.881227 28.229364 50.373009
v 38.443058 51.484917 37.177856
v 56.734097 34.878162 46.840076
v 18.757988 33.492035 47.386387
v 64.239189 18.543814 56.560905
v 72.693092 27.003618 51.621845
v 73.751358 27.521389 51.302971
v 14.248741 6.124801 63.132252
v 13.164369 6.669949 62.811031
v 13.170986 7.768742 62.167450
v 73.749496 28.589636 50.673351
v 72.679008 28.061825 50.981968
v 74.822128 28.058933 50.993408
v 5.512923 16.077774 57.409275
v 75.889824 27.532171 51.309631
v 75.884285 28.595495 50.677429
v 74.820839 29.136042 50.365005
v 47.111103 48.236542 39.089317
v 47.126747 47.155876 39.725239
v 75.867393 29.650192 50.033222
v 73.746895 29.664202 50.041172
v 74.805107 30.187262 49.718231
v 66.374039 29.072285 50.369358
v 18.688431 29.363123 49.793484
v 66.377098 30.135845 49.714272
v 65.299698 30.658360 49.392002
v 40.534752 35.576595 46.328346
v 14.365318 39.007706 44.177998
v -13.362482 102.322159 7.472997
v -9.516040 79.809090 20.511744
v -10.625345 79.251740 20.833771
v -8.409711 79.254478 20.843151
v -11.720301 78.696220 21.167587
v 43.772167 28.464851 50.449348
v 21.125713 101.903404 7.899510
v 20.021366 102.455818 7.582630
v 46.077084 59.725368 32.466999
v -28.396374 59.240192 32.293106
v -28.404171 58.146412 32.929974
v 47.148647 60.278629 32.154617
v -29.490177 57.588364 33.234566
v -28.407511 57.052555 33.559765
v -29.491959 58.682529 32.594997
v -29.503355 56.495235 33.859753
v -28.393560 55.950424 34.167130
v -27.306643 56.511040 33.880482
v -29.496973 55.398861 34.503426
v -30.599970 55.942936 34.176624
v -30.593374 57.032307 33.539440
v -22.202559 85.616508 17.072041
v -21.082582 85.055428 17.387096
v -31.685980 56.461044 33.834667
v -31.686571 57.580742 33.223766
v -30.588169 58.134144 32.914146
v 30.695511 29.518236 49.723969
v 29.615072 30.068373 49.427063
v -9.945422 80.651962 20.021564
v -27.297314 55.408669 34.502003
v -28.418427 54.865482 34.812771
v 38.488491 65.742752 28.915462
v 38.483337 64.646439 29.535618
v 37.394188 66.284950 28.585443
v 52.519527 56.599133 34.321014
v 24.287933 53.003971 36.177971
v 51.434490 43.920704 41.563393
v 52.497086 43.378815 41.881718
v 53.599110 40.731209 43.437840
v 52.500927 44.469086 41.274731
v 53.572514 43.927738 41.583591
v 53.564583 42.850502 42.207500
v 52.488716 45.565529 40.645332
v 53.557804 41.775265 42.837620
v 54.636230 42.319408 42.516113
v 54.646988 43.400860 41.898037
v 51.412109 45.016418 40.951569
v 53.579823 45.025574 40.965729
v 55.726540 43.947559 41.579498
v 55.722912 42.869938 42.207863
v 54.651207 44.490479 41.272820
v 56.801571 44.493393 41.268082
v 56.799896 43.420616 41.886833
v 57.873367 45.042625 40.964474
v 57.876781 43.967518 41.577625
v 55.726402 45.038345 40.953487
v 56.799854 45.582047 40.656063
v 57.877522 42.900982 42.197208
v 58.957310 43.445927 41.887016
v 58.958923 44.526978 41.283813
v 55.713852 46.110622 40.341049
v 54.662857 45.585358 40.652565
v 60.034557 45.084290 40.972851
v 60.024612 43.992012 41.577576
v 58.944874 45.610310 40.648880
v 56.789265 42.335724 42.508003
v 61.088657 44.538143 41.276306
v 60.032028 42.936882 42.203209
v 61.094067 43.463165 41.903294
v 55.715359 41.815136 42.820282
v 57.868004 41.808681 42.816990
v 56.793060 41.275883 43.131920
v 57.865440 46.118416 40.347775
v 56.790894 46.651516 40.030506
v 58.927059 42.355827 42.516865
v 61.092663 45.627537 40.658936
v 60.017567 46.161942 40.340923
v 54.641972 41.289314 43.121826
v 55.725368 40.760269 43.435020
v 53.578812 46.126549 40.326862
[truncated: 8,076,711 more chars]
