# Supplementary material for: Automatic Detection and Reproduction of Natural Head Position in Stereo-Photogrammetry
Source: PLoS One. 2015 Jun 30;10(6):e0130877. doi: 10.1371/journal.pone.0130877 (PMC4488321; doi:10.1371/journal.pone.0130877)
Supplement: S2 File — (ZIP) [file pone.0130877.s002.zip › autoSPNHP/3dmd/140918172023.obj]

# 3Q Technologies Ltd.
# 3D Surface file output
# File type: ASCII OBJ
# All enquiries to : support@3q.com
# COPYRIGHT: (c) 1998-2002 3Q Technologies Ltd.
# COMMERCIAL IN CONFIDENCE.

mtllib 140918172023.mtl

v 44.111145 173.473816 -33.181938
v -60.808563 169.967575 -31.498465
v -8.689484 166.528381 -29.480106
v -7.469208 167.149078 -29.837736
v -7.509735 165.951691 -29.130186
v -8.691742 165.351852 -28.832542
v -7.511658 164.770569 -28.460161
v -6.317352 165.376373 -28.782349
v -6.332062 164.188675 -28.071493
v -8.702850 164.169312 -28.143038
v -7.514009 163.588562 -27.771488
v -6.396700 163.043182 -27.432943
v -7.510438 162.473282 -27.138048
v -9.736298 5.960693 63.389397
v -9.891510 165.962967 -29.185514
v -8.626238 163.023560 -27.480782
v -9.899414 164.770920 -28.493679
v -6.333679 166.578491 -29.421810
v -9.905331 163.570908 -27.813568
v -9.773809 162.458893 -27.165913
v -8.641171 161.900162 -26.820564
v -7.522113 161.346008 -26.487179
v -9.771685 161.327896 -26.524477
v -8.625499 160.769501 -26.185787
v -6.377014 161.925766 -26.794151
v -10.898924 160.753662 -26.235201
v -9.742643 160.188400 -25.915670
v -10.896616 161.886398 -26.888262
v -10.856720 5.428734 63.707756
v -8.621857 6.535027 63.067169
v -9.736298 4.872154 64.010406
v -10.849335 6.528961 63.072590
v -9.748810 7.093407 62.773464
v -10.846191 4.334709 64.318352
v -9.727081 3.782722 64.636642
v -8.400993 5.362423 63.380653
v -8.637085 3.260567 64.976791
v -8.615417 4.362076 64.310341
v -10.811829 3.251289 64.909439
v -6.372418 160.795319 -26.153040
v -9.756387 2.718954 65.303520
v -7.502246 160.209213 -25.856836
v -9.731140 1.651695 65.858421
v -8.681396 2.216873 65.627106
v -10.743288 2.152712 65.486931
v -6.380318 159.663773 -25.503838
v -5.247263 161.387482 -26.446255
v -5.242008 160.248886 -25.804529
v -8.635763 159.629303 -25.545088
v -7.508511 159.074829 -25.202311
v -8.632631 158.499512 -24.892433
v -9.755728 159.052048 -25.249838
v -7.511163 157.960114 -24.530750
v -6.380980 158.534500 -24.831959
v -9.764461 157.926041 -24.582560
v -10.896984 158.478729 -24.938095
v -10.916293 159.628250 -25.566164
v -10.895903 157.350815 -24.280415
v -9.759024 156.796539 -23.933002
v -12.018585 160.158829 -25.992161
v -12.020598 159.030655 -25.317373
v -8.633436 156.248276 -23.585310
v -8.628591 157.375931 -24.243046
v -9.756587 155.669205 -23.289871
v -10.884868 156.222046 -23.634945
v -7.509016 156.837372 -23.876024
v -11.995448 155.645020 -23.354572
v -12.014853 156.782837 -23.979246
v -6.378641 157.426254 -24.176895
v -6.383987 156.300858 -23.526480
v -7.504601 155.714432 -23.239746
v -5.257115 156.890457 -23.824478
v -5.242740 155.749573 -23.191858
v -6.352967 155.158630 -22.919752
v -5.245715 158.008606 -24.485348
v -10.882098 155.095352 -22.987825
v -4.108320 157.474396 -24.144405
v -4.098808 156.333252 -23.503986
v -9.762490 154.552658 -22.625599
v -12.024893 154.530823 -22.667149
v -10.901025 153.975571 -22.300743
v -12.033713 157.909744 -24.626276
v -8.634616 155.137711 -22.947330
v -7.498541 154.592896 -22.600649
v -13.158342 158.470200 -24.984768
v -13.162435 157.341415 -24.321562
v -14.298979 159.033752 -25.326994
v -14.287076 157.902390 -24.678749
v -13.163199 159.602585 -25.646814
v -13.158326 155.099487 -23.010061
v -13.156595 153.961304 -22.350853
v -14.309688 160.167862 -25.975908
v -13.175220 160.744781 -26.290491
v -12.049194 161.336624 -26.591593
v -14.306357 161.305222 -26.637924
v -12.027126 153.403488 -22.008646
v -12.050035 162.449356 -27.241484
v -13.155582 161.876633 -26.941645
v -14.318434 162.446640 -27.276911
v -14.311072 163.574097 -27.954329
v -15.440607 163.000458 -27.647194
v -15.441741 161.874557 -26.985067
v -13.166625 163.021530 -27.619896
v -15.438720 160.741302 -26.325220
v -16.569370 161.311111 -26.675056
v -16.571646 162.438004 -27.336540
v -17.699059 161.875961 -27.024210
v -17.702284 160.750519 -26.365711
v -16.580076 160.196426 -26.010792
v -17.709909 162.999130 -27.678013
v -16.578758 163.575180 -27.997974
v -15.439452 159.621506 -25.677464
v -18.838821 162.439911 -27.363726
v -18.844610 161.312042 -26.696640
v -18.830622 163.572327 -28.028009
v -19.963699 163.005478 -27.712204
v -19.973471 161.873062 -27.056248
v -21.104542 163.574417 -28.062738
v -19.965914 164.158890 -28.372742
v -18.813019 164.733643 -28.726263
v -21.110664 162.436661 -27.396885
v -21.068329 164.724899 -28.753176
v -19.945374 165.295090 -29.060703
v -22.280788 164.143585 -28.391119
v -22.257660 165.321350 -29.092220
v -21.068726 165.924881 -29.427256
v -18.809326 165.929413 -29.429461
v -22.254944 166.519730 -29.785582
v -23.446533 165.924255 -29.440697
v -23.440704 164.735260 -28.761532
v -24.631805 165.340820 -29.098915
v -24.622528 166.533813 -29.809401
v -23.441925 167.126099 -30.144827
v -25.813141 164.757858 -28.765230
v -24.627350 167.720276 -30.514820
v -25.821930 167.128204 -30.163919
v -24.648804 164.167511 -28.386669
v -25.819763 165.948776 -29.468019
v -27.009888 166.549210 -29.819040
v -27.014008 167.731934 -30.512445
v -25.826782 168.320786 -30.856909
v -27.009491 165.366898 -29.122749
v -24.631561 168.920273 -31.204344
v -23.438721 168.323883 -30.860472
v -23.439941 169.519562 -31.552443
v -25.798126 169.529755 -31.573481
v -22.248962 168.929474 -31.200607
v -24.612030 170.121338 -31.912109
v -22.250275 167.745819 -30.498985
v -23.412109 170.728256 -32.250038
v -22.248260 170.125336 -31.896563
v -21.061890 167.129013 -30.130838
v -27.018442 164.175903 -28.407307
v -25.824055 163.590561 -28.066067
v -23.473404 163.557465 -28.039024
v -25.834469 162.453674 -27.401270
v -24.694603 163.025528 -27.731596
v -27.007141 168.922699 -31.211304
v -28.198883 168.337799 -30.862349
v -26.962664 163.026611 -27.742123
v -28.204773 167.145050 -30.164768
v -28.192444 169.543427 -31.564697
v -29.385284 168.959991 -31.206837
v -28.182861 170.752563 -32.273815
v -29.377563 170.164581 -31.911058
v -26.990662 170.142578 -31.939657
v -29.385925 167.781311 -30.519135
v -30.586884 168.384155 -30.838987
v -30.575409 169.564774 -31.543722
v -29.390869 166.587921 -29.833410
v -30.573700 167.198761 -30.164604
v -30.578247 166.016281 -29.474808
v -19.863007 166.535217 -29.786779
v -31.772278 166.619843 -29.793728
v -31.765625 165.436600 -29.120008
v -30.587097 164.832214 -28.776424
v -29.394836 165.422577 -29.139856
v -19.874664 167.734924 -30.468592
v -18.667572 167.136826 -30.136337
v -31.772064 167.809875 -30.477535
v -18.673950 168.344086 -30.825123
v -21.044342 168.340698 -30.841028
v -19.851837 168.942245 -31.184269
v -18.672211 169.550629 -31.530128
v -17.476379 167.759979 -30.474421
v -17.480591 168.951797 -31.168924
v -16.282959 168.377991 -30.812817
v -16.279144 167.183899 -30.128017
v -15.084991 167.799500 -30.469370
v -17.474243 166.580734 -29.788706
v -15.094727 166.595551 -29.776684
v -16.283844 165.999680 -29.444977
v -17.482330 165.388855 -29.090849
v -15.075439 169.009521 -31.165979
v -13.905579 167.222427 -30.102068
v -13.896240 168.413956 -30.796505
v -13.894379 166.050095 -29.426676
v -12.702881 166.660233 -29.747431
v -12.710724 167.839111 -30.428425
v -18.676331 170.747177 -32.232777
v -19.868744 170.150818 -31.891615
v -17.472931 170.161499 -31.883411
v -15.098907 165.429962 -29.073847
v -16.286804 164.824829 -28.745583
v -16.260895 169.612762 -31.540871
v -15.069031 170.216095 -31.871868
v -13.884186 169.630371 -31.497992
v -18.671814 171.942230 -32.937782
v -17.469391 171.360519 -32.591877
v -19.875946 171.343521 -32.584362
v -12.678741 169.055878 -31.143820
v -12.682953 170.242752 -31.838560
v -13.887054 170.830399 -32.196007
v -16.265167 171.975677 -32.938667
v -16.289124 170.788620 -32.224560
v -17.458221 172.562286 -33.288181
v -11.489563 170.859039 -32.164177
v -11.489624 169.663010 -31.468597
v -12.680939 171.444107 -32.537769
v -11.498322 172.054352 -32.851288
v -13.863403 172.048553 -32.924828
v -12.678925 172.642532 -33.239429
v -17.634699 164.156403 -28.358086
v -11.486176 173.252609 -33.557995
v -13.873901 173.226318 -33.616573
v -12.678467 173.832397 -33.938881
v -13.873962 174.416840 -34.309761
v -11.525726 174.440826 -34.197044
v -12.681091 175.033920 -34.629475
v -15.064697 173.811798 -33.992805
v -13.859070 175.622055 -35.014774
v -11.489227 175.631775 -34.943195
v -15.058594 175.011078 -34.684044
v -16.259460 174.414337 -34.365669
v -12.653534 176.239639 -35.348637
v -16.264496 173.216415 -33.651711
v -12.661621 177.434082 -36.065315
v -13.866028 176.826050 -35.728764
v -11.459106 176.849945 -35.670048
v -13.848755 178.020050 -36.441799
v -12.646973 178.632202 -36.767872
v -15.052734 177.413406 -36.112709
v -12.652435 179.828995 -37.464432
v -13.856415 179.214523 -37.132618
v -11.453094 179.241074 -37.083660
v -11.470367 178.054718 -36.353527
v -15.049164 178.608093 -36.795868
v -12.647552 181.032867 -38.162903
v -12.641205 182.229980 -38.864830
v -11.471741 180.443863 -37.762318
v -13.849304 181.619904 -38.528996
v -13.851135 180.423279 -37.833885
v -11.468048 181.641571 -38.455128
v -15.060822 179.812256 -37.491722
v -15.051971 172.625366 -33.307041
v -15.046356 176.207596 -35.401672
v -31.773499 168.997177 -31.180681
v -23.562977 162.473572 -27.419590
v -24.694765 161.907761 -27.093533
v -21.058197 169.553970 -31.559725
v -21.048004 170.751404 -32.249386
v -25.797913 170.720032 -32.273937
v -24.608582 171.311447 -32.617847
v -24.603699 172.511703 -33.316036
v -25.788055 171.927734 -32.961330
v -23.413513 171.916092 -32.966312
v -26.981995 171.331024 -32.612755
v -11.448792 182.835129 -39.170193
v -12.629120 183.432602 -39.577316
v -13.842865 182.811020 -39.238037
v -28.202240 166.019150 -29.504219
v -28.197906 164.832336 -28.800495
v -29.403709 164.246246 -28.421431
v -15.052185 181.019073 -38.204906
v -19.867554 172.541061 -33.300411
v -18.669250 173.144287 -33.645039
v -16.252808 180.414383 -37.855690
v -16.257416 179.212280 -37.164272
v -16.243866 181.617462 -38.583504
v -17.460266 181.009186 -38.225040
v -17.441406 179.818085 -37.540749
v -16.271729 178.017670 -36.475262
v -17.457306 178.612991 -36.833160
v -16.243439 175.614670 -35.071659
v -15.091750 164.252701 -28.379492
v -13.894011 164.868759 -28.716072
v -24.604584 173.712860 -34.014496
v -19.986385 160.766953 -26.381502
v -21.108631 161.314484 -26.736437
v -23.406677 173.119293 -33.668621
v -25.798553 173.116058 -33.667747
v -22.211151 173.726822 -34.009216
v -22.222321 172.539276 -33.314610
v -23.398956 174.314957 -34.358795
v -25.821053 161.354355 -26.773615
v -24.685616 160.784851 -26.447777
v -23.401093 175.516907 -35.059292
v -24.677919 159.651154 -25.814041
v -25.817755 160.233032 -26.120016
v -23.397217 176.720184 -35.760036
v -26.942076 159.678207 -25.801825
v -25.813625 159.109253 -25.490522
v -26.949816 160.813080 -26.436737
v -24.595367 176.119370 -35.412365
v -24.597931 174.920761 -34.714115
v -22.206848 174.929749 -34.707520
v -22.203461 176.122253 -35.406570
v -21.004517 174.348755 -34.373478
v -21.007751 175.538635 -35.053238
v -23.561613 160.226608 -26.121807
v -21.012970 173.167206 -33.672333
v -19.813995 173.766235 -34.015282
v -19.805939 174.960876 -34.716793
v -18.610779 175.570618 -35.057323
v -18.598938 174.370880 -34.373093
v -23.555445 161.361389 -26.782080
v -17.403442 174.985718 -34.721668
v -17.401672 176.185043 -35.414478
v -19.801575 176.172195 -35.419743
v -18.598022 176.772614 -35.767162
v -22.430933 161.939178 -27.105238
v -22.424484 160.811050 -26.454861
v -21.006714 171.987839 -32.983295
v -17.378326 177.402939 -36.125248
v -16.204956 176.792053 -35.756096
v -22.203583 177.318146 -36.097401
v -21.001312 176.731339 -35.752514
v -17.417267 173.780487 -33.997334
v -25.788025 174.327393 -34.377823
v -25.790344 175.522964 -35.061539
v -23.388916 177.919800 -36.470352
v -24.598419 177.318054 -36.107353
v -25.780640 176.718216 -35.767204
v -26.984802 174.930435 -34.719921
v -25.779297 177.916763 -36.460316
v -26.979858 177.319504 -36.105381
v -26.982910 176.132080 -35.417194
v -28.177368 175.544495 -35.068161
v -28.181732 174.347946 -34.367516
v -26.975983 173.743958 -34.040707
v -15.039642 171.424805 -32.582947
v -22.214386 171.359711 -32.611820
v -16.578814 159.053619 -25.365955
v -15.422241 158.488571 -25.042059
v -22.440996 159.675720 -25.788803
v -23.569260 159.106339 -25.469072
v -17.717718 159.633606 -25.697247
v -13.184375 164.156265 -28.266619
v -17.734835 158.474747 -25.039307
v -18.850842 159.073151 -25.385658
v -18.837234 160.196854 -26.047394
v -19.974501 159.637833 -25.733545
v -21.096592 160.202576 -26.077784
v -21.098909 159.076431 -25.423052
v -19.977163 158.517502 -25.085760
v -21.102978 157.960907 -24.769260
v -19.963999 157.391449 -24.449331
v -18.855728 157.967834 -24.749287
v -21.103512 156.838577 -24.115189
v -19.953411 156.267517 -23.812263
v -18.832970 156.838531 -24.124823
v -22.218145 157.398743 -24.446239
v -22.222105 156.293304 -23.792994
v -21.093498 155.729553 -23.484234
v -22.220568 155.174774 -23.157084
v -23.335644 156.857361 -24.139242
v -23.342314 155.732330 -23.486860
v -23.343851 157.958344 -24.796736
v -22.214102 158.526962 -25.116055
v -24.462831 156.301819 -23.826538
v -24.469252 155.179443 -23.167847
v -23.343391 154.614853 -22.843079
v -24.465939 154.066116 -22.516079
v -25.586288 154.626343 -22.856443
v -25.586370 155.750763 -23.511780
v -24.455912 157.429535 -24.497253
v -25.577305 156.876236 -24.182537
v -26.701843 156.316055 -23.857496
v -26.695545 157.451645 -24.515932
v -26.708328 155.200775 -23.193977
v -27.836048 156.892807 -24.178301
v -26.702923 154.090195 -22.553310
v -27.841801 154.645401 -22.871319
v -27.842121 155.767410 -23.522068
v -27.849129 158.035797 -24.836887
v -25.593931 153.507385 -22.211700
v -28.979803 157.478348 -24.496006
v -28.966679 156.344376 -23.845383
v -24.471079 152.924332 -21.867939
v -28.962540 155.226395 -23.201065
v -23.327551 153.492355 -22.189907
v -30.093748 155.795120 -23.516979
v -30.087139 154.680573 -22.872965
v -28.966063 154.110260 -22.553270
v -31.218815 155.256470 -23.186953
v -31.211271 154.131638 -22.546894
v -30.072409 153.566116 -22.207821
v -31.217659 156.387512 -23.851522
v -32.352325 155.835388 -23.504210
v -32.351025 154.710312 -22.851171
v -28.963778 152.995270 -21.889288
v -27.837204 153.552475 -22.222740
v -30.095943 156.933167 -24.171608
v -33.487137 154.164337 -22.507282
v -32.343216 153.594193 -22.188744
v -33.467201 155.286896 -23.172167
v -34.588772 154.732071 -22.846798
v -34.604336 153.619110 -22.160872
v -33.481991 153.040665 -21.865242
v -34.600758 152.489929 -21.520975
v -35.725861 153.063385 -21.831005
v -35.723747 151.944580 -21.176563
v -34.598392 151.373688 -20.870361
v -35.725754 154.205063 -22.479450
v -33.480618 151.923660 -21.214275
v -35.738270 150.829773 -20.534512
v -36.850388 151.400391 -20.830029
v -36.846752 152.519882 -21.487913
v -32.353970 152.476639 -21.558376
v -32.365318 151.356918 -20.909760
v -33.481659 150.810913 -20.562950
v -36.846352 153.649948 -22.141623
v -37.980293 153.101105 -21.792301
v -37.981026 151.972183 -21.142361
v -37.980408 154.232910 -22.441523
v -39.102909 153.679825 -22.089941
v -39.104263 152.551147 -21.452036
v -39.089127 154.802277 -22.762217
v -40.218388 154.259583 -22.404470
v -40.220844 153.136688 -21.745951
v -40.232094 152.010361 -21.092232
v -41.336899 152.594009 -21.403337
v -41.339668 153.713135 -22.059416
v -39.110413 151.431198 -20.797102
v -42.460499 153.169235 -21.715401
v -42.454300 152.045197 -21.077503
v -41.335018 151.478531 -20.762060
v -37.997150 150.865005 -20.492716
v -39.123749 150.322495 -20.156715
v -40.233154 150.889954 -20.458294
v -36.887497 150.302704 -20.191669
v -38.003101 149.752487 -19.853809
v -42.452396 150.933502 -20.428854
v -41.327072 150.369080 -20.118145
v -39.125999 149.209549 -19.514055
v -43.571644 150.392624 -20.088762
v -42.455414 149.824753 -19.778349
v -43.576241 151.510269 -20.734159
v -40.251614 148.664368 -19.172939
v -40.251144 149.791946 -19.815874
v -43.579941 152.637604 -21.390436
v -39.131809 148.094940 -18.877163
v -40.251789 147.547668 -18.529913
v -41.363815 148.118530 -18.838861
v -41.362629 149.248795 -19.471167
v -38.012398 148.647125 -19.224892
v -38.007431 147.526749 -18.577835
v -39.134308 146.977020 -18.235838
v -36.904694 148.081833 -18.934490
v -36.903831 149.199295 -19.567789
v -44.702087 152.085587 -21.051376
v -36.907757 146.973557 -18.290537
v -35.793365 147.520645 -18.629576
v -35.792698 148.638611 -19.264181
v -44.706192 150.980392 -20.414133
v -45.831642 151.544449 -20.722532
v -45.822861 152.656189 -21.377348
v -44.710716 153.212463 -21.703592
v -46.948948 152.112839 -21.053865
v -46.953678 153.235046 -21.697544
v -45.835598 153.786011 -22.020237
v -48.073040 151.567123 -20.713879
v -46.951118 151.003555 -20.396633
v -48.074005 152.684998 -21.370638
v -49.179935 151.022064 -20.382666
v -48.066906 150.464462 -20.068998
v -49.188763 152.136536 -21.032196
v -45.819901 150.439285 -20.080095
v -46.959156 154.375565 -22.328598
v -48.078354 153.809357 -22.013264
v -44.727840 154.341766 -22.333252
v -43.595722 153.777130 -22.041309
v -49.213009 153.264191 -21.683798
v -49.209278 154.392792 -22.320345
v -48.088150 154.953949 -22.642628
v -34.597370 155.867416 -23.474438
v -33.470390 156.414871 -23.821369
v -35.801205 149.759781 -19.900234
v -40.222141 155.388687 -23.057127
v -41.350662 154.842743 -22.701786
v -24.457212 158.524429 -25.136677
v -39.116585 155.953430 -23.392429
v -41.338284 155.978348 -23.364147
v -40.222168 156.527847 -23.707005
v -39.097866 157.088226 -24.055910
v -41.341602 157.117813 -24.015089
v -40.219215 157.667053 -24.355930
v -37.983887 155.357132 -23.091969
v -36.854362 154.788528 -22.793592
v -37.995201 146.411835 -17.931906
v -35.789570 146.411438 -17.981026
v -36.905182 145.861435 -17.644558
v -48.060745 149.356369 -19.448616
v -46.951191 149.916138 -19.770475
v -38.017349 145.317566 -17.314884
v -36.907078 144.751282 -17.001131
v -35.790672 145.298111 -17.341909
v -49.167583 149.920975 -19.746912
v -38.023502 144.205261 -16.675579
v -36.905712 143.637756 -16.367809
v -50.274216 150.488235 -20.067116
v -38.019859 143.094666 -16.037354
v -39.143944 143.664246 -16.341715
v -39.145035 144.782440 -16.981670
v -39.143764 142.549911 -15.702205
v -40.267994 143.122437 -16.010773
v -40.260838 144.248245 -16.647219
v -41.393101 142.578400 -15.677643
v -40.271519 142.015427 -15.365517
v -41.395573 143.703934 -16.313063
v -41.365681 144.822449 -16.955568
v -40.258362 145.367920 -17.286516
v -42.514038 143.157166 -15.986197
v -42.514854 144.283539 -16.615808
v -42.524597 142.041245 -15.344086
v -43.635830 142.611420 -15.655284
v -43.644234 143.733139 -16.294302
v -41.389748 141.466171 -15.039946
v -50.273800 149.375320 -19.429487
v -49.160553 148.814285 -19.126303
v -50.269905 151.620544 -20.721313
v -51.395863 151.070251 -20.390610
v -48.054218 148.252045 -18.824320
v -49.155712 147.701843 -18.481260
v -50.265476 148.261749 -18.797766
v -50.266029 147.160538 -18.161266
v -48.045265 147.147522 -18.190807
v -49.157665 146.596588 -17.848284
v -51.393040 148.843826 -19.105732
v -51.388096 147.716919 -18.476593
v -50.279770 146.054367 -17.531227
v -51.383190 146.614960 -17.843786
v -49.167824 145.505966 -17.234848
v -50.274906 144.957397 -16.905878
v -51.393356 145.510376 -17.215494
v -52.504124 147.182816 -18.163145
v -52.506821 146.070908 -17.519770
v -52.502090 144.975037 -16.887716
v -51.388863 144.415970 -16.579058
v -48.059662 144.943878 -16.928164
v -48.059067 146.066605 -17.569637
v -49.169991 144.392654 -16.605162
v -52.498920 143.868515 -16.263199
v -53.600784 144.428467 -16.577513
v -53.602863 145.543304 -17.212688
v -46.955059 147.696716 -18.529600
v -46.958515 148.805695 -19.147762
v -53.626965 146.640259 -17.850843
v -51.399727 149.940262 -19.738474
v -52.512749 148.294388 -18.790998
v -44.748981 143.184799 -15.965858
v -44.743233 142.067017 -15.328024
v -43.632092 141.496918 -15.026608
v -44.748077 140.954086 -14.697740
v -45.851688 141.523636 -15.001509
v -45.850422 142.640152 -15.632938
v -51.389065 152.196381 -21.051411
v -50.273430 152.751389 -21.375483
v -35.794781 143.076187 -16.069014
v -35.796829 144.196640 -16.704588
v -36.902008 142.522202 -15.739773
v -54.704025 145.000626 -16.901327
v -54.709229 143.882187 -16.266029
v -53.601231 143.316742 -15.946374
v -39.141838 145.912994 -17.632999
v -52.479576 142.759003 -15.649705
v -53.595985 142.206772 -15.318979
v -54.713383 142.771561 -15.625847
v -53.599033 141.107788 -14.684730
v -52.482117 141.655685 -15.011576
v -54.714962 141.663376 -14.999146
v -54.709869 140.567368 -14.376867
v -53.592533 140.009644 -14.059815
v -52.475964 140.565445 -14.381835
v -50.275337 143.851517 -16.277941
v -54.694756 139.465027 -13.750918
v -53.584496 138.900253 -13.430556
v -52.469597 139.460922 -13.757926
v -39.139671 141.435196 -15.056547
v -38.013882 141.985413 -15.398919
v -38.021580 140.869675 -14.760747
v -39.133949 140.321121 -14.425647
v -54.707581 146.105072 -17.534758
v -40.245987 140.890686 -14.726584
v -53.583992 137.803268 -12.805747
v -54.678947 138.363556 -13.106317
v -52.486217 138.354340 -13.125669
v -45.844337 148.256882 -18.846251
v -45.845860 149.379944 -19.469891
v -54.739189 147.205429 -18.161007
v -53.642220 147.754776 -18.487230
v -51.374550 143.309036 -15.960306
v -54.745682 148.316528 -18.797600
v -53.642563 148.873093 -19.114416
v -51.371681 140.014587 -14.074381
v -51.367496 141.129333 -14.703733
v -51.372910 142.206085 -15.333443
v -34.670147 145.852097 -17.686907
v -34.673340 144.737228 -17.032415
v -36.908207 140.302902 -14.458004
v -34.679317 146.976395 -18.332190
v -33.544334 145.294510 -17.373913
v -33.545177 146.413574 -18.018448
v -33.560341 147.533752 -18.666763
v -34.686821 148.106827 -18.975864
v -32.443016 146.971024 -18.368507
v -32.450157 148.086853 -19.008066
v -34.693291 149.240738 -19.626202
v -33.569431 148.664703 -19.325945
v -33.553028 144.176758 -16.727573
v -34.679207 143.620346 -16.395670
v -32.424576 144.736832 -17.060925
v -32.423515 145.855240 -17.705894
v -32.456005 149.223434 -19.661684
v -31.307610 145.294937 -17.404549
v -31.307690 144.175476 -16.755325
v -32.418133 143.619690 -16.428534
v -31.293432 146.412766 -18.047096
v -33.576096 149.792694 -19.973314
v -33.533947 143.069351 -16.100962
v -32.420635 142.500244 -15.787960
v -31.299273 143.060669 -16.112095
v -34.685329 142.499680 -15.762637
v -31.297970 141.957169 -15.465491
v -30.183289 142.511429 -15.792001
v -30.183855 143.623032 -16.441307
v -30.180737 141.403320 -15.145919
v -31.294765 140.846283 -14.821421
v -32.416523 141.407898 -15.143571
v -30.176481 140.295547 -14.495882
v -31.287777 139.734558 -14.175970
v -32.411629 140.291946 -14.501439
v -32.401894 139.181946 -13.853727
v -30.161518 139.181229 -13.854655
v -31.280807 138.623642 -13.531546
v -33.543633 141.975784 -15.462853
v -33.542580 140.861099 -14.800918
v -32.411350 138.068054 -13.211846
v -31.282116 137.507401 -12.882817
v -30.152475 138.069702 -13.216458
v -32.400494 136.956039 -12.565078
v -31.279484 136.396027 -12.239416
v -32.397137 135.847534 -11.917365
v -30.156876 136.954117 -12.568563
v -31.274078 135.283417 -11.604318
v -30.159552 135.838211 -11.932575
v -30.159155 134.728241 -11.287396
v -32.386166 134.734970 -11.282595
v -31.273184 134.174683 -10.960526
v -33.526455 136.416473 -12.241212
v -33.518761 135.297791 -11.596910
v -33.536255 137.528748 -12.892738
v -29.048895 136.406204 -12.246642
v -34.657627 136.980042 -12.567213
v -34.657131 138.100250 -13.209300
v -33.542618 138.656769 -13.534595
v -35.771042 138.674332 -13.523875
v -34.660378 139.229736 -13.861562
v -35.767052 137.544189 -12.892097
v -35.763287 139.802521 -14.175028
v -36.888763 139.243408 -13.846839
v -36.890976 138.121460 -13.200638
v -29.046276 135.281570 -11.611799
v -29.041296 134.176620 -10.964486
v -36.887932 137.006088 -12.563038
v -38.004879 137.576523 -12.866966
v -38.003902 138.694244 -13.514622
v -30.156803 133.617676 -10.639480
v -27.922859 134.730652 -11.282800
v -27.920498 135.855728 -11.927889
v -27.922659 133.621368 -10.632054
v -27.920441 136.974808 -12.575606
v -26.803379 135.311676 -11.597693
v -26.807074 136.423264 -12.243438
v -26.803951 134.185013 -10.945082
v -25.672777 135.877563 -11.926517
v -25.679855 134.765671 -11.265251
v -25.675468 133.636490 -10.620634
v -26.804880 133.074005 -10.299949
v -24.529188 136.442017 -12.254941
v -25.663012 137.009094 -12.581509
v -24.533400 135.318192 -11.594557
v -24.551239 134.213516 -10.940300
v -27.917515 132.516418 -9.989968
v -29.034058 137.520126 -12.894468
v -29.043680 133.063858 -10.311752
v -31.269522 133.067169 -10.315429
v -30.157955 132.508072 -9.993185
v -35.767990 136.433609 -12.245538
v -31.274940 131.957214 -9.668816
v -30.160532 131.400375 -9.351466
v -29.049910 131.960617 -9.667866
v -32.387241 132.520538 -9.992082
v -32.384533 131.405731 -9.353794
v -31.282473 130.852036 -9.026046
v -30.162338 130.298737 -8.700894
v -31.273140 129.747833 -8.388259
v -32.389946 130.298828 -8.710716
v -29.044821 130.854065 -9.029237
v -30.156750 129.187408 -8.062550
v -29.043530 129.746780 -8.382588
v -30.158731 128.073944 -7.424315
v -31.276117 128.629669 -7.749286
v -29.045351 128.635162 -7.747848
v -27.926479 130.310898 -8.705285
v -27.926008 129.193787 -8.064200
v -32.375839 128.080414 -7.444159
v -32.370560 129.187149 -8.063722
v -26.815920 129.759125 -8.382928
v -26.811941 128.645798 -7.739922
v -27.925304 128.088669 -7.420109
v -31.278749 127.532730 -7.119538
v -25.694231 129.213226 -8.058783
v -25.688307 128.099564 -7.413381
v -26.804577 127.539711 -7.095835
v -25.696167 130.334000 -8.708423
v -24.574947 128.669037 -7.725977
v -24.573858 129.781281 -8.379597
v -24.562824 127.550224 -7.092942
v -25.679424 126.994209 -6.769085
v -24.573641 130.903748 -9.024381
v -23.449100 129.234711 -8.049768
v -23.451910 130.348267 -8.702500
v -23.451866 128.119537 -7.405014
v -27.912289 126.982803 -6.784822
v -26.797335 126.436432 -6.443074
v -33.500027 130.860428 -9.034853
v -33.497952 129.746155 -8.389878
v -32.382324 133.635391 -10.644956
v -34.597790 130.307297 -8.717451
v -34.606079 131.426987 -9.351459
v -33.496544 131.980591 -9.675231
v -34.601273 132.555511 -9.987638
v -35.703522 130.870758 -9.046254
v -35.712948 131.993866 -9.675951
v -33.478001 133.116241 -10.331363
v -36.826015 131.447495 -9.359764
v -36.831207 132.566589 -10.003062
v -35.713070 133.116547 -10.323460
v -36.825710 133.694946 -10.648077
v -37.948357 133.138412 -10.316566
v -37.947067 132.023575 -9.683934
v -37.946293 130.898117 -9.034031
v -36.819859 130.326782 -8.724572
v -34.596863 133.676773 -10.654938
v -35.703781 129.752716 -8.395607
v -36.817959 129.224106 -8.076652
v -37.939682 129.784683 -8.401552
v -39.057495 131.467880 -9.354643
v -39.062813 130.353256 -8.707040
v -34.578758 129.195938 -8.074702
v -40.169693 129.810104 -8.381460
v -40.176453 130.918777 -9.028180
v -39.056496 129.246277 -8.067952
v -36.819199 134.824921 -11.291859
v -37.937592 134.269760 -10.963238
v -35.710861 134.261063 -10.974999
v -35.695190 128.650085 -7.753010
v -34.590370 134.825638 -11.313897
v -35.708122 135.380966 -11.636350
v -39.118420 137.025375 -12.543515
v -39.122025 138.138382 -13.192275
v -37.998421 136.458649 -12.244446
v -40.235790 137.593765 -12.855914
v -40.227787 136.480026 -12.209350
v -39.113842 135.915817 -11.906450
v -39.054283 133.714188 -10.627146
v -39.053429 132.592865 -9.995210
v -33.539097 139.749756 -14.157462
v -26.817364 130.898560 -9.040401
v -25.689260 131.459671 -9.354898
v -40.171303 132.049667 -9.680743
v -40.166740 133.167618 -10.308197
v -29.056175 141.969406 -15.468904
v -29.060349 140.853424 -14.816575
v -41.340870 137.045303 -12.523642
v -41.331886 135.933075 -11.883819
v -40.222542 135.369324 -11.569575
v -34.645912 135.869598 -11.913230
v -41.279018 132.625427 -9.989098
v -41.291046 131.497971 -9.357390
v -41.275627 133.744980 -10.632110
v -42.384201 133.198669 -10.311006
v -42.385429 132.083450 -9.678190
v -23.423275 133.656052 -10.614009
v -24.548063 133.096710 -10.292422
v -23.418009 134.779465 -11.267449
v -22.300831 134.219589 -10.941751
v -22.301962 133.106812 -10.283136
v -23.417694 132.544510 -9.961588
v -21.181528 133.665787 -10.610582
v -21.185148 132.562439 -9.946720
v -22.300301 132.001389 -9.632645
v -34.663010 140.320602 -14.482285
v -21.193308 131.458008 -9.302900
v -22.303209 130.889053 -9.001808
v -23.404192 131.442017 -9.326593
v -22.307926 129.784714 -8.352878
v -24.502512 132.000824 -9.658411
v -22.302704 128.668869 -7.708995
v -21.179541 129.240768 -8.010310
v -21.179310 130.355713 -8.668616
v -25.670450 132.526077 -9.978013
v -41.283039 130.386124 -8.702453
v -40.163651 128.706406 -7.755056
v -41.279018 129.272766 -8.053405
v -25.668682 125.883476 -6.120585
v -24.560579 126.447052 -6.443973
v -40.236290 138.718796 -13.495113
v -29.025797 138.635162 -13.547150
v -41.360390 138.166122 -13.170242
v -29.024393 139.757721 -14.196950
v -27.908028 138.080246 -13.220265
v -27.907887 139.196396 -13.877990
v -27.906670 140.322357 -14.520445
v -26.788427 138.643433 -13.548709
v -26.789997 139.764511 -14.197959
v -26.785635 137.531403 -12.889404
v -22.288774 135.339584 -11.593833
v -21.180948 134.784775 -11.258310
v -39.125511 139.268051 -13.823748
v -20.049992 135.347366 -11.582046
v -20.055031 134.228302 -10.934763
v -21.171686 135.903671 -11.912880
v -20.049709 128.690430 -7.683845
v -21.172274 128.124039 -7.368773
v -18.926952 129.256622 -8.004804
v -20.049368 129.808380 -8.331153
v -18.921621 128.133804 -7.367428
v -20.038063 127.573364 -7.046914
v -18.923376 130.371674 -8.663321
v -20.046516 130.927948 -8.990850
v -21.162775 127.016983 -6.724648
v -22.278847 127.567039 -7.052353
v -17.803183 127.589737 -7.037729
v -23.398218 126.996407 -6.750160
v -22.267630 126.439514 -6.408617
v -21.161043 125.903900 -6.090127
v -23.380932 125.884445 -6.090546
v -22.272285 125.327423 -5.761806
v -20.042637 126.464012 -6.410776
v -17.798908 128.700424 -7.684968
v -23.389471 124.773972 -5.451920
v -22.271286 124.219757 -5.116659
v -16.675074 129.266266 -8.009637
v -16.673347 128.149902 -7.358383
v -17.784973 129.816895 -8.351316
v -16.660851 130.388702 -8.669884
v -15.541554 128.716217 -7.682970
v -15.547413 127.597275 -7.033493
v -16.665836 127.031769 -6.719125
v -15.539422 129.835800 -8.327532
v -17.779381 130.940826 -9.003457
v -21.141817 124.777023 -5.440074
v -15.523580 130.955215 -8.991987
v -16.648365 131.516647 -9.318585
v -17.794785 126.480705 -6.392650
v -18.919054 127.023125 -6.722380
v -16.658159 125.931465 -6.071030
v -18.912664 125.915581 -6.090325
v -17.780857 125.368858 -5.747294
v -20.037287 125.353050 -5.766510
v -27.902546 125.880005 -6.135353
v -26.790501 125.329193 -5.809947
v -36.809601 128.113266 -7.433745
v -37.930149 128.678665 -7.746899
v -18.923603 134.801300 -11.242589
v -18.932552 133.675034 -10.603435
v -39.043976 128.133926 -7.413669
v -37.929123 127.567848 -7.106100
v -20.058167 133.117767 -10.271795
v -40.157417 127.585205 -7.085155
v -39.037560 127.022438 -6.772534
v -39.034081 125.911774 -6.142564
v -33.467495 128.634842 -7.752474
v -37.919605 126.466911 -6.468218
v -36.806263 127.024971 -6.812205
v -36.798855 125.908760 -6.168642
v -40.147243 126.474876 -6.450650
v -37.914116 125.360329 -5.835109
v -36.790268 124.801979 -5.530365
v -37.911785 124.245865 -5.207078
v -39.021473 124.813408 -5.515615
v -35.661964 125.367401 -5.863172
v -36.788700 123.681801 -4.894762
v -35.665943 124.241959 -5.218571
v -35.682949 126.469612 -6.500602
v -40.154465 125.369110 -5.829033
v -34.540787 124.821983 -5.553408
v -34.538895 125.940491 -6.194584
v -40.152363 124.264961 -5.199651
v -41.261803 124.821762 -5.512573
v -41.268459 125.940453 -6.139917
v -36.781586 122.582985 -4.261293
v -42.363194 125.390884 -5.819841
v -35.671135 122.033958 -3.931000
v -35.665329 123.145477 -4.582415
v -36.772560 121.476738 -3.616499
v -35.670296 120.938637 -3.306539
v -34.567173 121.497772 -3.618339
v -34.561230 122.605141 -4.257653
v -37.895023 122.031738 -3.940212
v -37.891632 123.150314 -4.580329
v -42.368526 124.277077 -5.187277
v -41.263836 123.718040 -4.881420
v -39.010044 123.724937 -4.900371
v -39.010159 122.607758 -4.259465
v -36.777584 120.395103 -2.995661
v -35.669140 119.840775 -2.682310
v -40.115582 122.071564 -3.948683
v -39.006474 121.501816 -3.623935
v -34.558754 120.404640 -2.998293
v -34.554317 119.299141 -2.357119
v -35.662334 118.742516 -2.035993
v -36.780285 119.298531 -2.363261
v -40.117077 123.180618 -4.580603
v -37.885990 118.748024 -2.036327
v -36.768368 118.193260 -1.712439
v -37.895477 119.863441 -2.687346
v -38.991989 118.202316 -1.726534
v -37.872341 117.646973 -1.409354
v -39.001961 119.311058 -2.358449
v -34.534073 118.192886 -1.722989
v -35.647697 117.632736 -1.407048
v -33.462471 120.952995 -3.311792
v -34.525921 117.086884 -1.096273
v -33.420345 117.648033 -1.410388
v -33.413288 118.768196 -2.049507
v -33.440609 122.075203 -3.953979
v -33.413418 116.529991 -0.781979
v -32.299435 117.096703 -1.088050
v -32.305855 118.212334 -1.728010
v -32.288517 115.994865 -0.447290
v -33.414207 115.434547 -0.131581
v -34.532742 115.977737 -0.455562
v -34.511162 114.886520 0.172847
v -35.642109 115.425308 -0.136950
v -35.636623 116.540436 -0.775905
v -33.398472 114.339912 0.503687
v -32.288708 114.897713 0.184851
v -35.619713 114.347412 0.491264
v -34.501492 113.790268 0.809749
v -32.281708 113.796104 0.816915
v -31.175827 114.349968 0.505328
v -31.168461 115.461662 -0.134559
v -31.167063 113.244087 1.141645
v -30.059629 113.804649 0.833204
v -30.054964 114.909058 0.180300
v -32.275665 112.697281 1.449104
v -33.389122 113.252487 1.131557
v -35.616230 113.246040 1.124924
v -34.491638 112.688728 1.447682
v -28.935869 115.473785 -0.127308
v -30.047415 116.035248 -0.445291
v -28.944105 114.368378 0.523375
v -36.741211 114.918022 0.163994
v -36.733589 113.803207 0.799143
v -37.847149 115.484825 -0.163126
v -31.153376 116.581245 -0.782607
v -37.845737 114.374466 0.472331
v -37.838810 113.265564 1.109163
v -36.736549 116.040344 -0.482668
v -36.735130 112.708176 1.425733
v -31.163752 112.142044 1.775376
v -30.054409 112.705215 1.481898
v -33.394520 112.153793 1.766303
v -35.611446 112.149406 1.767737
v -32.269955 111.587929 2.088295
v -38.946373 114.937180 0.144804
v -38.952518 113.833305 0.785634
v -42.352852 126.502274 -6.453510
v -43.452484 125.948982 -6.145897
v -43.457951 124.847908 -5.504321
v -44.554138 126.518517 -6.458152
v -43.452972 127.065697 -6.780554
v -44.562065 125.408966 -5.818187
v -44.541279 127.640297 -7.113561
v -45.664604 127.087036 -6.790514
v -45.669258 125.970131 -6.161838
v -27.810617 114.938133 0.207023
v -28.925837 116.599915 -0.775844
v -45.674118 124.886215 -5.521569
v -46.779491 125.435341 -5.844959
v -46.783127 126.535835 -6.485710
v -47.880604 124.893936 -5.527707
v -46.771355 124.348213 -5.210419
v -47.882774 126.003418 -6.157270
v -47.878284 123.812759 -4.900048
v -46.768734 123.255112 -4.572187
v -48.983006 125.460617 -5.846157
v -48.979912 126.577522 -6.475740
v -47.876884 127.125633 -6.803487
v -48.981396 124.362160 -5.216560
v -50.087475 126.040688 -6.150816
v -50.083855 127.150520 -6.789766
v -48.976418 127.705132 -7.114566
v -50.082256 128.272964 -7.419673
v -51.179245 127.723106 -7.105485
v -51.183483 126.615562 -6.483179
v -50.079552 124.926048 -5.533577
v -51.189831 125.495872 -5.841151
v -45.654648 123.803925 -4.902288
v -52.280075 126.065048 -6.167638
v -52.288971 124.964813 -5.539887
v -51.190575 124.402328 -5.217264
v -53.405792 125.539948 -5.862219
v -53.394753 124.421722 -5.223537
v -52.274490 123.865372 -4.915813
v -53.403774 126.675491 -6.509966
v -51.173706 123.326538 -4.607231
v -52.272190 122.778572 -4.292157
v -53.372822 123.329315 -4.601749
v -50.071270 122.791199 -4.303411
v -50.073856 123.882492 -4.928083
v -51.175678 122.247383 -3.987139
v -50.074356 121.698753 -3.683692
v -48.968506 122.249886 -4.000924
v -48.971729 123.353622 -4.632707
v -54.488747 123.877388 -4.928794
v -54.501083 124.981331 -5.554961
v -52.282883 121.706619 -3.689020
v -51.173515 121.145760 -3.367336
v -54.518047 126.101013 -6.196544
v -47.882034 122.717651 -4.273314
v -27.808401 116.050339 -0.433379
v -54.529087 127.232742 -6.819246
v -55.631321 126.681274 -6.496482
v -55.627064 125.565598 -5.880911
v -56.726871 126.139732 -6.193637
v -56.726887 127.250259 -6.812216
v -55.623806 127.804817 -7.124648
v -56.716629 128.371063 -7.441536
v -57.821613 127.818375 -7.133441
v -57.823364 126.705566 -6.513658
v -57.808804 128.935654 -7.768945
v -58.923054 128.376007 -7.460613
v -58.930012 127.276161 -6.833865
v -55.612873 128.937866 -7.764203
v -56.709263 129.486618 -8.078715
v -58.924656 126.163879 -6.209680
v -57.823627 125.610260 -5.897972
v -54.518223 128.365509 -7.459362
v -33.456150 119.862968 -2.681120
v -37.894600 120.982140 -3.329401
v -39.011826 120.427567 -3.013770
v -35.687416 127.590645 -7.140648
v -34.569229 127.030586 -6.831709
v -58.914074 125.067436 -5.601110
v -57.818981 124.516121 -5.285906
v -56.723698 125.072868 -5.599952
v -30.031450 117.152267 -1.095979
v -43.420654 128.212677 -7.435816
v -44.537125 128.783249 -7.757999
v -45.655109 128.220306 -7.430495
v -44.544746 124.350395 -5.210951
v -45.643417 129.352280 -8.091633
v -46.754395 128.793411 -7.759234
v -46.758862 127.673737 -7.122815
v -53.379433 122.240936 -3.993268
v -52.271835 127.189140 -6.797396
v -47.862385 128.245239 -7.431489
v -48.967220 121.161995 -3.370371
v -47.861443 121.708542 -3.691686
v -48.970020 128.825607 -7.739625
v -47.858437 129.377167 -8.063169
v -25.652121 138.137390 -13.243710
v -24.525133 137.577087 -12.909427
v -20.066912 132.018875 -9.614732
v -24.514114 138.699692 -13.557808
v -23.392994 137.025330 -12.588167
v -23.391897 138.143112 -13.228097
v -27.927139 142.531235 -15.804678
v -29.051979 143.093338 -16.130524
v -27.933031 141.409805 -15.148897
v -26.800838 143.094589 -16.132835
v -26.803499 141.976028 -15.479074
v -27.925131 143.653854 -16.464119
v -17.773714 124.257690 -5.098248
v -18.887823 124.808678 -5.437563
v -16.653891 124.815887 -5.425668
v -20.022734 124.242020 -5.116443
v -18.883160 123.705971 -4.773215
v -41.224869 122.644318 -4.279810
v -40.110203 120.965553 -3.324423
v -17.739016 123.147118 -4.468224
v -18.870962 122.587547 -4.135892
v -19.996702 123.148338 -4.471436
v -41.222404 121.520821 -3.642057
v -29.018393 125.332199 -5.805791
v -29.011478 126.437202 -6.467541
v -27.894651 124.777519 -5.483996
v -27.934958 131.424149 -9.344900
v -43.425900 123.799057 -4.913114
v -44.537437 123.245926 -4.587708
v -43.418919 122.698593 -4.287299
v -42.308147 123.244751 -4.620889
v -36.757301 117.077171 -1.085617
v -30.159805 126.958405 -6.773650
v -29.039494 127.520256 -7.100912
v -27.808895 117.173592 -1.097842
v -28.920364 117.722664 -1.428277
v -28.932943 113.272415 1.159376
v -34.653309 141.428635 -15.128635
v -28.912653 118.847321 -2.069183
v -30.027115 118.288651 -1.750386
v -27.797779 118.292740 -1.744678
v -23.382511 139.269714 -13.878890
v -24.508215 139.827667 -14.194842
v -25.632490 139.259140 -13.885930
v -22.257683 139.836731 -14.197182
v -22.263720 138.723541 -13.535449
v -23.376106 140.393250 -14.523604
v -15.518729 132.070602 -9.635365
v -14.409955 131.523010 -9.304281
v -14.398652 132.640839 -9.938266
v -14.405782 130.415771 -8.653229
v -13.293140 132.089417 -9.622885
v -13.281680 130.971390 -8.983334
v -13.269576 133.206314 -10.265486
v -15.508144 133.194260 -10.277291
v -14.385778 133.758255 -10.596562
v -16.628162 132.627426 -9.960656
v -12.156829 132.655045 -9.949932
v -12.161694 131.528351 -9.302073
v -31.328354 148.649933 -19.347994
v -60.028690 127.838066 -7.152563
v -31.318939 147.524490 -18.693075
v -60.023895 128.941849 -7.776710
v -30.191311 146.965500 -18.375753
v -30.194542 148.086090 -19.029385
v -58.927692 129.508881 -8.093091
v -29.068119 147.524796 -18.715073
v -29.078257 148.652191 -19.354633
v -30.200420 149.212570 -19.677872
v -61.126492 128.403503 -7.472465
v -27.956995 149.217850 -19.691694
v -27.953794 148.092529 -19.048944
v -29.076834 149.772720 -20.006498
v -29.077929 150.890656 -20.685316
v -30.213802 150.334793 -20.342453
v -27.964750 150.346725 -20.353720
v -31.346601 149.786438 -20.007416
v -31.344461 150.906372 -20.661192
v -30.213804 151.456711 -21.000500
v -60.022125 130.061478 -8.400577
v -61.118919 129.509506 -8.088781
v -30.212107 152.579300 -21.648745
v -31.338800 152.026535 -21.315245
v -61.117294 130.626678 -8.719744
v -62.220425 128.975082 -7.781289
v -62.214382 130.085434 -8.392768
v -60.011253 131.194885 -9.032367
v -63.318584 129.535675 -8.102179
v -63.315922 130.653275 -8.729984
v -62.204414 131.212143 -9.045383
v -61.116379 131.745239 -9.346416
v -63.328640 128.450394 -7.484806
v -64.407486 128.994995 -7.808300
v -64.408981 130.096466 -8.430133
v -63.287926 131.778000 -9.366848
v -62.199734 132.325851 -9.682010
v -62.218864 127.892853 -7.170651
v -29.088846 152.013779 -21.331617
v -32.474312 150.358780 -20.317724
v -64.407364 131.207336 -9.052605
v -65.504921 130.658722 -8.745598
v -65.497391 129.555023 -8.132683
v -26.839334 148.659134 -19.370745
v -26.839834 147.535583 -18.724731
v -27.953533 146.975708 -18.403761
v -29.080006 146.405899 -18.053951
v -43.415985 129.359116 -8.084763
v -44.532871 129.912003 -8.405757
v -34.710499 150.374573 -20.269053
v -32.377396 126.988419 -6.815848
v -33.499947 127.543953 -7.125579
v -43.496635 132.658279 -9.991714
v -32.380886 125.896301 -6.180931
v -31.266104 126.453133 -6.488754
v -33.501362 126.446503 -6.494896
v -43.502396 131.541046 -9.355552
v -42.387497 130.980820 -9.047106
v -34.493118 111.598335 2.093822
v -46.774124 122.177841 -3.968333
v -35.776752 140.880646 -14.807420
v -34.552208 123.716782 -4.917664
v -40.113781 119.882072 -2.695645
v -40.109413 118.766960 -2.050385
v -41.222816 119.345566 -2.376196
v -40.112564 117.663139 -1.410533
v -41.222027 118.224899 -1.731742
v -41.214249 120.460190 -3.029323
v -42.322842 119.909348 -2.702235
v -42.325104 118.798775 -2.050527
v -42.328449 117.684647 -1.413523
v -41.218513 117.124313 -1.104346
v -43.431675 117.139313 -1.100017
v -43.425625 118.259476 -1.731626
v -42.328186 116.582947 -0.786298
v -44.529934 118.822212 -2.060735
v -43.417873 119.373169 -2.383451
v -44.521721 117.714302 -1.432461
v -44.525639 119.943909 -2.700022
v -43.409668 120.490990 -3.024428
v -44.511639 121.066299 -3.355814
v -43.401806 121.618416 -3.670952
v -42.286907 121.053940 -3.361887
v -45.633644 119.405144 -2.387536
v -45.630722 120.521164 -3.021403
v -42.335667 115.484016 -0.153049
v -43.438560 116.041306 -0.471443
v -41.221436 116.041801 -0.478329
v -40.102077 116.561974 -0.787297
v -38.996971 117.117744 -1.101733
v -38.992645 116.017433 -0.473438
v -37.883190 116.571266 -0.791587
v -45.635990 118.277771 -1.754588
v -44.508404 122.196381 -3.989389
v -42.283802 122.173851 -4.009400
v -41.216423 114.933784 0.150419
v -40.095486 115.497520 -0.161914
v -46.736412 119.976311 -2.707840
v -46.733059 118.863945 -2.081144
v -46.730659 121.098412 -3.351324
v -47.835564 120.547516 -3.026156
v -47.833263 119.437256 -2.405039
v -48.945282 120.008675 -2.725338
v -40.081650 114.392632 0.464884
v -46.725273 117.771408 -1.455549
v -47.829037 118.327560 -1.768820
v -47.833412 117.238213 -1.153070
v -46.722412 116.673820 -0.834858
v -48.918377 117.800369 -1.472539
v -48.934181 116.697746 -0.846235
v -47.845802 116.150055 -0.532230
v -45.604794 117.226570 -1.159622
v -48.932999 115.602432 -0.224369
v -50.030510 116.157417 -0.547334
v -50.025829 117.265404 -1.176944
v -48.902103 118.925766 -2.115412
v -51.136047 116.727440 -0.861105
v -51.142426 115.626770 -0.230195
v -50.031883 115.073341 0.078659
v -51.128662 117.835922 -1.488661
v -50.021744 118.391472 -1.800446
v -48.922646 114.539276 0.381855
v -50.030266 113.981667 0.693872
v -51.137474 114.540535 0.384862
v -52.238716 116.194061 -0.546656
v -52.248672 117.306641 -1.163974
v -41.184235 113.850624 0.777165
v -40.081024 113.291260 1.096456
v -47.830124 115.073441 0.083893
v -42.284477 114.410690 0.460462
v -42.276138 113.306366 1.080145
v -41.181431 112.756927 1.394679
v -43.375721 113.871513 0.761397
v -43.370670 112.762634 1.388424
v -42.274769 112.214584 1.705213
v -44.488312 113.333984 1.078766
v -44.493519 114.451546 0.430738
v -43.366997 114.996651 0.117270
v -44.473267 115.564308 -0.208679
v -45.617653 113.913185 0.740186
v -45.616516 115.035797 0.109123
v -41.193409 111.678772 2.034944
v -45.617504 112.821495 1.353433
v -46.727264 113.377716 1.053027
v -46.732407 114.486809 0.414914
v -46.718933 112.281570 1.672196
v -47.831326 112.836273 1.360675
v -47.839050 113.950043 0.728063
v -40.074623 112.224487 1.704220
v -40.079884 111.155907 2.355729
v -42.298981 111.139862 2.339932
v -41.187630 110.592857 2.672351
v -47.815857 111.742996 1.974409
v -46.722160 111.187248 2.302594
v -45.617260 111.743820 1.982245
v -52.248402 115.096581 0.082711
v -25.674772 140.338791 -14.506613
v -26.786634 140.882919 -14.850082
v -46.733181 115.617821 -0.230951
v -38.005825 135.351578 -11.595223
v -39.109840 134.805450 -11.265830
v -48.923611 112.297684 1.666027
v -18.921789 131.492569 -9.318300
v -48.929150 113.401024 1.042111
v -42.387814 129.841858 -8.372101
v -41.276379 128.154373 -7.419641
v -42.386250 128.723648 -7.731392
v -50.078342 120.616623 -3.074908
v -42.385849 127.619446 -7.096869
v -36.885128 135.894424 -11.920070
v -25.671602 142.536880 -15.807755
v -25.683048 141.421799 -15.151226
v -25.671158 143.667389 -16.465603
v -24.541410 141.985992 -15.467904
v -24.540344 143.106247 -16.122911
v -30.196697 145.858841 -17.729786
v -30.193243 144.739075 -17.096952
v -55.627132 124.533455 -5.299967
v -56.727928 123.980614 -4.985648
v -24.537561 144.222031 -16.781286
v -23.414806 142.555649 -15.788409
v -23.419655 143.672165 -16.437376
v -23.414358 144.787766 -17.102583
v -22.286200 144.236755 -16.767569
v -22.283657 143.118179 -16.105825
v -21.148529 143.683334 -16.428535
v -21.161243 144.804199 -17.087606
v -21.145136 142.556488 -15.778296
v -22.276186 141.991272 -15.459682
v -22.285633 145.358368 -17.429140
v -25.656731 144.779510 -17.112692
v -24.537874 145.344925 -17.429829
v -46.752468 129.931549 -8.397256
v -45.641148 130.480667 -8.727956
v -23.415047 145.909424 -17.759136
v -25.663761 145.901535 -17.763977
v -24.530346 146.462143 -18.090734
v -44.515938 131.049225 -9.060973
v -46.764584 131.061264 -9.039120
v -45.646450 131.622833 -9.363401
v -44.530781 132.186386 -9.702126
v -46.753311 132.193436 -9.689676
v -45.639801 132.748734 -10.013035
v -46.753067 133.323151 -10.330554
v -47.869366 132.770401 -10.010828
v -47.872742 131.654160 -9.371147
v -45.630756 133.892227 -10.658921
v -46.749977 134.456680 -10.973678
v -47.864861 133.894714 -10.657737
v -46.743561 135.583893 -11.607743
v -47.855492 135.030914 -11.284557
v -45.629639 135.021957 -11.308896
v -45.624580 136.156601 -11.948312
v -46.735703 136.714127 -12.256499
v -47.859474 136.155670 -11.926940
v -48.979618 134.480545 -10.955884
v -48.985069 133.353241 -10.327557
v -48.967354 135.613495 -11.608712
v -48.979000 136.732681 -12.244636
v -47.861374 137.285370 -12.577232
v -50.093636 137.316864 -12.551213
v -48.983543 137.867828 -12.882047
v -50.092113 136.194778 -11.923252
v -47.870720 138.421890 -13.219478
v -46.753464 137.852829 -12.905302
v -50.099350 135.096161 -11.292222
v -51.200516 135.660385 -11.607202
v -46.757919 138.973297 -13.541832
v -45.650745 138.419632 -13.235200
v -45.650562 137.313644 -12.606656
v -45.661194 139.533737 -13.869586
v -47.866333 139.546143 -13.858109
v -46.759094 140.087860 -14.175019
v -44.539249 138.994263 -13.568872
v -44.532364 137.876175 -12.945580
v -44.531101 136.767624 -12.317323
v -51.208584 137.899414 -12.868149
v -51.197800 136.778214 -12.239753
v -48.994293 139.001129 -13.532332
v -50.098278 138.450134 -13.196720
v -49.000084 140.133331 -14.172043
v -50.107685 139.588409 -13.834610
v -50.090717 133.995544 -10.663325
v -51.204941 134.559921 -10.975119
v -44.527588 133.315292 -10.347526
v -52.321823 136.238770 -11.931943
v -52.318943 135.119659 -11.291760
v -48.996342 132.226471 -9.689272
v -48.987846 131.118073 -9.054124
v -47.870308 130.559265 -8.727565
v -50.107105 132.799469 -9.999907
v -50.111145 131.690628 -9.368264
v -47.865414 140.686783 -14.499662
v -51.212547 133.376587 -10.314896
v -51.219337 132.260284 -9.679124
v -47.866291 141.812515 -15.141822
v -48.978611 141.259750 -14.800736
v -46.748192 141.252075 -14.831752
v -52.325474 132.836578 -10.010414
v -52.326248 131.720062 -9.362491
v -51.215294 131.156006 -9.054329
v -52.317085 130.611206 -8.731456
v -50.107304 130.608856 -8.752933
v -51.211807 130.053467 -8.427204
v -45.626801 140.698502 -14.536139
v -46.745041 142.385941 -15.476670
v -58.933502 130.625809 -8.728081
v -41.235840 127.068893 -6.781260
v -25.674286 124.777153 -5.475942
v -26.775808 124.221077 -5.157196
v -43.396427 111.699982 2.009115
v -43.391365 110.600677 2.653788
v -27.876436 123.672951 -4.836712
v -44.501652 112.272598 1.688336
v -44.490879 111.169823 2.327417
v -26.768715 123.114426 -4.519121
v -25.665890 123.672157 -4.830369
v -42.286606 110.050880 2.964227
v -42.448685 137.617508 -12.831918
v -42.449417 136.502426 -12.196433
v -33.422657 124.267159 -5.231441
v -33.420567 125.387878 -5.883194
v -45.657253 122.713448 -4.267747
v -32.315308 124.835503 -5.566972
v -54.510757 129.500641 -8.095472
v -45.653675 121.608231 -3.647037
v -55.607475 130.062561 -8.395581
v -36.900208 141.421600 -15.109612
v -38.020401 139.754364 -14.123150
v -23.396551 135.875977 -11.933596
v -26.790987 144.224731 -16.796419
v -40.170120 134.282242 -10.943933
v -26.790627 145.356415 -17.449106
v -27.920971 144.795090 -17.119221
v -15.538565 126.480743 -6.380697
v -38.968506 112.745537 1.402985
v -43.572968 149.278885 -19.452354
v -42.450771 148.704910 -19.144905
v -23.402693 141.438187 -15.143120
v -45.848759 143.769913 -16.279709
v -46.970776 143.211426 -15.944679
v -44.755325 144.319794 -16.606276
v -51.372223 138.919250 -13.447114
v -25.573343 158.007751 -24.848923
v -40.242531 139.843430 -14.131367
v -20.014330 144.248611 -16.746258
v -20.014715 143.124908 -16.100296
v -15.530157 124.259560 -5.109866
v -29.048815 144.213593 -16.792831
v -16.648535 123.703911 -4.783652
v -15.526243 125.385483 -5.742973
v -57.814724 130.057587 -8.404082
v -15.527672 123.155533 -4.459821
v -16.642241 122.594498 -4.141823
v -14.400495 123.715279 -4.795141
v -14.400866 122.609200 -4.134255
v -15.520158 122.054100 -3.801752
v -13.271881 124.285286 -5.114720
v -14.392594 121.503754 -3.483925
v -13.281675 122.061256 -3.812425
v -13.277754 123.172653 -4.461989
v -12.151746 124.849182 -5.434366
v -12.151299 123.738129 -4.788142
v -13.256731 125.401764 -5.753024
v -14.378501 124.849991 -5.431145
v -12.138421 122.630157 -4.138722
v -11.017830 123.190987 -4.456485
v -11.026184 124.304932 -5.105590
v -9.887706 123.759613 -4.776700
v -9.881219 122.638771 -4.130877
v -11.009171 122.074547 -3.813945
v -8.760193 123.204178 -4.452323
v -8.758267 122.090263 -3.814606
v -9.864326 121.522690 -3.492666
v -8.753727 120.978043 -3.162586
v -7.628205 121.540764 -3.481857
v -7.635646 122.664497 -4.126072
v -9.858073 120.411324 -2.840825
v -10.980755 120.968597 -3.171034
v -8.732244 119.869576 -2.516615
v -9.844177 119.307037 -2.193111
v -10.965380 119.860626 -2.521610
v -8.751792 124.324432 -5.099368
v -7.635998 123.776161 -4.771916
v -12.079865 120.419479 -2.863824
v -12.077495 119.303429 -2.205732
v -10.953012 118.748085 -1.876181
v -13.190558 119.863853 -2.542030
v -13.197321 118.745422 -1.896730
v -12.067857 118.190689 -1.560521
v -9.817239 118.193825 -1.553795
v -10.943264 117.632652 -1.234302
v -8.718703 118.758362 -1.870241
v -6.511679 123.236092 -4.443686
v -6.508147 122.118919 -3.794277
v -12.128185 121.518097 -3.497952
v -5.386792 123.810410 -4.754056
v -5.388139 122.687592 -4.112176
v -6.499837 124.359772 -5.088271
v -6.503266 120.993568 -3.145946
v -7.622687 120.429535 -2.830535
v -9.814822 117.082321 -0.911659
v -10.937781 116.519997 -0.586266
v -12.052814 117.071869 -0.926593
v -12.042013 115.963043 -0.270308
v -10.930187 115.413147 0.062526
v -9.812291 115.969795 -0.267086
v -13.196711 120.980667 -3.193395
v -11.018023 125.428169 -5.756660
v -9.894672 124.871658 -5.423792
v -7.621657 124.894424 -5.430190
v -14.294070 119.311066 -2.226918
v -14.301393 120.420456 -2.877591
v -8.696622 117.641579 -1.233607
v -7.618104 119.317711 -2.188757
v -6.487841 119.884117 -2.495873
v -14.362459 125.971153 -6.086017
v -11.008836 126.548248 -6.415615
v -12.130095 125.986710 -6.090034
v -9.884564 125.996391 -6.076801
v -9.884828 127.115097 -6.750343
v -12.123487 127.108994 -6.750380
v -11.010423 127.677132 -7.063721
v -13.184858 117.630508 -1.247080
v -12.123137 128.240021 -7.387877
v -13.231495 127.679573 -7.066503
v -13.235847 126.557426 -6.421396
v -4.264550 123.258186 -4.431736
v -5.376767 124.935997 -5.398010
v -4.261618 124.382973 -5.066598
v -11.008969 128.810272 -7.702328
v -9.898055 128.248245 -7.381549
v -9.809237 114.865128 0.379955
v -8.685954 115.421211 0.058606
v -8.690070 116.540802 -0.585374
v -7.549173 115.986191 -0.258402
v -7.547478 114.862106 0.397872
v -8.675253 114.298409 0.716178
v -7.537450 113.748253 1.039467
v -6.413345 114.313644 0.722061
v -6.409609 115.429802 0.077888
v -9.785441 113.742828 1.028208
v -8.668354 113.189194 1.351855
v -5.286474 114.883720 0.397034
v -5.280425 113.764755 1.047792
v -6.401167 113.198441 1.362435
v -4.160189 115.435806 0.082423
v -4.169047 114.321472 0.734595
v -5.280243 115.997078 -0.249204
v -4.157238 116.563110 -0.568874
v -3.036912 114.890343 0.414490
v -3.025314 117.137459 -0.887645
v -3.028977 116.020889 -0.231212
v -4.142591 117.688446 -1.210848
v -5.280290 117.117836 -0.914118
v -5.268057 112.647606 1.684987
v -4.153617 113.212814 1.367980
v -6.405317 116.564400 -0.580527
v -6.407657 117.677605 -1.244767
v -3.024782 113.766136 1.053891
v -3.025705 112.644630 1.696815
v -4.145141 112.085938 2.017152
v -1.890024 114.324867 0.748974
v -1.890038 113.196899 1.380969
v -3.015470 111.523056 2.353503
v -1.896001 112.080696 2.031579
v -0.751332 112.641579 1.712038
v -1.887219 110.951477 2.686519
v 0.372021 112.072838 2.034296
v 0.378759 113.191849 1.395315
v -0.735663 111.519684 2.366356
v -0.736702 113.754784 1.078980
v -4.120299 110.962044 2.662955
v -2.997644 110.404144 3.006674
v -0.760334 110.386612 3.017209
v -1.876141 109.830666 3.343539
v -5.275012 118.241661 -1.566731
v -1.901561 115.459541 0.103740
v 1.491516 112.624611 1.725778
v 1.493587 111.513161 2.369944
v 0.387353 110.955269 2.694535
v -7.522834 117.115395 -0.909478
v 0.385375 114.308388 0.762471
v -0.724156 114.876167 0.441533
v -5.257390 111.528160 2.312591
v -6.374925 112.087822 1.999106
v 0.391814 109.826271 3.334156
v 1.509049 110.390823 3.022765
v 1.495357 113.726791 1.075442
v 2.610795 112.064606 2.056865
v 1.517282 109.261513 3.666730
v 2.635289 109.829277 3.357950
v 2.637947 110.948090 2.712143
v 2.615967 113.177193 1.412497
v 3.757993 110.381203 3.040867
v 3.775681 111.510201 2.401353
v 3.755687 109.267296 3.686274
v 2.644739 108.706955 4.004970
v -6.492918 125.481224 -5.741546
v -4.126277 118.803856 -1.871521
v 1.532651 108.135017 4.324283
v 2.652830 107.579613 4.651116
v 3.765151 108.138596 4.327415
v -3.003365 118.255661 -1.545900
v -4.115522 109.852615 3.314181
v -5.234406 110.404114 2.973799
v -6.486784 126.601723 -6.398436
v -5.366067 126.046021 -6.054225
v -7.606178 126.042824 -6.081891
v -14.291988 118.196815 -1.567585
v -13.183689 116.521988 -0.599781
v -14.292406 117.077690 -0.930434
v -3.146096 123.829033 -4.746329
v -4.255955 122.146255 -3.786936
v -3.141597 122.712875 -4.097806
v -17.708626 157.410309 -24.430763
v -17.765123 132.082489 -9.638871
v -2.009860 123.275108 -4.417647
v -1.999278 122.160652 -3.763950
v -3.125085 121.592834 -3.462327
v -2.002927 124.393661 -5.061155
v -0.864029 122.709610 -4.082982
v -4.241216 121.033409 -3.149032
v -3.114678 120.479996 -2.821139
v -1.990406 121.047440 -3.127445
v -4.234432 119.911255 -2.508877
v -5.356008 120.473106 -2.834431
v -5.354543 121.597321 -3.485050
v -0.871671 123.833412 -4.722249
v -0.864555 121.590836 -3.439059
v -42.481277 154.299728 -22.356249
v -34.580990 128.094559 -7.442093
v -56.715866 130.610916 -8.706422
v -44.526875 116.596710 -0.793853
v -32.301258 119.329842 -2.374646
v -32.346401 120.401306 -2.990664
v -32.351261 121.517433 -3.628366
v -42.449173 135.385132 -11.550897
v -41.319618 134.819702 -11.242160
v -52.332767 133.956985 -10.638954
v -29.073935 145.310471 -17.424438
v -33.421940 123.168045 -4.583519
v -32.309731 123.715897 -4.912114
v -32.307037 122.622314 -4.267778
v -5.344621 119.355431 -2.188424
v -31.179981 123.182785 -4.605701
v -31.193794 122.073204 -3.949654
v -31.188757 120.961441 -3.308575
v -30.079046 121.521461 -3.627704
v -30.078300 122.636742 -4.274502
v -28.963396 120.965858 -3.306985
v -30.064724 120.408775 -2.988887
v -28.965702 122.087845 -3.943259
v -27.849203 121.533333 -3.617313
v -27.842787 120.422447 -2.972745
v -28.954836 123.210907 -4.589004
v -27.835819 122.655762 -4.260414
v -28.957304 119.863747 -2.652945
v -30.082071 123.758057 -4.917632
v -26.727970 122.099640 -3.933767
v -26.728525 120.991875 -3.277194
v -31.181074 119.846313 -2.673361
v -26.727972 119.888107 -2.648694
v -25.619713 120.445374 -2.963359
v -25.608763 121.551186 -3.599517
v -25.623308 119.345024 -2.324271
v -24.502853 119.907768 -2.638518
v -24.494946 121.017548 -3.277443
v -25.605970 122.666176 -4.240186
v -23.365719 121.580345 -3.594998
v -23.369469 120.467117 -2.950491
v -24.486572 122.139114 -3.924345
v -24.495989 118.787895 -1.985900
v -23.356440 119.361923 -2.309998
v -22.244751 119.917061 -2.627594
v -22.248285 121.031914 -3.267509
v -24.489817 117.673927 -1.355293
v -25.614540 118.223488 -1.680593
v -21.122227 121.604485 -3.587795
v -21.118738 120.480835 -2.941784
v -22.239506 122.155952 -3.916886
v -25.597406 117.121223 -1.039560
v -24.478558 116.558723 -0.711228
v -23.387707 117.127357 -1.030670
v -23.380217 118.240707 -1.673198
v -23.360611 122.703583 -4.250194
v -24.481813 123.259911 -4.576515
v -23.391233 116.028069 -0.383156
v -22.277580 116.587395 -0.698890
v -22.269571 117.690720 -1.345769
v -22.276718 115.478012 -0.054199
v -21.153120 117.160362 -1.009780
v -21.156181 116.041206 -0.372992
v -24.500389 115.478447 -0.065643
v -21.155672 114.939018 0.282700
v -20.028496 115.499336 -0.032930
v -20.029587 116.609093 -0.693285
v -20.026644 114.396431 0.613435
v -21.143126 113.827354 0.914383
v -22.268280 114.379723 0.586674
v -23.383242 114.933838 0.260469
v -25.600584 114.925934 0.241146
v -25.605143 116.032135 -0.404493
v -24.491650 114.373077 0.571840
v -18.899202 114.949791 0.292492
v -23.377392 113.827301 0.900067
v -18.900478 116.060135 -0.359829
v -17.771055 114.401749 0.614210
v -17.775467 115.511391 -0.033347
v -18.887379 113.842987 0.939925
v -16.651974 114.967163 0.294643
v -16.656767 116.077156 -0.350417
v -17.773918 116.621674 -0.692807
v -15.534790 116.641357 -0.676725
v -15.532385 115.528542 -0.031525
v -16.651974 117.194473 -1.007099
v -14.402930 116.094299 -0.355946
v -14.403000 114.977104 0.291835
v -15.521256 114.416473 0.614149
v -15.528238 117.767868 -1.318120
v -17.762110 117.747482 -1.350541
v -16.641806 118.310936 -1.660979
v -18.896534 117.180908 -1.017946
v -25.596165 113.816559 0.878903
v -24.487959 113.268837 1.224145
v -17.755268 113.292824 1.240362
v -16.648912 113.853241 0.927381
v -18.870594 112.726929 1.573275
v -19.996809 113.287079 1.249277
v -22.262804 118.824104 -1.988937
v -21.141964 118.270149 -1.652798
v -20.003584 117.742393 -1.348287
v -18.893059 118.302048 -1.665185
v -19.975719 112.173599 1.885532
v -18.862259 111.616119 2.204468
v -17.748255 112.178055 1.893712
v -18.854031 110.510063 2.845246
v -19.963121 111.060127 2.513862
v -17.732813 111.066528 2.522940
v -19.960251 109.961197 3.160492
v -21.067057 110.509727 2.829645
v -21.071304 111.621651 2.196510
v -22.173710 111.063293 2.494423
v -22.160048 109.954422 3.137316
v -21.058525 109.409935 3.471793
v -18.846600 109.402954 3.484843
v -23.260305 110.510597 2.811824
v -23.257143 109.403358 3.453500
v -22.153852 108.862846 3.779494
v -17.721561 109.968803 3.163392
v -24.353252 109.959785 3.123238
v -24.355078 108.850227 3.764410
v -24.346703 111.080078 2.475444
v -25.465481 110.518959 2.787183
v -25.452459 109.398956 3.426003
v -23.244963 108.301476 4.093370
v -17.728430 108.858688 3.806708
v -26.562864 109.957092 3.090136
v -26.553730 108.846588 3.737244
v -26.562445 111.078491 2.449237
v -25.445652 108.296059 4.077620
v -27.669235 108.297806 4.036593
v -26.541756 107.747368 4.368979
v -27.673128 109.413757 3.393065
v -27.661970 110.515907 2.745245
v -16.606348 108.315636 4.129142
v -17.721617 107.753586 4.438749
v -16.612854 109.425323 3.484552
v -18.834391 108.312347 4.109330
v -19.954695 108.848679 3.794881
v -16.604191 110.531738 2.844877
v -23.255106 111.631386 2.174291
v -16.599632 111.629608 2.203896
v -25.466307 111.641472 2.157629
v -24.344587 107.751175 4.403299
v -26.706675 115.484161 -0.093959
v -26.706766 114.374489 0.538327
v -21.118084 122.724304 -4.231409
v -19.996063 122.170380 -3.907539
v -20.005669 121.058983 -3.255027
v -21.048279 108.311966 4.109236
v -18.883467 121.624435 -3.580124
v -18.874866 120.505516 -2.935959
v -22.241201 123.267632 -4.570242
v -19.994013 119.943336 -2.613989
v -23.361008 123.824905 -4.897401
v -20.002991 118.864189 -1.985734
v -18.885851 119.424194 -2.304462
v -17.772165 118.866600 -1.984230
v -26.717737 116.588264 -0.730231
v -24.338633 112.209427 1.842138
v -17.764734 119.990356 -2.632921
v -16.644180 119.431442 -2.308701
v -26.702000 117.677986 -1.371541
v -19.950907 107.740929 4.441653
v -25.431112 107.198799 4.708147
v -26.742628 118.791046 -2.016027
v -30.056681 119.311867 -2.335761
v -27.839111 119.316643 -2.336054
v -22.147537 107.767944 4.423237
v -16.613096 112.745163 1.566284
v -21.106302 119.372658 -2.292859
v -15.510950 118.872154 -1.985719
v -15.505434 113.304161 1.241291
v -14.401006 113.867432 0.935266
v -28.774878 109.973808 3.056961
v -28.781145 108.858719 3.699389
v -24.478458 124.383789 -5.229918
v -30.076693 124.887428 -5.564653
v -31.195625 124.322815 -5.263267
v -28.969805 124.356659 -5.227815
v -22.166050 112.183708 1.863636
v -23.232828 107.206886 4.727134
v -24.330742 106.643318 5.028949
v -17.757524 121.118164 -3.278340
v -23.224585 106.101181 5.357491
v -22.112221 106.659485 5.046536
v -16.643480 120.561897 -2.941828
v -23.374849 112.722725 1.545658
v -22.263657 113.282997 1.228448
v -21.107288 112.725685 1.548919
v -20.985855 106.107796 5.371356
v -25.589157 112.716988 1.535719
v -20.986929 107.226822 4.732773
v -22.093128 105.552017 5.685975
v -20.985441 105.001091 6.014254
v -19.865419 105.561546 5.701375
v -19.851881 106.668770 5.047646
v -3.098838 119.346664 -2.165746
v -52.284332 128.298477 -7.419840
v -51.173733 128.847931 -7.743874
v -1.971103 118.783760 -1.846506
v -1.968366 119.910141 -2.481163
v -37.845989 112.182190 1.751894
v -0.844863 119.331383 -2.155329
v -0.841515 120.467926 -2.785964
v -43.414978 136.205750 -12.017365
v -44.531235 135.653336 -11.682693
v -43.421627 137.327652 -12.656913
v -60.034073 126.749565 -6.538466
v -61.134979 127.301636 -6.845830
v -44.539539 140.124542 -14.222898
v -61.131519 126.220543 -6.227378
v -60.015663 125.671524 -5.925873
v -62.232906 126.760971 -6.541660
v -43.416477 139.555679 -13.906323
v -43.421280 138.436874 -13.276230
v -54.740166 149.434555 -19.436300
v -55.847672 147.773682 -18.482777
v -55.848446 148.884399 -19.116222
v -46.943550 146.588959 -17.882698
v -63.300529 127.357574 -6.881245
v -12.149664 130.404648 -8.648438
v -11.025637 132.095901 -9.625999
v -11.018844 130.967972 -8.975753
v -43.390121 109.504372 3.263690
v -41.166893 109.515045 3.282344
v -42.284863 108.957321 3.587735
v -33.500572 134.184113 -10.962003
v -53.426342 127.805824 -7.138113
v -46.965122 144.348419 -16.608932
v -45.851791 144.899796 -16.931053
v -53.422840 128.926010 -7.782105
v -3.133510 124.950928 -5.393137
v -31.194181 153.008209 -21.882034
v -55.808506 145.559082 -17.225754
v -55.822277 144.451065 -16.590233
v -28.168488 176.736679 -35.761112
v -22.283043 163.025223 -27.727474
v -6.456624 118.779442 -1.891135
v -13.271494 115.541779 -0.032213
v -13.273274 114.423958 0.612262
v -24.477312 151.805054 -21.198290
v -23.354155 152.370880 -21.518803
v -25.613482 152.365753 -21.535604
v -18.858419 155.737244 -23.435953
v -14.400648 129.299072 -8.001262
v -13.274187 129.865036 -8.320143
v -17.718454 156.295044 -23.779697
v -16.579834 156.868652 -24.111084
v -16.584278 155.745377 -23.444431
v -45.606426 116.128288 -0.527648
v -17.711441 155.180099 -23.137859
v -16.584019 154.627533 -22.797899
v -15.452792 155.196411 -23.114246
v -15.454582 156.322540 -23.767235
v -15.462144 154.076828 -22.460405
v -14.340209 155.783081 -23.414268
v -14.331605 154.651306 -22.772499
v -16.566660 153.529449 -22.139660
v -15.464348 152.982330 -21.811947
v -14.372098 153.538818 -22.121174
v -14.342039 152.428024 -21.475283
v -15.460346 151.861145 -21.158276
v -13.249382 152.988876 -21.785465
v -16.582981 152.421463 -21.494059
v -16.577148 151.304581 -20.843203
v -14.357052 151.319077 -20.814951
v -15.464530 150.748428 -20.519426
v -17.702597 151.869888 -21.190039
v -17.707228 150.738220 -20.534576
v -16.581154 150.174271 -20.197870
v -17.696159 152.978317 -21.840425
v -13.226801 151.876816 -21.132942
v -17.688747 154.096893 -22.487230
v -15.449313 149.623901 -19.853039
v -16.590208 149.057816 -19.531654
v -17.725687 149.616913 -19.869787
v -17.726788 148.493164 -19.212536
v -16.589340 147.936035 -18.868076
v -15.457791 148.501785 -19.195024
v -15.465621 147.385315 -18.540382
v -14.332260 149.072464 -19.511398
v -14.332722 147.947586 -18.860886
v -16.575006 146.815781 -18.228262
v -13.213370 149.642334 -19.827690
v -13.214057 148.521286 -19.177372
v -14.331963 150.192337 -20.169304
v -13.218200 150.764526 -20.480448
v -12.093543 149.094269 -19.493477
v -12.105455 150.215485 -20.137804
v -17.708649 147.368362 -18.553535
v -13.219009 147.398621 -18.526777
v -14.334549 146.832886 -18.207764
v -15.451008 146.262329 -17.899122
v -18.854588 149.047684 -19.556463
v -18.851229 147.930481 -18.901739
v -18.860033 150.181320 -20.205025
v -19.982117 148.485580 -19.243555
v -19.985399 149.610901 -19.894424
v -18.856453 151.294479 -20.870090
v -19.982822 150.742447 -20.541227
v -21.106297 150.167374 -20.224846
v -21.112705 149.051575 -19.574106
v -19.973631 147.361023 -18.590406
v -18.847420 146.807510 -18.247875
v -12.097647 147.967972 -18.844620
v -12.096184 146.841797 -18.193495
v -13.215763 146.281677 -17.871832
v -10.973073 148.541031 -19.158274
v -10.970996 147.413177 -18.503275
v -12.080737 145.722641 -17.548548
v -9.843537 149.117661 -19.465746
v -9.844020 147.989868 -18.818260
v -10.978096 149.670212 -19.807312
v -13.203127 145.157242 -17.221657
v -9.846127 146.869827 -18.159473
v -8.718124 147.442703 -18.469482
v -8.718612 148.565689 -19.120846
v -7.587163 146.899109 -18.126791
v -8.719697 146.325455 -17.807423
v -7.583015 148.017761 -18.779367
v -8.712728 149.693253 -19.769167
v -7.565597 149.144440 -19.431452
v -6.452241 147.469345 -18.423208
v -6.450698 148.593811 -19.080349
v -5.316300 146.923416 -18.077381
v -5.320485 148.045425 -18.726028
v -4.190296 147.498245 -18.382929
v -6.447604 146.350235 -17.770296
v -4.184844 146.370682 -17.737112
v -3.061702 148.072250 -18.693092
v -3.064288 146.947006 -18.039530
v -4.183895 148.625931 -19.034014
v -7.576719 145.778488 -17.466391
v -6.442524 145.227097 -17.122248
v -5.314854 145.802475 -17.424297
v -3.059333 145.822174 -17.391676
v -4.181495 145.248398 -17.084885
v -8.723177 145.201248 -17.157297
v -3.054888 144.694885 -16.748844
v -1.929084 145.271851 -17.053310
v -1.929475 146.397888 -17.704870
v -5.304323 144.678131 -16.777857
v -9.859414 145.757706 -17.492390
v -4.174249 144.125793 -16.434082
v -10.969390 146.296738 -17.860558
v -1.933798 147.528000 -18.356306
v -0.813381 146.979630 -18.004345
v -0.798170 145.849106 -17.358408
v -6.445666 149.721527 -19.730844
v -5.318825 149.169983 -19.386953
v -0.803841 148.107742 -18.660305
v -1.940258 148.663086 -18.989250
v -12.076333 144.594894 -16.884392
v -0.799908 149.241913 -19.295631
v 0.324729 148.682343 -18.967085
v 0.319940 147.560059 -18.316252
v -3.056726 149.218552 -19.333544
v 0.322567 149.821381 -19.607096
v 1.451492 148.129532 -18.621180
v 1.454255 149.260284 -19.271006
v -1.928582 149.796051 -19.635229
v 2.599861 149.824921 -19.575588
v 2.602737 148.692963 -18.922966
v 1.462263 150.386398 -19.922085
v -0.800641 150.374191 -19.942757
v 0.335578 150.939774 -20.256496
v -10.946472 144.051193 -16.532082
v -13.189828 144.028656 -16.564337
v -10.942844 145.169052 -17.193546
v -12.068372 143.480118 -16.221857
v 2.613392 150.951279 -20.220144
v 2.616617 152.089645 -20.869383
v 1.477905 151.511871 -20.554440
v -10.940913 142.935669 -15.875010
v 3.768835 150.384247 -19.865631
v 3.761627 151.523544 -20.511595
v -12.057680 142.364639 -15.569595
v 3.763701 149.257675 -19.215998
v 4.895159 149.837280 -19.518049
v 4.895247 150.963989 -20.167652
v 3.769017 148.124344 -18.567209
v 4.900997 148.700165 -18.871572
v 6.035891 150.404114 -19.820232
v 6.027149 149.272049 -19.161690
v 4.920494 147.558334 -18.222004
v 6.046533 148.134247 -18.524078
v -13.175171 142.913544 -15.912155
v 4.943121 146.416489 -17.574869
v 6.056741 147.000854 -17.855146
v 3.800893 146.975403 -17.921074
v 7.191391 147.578094 -18.170177
v 7.191493 146.448166 -17.521992
v 6.067317 145.864624 -17.227106
v 2.689740 146.393845 -17.596352
v 3.812451 145.833878 -17.257641
v 2.687576 147.523407 -18.256119
v 8.314890 147.034637 -17.824926
v 8.322842 148.157700 -18.474262
v 7.194920 148.703415 -18.822178
v 8.320854 145.886993 -17.182730
v 9.453287 146.466537 -17.484720
v 9.450246 147.595169 -18.131706
v 9.463065 145.319489 -16.840340
v 10.596353 145.897415 -17.137560
v 10.589358 147.036392 -17.780209
v 8.347949 144.727432 -16.535484
v 10.611367 144.765747 -16.483841
v 11.732814 145.337891 -16.783251
v 11.727738 146.470795 -17.422289
v 9.478786 144.174011 -16.189066
v 11.726416 147.603241 -18.082254
v 10.599264 148.158325 -18.421452
v 12.845520 147.025192 -17.727671
v 12.849025 145.911407 -17.091200
v 8.372779 143.591660 -15.873035
v 12.848665 148.140686 -18.372784
v 13.976383 146.461594 -17.389162
v 13.974958 147.585281 -18.034157
v 13.973351 148.704102 -18.672550
v 11.723877 148.692551 -18.712852
v 12.857905 149.257553 -19.006155
v 13.977717 149.827042 -19.312790
v 12.856076 150.376999 -19.654858
v 11.730488 149.803162 -19.350662
v 13.975755 150.941177 -19.952394
v 11.734027 150.926834 -19.984230
v 12.849875 151.501190 -20.291365
v 10.612230 150.345306 -19.672161
v 10.609436 151.476334 -20.316072
v 11.731722 152.050232 -20.621515
v 12.858776 152.617447 -20.927210
v 10.601213 152.601074 -20.950500
v 11.734456 153.177414 -21.256451
v 9.493017 150.893875 -20.014742
v 9.493752 152.022202 -20.650322
v 10.597584 153.719772 -21.590345
v 9.477795 153.149261 -21.285627
v 10.615685 149.211777 -19.026867
v 9.493308 149.759659 -19.372959
v 15.102107 149.272507 -18.967424
v 15.100616 148.142120 -18.327280
v 16.238249 148.714783 -18.607008
v 16.228506 149.844437 -19.263367
v 15.099407 150.391220 -19.607853
v 12.872594 153.744583 -21.564857
v 11.735924 154.312866 -21.898870
v 16.228283 150.960236 -19.900209
v 17.356895 149.288834 -18.914238
v 17.353352 150.410538 -19.557564
v 9.505531 148.630859 -18.716839
v 13.990623 153.180618 -21.229799
v 13.985274 152.050903 -20.590181
v 15.100351 147.010117 -17.682135
v 16.223467 147.583221 -17.976830
v 9.497391 143.043747 -15.531239
v 10.614721 143.616943 -15.832588
v 10.629128 142.480423 -15.187998
v 9.514253 141.910461 -14.891836
v 8.398207 142.467392 -15.215542
v 11.740175 144.207138 -16.130806
v 11.743155 143.060486 -15.482158
v 12.862518 143.643585 -15.801159
v 12.865889 144.768112 -16.432989
v 13.996886 145.328979 -16.734732
v 13.985476 144.205536 -16.094376
v 8.373178 152.560226 -20.997143
v 7.267863 143.009476 -15.559779
v 8.374816 151.430527 -20.358387
v 9.477961 154.273468 -21.922215
v 7.266176 144.131180 -16.209982
v 8.362643 153.687897 -21.636072
v 17.364077 147.017853 -17.609224
v 17.356197 148.157211 -18.254885
v 16.221327 146.450684 -17.326624
v 8.324859 149.271194 -19.142405
v 15.100518 151.504822 -20.255480
v 4.943309 145.287491 -16.922752
v 12.863688 142.526474 -15.148820
v 13.972322 143.086365 -15.461220
v 6.096045 144.725052 -16.590088
v 4.945259 144.157211 -16.277979
v 3.812352 144.712448 -16.615463
v 12.870852 154.873093 -22.186005
v 13.992704 154.312729 -21.857874
v 12.865216 156.022827 -22.826759
v 11.732780 155.437363 -22.531147
v -14.290064 143.468079 -16.246538
v 14.012997 155.454285 -22.493038
v -13.162507 141.791550 -15.267663
v -14.276214 144.590164 -16.915112
v -15.406396 144.030716 -16.579971
v -14.281860 142.351837 -15.597955
v -14.280944 141.221527 -14.945356
v -13.165708 140.667099 -14.607877
v -12.030116 141.239410 -14.921885
v -15.403901 142.910782 -15.935375
v -16.533741 143.474915 -16.246529
v -16.510256 144.583694 -16.932749
v -15.390356 145.146622 -17.239269
v -15.416455 140.658722 -14.619708
v -15.406792 141.785889 -15.278865
v -14.288589 140.105820 -14.272611
v -14.271885 145.712585 -17.557739
v 2.699732 145.252090 -16.943426
v -13.151057 139.547104 -13.949408
v -14.274137 138.977783 -13.630122
v -15.408814 139.537567 -13.963360
v 17.357786 151.530014 -20.198151
v 16.234146 152.080154 -20.544180
v 18.477036 152.091721 -20.497776
v 18.472485 150.969421 -19.860325
v 17.361063 152.641205 -20.841049
v 18.479740 153.205521 -21.140102
v 18.484625 154.321121 -21.788733
v 19.598269 151.529221 -20.154696
v 17.358734 153.752899 -21.473200
v 19.598372 152.644394 -20.795645
v 19.597759 153.769028 -21.440691
v 20.720804 154.332291 -21.738386
v 20.717916 153.208344 -21.094784
v 21.846878 154.897461 -22.039408
v 19.600201 154.892914 -22.073820
v 20.718969 152.075531 -20.439438
v 21.840132 152.649139 -20.742672
v 21.836847 153.769196 -21.397354
v 21.842449 151.513397 -20.090191
v 20.712204 150.942490 -19.798187
v 19.620987 156.044891 -22.742256
v 18.457283 155.461060 -22.405962
v 20.758350 155.476837 -22.384205
v 21.911684 156.055511 -22.701515
v 22.961664 152.072754 -20.396276
v 20.757626 156.627930 -23.037954
v 21.914259 157.210953 -23.354584
v 20.759167 157.778961 -23.696218
v 19.614412 157.192657 -23.386166
v 21.916401 158.366318 -24.019020
v 19.606207 158.340652 -24.053539
v 20.760670 158.931656 -24.369940
v 23.073549 156.632706 -23.031256
v 23.065529 155.481232 -22.367191
v 18.480818 156.607483 -23.074787
v 23.069412 157.789566 -23.680145
v 24.230129 156.054993 -22.690176
v 24.225933 157.211182 -23.349510
v 24.231441 158.364227 -24.017235
v 23.069532 158.943817 -24.356737
v 18.482826 157.750290 -23.757751
v 21.915426 159.509232 -24.703184
v 20.763227 160.074509 -25.039928
v 19.616417 159.493103 -24.717785
v 18.465042 158.900955 -24.404045
v 21.843939 150.381256 -19.441523
v 22.967419 150.952011 -19.749966
v 18.473642 160.042770 -25.065536
v 17.311186 159.471924 -24.729502
v 17.325268 158.316360 -24.088608
v 24.086140 151.513504 -20.060852
v 24.085489 150.391022 -19.407816
v 22.972006 149.814896 -19.104782
v 16.172537 158.882080 -24.426577
v 17.339422 157.160889 -23.428518
v 16.182047 157.729034 -23.772669
v 15.027153 158.295486 -24.117865
v 16.186304 156.576492 -23.102110
v 15.030004 157.142136 -23.452780
v 16.172516 160.026321 -25.089321
v 15.020725 159.444427 -24.771090
v 15.028028 155.993591 -22.779974
v 13.879537 156.548645 -23.130661
v 13.870685 157.709000 -23.788515
v 17.342241 156.010483 -22.750019
v 16.193382 155.420135 -22.446918
v 17.341257 154.852737 -22.098688
v 15.031190 154.834595 -22.121895
v 17.319622 160.614914 -25.411489
v 25.201014 149.825760 -19.081434
v 25.204863 150.942612 -19.721064
v 24.093079 149.264725 -18.762362
v 26.324461 149.265884 -18.735996
v 26.327600 150.382828 -19.388029
v 25.202919 148.687515 -18.439684
v 26.326662 148.129868 -18.094229
v 25.202269 147.558868 -17.784092
v 26.323042 147.002899 -17.438583
v 27.438633 147.567490 -17.754826
v 27.447905 148.687515 -18.396936
v 25.207209 146.428131 -17.121792
v 28.562637 148.126434 -18.054802
v 28.560347 147.007141 -17.410511
v 27.436260 146.437836 -17.098364
v 26.323124 145.876434 -16.789200
v 24.090599 148.113663 -18.114473
v 27.433754 145.306503 -16.447878
v 28.561895 145.876450 -16.751886
v 28.558126 144.745804 -16.109236
v 27.436415 144.173462 -15.802382
v 26.315025 144.732315 -16.127882
v 28.566999 149.240021 -18.693186
v 29.686031 148.686325 -18.370411
v 29.686766 147.563629 -17.713783
v 29.686018 145.307251 -16.414831
v 29.689310 144.180389 -15.765220
v 28.563595 143.606689 -15.453148
v 27.458584 149.803146 -19.026255
v 24.087090 146.986984 -17.461472
v 30.805618 148.113571 -18.035255
v 30.805403 146.998077 -17.382038
v 31.931465 147.556396 -17.678228
v 29.693136 146.433914 -17.059082
v 31.925926 146.438492 -17.036118
v 30.805752 145.873215 -16.731777
v 31.928959 145.310806 -16.380999
v 33.045292 146.996628 -17.343321
v 33.036858 145.876862 -16.690107
v 30.812941 144.736023 -16.063908
v 31.933222 144.185135 -15.722072
v 33.043308 144.749634 -16.039619
v 30.809637 143.605682 -15.415420
v 28.565708 142.483658 -14.809948
v 29.681652 143.049103 -15.109345
v 31.922823 143.046524 -15.073387
v 27.446827 143.023895 -15.141925
v 27.447123 141.904800 -14.498419
v 28.573967 141.356796 -14.153934
v 29.687731 141.920761 -14.469401
v 27.449226 140.777740 -13.855581
v 26.334913 141.326706 -14.196246
v 26.335377 142.446030 -14.827712
v 30.787493 142.478470 -14.778288
v 28.575121 140.218613 -13.515599
v 29.706758 140.787201 -13.827234
v 29.704626 139.659561 -13.173512
v 28.585213 139.091385 -12.862722
v 27.461161 139.641968 -13.204849
v 25.230919 141.867004 -14.527143
v 29.711163 138.533752 -12.516847
v 28.586246 137.958664 -12.225856
v 30.832521 139.095688 -12.821539
v 27.466452 138.512558 -12.556262
v 30.831228 137.976501 -12.174765
v 29.712025 137.407242 -11.871923
v 26.353683 139.053741 -12.891782
v 26.352076 137.931305 -12.259275
v 27.473768 137.383545 -11.918210
v 30.826693 136.846466 -11.533360
v 29.715219 136.274033 -11.238353
v 28.590647 136.824203 -11.584154
v 27.476391 136.250259 -11.281897
v 26.357704 136.802597 -11.621294
v 31.943638 137.402176 -11.830941
v 30.828585 135.715088 -10.899454
v 31.942186 136.280869 -11.201253
v 31.949593 138.531433 -12.476624
v 25.228096 142.986511 -15.162953
v 31.945732 135.152130 -10.561927
v 33.057316 135.718231 -10.868331
v 33.054436 136.837982 -11.501296
v 26.364128 135.673782 -10.973237
v 26.333950 143.553940 -15.460152
v 25.239384 136.216202 -11.324776
v 25.243732 137.344742 -11.947709
v 34.174500 137.388840 -11.794824
v 34.171799 136.270767 -11.164408
v 35.292465 137.938660 -12.095441
v 35.291199 136.822174 -11.463557
v 33.066471 137.925873 -12.116226
v 35.300865 139.040665 -12.724146
v 34.190506 138.475922 -12.414465
v 36.408604 137.370148 -11.769254
v 36.406723 138.485291 -12.395127
v 34.198612 139.577942 -13.046628
v 33.081345 139.012283 -12.738206
v 35.296707 135.681107 -10.826428
v 36.411636 136.252594 -11.127083
v 31.961111 139.551453 -13.076616
v 33.078030 140.117599 -13.382733
v 34.202106 140.682190 -13.678837
v 35.319427 140.129105 -13.344978
v 24.124521 137.883453 -12.286281
v 24.122868 136.755493 -11.651978
v 25.253523 138.461639 -12.575002
v 36.427185 139.594788 -13.016113
v 24.135498 139.004135 -12.914062
v 25.261827 139.579376 -13.214674
v 36.411640 135.124420 -10.502568
v 37.518204 136.794159 -11.431912
v 37.526451 135.687149 -10.797753
v 30.821917 140.229248 -13.486658
v 30.822987 141.348083 -14.123090
v 24.089243 145.863449 -16.809408
v 22.976891 147.530762 -17.798897
v 22.970657 146.414261 -17.145828
v 16.251881 153.188080 -21.162788
v 21.860943 149.237411 -18.790945
v 22.974901 148.678192 -18.472061
v 34.148899 144.192017 -15.695266
v 33.043858 143.628113 -15.389443
v 34.156181 145.302765 -16.333755
v 13.869452 158.859390 -24.457560
v 34.152027 146.409744 -16.977476
v 35.270256 144.738068 -15.998399
v 35.265167 145.857086 -16.651701
v 7.302952 141.878235 -14.925570
v 8.413020 141.325226 -14.569484
v -13.143933 138.421478 -13.300612
v -15.388981 138.414017 -13.312766
v -14.260733 137.854843 -12.975738
v -12.007671 138.982422 -13.627267
v -16.502665 138.971100 -13.649250
v -15.375543 137.290710 -12.668675
v -16.491919 137.844345 -13.009235
v -12.016535 137.869202 -12.967597
v -13.133210 137.301727 -12.656075
v -10.891194 137.323425 -12.632560
v -10.888914 138.434723 -13.282580
v -12.006171 136.756760 -12.319646
v -10.889406 136.208008 -11.982331
v -9.773599 136.772324 -12.298798
v -9.764043 137.889496 -12.946109
v 10.649957 141.345139 -14.548444
v 9.525007 140.775314 -14.250513
v -8.632690 138.458954 -13.263345
v -8.633499 137.334793 -12.614902
v -9.749868 139.015015 -13.611935
v -7.498816 139.029114 -13.567845
v -7.495947 137.903168 -12.928029
v -7.490242 140.147446 -14.214968
v -8.609660 139.580750 -13.902991
v -6.368398 138.477554 -13.233932
v -6.361444 140.723618 -14.518959
v -6.353103 139.591125 -13.873909
v -8.620655 140.705734 -14.550159
v -7.491080 141.276077 -14.863965
v -9.727307 140.135056 -14.243818
v -8.632590 136.219147 -11.956695
v -7.495920 142.401825 -15.510813
v -8.614827 141.828949 -15.203627
v -6.374414 141.848923 -15.168825
v -7.502964 136.783157 -12.273961
v -5.266732 142.425400 -15.473901
v -5.254091 141.300934 -14.829774
v -6.371756 142.967896 -15.823011
v -10.857724 139.568527 -13.934886
v -5.236520 140.173126 -14.172346
v -5.237073 139.044846 -13.539647
v 22.962465 153.184280 -21.026640
v 24.077108 152.633362 -20.692106
v 18.476156 149.849411 -19.218287
v 16.196192 154.258514 -21.778955
v 18.480854 148.720810 -18.558455
v 19.597837 149.291916 -18.869392
v 19.592407 150.421722 -19.509220
v 19.607130 148.153183 -18.210096
v 20.723661 148.727951 -18.526266
v 20.723446 149.864517 -19.164383
v 23.004477 138.425476 -12.619328
v 23.005400 137.297470 -11.983267
v 26.337196 140.199326 -13.547385
v 21.894108 137.835739 -12.322547
v 21.900158 136.719681 -11.683110
v 23.006927 136.166199 -11.349365
v 20.799110 137.257645 -12.018027
v 20.797525 136.140289 -11.381873
v 21.905807 135.596832 -11.041381
v 19.684988 136.679779 -11.715400
v 19.688395 137.800232 -12.352231
v 20.805977 138.370361 -12.650382
v 20.808340 135.006119 -10.732230
v 19.689631 135.561249 -11.072685
v 19.616936 160.644791 -25.383848
v 20.769163 161.225494 -25.704397
v 26.368359 134.539719 -10.334604
v 27.481625 135.110352 -10.638772
v 18.473310 161.212021 -25.727421
v 19.622286 161.792648 -26.046354
v 25.248270 135.094147 -10.674156
v 21.899752 138.950790 -12.945238
v -17.626488 137.282715 -12.676861
v -17.617149 138.409866 -13.331749
v -16.492363 136.720123 -12.346279
v -18.739489 138.970505 -13.662986
v -17.606564 139.535217 -13.983697
v -18.738871 137.845383 -13.020350
v -14.241947 136.732437 -12.328530
v 18.576092 137.227829 -12.041488
v 18.575529 136.101944 -11.405027
v 8.374007 154.792679 -22.275774
v 7.253683 154.226563 -21.985195
v 7.244620 153.111893 -21.327526
v -16.531748 140.092194 -14.302320
v 25.383463 157.793945 -23.670362
v 25.378027 156.640640 -23.003572
v 26.543917 157.215286 -23.330910
v 25.389429 158.938904 -24.344994
v 26.542130 158.370224 -24.004309
v 26.557161 159.512558 -24.688915
v 24.247463 159.496597 -24.700563
v 27.713997 160.093170 -25.013184
v 27.705221 158.941910 -24.326061
v 25.390003 160.095978 -25.005865
v 26.550980 160.672745 -25.347233
v 24.137186 140.124451 -13.549447
v 23.012955 139.543640 -13.251398
v 15.027255 153.670822 -21.479338
v 12.728645 157.118683 -23.483820
v 12.714510 158.282593 -24.130222
v 1.459862 147.005310 -17.984129
v 0.318448 146.433807 -17.661816
v 25.206984 145.302856 -16.472849
v -3.046509 143.570221 -16.102560
v -4.180305 142.996262 -15.788322
v -5.312458 143.551865 -16.134399
v 7.163431 149.830719 -19.470444
v 30.835724 134.588074 -10.252969
v 29.716202 135.140213 -10.595067
v 25.228338 144.095093 -15.778932
v 17.468229 136.647766 -11.737247
v 17.466078 135.526611 -11.098912
v 18.580244 134.977905 -10.761788
v 17.467464 137.771790 -12.377446
v 16.344988 137.196686 -12.066529
v 16.342459 136.066895 -11.425337
v 18.588678 133.838867 -10.117575
v 19.704239 134.417542 -10.418266
v 17.467562 134.396759 -10.454605
v 16.347878 134.927536 -10.784996
v 15.220074 135.476395 -11.129223
v 15.221923 136.613678 -11.749016
v 16.354670 133.818771 -10.155180
v 17.466705 133.265579 -9.819787
v 24.143200 141.240982 -14.193355
v 23.017586 140.666641 -13.886542
v 25.267431 140.688080 -13.852096
v 7.238115 145.271500 -16.859819
v 15.114942 152.620422 -20.882607
v 35.301567 134.545792 -10.193097
v 36.414623 133.990204 -9.869871
v 37.532444 134.554062 -10.171537
v -18.738686 140.089813 -14.321568
v -19.859419 139.532761 -13.989973
v 37.540737 133.416092 -9.537859
v 38.654217 133.978287 -9.851539
v 38.641361 135.097763 -10.476449
v 38.664501 132.842056 -9.197657
v 39.780338 133.404816 -9.515071
v 39.780540 134.529861 -10.147757
v 37.548882 132.288712 -8.899901
v 36.437843 132.840866 -9.228403
v 39.762444 135.644363 -10.766657
v 36.441628 131.717941 -8.583286
v 37.549595 131.167648 -8.256850
v 38.658058 131.721786 -8.567968
v 35.349312 132.258865 -8.899673
v 35.331352 131.140900 -8.283789
v 36.439133 130.593781 -7.957858
v 38.648205 136.203400 -11.094373
v 35.337769 133.377243 -9.540955
v 40.886951 133.947906 -9.811647
v 39.783482 132.277176 -8.879367
v 34.233234 133.918671 -9.850919
v 34.232513 132.804276 -9.227156
v 40.887924 132.837830 -9.183636
v 34.226395 131.687393 -8.601593
v 34.227009 130.559479 -7.974673
v 35.339615 130.001541 -7.646228
v -19.864573 138.411667 -13.345295
v 40.884640 135.068222 -10.443253
v 27.720428 161.243027 -25.698328
v 26.556780 161.828857 -26.032339
v -16.529905 142.347244 -15.624917
v 27.729120 162.391571 -26.375858
v 26.557917 162.984879 -26.715712
v 25.391491 162.414886 -26.364033
v 26.558083 164.146530 -27.386974
v 25.396084 161.253586 -25.691570
v 25.394314 163.571609 -27.040630
v 27.724098 163.553406 -27.050159
v 25.399963 164.710358 -27.708015
v 25.401733 165.870453 -28.376997
v 24.235491 164.154251 -27.368195
v 24.240479 165.278870 -28.026958
v 24.238214 162.998596 -26.697964
v 23.067871 165.855560 -28.362392
v 26.566895 165.283691 -28.046648
v 23.068665 164.683243 -27.677752
v 23.076263 167.010101 -29.036695
v 21.897034 166.423950 -28.699032
v 21.901459 165.246017 -28.000467
v 24.244629 166.431015 -28.703262
v 21.900391 167.589569 -29.385799
v 25.410767 167.003693 -29.050261
v 20.714935 166.995804 -29.049673
v 24.235382 167.590439 -29.393610
v 20.712341 165.826111 -28.361219
v 23.065704 168.170731 -29.730934
v 20.715454 164.647659 -27.666338
v 21.910204 164.070648 -27.326378
v 26.586029 167.558182 -29.409262
v 23.074249 163.580292 -27.025881
v 25.406555 168.152344 -29.754845
v 26.587006 166.399094 -28.709242
v 19.537659 166.398285 -28.700155
v 19.530853 165.221909 -28.008436
v 19.536438 167.566406 -29.395885
v 20.718658 168.164322 -29.732521
v 21.903412 168.749741 -30.064104
v 21.903362 162.916901 -26.655405
v 20.758112 163.485550 -27.007965
v 19.541748 168.736450 -30.075863
v 20.724365 169.334763 -30.412201
v 18.362823 168.122864 -29.735180
v 18.364868 169.309677 -30.419086
v 19.540161 169.908142 -30.764633
v 27.748871 166.963989 -29.080004
v 27.752686 165.800537 -28.380816
v 19.544189 171.072647 -31.444868
v 18.358398 170.481094 -31.111740
v 20.724884 170.490738 -31.098827
v 21.910400 171.061584 -31.439415
v 21.909912 169.888718 -30.746193
v 23.068346 162.424011 -26.354877
v 20.724518 171.653656 -31.792688
v 23.102020 171.624023 -31.782349
v 23.098450 170.454910 -31.079819
v 21.920288 172.218994 -32.129742
v 28.891323 161.817841 -26.031420
v 23.072418 169.328323 -30.418343
v 28.899197 162.968155 -26.718376
v 24.250427 168.739990 -30.072754
v 24.250244 169.893066 -30.759155
v 24.275757 171.023209 -31.434471
v 25.423401 169.284897 -30.428844
v 25.428070 170.444427 -31.117226
v 25.453400 171.575027 -31.799173
v 26.601868 169.838089 -30.785622
v 26.605499 171.002151 -31.471518
v 27.771698 169.230164 -30.458300
v 26.614899 168.663300 -30.074842
v 24.279419 172.169266 -32.128002
v 18.340511 165.796280 -28.374762
v 18.349457 164.605896 -27.680046
v 19.532803 164.037552 -27.327938
v 18.354395 163.416992 -26.991436
v 17.168777 165.170654 -28.033686
v 17.155451 164.005325 -27.344364
v 26.627747 172.131638 -32.164463
v 24.241327 161.841324 -26.029362
v 25.449738 172.723450 -32.502827
v 27.717682 164.709961 -27.728815
v 21.919861 173.381561 -32.827927
v 23.098419 172.798386 -32.486244
v 20.734406 172.787201 -32.482430
v 24.236099 160.683563 -25.360092
v 23.090315 161.252289 -25.713211
v 16.002699 164.553268 -27.689224
v 16.002031 163.414032 -27.026182
v 17.165293 162.846710 -26.693029
v 17.179077 169.885025 -30.769394
v 17.170898 168.712250 -30.083189
v 16.014217 162.257858 -26.379478
v 17.172398 161.684280 -26.038927
v 18.321777 162.276367 -26.347149
v 14.871105 162.830597 -26.717518
v 14.861742 161.677444 -26.040380
v 16.016550 161.099426 -25.723888
v 13.723013 162.243652 -26.401255
v 13.721456 163.400070 -27.050024
v 14.868440 163.987335 -27.363928
v 13.716250 164.535141 -27.716217
v 12.582129 163.959305 -27.411068
v 14.854117 165.126266 -28.039034
v 12.585615 162.807404 -26.754475
v 17.181610 171.057297 -31.456568
v 17.175812 172.222321 -32.155628
v 15.995270 171.637512 -31.804811
v 15.990631 170.455933 -31.121616
v 14.803741 171.027161 -31.474810
v 18.370819 171.631470 -31.791794
v 14.809540 169.844971 -30.772493
v 16.004517 169.256271 -30.403738
v 13.613403 170.415863 -31.129704
v 13.617767 171.602310 -31.824036
v 15.993439 172.814255 -32.508781
v 14.809113 172.197632 -32.166023
v 14.806244 173.381241 -32.860733
v 13.626312 172.776230 -32.510853
v 14.802521 174.554749 -33.565475
v 13.610870 173.959686 -33.219746
v 15.994415 173.965424 -33.210968
v 12.423584 172.179169 -32.184155
v 12.430084 170.988892 -31.482712
v 12.419983 173.364944 -32.877647
v 11.227051 172.754517 -32.550911
v 11.238892 171.558929 -31.842775
v 11.230103 173.935730 -33.248264
v 10.035004 173.330765 -32.907246
v 11.232300 175.120483 -33.953335
v 10.031982 174.516449 -33.615303
v 10.033569 175.698883 -34.316357
v 11.223450 176.301804 -34.670113
v 8.836304 175.094559 -33.973404
v 8.836517 173.901672 -33.262913
v 12.437256 174.519958 -33.577732
v 12.431061 175.712952 -34.291103
v 8.837524 172.713501 -32.559189
v 10.033325 172.123657 -32.197441
v 12.438843 176.887650 -35.006042
v 8.847595 171.503571 -31.842140
v 7.639221 172.094635 -32.223675
v 7.636932 173.290894 -32.926601
v 11.232269 177.483200 -35.382404
v 10.024689 176.880676 -35.031967
v 7.638458 174.475723 -33.629421
v 6.432159 173.866714 -33.299732
v 6.433014 172.672058 -32.592007
v 6.437683 171.486435 -31.904882
v 7.642151 170.906616 -31.524197
v 8.825775 176.277527 -34.692341
v 7.636078 175.669739 -34.335953
v 8.852509 170.308258 -31.145760
v 7.636078 169.688797 -30.815298
v 10.049957 170.904785 -31.478765
v 6.440582 170.300354 -31.211153
v 8.837341 169.092255 -30.441385
v 7.643707 168.473419 -30.114719
v 6.438843 169.085037 -30.500856
v 10.034851 168.492554 -30.073559
v 10.033417 169.691681 -30.766621
v 8.841278 167.883698 -29.743044
v 10.040771 167.288132 -29.366852
v 7.640015 167.264359 -29.417976
v 8.841187 166.674072 -29.043007
v 11.239227 167.880371 -29.695038
v 11.230499 166.686050 -29.008818
v 10.027130 166.086319 -28.688070
v 10.048164 164.876846 -27.985382
v 8.859497 165.462051 -28.343464
v 11.225281 165.484634 -28.316051
v 11.232300 169.085754 -30.401936
v 6.443512 167.864868 -29.803467
v 12.436127 169.679016 -30.717352
v 12.428467 168.488129 -30.034012
v 11.230347 170.271072 -31.100561
v 5.238617 168.476486 -30.192026
v 5.244904 169.683563 -30.890839
v 7.642212 166.065216 -28.734795
v 4.030731 169.074509 -30.559832
v 6.433136 175.050018 -33.999203
v 4.036896 167.869415 -29.876724
v 5.234497 167.287140 -29.495453
v 4.063660 166.646240 -29.160889
v 5.247620 166.094238 -28.809654
v 2.858093 167.239700 -29.545191
v 2.850433 166.034210 -28.844296
v 4.058777 165.451233 -28.465183
v 6.462158 166.698914 -29.119881
v 6.464142 165.489090 -28.422562
v 5.269287 164.878067 -28.108513
v 4.063843 164.256592 -27.783144
v 2.870667 164.843094 -28.166670
v 6.479797 164.278168 -27.727676
v 5.259387 163.685135 -27.405481
v 1.670746 164.239868 -27.854353
v 2.855161 163.655640 -27.472073
v 1.682007 165.431564 -28.547123
v 2.817200 168.455032 -30.253790
v 12.427490 167.277939 -29.327753
v 4.060375 163.067245 -27.084257
v 12.432861 166.076126 -28.634544
v 13.619507 166.680435 -28.965374
v 13.621002 167.867981 -29.645544
v 14.804810 167.277771 -29.287504
v 14.808243 166.087021 -28.599655
v 13.622650 169.043961 -30.327431
v 15.996307 166.675995 -28.921499
v 15.999364 165.486328 -28.234385
v 17.184875 167.261169 -29.231745
v 13.628782 165.469269 -28.264290
v 17.184353 166.077347 -28.559183
v 15.997345 167.849487 -29.589750
v 14.808289 168.420578 -29.947380
v 13.645691 175.111847 -33.908386
v 2.810120 169.671844 -30.946316
v 1.600037 169.048798 -30.627182
v 1.596924 167.840866 -29.920443
v 19.565094 172.210419 -32.125107
v 14.866742 160.515228 -25.388565
v 13.714459 161.089264 -25.732460
v 18.376434 172.799622 -32.483479
v 7.629852 176.851074 -35.047958
v 8.832306 177.464111 -35.401405
v 8.837982 178.651733 -36.105698
v 7.629700 178.041748 -35.768467
v 10.027588 178.068481 -35.760124
v 12.443484 164.880066 -27.945612
v 11.450611 163.362579 -27.103479
v 11.452655 162.217911 -26.447741
v 11.254167 164.264694 -27.615368
v 12.598111 161.652283 -26.094473
v 11.453555 161.066208 -25.788185
v 10.322796 161.623444 -26.145653
v 10.314019 162.780807 -26.784714
v 10.296333 163.926590 -27.432901
v 4.070982 161.928986 -26.437929
v 2.915217 162.486816 -26.782667
v 2.936149 161.341110 -26.154243
v 4.074676 160.781158 -25.805891
v 5.213971 161.374817 -26.098766
v 5.215156 162.526047 -26.743584
v 2.928779 160.195770 -25.507055
v 6.367483 161.969452 -26.416302
v 6.363570 160.823410 -25.760881
v 5.217577 160.234085 -25.459536
v 4.075109 159.642303 -25.147795
v 5.212142 159.105942 -24.801807
v 6.355431 159.687698 -25.112688
v 7.515749 160.259323 -25.414387
v 7.504918 159.112991 -24.761616
v 6.353356 158.533936 -24.451771
v 7.509605 161.411240 -26.061235
v 8.662039 160.846649 -25.717497
v 8.660203 162.000290 -26.369719
v 8.664387 159.694138 -25.066767
v 9.809293 160.282852 -25.374397
v 9.808820 159.132217 -24.709290
v 8.664418 158.543915 -24.401409
v 6.367689 163.113327 -27.055964
v 7.516275 157.957108 -24.091000
v 8.666612 157.395798 -23.736464
v 9.815263 157.982010 -24.044014
v 4.075697 158.500900 -24.499262
v 2.934510 159.058350 -24.853806
v 10.962156 158.567184 -24.348146
v 10.965172 157.422501 -23.694925
v 9.822967 156.834595 -23.392706
v 7.513583 162.562714 -26.715839
v 7.518944 163.698181 -27.366081
v 12.110524 159.170670 -24.661299
v 10.951149 159.719559 -25.018288
v 8.658575 163.126816 -27.008553
v 8.658264 164.259094 -27.658068
v 12.104978 160.306519 -25.330843
v 7.476227 164.858139 -28.035500
v 9.822598 155.685211 -22.736092
v 10.966428 156.273560 -23.037228
v 13.260042 159.745407 -24.984886
v 8.677897 156.245605 -23.088434
v 18.362322 166.676590 -28.886402
v 27.782104 170.391418 -31.132181
v 27.771912 171.559387 -31.835102
v 28.952454 169.789520 -30.798990
v 28.944563 170.950455 -31.506607
v 27.804657 172.688354 -32.538296
v 26.631960 173.278610 -32.868671
v 17.177429 173.401794 -32.865707
v 18.381653 173.989227 -33.199345
v 17.188721 174.573090 -33.564465
v 7.528446 156.806503 -23.439137
v 16.003479 175.147781 -33.912632
v 17.194244 175.745712 -34.262962
v 18.383667 175.156006 -33.906284
v 15.989746 176.317413 -34.625877
v 28.879150 160.668442 -25.355642
v 27.792114 168.056305 -29.741207
v 14.804108 175.720703 -34.274158
v 28.947723 168.624756 -30.116400
v 28.968353 167.445602 -29.401554
v 30.118134 169.180908 -30.464561
v 30.124786 168.017990 -29.770237
v 31.289764 169.739136 -30.826080
v 31.288757 168.576660 -30.129061
v 31.297791 167.414734 -29.425564
v 30.131744 166.842453 -29.060154
v 32.466644 167.964508 -29.791073
v 32.471344 166.810089 -29.083158
v 31.300079 166.242432 -28.720114
v 32.480255 169.095032 -30.469625
v 33.642365 167.361206 -29.446043
v 33.643066 168.507599 -30.148832
v 32.472626 165.644836 -28.379131
v 34.816589 169.063934 -30.497869
v 34.817352 167.906403 -29.800520
v 34.820953 170.198364 -31.192472
v 33.652344 169.633224 -30.825209
v 35.985016 168.464645 -30.160423
v 35.981812 169.616592 -30.870022
v 35.988312 167.306213 -29.453806
v 37.154785 167.871124 -29.820856
v 37.153107 169.012268 -30.523140
v 38.358643 168.429764 -30.122742
v 37.154755 166.711182 -29.113752
v 34.819885 166.729767 -29.084803
v 35.986084 166.145599 -28.751997
v 33.662994 166.142059 -28.704378
v 34.838348 165.566818 -28.365864
v 36.000031 164.979630 -28.037390
v 37.162781 165.546951 -28.395956
v 33.661713 164.985535 -28.001631
v 31.311615 165.061066 -28.007919
v 32.481689 164.474289 -27.666969
v 31.313417 163.898544 -27.305868
v 30.151031 165.628189 -28.329599
v 30.123505 170.324799 -31.152355
v 34.834351 164.384689 -27.651924
v 33.663868 163.827835 -27.301950
v 32.490234 170.197754 -31.149258
v 33.650238 170.776382 -31.524628
v 32.489182 163.309677 -26.969055
v 33.642029 171.923111 -32.227291
v 32.493622 171.342499 -31.839092
v 38.345978 167.285736 -29.424812
v 38.364136 166.126816 -28.697578
v 28.973114 166.261246 -28.679087
v 34.822052 171.334473 -31.892900
v 35.986298 170.746216 -31.565792
v 31.328583 170.778732 -31.465778
v 32.496094 172.472946 -32.540310
v 31.320190 171.923752 -32.172554
v 33.661194 173.021606 -32.911072
v 31.332458 173.052002 -32.856956
v 32.495819 173.616058 -33.232147
v 34.828156 172.467926 -32.598412
v 35.998962 171.880478 -32.261581
v 37.167755 172.442886 -32.621895
v 35.999763 163.791641 -27.316427
v 34.845028 163.222061 -26.958036
v 37.176788 171.279205 -31.905983
v 35.994110 173.022507 -32.968040
v 31.332672 174.196198 -33.560692
v 30.161835 173.628693 -33.186390
v 30.166870 172.467682 -32.471638
v 28.993774 165.046631 -27.962980
v 30.158661 164.451431 -27.633255
v 29.007721 173.038315 -32.801575
v 28.992950 174.205170 -33.514351
v 29.017921 171.870590 -32.079021
v 27.842913 173.620010 -33.112446
v 28.988464 163.882523 -27.262545
v 30.162405 163.297241 -26.927671
v 30.150543 174.783386 -33.892227
v 31.330750 162.733475 -26.602468
v 32.488953 162.150177 -26.271341
v 33.668331 162.711319 -26.642612
v 31.331812 161.567307 -25.904488
v 30.158060 162.158051 -26.232483
v 27.843933 174.755997 -33.814915
v 32.499592 160.975540 -25.558495
v 31.330183 160.415848 -25.209604
v 30.167162 160.994568 -25.558111
v 33.678589 161.534225 -25.922979
v 32.507168 159.837875 -24.869385
v 31.341639 159.258209 -24.528038
v 30.165707 159.834778 -24.869980
v 30.186064 158.679962 -24.182026
v 31.349649 158.105865 -23.843569
v 32.507492 158.684662 -24.184973
v 33.675076 160.383224 -25.211342
v 33.678440 159.257080 -24.532885
v 33.675312 158.106308 -23.844234
v 34.846619 159.795120 -24.859291
v 34.842175 160.937180 -25.566898
v 32.529976 157.519897 -23.501776
v 33.690304 156.938538 -23.160185
v 34.851292 157.513290 -23.495922
v 34.850361 158.666031 -24.180769
v 34.853989 156.346741 -22.815756
v 33.701706 155.776138 -22.479649
v 32.552803 156.355225 -22.808037
v 31.380198 156.941696 -23.156227
v 30.247459 156.358398 -22.831753
v 30.231539 157.513962 -23.492865
v 31.384684 155.791031 -22.476217
v 30.244137 155.210709 -22.144585
v 29.097790 155.780579 -22.491840
v 29.094229 156.936050 -23.141935
v 27.949432 156.351074 -22.831135
v 27.943691 155.196640 -22.159897
v 29.099394 154.624512 -21.819893
v 26.789230 155.769150 -22.494026
v 26.788025 154.617004 -21.820057
v 27.933479 154.030334 -21.496675
v 27.942160 157.516739 -23.473795
v 31.392971 154.632095 -21.807150
v 32.550793 155.213013 -22.142782
v 29.115793 158.086258 -23.830879
v 33.703293 154.618759 -21.787722
v 34.863277 155.187653 -22.133575
v 26.807585 153.458145 -21.163403
v 27.939108 152.900223 -20.836945
v 29.054543 153.462158 -21.161869
v 25.682497 154.009583 -21.479612
v 25.686224 152.889771 -20.834631
v 26.808754 152.330948 -20.512363
v 27.948154 151.775558 -20.175795
v 29.069992 152.335464 -20.497772
v 25.689167 151.762283 -20.186287
v 24.565701 153.438736 -21.152729
v 26.816954 151.208054 -19.859198
v 30.244751 154.041977 -21.488308
v 36.022175 159.226318 -24.533072
v 36.021400 158.076004 -23.837009
v 36.024853 160.365295 -25.216124
v 37.198475 159.780167 -24.888844
v 37.193520 158.630829 -24.195602
v 37.206905 160.916916 -25.582209
v 38.377197 159.175751 -24.550777
v 38.376743 160.329971 -25.239902
v 37.214607 162.056335 -26.261435
v 38.382813 158.015198 -23.839420
v 39.548737 158.582047 -24.206476
v 39.556934 159.725281 -24.908020
v 36.047146 161.485458 -25.910650
v 40.725006 159.132538 -24.577730
v 40.719669 157.985352 -23.870245
v 40.733025 160.278549 -25.257397
v 41.903492 158.533844 -24.233519
v 41.902863 159.689301 -24.927658
v 39.555622 157.421631 -23.506533
v 38.380074 161.473312 -25.932570
v 39.564800 160.860992 -25.582411
v 40.732388 161.413986 -25.946163
v 39.572956 161.992584 -26.278986
v 39.558777 156.257248 -22.801277
v 38.385334 156.841232 -23.134802
v 40.722187 156.827469 -23.161715
v 41.890373 160.830124 -25.605925
v 43.065262 159.081985 -24.580605
v 41.923035 157.377502 -23.534515
v 43.083866 157.936829 -23.897106
v 26.672655 174.201431 -33.430573
v 37.185532 157.479599 -23.502432
v 36.025257 156.913315 -23.153704
v 38.392887 155.671478 -22.428560
v 39.562721 155.094498 -22.093084
v 40.725754 155.661804 -22.468964
v 40.726727 154.501770 -21.763090
v 39.575844 153.924271 -21.406849
v 38.413040 154.511703 -21.734495
v 38.413155 153.341293 -21.056461
v 37.255527 153.921982 -21.393486
v 37.255066 155.074570 -22.058062
v 36.140839 154.468781 -21.708555
v 36.149509 153.350616 -21.050901
v 37.262531 152.791382 -20.726904
v 35.037491 153.896683 -21.361420
v 36.157276 152.227341 -20.394508
v 37.262638 151.665817 -20.073183
v 38.375587 152.224869 -20.395103
v 35.040524 152.765945 -20.723623
v 35.025463 151.658066 -20.078070
v 36.151287 151.103943 -19.720503
v 38.367493 151.101791 -19.730568
v 37.263813 150.552643 -19.394709
v 39.486103 152.771744 -20.726456
v 39.491692 151.657822 -20.059631
v 36.135120 149.981796 -19.053024
v 37.255508 149.431885 -18.728920
v 38.379017 149.976730 -19.061394
v 40.696457 153.344452 -21.088810
v 41.872593 153.901337 -21.442814
v 37.160187 170.164368 -31.220345
v 41.886662 155.057220 -22.109999
v 41.899570 156.186340 -22.799271
v 33.915329 153.314026 -21.040377
v 43.066204 156.733276 -23.153160
v 43.047062 154.455200 -21.778204
v 43.058456 155.591034 -22.462437
v 44.238598 156.144363 -22.819887
v 44.226768 155.001450 -22.109993
v 43.052998 153.342560 -21.100821
v 44.158245 153.880600 -21.449697
v 30.198627 152.893478 -20.813175
v 30.199036 151.775833 -20.155750
v 29.081324 151.214142 -19.826973
v 24.278595 173.317017 -32.831799
v 32.514618 174.741409 -33.929848
v 31.339661 175.333954 -34.262280
v 1.780228 160.755829 -25.853899
v 1.781914 161.914124 -26.508564
v 15.994934 177.495987 -35.337109
v 14.798248 176.887726 -34.984417
v 0.652082 162.472000 -26.876944
v 0.648142 161.332809 -26.223701
v 1.792405 163.058304 -27.173132
v 17.186005 176.914093 -34.978401
v 13.628510 176.298920 -34.642532
v 6.382395 157.379425 -23.788549
v 6.386020 156.226715 -23.147608
v 36.003204 174.163422 -33.662663
v 7.528313 155.655579 -22.783106
v 36.011566 175.306870 -34.348759
v 34.838165 174.736832 -33.989796
v 34.839752 173.576294 -33.284786
v 37.183716 173.566269 -33.306198
v 37.177673 174.726227 -34.019058
v 33.676300 174.162079 -33.603855
v 33.672058 175.315353 -34.311703
v 34.846893 175.874405 -34.673256
v 38.378113 174.136566 -33.621132
v 38.369019 172.967133 -32.934685
v 30.166992 171.294754 -31.758087
v 40.624199 151.084854 -19.716427
v 39.497227 150.522629 -19.390497
v 40.615688 152.200104 -20.390516
v 39.508930 149.398788 -18.721972
v 40.612843 149.947067 -19.059345
v 40.629021 148.824326 -18.393520
v 41.726204 149.373810 -18.727514
v 41.718479 150.486923 -19.378349
v 42.834480 149.906113 -19.049221
v 42.836861 148.804382 -18.392126
v 41.732433 148.259628 -18.054741
v 42.831902 150.992615 -19.712070
v 43.949108 149.334656 -18.716185
v 43.947346 150.440308 -19.378147
v 40.633259 147.707184 -17.725151
v 39.522137 148.263367 -18.048048
v 42.840019 147.686829 -17.716406
v 43.957775 148.238235 -18.042898
v 41.729210 147.120544 -17.379150
v 42.837013 146.567734 -17.057087
v 14.812988 178.059128 -35.691513
v 43.945038 147.118729 -17.392647
v 14.812347 179.226730 -36.397461
v 13.611603 178.636780 -36.055702
v 13.619598 177.450333 -35.335636
v 16.010406 178.638702 -36.038120
v 14.812653 180.396042 -37.111794
v 13.609161 179.807770 -36.762192
v 14.813141 181.576492 -37.830547
v 13.614868 180.968628 -37.472710
v 16.011658 179.796906 -36.746593
v 16.007538 180.985687 -37.473621
v 12.412018 180.355316 -37.111298
v 12.411438 181.545456 -37.838371
v 13.612793 182.150452 -38.201618
v 11.206848 180.930161 -37.479080
v 11.205200 179.741562 -36.753288
v 12.412018 179.156067 -36.381737
v 14.820923 182.752350 -38.549652
v 12.424622 177.948822 -35.655170
v 11.222015 178.542068 -36.024059
v 16.018311 182.163483 -38.190376
v 11.213776 182.109879 -38.206917
v 10.008972 181.501083 -37.836628
v 9.999542 180.310257 -37.111866
v 13.614319 183.335922 -38.926357
v 12.411804 182.722214 -38.565823
v 14.816742 183.919724 -39.295513
v 16.028320 183.330826 -38.917408
v 14.816803 185.093521 -40.043339
v 13.609436 184.491867 -39.665142
v 8.814117 180.888077 -37.475540
v 16.036682 184.502441 -39.650928
v 9.993927 182.683685 -38.565647
v 8.801086 182.083038 -38.201996
v 17.229523 182.736343 -38.533730
v 13.619263 185.660583 -40.405804
v 12.392181 183.886093 -39.288620
v 12.400177 185.070236 -40.033569
v 14.846436 186.247208 -40.743198
v 11.196747 183.263168 -38.912151
v 11.183929 184.462143 -39.662010
v 12.403900 186.239014 -40.776516
v 11.185486 185.649750 -40.409164
v 9.974152 185.039520 -40.033371
v 9.982147 183.843277 -39.282856
v 38.364899 164.962189 -27.994421
v 5.205051 157.957611 -24.146391
v 37.161957 164.387329 -27.691816
v 38.394268 162.607193 -26.637043
v 37.225651 163.190002 -26.965376
v 36.045620 162.622559 -26.608992
v 38.409943 163.758667 -27.291143
v 38.354675 169.566803 -30.828728
v 6.420715 176.245911 -34.721504
v 18.392487 176.321915 -34.606342
v 19.581818 175.727386 -34.254211
v 19.477331 162.858658 -26.661964
v 19.576019 176.907745 -34.962864
v 18.378021 177.492874 -35.328175
v 19.588348 174.547180 -33.526577
v 19.573761 178.078812 -35.677464
v 20.767639 176.308350 -34.605015
v 20.766296 177.485870 -35.318546
v 21.955292 175.703812 -34.255890
v 20.783447 175.117935 -33.878666
v 45.060329 149.866913 -19.044821
v 45.056232 148.762222 -18.388767
v 31.370584 153.479675 -21.144281
v 45.063660 150.946182 -19.696833
v 46.173340 150.395950 -19.374241
v 46.163719 149.297852 -18.714817
v 47.278618 150.928665 -19.709337
v 47.276291 149.829376 -19.048306
v 46.175713 151.473892 -20.031399
v 31.959822 140.664169 -13.711604
v 33.082245 141.231079 -14.009125
v -4.110311 138.495422 -13.196971
v -4.115858 139.623993 -13.832634
v -5.228108 137.924667 -12.889274
v -2.971014 139.066971 -13.504056
v -2.977380 137.943741 -12.861303
v -4.115398 137.380753 -12.533406
v -2.969661 136.818695 -12.217093
v -5.220071 136.799927 -12.249245
v -4.104255 136.247421 -11.912832
v -1.836844 137.382904 -12.522626
v -1.836975 138.510117 -13.171214
v -4.113472 140.751541 -14.488970
v -2.988269 140.189697 -14.157271
v -1.837374 139.633118 -13.828712
v -5.232586 135.693344 -11.575128
v -4.098885 135.125671 -11.273529
v -2.977481 135.693085 -11.586435
v -6.345217 136.241348 -11.939773
v -6.348512 135.119217 -11.281856
v -5.211770 134.559601 -10.965348
v -6.333973 137.363770 -12.593987
v -7.464428 135.672928 -11.630589
v -4.097465 134.004120 -10.628004
v -0.689005 137.942719 -12.829701
v -2.972830 134.572403 -10.941875
v -1.847108 136.262161 -11.885846
v -0.699656 139.065140 -13.476213
v -0.675126 136.802368 -12.192957
v 0.435266 138.523499 -13.131332
v 0.450002 137.388489 -12.482980
v -6.317559 133.985931 -10.629367
v -5.194721 133.419983 -10.306531
v 1.605268 137.951447 -12.786088
v 1.601793 136.814514 -12.151330
v 0.468666 136.243286 -11.842739
v 19.559387 173.370468 -32.823734
v 1.601092 135.679245 -11.501397
v 0.484277 135.112305 -11.185662
v -0.641878 135.667740 -11.541646
v -18.744507 136.720764 -12.364413
v -17.622889 136.162186 -12.027515
v 14.104294 137.144272 -12.085306
v 14.104383 136.026886 -11.452659
v -18.752321 135.608643 -11.694880
v 14.106779 138.255615 -12.710565
v 12.996324 137.684845 -12.414636
v 13.000174 136.567047 -11.768003
v 15.226986 138.815613 -13.010064
v 13.002217 138.792969 -13.051059
v 11.876423 135.973007 -11.485201
v 12.997421 135.426422 -11.138853
v 11.879758 137.108490 -12.112373
v 11.875137 138.224258 -12.760955
v 13.005653 139.905472 -13.678579
v 11.894924 139.333450 -13.379757
v 14.128321 139.353455 -13.339270
v 13.013082 141.023499 -14.307116
v 11.891118 140.447357 -14.011849
v 14.133715 140.468140 -13.969075
v 15.255194 139.921799 -13.633053
v 14.137103 141.592331 -14.596119
v 11.903111 141.567169 -14.634535
v 15.263040 141.036346 -14.260169
v 15.228684 137.691116 -12.367228
v 15.258876 142.153442 -14.903525
v 16.373671 140.480270 -13.928532
v 16.383295 139.360794 -13.294032
v 10.766257 137.651184 -12.429581
v 10.759539 138.781097 -13.065151
v 16.384022 141.599945 -14.565347
v 9.667282 138.210281 -12.744298
v 9.654222 139.318436 -13.409905
v 10.764100 139.886978 -13.711882
v 10.767684 136.518463 -11.786556
v 9.660838 137.068466 -12.130875
v 9.660542 135.935394 -11.492282
v 10.777406 135.380661 -11.149435
v 15.260691 143.265167 -15.541080
v 16.387735 142.711807 -15.203116
v 9.659804 134.811752 -10.855063
v 15.261094 144.383972 -16.172337
v 8.544367 135.362793 -11.199684
v 8.542522 134.234070 -10.555299
v 16.385542 144.944489 -16.476406
v 16.383118 143.821381 -15.832496
v 15.263674 145.496826 -16.818565
v 17.513454 144.386673 -16.129503
v 17.512262 145.517731 -16.767313
v 9.688021 133.680786 -10.199976
v 8.557434 133.099777 -9.903790
v 18.636024 144.956970 -16.421513
v 18.637293 146.089203 -17.055628
v 7.434891 133.652618 -10.235709
v 19.750669 145.520264 -16.709951
v 19.752211 144.400772 -16.076405
v 18.642033 143.828323 -15.774772
v 18.638157 147.201279 -17.691271
v 19.756687 146.639069 -17.342060
v 20.875265 146.083908 -17.002396
v 20.872269 144.959610 -16.366652
v 7.439704 132.523193 -9.592188
v 8.568814 131.962402 -9.256486
v 9.703974 132.540451 -9.560807
v 7.449064 131.385803 -8.936406
v 6.321658 131.946930 -9.273248
v 6.318400 133.071289 -9.918666
v 7.429278 134.778183 -10.891086
v 10.793228 134.261673 -10.487691
v 8.576940 130.831955 -8.605645
v 9.698709 131.399109 -8.918129
v 22.001490 145.529968 -16.656509
v 22.004406 144.400238 -16.018497
v 20.883596 143.822845 -15.711681
v 22.004450 146.640625 -17.294519
v 22.010368 143.269119 -15.380967
v 23.131817 143.838638 -15.683473
v 23.128901 144.964722 -16.314310
v 24.259140 144.404846 -15.975057
v 24.262810 143.278641 -15.346902
v 23.140419 142.708176 -15.046255
v 22.022840 142.133606 -14.738524
v 20.894299 142.683716 -15.083000
v 19.758902 143.234070 -15.410213
v 20.902628 141.546768 -14.438723
v 19.780519 142.103699 -14.770181
v 19.786694 140.964996 -14.134506
v 20.903654 140.407196 -13.795895
v 22.023806 140.986771 -14.093801
v 11.896260 134.839264 -10.802918
v 23.151398 141.574188 -14.399092
v 6.324491 134.176819 -10.563212
v 5.208936 133.612762 -10.249578
v 24.276945 142.135635 -14.700201
v 5.214030 132.495361 -9.604293
v 10.811811 133.121643 -9.871890
v 16.349424 138.249893 -12.671144
v 17.514315 143.266418 -15.482676
v 10.819066 131.991196 -9.235895
v 11.935234 132.556992 -9.544399
v 17.515551 142.129440 -14.847292
v 18.623510 142.702042 -15.149777
v 11.923251 133.689224 -10.160039
v -17.607534 135.043304 -11.380582
v -16.497265 135.607117 -11.699584
v 17.494087 141.043594 -14.229118
v 17.508368 139.919098 -13.585308
v 21.854361 148.071182 -18.133587
v 30.209101 150.651688 -19.503323
v 18.624846 140.483688 -13.887469
v 18.637457 139.357834 -13.247650
v 17.516493 138.785645 -12.946001
v 18.623631 141.592804 -14.528780
v 19.735390 139.924255 -13.551387
v 31.322300 151.207245 -19.821272
v 31.318560 152.318130 -20.471930
v 34.888916 162.055984 -26.259409
v 32.437183 151.755814 -20.132158
v 32.442410 152.875946 -20.775421
v 1.656006 166.632492 -29.226509
v 0.458801 166.024277 -28.910973
v 28.885731 159.513580 -24.683260
v 0.457703 167.230209 -29.606653
v 17.248230 183.903229 -39.271881
v 38.356232 171.849945 -32.247482
v 5.230042 175.647446 -34.386551
v 5.209747 174.434357 -33.667202
v 33.112446 131.100342 -8.293152
v 33.122082 132.231171 -8.914340
v 37.259354 156.205765 -22.744633
v 36.092739 155.646133 -22.404596
v 31.935259 148.665833 -18.328671
v 33.052612 148.111008 -17.995726
v 33.125267 133.346542 -9.534246
v 37.560463 130.032867 -7.627041
v 36.455788 129.456467 -7.316817
v 31.947969 134.023911 -9.929466
v 29.719109 134.004730 -9.960497
v 30.835758 133.452911 -9.630624
v 29.719042 132.865845 -9.328550
v 28.601112 133.421860 -9.657744
v 28.593491 134.540558 -10.308488
v 30.837635 132.315948 -9.006360
v 36.031799 176.422791 -35.022850
v 31.950523 132.889481 -9.300599
v 33.673370 176.447113 -35.006905
v 34.842987 177.012100 -35.384804
v 9.707726 130.268005 -8.280122
v 10.826826 130.838455 -8.578449
v 8.594341 129.693771 -7.981918
v 9.718672 129.142776 -7.640753
v 10.837409 129.710159 -7.940802
v 11.954082 130.276535 -8.238819
v 11.954726 131.397507 -8.882581
v 13.077841 129.716751 -7.903250
v 13.079890 130.833084 -8.541038
v 11.961763 129.145706 -7.602562
v 14.208165 130.276123 -8.198833
v 14.207672 131.402191 -8.836107
v 10.861501 128.571304 -7.294367
v 11.970632 128.019745 -6.955954
v 13.088465 128.582352 -7.264097
v 15.329660 131.965469 -9.138811
v 15.339052 130.844299 -8.492506
v 13.095029 131.946915 -9.171335
v 14.220089 132.522293 -9.475272
v 13.091528 127.460869 -6.612607
v 10.866871 127.446625 -6.645913
v 11.978849 126.891342 -6.316536
v 14.207804 128.013580 -6.931539
v 14.210569 126.897987 -6.283369
v 13.104633 126.331322 -5.980993
v 11.987710 125.762070 -5.683399
v 10.866199 126.318230 -6.011000
v 9.761145 127.994087 -6.977791
v 9.755674 126.869720 -6.336073
v 14.229107 125.768524 -5.650499
v 13.118278 125.201302 -5.354341
v 9.762523 125.739594 -5.695881
v 8.634433 126.293564 -6.019565
v 8.643427 127.420197 -6.660422
v 15.353176 125.210068 -5.308471
v 15.350376 126.334793 -5.943279
v 14.241523 124.638092 -5.023758
v 16.477518 125.771599 -5.608531
v 16.485094 124.649147 -4.968591
v 15.369507 124.076447 -4.681338
v 16.484228 126.885300 -6.241784
v 17.605402 126.337273 -5.901132
v 17.603897 125.214722 -5.266743
v 17.614466 127.452644 -6.538234
v 18.731289 125.780891 -5.555811
v 18.740162 126.906906 -6.195639
v 18.745646 128.028717 -6.806548
v 19.882936 127.478363 -6.485181
v 19.869287 126.348015 -5.860723
v 17.626234 128.567947 -7.158758
v 16.500189 127.991089 -6.879614
v 14.263937 123.495705 -4.374474
v 15.380206 122.939583 -4.045041
v 16.500299 123.521729 -4.327457
v 17.622156 122.963486 -3.991830
v 16.507713 122.385139 -3.704202
v 17.618511 124.083138 -4.625864
v 18.741354 123.525436 -4.289275
v 18.745684 122.408180 -3.655580
v 17.630875 121.830238 -3.371589
v 21.001617 128.049316 -6.762064
v 15.378119 127.427589 -6.570055
v 21.002108 126.921021 -6.148067
v 19.890312 128.590927 -7.108665
v 19.867004 124.084251 -4.588260
v 18.747730 124.635666 -4.921205
v 19.864111 122.973343 -3.946410
v 20.986340 124.645111 -4.894541
v 20.998405 123.526840 -4.244218
v 19.875031 125.204895 -5.213765
v 21.009562 125.791779 -5.514198
v 22.123762 127.482262 -6.442898
v 22.140224 125.224365 -5.196082
v 22.128418 126.358475 -5.801427
v 22.125757 128.593170 -7.065145
v 23.245693 125.797562 -5.466985
v 23.241331 126.918007 -6.106852
v 23.240410 128.039841 -6.738058
v 24.363226 127.475899 -6.398058
v 24.362127 126.364922 -5.760606
v 24.370602 128.596710 -7.011573
v 25.489624 126.917755 -6.055332
v 25.480526 129.160934 -7.312419
v 25.487276 128.034012 -6.674620
v 23.260109 129.137253 -7.340948
v 24.371868 129.708115 -7.636498
v 22.144079 129.683304 -7.662488
v 23.262091 130.253799 -7.962730
v 23.270145 131.369049 -8.588527
v 21.018314 129.087570 -7.387910
v 22.151690 130.798660 -8.284795
v 21.024925 130.225693 -8.002828
v 24.388824 130.816559 -8.254857
v 24.395351 131.924026 -8.889624
v 25.499506 130.256500 -7.928392
v 25.506245 131.374268 -8.556134
v 25.518215 132.486069 -9.179491
v 23.289228 132.466080 -9.217784
v 24.404087 133.028427 -9.518101
v 26.640110 133.054352 -9.472242
v 26.634827 131.929428 -8.841824
v 25.526390 133.601517 -9.809290
v 26.612690 130.814590 -8.226573
v 26.604338 129.695206 -7.602707
v 24.410814 134.141891 -10.150985
v 22.152517 131.911209 -8.929607
v 21.031233 131.335251 -8.637947
v 22.161682 133.007202 -9.559115
v 21.046755 132.449432 -9.254865
v 27.731085 131.364410 -8.517288
v 27.731071 130.243530 -7.892904
v 23.289005 133.571152 -9.856593
v 27.733086 129.118698 -7.257046
v 28.851624 129.679535 -7.562181
v 28.846216 130.805573 -8.184699
v -9.828787 144.627151 -16.853546
v 28.611387 132.293793 -9.015500
v 29.721876 131.731567 -8.698485
v -5.322917 150.297623 -20.038528
v -4.199413 149.749771 -19.681530
v -8.591732 135.106552 -11.311440
v -7.469161 134.550827 -10.973979
v -17.605543 140.664429 -14.632298
v 35.261787 143.630173 -15.358465
v 34.148041 143.065536 -15.045076
v 36.386097 144.177002 -15.666939
v 36.379787 143.057693 -15.020313
v 35.258644 142.493454 -14.713416
v 20.768097 178.645844 -36.030281
v 21.959747 176.877960 -34.961506
v 21.968353 179.209045 -36.392563
v 21.955994 178.034622 -35.666954
v 23.142792 176.268372 -34.621590
v 23.141479 177.438477 -35.324142
v 24.322754 176.827209 -34.981342
v 24.334808 175.665100 -34.266361
v 23.135498 178.589951 -36.032639
v 23.147858 175.073822 -33.897232
v 24.333984 174.483292 -33.545517
v 25.517395 176.229919 -34.640778
v 24.315033 178.000488 -35.701092
v 23.153381 173.901154 -33.163193
v 25.516418 173.876984 -33.202957
v 25.522522 175.035553 -33.911381
v 19.574402 179.226257 -36.384674
v 20.775085 179.802292 -36.747410
v 21.961060 180.375885 -37.117466
v 19.585938 180.378601 -37.096157
v 20.768585 180.964630 -37.473038
v 32.541721 154.046417 -21.478001
v 41.873985 152.791901 -20.759684
v 30.217485 149.529984 -18.858335
v 31.326679 150.085052 -19.172129
v 43.071987 160.219559 -25.266624
v 44.237812 160.772049 -25.613514
v 29.103695 150.084900 -19.181227
v 32.442368 150.640137 -19.492512
v 44.244976 159.625290 -24.929607
v 43.073692 161.353790 -25.952192
v 32.451885 149.523697 -18.832516
v 45.417503 159.033203 -24.584293
v 44.251194 158.463135 -24.228762
v 45.415154 160.185104 -25.279633
v 46.580982 159.583817 -24.928568
v 46.579620 158.444870 -24.221432
v 45.425758 157.878494 -23.876030
v 33.568268 151.193115 -19.797297
v 44.241348 161.911209 -26.304739
v 33.562973 150.084351 -19.138762
v 45.409538 161.325806 -25.980839
v 46.578056 160.734680 -25.628611
v 45.426491 162.460907 -26.659849
v 46.573990 161.870880 -26.350262
v 33.572876 148.963837 -18.490189
v 7.298300 140.744293 -14.260838
v -16.533390 141.210938 -14.959877
v 8.422678 140.180313 -13.934132
v 6.201359 141.283264 -14.601345
v 6.193854 140.159439 -13.963167
v 7.309760 139.602142 -13.613493
v 8.450283 139.050415 -13.267969
v 5.081007 140.709335 -14.310743
v 8.469904 137.902893 -12.647704
v 7.349972 138.461243 -12.977590
v 5.082849 139.576218 -13.677423
v 6.206036 139.025726 -13.339265
v 6.220323 137.882599 -12.678171
v 7.354031 137.327728 -12.335303
v 5.097094 141.830902 -14.941383
v 6.218911 142.406967 -15.243279
v 5.079400 138.445709 -13.040156
v 3.976505 141.247543 -14.639462
v 3.982409 142.382721 -15.281717
v 5.120201 142.960129 -15.594856
v 4.004876 140.093719 -14.000581
v 2.863752 140.658646 -14.331601
v 2.866985 141.793549 -14.972959
v 2.879577 142.932510 -15.610528
v 3.998340 143.504913 -15.919561
v 1.752034 141.210022 -14.682312
v 1.762653 142.350586 -15.299261
v 3.968878 138.998016 -13.371590
v 0.638050 141.772690 -15.009089
v 0.643382 142.904068 -15.646385
v 1.766485 143.481476 -15.945025
v 0.610205 140.637619 -14.368647
v -0.489232 142.328522 -15.345971
v -0.487792 143.457596 -15.991900
v 0.639596 144.037064 -16.291613
v 1.755547 140.072113 -14.027395
v 1.754479 144.622787 -16.575293
v -0.482938 144.586975 -16.640572
v 0.639931 145.164566 -16.933773
v -1.606455 144.013336 -16.335182
v -1.607692 142.881012 -15.692403
v 3.970172 137.872101 -12.726448
v 5.087712 137.319443 -12.386152
v 2.906901 144.051605 -16.252954
v 6.264470 143.524994 -15.891629
v -0.480628 141.190628 -14.718807
v 10.014893 179.121613 -36.379513
v 4.039795 170.289993 -31.273413
v 2.936314 157.912628 -24.216164
v 1.793686 159.632278 -25.201271
v 28.991577 175.353363 -34.213631
v 27.823090 175.933136 -34.532173
v 28.996490 176.495331 -34.907063
v 1.795154 158.478348 -24.557640
v 30.170868 175.908340 -34.577629
v 6.420898 177.425079 -35.422737
v 5.209473 178.019348 -35.807198
v 5.206635 176.818695 -35.094452
v 3.978119 177.420197 -35.469517
v 3.987152 176.212265 -34.755775
v 14.110901 134.901367 -10.806341
v 3.996552 175.011841 -34.052307
v 2.773712 175.607346 -34.423893
v 2.772766 176.811218 -35.140114
v 3.993347 178.638458 -36.197563
v 2.776672 178.024536 -35.863480
v 1.567596 177.413696 -35.527206
v 1.562439 176.204330 -34.812851
v 2.787048 174.414734 -33.724960
v 1.569336 175.000732 -34.104866
v 1.566223 178.621811 -36.260490
v 0.360077 175.597443 -34.496357
v 2.774628 179.241531 -36.585911
v 0.374481 176.809052 -35.214661
v 4.010315 179.871902 -36.948193
v 1.561584 179.839386 -36.972492
v 2.789032 180.463959 -37.322128
v -0.829132 176.202087 -34.897049
v -0.843475 177.404846 -35.592293
v 0.370819 178.018585 -35.926609
v -0.845215 174.991257 -34.182056
v 0.353027 174.411316 -33.793022
v 0.357880 179.223022 -36.643871
v 5.226410 179.263535 -36.557896
v 6.463501 178.653717 -36.165745
v 6.457977 179.866928 -36.905991
v 7.681641 179.254990 -36.499420
v 5.224976 180.468903 -37.290817
v 6.450287 181.070526 -37.624706
v 5.232605 181.663132 -38.008446
v 6.453094 182.279633 -38.348526
v 7.666046 180.471237 -37.239239
v 7.660156 181.681488 -37.969162
v 4.018860 182.253845 -38.389072
v 3.996887 181.053329 -37.654266
v 5.243774 182.881119 -38.728672
v 4.035614 183.476227 -39.109440
v 2.806030 182.852768 -38.763664
v 2.784027 181.642792 -38.036545
v 4.041748 184.695160 -39.853630
v 2.814270 184.077972 -39.506439
v 5.277863 184.101181 -39.479179
v 7.671967 182.893280 -38.704441
v 6.444092 183.489502 -39.085674
v 8.880493 179.866318 -36.859222
v 1.585815 183.450623 -39.151482
v 2.805176 185.287292 -40.237648
v 1.579651 182.240631 -38.418686
v 5.274902 185.295288 -40.218067
v 4.033539 185.901520 -40.611233
v 7.680298 184.078766 -39.429420
v 8.891126 183.481766 -39.069122
v 4.006683 173.793091 -33.319332
v 1.591003 184.673828 -39.911888
v 2.833221 186.505768 -41.012314
v 1.588135 185.885254 -40.639835
v 6.109416 152.515656 -21.025181
v 6.115860 153.650406 -21.682367
v 7.251425 151.957458 -20.690510
v -16.474485 134.488708 -11.045210
v -17.600039 133.926483 -10.724685
v 37.183441 175.870544 -34.708145
v 37.181641 177.025696 -35.398754
v 38.374023 175.286346 -34.333874
v 38.370178 176.450226 -35.028587
v -6.433214 144.105667 -16.473438
v -7.497075 143.525879 -16.161480
v 34.225624 129.430405 -7.346855
v -8.622090 142.961166 -15.844149
v 21.917835 160.657928 -25.359818
v 35.342106 128.873016 -7.014875
v 7.429504 135.908783 -11.535596
v 8.559423 136.487595 -11.829756
v 25.378897 155.485184 -22.342054
v 47.740726 160.145355 -25.282345
v 47.742409 161.286270 -25.982548
v 48.907433 160.706253 -25.641277
v 48.908180 159.556915 -24.939436
v 50.080330 160.108566 -25.301952
v 50.082096 161.253494 -26.000740
v 48.911327 161.844269 -26.337984
v 47.745033 158.986359 -24.572016
v 47.747749 157.827637 -23.871592
v 7.467029 130.260269 -8.279482
v 48.909958 158.398972 -24.229380
v 1.604736 170.254913 -31.330757
v 0.410736 169.636963 -31.022966
v 1.606812 171.464264 -32.028843
v 0.415680 170.844940 -31.713470
v 50.079960 158.956207 -24.582407
v 1.608704 172.669769 -32.740227
v 0.422333 172.049591 -32.419125
v -0.780853 171.434509 -32.098583
v -0.779053 170.234314 -31.405788
v 2.820648 172.097565 -32.363735
v 2.822723 170.895432 -31.658758
v -1.967926 170.821548 -31.796751
v -1.973602 169.625320 -31.098370
v -0.784607 169.044678 -30.708294
v -3.166260 170.223923 -31.480816
v -3.163727 171.425934 -32.162632
v -1.957825 172.037827 -32.491241
v -1.948425 173.258713 -33.194626
v -4.362396 170.803711 -31.839233
v -3.145081 172.655396 -32.881023
v -0.735077 173.887482 -33.535225
v -3.153107 173.868683 -33.578819
v -1.951447 174.482620 -33.900562
v -0.738007 172.684692 -32.822598
v -3.131531 175.102600 -34.305176
v -4.369751 172.043930 -32.515400
v -1.921600 175.704330 -34.636696
v -0.776398 167.859100 -30.017130
v -1.977295 168.441620 -30.399971
v 0.421204 168.472656 -30.333555
v 1.601807 173.881805 -33.442554
v -3.169861 169.031479 -30.786530
v -3.178650 167.840607 -30.078154
v -1.971008 167.260971 -29.715090
v -4.372192 168.421799 -30.463619
v -4.386414 169.616547 -31.144966
v -1.965607 166.079025 -29.034704
v -3.157440 166.661896 -29.415602
v -0.775391 166.687546 -29.340664
v -3.156250 165.477570 -28.727898
v -1.957336 164.901169 -28.351082
v -0.762054 165.507965 -28.665012
v -0.759766 164.325729 -27.982019
v 0.436981 164.941910 -28.291264
v -1.944988 163.717133 -27.681711
v -0.759884 163.141617 -27.296286
v 0.435378 163.756836 -27.610353
v -1.944818 162.600311 -27.024935
v -3.088043 164.287140 -28.027538
v -3.077723 163.140640 -27.387693
v -0.806508 162.053879 -26.683084
v -1.943514 161.470596 -26.378574
v -3.072082 162.021454 -26.737989
v 0.402466 173.262970 -33.127499
v -0.816837 160.914719 -26.033978
v 2.815369 173.298065 -33.067223
v 4.024109 172.720917 -32.689724
v -4.371185 173.277954 -33.229130
v -3.079008 160.895584 -26.085655
v -1.942821 160.333038 -25.741026
v -4.349487 167.254654 -29.795685
v 4.039459 171.522522 -31.990244
v 5.239227 173.348114 -33.026478
v 5.247925 172.144012 -32.316833
v 51.251400 159.499329 -24.944674
v 50.090183 157.797134 -23.884865
v 51.252060 158.359085 -24.245647
v 50.104736 156.642532 -23.178896
v 48.942680 157.227081 -23.511143
v 51.255795 157.202728 -23.542372
v 48.950279 156.071243 -22.819901
v 50.115936 155.489670 -22.490177
v 51.273548 156.043488 -22.842710
v 51.290203 154.894623 -22.137909
v 48.953690 154.912552 -22.114832
v 50.114353 154.320190 -21.793264
v 47.796917 156.633804 -23.158966
v 47.794689 155.492218 -22.448116
v 52.453598 155.445877 -22.494154
v 52.441914 154.296066 -21.816236
v 51.285507 153.731308 -21.453436
v 50.117653 153.198120 -21.112276
v 52.393230 153.160126 -21.121387
v 51.282684 152.622757 -20.780333
v 48.991669 153.757492 -21.444836
v 47.883041 154.295547 -21.752773
v 47.893372 153.198486 -21.066370
v 52.459377 156.572250 -23.180763
v 48.993290 152.646500 -20.759226
v 47.883766 152.063568 -20.415234
v 46.763599 152.627701 -20.731438
v 53.620377 155.992706 -22.848616
v 53.616932 154.851089 -22.156380
v 46.757198 153.735138 -21.397324
v 46.787331 154.837296 -22.039097
v 46.793892 155.954636 -22.730633
v 45.641121 155.399246 -22.367382
v 45.633499 154.254181 -21.688349
v 54.780090 155.395950 -22.513544
v 53.609646 153.687927 -21.469265
v 54.765511 154.245499 -21.834356
v 50.127869 152.090286 -20.431673
v 45.646023 153.177643 -21.049177
v 52.391808 152.047073 -20.446093
v 53.508961 152.586227 -20.781860
v 44.540024 152.616119 -20.695242
v 55.933300 155.951065 -22.858870
v 55.944164 154.802704 -22.168520
v 54.786579 156.525269 -23.196234
v 51.258945 160.627686 -25.621380
v 52.417347 160.046997 -25.286095
v 55.943848 157.076492 -23.549112
v 53.637024 157.096680 -23.516539
v 54.788708 157.659607 -23.873236
v 52.410355 158.909271 -24.600204
v 34.145924 141.935089 -14.396701
v 33.028900 142.490784 -14.736234
v -15.387384 136.179230 -11.999492
v 6.394371 155.076416 -22.496403
v 21.916483 161.836899 -26.045263
v 37.487995 143.597992 -15.331974
v 36.383804 141.926865 -14.373529
v 37.497120 142.488937 -14.682485
v 23.299856 134.676971 -10.487765
v 23.253235 124.673119 -4.824945
v 24.367970 125.244202 -5.130218
v 23.146790 179.739075 -36.747490
v 10.594740 154.871521 -22.248405
v -15.373463 135.055542 -11.362700
v -14.248694 135.619247 -11.681340
v 4.059923 157.384491 -23.844162
v 1.805462 157.326752 -23.930178
v 2.937233 156.782425 -23.573978
v 5.255156 156.811508 -23.548880
v 4.088096 156.226410 -23.217361
v 1.795124 156.186707 -23.260996
v 0.663439 156.744644 -23.622534
v 0.656006 157.897675 -24.270859
v 2.947083 155.647598 -22.924171
v 4.078196 155.089203 -22.565374
v 5.225665 155.678055 -22.873531
v 5.241399 154.520187 -22.216608
v 2.937442 154.510925 -22.259193
v 4.081913 153.940231 -21.904968
v 4.088362 152.804810 -21.243078
v 5.217663 153.375473 -21.548508
v 0.652753 159.046799 -24.920980
v -0.460342 158.451920 -24.646894
v 2.979785 153.357895 -21.584497
v -0.475598 157.315765 -23.975014
v 1.863517 153.912460 -21.928070
v 1.860414 152.777710 -21.275873
v -1.617317 157.878326 -24.330637
v -1.627936 156.739746 -23.657837
v -0.481236 156.178329 -23.309061
v 0.671904 155.610291 -22.980709
v -0.476384 155.035965 -22.662027
v 24.126381 135.638397 -11.010082
v -1.643470 155.616348 -22.972906
v -1.623281 154.461105 -22.351952
v -2.763967 155.021225 -22.708714
v -2.757704 156.173309 -23.370066
v -1.637203 153.329559 -21.680338
v -2.764992 153.883881 -22.034342
v -0.480399 153.907852 -21.990721
v 0.653289 154.486877 -22.308426
v -0.482395 152.786514 -21.337488
v 0.656173 153.360443 -21.642143
v -1.609952 152.209091 -21.043756
v -0.475436 151.657501 -20.690327
v 0.657409 152.230392 -20.988911
v 17.250824 185.088684 -40.014423
v 16.048431 185.665588 -40.375858
v 18.468048 184.482086 -39.625034
v 18.462677 185.668335 -40.372318
v -1.603577 151.080521 -20.384892
v 19.672455 185.058823 -39.999207
v 19.675934 183.867523 -39.252342
v 20.882813 184.454742 -39.621075
v 20.888672 185.627548 -40.350525
v 20.883789 183.261581 -38.879566
v 22.079376 183.852966 -39.263592
v 22.080719 185.032684 -40.000050
v 19.690491 182.654266 -38.507778
v 20.888672 182.065262 -38.146973
v 22.082611 182.660782 -38.516724
v 23.286926 184.423462 -39.631279
v 23.260681 183.235565 -38.895504
v 23.274017 182.053452 -38.164795
v 22.095551 181.462219 -37.785503
v 18.472412 183.266830 -38.883690
v 24.451813 182.623245 -38.554195
v 24.460510 183.779510 -39.265854
v 24.459686 181.446716 -37.827652
v 23.288788 180.863953 -37.437210
v 23.083908 160.074097 -25.026936
v -11.998593 140.119431 -14.270204
v 38.384884 148.856964 -18.393761
v -10.871576 140.691422 -14.583612
v 38.382847 147.747757 -17.742590
v 37.280739 148.304901 -18.057688
v -4.202003 161.441467 -26.445763
v -4.206583 162.582733 -27.090670
v 25.507568 177.374237 -35.345203
v 45.645798 156.533066 -23.069725
v 25.506500 178.520248 -36.069859
v 26.679718 176.763290 -35.020561
v 26.697235 177.920074 -35.713982
v 33.115494 129.962708 -7.658415
v 31.997322 130.525024 -7.980944
v 24.334503 180.295685 -37.114326
v 31.995472 131.645645 -8.613893
v 24.337006 179.129089 -36.400562
v 5.255707 170.922043 -31.592976
v 38.389954 170.684235 -31.487539
v 0.640372 160.203232 -25.572020
v 26.601772 128.598129 -6.976794
v -19.863380 136.162674 -12.049759
v 21.907726 134.451263 -10.401666
v 20.771345 162.381165 -26.363482
v 0.359314 180.436615 -37.362240
v -0.843292 179.826004 -37.047852
v -0.854248 178.614441 -36.315323
v 38.664799 130.609741 -7.929464
v -2.057648 179.220871 -36.714058
v -2.053314 178.013870 -36.003918
v -3.263885 178.627884 -36.389507
v -3.277985 179.827881 -37.087318
v -2.052795 180.444366 -37.442234
v -3.246399 177.424911 -35.700256
v -2.052826 176.828003 -35.299488
v -0.828583 181.068604 -37.793396
v -3.256439 181.054764 -37.843784
v -2.045959 181.661957 -38.172974
v -3.259521 176.239563 -34.978508
v -2.040466 182.877609 -38.898376
v -3.251678 182.275970 -38.571648
v -0.831055 182.293900 -38.508099
v -0.820129 183.503357 -39.242378
v -3.259644 183.477325 -39.284691
v -2.036316 184.090988 -39.632065
v -0.808746 184.718231 -39.986824
v -3.249146 184.686981 -40.034050
v -2.025543 185.304581 -40.381977
v -3.245361 185.899933 -40.777912
v -4.453644 185.283936 -40.451580
v -4.441254 184.077560 -39.732372
v -0.801605 185.930481 -40.731155
v 0.418457 184.135010 -39.605316
v 0.417023 185.343872 -40.336430
v -7.563809 150.284302 -20.075933
v -1.765327 135.105713 -11.223273
v -0.631517 134.545502 -10.878745
v 16.507137 129.106216 -7.506300
v 15.390726 128.532043 -7.208618
v 24.470367 184.930893 -39.970284
v 2.875299 139.528763 -13.676267
v 25.658569 184.319275 -39.628391
v 26.849121 184.869537 -39.998226
v -13.120113 136.180634 -12.009340
v 26.845245 183.705078 -39.291069
v 28.034058 184.263641 -39.661259
v 25.666779 183.138184 -38.898773
v 29.220428 183.656860 -39.316921
v 28.045349 183.074600 -38.940392
v 29.228363 182.466721 -38.602074
v 30.407349 183.049561 -38.971035
v 30.402954 184.211182 -39.677589
v 31.603058 183.606049 -39.316517
v 31.595306 182.442810 -38.620251
v 30.420593 181.844177 -38.249401
v 31.592682 181.251404 -37.923313
v 32.777527 183.009277 -38.975403
v 33.963623 183.563568 -39.335892
v 33.970276 182.398773 -38.614807
v 32.773529 181.830246 -38.272026
v 32.787598 184.161469 -39.665905
v 35.150848 182.960938 -38.979801
v 32.779541 180.642807 -37.572121
v 33.958679 181.227905 -37.922447
v 35.147949 181.792847 -38.275234
v 35.132935 180.625916 -37.585720
v 33.967102 180.042694 -37.209370
v 36.336243 182.347855 -38.620422
v 36.333893 181.186340 -37.923164
v 36.345337 183.523621 -39.327408
v -9.818619 143.503464 -16.193886
v -9.819556 142.388245 -15.536070
v -10.934009 141.815857 -15.235873
v 6.254742 136.740082 -12.029398
v 41.725113 151.573196 -20.023632
v 34.223537 128.291397 -6.708933
v 36.450321 128.314758 -6.681697
v 35.339745 127.745308 -6.379406
v 52.419010 161.179031 -25.973059
v 51.264755 161.755447 -26.315111
v 44.247334 163.056000 -26.971970
v 52.421013 162.310120 -26.656780
v 53.587494 160.593506 -25.628286
v 53.582870 161.735916 -26.316721
v 51.271317 162.880905 -26.996460
v 50.106949 162.321075 -26.641701
v 54.747036 162.296051 -26.663307
v 54.744484 161.144867 -25.975574
v 55.896389 162.849258 -27.015978
v 55.894203 161.704422 -26.319323
v 53.587185 162.865311 -27.004614
v 54.744564 163.425552 -27.340719
v 52.423584 163.438889 -27.333694
v 53.590485 163.997467 -27.692301
v 55.905609 163.973877 -27.691916
v 54.741302 164.553680 -28.034912
v 54.749573 165.675323 -28.694382
v 53.603271 165.106384 -28.344822
v 55.886894 160.545792 -25.630199
v 54.746826 166.797363 -29.372019
v 53.599670 166.232025 -29.017775
v 52.453400 165.657242 -28.676908
v 55.899567 166.230011 -29.033005
v 52.467621 164.517395 -27.983395
v 55.906464 165.085968 -28.345695
v 53.600586 167.350204 -29.696974
v 54.758850 167.917389 -30.038513
v 55.915253 167.347748 -29.693283
v 52.446503 166.765869 -29.346449
v 52.454620 167.901428 -30.016235
v 55.911835 168.488388 -30.374754
v 57.068085 166.753937 -29.341377
v 57.066101 167.906143 -30.021536
v 57.066498 169.045929 -30.704872
v 54.758850 169.043610 -30.717974
v 53.608521 168.468338 -30.365282
v 55.914886 169.621246 -31.047239
v 57.087646 170.171967 -31.360949
v 55.916595 170.755310 -31.713337
v 54.759430 170.178696 -31.389059
v 58.235107 169.605453 -31.026346
v 58.221008 168.453445 -30.355190
v 57.085693 171.309555 -32.029953
v 58.228180 170.744476 -31.704765
v 59.389130 171.292465 -32.027225
v 59.385956 170.152588 -31.357248
v 58.236481 171.865585 -32.363583
v 59.385529 169.009338 -30.688190
v 58.219482 167.297150 -29.677935
v 58.215973 166.157028 -29.007133
v 60.543243 168.408966 -30.336077
v 59.394928 167.839066 -30.003727
v 60.541046 169.553223 -31.004856
v 57.071289 165.589523 -28.655851
v 55.932648 171.866364 -32.368053
v 57.088470 172.429779 -32.700798
v 52.446991 169.033493 -30.702312
v 51.322327 167.297272 -29.644613
v 51.308228 168.447250 -30.344311
v 58.249664 172.983368 -33.013859
v 59.398712 172.414383 -32.687157
v 50.170380 167.860123 -29.981216
v 50.158386 168.998672 -30.668659
v 51.303406 169.579102 -31.018021
v 57.046249 161.117950 -25.969311
v 57.053562 162.259628 -26.655266
v 43.073025 162.485672 -26.635422
v 57.040047 159.956665 -25.278145
v 58.203903 160.530685 -25.628742
v 58.194927 161.680984 -26.306133
v 55.875126 159.370453 -24.915817
v 57.037163 158.793503 -24.596371
v 58.199684 159.371552 -24.940952
v 59.357159 161.089111 -25.977478
v 59.363796 159.941986 -25.295029
v 55.878559 158.205429 -24.231535
v 57.035351 157.631348 -23.897306
v 60.512875 160.485611 -25.645485
v 60.509861 159.351807 -24.960512
v 59.367687 158.793793 -24.614429
v 58.201435 158.187988 -24.246210
v 57.035702 156.474518 -23.203379
v 58.192787 157.045151 -23.552607
v 59.357567 157.604553 -23.908697
v 60.518581 158.160278 -24.261696
v 60.528664 157.010300 -23.566097
v 59.360416 156.443481 -23.197559
v 58.197662 162.812149 -26.990290
v 59.346779 162.234360 -26.666046
v 57.054901 163.393845 -27.326981
v 31.994381 129.380569 -7.361090
v 33.059483 134.585236 -10.229454
v 30.887369 129.950027 -7.667556
v 30.876669 131.069611 -8.313463
v 34.179138 135.129105 -10.529442
v 25.519928 179.678665 -36.770504
v -9.735100 141.260452 -14.900800
v -19.981611 151.862488 -21.203970
v -21.099461 151.297775 -20.885990
v -18.724407 141.224350 -14.981667
v -17.650591 142.903580 -15.957107
v -17.605841 141.785599 -15.301257
v -17.637754 144.019592 -16.604521
v 13.106190 133.064606 -9.805407
v 36.316254 180.019638 -37.236900
v 28.598989 135.682480 -10.934116
v 24.210655 154.909363 -22.011066
v 23.067226 154.321991 -21.694899
v -4.054796 132.850372 -9.973403
v -5.177749 132.287720 -9.661860
v -6.294366 132.848907 -9.993609
v 26.614641 127.466362 -6.332837
v -12.000808 135.645020 -11.674693
v 27.722885 128.030319 -6.644955
v 50.145874 170.133606 -31.358912
v 52.470459 170.133347 -31.353134
v 51.315186 170.711136 -31.691885
v 51.261108 164.003784 -27.663673
v 7.475646 129.126038 -7.649433
v 50.114208 163.425201 -27.315002
v 6.343409 130.796677 -8.619567
v 50.110382 164.559586 -27.993204
v 48.955658 163.987656 -27.638842
v 50.115631 165.686783 -28.668797
v 48.965881 165.110107 -28.312666
v 47.794250 164.543488 -27.981581
v 47.801510 163.415344 -27.299667
v 48.960690 162.839890 -26.939791
v 51.269226 165.110077 -28.330284
v 48.970734 166.242355 -28.988064
v 50.114349 166.821167 -29.343723
v 47.823944 165.639847 -28.636868
v 47.808929 166.790710 -29.334539
v 48.967285 167.374176 -29.662958
v 46.643829 166.160461 -29.012127
v 46.577301 167.305359 -29.812199
v 47.800842 167.935150 -30.029530
v 51.265411 166.240021 -29.011011
v 48.958221 168.530457 -30.369158
v 47.801815 162.260849 -26.581797
v 47.806488 169.088562 -30.718727
v 46.630371 168.457108 -30.409458
v 48.962914 169.653503 -31.037498
v 60.540100 170.682541 -31.662312
v 61.695099 168.951248 -30.652105
v 61.687317 170.111389 -31.325180
v 6.337704 129.673721 -7.997776
v -0.485320 159.620499 -25.291019
v -7.437676 133.416611 -10.324403
v 27.739492 126.896797 -6.010500
v 26.633886 126.337074 -5.703516
v 37.518661 137.920822 -12.061512
v 37.519554 139.030380 -12.700768
v -17.700975 146.245132 -17.904821
v 37.528900 140.144791 -13.305677
v 38.627663 138.463242 -12.370828
v 53.609650 169.594360 -31.024769
v 38.628613 139.577438 -13.004100
v 19.711653 133.285614 -9.776572
v 20.828157 133.862457 -10.069443
v 38.632366 140.679962 -13.627760
v 39.744869 139.006790 -12.674699
v 39.743362 140.121368 -13.306385
v 58.188030 155.885284 -22.842026
v 39.741508 141.220734 -13.942336
v 40.863487 139.553131 -12.970656
v 40.862221 140.664963 -13.610938
v 39.747963 137.884811 -12.034015
v 40.859268 138.439972 -12.339879
v 40.854027 137.318619 -11.710557
v 39.756130 136.766388 -11.403635
v 38.647644 137.317184 -11.716249
v 41.965183 137.871521 -12.021274
v 41.972733 138.991577 -12.642763
v 41.974026 136.742767 -11.380697
v 43.077946 137.304398 -11.697987
v 43.070759 138.419861 -12.331184
v 41.982803 140.105194 -13.277534
v 39.755184 142.315491 -14.574549
v 43.079502 139.518372 -12.953473
v 44.177959 137.849045 -12.018509
v 44.178520 138.956772 -12.650491
v 38.639359 141.760315 -14.249393
v 45.286400 139.497025 -12.967435
v 45.278702 138.380325 -12.358278
v 44.189640 140.051773 -13.275881
v 44.186218 136.725449 -11.372600
v 45.291233 137.276398 -11.701250
v 46.395081 140.028824 -13.290238
v 46.406662 138.928848 -12.657604
v 45.288570 140.588135 -13.596107
v 40.859234 141.763412 -14.255306
v 40.860359 136.193436 -11.072913
v 45.288025 141.675400 -14.222563
v 40.867508 142.854736 -14.883766
v 41.972893 141.196579 -13.920658
v 46.385735 142.205734 -14.539255
v 46.386314 141.109253 -13.905933
v 44.197132 142.215149 -14.520440
v 44.194286 141.117310 -13.890808
v 45.292934 142.756729 -14.851660
v 47.487427 141.635651 -14.229918
v 47.487148 142.742065 -14.855773
v 46.398472 143.287155 -15.168371
v 44.194851 143.297958 -15.154634
v 45.294434 143.846191 -15.476870
v 43.086624 142.730560 -14.827628
v 43.086697 143.842560 -15.460433
v 44.195908 144.388870 -15.788383
v 46.399231 144.371826 -15.796114
v 47.506458 143.817719 -15.477043
v 43.091854 140.558990 -13.556243
v 43.086613 141.654510 -14.203328
v 41.971409 142.301239 -14.566001
v 45.294899 144.930969 -16.111389
v 48.595215 143.279312 -15.170259
v 48.593147 142.168823 -14.545496
v 41.977158 143.393646 -15.197221
v 48.604755 141.053146 -13.879307
v 49.698189 141.597382 -14.218015
v 49.704308 142.707703 -14.853909
v 50.796822 142.119934 -14.535623
v 50.791920 141.021057 -13.904299
v 49.697517 140.479736 -13.575372
v 49.704479 143.798340 -15.485605
v 50.811119 143.242172 -15.169229
v 40.863022 143.932007 -15.513350
v 41.985260 144.486511 -15.820805
v 50.814831 144.325989 -15.808922
v 39.753323 143.365356 -15.175785
v 39.750847 144.467026 -15.821603
v 40.864780 145.026428 -16.146980
v 51.918613 142.672363 -14.851536
v 51.924210 143.774338 -15.490764
v 53.028751 142.104691 -14.525888
v 53.034313 143.202591 -15.174529
v 51.918633 141.554398 -14.204836
v 53.031376 144.305023 -15.818891
v 51.926628 140.431488 -13.553936
v 53.019562 140.977448 -13.884144
v 51.917519 144.855072 -16.143288
v 44.194004 145.475281 -16.424582
v 43.087135 144.929031 -16.092058
v 53.027325 145.378830 -16.471350
v 50.812130 145.401047 -16.437700
v 51.925220 145.946533 -16.772081
v 54.154770 145.903656 -16.758003
v 50.824566 146.477524 -17.073051
v 51.924816 147.025742 -17.413279
v 50.833344 147.558792 -17.697630
v 49.724686 147.013031 -17.386610
v 49.735130 145.916733 -16.736053
v 50.827679 148.639328 -18.372416
v 49.723179 148.091232 -18.019131
v 48.634460 146.460205 -17.045979
v 51.948845 148.085922 -18.043970
v 48.600174 147.528336 -17.681856
v 48.601730 148.630661 -18.341106
v 49.720024 149.171448 -18.682707
v 48.629230 145.359879 -16.397852
v 49.739483 144.805359 -16.080904
v 49.722546 150.257721 -19.324795
v 48.614132 149.711151 -18.987129
v 50.829815 149.700775 -19.004595
v 51.941444 149.169479 -18.700823
v 51.947262 150.243790 -19.346392
v 48.608170 150.787216 -19.639460
v 53.045773 148.606888 -18.374573
v 53.047806 149.689438 -19.036804
v 47.494118 148.074081 -17.991907
v 54.159630 149.126266 -18.712511
v 54.172951 150.220154 -19.340569
v 54.169075 148.011658 -18.050819
v 55.272148 148.551331 -18.383528
v 55.268684 149.655563 -19.041479
v 55.287315 150.740463 -19.699852
v 53.047398 150.756378 -19.677536
v 54.174213 151.303146 -20.011278
v 56.362377 149.068558 -18.730991
v 56.364105 147.978317 -18.073442
v 53.045414 147.499420 -17.707537
v 55.276699 147.441132 -17.722189
v 53.029896 146.471405 -17.093891
v 56.369537 150.169449 -19.381874
v 56.376446 146.863495 -17.409657
v 55.285126 146.336426 -17.060295
v 54.179676 146.889130 -17.378263
v 56.380375 145.769806 -16.744755
v 57.473312 146.298630 -17.100615
v 57.478008 147.369186 -17.753405
v 55.280956 151.831985 -20.354940
v 57.464474 148.491455 -18.413935
v 54.142574 144.808487 -16.135956
v 48.644833 144.253372 -15.738482
v 56.397205 151.260849 -20.037086
v 47.505295 144.908600 -16.126301
v 56.402573 152.332184 -20.693872
v 57.503201 150.687820 -19.715889
v 57.505829 151.774323 -20.375265
v 49.698086 139.365067 -12.908801
v 50.802711 139.911942 -13.245081
v 48.595261 139.919174 -13.232680
v 50.808178 138.805359 -12.578225
v 51.912235 139.344131 -12.907922
v 50.804707 137.692154 -11.943501
v 49.714016 138.249542 -12.247788
v 51.904388 138.243713 -12.255717
v 51.904713 137.124832 -11.624435
v 50.808403 136.583191 -11.297411
v 49.713840 137.137817 -11.609192
v 53.014057 138.787399 -12.554955
v 53.002911 137.675583 -11.944188
v 48.593605 138.803253 -12.586034
v 48.620796 137.691498 -11.935780
v 53.012897 136.548904 -11.297719
v 54.116646 137.103348 -11.624721
v 54.120258 138.218948 -12.245817
v 45.295704 146.011017 -16.758083
v 46.409054 145.457520 -16.440424
v 46.411922 146.539139 -17.071314
v 45.303604 147.100388 -17.385376
v 46.383659 147.514191 -17.649885
v 47.496361 146.959763 -17.324707
v 58.576382 147.892853 -18.081602
v 58.581585 146.806519 -17.431200
v 59.340084 155.291885 -22.514017
v 59.680321 148.410889 -18.419350
v 59.684254 147.334351 -17.763802
v 59.686077 146.244080 -17.110216
v 58.586517 145.706070 -16.764322
v 58.191864 154.709106 -22.156971
v 58.583710 148.970886 -18.724253
v 59.335510 154.123367 -21.837206
v 60.498203 154.695129 -22.168922
v 60.509388 155.839691 -22.866512
v 59.687111 145.143463 -16.448795
v 60.494175 153.550629 -21.514355
v 61.624794 155.230759 -22.517506
v 61.606678 154.096268 -21.877701
v 58.584881 144.586685 -16.118273
v 57.502831 145.147629 -16.406630
v 60.787769 146.767288 -17.443850
v 60.781471 147.853210 -18.100721
v 58.581169 150.041092 -19.370075
v 57.496922 149.512222 -19.007612
v 57.045399 155.272446 -22.475220
v 59.680946 149.486191 -19.068426
v 57.036602 154.121933 -21.798128
v 60.790913 145.673965 -16.788586
v 58.190384 153.545395 -21.470976
v 58.582378 151.116806 -20.002943
v 59.295815 152.976044 -21.142515
v 58.187981 152.439468 -20.797049
v 57.087078 152.991455 -21.111855
v 59.676971 150.557770 -19.707335
v 55.985394 153.525620 -21.414986
v 55.279510 152.906631 -21.023041
v 59.685341 144.044937 -15.795103
v 60.776749 144.572495 -16.145094
v 37.499329 144.722214 -15.984341
v 36.398125 145.281357 -16.294987
v -9.764289 135.652344 -11.644118
v 10.884203 125.184059 -5.361955
v 33.689087 177.580856 -35.704491
v 32.493469 175.873184 -34.622505
v 27.491959 133.970383 -9.972671
v 32.505035 177.024323 -35.329041
v 31.326843 176.449646 -34.941769
v 30.432159 180.664612 -37.522160
v 29.258209 181.261536 -37.847576
v 18.584690 138.341324 -12.677941
v -4.137955 141.874222 -15.136665
v -27.847376 152.430176 -21.574856
v 31.612579 180.066315 -37.199234
v 19.703335 138.909805 -12.970983
v -52.311222 137.354614 -12.559585
v -22.092197 104.448357 6.324013
v -23.191776 104.997581 5.995095
v 16.351593 132.684052 -9.521408
v 18.598845 132.699097 -9.476104
v 17.471455 132.131958 -9.185314
v 1.568329 181.070114 -37.711876
v 17.482601 130.998627 -8.537943
v 16.349922 131.547073 -8.881485
v 19.725412 132.144470 -9.133834
v 18.608568 131.572739 -8.837130
v 16.357056 130.413223 -8.244503
v 18.612812 130.442963 -8.189933
v 19.740091 131.017990 -8.487683
v 17.209808 178.037399 -35.674660
v 19.740978 129.892441 -7.845420
v 48.634686 136.578995 -11.288506
v 47.532372 138.228424 -12.267886
v 47.518055 137.127899 -11.616398
v 60.800137 148.920288 -18.723261
v 60.790230 150.004501 -19.397457
v 60.789383 151.075439 -20.043613
v 61.896713 150.521484 -19.729948
v 61.890961 149.421844 -19.084261
v 61.893700 151.593948 -20.371964
v 59.692242 151.614227 -20.341227
v 60.799107 152.146103 -20.683775
v 61.896576 152.661575 -21.018534
v 61.905556 148.339722 -18.416294
v 62.997108 149.943420 -19.399235
v 63.003460 148.850754 -18.729784
v 62.998272 152.112747 -20.699551
v 62.990036 151.027145 -20.052204
v 64.113632 149.370926 -19.073999
v 64.104393 152.643204 -21.019485
v 64.105453 151.548508 -20.365217
v 62.994503 153.191452 -21.342751
v 64.093040 153.712219 -21.678061
v 64.107506 150.428635 -19.702232
v 65.211792 150.980850 -20.038761
v 65.214859 152.077423 -20.688383
v 66.312012 151.507813 -20.353933
v 66.308403 150.415909 -19.716316
v 65.221291 149.876923 -19.374256
v 67.394051 150.931107 -20.033127
v 65.199188 153.164291 -21.355383
v 67.400185 149.856644 -19.387781
v 67.390091 152.006012 -20.666096
v 68.491547 150.368958 -19.692062
v 68.487480 151.449707 -20.351856
v 67.388268 153.077362 -21.313383
v 69.586014 149.800171 -19.362686
v 68.487274 149.259018 -19.031414
v 69.586723 150.888458 -20.018980
v 66.294090 152.537643 -20.977449
v 68.488350 152.536057 -20.981394
v 67.387260 154.151901 -21.958473
v 66.284744 153.607803 -21.628668
v 68.481117 153.603043 -21.636551
v 67.397026 148.766937 -18.737347
v 66.307915 149.323334 -19.048443
v 62.993351 147.724304 -18.064650
v 64.136299 148.270035 -18.358736
v 64.142921 147.168762 -17.667850
v 62.985085 146.617416 -17.381981
v 61.900715 147.162186 -17.697786
v -4.369507 166.083649 -29.080528
v -26.804815 131.962875 -9.656326
v 1.481317 145.868347 -17.319714
v 15.246718 133.230316 -9.849135
v 34.696396 148.400848 -18.146030
v 34.696396 149.506622 -18.785740
v -7.592436 144.653061 -16.812313
v -32.961273 166.041504 -29.434217
v -8.728024 144.075043 -16.508718
v -32.964111 167.232483 -30.122423
v -34.159546 166.653961 -29.751215
v -34.155518 167.853714 -30.446711
v -35.346497 167.271973 -30.078110
v -34.154846 169.048187 -31.136889
v -35.354095 168.464310 -30.761427
v -32.960358 168.442734 -30.816088
v -35.346283 166.080841 -29.390036
v 47.522934 145.894012 -16.712080
v -36.538025 166.702484 -29.704212
v -34.156036 165.471802 -29.069281
v -36.540253 165.508759 -29.015856
v -32.956573 164.873367 -28.751078
v -34.182014 164.300476 -28.340693
v -35.344208 164.903854 -28.705120
v -31.793024 164.282578 -28.398977
v -32.975487 163.697052 -28.042711
v -35.366684 163.729858 -27.997883
v -36.556332 164.345078 -28.309004
v -31.853886 163.128830 -27.743387
v -32.985397 162.571518 -27.392931
v -37.677582 164.938446 -28.636179
v -37.700424 163.804520 -27.948692
v -36.554024 163.215347 -27.665062
v -34.113552 163.153687 -27.691675
v -37.721741 166.129852 -29.344927
v -37.716644 167.322968 -30.042271
v -36.529968 167.894836 -30.405954
v -36.517334 169.107330 -31.106663
v -30.663601 163.722702 -28.096481
v -38.828323 164.396729 -28.242582
v -38.817814 163.257111 -27.619183
v -37.694134 162.674759 -27.330490
v -38.830433 162.132736 -26.977407
v -39.967392 162.717453 -27.258347
v -39.946224 163.845261 -27.917763
v -38.832867 161.012054 -26.328135
v -37.701878 161.556702 -26.682505
v -39.961681 161.592377 -26.630751
v -37.716747 160.451202 -26.014235
v -36.571629 162.121689 -27.033567
v -36.580936 160.995056 -26.372990
v -35.431156 162.685730 -27.394333
v -35.414921 161.548401 -26.736668
v -37.703926 159.333130 -25.397676
v -36.581184 159.883636 -25.737770
v -38.829792 159.907608 -25.693295
v -36.593204 158.766296 -25.085243
v -35.449066 159.320221 -25.442839
v -35.448177 160.444443 -26.089941
v 13.018934 134.268112 -10.482576
v 49.714169 136.029541 -10.973803
v 19.871073 121.846970 -3.302265
v 20.987261 122.416763 -3.609700
v -40.250370 146.424973 -17.891275
v -41.373501 146.997391 -18.200626
v -43.414547 135.096024 -11.374709
v -44.516685 134.549530 -11.044351
v 54.127987 142.638062 -14.850182
v 54.122932 141.538269 -14.209099
v 55.225918 143.162094 -15.169868
v 55.224010 142.081696 -14.522899
v 54.119358 140.426498 -13.546755
v 55.221687 140.978027 -13.881735
v 56.322071 141.514252 -14.209791
v 56.323467 142.611694 -14.862432
v 54.127800 143.710983 -15.494569
v 56.322617 140.408844 -13.564385
v 57.429695 140.949265 -13.891623
v 57.422134 142.032379 -14.545333
v 56.318741 139.289108 -12.921195
v 55.222160 139.837524 -13.231193
v 57.430283 139.843811 -13.246455
v 55.220467 138.737869 -12.562902
v 56.321976 138.176743 -12.256517
v 57.436104 138.725891 -12.587893
v 56.319141 137.072281 -11.619121
v 55.230106 137.626968 -11.923939
v 57.433559 137.613052 -11.953844
v 58.537823 138.157806 -12.273956
v 58.543625 139.254257 -12.913561
v 59.638504 138.692261 -12.599176
v 59.646824 137.591827 -11.948473
v 58.553158 137.041306 -11.624763
v 59.644527 139.782013 -13.232119
v 58.550503 140.330383 -13.549744
v 55.231758 136.539291 -11.297045
v 54.123943 135.987366 -10.979388
v 61.713928 167.772827 -29.956097
v 56.330032 135.977905 -10.976514
v 55.232750 135.422455 -10.653197
v 54.123722 134.877365 -10.334345
v 53.023781 135.421600 -10.652894
v 56.337074 134.853638 -10.321657
v 55.243416 134.313202 -9.988246
v 56.338734 133.749893 -9.673525
v 57.431885 134.288422 -9.995816
v 57.436741 133.182175 -9.348094
v 57.430405 135.374969 -10.631537
v 56.336319 132.640488 -9.030387
v 55.239937 133.192459 -9.345560
v 54.147289 133.755692 -9.665465
v 53.053066 134.284531 -9.988577
v 53.062790 133.188629 -9.346398
v 54.149883 132.638733 -9.034408
v 51.975807 133.722351 -9.657717
v 53.070210 132.072830 -8.712875
v 51.970951 132.621948 -9.041959
v 51.976696 131.499863 -8.399074
v 50.892437 133.160721 -9.344771
v 50.888416 132.051880 -8.716654
v 50.868416 130.926498 -8.080462
v 51.979942 130.376801 -7.757207
v 53.080452 130.930557 -8.074914
v 54.170860 131.506973 -8.391751
v 55.249157 132.076828 -8.709492
v 50.872444 129.807510 -7.440772
v 51.976543 129.256226 -7.131130
v 53.084888 129.810364 -7.429265
v 54.185184 130.368134 -7.737177
v 50.893082 128.685013 -6.812609
v 51.988838 128.141846 -6.489368
v 53.087601 128.703140 -6.782464
v 62.839020 169.515549 -30.974495
v 62.847504 168.359497 -30.299627
v 53.103268 127.591782 -6.166574
v 54.179111 128.143387 -6.477540
v 54.172329 129.231171 -7.094015
v 0.390839 181.721649 -38.125771
v 0.398987 182.922302 -38.862312
v -0.754875 109.261673 3.667142
v 25.668121 181.958115 -38.175373
v 26.847931 182.525421 -38.568470
v 26.849762 181.350632 -37.843456
v 25.678314 180.775711 -37.453976
v 26.873199 180.162964 -37.098339
v 54.784008 158.788208 -24.565222
v 53.634617 158.226852 -24.207722
v -41.361080 140.341827 -14.397338
v -28.764277 111.087807 2.413230
v -29.876791 110.530991 2.727318
v -29.879414 109.426987 3.369691
v -30.068647 126.012001 -6.223233
v -31.199602 125.449974 -5.913142
v 46.583870 157.251221 -23.507675
v -17.742790 122.037323 -3.811877
v -12.144592 133.768127 -10.598291
v -13.268239 134.331085 -10.923356
v -42.523773 140.933609 -14.714988
v 21.896450 140.079010 -13.584652
v -4.285277 164.906860 -28.396790
v -4.265009 163.678375 -27.710569
v 41.918854 161.920349 -26.283934
v 5.214808 152.252075 -20.893347
v -29.374207 171.371719 -32.617035
v -28.175812 171.965668 -32.985718
v -24.601471 178.520355 -36.820778
v -23.404114 179.122253 -37.169487
v 34.173183 147.550476 -17.655281
v -25.794037 179.121918 -37.177280
v -24.600952 179.722504 -37.519379
v -23.395569 180.328003 -37.866833
v -22.213715 178.530151 -36.819309
v -22.201233 179.726944 -37.522011
v -22.196625 180.932861 -38.208935
v -24.590881 180.930359 -38.223721
v -23.388550 181.532043 -38.570923
v -24.589386 182.129913 -38.922436
v -25.788757 181.526306 -38.580219
v -25.790680 180.331848 -37.881210
v -20.983154 180.344086 -37.872940
v -20.987518 181.539810 -38.564236
v -21.005798 179.136536 -37.173233
v -25.779999 182.736420 -39.290867
v -26.990662 182.132294 -38.922859
v -26.998535 180.934662 -38.214565
v -23.391083 182.734695 -39.272087
v -28.206879 181.547455 -38.562149
v -28.198517 180.346069 -37.860069
v -23.391235 183.938339 -39.973404
v -24.595490 183.339279 -39.623840
v -22.190643 183.333435 -39.615543
v -22.193909 182.134506 -38.909172
v -26.982208 179.739334 -37.525318
v -20.986481 182.742599 -39.257202
v -26.985626 178.542526 -36.827721
v -28.184631 179.147308 -37.167099
v -29.368866 179.763885 -37.507534
v -29.381409 178.560349 -36.813446
v -28.193176 177.945038 -36.479610
v -29.392761 177.359329 -36.108269
v -30.583405 177.972610 -36.448013
v -30.582825 179.181900 -37.136871
v -30.597168 176.770020 -35.749615
v -31.788574 177.385605 -36.073845
v -31.782898 178.595825 -36.760281
v -31.795074 176.187653 -35.377884
v -32.986755 176.807129 -35.707317
v -31.771423 179.807816 -37.465157
v -32.973053 179.226318 -37.093758
v -32.987946 178.018341 -36.383953
v -32.974487 180.441513 -37.791790
v -34.180664 179.851227 -37.410198
v -34.173248 178.649445 -36.722679
v -34.164917 181.068054 -38.123611
v -35.363403 180.486313 -37.749031
v -34.160889 182.288193 -38.844784
v -35.362274 181.694290 -38.465755
v -32.955780 181.662369 -38.514820
v -35.380676 179.270660 -37.033100
v -32.946899 182.880798 -39.232327
v -35.365021 182.898438 -39.180870
v -34.165497 183.483459 -39.544956
v -36.575714 182.307281 -38.788635
v -36.563324 181.112961 -38.096607
v -37.779999 181.733276 -38.410412
v -32.942810 184.083237 -39.939720
v -37.774475 182.928909 -39.144371
v -36.579865 183.504639 -39.507416
v -35.365601 184.090790 -39.875183
v -34.141968 184.677689 -40.270512
v -36.555267 184.710037 -40.223064
v -37.773834 184.120224 -39.830429
v -37.752594 180.537048 -37.748962
v -36.588867 179.921265 -37.395828
v -31.741974 183.472473 -39.611023
v -31.755524 182.260788 -38.911270
v 41.723576 146.000641 -16.728628
v 35.288433 146.992432 -17.310877
v 40.620865 146.549927 -17.052172
v -55.820961 146.660385 -17.847891
v -60.006859 124.570198 -5.327133
v -61.115326 125.137268 -5.621552
v -56.923252 147.231445 -18.163918
v -56.922993 146.115799 -17.534090
v -43.397007 134.000687 -10.751358
v 50.825474 150.786209 -19.659258
v 49.720779 151.343582 -19.978825
v -55.845520 150.012650 -19.764616
v -56.961964 149.446945 -19.455578
v -56.968735 148.336380 -18.812059
v -55.852306 151.129486 -20.417320
v -56.949810 150.576202 -20.097219
v -54.742077 150.579330 -20.088228
v -54.754543 151.696716 -20.741766
v -55.857590 152.248840 -21.063791
v -56.960094 151.690552 -20.749231
v -56.979076 152.813980 -21.404255
v -55.856777 153.378143 -21.716284
v -54.738804 152.822006 -21.397209
v -58.058411 151.142792 -20.441982
v -58.062847 152.250717 -21.084421
v 27.956465 150.652130 -19.514021
v 20.878431 147.198730 -17.640244
v -50.014366 119.511650 -2.439589
v 32.794586 179.438599 -36.837872
v 33.966904 178.857178 -36.495926
v -35.321259 185.305923 -40.619949
v -51.115711 118.955437 -2.124647
v -17.456146 182.214767 -38.934807
v -18.668457 181.606964 -38.581070
v -18.660553 180.408279 -37.890099
v -18.652100 179.221710 -37.211216
v -19.861847 181.002899 -38.248268
v -19.861572 179.806503 -37.555912
v 14.232730 133.638885 -10.103009
v -21.131142 140.398651 -14.527890
v -21.145674 139.298721 -13.847632
v -20.016285 140.963043 -14.844795
v -22.243460 140.954620 -14.856261
v -21.118357 141.508926 -15.187812
v -55.827915 143.341431 -15.941620
v -20.019009 142.001068 -15.456105
v -58.092712 153.376083 -21.725761
v -56.990143 153.938080 -22.025118
v -52.519012 149.404190 -19.414120
v 0.380968 115.415535 0.119409
v 1.505824 114.854973 0.441698
v -50.025585 112.866699 1.343836
v -48.920666 111.195374 2.289547
v 1.517861 115.972336 -0.187337
v 2.638754 114.284996 0.781595
v 2.642456 115.413727 0.133843
v 3.774185 115.971634 -0.170082
v 3.770061 114.851547 0.465950
v -50.028793 111.755859 1.973815
v 4.900852 115.403130 0.152342
v 4.910217 116.525665 -0.484081
v 2.669198 116.520660 -0.493940
v 3.788394 117.081985 -0.811165
v 6.034270 115.956879 -0.157153
v 6.027479 114.835396 0.477607
v 4.915856 114.278587 0.808037
v 3.803075 118.197060 -1.440892
v 2.688159 117.634697 -1.124532
v 4.925829 117.636902 -1.114757
v 2.699143 118.762276 -1.755829
v 3.786082 113.728271 1.118974
v 1.578304 118.183472 -1.455216
v 1.573330 117.059494 -0.811736
v 3.800745 112.605255 1.769136
v 4.919505 113.169289 1.458995
v 6.031928 117.078217 -0.795250
v 0.461042 116.485535 -0.511729
v 0.455497 117.611664 -1.150497
v -0.663158 117.047684 -0.844825
v 7.154194 115.389427 0.166766
v -0.671814 118.172211 -1.492040
v 0.465955 118.735229 -1.795090
v 7.149480 116.508987 -0.464045
v 4.944148 112.045532 2.101800
v 8.273028 117.061226 -0.773695
v 8.273764 115.945633 -0.128500
v 7.155860 117.618073 -1.100141
v 9.406218 117.620651 -1.081123
v 9.398979 116.503708 -0.436803
v 9.401877 115.381126 0.203434
v 10.530107 118.184067 -1.376158
v 10.537341 117.058556 -0.749149
v 8.301573 118.164513 -1.408662
v 9.418845 118.735947 -1.707880
v 11.667687 117.618698 -1.058543
v 11.670514 116.493248 -0.421377
v 10.549730 115.930244 -0.106128
v 8.272978 114.811340 0.512767
v 12.799136 117.056732 -0.718602
v 12.807855 115.931427 -0.084313
v 11.691141 115.369316 0.234427
v 12.790339 118.171692 -1.365441
v 11.673347 118.731750 -1.686832
v 10.588616 114.803368 0.559540
v 11.704328 114.254379 0.895900
v 12.818080 114.811478 0.572653
v 10.597244 113.673920 1.202147
v 9.409948 114.256836 0.847147
v 10.607986 112.547043 1.839746
v 9.493818 113.100388 1.510579
v 11.720830 113.110847 1.533190
v 9.501554 111.978462 2.158449
v 8.391878 112.540497 1.838106
v 8.386859 113.650558 1.189217
v 9.510832 110.858383 2.799433
v 10.626153 111.413170 2.483918
v 8.392159 111.411873 2.480444
v 12.848456 113.674072 1.240003
v 12.844725 112.547203 1.858560
v 11.723989 111.986771 2.171925
v 13.974818 113.112366 1.564885
v 13.971532 114.223747 0.926288
v 15.094484 113.665497 1.264698
v 15.086119 112.549309 1.872965
v 13.977526 115.338104 0.297476
v 15.093208 114.784851 0.623941
v 13.984320 111.996841 2.203637
v 15.087187 115.894775 -0.010554
v 13.987075 116.444496 -0.337944
v 16.207663 113.095940 1.571832
v 16.213381 114.220337 0.952085
v 9.430736 119.849556 -2.341827
v 8.306809 119.279335 -2.036755
v 17.335157 114.779404 0.649865
v 9.439277 120.969826 -2.964957
v 8.327945 120.396362 -2.668971
v 10.557649 119.287399 -2.002433
v 10.558324 120.411552 -2.647024
v 8.340377 121.510330 -3.297969
v 7.222313 120.941528 -2.999776
v 7.217906 119.819412 -2.358542
v 10.570992 121.516869 -3.290746
v 11.685641 120.972031 -2.947559
v 11.677305 119.847160 -2.324523
v 9.451559 122.065308 -3.606596
v 16.217850 115.327477 0.317790
v 17.330141 113.650101 1.264383
v 7.224874 122.054413 -3.623582
v 8.348392 122.621368 -3.939152
v 7.197507 118.700569 -1.724901
v 9.481648 123.172928 -4.247344
v 7.233980 123.164238 -4.267827
v 8.358950 123.733894 -4.575300
v 6.118980 120.375275 -2.685153
v 6.125634 121.485489 -3.314564
v 9.497671 124.300011 -4.862006
v 8.365794 124.851265 -5.193155
v 7.246341 124.285469 -4.891399
v 6.126635 123.701057 -4.587289
v 13.919189 117.609253 -1.027154
v 6.123493 124.828293 -5.231063
v 7.250895 125.401878 -5.531111
v 13.932210 118.719345 -1.663510
v 15.036432 117.059067 -0.674002
v 15.052485 118.168488 -1.337010
v 15.062868 119.278984 -1.970165
v 16.194090 118.738075 -1.620756
v 15.074937 120.392113 -2.590220
v 13.962314 119.829185 -2.280660
v 16.195515 119.847725 -2.246643
v 16.188147 117.619644 -0.981994
v 12.823954 119.272957 -1.981241
v 16.206530 116.449203 -0.313046
v 12.829533 120.392609 -2.613670
v 5.023229 124.256248 -4.915097
v 6.126267 125.931343 -5.853731
v 12.840467 121.507233 -3.246389
v 13.953338 120.950684 -2.920355
v 5.017572 125.369186 -5.553212
v 12.852448 111.420990 2.507127
v 18.452950 113.091621 1.603173
v 18.459051 114.214966 0.973668
v 18.460930 111.973091 2.255997
v 17.345200 112.514297 1.912094
v 19.574863 112.540375 1.953564
v 19.581230 113.659706 1.312065
v 6.126472 119.247154 -2.030449
v 20.669769 111.989410 2.298321
v 19.579931 111.419014 2.588592
v 20.698208 113.104065 1.658134
v 20.701115 114.220490 1.007089
v 19.595058 114.776115 0.683984
v 21.832388 113.659981 1.335522
v 21.816458 112.556999 1.998937
v 5.014775 120.930756 -3.001148
v 5.004638 119.800949 -2.370961
v 5.019075 122.037804 -3.647549
v 3.901777 121.479645 -3.328376
v 3.900855 120.356293 -2.691205
v 3.903465 122.591789 -3.974362
v 2.777871 122.022331 -3.664433
v 2.782270 120.900764 -3.017652
v 11.745048 110.850456 2.823064
v 12.857059 110.304070 3.161010
v 13.967732 110.866570 2.852299
v 1.585802 119.317680 -2.098559
v 6.116820 122.587944 -3.945969
v 17.360065 111.392227 2.558877
v 18.474964 110.848694 2.896910
v 7.168937 114.240372 0.833588
v 16.259920 110.827843 2.882142
v 17.371284 110.270531 3.204505
v 16.257383 111.936584 2.234703
v 17.378357 109.156029 3.861608
v 16.267950 109.705734 3.534924
v 18.498747 109.718079 3.548793
v 15.150763 110.258034 3.199126
v 15.158315 111.376663 2.564494
v 18.508835 108.592621 4.187170
v 19.621868 109.162247 3.886551
v 19.616205 110.278481 3.240263
v 19.632214 108.036156 4.524588
v 18.516479 107.471085 4.837213
v 17.408133 108.026131 4.511579
v 20.751219 108.590034 4.216848
v 17.414520 106.903839 5.150191
v 18.527163 106.355850 5.483938
v 19.626154 106.910149 5.161371
v 20.748411 107.473564 4.849314
v 20.744043 106.348579 5.487731
v 19.637028 105.784119 5.802706
v 21.822266 114.777550 0.710922
v 17.338474 115.883118 0.011105
v 20.704210 115.328194 0.383529
v 10.634341 110.294136 3.134040
v 8.402631 110.283997 3.118198
v 9.523345 109.728989 3.452482
v 8.415669 109.159309 3.778254
v 7.296010 109.720810 3.447768
v 7.287904 110.844116 2.795963
v 9.537441 108.594040 4.106649
v 8.426252 108.032494 4.420374
v 7.307723 108.585709 4.090174
v 7.320694 107.458771 4.727813
v 6.203220 108.015465 4.412332
v 6.201643 109.132523 3.768509
v 8.433952 106.898262 5.049538
v 9.551526 107.468437 4.746855
v 5.095635 108.564667 4.093177
v 9.561261 106.341011 5.385069
v 10.677904 106.904724 5.073400
v 10.677317 108.023109 4.441330
v 5.108743 107.439758 4.731319
v 5.103010 109.676674 3.461636
v 7.336941 106.337700 5.387143
v 8.448323 105.780464 5.708344
v 10.684096 109.127785 3.801608
v 11.808868 107.465302 4.776555
v 11.794449 108.570999 4.134075
v 6.214612 106.892113 5.047294
v 10.691730 105.784637 5.720891
v 11.803674 106.348488 5.414217
v 11.809625 105.222916 6.051632
v 10.702709 104.662598 6.362504
v 9.594775 105.221039 6.048124
v 11.803097 109.679802 3.499702
v 12.913319 109.126770 3.829577
v 12.917095 108.005318 4.455223
v 5.025919 123.156189 -4.276440
v 3.910358 123.712578 -4.613424
v 2.783117 123.150055 -4.315037
v 21.869244 106.900101 5.185480
v 20.757214 105.228668 6.143308
v 1.656195 122.588295 -4.002277
v 1.666816 123.705849 -4.655303
v 2.786370 124.278114 -4.957817
v 21.870749 105.781319 5.822662
v 3.917443 124.849312 -5.266060
v 1.667401 124.838318 -5.292140
v 2.794148 125.411537 -5.598357
v 21.885351 104.661896 6.476076
v 22.995611 105.220123 6.156005
v 23.004978 106.335220 5.510328
v 0.558219 123.137436 -4.325858
v 23.012705 104.101166 6.801851
v 24.117449 105.759613 5.852162
v 24.115049 104.654205 6.493064
v 0.555072 124.260376 -4.965854
v 24.132454 106.865044 5.227932
v 25.239401 105.198517 6.180038
v 25.236509 106.313965 5.545178
v 25.252430 107.414116 4.929258
v 24.143003 107.965614 4.603000
v 23.028524 107.404419 4.908561
v -0.555905 124.811890 -5.287195
v 0.561123 125.370369 -5.607154
v 25.264111 108.517281 4.308196
v -0.549055 125.920395 -5.932120
v 1.691126 125.927582 -5.915339
v 0.572450 126.484146 -6.243459
v 1.698792 127.049629 -6.540200
v 2.825145 126.490555 -6.216508
v 0.585995 127.597321 -6.874730
v 1.701998 128.165741 -7.182016
v 2.823958 127.609695 -6.849254
v 2.828283 128.719894 -7.495129
v 3.953424 125.931076 -5.882617
v 3.950373 127.042778 -6.518274
v 3.952565 128.166595 -7.158955
v -0.539156 128.158813 -7.209438
v 0.599136 128.732101 -7.522862
v -0.536079 127.026749 -6.572905
v 24.163687 109.074379 3.993515
v 23.038460 108.509651 4.291931
v -1.659987 126.473206 -6.267932
v 0.605628 129.859314 -8.176477
v -1.662220 125.355072 -5.612232
v -0.516995 129.292313 -7.858347
v 1.731401 129.301132 -7.831913
v -1.654693 128.716965 -7.548706
v -1.661891 127.591560 -6.908092
v 1.742103 130.415283 -8.471663
v 2.861490 129.858963 -8.140837
v 1.760702 131.530014 -9.110580
v 0.637857 130.960617 -8.803848
v 3.990393 130.418320 -8.431823
v 3.987338 129.292267 -7.811051
v 2.870713 130.973038 -8.771021
v 5.104396 129.852753 -8.104623
v 3.993039 131.534470 -9.058548
v 2.882875 132.082611 -9.413134
v 5.108827 128.728577 -7.475102
v 5.112545 130.979507 -8.735147
v 4.004194 132.642899 -9.703426
v 2.889966 133.201157 -10.068431
v 1.761005 132.632141 -9.756092
v -2.762059 129.269470 -7.890664
v 21.931929 107.950645 4.588984
v -2.768671 128.148911 -7.234945
v -2.751734 130.384750 -8.539225
v -3.876727 129.825470 -8.232116
v -3.880308 128.706268 -7.568762
v -2.761806 127.021896 -6.589471
v -3.886917 127.578491 -6.923419
v -5.008379 128.136688 -7.261816
v -5.004543 129.265945 -7.910046
v -5.013868 127.018089 -6.605011
v -3.888140 126.462135 -6.268766
v -2.756441 125.906456 -5.945965
v -1.623344 129.823669 -8.196955
v -5.008947 130.390823 -8.561692
v -3.873549 130.954758 -8.882508
v -6.117712 127.577888 -6.950465
v -6.133869 128.702393 -7.587152
v -0.512290 130.411102 -8.521473
v 26.351303 105.749352 5.872833
v 26.354816 106.860641 5.249985
v 25.274570 109.622505 3.699969
v 26.385616 109.069031 4.019606
v 27.468660 107.411308 4.952931
v 27.465637 106.295815 5.576436
v 26.371271 107.946312 4.629796
v 27.473433 108.511887 4.335225
v 28.583630 106.846649 5.283695
v 27.475231 109.605995 3.708628
v 28.588240 107.943359 4.659827
v 28.586338 109.057159 4.033051
v 29.702112 108.491188 4.366312
v 28.589771 110.150604 3.404430
v 29.702711 109.599983 3.730733
v 29.704449 107.380440 4.994058
v 28.590685 105.720657 5.919656
v 29.704279 106.283356 5.619659
v 30.816528 110.139580 3.424943
v 30.828827 109.048820 4.072421
v 29.713188 110.706009 3.110576
v 30.820229 107.918701 4.681593
v 30.815775 106.816399 5.323364
v 31.939894 107.357986 5.024426
v 28.613960 111.250168 2.781967
v 31.953360 108.471176 4.381956
v 29.724953 111.808762 2.484278
v 29.734203 112.918503 1.849266
v 30.829298 111.253624 2.803704
v 27.499954 110.701859 3.101476
v 29.743103 114.024506 1.228086
v 28.630640 113.456856 1.527112
v 28.629669 112.341637 2.161062
v 29.751554 115.128426 0.615981
v 28.650618 114.564674 0.914875
v 30.861263 113.462715 1.557498
v 29.764111 116.231239 -0.020940
v 30.856825 114.578568 0.941619
v 28.656090 115.670639 0.286675
v 30.861765 115.684410 0.312691
v 27.562023 115.112328 0.608382
v 27.552841 113.987343 1.224444
v 27.537312 112.886894 1.852148
v 30.856249 112.353577 2.180424
v 31.980869 112.901161 1.887143
v 31.977737 114.026619 1.278811
v 31.983755 111.792549 2.515773
v 27.553833 116.218102 -0.033359
v 28.669230 116.773605 -0.349730
v 31.990873 110.663757 3.140934
v 33.103073 111.231033 2.847196
v 28.685614 117.886925 -0.983234
v 27.566980 117.317688 -0.677784
v 28.703047 119.002357 -1.596557
v 29.793642 117.340004 -0.645463
v 27.583044 118.437721 -1.292767
v 29.817562 118.446205 -1.274118
v 33.099709 112.340584 2.224576
v 26.480711 117.860344 -0.993067
v 26.482958 118.982895 -1.613700
v 27.590485 119.554535 -1.906081
v 28.705996 120.123413 -2.208008
v 25.387779 118.410965 -1.297055
v 25.381538 119.525032 -1.926115
v 26.488771 120.094536 -2.223718
v 29.829319 119.566612 -1.876343
v 29.826363 120.678719 -2.500501
v 28.712450 121.240334 -2.831404
v 27.596066 120.670593 -2.530612
v 25.376631 120.633263 -2.551157
v 26.492395 121.204330 -2.840032
v 30.940868 117.884598 -0.940536
v 30.934412 118.994476 -1.552198
v 27.602554 121.763748 -3.139971
v 26.499165 122.318863 -3.461000
v 25.379726 121.744308 -3.176335
v 30.935762 120.092659 -2.163096
v 32.042862 118.431763 -1.234678
v 32.037956 119.538246 -1.852436
v 30.906826 116.774544 -0.325415
v 33.155430 118.979004 -1.529814
v 33.164719 117.874001 -0.899911
v 32.050472 117.308647 -0.608742
v 32.050907 120.640312 -2.466733
v 30.941069 121.196472 -2.774438
v 25.382687 117.292549 -0.679472
v 26.488918 116.737488 -0.350078
v 33.170944 116.746437 -0.274687
v 32.054188 116.177490 0.028566
v 26.451242 114.531158 0.915602
v 26.445227 113.408905 1.535853
v 24.278154 118.960037 -1.595129
v 24.289457 117.836304 -0.986251
v 33.055344 106.789108 5.359185
v 33.065350 107.904747 4.718022
v 31.943344 106.227783 5.663162
v 33.084930 109.001770 4.090288
v 34.172787 107.346840 5.063970
v 34.182289 108.441856 4.411687
v 34.198360 109.546120 3.792517
v 26.450279 115.627960 0.279401
v 35.306976 107.886688 4.774877
v 34.210316 110.651161 3.184168
v 33.096508 110.070061 3.456609
v 35.319885 108.980919 4.131690
v 35.313999 110.100861 3.508535
v 32.024109 109.510979 3.803882
v 36.428463 109.527565 3.849014
v 36.433830 108.424210 4.474090
v 35.315517 111.196198 2.882588
v 34.208889 111.753250 2.559904
v 36.416653 107.318153 5.080592
v 35.311317 106.755310 5.402105
v 25.342022 113.951057 1.215913
v 36.408520 110.645195 3.203326
v 25.350554 115.077858 0.589975
v 24.288500 120.070053 -2.224333
v 29.704824 105.157700 6.257602
v 27.488041 105.144478 6.226062
v 28.594469 104.598961 6.561523
v 25.381796 116.166199 -0.043497
v 29.721279 104.037247 6.887458
v 28.612162 103.468597 7.193356
v 27.490273 104.018234 6.870259
v 24.284136 116.717903 -0.350603
v 24.282404 115.597702 0.273756
v 23.176023 115.024750 0.587296
v 24.290939 114.470497 0.909107
v 23.184097 116.144096 -0.037017
v 24.305183 113.351036 1.548833
v 23.195240 113.905357 1.219612
v 23.197044 117.253166 -0.660489
v 22.087677 116.690865 -0.358387
v 22.072166 115.571243 0.267763
v 23.042397 109.618065 3.664448
v 20.979900 116.111702 -0.056233
v 20.983952 117.234535 -0.690533
v 24.161222 110.176956 3.367959
v 22.098228 117.802536 -0.988282
v 21.950069 109.046715 3.972698
v 21.944763 110.157951 3.334480
v 23.055027 110.725052 3.034169
v 12.934120 104.667892 6.388647
v 11.824232 104.106529 6.702905
v 12.932938 105.786919 5.754897
v 30.828783 105.727180 5.963992
v 16.307825 106.330490 5.453558
v 16.314003 107.446136 4.825603
v 17.421736 105.786774 5.795532
v 16.320473 105.211273 6.109840
v 18.547874 105.225410 6.129385
v 17.436884 104.664101 6.431152
v 16.328796 104.088249 6.745196
v 15.218717 104.639244 6.420539
v 15.218980 105.751984 5.774637
v 17.448917 103.543022 7.069983
v 18.561682 104.105965 6.767800
v 15.200288 106.873627 5.121907
v 12.959044 103.545036 7.037737
v 10.724504 103.539902 7.032510
v 11.838268 102.978592 7.350148
v 10.737366 102.419418 7.664530
v 12.967088 102.424416 7.691984
v 11.848651 101.850006 7.994706
v 9.626396 102.976433 7.350173
v 12.980070 101.303085 8.325142
v 14.083372 101.863914 8.020189
v 8.525033 102.407486 7.669308
v 9.644980 101.852867 7.989584
v 8.523537 103.524551 7.029293
v 10.773117 101.291809 8.316617
v 9.640920 104.073784 6.709075
v 9.661036 100.739517 8.643270
v 8.547750 101.295280 8.322680
v 8.539914 104.633324 6.384837
v 7.417462 104.070984 6.704883
v 7.417005 102.952682 7.346488
v 7.413270 101.834496 7.984116
v 6.311769 102.383240 7.663015
v 7.423573 100.712219 8.634175
v 6.310181 101.267555 8.309936
v 5.213927 101.817032 7.985915
v 5.213099 102.930870 7.343805
v 6.324421 103.489708 7.027553
v 5.230282 100.710480 8.641105
v 4.123368 101.260735 8.317512
v 4.123380 102.367340 7.675551
v 4.144496 100.139618 8.961283
v 3.018526 100.693497 8.638334
v 3.027947 102.915062 7.356621
v 3.029190 101.805290 8.001443
v 4.134231 103.467552 7.029674
v 5.275573 99.580231 9.295808
v 4.164983 99.019157 9.615608
v 3.040589 99.574852 9.284361
v 1.903047 101.242104 8.311553
v 1.901607 100.116081 8.961677
v 3.048951 98.451805 9.934119
v 5.290570 98.459854 9.948863
v 4.168135 97.903931 10.267744
v 1.921660 102.352135 7.675041
v 7.425920 105.175995 6.061764
v 6.313908 104.617851 6.379699
v 1.937960 103.471939 7.032580
v 0.814961 102.907570 7.349868
v 0.814149 101.776939 7.971634
v -0.288192 102.332886 7.658744
v -0.291525 103.454422 7.022471
v 0.821278 104.015152 6.711227
v 1.930918 99.001411 9.608104
v 0.836952 105.128929 6.084369
v -0.281016 104.564461 6.390938
v 0.822759 98.434898 9.936360
v 1.930922 97.881226 10.246285
v 0.823238 99.549042 9.282626
v 0.831917 97.315674 10.581281
v -0.276901 97.869629 10.255157
v 1.945955 104.567566 6.396822
v -0.270402 98.981445 9.614188
v -1.377663 98.415405 9.937507
v -0.242983 100.088226 8.986466
v -1.361784 99.524933 9.291231
v -0.257786 96.739532 10.894793
v -1.374948 97.300636 10.575413
v -2.502735 97.862587 10.256605
v -2.492339 98.973816 9.596086
v -2.459884 100.077011 8.977300
v -1.345657 100.641052 8.663238
v -3.575122 99.519730 9.292648
v -3.566556 100.640335 8.655088
v -2.446993 101.202301 8.337633
v -4.680482 98.958405 9.622011
v -3.569629 98.393593 9.944839
v -4.675268 100.070457 8.974915
v -2.480528 96.739014 10.906613
v -3.557221 97.277016 10.602081
v -5.773406 99.515785 9.295157
v -5.779642 100.620293 8.635600
v -4.662882 101.171303 8.331219
v -4.657293 97.836639 10.291316
v -4.656644 96.719360 10.923354
v -3.542480 96.159500 11.254010
v -5.760013 97.267891 10.603663
v -5.764339 98.378700 9.956300
v -4.645307 95.595490 11.566871
v -3.525916 95.024170 11.888561
v -2.413908 95.590401 11.570592
v -5.753889 96.149849 11.230688
v -6.860780 97.821281 10.265124
v -6.862505 96.707466 10.911716
v -5.746081 95.044502 11.871002
v -6.866004 95.600929 11.551919
v -6.850307 98.941948 9.625177
v -7.963763 98.378525 9.932854
v -7.958497 97.258972 10.567093
v -2.401073 94.465630 12.211905
v -1.278828 96.135086 11.246706
v -1.280295 95.026268 11.900185
v -9.069315 97.820251 10.246860
v -9.067489 96.703979 10.887691
v -7.953178 96.156143 11.221080
v -9.054893 95.601936 11.537704
v -10.161912 96.155952 11.199323
v -10.165689 97.257744 10.555758
v -3.510054 93.904076 12.540439
v -4.623710 94.459053 12.214700
v -7.942286 95.050446 11.866429
v -2.379159 93.341927 12.862948
v -1.267914 93.897141 12.539248
v -4.599923 93.330856 12.861281
v -5.731780 93.888222 12.531816
v -1.258888 92.789871 13.205553
v -0.123175 93.349396 12.884469
v -0.127927 94.469696 12.223549
v -3.468104 92.785797 13.194047
v -5.717673 92.779564 13.187146
v -4.585640 92.220024 13.506043
v -6.822253 93.338531 12.850419
v -5.698136 91.663765 13.833510
v -6.822225 92.220001 13.494691
v -3.454949 91.671310 13.834889
v -4.574433 91.108391 14.140451
v -7.928580 92.773659 13.167700
v -7.933879 91.657997 13.814943
v -5.681451 90.549515 14.455966
v -4.563322 89.993088 14.777213
v -3.447764 90.563881 14.476389
v -6.815630 91.093048 14.142703
v -9.049486 92.225601 13.488318
v -9.051583 91.102570 14.129415
v -7.926131 90.542496 14.455853
v -0.150265 95.579079 11.584169
v -6.835180 100.055779 8.962630
v -7.958175 99.492348 9.281125
v 5.228994 104.036819 6.704566
v 0.797296 100.669975 8.626757
v -11.268875 97.810143 10.221088
v -10.155343 98.380806 9.927393
v -11.263423 96.704857 10.876830
v -12.370373 97.259201 10.543479
v -12.379527 98.377930 9.905089
v -11.254577 98.943520 9.605175
v -13.484607 98.937737 9.574458
v -13.488439 97.820435 10.210455
v -12.363652 99.508133 9.268126
v -13.469506 100.066566 8.931901
v -13.480902 96.711937 10.854304
v -14.598422 97.272087 10.531713
v -14.591701 98.386055 9.886042
v -14.597987 99.506088 9.251254
v -12.345619 100.622559 8.603284
v -11.226574 100.070679 8.940094
v -14.595325 96.166367 11.183098
v -13.474082 95.602287 11.501841
v -12.352896 96.160042 11.177567
v -15.695553 95.607750 11.486508
v -14.584676 95.052299 11.820800
v -15.700411 96.727791 10.845573
v -12.349476 95.058846 11.839445
v -11.221005 95.609154 11.502149
v -10.146540 99.500282 9.281997
v -9.032402 98.944939 9.604939
v -13.455055 94.501732 12.151282
v -12.336047 93.943626 12.475882
v -11.214786 94.500702 12.148964
v -14.586755 100.626320 8.610915
v -12.315801 92.832832 13.110096
v -13.437548 93.387154 12.778493
v -11.211863 93.400146 12.804974
v -13.427752 92.279366 13.414849
v -14.538588 92.835999 13.098766
v -14.536466 93.948448 12.463911
v -10.087669 93.958405 12.480206
v -10.090360 95.066727 11.835260
v -12.299213 91.725899 13.749333
v -11.191256 92.296387 13.445485
v -13.419251 91.176369 14.051940
v -14.535296 91.727280 13.731787
v -11.179331 91.183739 14.077774
v -10.060317 91.740280 13.754043
v -10.060972 92.864265 13.125896
v -12.286309 90.620270 14.391142
v -10.055929 90.627884 14.388380
v -11.167100 90.078636 14.712358
v -15.637970 92.292946 13.409368
v -14.526559 90.612747 14.366878
v -10.046024 89.525352 15.020193
v -11.160745 88.968163 15.342921
v -12.270417 89.523918 15.026769
v -15.648681 91.172363 14.043051
v -8.928983 93.426598 12.799995
v -15.642495 90.072021 14.689495
v -16.755125 90.629005 14.371507
v -16.749130 91.733330 13.712984
v -15.700852 100.068245 8.930750
v -15.697275 98.954880 9.569253
v -13.391584 90.057922 14.696656
v -2.333081 92.222435 13.520535
v -13.465474 101.190765 8.294735
v -13.371100 88.972710 15.338895
v -12.259701 88.422523 15.674306
v -15.679462 94.501152 12.134385
v 0.844696 106.237892 5.423542
v -0.275327 105.676193 5.740721
v -16.777788 95.052696 11.799622
v -16.787909 93.945015 12.444939
v -15.668014 93.393845 12.778834
v 1.964045 105.682083 5.759483
v -17.887363 93.391685 12.753413
v -16.780006 92.846672 13.093983
v -17.885134 94.497292 12.115047
v -17.877251 92.291252 13.390128
v -18.980915 92.835602 13.053061
v -18.982756 93.945740 12.425019
v -7.799920 93.994293 12.481267
v -8.910205 94.547104 12.150503
v -9.045515 89.993553 14.769636
v -16.795834 99.509781 9.235658
v -15.693267 101.178596 8.270641
v -16.802958 100.619087 8.586858
v -16.784992 98.402802 9.872925
v -17.901020 100.072624 8.912057
v -17.896584 98.955269 9.543671
v -15.689977 102.292747 7.627221
v -19.003839 99.512268 9.209551
v -19.004416 100.625656 8.569161
v -17.888901 101.186485 8.250495
v -16.802532 101.735161 7.939754
v -14.573030 101.745895 7.958871
v -19.002693 98.399765 9.857817
v -17.882965 97.843849 10.176689
v 14.079166 102.969116 7.376823
v 11.881495 100.735260 8.641620
v 12.997577 100.182144 8.975764
v 14.105823 100.745224 8.660954
v 11.899234 99.617325 9.299141
v 13.012687 99.068695 9.628496
v 14.126253 99.626312 9.312425
v 11.915867 98.501266 9.946564
v 13.028024 97.946739 10.268098
v 14.137331 98.508820 9.958872
v 15.251795 99.067696 9.644911
v 15.254409 100.179710 9.004289
v 16.376726 99.620102 9.336185
v 16.383350 98.509018 9.981076
v 15.268204 97.950920 10.294495
v 17.507746 100.174232 9.025948
v 17.502359 99.065567 9.667955
v 16.391695 100.723190 8.697432
v 14.172706 97.379074 10.603425
v 15.284186 96.823372 10.937012
v 16.385777 97.394302 10.635444
v 15.265127 101.283592 8.365018
v 17.510782 97.941139 10.298290
v 13.047764 96.832542 10.913836
v 11.932466 97.380409 10.589420
v 16.390797 96.273666 11.254323
v 17.491074 96.828880 10.947924
v 10.797816 100.161522 8.968361
v 10.796459 99.046638 9.615321
v 14.192146 96.267426 11.250626
v 11.945352 96.263580 11.223566
v 13.059470 95.708603 11.542628
v 10.842516 96.809242 10.901431
v 10.839417 95.701241 11.556838
v 9.738623 95.132385 11.867934
v 9.744135 96.244919 11.238149
v 11.958437 95.149422 11.885296
v 10.859961 94.581207 12.210077
v 9.750875 94.022675 12.525363
v 8.643779 94.568718 12.187532
v 8.644453 95.681496 11.559714
v 7.551107 95.118835 11.873673
v 7.540380 94.004967 12.516469
v 8.654428 93.454880 12.849289
v 6.438858 94.550903 12.197732
v 6.439446 93.436142 12.835006
v 9.775312 92.891136 13.171918
v 5.340598 95.097145 11.872266
v 5.339744 93.982170 12.515237
v 6.450413 95.652458 11.553569
v 8.663511 92.334908 13.493698
v 7.551629 92.883858 13.162259
v 5.341684 92.866783 13.156109
v 6.449996 92.316246 13.486004
v 7.572325 91.780922 13.824704
v 4.242931 93.418861 12.841663
v 4.237699 94.529778 12.195729
v 4.233114 95.641365 11.544119
v 5.353013 96.203949 11.231275
v 10.820885 97.934868 10.264801
v 5.368653 97.323250 10.606104
v 4.243629 96.759903 10.909382
v 6.478734 96.757759 10.914958
v 3.137802 92.858543 13.177660
v 4.249813 92.301765 13.496711
v 3.139044 93.970070 12.528023
v 10.870318 93.465042 12.851570
v 16.404486 101.829697 8.058000
v 17.516338 101.277649 8.391610
v -14.493942 89.513077 15.018957
v -20.115080 100.070534 8.876003
v 17.530048 102.383942 7.755654
v 18.638657 100.715805 8.716231
v 18.642427 101.830872 8.083438
v -20.107128 98.960236 9.523139
v 18.661671 99.602280 9.359688
v 19.764139 100.156250 9.050795
v 19.761950 101.263466 8.417680
v -16.741766 89.533600 14.999585
v -17.859159 90.079521 14.664765
v 20.891800 101.820358 8.114210
v 20.883936 100.706100 8.748748
v 19.772720 102.365028 7.777790
v -17.858856 91.181137 14.028560
v -8.911291 88.964882 15.354707
v -10.035633 88.406761 15.666496
v -18.958168 91.734795 13.688254
v -18.965313 90.626915 14.337124
v 0.871853 96.192757 11.228439
v 8.552918 100.162354 8.949946
v -15.697373 97.838539 10.206406
v -6.863404 94.502289 12.193092
v 1.936654 96.743935 10.892979
v 18.624392 98.500061 9.989259
v 5.349959 91.749306 13.817473
v 6.458967 91.202347 14.152501
v 7.576501 96.206772 11.249055
v 18.636421 97.376396 10.630241
v 6.471533 90.074600 14.798403
v 5.359775 90.631935 14.477465
v 7.589567 90.643044 14.479085
v 14.043870 109.691116 3.523136
v 15.157868 109.139374 3.851951
v 31.952162 115.117645 0.644066
v 34.291645 117.303680 -0.570881
v 33.173027 115.614220 0.360599
v 34.286896 116.189720 0.062833
v 6.196348 110.265976 3.125488
v 7.274170 113.082802 1.514728
v 5.116113 127.600800 -6.816415
v 6.244140 128.168945 -7.132399
v -6.137259 129.822998 -8.262563
v 6.233620 127.028641 -6.484733
v 5.124521 126.463165 -6.179760
v -7.256100 129.271576 -7.918076
v -26.953173 161.933823 -27.095072
v -7.252589 128.138962 -7.279736
v -34.298458 162.114548 -27.095787
v -42.386024 134.327148 -10.947578
v -18.833429 154.597397 -22.803217
v -19.983902 155.157364 -23.139999
v -42.483150 138.744278 -13.466259
v -41.364502 139.293579 -13.804559
v 26.711884 175.590302 -34.274487
v 6.318972 100.150314 8.953900
v 0.651450 132.083069 -9.453121
v 61.655487 159.904266 -25.290554
v 27.516319 111.794350 2.463638
v 61.663895 158.758881 -24.625286
v -27.967539 151.456940 -21.004412
v -1.607091 130.934052 -8.829247
v 18.742172 129.146698 -7.439572
v -11.032072 133.218094 -10.278374
v -35.595135 111.054420 2.400172
v -9.905827 132.669174 -9.944081
v -9.915256 133.787506 -10.589108
v -11.029757 134.339432 -10.915979
v -9.888253 131.544006 -9.298410
v -8.780148 132.115982 -9.599957
v -8.780554 133.242935 -10.244278
v -8.760627 130.993652 -8.961291
v -9.881664 130.430618 -8.639606
v -33.370998 111.051872 2.400319
v -8.751011 129.879791 -8.305184
v -9.878025 129.320251 -7.984588
v -10.997804 129.868683 -8.328653
v -34.486496 110.499771 2.724790
v -34.483261 109.407524 3.355618
v -35.588612 109.956299 3.029850
v -33.374672 109.963387 3.040068
v -33.369431 108.874794 3.678289
v -34.478683 108.314133 3.990362
v -35.585747 108.860970 3.659829
v -36.689121 109.413795 3.340442
v -36.685055 108.315788 3.966870
v -35.585171 107.774536 4.293314
v -36.697552 110.524582 2.711805
v -37.781696 108.880203 3.648417
v -37.784241 107.783264 4.282024
v -36.682201 107.231567 4.601501
v -32.249649 109.442772 3.342101
v -32.245193 108.329315 3.992235
v -35.571198 106.691582 4.911240
v -37.782017 106.687607 4.900990
v -36.663345 106.134094 5.226600
v -37.761887 105.593719 5.550608
v -36.653259 105.028938 5.862474
v -35.552929 105.579613 5.538325
v -38.870472 106.154846 5.215621
v -37.753471 104.501167 6.174359
v -38.856594 105.053406 5.854437
v -38.905537 107.261002 4.578116
v -35.545521 104.481377 6.187760
v -36.648617 103.932571 6.512008
v -34.450886 105.045471 5.857728
v -34.445484 106.152695 5.219750
v -38.859035 103.960060 6.479904
v -37.751472 103.403015 6.798512
v -33.360207 107.774864 4.311371
v -37.787567 109.987053 3.015468
v -36.640522 102.869102 7.110778
v -37.745136 102.310966 7.424489
v -35.524422 103.439728 6.791528
v -38.850082 102.858665 7.103502
v -36.635384 101.783371 7.739888
v -37.751492 101.234970 8.060228
v -38.858021 101.776352 7.742709
v -35.534870 102.337181 7.432053
v -38.859005 100.700844 8.369484
v -37.742306 100.142395 8.689996
v -36.639236 100.699265 8.375416
v -34.404682 102.902344 7.104067
v -34.419601 101.798584 7.749409
v -36.636154 99.599693 9.004360
v -35.530346 100.157318 8.689231
v -35.525906 101.264725 8.044259
v -34.418697 100.725273 8.366037
v -34.418343 99.615189 9.004667
v -35.527271 99.058235 9.315285
v -33.309910 100.187767 8.686531
v -33.300568 101.294197 8.045244
v -37.738045 99.058807 9.306986
v -36.633724 98.510406 9.622737
v -33.312374 99.078224 9.317346
v -34.419777 98.524994 9.631079
v -38.847454 99.599876 8.991085
v -39.956409 104.527328 6.153065
v -34.426868 97.432922 10.264460
v -33.308147 97.985893 9.948412
v -35.529602 97.983246 9.929685
v -32.195881 98.560097 9.638421
v -32.189854 97.450363 10.271528
v -33.304565 96.893402 10.583570
v -31.072220 98.022522 9.957582
v -31.079308 96.913147 10.590257
v -32.187508 96.357468 10.904391
v -34.407627 96.349091 10.873095
v -33.302063 95.795700 11.201423
v -31.074181 95.823143 11.221001
v -32.182774 95.268440 11.526753
v -29.958351 95.290031 11.554674
v -29.958641 96.399902 10.908619
v -31.069719 94.728127 11.852959
v -29.948147 94.195656 12.176985
v -31.066013 93.627609 12.467245
v -32.177616 94.186127 12.134567
v -28.840668 95.855606 11.226364
v -28.835299 94.752762 11.871929
v -33.298611 94.728264 11.818034
v -32.190372 93.104103 12.780317
v -33.296497 93.651100 12.457214
v -29.941412 93.103157 12.809976
v -28.837345 93.661575 12.500627
v -29.962790 97.483925 10.271367
v -29.962677 98.593475 9.637780
v -31.060207 99.139061 9.312181
v -29.951670 99.715652 8.983252
v -28.851637 98.047623 9.958561
v -29.939678 100.820595 8.320156
v -31.058920 100.280312 8.643678
v -28.844427 99.172775 9.309749
v -28.841284 100.278313 8.667208
v -28.843348 101.393272 8.018860
v -27.729891 100.854843 8.354351
v -27.718428 99.749832 8.991336
v -29.943785 101.943657 7.676743
v -27.725256 101.971733 7.715568
v -28.839939 102.515541 7.383978
v -29.928724 103.064766 7.055396
v -31.039005 102.503433 7.361132
v -31.057011 101.401604 8.006120
v -27.733416 98.630013 9.631174
v -28.839714 96.946243 10.603252
v -27.737616 97.501694 10.278635
v -27.717007 103.080833 7.054020
v -28.824154 103.625504 6.729471
v -27.724045 96.422127 10.908572
v -27.731215 95.323883 11.560184
v -39.959766 103.415054 6.788045
v -26.609560 96.988457 10.595640
v -26.601152 95.879562 11.241919
v -26.605486 98.100090 9.941435
v -25.492466 96.457741 10.936356
v -25.487543 95.344330 11.563267
v -26.596134 94.784332 11.876429
v -25.499434 97.567757 10.279239
v -24.372789 95.918671 11.259997
v -24.374195 94.807045 11.887566
v -25.493273 94.247246 12.192436
v -25.488564 98.677391 9.633319
v -24.378881 97.042915 10.599958
v -26.599266 93.695480 12.495785
v -25.491953 93.157135 12.846868
v -24.379110 93.718010 12.525604
v -24.373917 98.139763 9.947669
v -34.397144 104.010139 6.455755
v -32.254822 110.518089 2.706228
v -37.745090 97.973465 9.941310
v -38.836010 98.520683 9.620440
v -37.805996 111.098175 2.385551
v -36.677193 111.650223 2.048588
v -27.718431 94.207939 12.181233
v -31.126842 107.779160 4.308897
v -31.121569 108.900421 3.670496
v -32.247406 107.226746 4.632603
v -39.978008 105.622131 5.527117
v -41.046860 103.982292 6.460846
v -41.052055 102.880112 7.100538
v -39.958092 102.322845 7.414141
v -41.041733 101.788879 7.732393
v -42.147423 102.339890 7.405457
v -42.143246 101.258354 8.047165
v -42.147499 103.445755 6.766459
v -43.273823 101.813301 7.718616
v -43.248783 102.906410 7.080776
v -42.144875 104.556206 6.121421
v -43.240398 104.008904 6.438998
v -41.043274 105.124763 5.801901
v -43.233589 105.131821 5.804174
v -44.326218 104.581512 6.125852
v -44.335243 103.474014 6.758384
v -42.144295 105.676620 5.493934
v -34.410286 95.296265 11.496843
v -34.408192 94.194572 12.146541
v -26.611080 99.199669 9.324590
v -33.273979 103.466629 6.775442
v -34.424450 93.114952 12.821051
v -35.513218 93.659836 12.471149
v -35.502621 94.756943 11.815849
v -33.269436 102.347549 7.431791
v -38.885498 108.348457 3.950185
v -31.134800 110.008797 3.022629
v -43.212048 106.247147 5.163136
v -44.323105 105.697411 5.483029
v -24.367563 99.246422 9.321246
v -25.481565 99.793808 8.995843
v -27.703045 93.146927 12.803843
v -24.355625 100.362473 8.669211
v -23.243673 98.696861 9.641607
v -23.238937 99.812462 9.005970
v -24.348436 101.480484 8.021134
v -25.458710 100.917732 8.336001
v -23.231901 100.925789 8.348438
v -24.339689 102.599403 7.376183
v -25.454184 102.028862 7.670540
v -23.230816 102.046951 7.700691
v -24.323904 103.718941 6.740689
v -25.433214 103.148750 7.038209
v -22.119930 102.614037 7.388721
v -22.115395 101.503464 8.032852
v -23.225485 103.164063 7.062188
v -22.111372 100.383659 8.678809
v -21.002777 103.180412 7.070906
v -21.008657 102.071609 7.719749
v -26.573248 101.482254 8.007439
v -26.571709 100.362694 8.653418
v -25.414953 104.266060 6.397909
v -26.546179 102.597473 7.350971
v -26.533190 103.700653 6.704572
v -26.528400 104.824036 6.064032
v -27.637413 104.259125 6.366563
v -28.739218 104.815323 6.022175
v -19.885406 102.636711 7.400993
v -27.632654 105.377449 5.731744
v -19.885902 103.751617 6.747400
v -20.998529 100.962311 8.351396
v -26.509096 105.947197 5.404346
v -27.625093 106.502647 5.079128
v -28.733410 105.937866 5.385720
v -19.879187 101.530190 8.035183
v -29.852234 105.389977 5.691973
v -29.834526 106.498314 5.057225
v -28.717592 107.065140 4.744100
v -29.844576 104.286102 6.348108
v -30.960001 104.843430 6.020015
v -30.960083 105.950111 5.363239
v -18.763672 103.206131 7.091322
v -18.761036 102.095512 7.735281
v -29.823574 107.621193 4.417466
v -17.637836 102.657623 7.409597
v -32.060402 105.404778 5.690938
v -32.051147 104.290581 6.324945
v -17.622036 103.780090 6.774893
v -33.156998 104.855583 5.978616
v -33.164474 105.962494 5.343777
v -30.941347 103.734734 6.658658
v -16.518127 103.221840 7.090551
v -22.116850 99.269218 9.333981
v -26.597391 92.604469 13.133429
v -27.703070 92.057373 13.440105
v -26.587614 91.505997 13.758774
v -28.797276 92.614349 13.101816
v -25.479210 92.070244 13.463357
v -28.807127 91.516869 13.765528
v -27.699774 90.957947 14.082745
v -24.364746 92.617737 13.156710
v -36.603127 94.214806 12.131378
v -36.604927 93.113335 12.756828
v -23.240717 93.179428 12.837491
v -23.245979 92.066963 13.482105
v -24.357672 91.509682 13.790589
v -22.125458 93.745262 12.527359
v -22.112686 92.622192 13.162650
v -35.503910 92.559402 13.068784
v -23.235928 94.301392 12.196184
v -22.113953 94.865356 11.880428
v -23.224642 95.417503 11.553289
v -22.101997 95.981194 11.225141
v -20.984674 94.313972 12.188071
v -20.988033 95.424301 11.555154
v -39.959835 101.236015 8.053963
v -34.462753 107.240646 4.601833
v -19.857901 95.985458 11.242703
v -19.851563 94.875290 11.887165
v -29.377258 174.961777 -34.709839
v -29.372620 176.155945 -35.403629
v -20.982634 96.539063 10.906037
v 1.868759 155.046066 -22.586546
v -3.060790 150.340637 -19.992899
v -15.494761 120.947823 -3.170467
v -16.630831 121.501068 -3.482538
v -32.184635 99.685501 8.986990
v 25.477076 125.797089 -5.445889
v -17.868301 95.605469 11.468647
v 61.714417 166.603973 -29.265326
v 62.865204 167.180557 -29.607004
v 60.558228 167.169266 -29.621128
v 28.851398 128.561432 -6.921170
v -24.582336 184.548340 -40.343613
v -25.785767 183.949829 -39.994366
v 29.966824 128.005569 -6.589034
v 29.971018 129.129364 -7.225843
v 28.859724 127.431931 -6.292461
v 31.078232 128.563782 -6.896644
v 31.087362 127.448738 -6.252002
v 29.973555 126.874496 -5.964268
v 31.088345 126.309677 -5.638733
v 29.977943 125.742599 -5.335337
v 28.871714 126.296532 -5.660762
v 31.098475 125.178627 -5.010290
v 32.207939 125.740669 -5.307988
v 32.199398 126.862114 -5.911426
v 32.214043 124.612251 -4.672456
v 33.323433 125.170265 -4.975256
v 33.322906 126.304909 -5.576125
v 33.302505 127.416283 -6.206330
v 34.444935 124.603813 -4.632790
v 33.330120 124.028984 -4.344838
v 34.443851 125.724960 -5.259136
v 34.460869 123.466682 -3.998785
v 33.344536 122.892540 -3.706824
v 32.233955 123.451210 -4.022925
v 35.558598 125.158104 -4.933491
v 35.551041 126.271713 -5.551436
v 34.444187 126.829765 -5.862140
v 32.199966 127.977272 -6.530722
v 34.464302 122.325394 -3.375666
v 33.367767 121.751839 -3.066423
v 34.468868 121.188110 -2.770510
v 35.576576 121.754631 -3.050751
v 35.575062 122.870171 -3.677088
v 33.376980 120.619865 -2.443637
v 36.688560 121.183876 -2.723427
v 35.582130 120.628906 -2.426706
v 36.690994 122.298470 -3.347439
v 37.811035 121.733459 -3.021242
v 37.802708 120.617149 -2.395021
v 38.927944 122.284889 -3.333522
v 38.936878 121.169624 -2.691334
v 37.821766 122.838486 -3.636533
v 36.693840 120.053886 -2.093103
v 36.691948 123.415855 -3.963158
v 35.595558 123.968636 -4.271395
v 32.274029 122.301277 -3.363672
v 35.593655 119.473526 -1.791197
v 36.708511 118.929245 -1.456700
v 37.800426 119.479004 -1.786051
v 38.901516 120.053604 -2.078012
v 29.994267 124.600853 -4.695363
v 31.100805 124.045784 -4.375290
v 37.808701 123.969063 -4.245833
v 31.103268 122.915184 -3.733975
v 29.989170 123.469467 -4.059836
v 38.912991 124.515274 -4.544532
v 38.911549 123.405533 -3.940385
v 28.880552 124.014694 -4.379426
v 28.878702 122.889969 -3.755706
v 29.992775 122.342026 -3.418919
v 37.810295 125.061882 -4.870289
v 36.717953 124.504723 -4.557610
v 40.029987 123.961197 -4.227851
v 40.022934 122.842140 -3.625308
v 40.040150 125.070442 -4.832143
v 41.142231 123.393333 -3.909774
v 41.138130 124.514832 -4.519800
v 40.051716 126.178291 -5.462083
v 38.945599 125.608513 -5.157703
v 41.155323 125.616394 -5.131644
v 42.238445 123.952744 -4.206616
v 42.244080 125.060760 -4.817340
v 41.166252 122.260948 -3.302673
v 42.242592 122.829430 -3.585037
v 27.780056 124.560356 -4.700306
v 27.776447 123.437454 -4.082022
v 28.884947 125.124512 -5.003703
v 20.690903 110.864441 2.915910
v 6.035713 118.185394 -1.431561
v 58.520908 141.471756 -14.229101
v -53.435619 136.813309 -12.248178
v -53.436687 135.701385 -11.614424
v 58.526890 142.530182 -14.871687
v 59.617237 140.906403 -13.908734
v 59.624432 141.984314 -14.561869
v -18.830063 107.191803 4.762504
v -52.274628 129.413452 -8.069348
v -30.094059 158.067398 -24.835979
v -31.220879 157.506958 -24.495060
v -31.223551 158.634232 -25.154039
v -30.087729 159.192642 -25.502983
v -28.975525 158.639954 -25.171406
v -30.102989 160.346024 -26.149387
v -31.241371 159.776215 -25.818224
v -28.964722 159.778275 -25.820528
v -31.246834 160.916962 -26.455101
v -32.368347 160.365112 -26.118097
v -32.367088 159.232162 -25.478712
v -33.498791 159.826324 -25.778194
v -32.382191 158.113632 -24.816084
v -33.510593 158.692047 -25.127363
v -33.492695 160.947876 -26.436472
v -34.638214 158.151566 -24.782785
v -33.515732 157.568787 -24.466955
v -32.357246 161.501022 -26.784349
v -32.380028 156.997772 -24.157589
v -30.100674 161.482620 -26.805260
v -28.972639 160.914124 -26.492693
v -32.183861 100.756310 8.365458
v -32.986755 169.604691 -31.503002
v 4.903159 110.939629 2.720352
v -31.770752 170.185333 -31.902044
v -32.973022 170.813599 -32.216358
v -34.171051 170.239441 -31.833773
v -29.398987 180.955856 -38.204731
v 46.409706 137.816559 -12.017614
v 47.489605 140.532471 -13.587497
v 3.070167 104.027489 6.715576
v 20.738003 109.719391 3.569106
v 40.055584 121.716362 -2.999463
v 40.050774 120.602318 -2.368527
v 5.105633 136.189301 -11.725946
v 3.975908 136.751480 -12.063459
v 60.509113 161.634521 -26.328602
v 60.504799 162.783035 -27.012552
v 59.342102 163.377045 -27.348614
v 61.676689 161.037140 -25.982286
v 61.685974 162.183289 -26.668840
v -45.427986 104.038780 6.435319
v -45.425274 105.146629 5.807131
v 14.058053 104.111542 6.726083
v 14.051706 105.222237 6.076688
v -50.268356 153.887558 -22.021023
v -51.393909 153.329330 -21.707153
v 6.501405 97.867371 10.289035
v 7.612722 97.308426 10.606507
v 26.704285 179.070587 -36.432816
v 43.949715 151.523041 -20.035656
v -23.359966 151.252441 -20.866772
v -25.603561 151.243927 -20.880400
v 42.831772 152.072052 -20.347748
v -24.476109 150.688293 -20.546467
v -25.606646 150.127518 -20.228609
v -24.476807 149.566910 -19.890293
v -23.338863 150.123886 -20.222700
v -26.737585 150.687515 -20.558575
v -25.610596 149.004562 -19.571083
v -24.479919 148.443192 -19.246466
v -23.345066 149.014526 -19.559980
v -26.736971 151.807236 -21.208862
v -23.347473 147.891052 -18.926376
v -22.226131 148.455688 -19.254358
v -22.217836 149.584229 -19.884583
v -21.106579 147.893341 -18.924353
v -22.229856 147.334869 -18.594807
v -22.214893 150.704834 -20.550846
v -23.354195 146.774307 -18.268730
v -24.469414 147.333740 -18.601751
v -22.234999 146.223312 -17.939278
v -26.748644 152.928787 -21.876825
v -52.515804 150.530151 -20.068359
v -52.527599 151.643677 -20.718203
v -57.814678 131.184067 -9.038571
v -26.597414 90.418747 14.409987
v -27.698521 89.871078 14.712581
v -28.791761 90.410812 14.381773
v -30.576508 180.399811 -37.845276
v -1.396677 104.015244 6.705218
v -1.398788 102.893105 7.329285
v 54.129230 139.279236 -12.858181
v -30.553345 182.864960 -39.283440
v -20.980232 136.719391 -12.379962
v -31.713348 184.684631 -40.328960
v -19.862900 137.282410 -12.696877
v -30.531860 184.067291 -39.988930
v -37.980881 157.646729 -24.402437
v -37.985683 156.532928 -23.749817
v -39.090496 158.209824 -24.715355
v 23.026484 102.986252 7.440382
v 21.927553 103.540512 7.124344
v 24.128504 103.536736 7.135191
v 23.052944 101.868111 8.067768
v 21.938061 102.424690 7.758746
v 24.146759 102.427879 7.773141
v 1.624177 134.551895 -10.851655
v 0.493069 133.981232 -10.539958
v 2.774170 135.117004 -11.154601
v -0.611722 133.404434 -10.224018
v -0.588743 132.281067 -9.584702
v -1.720729 132.841797 -9.904363
v -1.718907 133.959564 -10.560925
v 2.788774 136.228760 -11.789826
v 3.914927 135.679596 -11.454506
v 2.810505 137.350800 -12.433619
v 3.918880 134.551895 -10.815831
v -12.144174 114.992432 0.297365
v -33.297276 92.568558 13.113446
v -4.365601 174.478821 -33.941032
v 26.361633 104.627495 6.514064
v 25.252420 104.073296 6.825311
v -15.518560 119.999084 -2.629561
v -23.242735 97.599411 10.286206
v -22.122755 98.153427 9.959463
v -12.718109 165.476868 -29.055487
v -11.554413 166.074326 -29.343088
v -11.543537 164.885315 -28.674042
v -53.342823 116.763184 -0.859884
v -53.344963 115.659340 -0.229825
v -38.922089 167.940186 -30.332409
v -37.719391 168.519226 -30.722221
v -38.916199 166.752686 -29.658302
v -37.712769 169.721970 -31.413164
v -40.094818 167.374817 -29.985249
v -40.094788 166.182190 -29.302588
v -38.922180 165.576935 -28.967878
v 10.598163 122.608208 -3.918022
v 10.610852 123.734245 -4.538548
v -0.228665 101.187851 8.344755
v 5.125320 106.325768 5.380617
v 4.013014 106.876015 5.056939
v 4.027608 105.755707 5.708335
v 2.906406 106.313271 5.384876
v -30.589661 170.760864 -32.243977
v -31.787476 171.367477 -32.564804
v -30.592316 171.959183 -32.925026
v -31.775177 172.570709 -33.256111
v -30.564911 173.170654 -33.638111
v -29.388031 172.555176 -33.308296
v -32.976227 171.986740 -32.883083
v -29.372498 173.769043 -34.023018
v -24.563213 140.872879 -14.815760
v -28.186768 173.157516 -33.684536
v -32.958649 173.194702 -33.590885
v -34.167816 172.611572 -33.199429
v -34.170837 171.412476 -32.515270
v -35.363159 170.845886 -32.147934
v -35.369995 172.041595 -32.826393
v -35.363251 169.660629 -31.463202
v -36.557373 171.465668 -32.460636
v -36.554871 170.281555 -31.780350
v -37.750061 170.892395 -32.086517
v -37.735199 172.089005 -32.793739
v -36.543701 172.673737 -33.167233
v -38.922516 171.515610 -32.411388
v -38.941193 170.318237 -31.717886
v -34.168396 173.816849 -33.894295
v -35.350372 173.248596 -33.537331
v -36.551636 173.866104 -33.856819
v -37.743378 173.282150 -33.494305
v -22.182251 184.551590 -40.323925
v -20.974274 185.163055 -40.677620
v -23.388092 185.145203 -40.681808
v -20.971710 183.956573 -39.969425
v -19.766113 183.358582 -39.613815
v -19.765564 184.565323 -40.319973
v -22.191132 185.762634 -41.022617
v -18.561249 183.972534 -39.962128
v -18.562561 182.760391 -39.261131
v -19.759644 182.153961 -38.925274
v -17.356140 184.583649 -40.304241
v -17.359558 183.382629 -39.619736
v -18.546356 185.187714 -40.665447
v -17.343719 185.798233 -41.015705
v -16.146698 183.997849 -39.959351
v -18.548615 186.389160 -41.378651
v -19.753357 185.774933 -41.040386
v -16.144012 185.197876 -40.654598
v -17.337524 187.002411 -41.727737
v -19.757782 186.987778 -41.731979
v -18.544220 187.597778 -42.084709
v -16.124874 187.620453 -42.078297
v -16.118980 186.417206 -41.372726
v -17.340302 188.206329 -42.435642
v -34.168854 177.456879 -36.037964
v -35.377441 178.070358 -36.346066
v -8.745090 125.450638 -5.765169
v 2.909967 134.326691 -10.701252
v 1.787151 133.753265 -10.394546
v 4.050019 133.759933 -10.361761
v 0.672316 133.176788 -10.079951
v -40.216732 158.811676 -25.020779
v -41.339993 158.259186 -24.675671
v -41.342934 159.410095 -25.321297
v -40.214687 159.951584 -25.682844
v -53.637005 153.389755 -21.734648
v -53.628117 152.280746 -21.084303
v -54.745495 153.943680 -22.043400
v -50.027287 110.665070 2.599711
v -51.131897 112.324379 1.661034
v -51.129047 111.218323 2.286591
v -48.925426 110.125710 2.915578
v -50.023746 109.577614 3.229675
v -51.117165 110.124748 2.907782
v -47.817070 110.679939 2.585287
v -47.817642 109.582397 3.230095
v -48.917305 109.037384 3.545659
v -47.820618 108.493202 3.862086
v -48.914513 107.957214 4.180462
v -50.014500 108.506599 3.852901
v -50.013214 107.427200 4.495399
v -47.797462 107.413513 4.474273
v -48.911804 106.877182 4.811956
v -46.699425 107.982552 4.161564
v -47.796818 106.327057 5.106953
v -46.708122 106.881432 4.800462
v -48.879570 105.776596 5.393914
v -47.796581 105.241676 5.746754
v -46.698471 105.792511 5.428481
v -46.712189 109.054131 3.549173
v -46.712532 110.144852 2.923645
v -45.589584 109.610008 3.215690
v -45.589443 108.508347 3.835094
v -44.486797 110.175392 2.901234
v -44.490566 109.064636 3.521194
v -45.572529 110.726479 2.567601
v -44.487644 107.972534 4.157775
v -43.375614 108.525528 3.830206
v -51.115448 107.978027 4.174016
v -50.004879 106.336960 5.092742
v -51.117119 109.080330 3.533504
v -52.214489 109.633072 3.194651
v -52.218613 108.546196 3.841669
v -45.588573 107.441063 4.461689
v -51.137569 113.444260 1.025766
v -52.234253 112.893967 1.345088
v -52.226986 111.792549 1.976506
v -53.381237 129.984207 -8.378125
v -55.847607 154.502655 -22.364674
v -24.550764 125.334946 -5.784770
v -22.278511 137.598450 -12.892141
v -12.097114 151.344498 -20.787710
v 34.488995 120.050278 -2.120584
v -10.992494 150.787689 -20.456198
v -4.249629 125.500435 -5.720929
v -1.615461 141.752747 -15.049786
v -2.768830 157.298523 -24.016525
v -1.617630 159.031067 -24.986847
v -2.770180 158.451584 -24.670109
v -3.907144 159.012161 -25.036776
v -2.777158 159.613632 -25.320005
v -3.909339 160.165024 -25.719683
v 14.209245 129.142548 -7.562668
v 15.336830 129.712204 -7.870773
v 35.324100 141.243484 -13.989738
v -21.154840 145.926224 -17.748772
v -20.030256 145.370483 -17.408762
v -53.347488 114.560600 0.393480
v -52.245213 114.006248 0.694739
v 7.512071 126.836906 -6.353351
v 45.299503 136.155334 -11.050218
v 46.408279 136.713989 -11.363793
v 7.522209 127.950729 -6.987696
v 51.283188 151.516769 -20.104269
v 8.651387 128.503143 -7.295880
v 52.465454 171.267334 -32.028336
v -18.725256 142.347031 -15.642105
v 50.164276 171.272217 -32.018486
v 52.473114 172.403488 -32.688877
v 51.321472 171.830154 -32.343555
v 52.477966 173.538696 -33.358444
v 51.317596 172.968704 -33.020950
v 50.167480 172.396149 -32.672058
v 53.637482 171.808426 -32.337967
v 53.633789 172.954010 -33.024109
v 53.635529 174.092163 -33.695583
v 52.484680 174.653061 -34.016090
v 53.637482 175.218063 -34.355568
v 54.811615 174.639069 -33.990803
v 54.800446 173.482269 -33.344891
v 51.323730 174.100967 -33.688568
v 54.804840 172.358643 -32.662563
v 55.964783 174.045227 -33.651081
v 55.971619 172.877991 -32.979252
v 53.633362 170.670654 -31.666611
v 49.012207 171.805542 -32.312473
v 49.017578 172.956161 -32.991821
v 50.180786 173.521698 -33.340458
v 47.827850 172.349747 -32.687347
v 47.827087 173.502625 -33.385784
v 46.650543 172.881302 -33.074936
v 47.839336 171.146179 -31.955454
v 49.025604 174.088806 -33.672581
v 55.963043 175.210999 -34.323139
v 54.809509 175.778381 -34.660667
v 49.029114 170.613739 -31.602966
v 57.135162 173.446167 -33.296947
v 54.809509 176.912003 -35.343201
v 53.653625 176.326904 -35.001545
v 55.985779 176.315582 -34.966999
v 55.977966 177.478699 -35.637379
v 54.808105 178.052750 -35.999699
v 57.146729 176.872055 -35.283669
v 57.151398 175.719879 -34.609169
v 53.664642 177.460968 -35.660179
v 52.503387 176.879150 -35.324158
v 52.504333 175.727371 -34.642330
v 54.794495 171.218552 -31.993937
v 51.328094 175.235046 -34.349380
v 50.170807 174.659775 -34.013817
v 50.184479 175.795898 -34.677197
v 49.014801 175.211945 -34.342365
v 49.027313 176.350311 -35.017914
v 47.830994 175.756378 -34.721992
v 47.828278 174.600723 -34.027287
v 57.046448 164.529312 -28.020845
v 58.199188 163.955872 -27.685551
v -38.945801 173.903580 -33.808472
v -37.751495 174.482056 -34.180359
v -38.940826 172.710907 -33.118099
v -37.740234 175.687225 -34.878906
v -38.932648 175.105560 -34.511852
v -43.409554 130.477661 -8.740575
v -36.550690 175.068604 -34.561218
v -38.929626 176.299606 -35.216393
v -37.739227 176.887924 -35.576740
v -16.248505 182.827072 -39.288624
v -17.707642 106.646660 5.084993
v -18.814875 106.084282 5.393913
v 58.525631 134.810959 -10.305399
v 58.521839 135.898392 -10.944470
v 57.427441 136.450272 -11.263072
v 14.041050 107.442947 4.783061
v 12.936460 106.889931 5.106496
v 14.036141 108.562874 4.162467
v -16.581839 158.000854 -24.782272
v -15.451202 157.448776 -24.429338
v 17.208496 179.192093 -36.387955
v -62.223961 125.680428 -5.933159
v -8.773185 127.701172 -7.050286
v -8.776308 128.823746 -7.685902
v -21.145462 138.173904 -13.211770
v 17.624660 129.679138 -7.790681
v -53.650745 154.509003 -22.358664
v -54.734390 155.065994 -22.672800
v 58.311432 175.120605 -34.264050
v 58.310699 176.265503 -34.936066
v 57.150208 174.550903 -33.938759
v -10.927111 114.306290 0.707321
v 7.435014 99.597717 9.294401
v 29.264252 180.099640 -37.123753
v -30.042292 111.606735 2.104954
v -27.651939 111.627052 2.103441
v -28.922127 112.169113 1.792018
v -26.561428 112.195969 1.813703
v -27.642582 112.755852 1.469751
v -26.538088 113.310997 1.159302
v -27.628513 113.873268 0.816248
v 18.392792 180.953125 -37.448421
v 19.584473 181.537994 -37.810337
v 18.389435 179.779449 -36.741413
v -36.855831 157.089645 -24.099308
v -32.150852 101.965965 7.674760
v -42.470688 139.798630 -14.063753
v -43.372833 107.432167 4.474641
v -42.257565 107.986641 4.146896
v -43.582989 140.371765 -14.377254
v -41.156628 108.553879 3.832683
v -41.150646 107.448280 4.472019
v -42.256420 106.896721 4.800142
v -20.056156 91.183723 14.000518
v -20.064360 92.294075 13.379815
v 46.633755 162.829742 -26.945034
v -18.839970 145.685562 -17.597355
v -44.331501 102.376549 7.384309
v -19.964699 146.242035 -17.926661
v 44.228832 157.299271 -23.505533
v -12.125288 152.440750 -21.445940
v -3.225464 187.121170 -41.530437
v -4.447449 186.504944 -41.184296
v -2.016998 186.520599 -41.133972
v 3.074686 105.123367 6.081514
v -11.530243 167.283401 -30.032780
v -11.537292 168.459259 -30.714966
v -50.119144 140.712692 -14.478768
v -13.149684 156.218521 -23.664608
v -34.645176 157.032669 -24.142336
v -35.775047 157.607986 -24.436350
v -9.845380 150.244537 -20.122597
v -7.909692 89.436562 15.088833
v -6.795681 89.991524 14.780617
v -6.783213 88.894470 15.426107
v -7.900177 88.329903 15.727284
v -6.775533 87.791389 16.068144
v -5.659876 88.348846 15.749646
v -5.656436 89.450890 15.096791
v -5.650369 87.248260 16.397499
v -6.764169 86.682625 16.701736
v -7.881948 87.234917 16.372210
v -5.634393 86.139259 17.022625
v -4.521894 86.697662 16.705957
v -8.989454 87.797661 16.023550
v -8.986250 86.679153 16.682840
v -3.384789 87.248047 16.389103
v -3.393257 86.121994 17.021832
v -4.511975 85.566002 17.346277
v -4.508425 87.807640 16.069721
v -2.258394 86.685509 16.708914
v -2.254477 85.569641 17.354568
v -3.383764 88.355392 15.756831
v -1.121269 86.123680 17.024271
v -1.128017 85.017967 17.685631
v -2.240349 84.458458 18.003557
v -3.358560 85.015549 17.666494
v -4.493190 88.917770 15.421833
v -3.342428 83.902771 18.310879
v -2.217311 83.349373 18.652979
v -1.106634 83.913445 18.331402
v -4.467133 84.459381 17.979040
v -4.444367 83.350815 18.640949
v -3.321522 82.789711 18.963112
v -2.197716 82.240166 19.295862
v -1.090008 82.797844 18.967363
v -3.312005 81.681648 19.605171
v -4.424435 82.236160 19.282358
v -2.252944 87.804993 16.087347
v -10.092901 87.240135 16.358932
v -8.981099 85.575005 17.327860
v -10.097913 86.132484 17.013643
v -7.863665 86.131172 17.005333
v -7.849909 85.020645 17.657402
v -8.966488 84.467651 17.972240
v -10.093147 85.025307 17.644625
v -6.747988 85.593437 17.347376
v -1.118995 87.246750 16.407696
v 0.018277 84.458405 18.009678
v 0.021113 83.352539 18.652412
v -7.843497 83.917465 18.314234
v -6.724535 84.477028 17.996683
v -5.624884 85.037735 17.648024
v 0.013651 86.686165 16.733459
v 0.008470 85.564018 17.368731
v -5.520364 82.791595 18.970850
v -4.410566 81.108772 19.930399
v -5.523154 81.671555 19.610121
v -4.395057 79.993752 20.578341
v -3.281516 80.552124 20.270973
v -6.615888 82.219513 19.294189
v -6.610845 81.101181 19.921373
v -5.498788 80.548096 20.251795
v -6.598086 83.345688 18.655693
v -7.721714 82.784294 18.973808
v -7.719761 81.663818 19.603655
v -8.831839 82.228493 19.270226
v -8.820553 83.341034 18.639174
v -9.935527 82.790489 18.944431
v -9.941254 81.672958 19.573677
v -8.820274 81.112144 19.898664
v -5.568681 83.909355 18.319752
v -2.180799 81.132309 19.937965
v -6.589228 79.994736 20.578449
v -7.710433 80.545898 20.237167
v -11.199447 86.691444 16.687735
v -11.196000 87.801079 16.030621
v -11.201193 84.480698 17.983488
v -11.200030 85.592392 17.328804
v -10.083004 83.921669 18.301027
v -11.177896 83.363571 18.610933
v -12.295075 83.920593 18.285002
v -12.289793 85.028732 17.640108
v -1.056080 81.699692 19.619026
v -13.391312 84.474396 17.959459
v -13.393126 85.585869 17.317148
v -12.280550 86.141899 16.997765
v -1.129921 88.350899 15.760701
v -2.245817 88.901535 15.440956
v 1.133258 82.796722 18.981071
v 0.033857 82.246368 19.297604
v 1.140083 83.898834 18.347849
v -11.036104 82.232231 19.247561
v -3.367113 89.460983 15.097299
v -14.489825 85.024078 17.623501
v -11.028195 81.127510 19.874454
v -12.135118 81.678047 19.556463
v -12.129559 82.786301 18.919365
v -13.381597 86.691399 16.659233
v -14.503332 86.143356 16.999462
v -12.123258 80.573860 20.189213
v -9.906946 80.573395 20.186899
v -11.005271 80.015259 20.514107
v -13.218046 81.125969 19.852648
v -12.115933 79.471611 20.859665
v -13.221808 80.025993 20.511608
v -10.990567 78.916145 21.180510
v -9.872961 79.471893 20.851677
v -13.207107 82.247101 19.212378
v -14.322371 81.692818 19.539467
v -14.323080 80.581322 20.188900
v -13.205285 78.919022 21.163452
v -15.424462 81.142448 19.868410
v -14.317003 82.813934 18.893595
v -15.429509 82.258987 19.206282
v -14.314273 79.469879 20.820152
v -14.302364 83.935783 18.255026
v -15.417781 83.377220 18.560652
v -13.189800 83.378838 18.578577
v -16.532726 81.707153 19.516562
v -16.531828 82.819153 18.875212
v -15.396027 84.483078 17.916718
v -10.972266 77.808273 21.819174
v -9.868790 78.368057 21.499134
v -12.079902 78.360138 21.499397
v -12.069899 77.251480 22.123306
v -10.961881 76.701668 22.446428
v -9.856181 77.263496 22.144150
v -15.419086 78.918106 21.131584
v -14.305494 78.364296 21.471796
v -8.727462 77.821815 21.816875
v -8.727490 76.705788 22.451555
v -9.849964 76.143188 22.756918
v -15.411957 77.812317 21.773411
v -14.295003 77.274117 22.111176
v -13.168829 77.830521 21.798286
v -8.714325 78.937500 21.169115
v -7.600688 77.266258 22.135788
v -7.600040 78.383369 21.496885
v -8.702728 80.051186 20.516327
v -7.587062 79.497910 20.847004
v -6.476525 77.827515 21.824821
v -6.482044 76.720757 22.463713
v -7.594960 76.166641 22.779991
v -15.394771 76.718758 22.425184
v -13.171060 76.722633 22.427988
v -14.290070 76.166779 22.745989
v -16.543072 78.377464 21.456503
v -16.536537 77.273331 22.100269
v -5.349125 78.384903 21.506016
v -5.352442 77.274704 22.149315
v -6.460811 78.943352 21.188477
v -5.333275 79.505524 20.859047
v -4.236102 78.954185 21.194326
v -4.244005 77.844170 21.848215
v -17.639914 77.845680 21.797434
v -17.650993 76.718781 22.413782
v -4.238596 76.728378 22.473633
v -3.123344 77.279442 22.166115
v -18.753393 77.279579 22.089182
v -18.757130 76.166870 22.728329
v -19.857092 76.722397 22.392387
v -18.736055 78.389595 21.440098
v -19.850601 77.833832 21.754950
v -20.953802 77.283997 22.057774
v -19.836630 78.942619 21.101345
v -20.950912 78.391380 21.414370
v -20.956633 76.171936 22.693501
v -19.851473 75.632278 23.022617
v -20.949022 75.080086 23.333803
v -22.055626 75.626137 22.999416
v -22.053564 76.726326 22.357128
v -22.042618 74.522980 23.634054
v -20.947306 73.988838 23.964201
v -19.832735 74.539978 23.653982
v -23.150984 73.984886 23.956316
v -23.140575 75.081444 23.306820
v -23.119194 76.192024 22.660700
v -24.232300 75.633720 22.977974
v -22.052187 73.440262 24.279558
v -24.242254 74.534424 23.634470
v -17.634308 75.618874 23.051102
v -18.748075 75.065697 23.375818
v -16.537836 76.171974 22.736996
v -17.629585 74.532326 23.691675
v -18.745708 73.981888 24.010143
v -3.120129 78.385681 21.522615
v -18.725689 79.504059 20.792603
v -17.618725 78.959007 21.135000
v -1.986530 78.938316 21.211535
v -1.987902 77.822945 21.855190
v -3.107707 79.498466 20.879742
v -1.978018 80.041641 20.581091
v -0.863690 78.374390 21.536308
v -0.855578 79.483597 20.890511
v -19.826176 80.051178 20.455029
v -20.933363 79.493187 20.769953
v -22.046274 77.840591 21.715218
v -24.250101 73.443672 24.253096
v -23.148539 72.883781 24.593012
v -25.324594 76.181305 22.643026
v -24.228127 76.743050 22.331501
v -25.332504 75.093002 23.294085
v -26.438478 75.636833 22.958527
v -26.427650 76.733864 22.312574
v -25.319843 77.295502 21.998531
v -27.528223 76.189957 22.627346
v -27.533333 77.292160 21.994345
v -26.416330 77.839561 21.663860
v -16.530025 75.069336 23.376631
v -15.423945 75.622795 23.050339
v -24.206125 77.862007 21.677933
v -25.310850 78.401016 21.340282
v -26.439939 74.549797 23.595827
v -23.087545 77.321411 22.005171
v -23.082611 78.418983 21.356657
v -24.205664 78.980194 21.043339
v -27.552092 75.107391 23.258085
v -27.535341 74.009979 23.905354
v -26.416843 73.463280 24.228012
v -25.313097 74.019402 23.911789
v -19.844294 73.429260 24.294703
v -18.734278 72.879791 24.631367
v -17.626099 73.441162 24.310017
v -20.956491 72.887764 24.604385
v -19.846624 72.337471 24.928663
v -22.032190 78.953239 21.064949
v -28.628914 75.645203 22.928167
v -20.943247 71.786926 25.229946
v -22.033949 80.073563 20.424540
v -23.142675 79.519058 20.745310
v -19.833591 71.232941 25.556559
v -18.723827 71.789726 25.249334
v -18.716400 70.682770 25.870720
v -19.831123 70.136795 26.184875
v -20.947138 70.693764 25.865551
v -18.720098 69.581955 26.513166
v -17.603035 70.144958 26.200691
v -22.049921 71.255630 25.537540
v -22.057426 70.147072 26.189571
v -17.597717 71.260445 25.562536
v -17.602007 69.052788 26.844568
v -16.487038 69.613930 26.536480
v -16.482819 70.715157 25.886322
v -20.949051 69.590508 26.514559
v -15.363730 70.175270 26.218967
v -15.370887 69.072227 26.869923
v -16.485264 68.518555 27.168200
v -18.700003 68.496246 27.156960
v -15.373532 67.970840 27.478346
v -16.487770 67.410927 27.784317
v -17.599251 67.974808 27.472775
v -14.254541 68.543121 27.182749
v -14.262262 67.421959 27.803297
v -15.373492 66.853928 28.099174
v -16.486876 66.316330 28.430754
v -17.601252 66.863770 28.108629
v -14.252415 69.631699 26.556574
v -18.693953 66.317162 28.439882
v -17.594675 65.755119 28.741220
v -18.684217 67.423141 27.788374
v -19.820072 69.022911 26.811947
v -22.053478 69.032295 26.825867
v -20.934906 68.468086 27.143230
v -28.614735 76.758156 22.300835
v -0.835525 80.593414 20.263710
v 0.269220 80.028450 20.580776
v -29.704248 77.309647 21.960539
v -28.593370 77.866386 21.643099
v -29.703783 76.209503 22.589720
v 0.267973 78.923340 21.222456
v -3.117788 76.176598 22.787436
v 1.385452 78.366966 21.554129
v -29.708775 75.123985 23.222534
v 0.271924 77.808228 21.868097
v -30.805069 75.664711 22.894091
v 1.393534 79.469009 20.910772
v -30.793726 76.760468 22.257027
v -4.231279 75.618950 23.106245
v -5.353713 76.171021 22.785583
v -28.639582 74.553871 23.575020
v -0.863685 77.259087 22.177711
v -1.967818 76.707405 22.501856
v -24.194160 80.093941 20.401291
v -25.295992 79.536438 20.713066
v -0.837001 76.138916 22.821980
v -1.949621 75.573242 23.127216
v -15.421874 80.029907 20.501534
v -1.948375 74.481918 23.802811
v -0.830115 75.022194 23.467466
v -3.059269 75.024139 23.449429
v -3.067167 73.923370 24.105684
v -4.179593 74.485847 23.786726
v -1.950424 73.373634 24.440493
v -3.066005 72.800072 24.726963
v -4.176591 73.375549 24.424335
v -0.813084 73.940964 24.124319
v -0.826972 72.823250 24.759663
v -1.935549 72.250938 25.067968
v -26.403793 78.950951 21.043171
v -27.507050 78.395241 21.354631
v 0.294810 73.377449 24.446812
v -27.484936 79.493210 20.703362
v -28.592432 78.943092 21.020973
v 0.304547 72.258400 25.086178
v -0.806151 71.697044 25.402639
v 1.430232 72.804733 24.762323
v 1.438260 71.693115 25.411734
v 0.326961 71.126793 25.727781
v 2.556063 73.353828 24.448967
v 1.437428 73.905434 24.120113
v 2.559492 72.234985 25.079348
v 2.566093 74.455315 23.813370
v 3.681433 72.785561 24.766512
v 3.680083 73.906593 24.144497
v 4.796633 73.346535 24.480232
v 4.795632 72.241257 25.120878
v 3.700478 71.673683 25.419094
v 3.695163 75.005760 23.501930
v 4.810022 71.117363 25.748804
v 3.707470 70.566628 26.061941
v 2.615444 71.112534 25.741076
v 3.715804 76.105148 22.860054
v 2.604203 75.549576 23.181551
v 4.817762 74.438408 23.831137
v 4.810342 75.546715 23.180525
v 2.621047 70.005768 26.388954
v 1.522620 70.558754 26.074499
v 4.824827 70.005402 26.387062
v 3.715524 69.451385 26.707808
v 5.931051 71.672501 25.440712
v 5.945906 70.562164 26.085524
v 5.944562 69.441154 26.710407
v 4.831075 68.884209 27.023289
v 2.624572 68.891655 27.031036
v 3.734739 68.345024 27.359163
v 4.834257 76.660248 22.553848
v 3.737292 77.207687 22.227398
v 2.625556 76.649422 22.541800
v 7.070075 71.110619 25.769884
v 7.068642 69.999039 26.406805
v 1.507164 76.091835 22.855392
v 1.495481 74.979988 23.503592
v 7.081954 68.876312 27.034760
v 8.193890 69.441856 26.740761
v 8.185963 70.546928 26.088072
v 8.207065 68.320213 27.377161
v 9.317369 68.876106 27.054577
v 9.310037 69.979317 26.412640
v 2.642173 67.781509 27.671286
v 9.334061 67.767197 27.701824
v 10.445448 68.312355 27.380091
v 10.444472 69.410004 26.733948
v 3.760347 67.218201 27.989937
v 2.650890 66.669594 28.320206
v 1.532710 67.225121 28.002657
v 1.548323 68.325478 27.340574
v 0.431405 67.767860 27.681351
v 0.422633 66.651703 28.315344
v 1.535828 66.099442 28.636887
v 3.773519 66.103104 28.640778
v 4.895485 66.658180 28.324018
v 4.887698 67.760040 27.674778
v -14.303982 75.079201 23.379349
v -15.417560 74.521149 23.690533
v 8.189305 71.654396 25.448574
v -13.179354 74.530464 23.702967
v -14.292690 73.968498 24.015909
v -13.180251 75.641617 23.053387
v -15.390052 73.413498 24.325632
v -14.284857 72.870094 24.663809
v -13.170475 73.425781 24.351748
v -12.056536 75.093384 23.386320
v -12.063061 73.985764 24.033251
v -15.387770 72.314697 24.966866
v -13.164423 72.327423 24.980728
v -14.272364 71.770279 25.296036
v -12.053120 72.884079 24.671827
v -10.937990 73.441643 24.355505
v -10.931624 74.548088 23.708731
v -12.063255 76.197655 22.730583
v 7.086455 72.219276 25.143887
v -26.389919 80.060936 20.406559
v 8.222999 67.208023 28.028421
v 7.109997 67.755150 27.700605
v -16.543150 79.487732 20.805538
v -8.709303 75.597420 23.081484
v -30.807323 77.857819 21.637188
v -29.697067 78.408676 21.318594
v 2.641177 77.766472 21.898251
v 1.521615 77.198433 22.206543
v -29.682812 79.522583 20.674974
v -30.799738 78.975227 20.986788
v 2.649509 78.876358 21.267923
v 3.768358 78.320282 21.583288
v -31.886616 78.430473 21.292089
v -31.910383 79.527733 20.655519
v -30.799145 80.077187 20.329208
v -33.000416 80.086151 20.332447
v -31.904573 80.640121 20.011038
v -32.994152 78.980141 20.963963
v -29.689772 80.651611 20.023710
v -30.801027 81.200325 19.693356
v 0.425848 76.638542 22.543350
v -29.683685 81.767242 19.376415
v -31.882801 81.752060 19.346752
v -30.775112 82.312241 19.045473
v 0.444800 75.514488 23.182966
v -29.667234 82.881226 18.755156
v -31.872116 82.857475 18.691896
v -30.769325 83.421753 18.411407
v -28.539507 83.437325 18.431145
v -28.568911 82.354454 19.072317
v -29.653004 83.991463 18.110405
v -31.867085 83.972565 18.062860
v -30.763380 84.533821 17.766565
v -28.539043 84.554390 17.787817
v -30.751127 85.646263 17.112242
v -31.860392 85.091049 17.422871
v -29.653252 85.106911 17.465654
v -30.754332 86.765388 16.468933
v -31.853853 86.203552 16.777664
v -29.646460 86.221382 16.804705
v -32.979416 83.429794 18.371580
v -32.986118 84.539551 17.730030
v -32.988628 82.325920 19.030321
v -32.951092 85.665756 17.092926
v -32.949963 86.767387 16.449047
v -31.855427 87.324951 16.131512
v -34.042744 86.222404 16.752924
v -31.855995 88.449860 15.500746
v -32.946732 87.889969 15.797381
v -34.033710 87.338760 16.101902
v -35.147606 86.786072 16.420767
v -35.146629 85.682724 17.060440
v -34.046692 85.134628 17.387339
v -35.140911 84.600639 17.695753
v -36.244373 85.147034 17.371925
v -36.250305 86.245354 16.729555
v -37.322609 84.613663 17.686228
v -36.224545 84.073647 18.005861
v -37.307568 83.530006 18.310160
v -38.397491 84.063858 17.989582
v -37.333324 85.708405 17.048685
v -38.382683 85.183525 17.358492
v -39.496704 84.623260 17.673656
v -39.501938 83.525955 18.303350
v -38.402252 82.979271 18.634020
v -37.301498 82.450531 18.937670
v -39.494659 82.442245 18.938818
v -38.388721 81.897377 19.255840
v -36.198994 82.997009 18.619463
v -34.042816 88.447464 15.461801
v -32.944347 89.008423 15.161997
v -39.478344 85.740707 17.017977
v -40.586723 85.190926 17.335699
v -32.928921 90.123802 14.540103
v -34.033478 89.564896 14.833304
v -31.834183 89.577972 14.856639
v -40.594501 84.081474 17.979435
v -35.139549 89.017700 15.131342
v -35.144314 90.126732 14.503267
v -34.015533 90.672615 14.179941
v -41.691658 84.644371 17.653326
v -41.688442 83.548820 18.298300
v -34.013512 91.780617 13.526997
v -35.127449 91.226448 13.843484
v -32.907936 91.245148 13.861863
v -40.597153 83.003365 18.622255
v -30.737608 89.013443 15.177979
v -30.755371 87.913124 15.812506
v -35.136345 87.896507 15.771139
v -30.730722 90.132004 14.538249
v -29.633852 88.480652 15.504281
v -29.625000 89.584480 14.869549
v -29.639587 87.380295 16.132622
v -28.503450 89.048851 15.160531
v -28.504250 87.946762 15.804629
v -42.780582 84.111221 17.973648
v -41.681194 85.752571 16.995829
v -42.801701 85.219566 17.338762
v -35.126198 83.514633 18.325943
v -34.035488 84.066895 18.006985
v -28.513529 86.845200 16.454330
v -36.190445 81.909592 19.251675
v -37.301464 81.360107 19.567741
v -42.782001 83.013809 18.620556
v -31.816833 90.694756 14.199562
v -41.677437 82.468079 18.938005
v -36.232399 91.801582 13.517612
v -36.234245 90.692474 14.160810
v -27.388798 87.399780 16.129278
v -27.395227 88.512482 15.481786
v -35.093979 82.460381 18.941751
v -42.766239 81.945221 19.255009
v -43.858017 82.480453 18.927364
v -43.868885 83.564018 18.309135
v -39.478962 81.355347 19.564371
v -40.599739 81.912483 19.252483
v -40.571415 80.815880 19.866425
v -41.692234 81.372185 19.558966
v -39.486870 80.272598 20.187353
v -38.383957 80.821678 19.876524
v -40.571537 86.297714 16.678320
v -6.475588 75.620926 23.109585
v -7.583884 75.061569 23.419342
v -5.358867 75.078346 23.434721
v -6.472919 74.530952 23.750889
v -8.683127 74.509621 23.725456
v -7.575492 73.971458 24.064529
v -7.563545 72.867455 24.696972
v -6.451411 73.428329 24.385971
v -8.669511 73.410744 24.365171
v -7.553621 71.759972 25.336012
v -8.669185 72.311653 25.008799
v -6.438157 72.323959 25.025717
v -8.652823 71.206131 25.647440
v -7.538812 70.647858 25.952230
v -6.437459 71.208832 25.647627
v -8.644477 70.099304 26.288237
v -9.752597 70.649513 25.956657
v -9.753779 71.760689 25.319269
v -5.305170 72.883934 24.714428
v -5.291751 71.766930 25.373676
v -9.777695 73.966820 24.041967
v -9.769872 72.853790 24.685074
v -7.542265 69.552452 26.603712
v -6.430251 70.094398 26.280035
v -5.313116 70.659958 25.983501
v -4.175570 71.225128 25.671288
v -5.307928 69.544914 26.614677
v -4.185702 70.106079 26.303205
v -4.180041 68.997162 26.941629
v -3.058067 69.547256 26.634254
v -5.281847 68.438461 27.275896
v -4.167277 67.883003 27.604595
v -3.032801 70.649376 25.990616
v -1.934381 68.983063 26.960989
v -3.045266 68.424629 27.277655
v -1.927555 70.099472 26.318066
v -1.926130 67.860321 27.603300
v -3.033571 67.309441 27.925278
v -0.810118 68.435722 27.285656
v -0.811545 69.544464 26.635010
v -6.426855 68.992554 26.941994
v -0.812769 67.301010 27.938354
v -1.918281 66.748169 28.261827
v 5.940714 72.786301 24.818489
v -23.146580 68.478714 27.138739
v -23.148109 69.582947 26.499170
v -22.037802 67.921806 27.454678
v -24.251242 69.033257 26.805660
v -24.243092 67.925766 27.426195
v -23.129356 67.373199 27.754078
v -16.521267 73.968788 24.006187
v -23.128391 66.277313 28.381510
v -24.223448 66.825218 28.054369
v -24.230970 65.729996 28.698072
v -22.013479 66.825203 28.075031
v -23.120098 65.174332 29.025888
v -22.010452 65.731949 28.716797
v -24.232260 64.632454 29.332514
v -23.122129 64.080971 29.658926
v -20.901312 65.199112 29.039513
v -22.009668 64.639771 29.352821
v -20.899668 66.291512 28.407305
v -19.794674 65.772598 28.736258
v -19.797598 64.670784 29.373281
v -20.905327 64.113792 29.682941
v -18.676315 65.242302 29.059940
v -18.674973 64.129578 29.689283
v -19.796450 63.590405 30.010321
v -22.009441 63.568645 29.978865
v -20.892437 63.021992 30.306890
v -18.676693 63.043381 30.313614
v -19.785059 62.479748 30.617365
v -21.996670 62.475975 30.603809
v -20.888371 61.920074 30.928562
v -23.099962 63.034904 30.255457
v -23.105684 61.928131 30.891922
v -22.005173 61.377808 31.233263
v -19.785831 66.877556 28.106730
v -18.684126 61.944630 30.941364
v -19.791117 61.384968 31.252394
v -20.885794 67.394600 27.765984
v -17.570507 62.501080 30.638039
v -17.556185 63.608349 30.009512
v -25.341610 67.390694 27.724228
v -25.334394 66.291580 28.373075
v -24.205664 63.595089 29.928762
v -24.213772 62.497417 30.558302
v -25.330265 65.200317 28.990318
v -26.436878 65.753586 28.680563
v -26.428192 66.846588 28.031246
v -26.442682 64.669434 29.312195
v -25.336891 64.109184 29.628736
v -26.433170 63.584705 29.945683
v -27.535126 64.122025 29.602074
v -27.548645 65.225670 28.977076
v -28.635832 64.677803 29.270298
v -28.636576 63.579731 29.897552
v -27.542315 63.048088 30.243567
v -29.735735 64.135178 29.570023
v -26.432859 62.516930 30.559401
v -27.537413 61.955639 30.858002
v -28.640459 62.494476 30.526728
v -29.734463 63.039257 30.200531
v -29.722195 65.253799 28.932377
v -30.836218 64.696793 29.239998
v -30.844555 63.594742 29.886883
v -25.314930 63.051357 30.250700
v -30.833527 62.491802 30.497377
v -31.931463 63.049862 30.179161
v -31.939341 64.150833 29.547186
v -28.619482 65.793610 28.637108
v -33.030975 63.608635 29.854143
v -33.037029 62.512318 30.481470
v -31.928671 61.962288 30.808353
v -27.529697 66.329956 28.333290
v -25.304136 61.974972 30.856596
v -26.423590 61.425121 31.183887
v -29.731464 61.946335 30.827524
v -28.641008 61.410244 31.157528
v -27.530849 60.867123 31.483578
v -31.932693 65.261795 28.924683
v -30.824287 65.811829 28.600054
v -33.036613 64.710594 29.223537
v -18.676659 60.831482 31.559006
v -20.892179 60.841755 31.563704
v -19.782084 60.284477 31.871225
v -20.886051 59.744068 32.191528
v -21.987398 60.287071 31.859043
v -21.983000 59.199287 32.507885
v -23.103571 60.845131 31.524193
v -23.093800 59.746216 32.179901
v -23.080854 58.654556 32.812798
v -21.985367 58.109116 33.141270
v -20.879744 58.659046 32.832539
v -19.768639 59.190754 32.509697
v -19.760492 58.115223 33.139000
v -20.874126 57.569397 33.461533
v -21.993309 57.011444 33.749374
v -20.869486 56.467743 34.073566
v -19.760639 57.028473 33.766724
v -23.093185 57.560081 33.428429
v -29.711485 66.362869 28.287514
v -33.017437 65.807556 28.584410
v -24.195189 58.127403 33.105968
v -29.714321 67.468788 27.649483
v -30.801775 66.918320 27.962828
v -24.201946 57.034508 33.731056
v -28.595888 68.037109 27.334400
v -28.600622 66.929115 27.965652
v -30.808262 68.022507 27.301723
v -28.585545 69.153557 26.681459
v -29.687958 68.594505 26.986919
v -27.479645 67.497345 27.652187
v -27.480423 68.600632 27.004477
v -25.292698 57.581432 33.405468
v -25.289331 58.687119 32.772701
v -24.179384 59.239662 32.452503
v -27.485563 69.710876 26.361073
v -26.392242 59.244026 32.437622
v -26.404757 58.150093 33.080902
v -25.280382 59.800610 32.120964
v -26.377028 68.062065 27.317181
v -26.396338 69.175087 26.699083
v -24.181847 60.362476 31.817554
v -30.795630 69.153336 26.650534
v -29.694668 69.710411 26.342136
v -23.111004 56.476463 34.067577
v -31.890427 66.371246 28.270638
v -31.889437 67.474854 27.628586
v -32.987461 66.925682 27.952349
v -24.186169 55.933670 34.361477
v -25.297297 56.488045 34.042645
v -28.580381 70.264999 26.031876
v -21.997257 55.923603 34.393322
v -28.577913 71.387711 25.420393
v -29.683502 70.824341 25.706303
v -27.472157 70.834854 25.725145
v -9.745097 69.542740 26.599976
v -10.853003 70.092918 26.265572
v -26.362045 71.406723 25.420050
v -26.371496 70.295807 26.047045
v -27.458960 71.952377 25.090052
v -25.248436 71.973816 25.098255
v -25.264605 70.873985 25.752462
v -26.348431 72.520241 24.776548
v -10.857628 71.206154 25.633804
v -25.237669 73.079567 24.456175
v -27.441813 73.077972 24.445168
v -16.449816 63.061142 30.317013
v -17.564610 61.404728 31.251810
v -16.447775 61.956860 30.943609
v -28.586927 81.245972 19.719433
v -17.567169 60.307060 31.873201
v -16.445648 60.851913 31.578691
v -15.331450 61.398712 31.257618
v -15.326049 62.511906 30.624565
v -15.339192 60.317383 31.888548
v -16.447485 59.760906 32.198509
v -14.220316 61.957699 30.941158
v -14.228345 60.853668 31.582520
v -14.211961 63.073933 30.307373
v -13.105423 61.413635 31.257750
v -13.103601 62.519978 30.629301
v 10.464104 67.203293 28.027817
v -11.995148 61.993382 30.948082
v -13.081306 63.622818 29.981546
v -11.988617 63.105236 30.300554
v -11.988344 60.888271 31.584003
v -10.878193 61.444889 31.270042
v -10.879461 62.555904 30.628952
v -10.877689 63.663212 29.979746
v -9.767063 62.010582 30.951136
v -9.764877 63.117012 30.316284
v -11.975971 64.211105 29.655722
v -9.770318 64.227287 29.670708
v -10.873137 64.779732 29.353050
v -11.971691 65.327248 29.024378
v -13.072013 64.764839 29.335817
v -8.655442 62.577820 30.653782
v -13.065804 65.884552 28.711008
v -11.967589 66.438354 28.387409
v -10.862020 65.888756 28.708920
v -14.170105 65.325211 29.023518
v -14.166258 64.211586 29.657726
v -15.267880 64.767197 29.340700
v -15.261567 63.654011 29.975203
v -8.649084 61.464237 31.280453
v -9.768061 60.907833 31.580833
v -10.864255 60.330643 31.908348
v -8.643709 60.349613 31.909414
v -7.535119 60.910999 31.599594
v -7.526715 62.029411 30.976124
v -11.980029 59.781639 32.228043
v -6.409067 62.574799 30.655222
v -6.402386 61.462170 31.295507
v -6.414786 63.688457 29.999475
v -7.525459 63.128796 30.329649
v -5.285553 62.014977 30.966782
v -5.300453 64.256805 29.687771
v -5.295030 63.143410 30.330797
v -7.526071 64.244080 29.667753
v -5.295133 65.373650 29.033247
v -6.418019 64.812386 29.349535
v -4.174018 63.714256 30.021692
v -4.181557 64.817497 29.354984
v -6.418607 65.924576 28.702469
v -7.529811 65.364319 29.013607
v -4.174332 62.592655 30.657558
v -8.631546 64.799133 29.338282
v -4.158834 61.482071 31.287933
v -3.053369 62.043842 30.979441
v -3.062375 63.165195 30.357224
v -3.036266 60.927387 31.629112
v -1.929746 61.477474 31.302156
v -1.927329 62.589916 30.665518
v -4.150415 60.378941 31.930305
v -5.264784 60.925625 31.606710
v -3.020897 59.810322 32.266960
v -1.919404 60.364910 31.952658
v -0.806273 62.025539 30.988255
v -8.627477 63.688675 29.979263
v -0.811978 63.135597 30.350769
v -1.921857 63.702374 30.031054
v -4.176188 65.921173 28.724283
v -3.063360 65.361580 29.042234
v -3.061171 64.260757 29.695747
v -13.100223 60.335789 31.895382
v -4.143156 59.278465 32.560669
v -7.530731 59.809311 32.251598
v -5.257137 59.826359 32.248447
v -5.256289 58.727051 32.877834
v -4.138157 58.174007 33.194412
v -3.029030 58.734974 32.889900
v -8.636731 59.239918 32.546841
v -9.746196 59.795570 32.232861
v -3.018351 57.608513 33.528519
v -1.905107 59.284943 32.579708
v -1.897693 58.172375 33.217903
v -4.117380 57.056698 33.856907
v -3.003254 56.508141 34.179817
v -1.897821 57.047970 33.853119
v -6.388392 60.349079 31.931923
v -9.743670 65.343460 29.013691
v -9.751060 66.445313 28.385084
v -10.864448 66.992714 28.073097
v -4.118375 55.956806 34.507050
v -5.221231 57.607502 33.524364
v -10.852407 68.106331 27.434872
v -11.970165 67.552879 27.756512
v -6.336153 58.165668 33.193081
v -6.341899 57.046848 33.816784
v -5.219473 56.494625 34.167614
v -9.745198 67.555038 27.756441
v 11.594011 67.744240 27.719774
v 11.586507 66.643188 28.363504
v 10.478684 66.091309 28.673033
v 9.367945 66.646072 28.352497
v 11.589528 65.525879 28.989164
v 12.686737 66.082825 28.696457
v 12.698652 67.177650 28.052179
v 13.789977 66.642395 28.410618
v 13.793050 65.521835 29.013758
v 12.689642 64.958878 29.314798
v 14.904647 66.076469 28.710957
v 14.912095 64.972786 29.355473
v 13.806969 64.407837 29.653055
v 12.709517 68.269547 27.416222
v 13.810060 67.725090 27.753317
v -13.085793 59.217426 32.520432
v -11.960332 58.656181 32.826511
v -10.853998 59.219650 32.538078
v -0.801999 60.923470 31.635412
v -0.770787 57.618954 33.546696
v -0.774969 58.733585 32.909031
v -13.062284 66.994461 28.065956
v 14.942891 63.850590 30.000330
v 13.825006 63.286472 30.310963
v -1.875668 55.941715 34.496689
v -0.775785 56.488708 34.166950
v 12.708958 63.843857 29.979376
v 0.348290 57.045647 33.872425
v 0.362169 55.925549 34.505173
v -0.763423 55.388023 34.816372
v 1.476920 56.465832 34.191689
v 1.469205 55.366718 34.835545
v 0.370348 54.818378 35.151234
v 2.581162 55.904335 34.519909
v 2.581467 54.803967 35.161629
v 1.479102 54.239803 35.456715
v 2.585368 53.683407 35.795444
v 3.699482 54.249886 35.501766
v 3.696432 55.350697 34.855629
v 1.495264 57.566456 33.575748
v 2.597727 57.012943 33.898094
v 11.602527 68.844330 27.078747
v 3.714021 56.449894 34.225407
v -8.624394 65.877556 28.712885
v 11.613461 69.939873 26.438356
v 12.719907 69.392311 26.761452
v -8.618590 66.997978 28.079819
v -20.925585 80.616058 20.144911
v 13.837540 69.932938 26.452814
v -7.499293 67.565308 27.772429
v -7.507113 66.451042 28.399286
v 13.850368 71.025497 25.818195
v 12.745811 70.472313 26.134712
v 13.845050 68.816574 27.094755
v 14.948686 69.371048 26.783888
v 11.650226 71.019547 25.820810
v 12.755360 71.564484 25.513901
v 14.959234 70.467636 26.154428
v 14.946418 68.247841 27.416672
v 16.065180 68.817619 27.130550
v 16.060699 69.927559 26.484390
v 16.075485 71.010933 25.858170
v 17.172113 69.369316 26.815762
v 17.174067 70.478424 26.176500
v 14.970405 71.551224 25.522993
v 18.290764 68.809998 27.156281
v 17.175940 68.252945 27.459692
v 18.306452 69.908752 26.523046
v 18.304079 67.691956 27.796789
v 19.412884 68.254639 27.505020
v 19.414894 69.355667 26.858831
v 16.080618 67.716927 27.800867
v -8.607249 68.121895 27.454472
v 18.327223 71.013496 25.892338
v 19.430777 70.459755 26.208462
v 17.188824 71.580460 25.546160
v 12.762298 72.653572 24.885571
v 11.658368 72.100586 25.200247
v 13.864876 72.105164 25.207079
v -6.388591 67.024490 28.084288
v 10.554615 71.563377 25.501104
v 10.553918 70.456871 26.135757
v 12.780375 73.753006 24.251858
v 11.669148 73.198891 24.572184
v 13.885593 73.200653 24.573801
v 12.808740 74.854424 23.615452
v 11.695600 74.299950 23.934629
v 13.906927 74.306519 23.939470
v 12.834349 75.954872 22.970720
v 10.608602 74.843269 23.610971
v 11.717885 75.402489 23.290276
v 10.606967 73.732544 24.258816
v 13.937857 75.404068 23.301466
v 15.009529 72.637726 24.903509
v 15.015498 73.758003 24.265793
v 15.023092 74.850861 23.627804
v 16.147099 73.201828 24.604900
v 16.140518 74.315277 23.968437
v 15.043889 75.947121 22.983593
v 16.138075 75.401741 23.316452
v 13.954154 76.494255 22.659309
v 17.238253 75.945862 23.016531
v 17.252464 74.842407 23.652061
v 16.150682 76.492722 22.696365
v 12.847424 77.051208 22.342825
v 11.751949 76.500061 22.656094
v 16.153530 77.566818 22.046217
v 15.053443 77.022926 22.365417
v 17.257820 77.025467 22.379898
v 10.628899 75.949875 22.976833
v 15.064243 78.123695 21.732853
v 13.961394 77.567459 22.047310
v 9.516860 75.390968 23.297394
v 9.513378 74.284836 23.938448
v 16.159033 72.090294 25.237614
v 8.415114 74.829933 23.616133
v 8.410520 73.721565 24.261932
v 9.529508 73.172699 24.591364
v 7.311579 75.375305 23.292263
v 8.426608 75.951675 23.006775
v 7.319403 74.267426 23.946463
v 8.421697 72.599518 24.904913
v 7.313002 73.159081 24.596560
v 17.271776 73.753922 24.290440
v 17.265387 72.646400 24.931698
v 9.539252 72.037300 25.229340
v 18.380569 74.302910 23.978910
v 18.384232 73.199059 24.618151
v 18.367298 75.394905 23.345194
v 18.372108 76.470963 22.718899
v 17.262173 78.123466 21.749220
v 19.486181 74.831833 23.681429
v 19.485481 75.933121 23.028120
v 18.381174 78.676186 21.451952
v 20.601027 76.472527 22.723198
v 18.375036 77.568504 22.086988
v 20.609056 75.380630 23.370085
v 19.505814 77.027046 22.410093
v 16.168905 78.664246 21.430353
v 17.276543 79.223473 21.124475
v 19.493929 73.714546 24.324570
v 20.604435 74.269989 24.015724
v 16.183386 79.759827 20.793467
v 16.206974 80.854309 20.162199
v 20.620426 73.163284 24.675398
v 15.074439 80.290207 20.460001
v 15.077497 79.193741 21.116814
v 17.322773 80.306725 20.490355
v 16.213522 81.961655 19.529884
v 15.108823 81.401505 19.843973
v 17.325129 81.403488 19.846359
v 19.518015 72.602669 24.970839
v 15.121619 82.503365 19.215273
v 14.015450 81.941940 19.517508
v 14.013155 80.832367 20.153034
v 12.919111 82.494530 19.206989
v 14.031388 83.049538 18.893915
v 14.027054 79.723251 20.808664
v 12.923087 80.271149 20.489311
v 12.925472 81.376717 19.853508
v 11.822008 81.930870 19.538498
v 11.817530 83.042763 18.887613
v 12.927782 83.602036 18.569836
v 10.731591 83.585724 18.566072
v 11.830853 84.139374 18.251955
v 10.729739 82.479797 19.209654
v 12.942270 84.683754 17.940889
v 10.742748 84.682556 17.936255
v 11.847087 85.235664 17.619576
v 9.644647 84.123718 18.240063
v 9.646574 83.021400 18.878666
v 14.046637 84.149521 18.258896
v 9.650815 85.226677 17.616938
v 10.752159 85.787560 17.308132
v 12.959031 85.783752 17.305922
v 14.064032 85.228561 17.624727
v 8.551121 83.553978 18.557863
v 8.540572 84.657478 17.903463
v 11.853164 86.325058 16.992508
v 15.169578 83.593552 18.593529
v 15.172706 84.699745 17.950888
v 16.242079 83.050217 18.895893
v 19.486879 78.110199 21.780560
v 10.615171 72.615158 24.895695
v 19.499607 79.202446 21.147001
v 20.605124 77.545006 22.121292
v 20.610601 78.651207 21.479233
v 21.715639 76.974335 22.445290
v 21.712637 78.084435 21.818996
v 20.630892 79.736229 20.838202
v 21.735012 79.187653 21.167040
v 22.826172 77.522034 22.146532
v 22.850540 78.630661 21.505022
v 22.856953 79.729980 20.861671
v 21.755690 80.272324 20.530331
v 23.969547 78.070648 21.828711
v 22.871845 80.824135 20.225731
v 20.659546 80.801956 20.221752
v 21.775709 81.368843 19.901491
v 23.974113 79.175980 21.202631
v 19.569885 80.225662 20.531361
v 19.563761 81.325584 19.903011
v 20.665367 81.885437 19.595272
v 19.577232 82.427589 19.275450
v 18.470699 81.871597 19.590563
v 20.680717 82.981094 18.971663
v 21.786432 82.433548 19.291523
v 18.474102 80.761551 20.226200
v 21.787376 83.524055 18.667818
v 20.697878 84.072708 18.333897
v 19.591064 83.523056 18.645458
v 18.501495 84.069611 18.323839
v 18.494064 82.953926 18.951948
v 19.615673 84.619995 18.016045
v 20.719305 85.169052 17.712502
v 21.813705 84.613319 18.032164
v 18.518967 85.159035 17.694101
v 19.633129 85.720818 17.393015
v 23.972338 80.273422 20.553381
v 18.490976 79.659439 20.873573
v 18.528370 86.262581 17.055592
v 17.417646 85.695374 17.364576
v 17.424788 84.595657 18.022053
v 22.894926 82.955360 18.980850
v 22.898603 84.058311 18.360548
v 18.426575 72.040802 25.291470
v 20.633028 72.041649 25.295551
v 19.529816 71.484459 25.614994
v 9.550403 70.921501 25.868231
v 13.985661 78.636604 21.444887
v 17.195147 67.139664 28.108315
v 9.630629 81.911911 19.527437
v 10.740269 81.364861 19.861275
v 9.633914 80.793785 20.175793
v 8.523189 81.338661 19.842543
v 8.536738 82.454773 19.201618
v 10.753772 80.237289 20.508793
v 9.641104 79.665955 20.812923
v 8.528703 80.217438 20.485693
v 11.879756 80.790298 20.204460
v 11.875885 79.679543 20.842268
v 10.766842 79.110237 21.145132
v 13.001666 79.118774 21.163347
v 11.888264 78.554222 21.475889
v 9.667974 78.545403 21.466354
v 10.774963 77.988655 21.787973
v 13.001728 77.994827 21.799978
v 11.900926 77.443573 22.114855
v 8.581203 79.099884 21.153021
v 8.570176 77.979996 21.785797
v 9.672766 77.421097 22.096418
v 7.413243 81.881500 19.516039
v 7.421176 80.767784 20.169758
v 7.467866 79.642120 20.821665
v 7.481615 78.538742 21.472614
v 22.834553 76.412415 22.772749
v 21.743792 75.864296 23.096687
v 9.665301 86.328842 16.969189
v 8.552586 85.769241 17.289513
v 14.079675 86.334923 16.986322
v 15.185365 85.780258 17.313076
v 8.573113 86.872810 16.660707
v 7.460554 85.205399 17.605743
v 7.461807 86.311760 16.966322
v 15.198600 86.871613 16.669041
v 12.982850 86.883156 16.670612
v 14.093936 87.442787 16.353544
v 7.474314 87.416023 16.329260
v 14.105141 88.541420 15.710623
v 12.993491 87.986343 16.024414
v 7.486200 88.521347 15.689971
v 15.224821 89.077698 15.420667
v 15.222970 87.969055 16.033806
v 8.618881 89.077477 15.385728
v 8.613335 87.955551 16.016331
v 6.383451 87.954636 16.012926
v 6.379539 89.063049 15.362731
v 7.498811 89.626419 15.050570
v 13.010037 89.085114 15.385353
v 14.117140 89.646301 15.092562
v 6.376132 86.845657 16.650742
v 15.223313 90.191566 14.769978
v 13.018284 90.180847 14.756283
v 14.126934 90.749092 14.463801
v 5.279056 87.388344 16.325048
v 13.035594 91.300972 14.154790
v 11.923811 90.723328 14.435716
v 11.922544 89.605949 15.060528
v 10.830589 91.270607 14.121391
v 11.943322 91.842903 13.822135
v 10.832726 90.153366 14.745415
v 10.846999 92.377983 13.494127
v 9.739487 91.818329 13.804142
v 9.738341 90.701981 14.437732
v 5.281169 86.286728 16.986280
v 6.393774 85.730263 17.305435
v 11.915511 88.519333 15.701296
v 13.029460 92.398331 13.493243
v 14.149729 91.845528 13.814394
v 4.188266 86.834518 16.662510
v 5.294180 88.492813 15.690787
v 4.189073 87.942528 16.015688
v 3.087691 86.266464 16.985872
v 4.201777 85.709579 17.310049
v 3.086935 87.381416 16.341944
v 3.102908 85.146248 17.633608
v 4.210798 84.592827 17.962599
v 5.327445 85.148315 17.641073
v 5.338028 84.031296 18.294273
v 4.227022 83.471069 18.609045
v 3.111354 84.024521 18.282175
v 6.455045 84.582970 17.960861
v 5.346314 82.903183 18.926258
v 3.129446 82.914146 18.937065
v 2.017003 83.467270 18.599804
v 2.015116 84.575600 17.955917
v 4.231621 82.348648 19.243578
v 2.029713 82.349854 19.246714
v 3.145608 81.792374 19.570869
v 14.148846 92.934616 13.166339
v 13.050412 93.493835 12.849516
v 11.941209 92.949142 13.177062
v 11.883976 87.420059 16.339136
v 10.822470 87.954910 16.027525
v 10.821784 89.063583 15.382591
v 6.462337 83.464134 18.609207
v 16.339464 89.623001 15.090704
v 16.342865 88.512444 15.747382
v 8.631822 90.184761 14.747537
v 6.465337 82.335548 19.246525
v 5.361623 81.784737 19.575197
v 16.334663 87.406166 16.361086
v 1.983843 85.699196 17.308939
v 1.993506 86.817802 16.673344
v 16.321222 86.313858 17.004524
v 9.687090 87.410995 16.322903
v 23.942774 76.955261 22.464138
v 5.279140 89.624657 15.066930
v 25.062656 77.499062 22.149254
v 25.066429 76.396248 22.795990
v 23.964809 75.845955 23.116161
v 25.080462 78.601311 21.535519
v 26.187937 76.943535 22.476837
v 26.183527 78.047768 21.847855
v 4.207579 89.049690 15.393581
v 8.647711 91.259209 14.137990
v 17.405197 83.510742 18.650793
v 0.918843 81.781410 19.570005
v 2.045412 81.230476 19.899115
v 16.335428 85.204613 17.659126
v 17.436991 86.862610 16.697447
v 3.180873 80.657219 20.214216
v 2.055979 80.106544 20.545557
v 0.939859 80.662498 20.219988
v 3.178330 79.549088 20.880606
v 15.271390 93.478409 12.840186
v 14.153387 94.034470 12.518431
v 15.262081 92.360352 13.480881
v 15.285669 94.592155 12.216312
v 16.395653 92.915894 13.172291
v 16.397032 94.035217 12.544462
v 15.299825 95.698235 11.587531
v 17.523407 94.592598 12.248969
v 17.518280 93.476685 12.876353
v 16.413809 95.147018 11.929160
v 16.411915 91.797165 13.809640
v 18.628733 94.033249 12.573554
v 18.636616 92.914948 13.197843
v 17.528406 92.348938 13.504599
v 19.741066 94.566605 12.254201
v 19.739479 93.466568 12.900753
v 18.632002 95.121597 11.927541
v 19.758640 92.341942 13.536435
v 20.861870 92.897713 13.222184
v 20.861456 94.010101 12.585367
v 19.752720 95.672020 11.620947
v 17.534426 95.669960 11.608991
v 18.645523 96.222046 11.298877
v 21.984173 94.555481 12.277296
v 21.990475 93.444160 12.912231
v 20.881403 95.118576 11.971589
v 20.870485 91.776573 13.861917
v 23.111986 93.981728 12.592586
v 23.119629 92.882912 13.240675
v 22.012955 92.330734 13.554431
v 20.885706 90.655380 14.515802
v 19.778393 91.216255 14.183344
v 22.012503 91.198296 14.207258
v 22.006163 90.089279 14.839794
v 20.902180 89.532845 15.164940
v 19.791584 90.090263 14.836686
v 22.031002 88.968498 15.502120
v 20.918818 88.405861 15.820548
v 19.809368 88.970337 15.491030
v 18.694365 89.522758 15.155005
v 18.696930 90.629234 14.517963
v 20.939573 87.293076 16.485209
v 22.048393 87.839249 16.160625
v 19.828468 87.844231 16.154505
v 17.599577 90.067749 14.841489
v 17.603306 88.958130 15.495754
v 18.717806 88.399223 15.821289
v 18.688204 91.756882 13.860709
v 23.165705 88.402222 15.845484
v 23.172329 89.522133 15.196686
v 23.143400 90.639740 14.548504
v 23.147156 91.767830 13.919203
v 23.168352 87.276894 16.499969
v 22.066151 86.726723 16.816935
v 24.273954 90.081444 14.883211
v 24.278337 91.204742 14.243325
v 17.608458 91.166649 14.191381
v 18.718744 87.273262 16.487171
v 17.610729 87.829018 16.142658
v 19.848278 86.731667 16.813995
v 14.192652 95.141029 11.898809
v 16.495029 90.601601 14.498847
v 22.071629 85.599327 17.461910
v 20.972963 86.161224 17.142895
v 23.184368 86.162125 17.163866
v 20.888176 96.204994 11.324159
v 21.999031 95.655602 11.646993
v 24.290684 86.699791 16.837952
v 24.292660 85.591652 17.495855
v 23.186453 85.031250 17.798361
v 13.058556 94.589951 12.212781
v 24.287989 84.464333 18.129345
v 23.125669 96.202705 11.340626
v 23.136326 95.094597 11.970923
v 25.402842 84.995705 17.830410
v 25.398064 83.894669 18.468954
v 24.296131 83.348457 18.768213
v 22.005308 96.745819 11.009762
v 19.793310 96.751282 11.003054
v 23.122393 97.300537 10.705400
v 20.906336 97.292145 10.693488
v 22.013895 97.851997 10.375025
v 22.027897 98.944183 9.748257
v 20.911955 98.396278 10.059758
v 23.132244 98.390289 10.076894
v 22.039429 100.054604 9.130049
v 20.935404 99.492653 9.434299
v 23.146608 99.488297 9.453547
v 24.242189 98.936035 9.790050
v 24.239876 97.819664 10.405193
v 23.165424 100.593254 8.842628
v 24.267714 100.032883 9.150719
v 19.816370 98.938240 9.731080
v 19.817417 97.829674 10.372596
v 25.411709 100.597176 8.863598
v 25.390274 99.466599 9.482816
v 24.290764 101.132843 8.525766
v 25.347342 98.356934 10.108512
v 22.049934 101.157471 8.497016
v 25.410992 82.788116 19.101240
v 24.303844 82.229408 19.403463
v 24.321999 88.972473 15.546874
v 25.417303 101.686394 8.219295
v 6.224037 75.910637 22.974440
v 7.325908 76.479179 22.678473
v 6.223503 74.817139 23.621830
v 6.230872 77.015083 22.349464
v -18.698362 80.620148 20.143070
v -19.811926 81.168083 19.800220
v 7.353644 77.562714 22.038866
v 5.139875 77.561981 22.026026
v 6.253309 78.112701 21.710161
v 8.469500 77.004974 22.372164
v -23.146194 70.706230 25.865158
v -32.995358 77.894218 21.599211
v -34.077305 78.431847 21.268593
v -34.079243 79.536736 20.640760
v -25.275242 80.649467 20.066946
v -34.114166 64.167671 29.526909
v -35.172745 78.989700 20.930626
v -35.170471 80.085518 20.306147
v -34.071270 80.649658 20.013575
v -24.170633 81.227516 19.759636
v -36.259766 80.643463 19.980772
v -36.268810 79.543831 20.608437
v -35.158566 81.199379 19.683987
v -24.161877 82.335480 19.104259
v -25.264559 81.776154 19.413570
v -23.056921 81.795174 19.438429
v -23.036467 82.909843 18.785686
v -24.156857 83.453552 18.468157
v -25.267532 82.895248 18.770374
v -23.056412 80.697281 20.077848
v -25.260952 84.011696 18.140512
v -26.366676 83.448135 18.434189
v -26.363235 82.340187 19.049156
v -37.364117 80.101318 20.287354
v -26.355185 81.225769 19.708815
v -34.048283 81.760246 19.354517
v -21.943266 81.269608 19.755409
v -37.372494 79.009003 20.921501
v -36.261322 78.448959 21.245676
v -37.359043 77.925026 21.547756
v -38.465973 78.475784 21.245028
v -38.467007 79.569427 20.599928
v -39.563187 79.036423 20.930212
v -39.554386 77.931679 21.556320
v -38.448708 77.380310 21.867495
v -40.657825 78.499359 21.249413
v -40.645210 77.386826 21.869543
v -39.547546 76.831528 22.178995
v -41.752666 77.953033 21.557480
v -41.754150 79.060951 20.926903
v -40.638912 79.608559 20.576702
v -42.849846 77.412209 21.860476
v -41.769524 76.860878 22.181248
v -42.835831 78.514580 21.243284
v -40.647121 76.298035 22.503483
v -42.845257 76.320961 22.482246
v -41.763184 75.780693 22.798578
v -39.535114 75.750763 22.800640
v -40.655102 75.245468 23.102524
v -39.537548 74.670700 23.445095
v -38.426228 75.213570 23.123062
v -38.415852 74.128754 23.758984
v -39.521542 73.584839 24.074930
v -40.632103 74.132942 23.751369
v -38.432907 76.315170 22.478014
v -41.730610 74.701538 23.425856
v -41.730648 73.596825 24.064167
v -40.624989 73.045143 24.388361
v -42.828529 75.267242 23.105688
v -42.829250 74.164444 23.719969
v -39.517544 72.511436 24.693556
v -40.624718 71.962204 25.000271
v -41.707829 72.497238 24.691420
v -38.408726 71.964806 24.998945
v -38.406170 73.070610 24.367514
v -39.516178 71.426926 25.323261
v -37.313801 73.587769 24.084387
v -39.504509 70.329735 25.945074
v -40.607628 70.882629 25.633324
v -38.396149 70.878571 25.635818
v -37.307907 74.688911 23.449303
v -41.712181 71.428459 25.304920
v -43.929203 75.791290 22.802841
v -43.936195 76.880028 22.167145
v -42.815392 71.982544 25.015844
v -42.818470 70.902931 25.622385
v -41.713654 70.361938 25.939615
v -43.904240 71.442482 25.324270
v -43.887650 72.544365 24.693413
v -42.798843 73.097626 24.374245
v -43.937061 78.000420 21.523769
v -45.033859 77.452164 21.851290
v -45.030182 76.347298 22.492411
v -43.924961 79.113037 20.893499
v -45.013180 78.559715 21.202715
v -45.012959 79.666901 20.569344
v -42.815144 79.671494 20.587744
v -43.911266 80.220467 20.263622
v -37.293499 72.528137 24.676167
v -37.299114 71.425766 25.316444
v -40.608166 69.797638 26.263329
v -38.397987 69.789246 26.266542
v -39.512760 69.251747 26.592220
v -43.917145 74.738396 23.412933
v -36.185970 71.986382 24.994703
v -37.270641 70.317482 25.933619
v -45.010311 75.303612 23.095627
v -45.013309 74.219475 23.737989
v -37.279610 69.242752 26.580160
v -36.157532 70.881508 25.631367
v -36.169468 69.788841 26.262123
v -46.102123 75.859787 22.773733
v -46.094379 74.763893 23.402872
v -43.912369 73.661560 24.050299
v -46.092407 73.672333 24.031448
v -44.992939 73.120399 24.358625
v -44.990311 72.002579 25.006306
v -43.908382 70.357841 25.956196
v -46.071289 72.573029 24.655781
v -44.982014 70.930588 25.627569
v -46.077126 71.456795 25.304665
v -47.165115 73.130219 24.332916
v -47.153988 72.027367 24.955843
v -46.078976 70.384926 25.947601
v -47.173786 70.922821 25.618427
v -48.258080 72.585266 24.638880
v -48.256256 71.492256 25.285406
v -44.976826 69.849045 26.248043
v -48.248074 73.699120 24.002691
v -47.151192 74.242867 23.701326
v -35.070324 70.358299 25.962524
v -35.074146 69.260025 26.589504
v -36.168919 68.706581 26.899120
v -35.212482 64.742928 29.214439
v -34.105049 65.284164 28.881567
v -35.208820 63.628906 29.840805
v -36.297375 64.178841 29.503597
v -36.312717 63.087112 30.147627
v -35.211960 62.539963 30.456467
v -36.284706 65.289124 28.866276
v -37.387833 64.730438 29.180264
v -37.406654 63.645546 29.829975
v -34.091438 63.092251 30.143068
v -35.212391 65.860001 28.551334
v -36.313911 61.993370 30.751064
v -37.407158 62.549129 30.459188
v -34.084442 61.999184 30.768078
v -46.125465 76.913246 22.176138
v -37.314701 75.772583 22.802498
v -15.610862 86.699387 16.658041
v -15.610759 85.582085 17.296688
v -14.483628 87.251434 16.343613
v -16.709723 86.138016 16.947123
v -16.706861 87.239906 16.303720
v -15.591244 87.803528 16.000374
v -17.837006 87.806305 15.991481
v -16.718845 88.364670 15.675637
v -17.820007 86.704384 16.631891
v -15.585609 88.923965 15.351019
v -14.459961 88.366562 15.669410
v -17.815859 85.590645 17.252678
v -18.917330 86.143791 16.933598
v -18.920601 87.269974 16.319782
v -17.834578 88.930336 15.332115
v -18.952007 88.366760 15.655538
v -16.702059 85.040871 17.569380
v -17.808533 84.490669 17.895582
v -18.932419 85.047737 17.573013
v -20.010998 86.697647 16.602098
v -20.019201 85.588272 17.240910
v -21.125296 86.148186 16.903023
v -21.118969 87.266632 16.281128
v -20.005699 87.825409 15.971376
v -21.111151 85.036514 17.541058
v -22.231365 86.711189 16.589636
v -22.229692 87.828514 15.947051
v -21.110397 88.386757 15.634044
v -19.990261 88.945488 15.319353
v -22.211451 88.940338 15.291392
v -21.106060 89.502945 14.992096
v -23.342867 87.273956 16.246864
v -23.334108 88.387726 15.609162
v -19.986372 90.063225 14.664223
v -22.201422 90.047752 14.636872
v -21.090658 90.608536 14.335133
v -18.878433 89.513771 14.996507
v -22.225962 85.589264 17.213619
v -23.330578 89.489609 14.931692
v -17.607361 80.064758 20.471163
v -28.214533 163.642197 -28.101254
v 39.786545 131.153458 -8.240633
v 40.893314 131.707855 -8.543990
v -25.356670 68.488518 27.087776
v -56.915512 145.013168 -16.919758
v -22.240307 151.817459 -21.196512
v -56.923813 143.922531 -16.284334
v -58.026196 144.474701 -16.606052
v -58.024769 145.582840 -17.232246
v 22.880135 75.291687 23.448988
v 25.077806 75.284462 23.435770
v -59.130817 146.150223 -17.555748
v -58.020607 146.703339 -17.873106
v -59.136234 145.036758 -16.925533
v -59.135311 147.280304 -18.205154
v -60.246925 146.720123 -17.893511
v -60.255020 145.595062 -17.245354
v -59.147419 143.941315 -16.294233
v -60.249191 144.498795 -16.604429
v 23.977398 74.740807 23.763588
v -58.045013 143.400558 -15.974285
v -59.145523 142.842102 -15.663969
v -60.257389 143.408646 -15.975000
v -28.524403 85.701088 17.123968
v 27.791925 125.674057 -5.319669
v -60.267143 142.307526 -15.346011
v -61.368084 142.872070 -15.657600
v -61.361389 143.983734 -16.299049
v 43.083435 136.183578 -11.059793
v 29.786041 130.486542 -7.989673
v 49.032898 177.495499 -35.683464
v 50.190796 176.925690 -35.345322
v 47.842316 176.898880 -35.403137
v 47.835815 178.057098 -36.105915
v 53.041039 139.872589 -13.203660
v 46.659760 177.426773 -35.802166
v 46.679871 176.233917 -35.072269
v 49.012878 178.699951 -36.404747
v 47.833618 179.305756 -36.818069
v 46.584820 178.670975 -36.471828
v -4.159854 66.761520 28.241297
v -5.264482 67.318855 27.926458
v 39.574402 174.702271 -33.924263
v 39.576996 175.893463 -34.628281
v -17.562477 64.698700 29.389128
v -50.266792 142.757736 -15.656254
v 36.435181 140.681915 -13.642125
v 9.760168 97.345604 10.602284
v 8.653897 96.787186 10.920493
v -37.696812 94.767799 11.814338
v -37.702744 93.671066 12.428041
v -36.603535 95.325256 11.502784
v -25.651201 147.021179 -18.422068
v -20.013803 84.482933 17.879679
v -46.969517 155.511658 -22.982674
v -49.174511 155.523300 -22.989305
v -48.082783 156.071945 -23.292486
v -61.353138 145.066818 -16.935934
v 4.311698 80.105736 20.560001
v 4.312783 81.215302 19.914223
v 0.428952 65.528496 28.959970
v 2.661306 65.534286 28.960678
v 1.543034 64.971306 29.267906
v 2.677765 64.420341 29.607544
v 3.792857 64.979042 29.295959
v 3.797263 63.859688 29.933474
v 2.692159 63.302998 30.254225
v 3.804221 62.745026 30.566755
v 2.699156 62.193630 30.892193
v 1.574470 63.849216 29.920990
v 1.585921 62.749226 30.566544
v 0.471268 64.398232 29.612062
v 0.477877 63.288494 30.256269
v 4.915436 62.171986 30.882635
v 3.813021 61.630287 31.215055
v 4.931906 63.301727 30.271093
v 0.488108 62.180752 30.890390
v 1.598797 61.635490 31.226501
v -24.598907 185.734055 -41.035709
v 2.709840 61.078117 31.546244
v -23.387970 186.351334 -41.386284
v -43.639824 144.869507 -16.952938
v 51.914616 135.981705 -10.969498
v 18.478882 182.069275 -38.134781
v 9.977448 186.228378 -40.774734
v 8.765790 185.613922 -40.400219
v 8.767670 186.801376 -41.142033
v -31.775146 173.793442 -33.964413
v -30.564789 174.376938 -34.352196
v -38.876747 109.444786 3.317705
v -7.590772 127.160789 -6.731228
v 31.923365 141.918793 -14.423766
v 6.136747 151.376144 -20.374449
v 7.259113 150.815628 -20.039305
v -56.720661 131.728317 -9.343302
v -55.606110 131.180786 -9.036325
v -56.722527 132.849548 -9.989987
v -57.832676 132.291260 -9.669441
v -55.611362 132.295319 -9.669732
v -54.495384 131.741135 -9.368595
v -54.501915 130.632034 -8.730484
v -54.512718 132.852539 -10.003982
v -55.608093 133.413528 -10.309199
v -58.931644 131.751022 -9.360914
v -58.935539 132.850357 -9.994820
v -57.837883 133.405197 -10.303886
v -53.404411 133.420105 -10.338255
v -53.395729 132.306427 -9.700151
v -56.725426 133.976364 -10.619849
v -58.941761 133.976212 -10.623489
v -57.833168 134.528549 -10.926014
v -54.520966 133.979950 -10.636116
v -56.723438 135.098251 -11.236223
v -58.940941 135.099792 -11.245078
v -57.820690 135.647873 -11.554296
v -60.041088 134.539230 -10.949223
v -26.961639 172.542252 -33.337276
v -60.050068 133.432877 -10.322104
v 62.680408 154.637024 -22.143684
v -25.286871 55.395420 34.681103
v -26.398708 57.039017 33.707466
v -26.384470 55.942173 34.353119
v -26.380259 54.842484 34.969254
v -25.274338 54.302162 35.287228
v -24.170082 54.854626 34.977505
v -27.485016 55.389648 34.639713
v -27.484177 54.298389 35.276859
v -26.377647 53.753868 35.596439
v -25.283430 53.216660 35.933659
v -24.171858 53.766140 35.609543
v -23.070616 54.318600 35.320057
v -23.054008 55.431850 34.700661
v -26.383129 52.666306 36.232769
v -25.290525 52.119179 36.550762
v -24.183947 52.686893 36.254356
v -23.079021 53.244415 35.945141
v -23.079508 52.173626 36.599190
v -21.962746 52.714535 36.267036
v -21.980419 53.811066 35.636612
v -24.183418 51.606567 36.889526
v -21.951054 54.889633 35.006275
v 9.747470 89.598015 15.081820
v -21.116852 123.711441 -4.791104
v 5.062133 135.102966 -11.114271
v -41.042072 106.242653 5.170514
v 36.708347 117.795677 -0.836676
v 37.825943 118.374695 -1.121151
v 35.612274 118.347710 -1.148641
v 17.202087 180.349762 -37.090553
v -3.545626 101.761688 8.012879
v 18.393707 178.584839 -35.996262
v 17.210541 181.516235 -37.797428
v 61.681831 157.590454 -23.950129
v 62.809307 159.319962 -24.950325
v 62.820621 158.167297 -24.286333
v 62.846020 162.738388 -27.005808
v 62.846622 161.591187 -26.327925
v 9.739136 88.510048 15.697721
v 61.694523 163.317657 -27.343895
v -53.637817 151.156296 -20.445448
v -0.670075 115.926613 -0.179709
v -40.135712 174.526733 -34.136028
v 7.473829 84.087135 18.253811
v -40.128723 173.334076 -33.456425
v -40.115356 175.734344 -34.851284
v -41.302826 175.138809 -34.481979
v -41.326385 173.963318 -33.764576
v -40.130554 172.155670 -32.767609
v -41.316864 172.772110 -33.091591
v -42.507874 173.384674 -33.420284
v -41.304688 171.604126 -32.413994
v -42.493958 172.203491 -32.744316
v -41.312805 176.336975 -35.184933
v -40.120911 176.931366 -35.554764
v -43.675293 172.809677 -33.076344
v -43.674011 171.629913 -32.393902
v -42.500702 171.034210 -32.050358
v -38.929077 177.527802 -35.918930
v -43.676239 170.460083 -31.707155
v -42.487915 169.868805 -31.372812
v -41.302795 170.451920 -31.732327
v -41.294647 169.281494 -31.067938
v -42.472961 168.700958 -30.715254
v -43.663208 169.294586 -31.025492
v -40.111694 169.873184 -31.430061
v -40.150269 168.677383 -30.737339
v -41.320923 168.100891 -30.396292
v -38.946838 169.271362 -31.117949
v -40.076935 171.080185 -32.131546
v -41.317108 177.535767 -35.888092
v -40.124420 178.119751 -36.252316
v -44.857025 171.059738 -32.053898
v -44.854492 169.886597 -31.358694
v 52.486240 157.648941 -23.833189
v -25.610119 147.886322 -18.922812
v -0.154887 81.209465 19.900995
v 53.640984 159.362549 -24.883150
v 0.407025 108.705986 3.990746
v -7.572777 151.412994 -20.728626
v -8.686962 150.830185 -20.436460
v -6.443450 150.857025 -20.387299
v -48.958187 129.953140 -8.387777
v 17.381754 82.419205 19.276560
v -0.768930 70.574364 26.054108
v 0.333110 70.014244 26.381601
v 33.892551 152.216537 -20.398083
v 35.022713 150.516174 -19.397354
v 19.880863 116.655823 -0.385447
v 20.988663 118.348152 -1.319493
v 19.877958 117.777458 -1.020364
v -42.453869 155.439377 -23.030748
v -42.449398 156.557281 -23.678122
v -43.576824 156.023972 -23.332167
v -43.584900 154.901352 -22.683876
v 18.769838 118.315269 -1.341889
v 18.779547 117.202789 -0.702022
v 19.877188 118.891266 -1.645195
v -18.856400 152.427902 -21.529295
v 19.881435 120.009087 -2.263238
v -19.978872 152.982162 -21.864666
v 18.775793 119.437347 -1.965733
v 20.991982 120.567719 -2.567065
v 20.994066 119.449966 -1.943256
v 17.682081 118.865814 -1.662709
v 22.110657 120.013939 -2.231515
v 22.112305 121.129517 -2.866015
v 17.677385 119.976448 -2.302608
v 18.781271 120.544014 -2.596937
v -21.113750 152.420227 -21.535892
v 4.937671 64.414650 29.640640
v 6.068505 63.862526 29.966673
v 6.058088 62.739532 30.589945
v -29.880190 90.970688 14.045259
v 38.644974 142.854462 -14.882817
v 7.190083 63.296463 30.285799
v 7.190204 62.185329 30.933882
v 6.074406 61.618931 31.237932
v 8.312491 63.838112 29.997721
v 8.318099 62.733910 30.621305
v 7.223806 64.372070 29.669834
v 8.320816 64.926651 29.342346
v 9.423967 63.275532 30.322491
v 9.417537 64.375114 29.665152
v 7.240650 65.459244 29.030598
v 6.147350 64.918297 29.359228
v 7.253289 66.563881 28.394384
v 6.148087 65.999748 28.705389
v 8.358665 66.013145 28.721170
v -29.889242 92.082603 13.407010
v -30.986725 91.518250 13.703415
v 5.064816 65.437042 29.030098
v 6.156044 67.107407 28.065418
v 9.441296 65.471069 29.020922
v -23.338669 86.178329 16.876925
v -24.453907 86.731522 16.558006
v -24.440413 87.844810 15.902600
v 18.470144 115.328499 0.347319
v 6.316978 81.313782 19.843321
v -25.550982 88.415932 15.594096
v -24.437237 88.962234 15.271486
v -25.545696 87.306816 16.204500
v -13.134001 67.982643 27.491684
v 7.425066 82.989738 18.884605
v -13.134032 69.098724 26.854635
v -53.451637 134.524536 -10.964635
v -12.005472 69.653053 26.530037
v -12.000903 68.540352 27.184639
v -10.876879 69.089569 26.850420
v -13.118960 70.204041 26.199026
v -9.758670 68.550774 27.188288
v -29.673332 71.944237 25.068296
v -30.779667 71.395134 25.383177
v -8.634270 69.111969 26.870638
v -29.664948 73.060387 24.437077
v -30.767498 72.507736 24.751122
v -28.558807 72.512016 24.772461
v -30.762316 73.615921 24.111191
v -31.865952 73.057495 24.414944
v -31.868629 71.965225 25.049482
v -31.888268 70.853226 25.685974
v -30.778763 70.295502 26.005236
v -32.961918 72.518852 24.714127
v -32.961086 71.420341 25.342152
v -34.063313 71.976158 25.014593
v -34.058243 73.069946 24.381790
v 62.781227 155.785126 -22.858742
v 61.631622 156.360748 -23.199696
v -32.955021 73.621696 24.067940
v 62.806522 156.898926 -23.540747
v -34.054871 74.179604 23.747467
v -32.948803 74.727371 23.434410
v 63.968189 156.314804 -23.186342
v 63.974094 157.457413 -23.875834
v 65.115685 156.863968 -23.533569
v 65.119041 155.726135 -22.845749
v 66.261017 156.282944 -23.186260
v 63.961773 155.162384 -22.502487
v 66.273758 155.137756 -22.512674
v 67.407982 156.835541 -23.534447
v 67.411949 155.693649 -22.854179
v 66.265762 157.407623 -23.866804
v 65.109795 154.570374 -22.162844
v 68.560783 157.393204 -23.863846
v 68.561386 156.248932 -23.195942
v 67.408386 157.967621 -24.207659
v 68.572662 155.086365 -22.507044
v 69.725563 155.667511 -22.858253
v 68.565407 158.521133 -24.549456
v 67.408821 159.105133 -24.881506
v 66.260521 158.533142 -24.516167
v 69.714851 156.817673 -23.530493
v 66.260979 159.658661 -25.193800
v 65.105759 159.101547 -24.844833
v 70.880150 157.369476 -23.875143
v 70.881020 156.230423 -23.182034
v 65.101913 160.238785 -25.514292
v 69.718323 157.949371 -24.213190
v 72.043343 156.783783 -23.515934
v 72.046104 155.638474 -22.833693
v 70.892746 155.069550 -22.495001
v 63.945587 159.663239 -25.178268
v 73.205597 156.194672 -23.159586
v 73.199493 155.055466 -22.484480
v 74.340485 155.613312 -22.814634
v 72.033508 154.475357 -22.167940
v 74.330162 154.460815 -22.156736
v 73.196388 153.898941 -21.817003
v 74.344803 156.735703 -23.486715
v 75.419693 154.995316 -22.441339
v 74.330330 153.360886 -21.498993
v 75.416962 153.895828 -21.834398
v 75.489975 156.166245 -23.136580
v 63.955307 158.518097 -24.503225
v 65.106178 157.936188 -24.174412
v 62.801674 160.220535 -25.492794
v 63.943016 160.780350 -25.833439
v 72.045311 153.367188 -21.496962
v 73.206604 157.318481 -23.834635
v 70.941719 153.917007 -21.823977
v 72.029709 157.918091 -24.196754
v 70.879761 158.489456 -24.529295
v 70.876587 159.615707 -25.190868
v 69.734886 159.045410 -24.868061
v 72.030785 159.038834 -24.862137
v 69.733978 160.184097 -25.532049
v 68.590569 159.605591 -25.188635
v 68.582169 160.744705 -25.844212
v 73.187859 158.473984 -24.520269
v 67.441193 160.171066 -25.514648
v 76.650238 156.730621 -23.473972
v 75.493446 157.301559 -23.811747
v 76.640068 155.579849 -22.785837
v 76.651443 157.858521 -24.148302
v 75.500381 158.434082 -24.488152
v 74.342911 157.853714 -24.138716
v 72.041908 152.275940 -20.856035
v 73.126198 152.808655 -21.171974
v 70.963394 152.816055 -21.173002
v 73.140793 151.713257 -20.515961
v 72.043411 151.167923 -20.201628
v 70.952477 151.709900 -20.523909
v 73.194313 159.596527 -25.192888
v 74.222420 152.248657 -20.835075
v 72.040810 160.169495 -25.527960
v 73.200714 160.718445 -25.846354
v 72.048637 161.305130 -26.193665
v 70.889267 160.727280 -25.843317
v 74.341354 159.016785 -24.833967
v 74.337524 160.152451 -25.509817
v 75.484016 159.583450 -25.153492
v -31.850826 74.187500 23.761290
v 75.475632 160.710495 -25.822500
v 69.716377 154.496246 -22.169338
v 76.623474 158.999191 -24.806852
v 76.628769 160.136566 -25.484715
v 66.259804 160.791336 -25.866056
v 65.104958 161.369949 -26.204586
v 6.518829 184.707123 -39.851933
v 69.871170 153.350601 -21.475601
v 69.874901 152.256653 -20.835640
v 7.286077 111.971992 2.141454
v 0.392148 74.421349 23.835115
v -26.654230 86.763649 16.514521
v -26.648676 87.872932 15.864686
v -25.545469 86.217773 16.850153
v -26.655743 88.989815 15.223367
v -26.642658 85.673424 17.148645
v -27.753035 86.224731 16.828424
v -26.646795 84.581627 17.780571
v -25.530556 85.139343 17.479822
v -27.747599 85.134491 17.460394
v -27.732283 84.037895 18.088577
v -19.799286 177.334702 -36.100491
v -21.009064 177.927460 -36.454922
v -37.326424 76.874046 22.147320
v -36.221954 77.438362 21.825705
v -36.220329 76.339493 22.457264
v -46.953903 156.633606 -23.646540
v -48.067535 157.176208 -23.956322
v -54.684254 137.262650 -12.488043
v -45.839630 157.199478 -23.977478
v -45.830822 156.079422 -23.322330
v -46.971134 157.762405 -24.298618
v -44.709988 156.634003 -23.671555
v -44.718563 155.520096 -23.018421
v -45.829994 154.968521 -22.691267
v -49.177189 156.631912 -23.630880
v -21.112602 83.935722 18.189617
v -22.215708 84.486687 17.862751
v -8.645825 154.013672 -22.283207
v -6.393393 67.876694 27.592791
v -31.177216 118.775375 -2.049887
v 47.500301 139.462311 -12.978045
v -62.453739 143.450790 -15.996425
v -62.458801 144.544342 -16.636105
v -4.459564 182.883392 -38.968143
v -4.489594 181.713440 -38.206219
v -37.280025 68.168388 27.206001
v 11.960653 94.026352 12.531100
v -38.378338 68.705276 26.882542
v 50.198151 178.075806 -36.018005
v 25.365316 112.823914 1.861825
v -25.278778 69.767990 26.375374
v -16.518196 72.869186 24.659292
v -24.153440 70.339226 26.060633
v -7.591102 118.187286 -1.546161
v -24.141455 71.453682 25.403875
v 14.047177 106.338867 5.433454
v 15.225288 91.276443 14.124903
v -41.272705 166.804199 -29.634106
v -2.983096 55.372715 34.804279
v 6.228976 105.786324 5.702833
v 27.733694 132.487122 -9.135924
v 17.337984 117.015785 -0.606603
v 15.164172 108.007774 4.507263
v -18.859913 153.556747 -22.193947
v 0.274230 122.146683 -3.763000
v -14.569348 102.865601 7.309905
v -19.782564 67.962204 27.443218
v -12.124609 129.375641 -8.037905
v 49.802357 132.596069 -9.041744
v 49.800102 133.693558 -9.655700
v 50.897522 134.244202 -9.967551
v -14.336747 127.117676 -6.758110
v -13.226607 128.805176 -7.722263
v -14.349688 128.244690 -7.398764
v 22.901920 81.874084 19.617989
v -61.362694 146.174637 -17.588352
v -61.355198 147.275757 -18.224710
v -60.256302 147.828461 -18.531363
v -62.475250 145.635834 -17.278625
v -62.470032 146.738876 -17.929493
v -59.156475 148.390976 -18.857777
v -61.367428 148.394577 -18.856424
v -60.260880 148.950470 -19.167860
v -62.480694 147.860931 -18.562702
v -63.575317 146.204498 -17.614326
v -63.584679 147.310760 -18.248924
v -62.480167 148.986023 -19.201092
v -63.577435 148.430466 -18.890739
v -59.164696 149.522156 -19.495070
v -61.374615 149.563431 -19.512159
v -63.575016 149.543823 -19.528904
v -62.468693 150.106873 -19.841997
v -58.057911 148.960312 -19.173691
v -58.056076 147.843414 -18.528193
v -61.362297 150.681030 -20.158678
v -63.579117 150.664581 -20.183435
v -62.464687 151.226883 -20.498003
v -63.580894 145.093460 -16.976187
v -60.264324 150.076874 -19.804708
v -61.368549 151.796143 -20.820129
v -62.479404 152.342896 -21.152269
v -63.583351 151.793030 -20.832859
v -58.056152 150.067535 -19.810122
v -64.702339 151.255676 -20.528095
v -64.708160 152.358871 -21.174263
v -63.585182 152.910248 -21.488091
v -64.712074 153.479401 -21.824999
v -65.817337 152.918243 -21.516943
v -65.815544 151.812790 -20.887722
v -64.697632 150.169571 -19.909111
v -65.796104 150.711655 -20.236284
v -66.929031 151.265442 -20.581137
v -66.930237 152.379501 -21.208660
v -66.930893 150.183105 -19.948553
v -68.017967 150.721359 -20.285954
v -68.022217 151.812500 -20.911306
v -65.821678 149.649216 -19.615738
v -66.928398 149.097122 -19.304924
v -68.028259 149.646118 -19.640120
v -65.824692 148.571701 -18.981752
v -66.930588 148.019089 -18.671286
v -68.018219 148.553268 -19.006516
v -68.026375 147.480011 -18.368528
v -66.931595 146.940643 -18.042803
v -65.818565 147.496185 -18.356735
v -69.131157 148.032562 -18.705740
v -68.016548 146.393860 -17.755314
v -69.119102 146.937866 -18.068632
v -68.009514 152.916138 -21.554142
v -69.113297 152.355316 -21.248125
v -69.121460 151.261200 -20.619583
v -70.200150 152.897705 -21.600170
v -69.100227 153.459488 -21.895267
v -70.207748 151.803192 -20.959614
v -66.929474 145.849609 -17.420885
v -65.834167 146.403625 -17.740831
v -42.488861 167.527267 -30.032816
v -43.642170 168.133179 -30.371511
v -20.984798 93.198448 12.843812
v 60.545074 171.844116 -32.346775
v -65.496857 131.769180 -9.361910
v -66.589958 130.117722 -8.452127
v -66.589462 131.215637 -9.072762
v -66.581970 129.027267 -7.847243
v -67.675316 129.576202 -8.159669
v -67.667114 130.680511 -8.780853
v -65.492226 128.490906 -7.530274
v -66.583313 127.931747 -7.238822
v -67.668083 128.486481 -7.560722
v -66.587685 132.330124 -9.709764
v -67.673378 131.774811 -9.406702
v -66.584404 133.435349 -10.345359
v -67.685341 132.888107 -10.039850
v -68.768631 132.329376 -9.729348
v -68.765739 131.233475 -9.107827
v -65.486572 132.892212 -10.022088
v -69.851723 131.783981 -9.450548
v -69.854698 132.882065 -10.064369
v -68.767807 133.434830 -10.364122
v -68.747543 130.135605 -8.497144
v -70.946091 132.337540 -9.771358
v -70.946022 133.430801 -10.395489
v -69.850349 133.993347 -10.685764
v -70.954056 131.258652 -9.159146
v -72.025391 131.798187 -9.486355
v -72.022903 132.886871 -10.098139
v -72.039742 130.720337 -8.865189
v -70.945694 130.179520 -8.536288
v -72.018005 133.994415 -10.737445
v -73.120125 133.450287 -10.419779
v -73.113167 132.350739 -9.786609
v -69.843811 130.744522 -8.847380
v -69.850578 129.643753 -8.227173
v -70.941383 129.094513 -7.918732
v -72.034271 129.639709 -8.236205
v -69.845520 128.564056 -7.626236
v -70.930168 128.007507 -7.318727
v -72.018677 128.550568 -7.634318
v -36.248844 89.584373 14.803712
v 70.955109 150.602585 -19.867710
v 72.034325 150.072159 -19.548904
v 73.128830 150.609268 -19.858976
v -45.430481 102.923897 7.048002
v 36.022583 177.570984 -35.733040
v 6.042028 113.713371 1.131136
v 37.205109 178.130219 -36.082905
v 34.852386 178.141907 -36.067093
v 36.030792 178.714645 -36.425507
v 34.850597 179.292496 -36.765976
v -33.025146 175.608521 -34.974083
v -34.197723 176.227539 -35.318993
v -26.990021 183.348160 -39.640038
v -25.794006 185.155457 -40.696014
v -26.999756 184.551804 -40.339085
v -25.779602 186.370453 -41.398949
v -26.986572 185.765701 -41.043957
v -25.778534 187.584946 -42.102573
v -26.992767 186.980698 -41.738148
v -24.564636 186.985626 -41.765400
v 61.696960 171.239105 -31.977804
v -42.511932 176.932175 -35.503613
v -42.498871 178.117416 -36.215347
v -41.383278 145.949921 -17.590273
v 3.095741 88.491997 15.695927
v -43.673798 177.545425 -35.873310
v 3.111812 89.602730 15.066749
v 2.001278 89.041069 15.377256
v 1.999266 87.930023 16.022840
v 2.017300 90.147453 14.743196
v 0.898907 89.585831 15.049884
v 0.892402 88.466904 15.682506
v 2.033145 91.257141 14.109844
v 0.924293 90.692482 14.416402
v -43.685852 176.355362 -35.162506
v -42.506683 175.741287 -34.820301
v 3.143457 90.702377 14.440441
v 28.034943 181.903305 -38.205109
v 28.040833 180.742996 -37.493969
v -7.481257 68.678391 27.122744
v -9.019257 100.048615 8.947294
v -10.952406 75.588776 23.087490
v 46.602600 173.938705 -33.788902
v 46.619476 175.108612 -34.468071
v -14.217221 59.794544 32.189270
v -7.530769 112.632133 1.689807
v -20.992849 99.829659 9.007118
v -20.995800 98.725807 9.653801
v -16.520334 83.930901 18.224237
v 16.284239 84.155289 18.303629
v -33.001732 81.204239 19.674250
v -18.655945 178.011795 -36.503544
v -9.739182 58.688286 32.869534
v -1.899937 71.135498 25.724007
v 55.240025 130.960938 -8.083623
v 56.330929 131.504349 -8.406935
v 56.341980 130.400482 -7.753852
v 55.243240 129.837280 -7.447261
v 56.342014 129.280563 -7.125690
v 57.440193 129.834595 -7.431898
v 57.435211 130.933426 -8.066360
v 57.441128 128.715439 -6.798561
v 56.345009 128.162994 -6.498529
v 55.260464 128.714386 -6.801898
v 58.534054 129.256516 -7.098463
v 58.540176 128.157043 -6.469260
v 57.453255 127.599548 -6.157377
v 58.539360 130.338409 -7.715168
v 59.631096 129.786591 -7.408046
v 59.626328 128.693695 -6.789578
v 56.370396 127.026054 -5.842692
v 57.454033 126.480453 -5.539359
v 58.543270 127.033295 -5.849955
v 55.280251 127.571304 -6.145326
v 57.459049 125.362610 -4.913611
v 58.553814 125.917717 -5.222610
v 56.360207 125.910835 -5.227003
v 58.557240 124.810532 -4.597606
v 59.646252 125.358376 -4.900544
v 59.646721 126.457268 -5.520177
v 55.280151 126.456749 -5.525195
v 59.640980 130.870407 -8.020855
v 58.542252 131.415894 -8.343075
v 60.734535 124.794739 -4.589480
v 59.648785 124.241043 -4.275183
v 59.637920 131.953247 -8.643959
v 58.546242 132.502686 -8.952871
v 57.456692 131.952698 -8.639618
v 59.643555 133.037354 -9.269805
v 60.727375 131.389313 -8.328728
v 60.730034 132.488037 -8.957332
v 60.744236 133.569107 -9.588855
v 59.646980 134.111206 -9.903699
v 58.561291 133.568192 -9.564669
v 60.736885 125.901657 -5.197130
v 60.739231 126.989197 -5.828780
v 59.650986 127.536469 -6.133471
v 60.740284 128.077362 -6.451520
v 61.840908 127.523666 -6.129251
v 61.836231 126.426544 -5.503537
v 62.937695 128.063416 -6.435778
v 62.938873 126.960007 -5.815201
v 61.851765 128.607224 -6.741665
v 61.830772 125.340210 -4.884020
v 62.933670 125.866524 -5.180252
v 60.731869 130.306122 -7.710137
v 61.832157 133.018799 -9.263485
v 61.826283 131.921280 -8.648185
v 61.836304 134.086563 -9.880088
v 62.914009 132.461182 -8.963299
v 62.910069 133.539246 -9.580467
v 62.925797 124.757561 -4.551332
v 64.024345 125.305496 -4.866274
v 62.921257 134.624588 -10.187756
v 64.007561 132.974457 -9.267042
v 64.008926 134.070801 -9.881951
v 64.027580 126.396233 -5.493257
v 64.011627 131.862366 -8.634557
v 65.109329 132.407455 -8.944310
v 65.099594 133.500580 -9.582480
v 62.914360 131.296753 -8.312407
v 64.013557 130.751587 -7.995940
v 65.109596 131.298157 -8.311684
v 66.207878 131.842957 -8.632706
v 62.957451 129.139908 -7.044263
v 66.199463 132.937729 -9.263193
v 60.758087 129.148315 -7.049371
v 61.854301 129.684738 -7.365958
v 64.041275 127.494095 -6.122733
v 60.756035 134.656433 -10.209406
v 61.835785 124.228676 -4.248932
v 60.761997 135.740707 -10.836454
v 54.187111 127.009911 -5.841325
v 59.656124 135.185410 -10.528046
v 61.854755 135.194061 -10.524820
v 59.641914 136.265427 -11.168081
v 61.824383 130.816452 -8.016076
v 55.269341 125.341843 -4.909663
v 56.359058 124.792336 -4.603458
v 60.751789 136.816544 -11.489892
v 61.858780 136.272049 -11.175799
v 62.938950 135.716034 -10.861380
v 57.464813 124.249268 -4.282297
v 26.374495 110.155457 3.399875
v -21.941177 82.359100 19.117855
v -38.799999 94.232948 12.101373
v -37.701298 92.585548 13.076735
v 28.050201 179.561096 -36.771690
v -38.809795 93.134735 12.740880
v -38.802879 92.055748 13.369796
v -39.912289 92.601593 13.047574
v -39.907433 93.696396 12.428861
v -31.735992 181.055313 -38.189705
v 4.809309 54.800957 35.191315
v 4.815586 55.913013 34.552868
v -16.602949 107.208900 4.768607
v -22.286489 136.458450 -12.244801
v -30.984573 111.094559 2.390040
v -28.196381 186.372482 -41.388084
v -28.201233 185.171661 -40.672989
v 39.524494 147.141571 -17.393019
v -8.766423 126.576370 -6.410786
v 39.536949 146.018341 -16.727995
v 38.421276 146.573364 -17.057606
v -26.952837 158.560379 -25.155687
v -33.971272 69.818214 26.265450
v -33.968544 68.724556 26.904154
v -35.072559 68.177109 27.216230
v 16.195349 120.960922 -2.887630
v 36.168545 147.736633 -17.738087
v 36.165722 148.844086 -18.378750
v 37.284286 147.185455 -17.403288
v -25.498787 90.977402 14.110344
v -45.418694 106.258957 5.152908
v -44.307327 106.807526 4.834464
v -36.193329 74.148163 23.768297
v -36.197853 75.244911 23.126688
v -47.184509 75.319000 23.092802
v 24.303114 87.828156 16.219481
v -16.600414 106.092216 5.397685
v -47.171741 76.430962 22.452202
v -48.267052 75.885864 22.776335
v -48.271980 74.785477 23.408470
v -15.473500 106.658180 5.088439
v -48.268879 76.995567 22.123800
v -49.357616 76.450119 22.436811
v -49.339027 75.336830 23.056438
v -49.365170 74.253113 23.721395
v -50.457047 76.998840 22.092430
v -50.447048 75.915329 22.735245
v -49.365765 77.558746 21.790514
v -15.475455 107.777184 4.447213
v -49.382114 78.664757 21.164442
v -50.466347 78.124763 21.463251
v -48.288631 78.143211 21.496189
v 3.056959 97.323730 10.583158
v -17.623013 83.370712 18.536108
v -17.631004 82.267929 19.180120
v 0.308594 68.979370 26.963346
v -25.433516 106.094582 5.325654
v -24.318628 105.539192 5.658914
v 1.148344 85.003372 17.703453
v -36.194855 73.050087 24.382227
v 20.733521 173.950455 -33.178513
v 21.919891 174.537994 -33.536648
v -26.793760 146.465439 -18.097485
v -26.430916 60.325047 31.807810
v -25.308659 60.883568 31.481968
v 21.748581 72.587646 24.989986
v 20.652582 70.930382 25.944559
v 21.749449 71.479729 25.624203
v -31.256289 162.057724 -27.113527
v 22.863979 70.912468 25.947836
v 22.860312 72.021698 25.319164
v 21.760561 70.362793 26.260767
v 23.975065 70.350914 26.281248
v 23.977451 71.463676 25.656061
v 22.880611 69.792847 26.589861
v 25.077116 70.895195 25.978884
v 25.098822 69.804924 26.642447
v 21.787575 69.226700 26.915833
v 22.884003 68.673752 27.224787
v 23.993780 69.231125 26.923647
v 24.007618 68.109543 27.560734
v 25.108747 68.668953 27.263514
v 26.186480 70.340843 26.306759
v 26.196154 69.237747 26.951288
v -2.834431 133.390335 -10.258735
v -1.793084 116.475037 -0.515497
v -2.839211 132.264587 -9.611135
v 15.404283 121.815323 -3.375346
v -52.537582 152.762375 -21.372366
v -2.988885 141.317078 -14.783362
v -1.835490 140.751709 -14.464705
v -58.102474 154.491104 -22.350908
v -52.226009 110.681793 2.604019
v -59.197502 152.827011 -21.422953
v -59.215839 153.937698 -22.044237
v -68.018631 145.297760 -17.123156
v -69.124405 145.841873 -17.447220
v -69.119995 144.753250 -16.821974
v -68.022934 144.209000 -16.496124
v -66.908447 144.761078 -16.801285
v -1.959222 64.821716 29.378239
v -42.453579 147.587021 -18.506390
v -43.571449 148.155197 -18.816710
v -43.567768 147.033310 -18.186543
v -44.693275 148.727219 -19.130905
v -44.692932 147.603271 -18.492004
v -44.692238 146.490707 -17.850449
v -45.814285 147.054092 -18.165911
v -43.573574 145.921387 -17.546289
v -42.462486 146.473465 -17.873266
v 43.068108 163.634567 -27.321609
v 20.551060 69.905159 26.546146
v 41.899944 163.052139 -26.980650
v 44.238678 164.223923 -27.605160
v 41.901917 164.176758 -27.698206
v 43.055634 164.781967 -28.013325
v 44.236267 165.385162 -28.321905
v 43.059448 165.938934 -28.708803
v 41.877106 165.324585 -28.402092
v 41.899994 166.487686 -29.065828
v 43.032867 167.089676 -29.456814
v 44.210480 166.540756 -29.067711
v 40.766296 164.694687 -27.999657
v 40.727085 163.592987 -27.314022
v 4.223042 90.154442 14.764969
v -26.841644 149.782043 -20.025600
v -30.523285 181.647949 -38.572250
v -39.985748 106.743752 4.880583
v 41.991871 135.612503 -10.735828
v 41.989025 134.496964 -10.113761
v 54.731258 159.966949 -25.262094
v -40.014107 107.826767 4.250289
v 37.529259 108.960655 4.175344
v 24.244783 96.740425 11.029280
v 37.524929 110.071434 3.544101
v 0.904410 87.366516 16.342306
v 38.635826 143.894379 -15.503928
v -34.077900 77.336105 21.907297
v -35.173721 77.885483 21.573236
v -35.077961 72.544640 24.663126
v -35.076515 71.449318 25.310907
v -38.482079 64.191772 29.497721
v -38.489754 65.283302 28.871378
v -37.382370 65.837563 28.546370
v -39.585320 64.753929 29.187290
v -39.575909 63.659466 29.816416
v -38.467422 63.111912 30.132757
v -39.580288 62.569794 30.438915
v -40.671749 63.125088 30.120863
v -40.673279 64.230637 29.504562
v -38.489319 62.024548 30.734690
v -39.581505 61.481300 31.059708
v -22.175110 186.968689 -41.736832
v -40.679230 62.036133 30.739027
v -23.365387 187.552078 -42.095005
v 49.018604 179.848740 -37.080807
v 50.189438 179.272293 -36.727085
v 20.526091 68.789505 27.193069
v -24.196508 61.421684 31.174063
v -22.039558 72.337799 24.904972
v 22.869522 73.130104 24.686865
v 21.761818 73.673279 24.359030
v -13.078852 58.116333 33.171398
v -14.184500 58.663818 32.838379
v -15.473228 108.903542 3.793353
v -14.353519 108.342491 4.131090
v -14.349874 107.226463 4.770861
v -14.346179 106.124397 5.419381
v -14.355185 109.477928 3.479383
v -13.226649 106.683151 5.103185
v -13.215594 105.581810 5.755640
v -14.334019 105.002144 6.041776
v -15.454031 105.560837 5.716307
v -13.228516 107.790726 4.447207
v -15.472196 110.036125 3.143548
v -13.246316 108.908165 3.816931
v -12.110485 108.364792 4.138547
v -12.110842 107.240410 4.763205
v -13.233023 110.030029 3.169901
v -12.117764 109.482796 3.506508
v -10.980378 108.935410 3.822352
v -10.989378 107.811607 4.458499
v -10.986396 106.688988 5.083174
v -12.109093 106.136467 5.415081
v -12.098458 110.599228 2.859386
v -14.346300 110.587364 2.841427
v -13.225093 111.153625 2.527941
v -9.862705 108.378387 4.147840
v -9.872664 107.262207 4.779036
v -12.090739 111.722763 2.204128
v -14.345314 111.715065 2.190321
v -13.218264 112.277580 1.858810
v -10.985232 110.051361 3.190486
v -15.450953 111.141624 2.501470
v -9.849489 109.500137 3.497317
v -9.854295 110.605209 2.844836
v -10.969076 111.169266 2.526435
v -8.719310 111.163345 2.532843
v -8.708995 110.045464 3.185914
v -9.854607 111.721977 2.200930
v 25.277792 110.719635 3.075371
v -9.850664 112.835976 1.550874
v -10.972483 112.281776 1.858800
v -8.730156 112.286186 1.874722
v -10.958262 113.402626 1.223691
v -7.593957 111.738396 2.207272
v -10.853161 72.321632 24.998106
v -29.391266 182.164856 -38.902382
v -36.861134 155.968094 -23.452795
v -12.018903 163.618256 -27.938198
v -50.299061 156.104858 -23.298073
v -50.312408 154.985779 -22.642279
v 33.113674 128.828781 -7.025956
v -18.752037 104.323662 6.438224
v -33.972767 70.924911 25.634825
v -9.774940 153.423767 -21.964186
v -10.902351 152.848419 -21.660366
v -32.864372 70.388191 25.941040
v -14.937531 184.598038 -40.297348
v -14.939009 185.802246 -41.001999
v 30.155670 177.059570 -35.293774
v 28.989807 177.645554 -35.611420
v 27.826233 177.073944 -35.231907
v -30.831501 61.401291 31.143335
v -16.490326 145.690735 -17.584927
v -31.835344 75.293076 23.104988
v -30.740168 74.750198 23.439995
v -40.098633 165.011597 -28.620918
v -41.282742 165.613297 -28.935621
v -41.308601 164.444519 -28.235548
v 22.119743 118.913673 -1.603019
v -1.383042 106.232399 5.415849
v -0.262318 106.786850 5.097020
v -1.383579 105.107384 6.048467
v -2.486087 105.662003 5.736844
v -2.497000 106.784882 5.097600
v -1.368755 107.343422 4.772063
v -2.482332 107.899590 4.445333
v -3.611271 107.348579 4.759581
v -3.605207 106.231468 5.418647
v -2.466439 109.027328 3.805084
v -3.581347 108.471199 4.139169
v -1.345918 108.464180 4.131569
v -0.238892 107.895866 4.460506
v -4.715931 107.908142 4.438766
v -4.726884 106.794212 5.077718
v -2.481256 104.553459 6.392499
v -5.838911 106.247055 5.406772
v -5.832409 107.359322 4.748617
v -4.713727 105.684402 5.736883
v -6.933140 107.917061 4.421958
v -6.931640 106.810013 5.069907
v -5.823545 108.482887 4.111315
v -8.034794 107.360184 4.741442
v -8.029491 108.476883 4.096948
v -6.914259 109.036392 3.789245
v -5.819114 105.117905 6.063396
v -3.576796 105.119179 6.059043
v -4.700311 104.561462 6.388145
v -3.571939 103.998276 6.711919
v -4.686720 109.047554 3.787138
v -4.684900 103.433128 7.018569
v -4.669975 102.324219 7.666572
v -5.796514 103.998856 6.694486
v -3.555953 102.884300 7.342150
v -5.787910 102.884445 7.344826
v -6.898292 104.552521 6.352440
v -6.910804 103.434021 7.005634
v -6.883604 105.681023 5.728862
v -8.001651 105.112778 6.029417
v -8.006205 103.993385 6.664801
v -6.894803 102.331055 7.665665
v -5.780558 101.774498 7.980054
v -9.118093 104.559982 6.340869
v -9.114628 103.440407 6.993329
v -7.991754 102.884491 7.327379
v -10.230350 104.006027 6.668207
v -10.221985 102.885292 7.313243
v -9.100909 102.333992 7.655788
v -10.210794 101.771286 7.955495
v -11.335258 102.327217 7.619919
v -11.343802 103.452881 6.988665
v -11.323792 101.213692 8.268861
v -10.209735 100.657928 8.594366
v -9.081046 101.223587 8.290518
v -7.971046 101.787331 7.974879
v -9.111522 105.688713 5.685371
v -10.236056 105.137657 6.030376
v -7.966267 100.678833 8.612515
v -6.846943 101.227463 8.284168
v -12.455858 102.889305 7.288906
v -12.453180 101.768723 7.942075
v -9.106724 106.817039 5.039943
v -10.233636 106.247459 5.344935
v -7.988929 106.232925 5.387578
v -5.804669 109.599197 3.446545
v -2.444289 103.437012 7.031593
v -9.101710 107.944176 4.402335
v -11.335850 104.578415 6.340781
v -12.458442 104.013321 6.647542
v 37.529327 181.751251 -38.240303
v 37.522156 180.584763 -37.563076
v 38.733612 179.998184 -37.141361
v 37.543091 179.388229 -36.837681
v 31.323517 177.591339 -35.644596
v -69.126595 149.113174 -19.338039
v -28.967442 162.053268 -27.164597
v -27.856318 161.484360 -26.825722
v -34.091869 82.890404 18.696152
v -27.851862 160.355865 -26.166815
v -5.674072 187.098236 -41.580425
v -5.656555 185.898346 -40.860115
v -6.881287 187.701859 -41.970119
v -6.892975 186.487930 -41.238346
v -4.455231 187.717422 -41.922974
v -16.441265 64.176804 29.678772
v -16.369848 65.325081 29.012482
v -15.265708 65.880081 28.694738
v -61.154808 132.896713 -10.005383
v -60.057602 132.334274 -9.693077
v -61.152447 133.998749 -10.639858
v -62.240494 133.457306 -10.332279
v -30.096203 162.619751 -27.471155
v 30.434998 179.489014 -36.803185
v 29.267365 178.924911 -36.404190
v -49.150928 143.295395 -15.974359
v 30.439148 178.320618 -36.080112
v 28.077759 178.342178 -36.027313
v -44.694618 145.379166 -17.225838
v -45.801056 145.939606 -17.528378
v 52.509186 178.014923 -35.991081
v 53.661987 178.599030 -36.328278
v 53.671570 179.732162 -36.986275
v 52.505585 179.153412 -36.658150
v 54.835754 179.153915 -36.640533
v 51.342896 178.556061 -36.313148
v 51.342102 179.714661 -37.000439
v 51.354614 177.380081 -35.624653
v 52.507660 180.278610 -37.337662
v 53.664612 180.855331 -37.655266
v 51.359650 180.828644 -37.662563
v 52.500885 181.428101 -38.010555
v 51.343140 181.978302 -38.342644
v -46.926960 145.395615 -17.195292
v 54.837921 180.253586 -37.288128
v 54.842194 181.415253 -37.974457
v 56.007935 180.803070 -37.599857
v 56.010620 179.649277 -36.927094
v 50.180206 181.375397 -37.984276
v -5.228349 159.113297 -25.163204
v -17.589457 72.382324 24.932495
v -16.478317 71.838905 25.254034
v 63.993744 167.769226 -29.959478
v 63.992554 168.917313 -30.624617
v 6.193804 135.659409 -11.423316
v 63.997864 166.607239 -29.283272
v 65.150177 167.182327 -29.601521
v 65.145874 168.321564 -30.275703
v 60.735680 140.312454 -13.564282
v 60.741943 139.226608 -12.907995
v 61.820732 140.824356 -13.901597
v 61.822094 139.745041 -13.249493
v 60.729668 141.375412 -14.216123
v -39.946762 99.057465 9.317569
v -39.952873 100.170074 8.672102
v 61.829189 141.899673 -14.543887
v 60.734264 142.444824 -14.864333
v -38.923676 178.703491 -36.631035
v 61.895596 146.062469 -17.041342
v -41.306244 178.726135 -36.589245
v -40.116974 179.313324 -36.950218
v -17.695465 145.115326 -17.255405
v -31.127184 117.711754 -1.426041
v 56.316532 143.687225 -15.505855
v 55.227093 144.239868 -15.810281
v -29.636787 74.179329 23.784878
v 12.728134 62.720127 30.621460
v 14.932874 62.726013 30.635990
v 13.817012 62.167419 30.936554
v -52.273487 120.609367 -3.063406
v -51.168159 120.048180 -2.753887
v -31.834797 76.397842 22.458912
v -32.944363 75.846565 22.777611
v -22.121778 91.517776 13.798394
v -23.236771 90.957809 14.111510
v -30.595276 175.584671 -35.044968
v 6.197118 111.392853 2.481245
v -35.144184 73.636467 24.061876
v 62.851349 163.866562 -27.667133
v 64.010239 163.293365 -27.345493
v 63.993317 164.411057 -28.002256
v 5.951241 68.324867 27.350073
v 61.715729 164.421967 -27.985426
v 62.855804 164.976685 -28.325245
v 65.139740 164.957657 -28.320160
v 65.141785 163.817749 -27.658533
v 66.289673 165.507980 -28.628195
v 64.007904 165.503525 -28.630550
v 66.287018 164.368515 -27.976894
v 67.426605 166.048309 -28.952002
v 67.431793 164.910812 -28.287783
v 67.428093 163.789780 -27.635111
v 66.286827 163.220779 -27.293411
v 65.151947 166.058640 -28.955772
v 66.286621 166.625061 -29.286514
v 66.286415 162.059708 -26.610193
v 65.137527 162.630142 -26.965631
v 67.428947 162.639023 -26.941624
v 67.438309 161.472443 -26.271732
v 68.572571 162.052216 -26.604488
v 68.576630 163.198685 -27.280392
v 69.714783 161.471512 -26.274538
v 69.714424 162.608963 -26.940722
v 68.587128 165.451889 -28.590189
v 68.576843 164.316925 -27.941902
v 69.703568 163.749359 -27.611612
v 69.719269 164.845261 -28.259262
v 70.864990 163.160873 -27.280100
v 70.866638 162.012619 -26.596815
v 71.997108 163.710419 -27.589329
v 71.992363 162.580215 -26.932802
v 70.869507 164.265564 -27.922228
v 70.869385 165.374481 -28.575071
v 64.015923 162.132538 -26.648163
v 72.004440 164.806702 -28.245401
v -43.684082 173.988739 -33.768616
v -42.508606 174.561768 -34.109596
v -8.100586 185.877899 -40.914619
v -8.105530 187.083832 -41.618263
v -6.892273 185.294693 -40.529335
v -9.309326 186.477127 -41.297592
v -9.303833 187.689133 -42.015884
v -8.079651 188.302155 -42.367973
v -10.497223 187.085617 -41.692150
v -10.516937 185.870514 -40.968765
v -11.710236 186.475815 -41.359039
v -9.304199 185.292114 -40.600777
v -10.517975 184.675827 -40.264877
v -11.719788 185.264252 -40.650311
v -11.716644 187.672867 -42.067776
v -10.504486 188.295624 -42.400410
v -8.103333 184.682953 -40.198353
v -11.728455 188.890503 -42.761417
v -9.323822 184.088776 -39.874813
v -12.940247 188.277069 -42.428585
v -12.919739 185.872833 -41.024776
v -12.914185 187.073944 -41.733212
v -12.923676 184.681580 -40.313591
v -14.122446 185.277069 -40.691299
v -14.125623 186.467148 -41.391567
v -14.130188 187.673065 -42.087700
v -15.341536 187.070007 -41.747452
v -15.328717 188.283569 -42.462200
v -14.125336 188.886673 -42.793724
v 47.801018 170.193192 -31.383049
v -69.849083 135.102188 -11.334921
v -68.741089 134.561523 -11.004906
v -70.950829 134.539322 -11.036606
v 50.202663 180.230789 -37.298862
v -27.836111 159.187515 -25.506916
v -31.888298 69.766151 26.309528
v -74.188889 131.813309 -9.497641
v -74.192162 132.905899 -10.120379
v -73.114090 131.263504 -9.185750
v -32.030079 103.181595 6.950648
v -16.764496 96.169212 11.152070
v -73.131035 130.183426 -8.570669
v -31.792511 174.995651 -34.674122
v -74.198967 130.725464 -8.894773
v -22.099737 97.106880 10.578483
v -19.856634 97.108894 10.600231
v -20.974915 97.664368 10.275289
v -3.048999 142.443756 -15.451302
v 8.337774 150.386429 -19.767540
v -21.082628 91.716942 13.697699
v -41.084026 163.305054 -27.567427
v -42.197594 162.762604 -27.239838
v -42.207085 163.885345 -27.885891
v -41.075790 162.187836 -26.933533
v -42.197372 161.648163 -26.594225
v -41.081970 161.076385 -26.297672
v -55.617245 123.446571 -4.681179
v -42.210316 160.540726 -25.958721
v -43.329224 161.103882 -26.258709
v -43.315548 162.220993 -26.896963
v -18.714344 96.552422 10.910395
v 25.132374 67.543030 27.894495
v 26.226809 68.113197 27.601974
v 1.565442 69.435219 26.719013
v 36.405560 146.381592 -16.931385
v 37.506626 145.825928 -16.614868
v -19.857208 178.615540 -36.852165
v -35.353241 174.458069 -34.234001
v -42.816551 69.820663 26.255470
v -59.165142 151.713516 -20.759640
v -64.719086 149.129974 -19.308153
v -64.727600 148.037018 -18.684336
v 77.805771 156.133926 -23.114471
v 77.784325 154.993134 -22.433716
v -64.733231 146.948975 -18.060339
v 76.612717 154.410385 -22.138102
v -65.823334 154.036057 -22.157850
v -63.614323 154.046417 -22.137253
v -64.724510 154.586182 -22.464411
v 43.341328 124.491264 -4.507694
v 43.342442 123.389977 -3.881210
v -27.504612 58.708126 32.741852
v 44.453636 125.039917 -4.800471
v 44.449326 123.932793 -4.178276
v 44.458958 126.137970 -5.418717
v 43.356857 125.577072 -5.112768
v 45.561829 124.482903 -4.476653
v 45.559605 125.589447 -5.101770
v 44.457081 122.816635 -3.547223
v 45.556549 123.370659 -3.862765
v 46.665146 125.028191 -4.781745
v 46.664364 123.918045 -4.170079
v 46.663876 122.803757 -3.549296
v 47.768066 124.452560 -4.481368
v 47.770500 123.353615 -3.859455
v 47.771103 122.237541 -3.233844
v 46.673328 121.679924 -2.924042
v 45.571285 122.235260 -3.233021
v 47.775772 121.114952 -2.603219
v 46.681263 120.560730 -2.298322
v 45.577869 121.116302 -2.611549
v 44.480061 121.671555 -2.916806
v 48.879318 121.665520 -2.888984
v 48.877522 120.558899 -2.268985
v 47.788837 120.003426 -1.967862
v 45.595215 119.995949 -1.982422
v 46.688946 119.448761 -1.668280
v 45.600761 118.878464 -1.342517
v 46.700336 118.324219 -1.049344
v 45.606449 117.766022 -0.728379
v 46.712902 117.198166 -0.418789
v 47.820660 117.760147 -0.715745
v 47.823021 118.873619 -1.339545
v 44.516026 118.310936 -1.044072
v 44.516434 119.406914 -1.658820
v 47.825535 116.650826 -0.092560
v 48.927299 117.206718 -0.371310
v 43.426361 118.837616 -1.341514
v 43.425571 119.945007 -1.968953
v 44.526554 120.494820 -2.272501
v 43.432449 117.721603 -0.728011
v 42.339577 118.277016 -1.031191
v 42.332829 119.365601 -1.657756
v 48.927879 118.302925 -1.008231
v 45.602219 116.651550 -0.112236
v 44.525188 117.194046 -0.427950
v 46.734375 116.096153 0.226586
v 48.919487 119.420616 -1.630331
v 43.436737 121.029251 -2.579778
v 42.336411 120.481865 -2.273901
v 50.016579 119.971558 -1.922112
v 42.346451 121.570389 -2.872552
v 43.456398 122.125259 -3.167903
v 50.017979 118.856583 -1.312216
v 47.860775 115.538902 0.547798
v 48.939201 116.098602 0.254286
v 51.117245 118.291550 -0.991852
v 51.119884 119.402344 -1.603201
v 50.026783 117.739929 -0.681962
v 52.223541 119.949898 -1.895570
v 52.221291 118.841415 -1.274484
v 51.126507 120.496483 -2.209409
v 52.224251 117.732620 -0.653484
v 53.313862 118.290260 -0.948746
v 53.316441 119.385498 -1.555825
v 52.230839 121.043083 -2.500342
v 50.028748 121.033928 -2.517645
v 51.133499 121.591827 -2.819625
v 53.321140 117.166145 -0.319762
v 54.424873 117.737679 -0.608470
v 51.137146 122.684212 -3.434584
v 52.242447 116.598946 -0.021924
v 53.329727 116.063087 0.302194
v 54.414967 116.615646 0.005666
v 50.038353 122.128616 -3.133213
v 52.230892 122.131699 -3.123458
v 54.429600 118.848404 -1.233809
v 52.241982 123.234161 -3.735201
v 50.044952 123.226852 -3.755945
v 53.358353 121.572563 -2.783943
v 53.353798 122.689445 -3.411612
v 48.943371 122.663414 -3.457522
v 53.332661 114.953697 0.942062
v 52.231419 115.490593 0.601083
v 54.433228 115.510979 0.631983
v 51.157913 117.133675 -0.327827
v 51.148235 116.033455 0.286288
v 55.520245 117.158257 -0.295470
v 55.514362 116.059692 0.324242
v 56.618225 117.704025 -0.592226
v 56.615177 116.597595 0.025737
v 55.533321 118.257431 -0.900169
v 54.461197 122.114243 -3.081470
v 53.367111 120.457588 -2.157727
v 43.437206 116.626663 -0.099670
v 54.463505 121.012466 -2.466550
v 54.468479 119.896751 -1.836988
v 44.523674 116.069298 0.207340
v 50.013004 116.648331 -0.060432
v 45.632603 115.517670 0.541149
v 46.741226 114.974182 0.871575
v 50.053310 124.322067 -4.364186
v 48.956787 123.759651 -4.078391
v 51.145615 123.780991 -4.039309
v 41.236393 121.022896 -2.583572
v 41.240475 119.906494 -1.961103
v 47.780369 125.546722 -5.081828
v 48.875603 124.991631 -4.767457
v 48.889088 126.087662 -5.374378
v 46.689762 126.094452 -5.375036
v 50.005314 126.637703 -5.657086
v 50.005383 125.523567 -5.039181
v 48.891598 127.184235 -5.979061
v 47.798019 126.625877 -5.674485
v 50.004498 127.727242 -6.278593
v 48.888439 128.279922 -6.598115
v 47.788059 127.722610 -6.286659
v 46.698887 127.161545 -5.988488
v 51.111523 126.077660 -5.331659
v 51.108166 127.184036 -5.954253
v 41.245445 118.794525 -1.333973
v 40.150772 119.345810 -1.651035
v 45.567261 126.689125 -5.711350
v 53.368073 123.777748 -4.028636
v 54.456673 123.232384 -3.713414
v 54.465786 124.320786 -4.329390
v 55.553677 123.774620 -4.015587
v 55.550507 122.668922 -3.391340
v 53.372326 124.858093 -4.644685
v 52.280396 124.321655 -4.324625
v 43.433205 115.505020 0.532748
v 51.112801 124.962120 -4.702415
v 44.528522 114.963875 0.863834
v 42.345840 116.040169 0.222233
v 42.343117 114.935440 0.840493
v 43.443050 114.388313 1.162215
v 41.245792 115.476700 0.533539
v 41.245338 114.363670 1.164221
v 42.354202 113.818291 1.491148
v 41.258602 116.576279 -0.085570
v 40.142307 116.009796 0.206913
v 40.138317 114.904076 0.838575
v 41.253590 113.246567 1.790180
v 40.149590 113.791481 1.466887
v 39.036362 114.326485 1.145512
v 39.042736 115.442680 0.527221
v 42.363499 112.709534 2.104027
v 43.448578 113.255463 1.799843
v 39.052349 116.534531 -0.095935
v 37.939938 114.867599 0.825848
v 37.951099 115.970795 0.200551
v 39.066154 117.644676 -0.699652
v 37.964222 117.080566 -0.395491
v 40.162151 117.088593 -0.387243
v 44.545895 113.828743 1.488877
v 45.622704 114.401176 1.182445
v 45.638248 113.273911 1.817852
v 46.718834 113.840874 1.508989
v 44.550499 112.715927 2.113882
v 45.640232 112.155167 2.432364
v 46.732704 112.711861 2.135604
v 39.055630 113.217384 1.780813
v 47.840431 113.260216 1.840016
v 40.157143 112.671486 2.102220
v 47.843594 112.145523 2.461255
v 47.845890 114.354065 1.229256
v 48.953381 112.703171 2.171045
v 46.738400 111.587692 2.770016
v 48.942303 113.802742 1.546782
v 48.948788 114.896049 0.931179
v 50.039307 113.238663 1.863600
v 50.030945 114.340607 1.236213
v 50.073399 112.141685 2.500331
v 48.962608 111.575165 2.803572
v 51.172447 112.673561 2.196733
v 51.176197 111.585983 2.829158
v 47.872738 111.006447 3.118171
v 48.969269 110.455994 3.435704
v 50.069931 111.014946 3.130263
v 50.077065 109.894554 3.761407
v 51.178215 110.454758 3.466004
v 48.972992 109.346725 4.055754
v 47.882198 109.891403 3.745176
v 46.781837 110.438995 3.431358
v 52.278366 109.899399 3.795773
v 52.286049 110.999115 3.166539
v 51.180107 109.341270 4.095656
v 52.258865 112.125854 2.523957
v 40.166046 111.549019 2.733855
v 39.055931 112.096359 2.416024
v 41.276031 112.112747 2.434643
v 37.958038 112.631210 2.102539
v 37.936695 111.520798 2.717350
v 39.060898 110.968811 3.059028
v 37.950436 113.748802 1.461505
v 52.271267 113.208931 1.902593
v 51.178455 113.753357 1.573114
v 46.781265 109.322235 4.054746
v 45.680027 110.968697 3.105488
v 45.687572 109.869911 3.742381
v 45.688881 108.751945 4.366654
v 44.594402 110.395889 3.417861
v 44.597942 109.298332 4.048426
v 46.790417 108.205147 4.691835
v 44.589645 111.498596 2.799654
v 43.495731 110.937401 3.103019
v 43.503933 109.828583 3.736055
v 43.507072 108.731049 4.373205
v 44.592213 108.167328 4.662884
v 43.504539 112.037659 2.490659
v 47.888866 108.766830 4.387722
v 43.363914 126.676804 -5.732990
v 44.458946 127.236015 -6.041294
v 47.786411 128.820206 -6.896926
v 46.689251 128.260178 -6.596776
v 53.382229 125.961670 -5.251430
v 52.290688 125.404419 -4.935442
v 45.601543 127.703423 -6.295612
v 45.692257 107.625648 4.983492
v 55.547760 121.559235 -2.767888
v 56.650539 123.202538 -3.691985
v 56.650299 122.109474 -3.071768
v 42.261780 126.121971 -5.418140
v 53.388657 110.437340 3.487340
v 53.394814 111.548981 2.880450
v -27.518610 57.607422 33.379971
v 1.608875 60.517799 31.854633
v 0.517617 61.082867 31.555733
v 2.735171 59.971058 32.198769
v 1.623195 59.416653 32.516262
v 0.513820 59.961906 32.191463
v 2.743421 58.855415 32.839115
v 0.536174 58.855919 32.842327
v 3.855427 59.407051 32.510654
v 3.843241 60.511829 31.866249
v -5.661987 184.704742 -40.136230
v -38.969482 182.370682 -38.750938
v -20.968750 186.379929 -41.382370
v -14.958740 183.409058 -39.620090
v 56.025024 178.462952 -36.227024
v 57.164459 180.219849 -37.260738
v 57.175964 179.050568 -36.567329
v 58.339966 179.614105 -36.895409
v 58.344482 180.752808 -37.559017
v 57.188873 177.865601 -35.864494
v 58.344849 178.451996 -36.206264
v 58.352051 177.263046 -35.512962
v 59.502472 179.004578 -36.532150
v 59.510223 177.855209 -35.849503
v 59.514252 176.662064 -35.165272
v 59.513611 180.128494 -37.192318
v 60.672424 178.404114 -36.165051
v 60.670044 179.558807 -36.852947
v 60.667389 177.226563 -35.483776
v 61.832947 177.807404 -35.814434
v 61.836060 178.956131 -36.496975
v 60.674500 176.051331 -34.809277
v 61.833282 176.627060 -35.119873
v 62.997803 178.353851 -36.142406
v 62.989685 179.508759 -36.819935
v 61.833130 180.084076 -37.162613
v 64.147064 178.902252 -36.464462
v 64.159485 177.747650 -35.786827
v 63.023163 177.179657 -35.440056
v 59.540344 175.444458 -34.447525
v 60.684296 174.877167 -34.124638
v 61.841949 175.450363 -34.440086
v 62.997681 176.024368 -34.761658
v 61.845764 174.278061 -33.758488
v 63.004211 174.848068 -34.082394
v 60.700714 173.677979 -33.432655
v 63.002197 173.682877 -33.406612
v 61.857147 173.103943 -33.082684
v 64.131561 176.583252 -35.094727
v 64.152618 175.424744 -34.409908
v 64.163300 174.250443 -33.726433
v 65.309082 174.822174 -34.058437
v 65.298370 175.974762 -34.729843
v 60.683105 180.627167 -37.483006
v 63.007629 180.622025 -37.489777
v 59.559601 174.231125 -33.750229
v 64.150177 173.085632 -33.066090
v 63.022461 172.509155 -32.711491
v 64.169464 171.914795 -32.382805
v 65.308502 172.485825 -32.709652
v 65.298248 173.635681 -33.374580
v 66.459259 174.223053 -33.715775
v 66.442810 175.376389 -34.397064
v 67.614166 174.770294 -34.039318
v 67.615204 173.627670 -33.363594
v 67.617126 175.893936 -34.708832
v 68.776581 175.314163 -34.349510
v 66.467102 173.055893 -33.025078
v 68.774445 176.450134 -35.007404
v 69.918182 175.864944 -34.679150
v 68.789124 174.140274 -33.664127
v 69.922394 174.718506 -34.011711
v 68.783905 177.569672 -35.645042
v 67.628204 177.003586 -35.340405
v 68.783539 178.674576 -36.298786
v 67.633972 178.112579 -35.979782
v 66.494049 177.507477 -35.630550
v 67.632538 179.228745 -36.646988
v 66.488434 178.657410 -36.308281
v 69.934021 176.969879 -35.305195
v 69.935944 178.112885 -35.957764
v 66.491882 176.401459 -34.999081
v 65.353241 178.045883 -35.950066
v 65.355316 176.899246 -35.270695
v 68.791565 172.969284 -32.982967
v 69.934479 173.546097 -33.324188
v 71.077148 175.265564 -34.321491
v 71.077759 176.407135 -34.975266
v 66.487579 179.769424 -36.971287
v 68.805664 179.774979 -36.951275
v 65.357239 179.166306 -36.615211
v 69.945129 179.218689 -36.621197
v 71.104492 178.615662 -36.262856
v 71.078003 174.121918 -33.658028
v 71.091309 172.951736 -32.965431
v 69.944489 172.377625 -32.636803
v 72.237961 174.668365 -33.969162
v 72.228088 173.526886 -33.309875
v 66.470490 171.881882 -32.345169
v 67.615417 172.463699 -32.677177
v 73.379944 174.072586 -33.625786
v 65.329834 171.281357 -32.008274
v 66.474854 170.713333 -31.667191
v 73.380585 175.184692 -34.259956
v 67.624146 171.274139 -31.977213
v 67.622925 170.124420 -31.316532
v 66.478912 169.544678 -30.994610
v 65.344666 170.108383 -31.317455
v 68.770538 170.677689 -31.623842
v 68.773743 169.529602 -30.963043
v 67.634094 168.959122 -30.639389
v 68.772522 168.375732 -30.299971
v 69.921906 170.083359 -31.276384
v 66.484802 168.385666 -30.312523
v 72.235794 175.728210 -34.591583
v 74.527451 174.586639 -33.919556
v 73.390305 176.292786 -34.899841
v 74.532211 175.719772 -34.570950
v 73.399567 172.905411 -32.948437
v 74.526413 173.469711 -33.283463
v 72.260849 172.322617 -32.601879
v 73.406357 171.748810 -32.264149
v 74.518509 176.837677 -35.239708
v 75.675751 175.114807 -34.231960
v 75.674774 176.257919 -34.878551
v 72.270294 171.159775 -31.923891
v 71.124878 171.725754 -32.267368
v 70.006714 171.132813 -31.906555
v 71.144562 170.562897 -31.579565
v 69.904816 168.928879 -30.622505
v 68.870636 171.680954 -32.220314
v 68.785034 167.208466 -29.632524
v 67.638824 167.786102 -29.976467
v 69.924805 167.781219 -29.942900
v 76.824387 175.646774 -34.537918
v 76.823959 174.508636 -33.884151
v 77.979919 175.045105 -34.171040
v 77.975632 176.192947 -34.833015
v 76.822952 176.758194 -35.191357
v 69.929474 166.617249 -29.278143
v 71.061920 167.187378 -29.612411
v 71.052917 168.328827 -30.283321
v 75.687042 173.952652 -33.553688
v 71.055908 169.469467 -30.933275
v 76.833374 173.358719 -33.208366
v 75.692978 172.787598 -32.881290
v 76.835205 172.196533 -32.538433
v 74.557404 172.187012 -32.545528
v 75.694824 171.623016 -32.214344
v 76.845779 171.027710 -31.866470
v 75.707764 170.451675 -31.528376
v 74.571335 171.020355 -31.864429
v 77.984070 171.606613 -32.178539
v 77.980743 172.749435 -32.834496
v 77.992432 170.439285 -31.511251
v 76.866104 169.866074 -31.182995
v 75.711639 169.285278 -30.847694
v 74.577072 169.856552 -31.179897
v 76.857498 168.693848 -30.498016
v 75.714233 168.135269 -30.170471
v 74.578613 168.698654 -30.498064
v 76.860718 167.544907 -29.815769
v 75.716965 166.982086 -29.500360
v 74.583069 167.543701 -29.828564
v 74.598953 166.388123 -29.155005
v 75.726395 165.827789 -28.840481
v 76.861526 166.387573 -29.149994
v 73.456360 166.948944 -29.489384
v 73.453613 168.083710 -30.151878
v 76.877029 165.226563 -28.479233
v 77.988129 166.939499 -29.465229
v 78.002914 165.806458 -28.798380
v 72.325806 167.496979 -29.792747
v 72.324142 168.630524 -30.465425
v 73.464935 169.190186 -30.797483
v 77.997269 168.092239 -30.134085
v 73.464249 165.798889 -28.822371
v 72.326248 166.365997 -29.152599
v 74.608505 165.208435 -28.475258
v 73.470367 164.650085 -28.143196
v 71.081238 177.518448 -35.630142
v 74.606735 164.067871 -27.806839
v 73.465919 163.502991 -27.470774
v 74.596245 162.929031 -27.120232
v 75.743935 163.492599 -27.455746
v 76.904968 164.047791 -27.777319
v 73.463310 162.334335 -26.788204
v 76.898872 162.901184 -27.097137
v 75.745361 164.625000 -28.123100
v 78.042053 164.601944 -28.093338
v 75.744316 162.330444 -26.767847
v 78.048645 163.470505 -27.419458
v 76.899979 161.738617 -26.422379
v 74.581238 161.734009 -26.435080
v 79.125214 171.020386 -31.830809
v 79.124054 172.157593 -32.491451
v 72.192032 170.014114 -31.264614
v 65.345245 180.309616 -37.289162
v 64.208649 179.702621 -36.938511
v 79.121414 174.452942 -33.816757
v 79.113937 175.611816 -34.480877
v 77.996155 173.856201 -33.487587
v 73.333878 170.557388 -31.582872
v 78.015945 169.285431 -30.822224
v 72.262039 179.134949 -36.584297
v 72.240662 178.021515 -35.950592
v 73.419586 178.533386 -36.225399
v 71.132202 179.667084 -36.885170
v 79.134514 165.229782 -28.460102
v 79.162239 166.352722 -29.090260
v 33.111408 113.452347 1.594604
v 3.708018 53.140759 36.157520
v 4.807005 53.688557 35.832214
v 78.062080 162.305481 -26.730646
v 78.058594 161.154678 -26.056353
v -18.881308 144.811325 -17.082077
v 55.252262 145.322266 -16.461403
v 44.187973 135.605072 -10.737164
v 56.363480 144.749542 -16.137157
v -42.462135 157.711319 -24.349150
v -42.481579 158.852005 -24.977835
v -43.606636 159.436203 -25.263783
v -43.593639 158.310135 -24.659782
v -44.720600 158.889725 -24.963251
v -43.601891 157.204315 -24.013361
v -44.720104 157.767899 -24.318687
v -44.713177 160.005325 -25.611086
v -45.825821 159.456131 -25.285906
v -45.825871 158.340881 -24.653404
v -45.818077 160.573212 -25.937050
v -44.708263 161.127106 -26.256271
v -46.942310 158.908951 -24.961391
v -35.758827 155.338776 -23.126610
v 41.289703 110.983078 3.068203
v 42.394249 111.549042 2.762740
v -27.491713 59.798439 32.102798
v 40.174503 118.203156 -0.995739
v 41.267750 117.643051 -0.685981
v -22.219791 83.389923 18.506308
v 26.191027 75.841995 23.133837
v -19.979887 83.399567 18.511585
v -21.095858 82.846992 18.832821
v -50.066643 129.406601 -8.067306
v 9.523582 76.479805 22.657833
v -27.917675 145.927551 -17.772738
v -28.640465 60.325935 31.803757
v -0.797855 64.243439 29.738758
v -60.255207 151.246078 -20.488155
v 6.262925 79.220711 21.076191
v 5.155598 78.658905 21.393982
v 39.518280 167.897400 -29.778061
v 39.543579 166.716858 -28.999384
v 0.427238 139.650299 -13.794473
v 1.584376 139.088745 -13.461994
v -63.610031 155.142410 -22.774448
v 2.746524 138.531845 -13.105251
v 0.425629 186.557922 -41.080276
v -62.534237 154.599030 -22.452681
v -62.533539 153.521988 -21.828978
v -0.802094 187.143082 -41.475761
v -61.424648 154.092346 -22.148167
v -42.502777 179.294708 -36.895317
v -61.428749 152.991867 -21.508793
v -43.672272 178.714935 -36.571243
v 38.761230 178.800842 -36.413586
v -28.094765 162.474380 -27.416315
v 3.150759 95.074608 11.874638
v 2.025343 93.406120 12.860673
v -29.234688 163.047836 -27.734671
v 2.034621 94.524269 12.217181
v 48.708813 133.120651 -9.324162
v 48.698505 134.227356 -9.962564
v 49.808372 134.790054 -10.266885
v 47.615238 132.558716 -8.987403
v 48.715668 132.005493 -8.668286
v 47.607521 133.648834 -9.632565
v 53.396336 109.323181 4.109307
v 54.502037 109.881958 3.822678
v 47.612072 134.727448 -10.247207
v 46.520515 134.183090 -9.926084
v 46.516518 133.082855 -9.310385
v 47.620625 135.836853 -10.860110
v 46.515373 135.262909 -10.556472
v 45.416538 133.625626 -9.618186
v 48.735043 135.268158 -10.535830
v 46.506241 131.959030 -8.657500
v 45.406639 132.510437 -8.981084
v 45.421310 134.699738 -10.225792
v 45.418861 131.403320 -8.347259
v 44.317547 131.956665 -8.664882
v 44.319756 133.052170 -9.283969
v 54.500961 110.986740 3.204866
v 44.329697 134.157425 -9.903634
v 43.224995 133.592209 -9.598612
v 43.221279 132.486343 -8.971296
v 43.233440 134.691956 -10.213873
v 42.121284 133.015640 -9.270104
v 42.125641 131.921036 -8.653102
v 43.237877 131.368378 -8.337955
v -71.302475 152.343918 -21.303814
v -70.197433 154.001846 -22.259609
v -70.198982 155.089844 -22.871109
v -71.285019 154.540680 -22.577824
v -71.307419 153.446426 -21.947540
v -69.139000 154.560898 -22.535540
v 0.276670 121.022606 -3.102466
v 0.284309 119.903061 -2.456638
v 1.656353 121.460236 -3.345808
v -53.426556 131.179108 -9.045265
v 22.118303 124.101723 -4.526996
v -59.152966 150.642365 -20.126528
v -50.302841 157.197815 -23.945681
v -51.387825 156.661163 -23.615793
v -51.379189 155.578156 -22.981884
v 5.432500 80.659523 20.246279
v -19.756226 188.195862 -42.439899
v -1.997742 187.750336 -41.880486
v 8.757247 184.419434 -39.667423
v 78.936356 156.696991 -23.434977
v -23.311787 83.947418 18.186518
v 77.809303 157.262634 -23.769232
v 78.950882 155.555908 -22.756683
v -36.247383 87.347557 16.087811
v 64.043854 129.666306 -7.354132
v 62.945778 130.205246 -7.674090
v 64.048691 128.579742 -6.728769
v 65.139275 130.189621 -7.668478
v 65.138092 129.101471 -7.033156
v 65.143188 128.001297 -6.405530
v 66.222504 128.531113 -6.729682
v 66.228798 129.630249 -7.339572
v 66.233810 130.725693 -7.976101
v 67.319427 130.164581 -7.643378
v 67.313019 129.071747 -7.032378
v 67.328026 131.251526 -8.291781
v 68.420898 128.519058 -6.701159
v 67.322128 127.960793 -6.389655
v 67.334587 132.326431 -8.920793
v 68.422157 131.778809 -8.611756
v 68.423882 130.692978 -7.975061
v 68.408386 129.618546 -7.337218
v 69.517731 130.131119 -7.661436
v 69.505936 129.056091 -7.027643
v 69.517838 131.216507 -8.296570
v 68.422020 127.422928 -6.079016
v 66.233543 127.429543 -6.087066
v 69.505997 127.953842 -6.404300
v 11.701924 122.077217 -3.599679
v -70.234268 147.481522 -18.411140
v -70.235443 148.587189 -19.052851
v 25.416746 102.772240 7.560748
v 26.531445 102.232079 7.903253
v 26.538694 101.132950 8.543436
v 79.153671 169.836090 -31.142378
v 79.142792 168.704636 -30.500986
v -66.923302 153.485626 -21.867912
v 58.557549 123.699722 -3.973665
v -46.111080 78.016968 21.533237
v -47.219238 77.489204 21.857176
v -47.188789 78.567711 21.197441
v -46.102135 79.103752 20.872810
v -42.187531 165.018280 -28.573200
v -43.326500 164.473724 -28.204994
v -43.316101 163.345856 -27.554609
v -42.180485 166.205231 -29.266857
v -44.411499 165.049622 -28.554680
v -43.282562 165.604919 -28.902174
v -44.436501 163.929276 -27.893330
v -44.393463 166.238556 -29.254190
v -45.561302 165.650497 -28.915094
v -45.590660 164.481674 -28.199739
v -35.747993 156.472687 -23.783983
v -43.684509 175.170532 -34.457394
v 26.375124 103.499947 7.151695
v 21.765242 111.439407 2.622789
v -15.361952 71.280907 25.572552
v 61.824024 138.647842 -12.590830
v 62.923347 139.183182 -12.909859
v -43.279785 166.800049 -29.586882
v 62.919060 140.262070 -13.569612
v -44.446972 167.398804 -29.936934
v 62.924900 141.342102 -14.209994
v 64.024979 140.803314 -13.880673
v 64.027031 139.702209 -13.237833
v 64.050117 141.889145 -14.484496
v 62.934513 142.415695 -14.863298
v 61.845840 142.942734 -15.183900
v 64.046097 142.946304 -15.169582
v 62.945457 143.489502 -15.496176
v -7.669762 131.569229 -9.240590
v 34.206535 112.883598 1.920911
v 6.430317 99.007713 9.632741
v -64.376122 132.359131 -9.701840
v -64.380684 133.451447 -10.340891
v -65.484848 134.002563 -10.647782
v -55.622368 134.545609 -10.934809
v 42.409870 110.432343 3.385949
v -41.027443 98.502869 9.613091
v -39.913906 97.976395 9.955177
v -41.041069 99.618515 9.010541
v 20.545887 67.681984 27.841515
v 21.635691 68.213326 27.512356
v 21.655544 67.109810 28.160049
v 22.746819 67.637199 27.828691
v 21.664404 66.002312 28.812876
v 20.573978 66.560402 28.497408
v 22.766275 66.554138 28.501200
v 19.453003 67.125595 28.173222
v 0.013331 87.809273 16.079046
v -67.993774 154.025131 -22.221375
v 18.362398 66.546051 28.456091
v -68.010826 155.119431 -22.838305
v 19.463680 66.002869 28.792444
v -66.924965 154.585632 -22.512859
v 20.588184 65.452415 29.136276
v 19.479633 64.885384 29.427284
v 18.377739 65.428360 29.102175
v 18.397474 64.314468 29.744139
v 19.501833 63.766663 30.070278
v 17.283649 65.971863 28.790672
v 20.590614 64.319237 29.742476
v 17.295630 63.736851 30.073076
v 18.410633 63.182888 30.393799
v 17.281713 64.853500 29.416378
v 19.541359 62.637753 30.752468
v 17.311243 62.614445 30.711170
v 18.425013 62.069004 31.041262
v 19.553173 61.512630 31.375355
v 18.436378 60.955059 31.690353
v 17.333546 61.499447 31.354830
v 19.546803 60.393520 32.023697
v 18.443752 59.837273 32.332203
v 17.349339 60.385975 32.005463
v 19.554102 59.277622 32.664745
v 20.665264 59.834969 32.356491
v 20.671577 60.938126 31.713589
v 20.676056 58.718117 33.003620
v 19.567749 58.158226 33.323605
v 18.456755 58.710884 32.984753
v 21.778105 60.364525 32.026871
v 21.781395 59.278168 32.694324
v 17.366880 58.154175 33.317486
v 17.377123 59.251377 32.661072
v 18.466721 57.592503 33.650864
v 16.280222 59.831177 32.327496
v 16.272778 60.923183 31.692820
v 20.680561 57.601891 33.637966
v 21.792253 58.153706 33.330654
v -73.115662 134.553818 -11.056767
v -74.216637 134.003525 -10.751715
v -63.281380 134.014496 -10.651264
v -63.276627 132.918747 -10.017079
v -64.382866 134.563370 -10.961841
v -63.268986 135.127090 -11.282950
v -62.165600 134.577850 -10.969398
v -15.039795 182.228653 -38.927071
v 70.610451 130.653427 -7.974237
v -24.141731 84.574608 17.829716
v 70.604568 129.565323 -7.354588
v 70.616325 131.742813 -8.594269
v 71.714539 131.180176 -8.298701
v 71.704704 130.085602 -7.665341
v 72.803871 131.708160 -8.617502
v 72.800743 130.620850 -7.988129
v 71.708366 132.252548 -8.927931
v 73.895821 132.235199 -8.935094
v 73.884583 131.145584 -8.312986
v 72.808868 132.778503 -9.243381
v 73.882187 130.058975 -7.679162
v 73.905098 133.301468 -9.568001
v 73.880898 128.962234 -7.041634
v 72.791740 129.507889 -7.354046
v 74.961960 129.497528 -7.367298
v 74.963799 130.570755 -8.005587
v 71.724380 133.310974 -9.543598
v 72.814552 133.848679 -9.869689
v 76.039566 130.013535 -7.684020
v 76.049377 128.941467 -7.050035
v 73.903458 134.377075 -10.181592
v 72.818054 134.922424 -10.486148
v 71.729416 134.380844 -10.166215
v 75.003113 134.904831 -10.490776
v 73.906921 135.450851 -10.809552
v 74.992966 133.818604 -9.866934
v 74.965599 128.402756 -6.730092
v 73.919891 136.516251 -11.440639
v 72.824104 135.978775 -11.117183
v 75.006905 135.974701 -11.125317
v 76.082077 133.264481 -9.544345
v 75.000801 132.730286 -9.229843
v 76.080559 134.343384 -10.166854
v 72.828171 137.043045 -11.760474
v 71.729561 136.508865 -11.424716
v 71.730537 135.423615 -10.781881
v 76.048920 127.847305 -6.415889
v 77.140289 129.466095 -7.358338
v 77.139595 128.384628 -6.730928
v 70.643105 135.954483 -11.081396
v 70.650909 134.873703 -10.429133
v 72.796967 128.410416 -6.704083
v 73.888710 127.858330 -6.405343
v 69.549072 135.402725 -10.747198
v 73.887955 126.762650 -5.774245
v 72.802673 127.308502 -6.078976
v 74.969009 127.295822 -6.100420
v 69.551468 134.318741 -10.093044
v 70.638504 133.760422 -9.791858
v 75.012321 137.037338 -11.769712
v 73.921867 137.575775 -12.086795
v 77.166122 133.783539 -9.846519
v 73.924118 138.644211 -12.732312
v 77.162102 134.867905 -10.484869
v 72.819870 138.104401 -12.396679
v 75.028137 138.103348 -12.407239
v 73.931252 139.716827 -13.357771
v 72.836510 139.164825 -13.044804
v 75.031380 139.166779 -13.046104
v 76.122238 137.543396 -12.081144
v 76.129616 138.628815 -12.727194
v 76.077423 135.413544 -10.798036
v 76.050293 131.095825 -8.295920
v 74.977463 131.642929 -8.601811
v 78.227188 128.911957 -7.030611
v 77.133446 131.626633 -8.594140
v 77.138191 130.538239 -7.969482
v 76.048599 132.168793 -8.911557
v 77.132347 132.698380 -9.218052
v 78.225533 132.157898 -8.892632
v 77.140587 127.296318 -6.088967
v 78.232773 131.073730 -8.248724
v 78.217445 127.829987 -6.418607
v 71.716072 128.957092 -7.017719
v 76.051125 126.753334 -5.780511
v 76.099121 136.496521 -11.444128
v 71.740364 138.638245 -12.704303
v 71.731148 137.556381 -12.059884
v 76.132721 139.695251 -13.351137
v 77.227745 138.078506 -12.396211
v 70.647385 137.010757 -11.720077
v 70.648048 138.092468 -12.363468
v 76.122261 140.768402 -14.003616
v 75.029182 140.227921 -13.679373
v 77.228073 139.127548 -13.035826
v 77.236382 140.221298 -13.672723
v 78.317078 139.660034 -13.357310
v 78.324387 140.749420 -13.984606
v 77.235565 141.291931 -14.302778
v 70.636192 132.766464 -9.211225
v 78.214706 133.223572 -9.528726
v 78.328491 141.818512 -14.614440
v 76.147278 141.808777 -14.626469
v 77.241928 142.353729 -14.932649
v 72.807335 126.211327 -5.447922
v 73.888313 125.663925 -5.151497
v 74.976952 126.200974 -5.467261
v 71.721146 126.745415 -5.740652
v 71.718590 125.661865 -5.121822
v 72.808777 125.125069 -4.815919
v 74.978485 125.106628 -4.836517
v 76.063232 125.646164 -5.135659
v 71.719574 127.818916 -6.359505
v 70.645058 127.280624 -6.033060
v 70.640953 126.194527 -5.405674
v 70.641052 128.356720 -6.653853
v 77.124321 126.201431 -5.463603
v 77.212914 136.995270 -11.742223
v 77.250099 143.420471 -15.569514
v 76.148392 142.863007 -15.257289
v 78.340042 143.945328 -15.896009
v 78.338112 142.878082 -15.252344
v 76.155777 143.934189 -15.892802
v 77.253609 144.482574 -16.211571
v 77.258835 145.550461 -16.850258
v 78.339874 145.009460 -16.534519
v 76.163452 145.000732 -16.542492
v 69.522308 132.278442 -8.911413
v -73.110474 128.011658 -7.326515
v -72.018593 127.464600 -7.031601
v -73.103119 129.103592 -7.960023
v -74.203163 129.655731 -8.292022
v -11.329760 105.694695 5.673444
v -74.197136 128.568146 -7.658099
v -75.292183 129.118866 -7.993591
v -75.299255 130.222809 -8.608897
v -12.450614 105.139481 6.018991
v 62.848755 170.662079 -31.623589
v 63.983337 170.071228 -31.299753
v 40.178421 110.425484 3.367280
v -41.746502 80.161736 20.256166
v 39.094574 109.855270 3.682060
v 41.276890 109.864586 3.701515
v 40.183144 109.304123 4.003936
v 40.189487 108.176537 4.642180
v 39.088924 108.732719 4.321506
v 41.281876 108.739861 4.344331
v -0.196446 90.131828 14.728691
v -0.204270 89.020172 15.377860
v 69.558540 136.480392 -11.387280
v -36.544891 176.271286 -35.251030
v -37.729919 178.094040 -36.290775
v -35.331390 176.860397 -35.650394
v -35.340912 175.663803 -34.942535
v -36.541840 177.469971 -35.948891
v -1.302919 89.566383 15.053722
v -36.543304 178.668274 -36.638626
v 72.239243 176.850784 -35.257725
v -10.993827 151.915009 -21.117065
v 19.602839 115.883568 0.050956
v -44.848602 172.237030 -32.735527
v -9.869534 151.352554 -20.777697
v -70.215508 146.402054 -17.778570
v -70.216339 145.298508 -17.154665
v -17.572943 81.172401 19.801426
v -18.683073 81.722382 19.480541
v -6.379373 110.974495 2.644938
v -19.784163 82.274864 19.156494
v 31.624908 178.872025 -36.457508
v -18.675121 82.836922 18.847868
v 26.507856 123.433426 -4.093131
v 25.393671 122.864777 -3.778240
v -27.491201 56.499371 34.018349
v 20.802458 139.485123 -13.281310
v 0.863150 107.336601 4.778848
v -11.416565 184.046677 -39.921719
v -13.839905 184.038605 -39.955990
v 4.150054 104.572273 6.387502
v -7.627969 130.450226 -8.623068
v -28.564470 73.627235 24.122517
v -36.230675 88.459396 15.437448
v -6.360638 154.028488 -22.230762
v -5.233418 154.619751 -22.545538
v -3.062802 66.485794 28.408295
v -1.956079 65.935341 28.737658
v 4.083984 187.106201 -41.365421
v 2.835602 187.717651 -41.752670
v 1.585480 187.106552 -41.397522
v -15.437538 112.259033 1.857325
v 38.955143 126.715942 -5.770574
v 50.821960 135.455978 -10.656056
v 37.851250 126.152611 -5.466540
v -34.105564 66.422997 28.227100
v -35.206444 66.981651 27.898693
v -36.309738 66.420074 28.214207
v -20.871376 54.365246 35.314396
v -20.858681 53.272079 35.941887
v -19.766321 54.927742 34.992374
v -19.774935 53.839912 35.647934
v -20.873859 55.474510 34.668625
v -19.770998 56.035179 34.332157
v -18.663311 55.483635 34.673321
v -18.675228 54.402599 35.325073
v -18.666187 56.597942 34.022404
v -17.555889 54.957764 35.005093
v -17.563396 56.056393 34.363953
v -17.557121 57.162998 33.701248
v -40.681892 65.321320 28.865208
v -16.438374 55.510773 34.663277
v -17.560186 58.281509 33.061256
v -18.676407 57.722736 33.367531
v -16.443846 56.617924 34.023949
v -16.436302 57.724712 33.389133
v -15.335757 56.069855 34.345852
v -15.327926 57.177197 33.702698
v -14.219825 56.633503 34.031582
v -15.325637 58.292809 33.069557
v -14.211760 57.737114 33.383938
v -15.320520 59.405315 32.415802
v -16.423222 58.846214 32.733265
v -15.326200 54.969536 34.990433
v -14.239185 55.519394 34.658966
v -18.670029 58.841213 32.724121
v -39.573860 65.864532 28.535959
v 13.158115 124.045181 -4.697003
v 13.153055 122.922791 -4.062105
v 14.265829 122.367599 -3.727247
v 34.174625 106.222061 5.684784
v 33.068695 105.659065 5.989572
v 65.241043 148.770966 -18.690504
v -21.107008 146.794891 -18.259769
v -50.114193 141.830322 -15.127532
v -1.874273 117.688477 -1.209986
v -70.229721 150.713806 -20.313728
v -69.126961 150.174591 -19.981462
v 24.174963 111.284531 2.732967
v -70.253807 149.625809 -19.666676
v -35.796970 141.960037 -15.433752
v 25.303837 111.841766 2.425390
v 23.072233 111.840698 2.424823
v 24.192381 112.392799 2.092464
v 32.513916 178.155060 -36.038925
v -55.811626 142.230835 -15.312368
v -44.851776 179.312302 -36.909565
v -9.782753 152.295593 -21.325815
v -56.901527 142.803116 -15.636051
v -56.914894 141.690079 -15.006785
v -55.814915 141.136063 -14.699280
v -44.859894 178.133499 -36.220005
v -43.670105 179.898438 -37.251823
v -58.024086 142.256439 -15.319906
v -76.378052 129.669525 -8.330390
v -75.288307 128.046341 -7.377916
v -76.365608 128.577362 -7.704419
v -74.202515 127.525078 -7.072330
v -75.289619 126.983772 -6.764030
v -76.357033 127.511078 -7.089254
v -74.202759 126.459480 -6.455650
v -75.289627 125.908134 -6.152655
v -77.434723 128.058197 -7.424983
v -77.447243 126.970459 -6.793947
v -76.363457 126.442276 -6.472832
v -76.360512 125.372177 -5.866950
v -77.448776 125.912674 -6.184808
v -78.526176 126.434616 -6.498014
v -78.524666 127.524811 -7.138931
v -78.506851 125.387909 -5.902746
v -77.435181 124.850647 -5.587162
v -76.359634 124.328163 -5.285089
v -73.108093 126.997818 -6.759570
v -77.429825 123.776077 -4.987050
v -72.000259 126.465622 -6.461011
v -78.503372 124.315849 -5.300646
v -73.104637 125.919365 -6.139425
v -77.460777 129.128143 -8.034223
v 19.649929 104.671135 6.452538
v 20.770187 104.114525 6.783568
v 19.664368 103.555107 7.092256
v -54.525883 136.286285 -11.931617
v -29.342712 183.459473 -39.659668
v -32.934357 185.285019 -40.671009
v 15.250641 134.353256 -10.471334
v 60.747688 138.127426 -12.270505
v -27.472511 80.611198 20.077950
v 7.634376 98.431488 9.972398
v -18.926666 132.565231 -9.934624
v 8.750125 97.872147 10.306137
v -63.585873 144.014648 -16.333815
v -64.686272 145.653839 -17.287392
v -64.685692 144.557434 -16.658937
v 31.953403 105.097786 6.286157
v -65.777115 145.114944 -16.987532
v -65.777794 144.017288 -16.348845
v -64.677277 143.465958 -16.055887
v -65.771591 142.932144 -15.740770
v -66.871742 143.480026 -16.039536
v -39.886681 94.796478 11.796286
v -38.794800 95.341278 11.476588
v 45.616791 128.805527 -6.897532
v 44.511662 128.249100 -6.599276
v -28.615545 58.159592 33.038773
v -28.624277 57.066116 33.678638
v -68.763542 129.118454 -7.915933
v -29.722513 56.515072 33.963528
v -29.716272 57.609394 33.342129
v -28.608999 55.972923 34.271152
v -28.612160 59.258060 32.405651
v -29.716183 58.708000 32.706512
v -30.806196 58.158669 33.011658
v -30.806711 57.059311 33.644115
v 18.572206 102.986115 7.412845
v -30.800066 55.971024 34.275150
v -31.907148 56.504745 33.941196
v -31.903765 57.614769 33.322212
v -53.265438 107.995453 4.120309
v -52.189342 107.459785 4.456489
v -33.007000 57.072536 33.622211
v -33.002377 58.174568 32.992401
v -31.899994 58.726227 32.684029
v -34.120010 57.645031 33.313740
v -31.893948 59.836498 32.051029
v -32.995956 59.281418 32.356754
v -30.785402 59.284885 32.367722
v -31.872705 60.948490 31.401937
v -32.988350 60.402424 31.730658
v -30.772196 60.392269 31.716843
v -34.090885 59.844437 32.038113
v -34.107361 58.742825 32.667248
v -35.195389 58.204418 32.965202
v -35.210308 59.304279 32.332298
v -36.296307 58.779774 32.648643
v -36.294670 57.670033 33.263145
v -37.385723 58.249542 32.951988
v -37.383762 59.335361 32.317383
v -36.286835 59.898914 32.039787
v -38.465843 58.802776 32.601944
v -38.471561 57.709873 33.256325
v -37.379910 57.156666 33.566448
v -39.558640 58.267006 32.924198
v -39.561916 59.346165 32.295612
v -38.470421 59.890854 31.983305
v -35.218094 57.146683 33.585674
v -36.301582 56.589043 33.890327
v -37.399025 56.080021 34.201176
v -38.473465 56.617306 33.876953
v -40.631111 58.799492 32.610878
v -40.641171 59.905277 32.000092
v -39.566483 60.442680 31.654350
v -38.452503 60.977104 31.346876
v -37.366425 60.447964 31.685669
v -36.294567 55.505306 34.498405
v -35.203339 56.059929 34.208935
v -39.559467 57.166428 33.558094
v -37.398567 54.992443 34.828102
v -38.506260 55.540985 34.508190
v -53.309895 109.103424 3.504780
v 20.681501 62.066040 31.073425
v 4.261960 91.187920 14.158008
v 3.142741 91.741142 13.829643
v -41.023247 100.693939 8.350137
v 61.892380 145.103821 -16.467892
v -76.357361 123.243454 -4.689668
v -75.289200 124.891556 -5.586074
v -75.286972 123.793922 -4.993407
v -34.140869 175.051254 -34.620789
v 26.234503 66.992531 28.243202
v 27.333450 67.553589 27.933708
v 27.325066 68.657211 27.294910
v 25.141199 66.413857 28.561171
v 26.241117 65.872536 28.897017
v 27.334614 66.428398 28.585297
v 25.149950 65.299019 29.208445
v 26.246981 64.756958 29.534943
v 27.350143 65.299644 29.227142
v 28.441307 65.857033 28.908205
v 27.358345 64.194244 29.875254
v 28.438524 66.968491 28.275969
v 28.452396 64.735939 29.545229
v 28.461102 63.628811 30.194544
v 27.365610 63.076790 30.515564
v 26.272945 63.609501 30.203737
v 26.281628 62.507534 30.836950
v 27.371618 61.959194 31.149342
v 28.463839 62.506214 30.825832
v 29.570715 64.165245 29.891016
v 29.572676 63.071651 30.525850
v 25.198936 63.041862 30.526852
v 25.192839 61.934208 31.150433
v 26.294136 61.393272 31.483879
v 25.205427 60.821575 31.803089
v 24.101500 61.360142 31.460011
v 24.113493 62.465839 30.833961
v 26.299906 60.279808 32.124268
v 27.398420 60.827980 31.807739
v 25.211708 59.719013 32.444199
v 26.309570 59.172413 32.760841
v 27.408443 59.717510 32.451389
v 26.321360 58.059937 33.389801
v 25.230297 58.607758 33.075890
v 27.411621 58.611061 33.087151
v 27.426147 57.506802 33.721348
v 25.248360 57.496510 33.711224
v 26.345245 56.956196 34.034538
v 28.527903 58.046829 33.412975
v 28.538826 56.956264 34.050854
v 27.447275 56.404736 34.362305
v 29.637579 58.599422 33.127602
v 29.653517 57.507965 33.749866
v 26.366859 55.851551 34.686794
v 28.556421 55.850643 34.685501
v 27.451654 55.301800 34.992859
v 29.648245 56.400871 34.369678
v 29.673529 55.302032 35.026218
v 28.566753 54.737774 35.325287
v 30.753744 56.948547 34.062176
v 30.765387 55.857182 34.704643
v 27.465342 54.190784 35.639393
v 26.367609 54.740955 35.320751
v 30.768604 54.748291 35.341732
v 29.676022 54.196453 35.642620
v 25.287668 55.277695 35.005604
v 31.874182 55.292179 35.037075
v 31.868914 54.196533 35.668556
v 30.773352 53.639660 35.980469
v 32.974899 54.739994 35.363373
v 32.975925 55.831135 34.737579
v 31.874763 56.375961 34.408562
v 26.388926 53.643749 35.968647
v 25.290606 54.186848 35.642643
v 31.856428 57.485012 33.759666
v 30.763826 58.031685 33.454235
v 34.073231 55.274723 35.060276
v 34.083561 54.193020 35.682289
v 31.852995 58.559338 33.139523
v 35.176846 55.807858 34.755547
v 35.180038 54.722702 35.382294
v 34.082386 56.351604 34.433441
v 36.287479 56.350224 34.463570
v 36.287830 55.256458 35.084877
v 37.390694 55.791237 34.784782
v 37.389194 56.885075 34.163010
v 36.307789 54.164589 35.725845
v 37.397018 54.706738 35.416618
v 38.484081 56.322067 34.490768
v 38.497082 55.239700 35.124374
v 38.503948 54.158276 35.753220
v 37.412243 53.611851 36.063324
v 36.287495 57.420891 33.828720
v 35.195950 56.870983 34.139122
v 35.188488 53.637802 36.033043
v 30.762817 59.100513 32.826897
v 39.590679 55.773983 34.826874
v 34.118816 53.087532 36.320969
v 35.199295 52.549206 36.645386
v 36.285053 53.090450 36.345997
v 39.594101 54.692902 35.459362
v 38.518337 53.053631 36.389996
v 37.399609 52.548016 36.675510
v 39.610622 53.612324 36.087112
v 36.313942 51.983269 36.990784
v 37.410576 51.441826 37.316025
v 38.504169 51.991627 36.999271
v 38.492954 57.398731 33.873791
v 39.580318 56.861858 34.192986
v 32.988804 53.643127 35.988518
v 28.534996 59.139069 32.798309
v 28.467323 61.395435 31.472395
v 33.007275 52.541145 36.637032
v 31.908710 53.083427 36.317131
v 29.570433 61.927063 31.165438
v 29.569561 60.832352 31.795845
v 28.478973 60.292404 32.115509
v 31.909666 51.971416 36.942581
v 30.814646 52.523617 36.627811
v 37.390541 57.954559 33.537121
v 28.580200 53.629147 35.964462
v 37.400215 59.037659 32.909023
v 36.304592 58.488060 33.213314
v 38.493805 58.490959 33.234081
v 32.966198 56.907738 34.103130
v 35.216805 57.951832 33.521160
v 30.680323 62.516407 30.856388
v 30.670042 63.614986 30.216702
v 25.309528 53.091228 36.276901
v 26.401627 52.539009 36.592236
v 27.487387 53.085392 36.281410
v 34.115879 51.989315 36.962040
v 32.999870 51.419933 37.261242
v 39.594723 57.936714 33.569283
v 24.115152 60.254791 32.119709
v 24.147676 59.144154 32.768734
v 24.157419 58.049683 33.405136
v 30.690657 61.379879 31.504818
v 30.675556 60.275387 32.134758
v 24.163403 56.939411 34.036430
v 23.063423 57.491974 33.722370
v 23.067503 58.584854 33.087093
v 25.281275 56.380692 34.360622
v 24.186745 55.838444 34.680721
v 23.077593 56.382137 34.358250
v 29.574762 59.722649 32.454906
v 35.227417 59.019188 32.905373
v 36.311680 59.569714 32.600933
v 34.148407 58.456322 33.212460
v 36.317833 60.648155 31.970446
v 35.219917 60.098270 32.283966
v 37.413094 60.108215 32.291489
v 37.441654 61.196365 31.668264
v 35.230129 61.178993 31.657913
v 36.335766 61.737045 31.340321
v 37.459274 62.279480 31.046804
v 35.256611 62.265087 31.030956
v 36.349880 62.819218 30.715763
v 34.130871 60.600712 31.961388
v 34.143017 61.708405 31.344536
v 35.272427 63.348183 30.405697
v 34.169586 62.796837 30.725363
v 35.288788 64.433006 29.779305
v 34.181343 63.877171 30.095716
v 33.086990 63.310234 30.411919
v 33.090714 64.404823 29.788338
v 33.085491 62.236542 31.042734
v 34.195824 64.960205 29.473183
v 36.385269 63.886124 30.103241
v 38.547985 60.645321 31.998562
v 38.553547 61.738911 31.369965
v 35.296875 65.515373 29.156895
v 36.404312 64.976295 29.474550
v 33.061802 61.138866 31.662834
v 38.558285 62.821133 30.745056
v 39.654839 61.188465 31.693720
v 39.652008 62.279198 31.067959
v 34.131283 59.530998 32.594990
v 33.049591 60.032982 32.283894
v 37.468231 63.357899 30.419523
v 36.405197 66.051140 28.846441
v 37.502728 64.420593 29.799364
v 37.492744 65.511833 29.173103
v 40.746609 61.726597 31.389355
v 39.666401 60.086540 32.320873
v 40.754677 60.635185 32.023933
v 32.013844 64.933937 29.477474
v 32.004295 63.840820 30.101812
v 41.844891 61.172909 31.728859
v 41.849869 60.086506 32.354057
v 40.770218 59.535656 32.662964
v 33.097469 65.483559 29.162884
v 38.558819 59.545036 32.623421
v 41.874622 58.984158 32.998253
v 40.783287 58.436619 33.308651
v 39.685825 58.967365 32.967190
v 40.793594 57.333790 33.938671
v 41.881275 57.884441 33.634975
v 42.990658 58.419468 33.341751
v 42.984268 57.324192 33.958694
v 41.892975 56.783245 34.265568
v 42.981178 59.528057 32.707951
v 44.084438 57.860760 33.664722
v 42.992332 56.234119 34.592575
v 41.907146 55.685947 34.907585
v 40.812874 56.219330 34.582092
v 44.086025 56.773819 34.283482
v 45.181652 57.311073 33.999928
v 44.096542 58.940449 33.047485
v 45.172253 58.391914 33.354237
v 44.100258 60.005589 32.416859
v 45.195633 59.468502 32.742180
v 40.824764 55.120575 35.228855
v 41.850590 62.246212 31.100174
v 42.942074 60.625084 32.064335
v 42.938282 61.696976 31.426455
v 41.910923 54.584503 35.556412
v 42.953815 62.776768 30.804953
v 43.002869 55.133976 35.234684
v 44.029030 61.140755 31.756536
v 44.028809 62.225861 31.122778
v 33.049969 58.960224 32.911427
v 45.130478 60.586990 32.089058
v 45.119709 61.671368 31.448547
v 31.969887 59.490086 32.602333
v 33.060955 57.852894 33.553631
v 45.136181 62.750603 30.830545
v 34.172771 57.293415 33.892063
v 46.224426 61.116886 31.781824
v 46.229862 62.210693 31.155712
v 46.238834 63.286777 30.532251
v 47.319038 62.747959 30.859520
v 47.320023 61.661182 31.485861
v 41.914833 53.491833 36.179504
v 48.396507 63.280251 30.551338
v 48.402245 62.195805 31.188437
v 47.320522 63.823166 30.232838
v 42.987324 54.021549 35.867107
v 40.833996 54.022850 35.859646
v 48.400043 61.100941 31.814384
v 49.483231 61.638088 31.511683
v 49.483185 62.715000 30.884171
v 48.412285 64.347229 29.940279
v 49.485889 63.803757 30.255331
v 31.979713 60.577522 31.973333
v 50.574673 64.340950 29.957483
v 50.576714 63.257355 30.586639
v 51.674534 63.801678 30.283987
v 49.494373 64.880783 29.642666
v 31.973469 61.671761 31.348892
v 51.682339 62.716385 30.918493
v 50.586517 62.158241 31.223717
v 51.699123 61.633232 31.550396
v 44.096821 55.667122 34.913399
v 52.781719 62.171505 31.247177
v 52.781715 63.251198 30.615957
v 53.870373 62.693989 30.939722
v 53.880096 61.627499 31.574200
v 53.888031 63.764618 30.330151
v 54.960438 62.143269 31.272388
v 54.959679 63.217709 30.637991
v 54.972397 61.073383 31.895811
v 53.888077 60.531288 32.201492
v 52.808170 61.075825 31.884413
v 56.043800 62.665649 30.961712
v 56.049549 61.592972 31.596319
v 53.897011 64.824287 29.698420
v 57.148891 62.119820 31.288988
v 57.134819 61.040722 31.912920
v 56.052181 60.502419 32.233185
v 52.819859 65.353012 29.392998
v 53.894600 65.905815 29.081991
v 52.828690 64.263687 30.016926
v 54.995888 65.369965 29.418158
v 55.000408 64.268814 30.034950
v 56.087715 65.906929 29.116316
v 56.088814 64.808304 29.737186
v 54.995777 66.443527 28.786789
v 56.104160 63.704235 30.368441
v 57.186970 64.258400 30.062788
v 57.179558 65.348366 29.444386
v 57.206791 63.159073 30.703222
v 58.290348 63.716892 30.402851
v 58.271931 64.793999 29.751457
v 55.006805 67.512054 28.166895
v 53.924313 66.966339 28.478460
v 56.082291 66.973022 28.482632
v 54.982922 59.949818 32.556023
v 52.863197 66.410324 28.784128
v 52.857647 67.483101 28.165363
v 53.924412 68.018303 27.860662
v 55.007889 68.543976 27.559534
v 52.858547 68.546562 27.556688
v 53.936443 69.084229 27.254057
v 51.783974 66.920944 28.469194
v 51.781845 67.991127 27.864159
v 51.778667 69.066544 27.224981
v 52.877693 69.620270 26.934431
v 50.705669 68.512024 27.538975
v 50.711502 67.427460 28.169365
v 51.778484 65.850571 29.091639
v 56.061413 59.418144 32.872334
v 57.140751 59.952793 32.558155
v 50.712673 65.287781 29.412966
v 50.707294 66.369080 28.773504
v 51.787880 64.751717 29.728178
v 55.024948 69.610268 26.946188
v 57.173187 66.440895 28.810282
v 56.100903 67.998184 27.886410
v 56.109570 69.075989 27.270287
v 53.944946 70.142952 26.627934
v 49.634624 67.949875 27.850489
v 49.642483 66.871658 28.480659
v 58.229454 60.489811 32.240547
v 58.232189 61.572666 31.619011
v 57.141129 58.867290 33.190475
v 58.226410 59.405617 32.887402
v 57.172840 67.505875 28.186895
v 59.315262 59.928886 32.580563
v 59.309814 58.855118 33.205124
v 58.217319 58.307053 33.507183
v 60.404839 59.385208 32.908134
v 60.403824 60.456249 32.272274
v 60.417896 58.296070 33.540836
v 61.496422 58.844582 33.235950
v 61.500198 59.931034 32.610390
v 59.320751 60.987610 31.950651
v 58.221840 57.209301 34.132271
v 61.508556 60.993782 31.981516
v 62.582001 59.385357 32.920048
v 62.576679 60.463451 32.308117
v 59.307247 57.738403 33.848156
v 62.594524 58.308331 33.543812
v 63.667515 58.844818 33.233757
v 63.663544 59.911278 32.614113
v 59.298382 56.663673 34.467991
v 58.220921 56.119152 34.767719
v 57.141869 56.651894 34.444782
v 60.387589 57.191021 34.173931
v 60.377075 56.114361 34.791504
v 59.296101 55.575916 35.107052
v 58.224651 55.022667 35.400257
v 57.148502 55.558479 35.079193
v 61.465141 56.637611 34.484833
v 61.465378 55.562706 35.109684
v 56.082634 56.080421 34.765137
v 57.150398 54.471333 35.712849
v 56.077789 55.009941 35.401604
v 60.389023 55.034454 35.421913
v 56.085007 53.909706 36.019844
v 57.163403 53.378410 36.338757
v 58.236362 53.924316 36.041656
v 56.070877 57.170139 34.137333
v 57.145802 57.715496 33.837795
v 55.023579 55.527336 35.085396
v 55.024162 54.462811 35.709423
v 59.309895 54.487724 35.733379
v 61.480045 54.487766 35.736256
v 62.550804 56.081512 34.813679
v 60.398647 53.946720 36.054264
v 59.311550 53.390266 36.352856
v 62.547443 55.011768 35.419579
v 59.330387 52.296799 36.978886
v 58.247948 52.835220 36.661636
v 60.393608 52.838165 36.663845
v 61.488235 53.406223 36.353924
v 62.571522 53.941875 36.042660
v 60.419441 51.745323 37.289448
v 61.483524 52.281788 36.977924
v 62.585468 61.503582 31.681665
v 63.635735 60.971100 31.983501
v 62.566856 52.813259 36.680557
v 62.565334 51.730225 37.295139
v 61.490009 51.182087 37.602455
v 63.649021 52.264046 37.000107
v 63.651619 53.337624 36.388466
v 63.658131 51.170074 37.616291
v 64.728867 51.710968 37.315662
v 64.723877 52.787777 36.702950
v 64.733345 53.871807 36.090038
v 63.667290 54.417728 35.775402
v 65.797089 53.309345 36.402233
v 65.799950 52.241367 37.023693
v 62.567497 50.631378 37.908085
v 64.751862 54.948341 35.473450
v 63.680889 55.479240 35.172386
v 63.630566 56.617550 34.519604
v 64.762688 56.009052 34.874920
v 62.555401 57.157246 34.202934
v 58.293552 62.624191 31.022575
v 59.369083 64.237503 30.079355
v 59.362247 63.158054 30.708117
v 48.578335 67.400032 28.170965
v 49.655834 65.782593 29.120356
v 48.573132 66.320900 28.795176
v 48.586441 68.465614 27.554174
v 47.507107 67.923592 27.858723
v 47.509369 66.842644 28.482143
v 51.734974 60.517544 32.188469
v 46.428757 67.366920 28.159182
v 46.430416 66.281960 28.795330
v 46.445343 68.445023 27.538265
v 47.523911 65.740532 29.122093
v 52.825230 59.982662 32.518311
v 45.341885 67.887001 27.839216
v 45.348690 66.811394 28.485188
v 61.522343 62.056931 31.359221
v 60.437183 61.518932 31.675991
v 60.451435 62.580231 31.055166
v 62.615013 62.585289 31.055580
v 61.532181 63.122559 30.743637
v 59.359386 62.035244 31.356876
v 55.001003 56.615166 34.453373
v 56.082970 58.237755 33.535625
v 53.923119 57.131149 34.134838
v 55.006310 57.679935 33.835052
v 53.933395 56.060104 34.767467
v 53.938145 58.203659 33.531574
v 55.021549 58.748390 33.231461
v 53.945969 59.274529 32.924969
v 52.872154 58.728924 33.229797
v 52.894039 57.628094 33.862213
v 51.808987 58.163063 33.537285
v 51.800198 59.252895 32.917736
v 47.521923 68.998688 27.245010
v 61.528915 57.764141 33.852062
v 63.677536 57.761990 33.861546
v 58.274426 65.876846 29.142773
v 53.960995 54.972668 35.387165
v 57.172138 68.571236 27.552912
v 58.260113 68.038330 27.885330
v 58.257641 66.956146 28.511555
v 55.021431 53.362175 36.341976
v 59.345615 67.488510 28.210388
v 59.342541 66.408806 28.828773
v 60.424347 68.013474 27.901031
v 60.431717 66.940842 28.528677
v 59.344696 68.549377 27.582687
v 61.526287 67.478439 28.232670
v 56.098076 52.824451 36.664547
v 61.518421 66.387825 28.832350
v 60.441650 65.852974 29.148447
v 57.178665 52.264744 36.971252
v 56.103783 51.727425 37.286758
v 59.383141 65.305069 29.459978
v 61.533138 65.307472 29.462809
v 60.456882 64.766838 29.775316
v 55.045868 52.261551 36.982208
v 55.039852 51.174149 37.604927
v 56.108902 50.627876 37.898750
v 57.190170 51.175911 37.595291
v 55.041950 50.081017 38.213463
v 58.274704 51.702854 37.290234
v 58.283195 50.625637 37.916851
v 53.980648 50.613640 37.914482
v 53.978668 49.532883 38.520153
v 55.058517 48.994907 38.832687
v 56.134808 49.538738 38.538387
v 54.000626 48.440025 39.135590
v 52.914921 48.979298 38.830997
v 52.898968 50.062691 38.214367
v 55.088211 47.887104 39.445877
v 51.845192 49.503109 38.535091
v 51.847530 48.425758 39.139465
v 52.924137 47.884830 39.441322
v 54.004173 47.348637 39.756290
v 57.208431 50.083080 38.222507
v 51.845818 50.575672 37.895626
v 50.755348 50.023785 38.201099
v 50.759907 48.927830 38.841213
v 51.851460 51.649578 37.275341
v 50.774807 51.099255 37.582310
v 52.930168 51.113113 37.600754
v 53.966518 51.698425 37.285728
v 52.949055 52.187927 36.985237
v 56.139137 48.445824 39.154522
v 53.952103 53.910107 36.012417
v 60.422287 69.057472 27.270706
v 61.504951 68.520287 27.581764
v 64.765228 58.297348 33.565216
v 53.978333 52.776489 36.671791
v 64.764763 57.215908 34.184509
v 45.181694 56.219944 34.612030
v 46.277340 57.844635 33.695141
v 46.274513 56.759575 34.318871
v 47.365330 58.366989 33.384693
v 47.369137 57.291180 34.011284
v 47.367405 56.192867 34.633541
v 48.462616 56.737133 34.330654
v 48.464851 57.820759 33.707203
v 49.549492 56.182194 34.657562
v 48.467155 55.633038 34.954659
v 49.555477 57.271088 34.031052
v 50.640812 55.634663 34.984638
v 50.641544 56.711792 34.356731
v 49.579754 58.346760 33.415787
v 50.656380 57.801796 33.740089
v 49.558689 55.082439 35.287464
v 48.483570 58.902901 33.104393
v 48.481129 54.519707 35.601765
v 49.567120 53.985123 35.918858
v 50.652225 54.536510 35.613144
v 48.476921 59.968151 32.479557
v 47.397259 59.422413 32.780880
v 49.572506 59.437290 32.799156
v 47.393147 55.076897 35.275784
v 46.284138 58.897156 33.081577
v 49.586887 52.891907 36.552853
v 50.659164 53.431850 36.233410
v 48.497261 53.428074 36.228477
v 51.737946 56.163433 34.679066
v 51.744240 55.086647 35.310078
v 50.682980 58.891891 33.121342
v 46.283115 55.649776 34.936642
v 50.679153 52.340050 36.869583
v 49.593540 51.803825 37.187122
v 48.504444 52.336834 36.864273
v 47.411415 53.958523 35.907997
v 50.680382 59.959354 32.500454
v 51.733932 57.238430 34.058884
v 45.189667 55.110596 35.236179
v 51.852352 52.716282 36.662117
v 44.096252 54.572479 35.553440
v 49.678955 49.463997 38.513268
v 49.681019 50.545780 37.888836
v 48.605453 51.081226 37.592598
v 45.168171 63.818073 30.221720
v 48.615868 49.996559 38.207970
v 47.537010 50.526611 37.903816
v 47.530895 51.610931 37.290459
v 47.533188 49.444168 38.513847
v 48.620182 48.904411 38.839638
v 46.460037 51.048260 37.584267
v 46.467621 49.971138 38.208084
v 45.394917 50.488819 37.897682
v 45.380554 51.577042 37.268139
v 46.470387 52.129166 36.969292
v 46.247627 64.364059 29.908079
v 45.388893 52.658012 36.646091
v 44.303841 52.105968 36.951698
v 44.302471 51.013153 37.580612
v 44.310139 53.189243 36.353153
v 43.223038 52.637173 36.662422
v 43.233006 51.546837 37.268967
v 45.402893 53.716000 36.040924
v 46.483685 53.206902 36.341747
v 47.572556 52.671726 36.670593
v 58.299313 49.534760 38.550568
v 59.362808 51.157795 37.618721
v 59.370770 50.074371 38.233822
v 60.441074 50.600266 37.949203
v 59.377754 48.989010 38.864033
v 60.446331 49.514843 38.554596
v 62.602539 65.839149 29.146236
v 62.600010 66.925255 28.543257
v 62.612568 64.760101 29.779419
v 63.680058 65.295113 29.473446
v 63.682823 66.367256 28.852657
v 64.761971 65.829193 29.183163
v 64.764526 64.756653 29.803637
v 63.685593 64.209938 30.098083
v 65.842232 66.362831 28.869671
v 65.841309 65.287941 29.503000
v 64.766663 66.894638 28.554863
v 66.922478 66.887123 28.558432
v 66.920235 65.816833 29.178360
v 64.779182 67.960419 27.937016
v 65.846436 67.422691 28.240995
v 63.695576 67.422020 28.249800
v 64.784058 69.024445 27.319029
v 63.705845 68.491821 27.631470
v 65.854424 68.479347 27.624939
v 66.924278 67.944283 27.934950
v 66.934296 68.999641 27.320431
v 65.851860 64.210571 30.119221
v 65.859879 69.540703 27.012209
v 64.773613 63.661823 30.434309
v 63.701664 63.132698 30.740343
v 65.848145 63.113132 30.752691
v 64.777214 62.576389 31.062759
v 62.635109 63.665459 30.423300
v 67.999260 67.400414 28.266354
v 67.998451 68.471909 27.635061
v 61.563553 64.181343 30.106134
v 68.002197 66.310165 28.900244
v 69.079681 66.850723 28.594746
v 69.074501 67.921410 27.958015
v 69.079506 65.756165 29.223648
v 68.011269 65.220467 29.530060
v 69.084427 64.663170 29.846437
v 70.154083 65.203011 29.543476
v 70.150307 66.276016 28.924719
v 68.023117 64.116417 30.153547
v 69.096130 63.582661 30.476372
v 70.158913 64.113564 30.169817
v 71.225998 64.652100 29.859518
v 70.163467 63.019539 30.794598
v 71.235008 63.564426 30.493673
v 72.305786 65.167503 29.555285
v 72.303154 64.096909 30.179884
v 71.230423 65.706352 29.246281
v 72.319412 66.225777 28.950115
v 73.384659 64.621681 29.872849
v 73.383034 63.543381 30.497540
v 72.305275 63.004574 30.809874
v 73.387596 65.685669 29.254929
v 71.239662 62.453224 31.130512
v 72.310135 61.922382 31.436329
v 73.376312 62.457272 31.126282
v 74.457649 64.074707 30.184551
v 74.462990 65.141136 29.565067
v 70.164101 61.890179 31.446911
v 71.236725 61.347256 31.758680
v 71.248917 66.767830 28.638508
v 70.168205 60.790386 32.084774
v 71.243607 60.254730 32.398109
v 72.309319 60.798908 32.086933
v 74.457863 63.001305 30.815535
v 69.094994 62.411922 31.148928
v 69.096581 61.345234 31.760054
v 73.399483 66.742775 28.640978
v 72.318344 67.279976 28.336678
v 70.156570 67.367363 28.288609
v 74.461571 66.200111 28.948484
v 72.327667 68.333443 27.723957
v 71.251808 67.802505 28.032824
v 73.395142 67.796066 28.022114
v 68.027138 63.037155 30.789978
v 75.532356 64.598541 29.883497
v 75.532806 63.534702 30.499159
v 74.473213 67.266663 28.343412
v 68.035339 61.864281 31.470928
v 75.549644 67.784607 28.033129
v 75.541931 66.712700 28.653210
v 74.483986 68.314354 27.714012
v 75.543686 65.662842 29.260658
v 66.957756 64.674744 29.840849
v 74.497223 69.369591 27.095675
v 73.421562 68.835976 27.412436
v 75.569443 68.843971 27.415298
v 74.505455 70.426735 26.476198
v 73.439209 69.900146 26.803932
v 75.580765 69.890465 26.791462
v 66.968262 63.599472 30.460135
v 76.666473 69.354057 27.119257
v 76.659805 70.413071 26.505568
v 75.585114 70.950180 26.185743
v 77.746559 70.938492 26.201899
v 76.654854 71.483566 25.894569
v 74.517807 71.464348 25.874689
v 75.586891 72.016891 25.577719
v 77.750069 69.863235 26.825550
v 75.589897 73.072655 24.948641
v 74.522903 72.539902 25.270855
v 76.664551 72.546623 25.281973
v 73.449333 71.986099 25.576660
v 73.457458 70.917534 26.198330
v 72.391235 71.437721 25.893824
v 72.383873 72.510475 25.275406
v 73.451515 73.044350 24.963499
v 71.324783 70.890007 26.213516
v 72.402428 70.355789 26.534651
v 71.325012 71.963173 25.591618
v 70.264191 71.417595 25.916683
v 71.334259 69.805496 26.854136
v 70.257225 70.344635 26.534132
v 76.674156 68.261871 27.743242
v 77.758881 68.798920 27.433029
v 70.271690 72.479782 25.308943
v 69.194199 70.867226 26.223854
v 69.191566 71.941322 25.619392
v 74.518776 73.591980 24.639570
v 71.329048 73.041870 24.979149
v 72.403069 73.581604 24.667578
v 74.536545 74.646446 24.035528
v 73.464828 74.116943 24.343119
v 75.605469 74.112427 24.349844
v 74.545158 75.706505 23.426546
v 73.470512 75.175079 23.721972
v 72.401497 74.641914 24.036566
v 73.481186 76.243874 23.114792
v 72.406013 75.698326 23.420784
v 72.416977 76.756004 22.811449
v 71.340149 76.222565 23.119774
v 75.613152 75.165627 23.741373
v 71.337456 75.156334 23.740931
v 73.479851 77.270844 22.514853
v 71.352989 77.274780 22.513620
v 72.415466 77.794327 22.216846
v 69.087502 68.977257 27.337067
v 70.167252 68.447609 27.663090
v 72.364204 69.363213 27.119926
v 66.970787 62.382961 31.166763
v 66.961205 61.316833 31.790113
v 68.029274 60.783501 32.095482
v 70.176674 59.712276 32.723545
v 72.319260 59.713478 32.725475
v 71.252197 59.176502 33.033989
v 73.380470 61.373837 31.751528
v 75.620308 76.225014 23.120680
v 74.552765 76.762894 22.802464
v 65.897720 61.822182 31.486233
v 77.723808 71.997726 25.589985
v 69.103722 60.252850 32.411091
v 62.621662 67.949165 27.938395
v 73.401993 60.223934 32.423782
v 73.399879 59.168377 33.034386
v 72.323441 58.631664 33.345673
v 74.476768 58.617027 33.338066
v 74.479698 59.691673 32.725418
v 75.549171 59.136242 33.029835
v 75.554672 58.069508 33.648563
v 74.491707 57.538074 33.952019
v 73.425041 58.081020 33.659012
v 75.552322 60.208302 32.424114
v 74.481300 60.749489 32.116638
v 71.259636 58.077454 33.660564
v 72.332230 57.539898 33.964653
v 73.440063 57.002628 34.275970
v 72.342621 56.458942 34.587269
v 71.267235 56.990719 34.282383
v 74.517189 56.463917 34.591961
v 73.447304 55.928791 34.898582
v 75.555931 56.991009 34.273510
v 74.519501 55.381393 35.207054
v 75.588783 55.913944 34.900959
v 76.628525 56.453953 34.605404
v 76.623238 57.501453 33.983444
v 76.628159 58.585255 33.347347
v 70.206390 57.513371 33.986366
v 70.208946 56.448845 34.603443
v 71.277000 55.909832 34.916405
v 70.216118 58.565411 33.384911
v 69.158783 58.039448 33.701118
v 69.149925 56.970116 34.306408
v 76.632721 59.662373 32.732525
v 73.461441 54.831070 35.519882
v 74.529671 54.300442 35.827744
v 75.595825 54.831001 35.522270
v 75.602516 53.757206 36.142975
v 74.540962 53.206150 36.458981
v 76.669548 55.353886 35.227352
v 75.603210 52.673168 36.770470
v 76.688148 53.221493 36.475594
v 76.690033 54.278240 35.850933
v 74.539619 52.119957 37.087189
v 76.692978 52.139732 37.107285
v 75.608574 51.596050 37.403080
v 73.474014 51.569523 37.406853
v 74.540276 51.037849 37.712399
v 73.482239 52.638340 36.795109
v 73.476860 50.484844 38.018085
v 74.549843 49.951542 38.326111
v 75.614616 50.493702 38.035381
v 73.482567 53.684856 36.180882
v 72.424164 53.158928 36.503899
v 76.677422 49.937725 38.342548
v 75.618767 49.401012 38.636166
v 76.682289 51.023457 37.744125
v 72.425377 52.092628 37.113831
v 72.413292 51.001396 37.719337
v 73.485977 49.415211 38.640545
v 72.426231 49.940914 38.337090
v 71.355309 50.452969 38.031288
v 71.358749 51.526501 37.438168
v 72.434593 48.857147 38.962540
v 71.361908 49.390945 38.653934
v 77.761902 54.797085 35.540062
v 77.770599 53.731281 36.176476
v 74.554420 48.871407 38.937084
v 77.766945 52.674110 36.787868
v 76.630173 60.726250 32.125629
v 75.560287 61.268406 31.822292
v 72.352066 55.363426 35.230721
v 71.285172 54.838879 35.555424
v 70.213249 55.371471 35.234241
v 71.356964 52.608925 36.814922
v 70.297516 50.974461 37.737606
v 70.293602 49.898544 38.343777
v 72.405212 54.293060 35.843246
v 69.162628 55.898438 34.926445
v 68.087624 56.427799 34.622696
v 68.081429 57.488037 34.006107
v 71.254852 68.855965 27.411884
v 70.271439 69.271080 27.173828
v 67.009102 56.935249 34.335384
v 69.192719 69.791969 26.854200
v 67.007515 58.018738 33.702717
v 68.089355 58.567661 33.387817
v 51.739662 53.988132 35.936745
v 67.011787 59.072582 33.089752
v 65.947365 58.549759 33.406834
v 65.942047 57.478622 34.018757
v 68.087303 59.595753 32.786148
v 65.943520 59.597954 32.793171
v 67.012932 60.126034 32.478291
v 64.893700 59.074150 33.107918
v 69.159241 59.090168 33.073082
v 64.901939 60.123940 32.490074
v 65.830597 54.406311 35.782215
v 65.831627 55.479671 35.175003
v 65.837257 56.535240 34.560192
v 66.908684 56.003883 34.872013
v 66.913818 54.936264 35.489262
v 56.107967 70.133774 26.640522
v 70.291679 52.043861 37.133209
v 55.029453 70.665199 26.317799
v 49.643394 69.021927 27.233583
v 67.994972 69.523041 27.011192
v 63.671783 50.084625 38.248718
v 64.741844 50.624100 37.935253
v 71.334129 74.106926 24.352259
v 65.813118 51.168457 37.643105
v 48.412975 65.406563 29.322506
v 46.342743 54.482483 35.610844
v 67.983025 55.462822 35.183792
v 46.289921 59.998543 32.441566
v 32.003475 62.750801 30.742842
v 52.860897 56.574814 34.457306
v 48.559586 69.545166 26.927446
v 49.642006 70.092239 26.617603
v 50.739223 69.557594 26.932119
v 52.873257 53.349163 36.312557
v 52.888779 54.445225 35.714439
v 55.088692 46.791126 40.073387
v 60.449219 63.643543 30.435583
v 52.945217 46.797348 40.059113
v 54.016228 46.255924 40.375603
v 28.456459 68.100533 27.633518
v 65.891083 60.765755 32.101894
v 45.361900 68.962624 27.234499
v 44.271557 68.419052 27.548584
v 44.264839 67.330276 28.162922
v 43.205799 67.878990 27.865370
v 43.198338 68.936264 27.234016
v 44.284973 69.480942 26.946825
v 39.624451 52.495235 36.720032
v 42.121700 68.381866 27.559216
v 42.121227 69.467728 26.924133
v 41.042648 68.910812 27.240536
v 43.142372 69.982460 26.504303
v 41.040085 67.829514 27.878872
v 41.039513 69.997131 26.604309
v 42.131664 67.282387 28.187599
v 42.138649 70.541824 26.294695
v 41.052608 71.074478 25.976347
v 39.963005 70.533035 26.295847
v 43.244450 71.080971 25.995823
v 39.957790 69.442337 26.924339
v 42.155899 71.618965 25.664644
v 44.344124 71.625107 25.693321
v 43.251274 72.163673 25.376875
v 44.350182 70.532883 26.332485
v 43.254150 73.239685 24.750217
v 42.175133 72.692329 25.056999
v 44.343487 72.701393 25.067148
v 41.080929 72.145554 25.349497
v 45.448032 71.065781 26.019592
v 45.446350 69.984505 26.659582
v 42.168922 73.770065 24.429085
v 41.087376 73.217331 24.730711
v 44.351749 73.766098 24.432419
v 43.259220 74.311356 24.118515
v 39.953358 68.348495 27.553267
v 44.371311 74.841469 23.816698
v 42.169842 74.828873 23.794355
v 38.868214 68.877129 27.238295
v 38.865799 67.779564 27.869024
v 39.962372 67.231125 28.189638
v 38.882412 69.959145 26.623224
v 37.791416 69.406128 26.932957
v 37.786842 68.311241 27.551279
v 38.894398 71.037254 26.007435
v 36.704494 68.839897 27.244467
v 36.704033 69.937637 26.623106
v 37.799900 67.204796 28.185844
v 37.797352 70.487274 26.312840
v 36.712975 67.748840 27.866789
v 37.809353 71.567619 25.688643
v 36.710209 71.021431 25.996368
v 38.896523 72.087898 25.365385
v 36.719364 72.093628 25.362513
v 37.809067 72.634895 25.055876
v 35.634422 71.550133 25.688900
v 35.634583 70.458321 26.327642
v 36.730751 73.171318 24.725121
v 35.638439 72.621231 25.050695
v 35.613506 69.363152 26.941031
v 34.546711 72.063004 25.372450
v 34.551460 73.151665 24.737038
v 37.817368 73.704720 24.428650
v 35.651348 73.697754 24.408489
v 38.898987 73.154068 24.736639
v 43.277863 75.378670 23.501608
v 45.448479 72.162651 25.386705
v 39.964413 71.600182 25.659315
v 34.544636 70.982155 26.001638
v 41.091743 74.264771 24.126247
v 42.162540 75.918579 23.212948
v 41.070919 75.343498 23.477131
v 43.267982 76.451889 22.898359
v 44.369099 75.919273 23.212187
v 38.878494 66.676964 28.514912
v 38.906857 74.223038 24.128330
v 40.010452 72.606934 25.084019
v 40.015892 73.695442 24.464312
v 35.636959 67.195450 28.195169
v 35.626797 68.288704 27.569304
v 33.462688 73.672585 24.412001
v 36.747284 74.250725 24.108868
v 34.566551 74.224464 24.099810
v 33.458176 72.589424 25.055439
v 35.672043 74.778488 23.794621
v 32.359131 73.109779 24.726730
v 33.473602 71.478333 25.712080
v 32.373936 72.022835 25.375128
v 32.360813 74.174629 24.098000
v 31.290604 71.458931 25.688822
v 31.286125 72.553360 25.057306
v 32.384460 70.915871 26.008867
v 31.305546 70.356346 26.331369
v 30.213831 70.900749 26.013441
v 30.210602 71.993958 25.379004
v 32.413288 69.799614 26.657337
v 29.131418 71.426697 25.686764
v 29.127888 70.333221 26.314705
v 31.314896 69.248062 26.957472
v 30.233852 69.796249 26.647770
v 33.504578 70.365517 26.353262
v 30.228493 73.081734 24.758995
v 29.135115 72.531921 25.081797
v 29.156404 69.229530 26.959059
v 28.043262 70.867676 26.003452
v 28.050861 69.766632 26.633581
v 30.255829 68.692757 27.304691
v 28.049318 71.961388 25.383728
v 32.425678 68.696617 27.301855
v 33.525841 69.250168 26.994745
v 28.057878 73.060349 24.790018
v 26.952158 72.494606 25.081184
v 26.967451 71.382988 25.702787
v 31.282234 73.639069 24.433092
v 26.970161 73.591599 24.477585
v 25.868006 73.030716 24.773447
v 25.850342 71.919983 25.392883
v 30.211113 74.162262 24.119759
v 31.293196 74.702614 23.807795
v 76.605804 64.059235 30.206785
v 76.621315 62.992474 30.830875
v 32.393436 75.223328 23.505190
v 31.307329 75.777870 23.195612
v 30.221506 75.241737 23.508814
v 75.549225 62.458191 31.132292
v 30.227911 76.329346 22.877796
v 29.134315 75.770187 23.187525
v 29.137629 74.674652 23.828297
v 29.133123 76.861855 22.552841
v 30.232983 77.406540 22.238892
v 31.339367 76.863457 22.568995
v 29.147007 77.952255 21.916597
v 31.338491 77.945251 21.937973
v 28.053890 77.392006 22.216114
v 30.252642 78.484901 21.603937
v 28.050680 76.300568 22.885630
v 28.069557 78.491432 21.604769
v 32.447086 77.407578 22.268366
v 32.442543 76.300232 22.892963
v 31.354109 79.049866 21.337528
v 32.438236 78.496605 21.650927
v 28.059124 75.183014 23.519926
v 51.861706 47.331921 39.758190
v 50.779919 47.864754 39.455315
v 48.556767 70.618782 26.304993
v 49.654743 71.160583 25.997337
v 50.742085 70.621414 26.322838
v 47.474266 70.047287 26.629221
v 47.485031 71.134216 25.985561
v 48.573509 71.691551 25.673946
v 50.750404 71.687325 25.695286
v 49.672333 72.222946 25.375486
v 49.679310 73.287018 24.753473
v 48.598465 72.750969 25.066010
v 47.511368 72.225159 25.367657
v 50.756626 72.743942 25.061720
v 51.845497 71.142067 26.029314
v 51.846069 72.216751 25.384680
v 48.591640 73.814171 24.437542
v 49.697586 74.352913 24.130816
v 50.787006 73.810486 24.445269
v 48.603828 74.882446 23.815657
v 50.793964 74.895584 23.830847
v 49.696739 75.421043 23.515606
v 47.523777 74.319145 24.137892
v 47.529152 75.409950 23.497311
v 48.618393 75.959839 23.192406
v 51.879627 74.351418 24.150007
v 51.879391 73.251144 24.771273
v 48.631882 77.035378 22.575699
v 47.557201 76.498734 22.887520
v 49.719261 76.492256 22.892807
v 47.519722 73.267906 24.764185
v 52.988632 72.703400 25.116913
v 52.981537 73.791397 24.480154
v 50.786186 75.958313 23.209991
v 54.064991 73.236137 24.806744
v 52.986164 74.862587 23.859026
v 54.067341 74.320175 24.187971
v 55.150074 73.764336 24.513027
v 52.996983 75.933434 23.229488
v 51.914917 75.384209 23.541231
v 55.155029 74.846100 23.894623
v 54.081467 75.398384 23.557144
v 51.927784 76.458206 22.921675
v 55.151798 72.683426 25.137510
v 54.073460 72.134918 25.446621
v 53.010342 77.001068 22.613243
v 54.092655 76.467659 22.927349
v 55.164658 75.915306 23.258627
v 56.239716 74.280861 24.207474
v 55.174782 76.995605 22.623018
v 54.096249 77.533684 22.307167
v 56.243610 75.368195 23.575993
v 55.186031 78.061951 21.999653
v 56.257164 76.441803 22.941267
v 56.266720 77.519821 22.311747
v 56.282131 78.588005 21.691156
v 55.196854 79.128426 21.370346
v 54.108524 78.587982 21.688869
v 56.288078 79.650826 21.074015
v 57.369453 78.031158 22.016624
v 57.361935 79.111351 21.391804
v 56.242378 72.125938 25.464178
v 56.228920 73.203720 24.828159
v 55.166309 71.584641 25.775097
v 57.365166 76.987740 22.663744
v 51.933006 77.527054 22.287357
v 50.847614 76.985939 22.610411
v 54.084030 71.050789 26.088751
v 53.000492 71.585861 25.764034
v 53.020042 78.056946 21.999435
v 57.346062 75.900665 23.274420
v 57.330235 71.578636 25.793049
v 56.250435 71.037544 26.109781
v 57.324173 72.652931 25.160156
v 57.364429 80.173820 20.776192
v 58.445892 78.560631 21.715246
v 58.409328 73.173508 24.857433
v 58.415066 72.104507 25.492632
v 57.331211 73.716576 24.545929
v 58.410015 74.237801 24.234552
v 58.418331 71.002701 26.136097
v 59.504711 71.553909 25.824867
v 59.505863 72.636734 25.186567
v 57.343792 70.445190 26.452858
v 58.421532 69.909378 26.776695
v 59.492981 70.441277 26.450228
v 59.497410 73.699745 24.560043
v 60.576458 70.960838 26.149294
v 60.577644 69.886772 26.780661
v 59.506664 69.360527 27.097855
v 60.597828 73.168373 24.887960
v 60.604008 72.089737 25.520487
v 58.447056 79.641983 21.095779
v 57.326233 74.803139 23.904243
v 58.459316 77.485703 22.355309
v 54.114288 79.660713 21.073820
v 53.022141 79.111320 21.370371
v 59.537338 80.164330 20.782961
v 59.536732 79.092628 21.425274
v 58.460014 80.707108 20.473364
v 59.556896 81.246727 20.181917
v 60.640007 79.612541 21.117460
v 59.557175 82.295029 19.557949
v 58.495914 81.763603 19.866352
v 60.645237 80.675911 20.494020
v 60.640545 78.516090 21.754026
v 61.724922 79.062927 21.443317
v 61.720642 80.137413 20.810167
v 57.422749 82.296745 19.562519
v 58.503235 82.832260 19.244347
v 57.415955 81.201859 20.177422
v 59.603115 83.365311 18.943573
v 57.428936 83.365974 18.940142
v 58.519203 83.904457 18.632799
v 60.695107 83.900284 18.644169
v 60.690495 82.815208 19.262918
v 59.630135 84.448265 18.345230
v 60.647507 81.744629 19.878422
v 61.723457 81.200851 20.194218
v 58.540192 84.991913 18.032774
v 57.458572 84.450172 18.340038
v 61.722206 82.261848 19.586157
v 62.809647 80.645477 20.510521
v 62.806095 81.717880 19.893503
v 62.798214 82.782173 19.279057
v 61.724857 83.329407 18.972034
v 63.892822 81.163925 20.218090
v 63.887142 82.251907 19.601252
v 62.822548 79.571609 21.162596
v 63.901520 80.099815 20.847368
v 63.882740 83.313332 18.982073
v 64.970253 81.704796 19.929125
v 64.973663 82.793839 19.310925
v 56.346558 82.820602 19.242069
v 56.334785 81.721909 19.848541
v 62.809917 78.516174 21.761683
v 61.736221 77.971260 22.083984
v 62.804165 83.845139 18.672709
v 64.972946 80.615318 20.552656
v 66.049614 82.241707 19.634922
v 66.048256 81.157028 20.254723
v 64.961929 83.844666 18.680014
v 63.888943 84.375671 18.373817
v 64.981857 84.918304 18.072538
v 66.040649 83.303200 19.012114
v 66.054726 84.384422 18.381514
v 67.131111 83.823402 18.711203
v 61.734352 84.398102 18.367500
v 67.117050 82.752625 19.332645
v 56.337212 80.648300 20.498346
v 60.714783 84.979179 18.034945
v 59.648865 85.523918 17.721537
v 66.052582 80.065598 20.879435
v 64.969810 79.527184 21.176630
v 62.817310 84.898575 18.080387
v 63.891457 85.434013 17.764549
v 58.453590 76.431046 22.977711
v 59.537807 78.006516 22.064798
v 55.203369 80.199554 20.758194
v 66.933830 70.065231 26.702919
v 71.363853 53.683720 36.209553
v 47.332897 64.892220 29.606867
v 49.678249 48.369663 39.154167
v 68.128784 71.397240 25.935570
v 68.136421 70.324265 26.552391
v 67.062149 70.847137 26.248648
v 67.053253 71.915398 25.623627
v 68.125793 72.446884 25.316004
v 65.988869 71.367920 25.937330
v 65.991173 70.295204 26.568001
v 68.141045 73.505486 24.720427
v 67.067650 72.960091 25.012804
v 69.202599 72.983078 25.045649
v 65.980438 72.433670 25.315720
v 51.938744 78.573776 21.689413
v 25.190418 64.140129 29.892361
v 63.904854 79.015305 21.483809
v 57.221474 48.999535 38.849495
v 62.619862 69.006584 27.313681
v 47.398422 60.493618 32.168541
v 49.565186 60.498276 32.176662
v 76.686661 75.690384 23.443296
v 76.691628 74.614426 24.077936
v 61.662449 71.485634 25.862766
v 61.664444 70.409630 26.480143
v 58.253708 69.096169 27.258081
v 57.173389 69.628876 26.929085
v 34.198540 66.040199 28.837994
v 25.328264 51.972878 36.899632
v 24.226591 53.625298 35.952557
v 24.223452 52.521355 36.580925
v 24.254202 51.413651 37.220806
v 25.342377 50.864944 37.536877
v 26.429127 51.408360 37.226578
v 26.449171 50.303913 37.866161
v 25.371256 49.756798 38.177963
v 24.275738 50.311855 37.852753
v 27.533146 51.942364 36.927715
v 27.536266 50.846516 37.558186
v 26.455860 49.200924 38.506161
v 27.546162 49.745964 38.196423
v 23.170767 50.858353 37.545486
v 23.165247 51.950817 36.911163
v 27.557281 48.636971 38.833420
v 26.469488 48.095753 39.154560
v 25.381748 48.644588 38.828796
v 28.656446 49.172298 38.533070
v 28.664434 48.077663 39.170063
v 27.564812 47.528473 39.485218
v 28.645695 51.387238 37.260391
v 28.643389 52.490036 36.635918
v 29.736874 49.693333 38.188461
v 28.661856 50.278889 37.899048
v 29.741249 50.825092 37.570797
v 29.751970 51.926598 36.952576
v 29.756330 48.617752 38.851856
v 29.773581 47.528488 39.503437
v 28.673788 46.977108 39.819618
v 29.788734 46.437008 40.153648
v 30.880131 46.970631 39.821720
v 30.875603 48.063099 39.183182
v 76.698456 76.761574 22.826626
v 30.893984 45.873161 40.457447
v 31.984613 46.420940 40.150146
v 31.987123 47.513878 39.521828
v 33.094856 45.865803 40.480530
v 31.983644 48.612408 38.879520
v 33.094757 46.968040 39.856201
v 34.193184 47.505875 39.550354
v 33.106628 48.048931 39.230453
v 34.201839 46.422485 40.186749
v 34.196259 45.309727 40.808102
v 33.093857 44.743279 41.116550
v 32.000664 45.291813 40.794243
v 34.200348 44.201542 41.448792
v 35.313442 45.850788 40.520111
v 35.299984 44.752670 41.136814
v 34.203075 48.584949 38.920658
v 33.115616 49.125706 38.594719
v 32.011169 44.179043 41.440887
v 33.107235 43.640484 41.757751
v 35.297256 43.650215 41.766502
v 34.210327 43.106075 42.062309
v 35.303005 46.965576 39.884510
v 33.133144 42.545643 42.399620
v 32.032604 43.084492 42.074814
v 31.993813 49.691128 38.235867
v 30.898127 49.138256 38.551304
v 33.126984 50.209160 37.974117
v 34.212143 49.664738 38.300591
v 30.927284 44.705948 41.128525
v 32.034153 50.732346 37.648281
v 34.220585 50.751740 37.682384
v 35.307091 50.193398 37.997135
v 35.307259 49.106792 38.632137
v 30.932577 43.615692 41.755501
v 30.950312 51.260719 37.342594
v 35.320778 48.004154 39.265831
v 36.410019 48.549316 38.955997
v 36.400093 49.631287 38.330025
v 37.498657 49.079655 38.641911
v 37.503407 47.993729 39.292213
v 36.422707 47.446987 39.607826
v 36.404575 50.707172 37.715027
v 37.495716 50.164726 38.032600
v 30.964577 50.168251 37.963058
v 36.398495 44.196289 41.451839
v 36.399021 45.286060 40.838284
v 35.320187 51.230358 37.398762
v 29.858807 43.053341 42.072613
v 29.855228 44.150707 41.442513
v 30.942183 42.512901 42.384247
v 29.870140 41.939602 42.698479
v 28.762238 42.481117 42.382851
v 28.772867 43.587318 41.759274
v 28.769976 41.360355 43.025265
v 27.673737 43.017822 42.078678
v 27.671505 41.910095 42.701042
v 28.791395 44.670319 41.139370
v 26.587305 41.343475 43.011822
v 27.681633 40.805687 43.345291
v 26.597467 43.550674 41.768925
v 26.585897 42.436855 42.383041
v 26.598478 44.630966 41.143757
v 25.517294 44.083675 41.454895
v 25.515095 42.977592 42.064613
v 27.691418 44.090809 41.469486
v 26.590374 40.236958 43.654572
v 27.680357 39.699417 43.984867
v 28.775560 40.252613 43.680050
v 26.598244 39.121105 44.298042
v 25.508863 39.671345 43.976261
v 25.509510 40.775711 43.349976
v 26.602631 38.016388 44.941292
v 25.511887 38.561680 44.629669
v 27.698484 38.564102 44.617451
v 24.425020 39.093563 44.315937
v 24.433327 38.002388 44.947998
v 25.515675 37.455212 45.263489
v 27.707350 45.168110 40.856171
v 24.424177 36.895679 45.584831
v 25.531059 36.365829 45.910069
v 26.613621 36.906979 45.587051
v 25.544369 35.272045 46.544147
v 24.441345 35.807835 46.219170
v 26.633049 35.812462 46.221970
v 26.647818 34.717587 46.863625
v 25.550285 34.171852 47.173534
v 24.461472 34.717827 46.856339
v 27.750454 35.255146 46.553642
v 27.751873 34.158936 47.188133
v 24.466120 33.609730 47.479122
v 23.379498 34.159431 47.169075
v 23.374252 35.257118 46.545792
v 26.657276 33.606647 47.502441
v 23.391413 33.050816 47.809200
v 22.298132 34.695862 46.846226
v 22.303102 35.791676 46.221401
v 23.389975 36.334728 45.921463
v 22.290443 33.596230 47.488312
v 25.556835 33.067097 47.810333
v 27.756386 33.046299 47.829964
v 26.681347 32.505413 48.143528
v 21.227428 35.235012 46.529114
v 21.218618 34.131599 47.159241
v 24.485630 32.502502 48.124634
v 22.301956 32.489548 48.124733
v 23.404943 31.942093 48.447777
v 24.496777 31.397829 48.767700
v 25.603811 31.946692 48.460693
v 25.600590 30.835697 49.085896
v 24.509098 30.288429 49.394577
v 23.419737 30.836021 49.082165
v 22.316277 31.376999 48.756096
v 22.347261 30.283890 49.398277
v 23.449829 29.741432 49.724339
v 22.372860 29.188272 50.037651
v 24.559299 29.187693 50.041828
v 23.475653 28.651098 50.355221
v 24.573730 28.091501 50.673222
v 25.671877 28.628527 50.358913
v 25.668190 29.719688 49.731361
v 23.497242 27.541544 50.980297
v 26.775618 29.167587 50.072777
v 26.772749 28.067989 50.679489
v 25.681610 27.523155 50.992779
v 26.767160 30.247828 49.424850
v 24.592264 26.998264 51.307350
v 21.302631 29.732155 49.715954
v 21.298143 28.627668 50.344425
v 22.378872 28.090668 50.681717
v 27.860552 28.609985 50.390663
v 27.865057 29.693665 49.765720
v 21.268272 30.820353 49.084377
v 25.696470 26.424314 51.634109
v 26.771433 26.962025 51.314728
v 26.709311 31.387911 48.776051
v 28.950790 29.140528 50.085094
v 27.872534 27.500452 51.016232
v 28.958496 28.051987 50.708424
v 28.856602 34.714745 46.891747
v 27.880629 26.384827 51.652592
v 28.978273 26.946751 51.344681
v 30.069069 27.506979 51.041435
v 28.984251 25.835247 51.979111
v 30.081970 26.391748 51.677856
v 30.082548 28.581779 50.412521
v 31.162657 26.956816 51.368324
v 31.169865 28.045086 50.725914
v 27.895124 25.272364 52.306957
v 28.995207 24.736418 52.634842
v 30.087858 25.282251 52.316364
v 27.911076 24.180557 52.956264
v 26.812807 25.797293 52.002178
v 26.820999 24.723398 52.640244
v 30.082197 24.187841 52.959873
v 28.989826 23.644863 53.274384
v 31.182724 24.717840 52.657242
v 31.181257 23.634811 53.288029
v 30.082256 23.088764 53.595776
v 31.171846 25.830875 52.011051
v 28.848093 35.787529 46.239803
v 27.760920 36.334000 45.927238
v 29.948402 35.241230 46.575642
v 28.857256 36.868584 45.617939
v 29.945017 36.319836 45.936333
v 31.035046 34.688335 46.897011
v 31.039417 35.772064 46.266426
v 29.956009 34.142574 47.217125
v 29.947378 37.391434 45.310368
v 31.040943 36.852554 45.635391
v 27.765903 37.412228 45.291183
v 31.042805 37.924263 45.009525
v 32.145565 37.394886 45.349884
v 32.136009 36.300671 45.969158
v 31.051226 39.012848 44.397575
v 29.963829 38.458664 44.704575
v 32.140919 35.198704 46.609306
v 33.234562 35.751835 46.300587
v 33.237827 36.842033 45.668663
v 34.330536 36.287685 45.992218
v 34.333775 35.196125 46.618614
v 33.244564 34.640022 46.935955
v 32.147034 34.091488 47.245502
v 34.340240 34.073860 47.249329
v 33.246216 33.528015 47.566154
v 33.249310 37.921055 45.055332
v 34.338123 37.381577 45.371193
v 32.144485 38.471630 44.730545
v 34.348537 38.462513 44.753265
v 33.251575 39.003239 44.432404
v 31.062044 33.532501 47.566044
v 32.159435 32.995270 47.882626
v 32.163574 39.551228 44.119522
v 28.862406 37.920685 44.995213
v 34.357735 39.547421 44.130264
v 33.261242 40.093349 43.823662
v 31.078354 40.076439 43.795807
v 32.168591 40.636532 43.497059
v 35.474564 39.008335 44.458038
v 34.368435 40.630291 43.519348
v 35.467712 40.090069 43.838757
v 34.375580 41.706196 42.891735
v 33.299099 41.167774 43.215633
v 35.464863 41.162899 43.213852
v 35.478249 42.229843 42.573757
v 36.554722 40.611233 43.526810
v 36.552494 41.690361 42.899876
v 32.212677 41.694260 42.881554
v 30.006886 39.507805 44.106106
v 29.994392 40.603817 43.474880
v 31.082909 41.162121 43.170303
v 32.169033 31.902344 48.521454
v 31.092655 32.448887 48.219723
v 33.257309 32.444447 48.202206
v 36.574657 42.762962 42.271358
v 33.267597 31.346693 48.844364
v 34.360348 31.894697 48.537415
v 34.363720 32.983803 47.893158
v 32.196857 30.791561 49.157646
v 33.279327 30.250637 49.477333
v 34.366863 30.795673 49.169113
v 33.296776 29.159367 50.104397
v 32.196732 29.689943 49.773594
v 34.380005 29.707087 49.803757
v 32.220634 28.602880 50.407444
v 33.306187 28.058674 50.733612
v 35.483097 30.251862 49.506924
v 34.384888 28.602741 50.436337
v 35.487087 29.163263 50.140400
v 35.487808 28.048758 50.767635
v 34.395580 27.493418 51.073734
v 35.488918 26.943102 51.401241
v 35.454872 31.328299 48.865005
v 34.409218 26.396919 51.710651
v 33.320068 26.931618 51.386467
v 36.593609 28.584162 50.466373
v 36.583122 27.491188 51.095440
v 37.687241 26.945906 51.433517
v 37.687675 28.023788 50.797253
v 36.593678 26.398882 51.730045
v 38.788311 28.559278 50.492817
v 38.793034 27.476433 51.130329
v 37.705410 29.101770 50.178741
v 39.896023 28.017063 50.823177
v 39.886684 29.098640 50.198044
v 38.799793 29.637110 49.873890
v 40.986053 28.541527 50.518055
v 39.909286 26.925207 51.450966
v 40.982552 27.464413 51.132420
v 37.694603 25.846462 52.059067
v 38.787010 26.400986 51.760937
v 33.331944 25.834173 52.032909
v 32.246021 27.461994 51.070377
v 39.885868 25.851313 52.083309
v 38.793423 25.304346 52.389816
v 40.982502 26.380745 51.770859
v 39.886257 24.759163 52.727089
v 40.982979 25.303684 52.424282
v 32.244965 26.369917 51.716270
v 36.622574 25.291759 52.370358
v 37.714283 24.758635 52.703362
v 38.806576 30.701221 49.253345
v 32.243046 25.275913 52.346340
v 37.729050 30.156746 49.557953
v 39.889324 30.161928 49.575230
v 38.804955 24.214108 53.028282
v 32.249893 24.172432 52.982143
v 39.905403 31.239183 48.953735
v 40.974262 29.607311 49.909145
v 40.975014 30.696518 49.271381
v 39.912697 32.306786 48.324726
v 38.823360 31.759758 48.634827
v 40.999401 31.768185 48.640362
v 33.340588 24.726671 52.679981
v 38.828915 32.829281 48.006660
v 37.742851 32.281441 48.320847
v 37.741547 31.195452 48.948757
v 39.924786 33.362892 47.700832
v 38.845539 33.900574 47.377277
v 37.760635 33.353317 47.686195
v 36.668121 30.638943 49.271919
v 36.688606 32.797161 48.005970
v 36.688072 33.879833 47.364674
v 37.777901 34.430470 47.073742
v 36.657593 31.722727 48.639450
v 35.588478 32.245655 48.330006
v 35.627319 33.333717 47.695461
v 41.005413 32.831440 48.012272
v 35.526592 25.842630 52.048264
v 38.861084 34.988773 46.774643
v 39.938141 34.445385 47.088081
v 34.421238 25.303072 52.348888
v 33.351749 23.624321 53.318211
v 34.442741 24.179022 53.010136
v 37.780560 35.502285 46.461308
v 36.699001 34.954391 46.762077
v 31.112173 30.225546 49.463001
v 31.126072 29.125061 50.087021
v 36.607239 29.661570 49.846146
v 35.521881 24.753418 52.673695
v 35.448177 37.912075 45.071335
v 31.121721 31.328533 48.854111
v 25.733511 25.243670 52.325169
v 37.651600 41.142799 43.229557
v 37.644409 42.226479 42.602528
v 20.135345 33.579536 47.499702
v 20.147673 34.669617 46.846348
v 21.234289 33.035118 47.812870
v 27.876667 30.770163 49.152138
v 20.142416 32.466522 48.128376
v 21.232422 31.922348 48.438900
v 28.957018 30.222902 49.454586
v 25.518896 41.870110 42.709991
v 24.582373 25.881901 51.929562
v 23.494335 26.427368 51.605782
v 30.089722 29.653141 49.788704
v 24.438745 41.315590 43.049500
v 24.419979 40.222511 43.664063
v 32.278790 23.080669 53.622013
v 31.181068 22.527895 53.914730
v 32.287117 21.970549 54.259274
v 33.374908 22.527571 53.954243
v 33.384304 21.423676 54.605793
v 32.293133 20.871790 54.908825
v 31.209736 21.405254 54.579632
v 33.385891 20.328007 55.235527
v 34.485058 20.876345 54.937744
v 31.206465 20.303846 55.212307
v 34.496464 19.779966 55.570290
v 33.400600 19.221329 55.864262
v 32.307632 19.765779 55.542435
v 30.134157 20.850929 54.895763
v 30.134441 21.928017 54.263771
v 34.478699 21.946941 54.297180
v 34.473186 23.062788 53.653999
v 35.572624 22.483366 54.006805
v 35.579155 21.411991 54.665154
v 29.057228 22.455130 53.953636
v 29.065670 21.379637 54.577618
v 35.574596 20.311859 55.279839
v 29.084568 20.282669 55.211704
v 27.993166 20.822844 54.896427
v 27.998442 21.912514 54.260178
v 26.914474 21.354433 54.577049
v 26.911060 20.260916 55.213837
v 28.005901 19.703117 55.542953
v 35.570385 23.592600 53.344757
v 25.830885 19.698706 55.524590
v 26.921717 19.161388 55.855576
v 36.662796 23.042913 53.682186
v 25.837135 20.792267 54.905529
v 36.659191 24.125204 53.049183
v 29.106920 19.140541 55.864937
v 28.017187 18.602766 56.186733
v 25.528769 45.165604 40.825409
v 24.432720 44.615513 41.125137
v 24.444468 43.509037 41.764271
v 42.078373 25.840235 52.112049
v 42.075127 26.902914 51.462700
v 37.684425 43.297535 41.971706
v 43.182652 27.441015 51.169010
v 43.166012 26.365345 51.805832
v 42.095165 27.969498 50.842754
v 43.177914 25.276190 52.463459
v 44.249065 25.817219 52.140240
v 44.263260 26.905809 51.503143
v 28.920309 38.943466 44.411308
v 44.279495 27.966497 50.870914
v 45.353748 26.360497 51.843296
v 45.370327 27.443132 51.206654
v 46.443913 25.812775 52.175949
v 45.364822 25.267509 52.480019
v 46.442608 26.890648 51.546478
v 46.449509 24.712524 52.826084
v 47.533508 25.259558 52.503925
v 47.538185 26.344475 51.871540
v 45.375328 24.155157 53.146618
v 46.448132 23.616440 53.465027
v 47.535797 24.160311 53.159584
v 48.615658 25.779287 52.192223
v 48.617924 24.710773 52.832321
v 47.544941 23.070139 53.789291
v 48.616032 23.601679 53.480381
v 49.695595 25.227131 52.521992
v 49.692547 24.168119 53.163734
v 48.636906 22.521318 54.128487
v 49.701519 23.057997 53.820530
v 50.776718 24.691149 52.870689
v 49.713135 21.975206 54.456493
v 50.784794 22.516691 54.158508
v 50.783566 23.590246 53.533455
v 48.658501 21.426992 54.773533
v 49.721104 20.887983 55.085732
v 50.793247 21.431496 54.791271
v 51.868332 21.966530 54.491367
v 50.797821 20.342154 55.428215
v 51.867428 20.890057 55.137028
v 51.874908 23.048021 53.862995
v 51.877304 19.801655 55.792801
v 52.949665 20.347643 55.484848
v 51.875946 24.121510 53.237869
v 52.943821 21.417484 54.850677
v 47.598679 20.890390 55.100857
v 47.577991 21.960331 54.468510
v 48.671352 20.337467 55.403492
v 51.882717 25.179760 52.611687
v 52.960144 24.650457 52.940598
v 52.971146 23.580080 53.581608
v 54.042473 20.875237 55.195812
v 52.969280 19.266613 56.143143
v 54.048611 19.808805 55.832283
v 55.124176 21.398918 54.903561
v 52.972183 22.508478 54.208759
v 55.132225 20.333994 55.540588
v 56.206070 21.928736 54.615147
v 56.208954 20.854849 55.247566
v 54.048138 21.908504 54.576656
v 56.209538 22.981264 53.987362
v 55.144791 22.446594 54.300499
v 55.135666 23.499187 53.671127
v 56.220188 24.049677 53.365597
v 54.073246 22.955965 53.968765
v 57.301052 22.436047 54.330585
v 57.303246 23.513044 53.695286
v 57.286945 21.384607 54.947567
v 57.323589 24.575470 53.069237
v 58.391167 22.973717 54.030861
v 58.391876 24.046001 53.394302
v 58.410015 25.103859 52.771423
v 56.256317 25.088406 52.744087
v 57.333893 25.637308 52.457279
v 58.395512 21.886534 54.670166
v 59.472054 22.431103 54.359760
v 59.466976 23.495745 53.714920
v 59.467873 24.571205 53.093117
v 56.212692 19.770878 55.893669
v 57.282425 20.310234 55.593208
v 51.891117 18.718084 56.448112
v 50.800949 19.235092 56.100101
v 52.990604 18.186045 56.809925
v 54.075100 18.728983 56.491505
v 55.150280 24.562504 53.035496
v 48.628181 26.867584 51.570705
v 47.550690 27.409697 51.258247
v 49.733364 19.779764 55.734447
v 49.713562 27.395357 51.284019
v 49.712326 26.316053 51.898998
v 48.633881 27.933039 50.966190
v 49.722301 28.460920 50.674610
v 50.799435 26.850529 51.618443
v 50.789066 27.922346 50.992371
v 49.722790 29.514612 50.047935
v 50.793957 28.982491 50.370220
v 48.644436 28.978106 50.354275
v 51.880619 27.377605 51.321720
v 51.873848 28.447586 50.688187
v 50.799171 30.033209 49.747791
v 51.871391 29.500383 50.061443
v 52.954071 27.907349 51.017551
v 51.883110 30.555141 49.450954
v 52.947697 28.956457 50.393764
v 52.952381 30.025850 49.769375
v 51.885681 31.622383 48.824146
v 50.806377 31.078171 49.139034
v 52.959312 31.072088 49.146355
v 47.563171 28.454008 50.646797
v 54.037712 30.546982 49.482048
v 54.029705 29.475267 50.101913
v 52.969925 32.141354 48.537136
v 55.116096 28.931261 50.444187
v 55.111828 30.005089 49.817013
v 54.042664 28.390669 50.753170
v 54.040874 31.593496 48.860435
v 56.207615 29.460325 50.151390
v 56.205997 28.387690 50.782131
v 55.130222 27.849621 51.090981
v 46.481148 27.929897 50.946198
v 52.968708 26.838333 51.653168
v 51.882431 26.292742 51.959980
v 50.803555 25.748705 52.244999
v 49.729362 30.555332 49.439964
v 52.971058 25.706362 52.320942
v 54.050564 24.113420 53.283497
v 54.040039 25.175100 52.640842
v 55.141296 19.273224 56.175083
v 46.469524 22.541817 54.114285
v 45.369640 23.071878 53.786015
v 56.215496 30.518768 49.527130
v 57.298115 28.916842 50.482059
v 45.350800 21.953491 54.361507
v 44.265625 22.492310 54.057175
v 58.383442 29.451832 50.185692
v 58.393463 28.379255 50.814766
v 57.317688 27.832247 51.123138
v 57.304672 29.985674 49.859325
v 44.297222 23.589609 53.463520
v 55.123039 31.070511 49.180611
v 50.823208 32.140011 48.529453
v 49.736252 31.598892 48.827003
v 56.209995 31.588545 48.874859
v 48.655167 31.032892 49.127953
v 48.660812 32.116928 48.501724
v 57.305584 32.122467 48.582394
v 57.303600 31.047199 49.214222
v 55.140804 32.102585 48.573360
v 57.320038 33.178120 47.961418
v 56.237545 32.635300 48.269562
v 55.149906 33.156025 47.963654
v 54.070625 32.610775 48.258270
v 58.385757 31.570251 48.893913
v 58.395699 32.646748 48.272167
v 57.336075 34.243614 47.353531
v 56.259819 33.699631 47.662342
v 59.480408 33.176823 47.965439
v 59.481346 32.102562 48.595802
v 58.403229 33.702499 47.647495
v 59.486851 31.019934 49.229137
v 60.566978 31.567528 48.942982
v 60.581207 32.640469 48.306461
v 58.403885 30.505926 49.546017
v 60.561512 30.490845 49.559856
v 61.638927 31.030844 49.272568
v 61.638916 32.091652 48.645435
v 49.750305 32.660633 48.201630
v 59.484444 29.968994 49.872589
v 62.714367 31.554058 48.976692
v 62.710205 30.483742 49.597389
v 61.644218 29.950609 49.901356
v 63.780659 31.001904 49.301182
v 63.787735 29.943222 49.933689
v 62.716682 29.398312 50.227310
v 54.082874 33.669563 47.653095
v 53.025921 33.148571 47.980278
v 61.657436 28.849432 50.544624
v 62.737774 28.330475 50.882706
v 63.796928 28.862579 50.574772
v 60.603748 29.366640 50.237694
v 60.599895 28.315435 50.870399
v 61.676277 27.794621 51.196129
v 59.544930 28.826103 50.564251
v 55.164917 34.222210 47.357059
v 53.010105 34.188988 47.347282
v 54.091461 34.731483 47.039833
v 62.749504 27.263027 51.531071
v 63.818928 27.800055 51.224800
v 61.687584 26.712444 51.843754
v 62.744888 26.187160 52.179081
v 63.824123 26.720140 51.858467
v 63.805820 25.641390 52.488567
v 62.753838 25.123522 52.792027
v 61.696381 25.643082 52.475956
v 64.880280 26.155819 52.187664
v 64.884468 25.100153 52.822636
v 63.805294 24.561686 53.121552
v 64.887123 27.211573 51.567520
v 65.960548 25.619938 52.528210
v 64.892792 28.274767 50.951885
v 65.952271 26.675961 51.888321
v 67.043907 26.130886 52.225163
v 67.037643 25.074497 52.859100
v 65.962135 24.547630 53.173489
v 65.979446 27.742252 51.276779
v 64.895729 23.993546 53.478142
v 65.965820 23.470951 53.797409
v 67.028282 24.006453 53.494549
v 67.044449 22.933998 54.122433
v 68.069130 24.508814 53.190342
v 68.076881 23.475744 53.803082
v 65.998260 22.403141 54.440102
v 67.051994 21.858950 54.741875
v 68.109650 22.386923 54.433140
v 69.152496 22.937077 54.131363
v 69.147003 23.997814 53.498455
v 64.913071 22.926100 54.107079
v 70.226334 24.530048 53.205585
v 70.219086 23.462494 53.830677
v 69.151672 25.047176 52.873203
v 70.226799 25.575531 52.568138
v 71.302940 23.989479 53.533440
v 71.306625 25.056763 52.905365
v 64.947311 21.869333 54.756615
v 65.998528 21.329420 55.064449
v 63.836910 23.436476 53.798458
v 48.660713 29.998116 49.750443
v 67.080620 20.785450 55.398754
v 66.004822 20.251001 55.701916
v 64.928963 20.776018 55.377548
v 64.941429 19.698004 56.005569
v 66.007545 19.164690 56.325363
v 67.084717 19.704460 56.036987
v 47.584644 30.475895 49.429432
v 47.590508 31.557989 48.820198
v 57.336601 26.674736 51.817852
v 56.284782 26.146498 52.132782
v 58.399090 26.151115 52.142864
v 59.489857 25.625967 52.465130
v 63.870770 20.219793 55.687241
v 63.878593 19.148996 56.312908
v 64.963043 18.622511 56.648605
v 67.057350 27.185274 51.593670
v 68.106613 25.577312 52.540146
v 68.119545 26.652422 51.903030
v 68.126266 27.695509 51.285686
v 67.057251 28.231445 50.978027
v 47.584137 32.631245 48.182671
v 48.683582 33.181400 47.888824
v 54.063267 27.299028 51.402699
v 56.216007 27.308451 51.414959
v 55.139008 26.763466 51.733044
v 49.767891 33.710545 47.598396
v 55.144081 25.667017 52.376411
v 54.065903 26.197771 52.039394
v 48.677315 34.240971 47.267277
v 47.606213 33.699642 47.569836
v 46.520702 32.081516 48.513569
v 46.520397 31.009850 49.127369
v 46.504440 28.991251 50.308731
v 45.407318 28.447109 50.622581
v 58.377735 20.851423 55.287083
v 56.264324 34.765163 47.040001
v 44.295231 24.650595 52.828255
v 43.228634 24.110239 53.150623
v 43.232296 23.033644 53.787045
v 42.162560 24.636116 52.845337
v 42.151764 23.552567 53.460091
v 60.606998 27.248875 51.520561
v 41.076080 24.074509 53.151039
v 41.083572 22.987192 53.775795
v 59.561310 27.764486 51.194447
v 42.154194 22.461033 54.120167
v 59.566338 26.709621 51.832199
v 60.617668 26.179174 52.140553
v 59.490154 21.351398 55.005852
v 58.497543 27.221184 51.512917
v 68.118607 21.310648 55.070461
v 69.180695 21.842331 54.763268
v 51.907055 17.617559 57.104618
v 52.971355 17.079380 57.443626
v 54.061096 17.620958 57.123623
v 54.033916 16.534853 57.751976
v 52.995361 16.013973 58.074135
v 51.919701 16.536648 57.735714
v 65.988853 28.798809 50.659164
v 71.303497 22.906357 54.159336
v 72.363907 23.436043 53.844639
v 72.375999 24.509502 53.228504
v 55.119041 17.056541 57.460091
v 55.129089 15.990669 58.104439
v 54.051682 15.456735 58.407482
v 28.849052 33.596420 47.510288
v 56.210865 16.504709 57.806648
v 56.214092 15.444779 58.442448
v 55.135090 14.905485 58.755600
v 52.979774 14.902292 58.731186
v 54.050579 14.364413 59.055244
v 21.226387 36.337307 45.905945
v 22.313948 36.883438 45.603882
v 20.146610 36.880642 45.579826
v 21.233355 37.424198 45.275372
v 20.156391 35.776947 46.211079
v 37.714626 23.656551 53.326431
v 19.071669 35.218384 46.526825
v 19.076101 36.317650 45.887825
v 19.098831 34.104778 47.160564
v 17.994980 34.656635 46.847363
v 19.095940 37.410526 45.254932
v 17.991667 36.857265 45.568813
v 17.987946 35.757622 46.203201
v 20.211182 37.961388 44.962837
v 16.908524 36.292301 45.886528
v 16.915979 37.403088 45.255360
v 18.012356 37.955315 44.937550
v 16.897535 35.198254 46.523739
v 15.822620 35.733181 46.203724
v 15.831586 36.836922 45.581383
v 19.110630 38.506969 44.641609
v 14.750722 36.278843 45.897205
v 14.752347 37.362507 45.283054
v 15.840803 37.926121 44.954098
v 19.120874 39.591595 44.010181
v 18.028694 39.043072 44.317726
v 20.214729 39.047852 44.344719
v 16.946712 39.581390 43.995365
v 16.944788 38.474144 44.634552
v 18.043224 40.139797 43.676098
v 20.242256 40.137539 43.708111
v 19.170946 40.694817 43.372032
v 16.960342 40.683456 43.358055
v 18.069439 41.244350 43.063457
v 15.860299 39.017555 44.311989
v 15.867732 40.130245 43.692154
v 18.069542 42.323223 42.416897
v 16.981070 41.772160 42.720596
v 19.179491 42.852318 42.111191
v 19.187397 41.772957 42.748600
v 16.992731 42.858639 42.100891
v 18.081055 43.400654 41.785683
v 20.291912 42.305431 42.434361
v 20.306919 41.217216 43.080284
v 18.095201 44.482746 41.173042
v 16.994690 43.938423 41.477573
v 19.201941 45.023212 40.873955
v 19.187767 43.931690 41.484203
v 17.013704 45.021614 40.861660
v 18.105953 45.564583 40.548100
v 17.028605 46.105129 40.230038
v 15.926828 45.557869 40.545929
v 18.120670 46.652588 39.915909
v 19.217154 46.106400 40.249409
v 15.928308 44.461468 41.174103
v 21.412287 41.750763 42.774639
v 14.850385 43.906910 41.493801
v 15.945919 43.355694 41.807667
v 14.840028 44.995544 40.865246
v 21.418430 40.659119 43.406155
v 13.749149 45.528812 40.552147
v 14.858309 46.084873 40.231163
v 13.751528 44.431332 41.189888
v 15.969877 46.630810 39.923119
v 13.762683 46.622936 39.914490
v 14.860028 47.174873 39.600071
v 12.680620 46.055908 40.234207
v 12.676400 47.164673 39.609726
v 13.767385 47.712421 39.290668
v 17.039894 47.193623 39.597191
v 11.602530 46.602875 39.928936
v 11.596141 47.702774 39.301113
v 12.681967 48.241802 38.983074
v 13.752885 43.335110 41.809723
v 14.859325 42.788380 42.117485
v 13.669390 35.710861 46.219612
v 13.662834 36.823906 45.598408
v 14.774789 35.159763 46.533024
v 12.701337 44.957661 40.885864
v 11.609720 45.509228 40.567776
v 13.677552 34.588612 46.852036
v 14.786345 34.040268 47.182476
v 15.897022 34.603371 46.869820
v 15.889758 33.477737 47.505501
v 14.796423 32.922295 47.819862
v 13.694056 33.463253 47.492111
v 12.584398 34.028397 47.176769
v 12.593917 35.128124 46.549740
v 12.601455 32.910038 47.815063
v 11.493531 33.459457 47.500290
v 11.491156 34.567226 46.867409
v 21.338514 39.588837 44.045742
v 20.309206 43.389484 41.813240
v 21.405170 42.842449 42.128727
v 15.980708 47.718220 39.293900
v 12.664371 43.866703 41.515427
v 15.873222 41.226799 43.033901
v 15.996567 48.807564 38.682438
v 14.883767 48.246273 38.989559
v 17.099026 48.259239 38.989437
v 17.107254 49.354649 38.377918
v 14.885620 49.341442 38.350136
v 15.997891 49.904278 38.042007
v 22.524910 41.204735 43.108425
v 20.298853 44.477489 41.191864
v 22.531418 40.105625 43.739304
v 16.908499 34.098000 47.162476
v 12.570456 36.252720 45.907986
v 13.665839 37.912003 44.957470
v 12.572542 37.355824 45.273769
v 22.518606 42.282074 42.476746
v 11.505239 32.352104 48.140358
v 10.406762 32.898033 47.822300
v 10.400429 33.991608 47.191948
v 21.348211 38.486313 44.681194
v 22.434900 39.031322 44.358898
v 15.900053 42.296406 42.417511
v 20.325600 45.581795 40.573132
v 12.615281 31.804731 48.458549
v 13.703315 32.345718 48.140896
v 16.922508 32.988251 47.801361
v 18.017324 33.536270 47.484367
v 11.525549 31.239519 48.768738
v 14.765462 38.465252 44.642025
v 12.623624 30.691679 49.086533
v 13.720342 31.240545 48.780449
v 18.153582 47.733932 39.286251
v 14.828643 30.682117 49.112331
v 14.831728 31.777721 48.482697
v 13.731328 30.136986 49.426037
v 15.935789 31.225315 48.811951
v 15.939220 30.118355 49.435650
v 14.849919 29.572676 49.752338
v 15.954439 29.001795 50.074055
v 17.051685 29.561632 49.771687
v 17.046476 30.659969 49.145447
v 17.034418 31.760218 48.504391
v 18.130722 31.193911 48.838390
v 18.148962 30.105268 49.475845
v 15.934648 32.305866 48.177315
v 35.429260 36.824612 45.692959
v 35.429138 35.734299 46.317802
v 68.135490 28.747787 50.682953
v 67.065338 29.271666 50.359306
v 23.623180 40.642605 43.425632
v 23.634977 41.739925 42.810665
v 49.734863 18.675329 56.410431
v 50.819359 18.150274 56.754959
v 35.630287 34.398251 47.078342
v 36.708233 36.030384 46.150291
v 49.753914 17.599079 57.065941
v 50.833210 17.070133 57.410427
v 42.067699 29.067724 50.221844
v 50.833553 15.982470 58.037872
v 49.763783 16.510124 57.711452
v 43.175583 28.494766 50.546970
v 51.916595 15.442636 58.373455
v 48.688766 17.031567 57.389927
v 48.696857 15.953075 58.021629
v 49.770012 15.416267 58.341209
v 50.840336 14.893890 58.668110
v 47.608295 16.456608 57.681026
v 47.610729 15.381055 58.317879
v 48.702156 14.851548 58.651047
v 49.771847 14.326926 58.981232
v 47.640766 14.286055 58.956810
v 50.859852 13.790421 59.328270
v 49.778271 13.242377 59.631798
v 48.698215 13.761324 59.284485
v 48.699142 12.685037 59.936005
v 49.788990 12.150434 60.267132
v 50.869572 12.698896 59.964249
v 47.635536 13.195802 59.605686
v 47.627811 12.128181 60.258759
v 51.954639 13.229419 59.669575
v 51.962048 12.163132 60.307014
v 50.871971 11.611629 60.604767
v 53.043510 12.695045 60.016937
v 49.830544 11.054592 60.896347
v 46.574680 13.733397 59.311462
v 51.951004 11.069337 60.939079
v 50.890518 10.528983 61.224354
v 53.035160 11.617411 60.640522
v 53.036140 10.532654 61.283119
v 51.970921 9.986088 61.581627
v 53.046680 9.444272 61.915794
v 54.118587 9.987404 61.608517
v 54.112770 11.059198 60.983032
v 55.201935 10.516706 61.318905
v 55.203732 9.436980 61.940346
v 54.134712 8.901785 62.250652
v 56.278275 11.052626 61.027435
v 56.287403 9.977233 61.657021
v 55.203690 11.582994 60.705425
v 56.278446 12.105655 60.408997
v 57.352718 10.503674 61.351791
v 57.357502 11.581939 60.734646
v 57.367554 9.436198 61.983253
v 56.299332 8.900654 62.294693
v 58.435814 12.112610 60.436394
v 58.431431 11.032449 61.048611
v 57.373165 12.638396 60.117546
v 57.382900 8.366243 62.615730
v 58.445034 8.897860 62.315575
v 58.436161 9.952804 61.683586
v 59.511848 9.410314 62.019241
v 59.513535 10.472756 61.384365
v 51.981411 8.897213 62.230522
v 53.060093 8.370342 62.556004
v 46.567596 12.626987 59.948517
v 50.910088 9.425882 61.891388
v 58.455086 13.162595 59.812553
v 57.379875 13.693936 59.500275
v 56.306042 13.149563 59.805084
v 59.512054 11.560336 60.757683
v 48.711735 11.601710 60.574253
v 54.132221 7.823364 62.878223
v 51.998844 7.822381 62.867737
v 53.072517 7.297707 63.189358
v 59.518505 8.331369 62.655922
v 60.591698 8.872169 62.355614
v 54.156147 6.747497 63.506794
v 61.670521 9.388246 62.050793
v 61.676399 8.319402 62.661911
v 60.610641 7.794653 62.983681
v 53.084057 6.208019 63.809071
v 60.590389 9.923463 61.739506
v 52.012222 6.738722 63.492222
v 52.010490 5.644521 64.116173
v 53.086563 5.118292 64.441238
v 54.170868 5.664198 64.142113
v 55.232021 7.266422 63.216877
v 55.233521 6.201751 63.837906
v 54.179089 4.588400 64.775101
v 55.261517 5.131298 64.483429
v 55.267189 4.050802 65.102112
v 54.191349 3.504751 65.395630
v 53.123951 4.032634 65.079071
v 56.319454 5.656167 64.178429
v 53.139027 2.955103 65.705574
v 54.210602 2.419409 66.020210
v 55.276970 2.962532 65.717941
v 52.064720 3.470847 65.380066
v 52.045620 4.546725 64.755775
v 56.317924 6.727546 63.551826
v 50.998634 2.909959 65.683685
v 52.091557 2.390754 66.016907
v 50.996418 3.995040 65.068687
v 56.337536 7.791511 62.943035
v 57.404781 7.264533 63.258503
v 57.403065 6.176275 63.888454
v 53.155689 1.876702 66.332886
v 55.278309 1.860858 66.321365
v 54.225471 1.341182 66.655479
v 50.908836 8.330774 62.528545
v 58.467812 7.828022 62.943493
v 50.940643 6.158041 63.798168
v 50.957241 5.084842 64.433159
v 50.949352 7.225255 63.189465
v 49.885983 5.603202 64.104935
v 49.886288 4.521776 64.726784
v 49.879677 6.659853 63.493778
v 49.884678 7.738628 62.868092
v 48.811249 7.172229 63.171577
v 48.811005 6.101547 63.796497
v 48.823814 5.011543 64.420776
v 47.734257 5.533843 64.093147
v 47.728619 6.603484 63.472153
v 55.260380 8.288999 62.613815
v 60.586094 12.081265 60.464634
v 60.587315 11.016039 61.084885
v 59.519001 12.610442 60.139576
v 51.953579 14.327382 59.043999
v 58.497581 6.719162 63.578796
v 49.828369 8.860895 62.206326
v 49.839031 9.945664 61.560043
v 57.382282 14.738197 58.872677
v 58.455082 14.213676 59.188999
v 56.317348 14.202935 59.184036
v 49.940697 3.432467 65.362343
v 56.363903 3.500241 65.432228
v 56.349228 2.415313 66.031380
v 61.701294 7.262086 63.310535
v 62.762177 7.782752 62.988766
v 62.770077 8.848559 62.370350
v 56.334400 4.580805 64.819069
v 57.406036 5.115536 64.521683
v 62.790234 9.914741 61.762848
v 63.850693 8.304313 62.689430
v 63.849197 9.373300 62.066544
v 61.679577 10.456390 61.457214
v 63.869556 10.425144 61.464169
v 64.920151 8.825772 62.366734
v 64.919067 9.885446 61.757862
v 64.925842 7.753659 62.985561
v 65.996971 8.285857 62.682911
v 66.000015 9.345704 62.066616
v 65.985779 10.401891 61.454552
v 64.929619 10.938884 61.152115
[truncated: 8,014,138 more chars]
