# Supplementary material for: Automatic Detection and Reproduction of Natural Head Position in Stereo-Photogrammetry
Source: PLoS One. 2015 Jun 30;10(6):e0130877. doi: 10.1371/journal.pone.0130877 (PMC4488321; doi:10.1371/journal.pone.0130877)
Supplement: S2 File — (ZIP) [file pone.0130877.s002.zip › autoSPNHP/3dmd/140918172053.obj]

# 3Q Technologies Ltd.
# 3D Surface file output
# File type: ASCII OBJ
# All enquiries to : support@3q.com
# COPYRIGHT: (c) 1998-2002 3Q Technologies Ltd.
# COMMERCIAL IN CONFIDENCE.

mtllib 140918172053.mtl

v -8.585449 166.204834 -29.274284
v -8.496368 170.970581 -32.158356
v -7.406860 166.819809 -29.568359
v -7.408325 165.623199 -28.915993
v -9.753448 165.600266 -28.996984
v -8.598114 165.012512 -28.605457
v -6.226379 165.038361 -28.543236
v -7.411987 164.432709 -28.239161
v -6.231049 166.232300 -29.208151
v -6.175296 163.815445 -27.929188
v -7.379259 163.223206 -27.589823
v -8.579939 163.811127 -27.950239
v -8.531688 162.640472 -27.269012
v -7.395692 162.085999 -26.916979
v -9.786560 164.419678 -28.290472
v -6.276000 162.677002 -27.190338
v -9.732250 163.229340 -27.622171
v -9.674571 162.058929 -26.958792
v -8.550155 161.501923 -26.606800
v -10.785232 162.615173 -27.317467
v -10.793574 161.469818 -26.670193
v -7.396904 160.936646 -26.273705
v -8.529190 160.352737 -25.965872
v -9.664107 160.908005 -26.329538
v -9.666038 159.761490 -25.664223
v -8.540449 159.200287 -25.321497
v -7.411097 159.786148 -25.615170
v -7.429111 158.641800 -24.945206
v -8.550568 158.062729 -24.649200
v -9.674065 158.617279 -25.006639
v -6.277043 160.357712 -25.923273
v -6.284926 159.224503 -25.258995
v -10.821073 159.166962 -25.342306
v -10.812008 158.033295 -24.689264
v -9.680138 157.479218 -24.333776
v -10.808682 156.890656 -24.032804
v -11.949970 157.447083 -24.378286
v -11.993346 158.599396 -24.976866
v -13.081876 157.987274 -24.750540
v -13.106430 159.138962 -25.371016
v -11.926647 159.710938 -25.727917
v -11.992527 156.326447 -23.645912
v -14.277424 158.568298 -25.008501
v -14.254433 159.687851 -25.703176
v -13.096979 160.254944 -26.047571
v -15.400347 159.114578 -25.388319
v -15.391135 157.967758 -24.734676
v -14.243852 157.407867 -24.389456
v -10.805505 155.753357 -23.376274
v -9.680787 156.331024 -23.681940
v -13.096105 155.717819 -23.390539
v -11.945766 155.153336 -23.044718
v -8.565042 155.773239 -23.324144
v -9.692158 155.199310 -23.016802
v -8.570173 156.903992 -23.967354
v -13.092128 156.860565 -24.061548
v -7.448479 156.350677 -23.612408
v -7.440948 157.477448 -24.265778
v -6.326466 156.932526 -23.895905
v -8.574896 154.638962 -22.658184
v -6.320585 155.796066 -23.255848
v -7.427135 155.202744 -22.996960
v -5.183025 157.504776 -24.209366
v -5.183887 156.367493 -23.555832
v -6.318905 158.059662 -24.561478
v -5.184404 155.234818 -22.913527
v -6.327770 154.655838 -22.603491
v -5.181669 158.632980 -24.867016
v -4.040829 155.800766 -23.211393
v -4.044356 156.940842 -23.861677
v -4.047821 158.077866 -24.511992
v -10.862390 154.633698 -22.642868
v -7.453332 154.069763 -22.306452
v -6.336133 153.527328 -21.943432
v -11.969295 154.028137 -22.379612
v -9.681177 154.052277 -22.340010
v -10.854202 153.467850 -22.021671
v -11.980332 152.897110 -21.714361
v -13.141957 154.595642 -22.665316
v -13.124166 153.460617 -22.028999
v -14.268158 154.016769 -22.356110
v -5.225912 154.112076 -22.228767
v -14.260592 152.872375 -21.732313
v -15.408989 153.421524 -22.067234
v -15.378647 154.561630 -22.749397
v -14.240301 155.138474 -23.063601
v -16.532045 153.961411 -22.415098
v -16.534595 152.851379 -21.743177
v -15.404325 152.292816 -21.420382
v -13.151722 152.314056 -21.382414
v -14.271076 151.746765 -21.067270
v -16.541819 151.721268 -21.089390
v -15.417259 151.164520 -20.746494
v -17.655113 153.400299 -22.081717
v -15.378963 155.677948 -23.406273
v -17.656553 152.276489 -21.436625
v -16.514542 155.112457 -23.084896
v -17.636683 154.524994 -22.790541
v -17.635124 155.662430 -23.428534
v -16.502518 156.239044 -23.740557
v -15.377277 156.802643 -24.059690
v -14.257199 156.243408 -23.713284
v -18.774025 156.207336 -23.761080
v -18.766548 155.083328 -23.112288
v -17.646961 156.780197 -24.071592
v -18.789293 151.706757 -21.105350
v -17.669905 151.155731 -20.771309
v -18.784859 152.827332 -21.763079
v -19.926399 152.257095 -21.445015
v -19.919872 151.139114 -20.779102
v -18.799288 150.582138 -20.437798
v -19.930597 153.372055 -22.098543
v -21.056164 152.809784 -21.770433
v -21.057304 151.687424 -21.130327
v -17.687580 150.017212 -20.110073
v -18.816229 149.453201 -19.785482
v -19.932791 150.011047 -20.121222
v -19.943274 148.886337 -19.465618
v -18.825602 148.333954 -19.124323
v -17.690231 148.876266 -19.478601
v -21.060793 150.560852 -20.456944
v -21.067362 149.436844 -19.804581
v -19.957224 147.761520 -18.824415
v -21.072664 148.315247 -19.151503
v -18.820126 147.203827 -18.465786
v -17.701885 147.771057 -18.782198
v -22.196043 148.866257 -19.482937
v -22.196173 147.747330 -18.832890
v -21.079422 147.190872 -18.500378
v -23.343145 148.309982 -19.129366
v -23.324659 149.425659 -19.812643
v -22.201204 149.985718 -20.138519
v -23.337549 147.168671 -18.498322
v -24.464849 147.729477 -18.834047
v -24.462936 148.854813 -19.488213
v -22.211727 146.605835 -18.166222
v -23.329393 146.045853 -17.847816
v -24.450560 146.599747 -18.179388
v -16.592230 149.448425 -19.757313
v -23.330173 150.539963 -20.458452
v -16.584856 148.329559 -19.110209
v -24.453926 149.976013 -20.135902
v -16.584839 147.201553 -18.452225
v -15.471766 147.767090 -18.770960
v -15.465973 148.890228 -19.423656
v -14.359324 148.324036 -19.084818
v -14.358618 147.220428 -18.404032
v -15.475104 146.643799 -18.113335
v -13.238448 147.773102 -18.744501
v -13.232060 146.650543 -18.085861
v -14.356200 146.083542 -17.769320
v -14.347193 149.452332 -19.736002
v -15.469878 150.007584 -20.079308
v -13.243662 148.889084 -19.392796
v -13.248909 145.529297 -17.410730
v -14.347359 144.953003 -17.114788
v -12.116086 146.078110 -17.766050
v -15.500480 145.516663 -17.428762
v -15.464489 144.387436 -16.784624
v -16.627760 146.049423 -17.793825
v -14.355641 143.833450 -16.418333
v -16.609552 144.926834 -17.130735
v -15.458726 143.256149 -16.135000
v -14.345081 142.687424 -15.788872
v -13.209327 143.255219 -16.103895
v -13.212851 144.379135 -16.772644
v -16.575832 143.813812 -16.466064
v -13.202003 142.129608 -15.449197
v -12.083005 142.694412 -15.762865
v -12.082336 143.815018 -16.413765
v -14.325998 141.549683 -15.143331
v -13.198992 140.997330 -14.805170
v -12.072750 141.566925 -15.115125
v -15.455424 142.106781 -15.472326
v -15.460582 140.979584 -14.812580
v -14.337317 140.423126 -14.469426
v -12.087632 144.934235 -17.084726
v -10.988519 145.521149 -17.403591
v -10.963314 144.376587 -16.733152
v -10.996490 146.648193 -18.059759
v -12.121181 147.206604 -18.397367
v -9.851710 143.824661 -16.377934
v -9.850252 144.938736 -17.037807
v -10.965537 143.258240 -16.068748
v -8.736681 144.384674 -16.686974
v -8.740905 145.506683 -17.333591
v -9.857043 146.050003 -17.685642
v -9.856863 142.701355 -15.719226
v -10.968792 142.128876 -15.417004
v -24.445522 151.086212 -20.800652
v -25.594250 149.408813 -19.809139
v -25.589005 150.531326 -20.464197
v -10.966334 141.013275 -14.766486
v -12.072215 140.447037 -14.450605
v -9.861961 147.205612 -18.376638
v -11.000493 147.769196 -18.703146
v -10.950052 139.887054 -14.111296
v -8.735161 147.778915 -18.668058
v -8.744819 146.660156 -17.999544
v -9.857169 148.322021 -19.027420
v -7.607430 148.349197 -18.965712
v -7.608515 147.224457 -18.310421
v -8.739890 148.892532 -19.305779
v -6.477517 148.915329 -19.270021
v -6.480685 147.791428 -18.609610
v -7.595456 149.469391 -19.620115
v -10.984551 148.874100 -19.344761
v -9.860515 149.441071 -19.659182
v -10.980405 149.987183 -20.010651
v -12.117771 149.423676 -19.683958
v -12.122125 148.294357 -19.031652
v -6.481521 146.662521 -17.948477
v -5.345203 147.232391 -18.262264
v -5.351733 148.359070 -18.908569
v -5.349882 146.106934 -17.599564
v -6.476393 145.531921 -17.295143
v -7.611200 146.080109 -17.643911
v -4.222442 147.800598 -18.560535
v -4.217985 146.670959 -17.912964
v -6.481939 150.036011 -19.915623
v -5.357803 149.485580 -19.565071
v -3.094118 147.232666 -18.224733
v -3.100222 146.115250 -17.564730
v -4.220984 145.543564 -17.250639
v -3.099644 144.979889 -16.910641
v -1.975372 145.557648 -17.216049
v -1.977830 146.682358 -17.872688
v -5.348572 144.963242 -16.942156
v -4.219989 144.411026 -16.599979
v -4.215170 148.918915 -19.210464
v -3.099036 148.367264 -18.858398
v -0.858262 147.256210 -18.169575
v -0.849259 146.125122 -17.518702
v -1.988004 147.804489 -18.517580
v -12.127499 150.541229 -20.334442
v -13.246258 149.974106 -20.017035
v -0.855400 148.373184 -18.816601
v -1.988077 148.928711 -19.146173
v -5.362143 150.607483 -20.212292
v 0.250465 148.940826 -19.105005
v 0.243053 147.825455 -18.467712
v 1.389510 149.507385 -19.411274
v 1.392793 148.376602 -18.760147
v 0.265120 150.063080 -19.755732
v -0.881880 149.490112 -19.443142
v 1.401575 150.628693 -20.061037
v 2.521511 150.062668 -19.738310
v 2.530615 148.947754 -19.060801
v -4.255606 150.062897 -19.842041
v 2.514544 151.197189 -20.372641
v 3.662919 149.509567 -19.359131
v 3.667206 150.643402 -20.012047
v 4.798612 148.968384 -18.958429
v 4.808024 150.073990 -19.659769
v 3.664205 151.769226 -20.656847
v 5.936501 148.379120 -18.670101
v 5.955701 149.519409 -19.300055
v 4.807718 147.804688 -18.362265
v 3.672679 148.361023 -18.705063
v 4.791384 151.213943 -20.317196
v 5.962275 150.642548 -19.969404
v -3.100281 143.838684 -16.270304
v -1.979665 144.418213 -16.564144
v 1.416529 151.751480 -20.696001
v 0.277330 151.171005 -20.413708
v 5.960131 147.239258 -18.017403
v 3.691210 147.220322 -18.057425
v 4.832611 146.661896 -17.717571
v -12.059700 139.316010 -13.803963
v -13.198452 139.871841 -14.138319
v 3.693849 146.076981 -17.404345
v 4.827702 145.523514 -17.060240
v 5.966449 146.101746 -17.366650
v 5.956168 144.965424 -16.717178
v 4.828519 144.384277 -16.421753
v -10.920915 138.747177 -13.474575
v -12.059712 138.186142 -13.143894
v 3.703148 144.933945 -16.761316
v -9.803696 139.317032 -13.781603
v -10.931407 137.626770 -12.810510
v -12.048256 137.056168 -12.503462
v -13.173546 137.609512 -12.834599
v -9.807829 138.188095 -13.116298
v -9.811305 137.064636 -12.471737
v -10.935252 136.500473 -12.155182
v -13.182224 138.731964 -13.476715
v -8.685978 137.627396 -12.780005
v -8.686452 138.747772 -13.425473
v -14.297305 138.158554 -13.158435
v -14.323394 139.294601 -13.775270
v -7.557253 139.298172 -13.716338
v -7.555589 138.184967 -13.085656
v -8.683498 139.868332 -14.067736
v -15.414287 138.708771 -13.483430
v -15.409725 137.586884 -12.837384
v -15.413216 139.824081 -14.130619
v -14.287549 137.030197 -12.504334
v -16.529154 138.134872 -13.164795
v -16.535112 139.255096 -13.817828
v -13.163582 136.484756 -12.180540
v -6.416060 138.729584 -13.390211
v -6.432824 139.861771 -14.020353
v -7.555241 140.414413 -14.363336
v -9.807807 140.429733 -14.414299
v -6.432927 140.979050 -14.672334
v -7.550929 141.526123 -15.017549
v -8.686663 140.960052 -14.700879
v -7.565570 142.639236 -15.650620
v -8.678813 142.074341 -15.336505
v -6.446471 142.091034 -15.309908
v -5.314343 140.421967 -14.322183
v -5.318646 141.545731 -14.970387
v -6.455832 143.207932 -15.966503
v -5.340251 142.657761 -15.615748
v -5.309925 139.300201 -13.682417
v -7.555320 137.050751 -12.422040
v -6.413281 137.617981 -12.743311
v -4.193087 139.867126 -13.979609
v -4.192231 138.745041 -13.336406
v -5.306180 138.171310 -13.030619
v -4.187482 137.614166 -12.691442
v -3.067119 138.188385 -12.996799
v -3.069163 139.310715 -13.640884
v -16.525440 137.006790 -12.510985
v -1.944428 138.752518 -13.307757
v -1.950060 137.625854 -12.656795
v -3.067875 137.054779 -12.350062
v -17.656984 138.684509 -13.491969
v -17.652733 137.561081 -12.844668
v -1.952150 136.494293 -12.010294
v -3.069656 135.919296 -11.713538
v -4.188797 136.476456 -12.043673
v -1.963397 139.884048 -13.927232
v -3.080766 140.431427 -14.281642
v -5.300096 137.033401 -12.385762
v -15.408312 136.459595 -12.184455
v -8.693046 136.497925 -12.122211
v -4.186944 135.349350 -11.398124
v -5.306077 135.908005 -11.719277
v -18.777290 138.110367 -13.181640
v -4.168968 134.215637 -10.746188
v -3.036077 134.778214 -11.060621
v -5.312231 134.781586 -11.078316
v -6.437056 135.340866 -11.394019
v -6.416082 134.204514 -10.754201
v -5.286203 133.639847 -10.421356
v -6.428929 136.453949 -12.061387
v -18.782677 136.992950 -12.518948
v -17.655266 136.436859 -12.180219
v 7.116525 148.943893 -18.968924
v 7.102913 150.079208 -19.612976
v -0.782396 137.050568 -12.330956
v -0.796083 138.186798 -12.959914
v -0.875157 145.003632 -16.844051
v 7.088474 147.819595 -18.314077
v -4.137308 133.067169 -10.091587
v -0.874190 143.848892 -16.226887
v 0.255273 144.428482 -16.526007
v 0.265767 145.563004 -17.171698
v -5.270712 132.502991 -9.790335
v -6.390628 133.067307 -10.105481
v -4.202038 140.987305 -14.622321
v -14.283550 135.905960 -11.842515
v 1.375169 144.998825 -16.821800
v 1.380795 143.877899 -16.159781
v 0.244581 143.298019 -15.874393
v 1.384275 142.735703 -15.523432
v 0.242907 142.162720 -15.233384
v 2.512230 143.304123 -15.831054
v 2.512709 142.172424 -15.181338
v 1.379974 141.594788 -14.884828
v -0.888312 142.715897 -15.572991
v 3.659312 142.742142 -15.483306
v 3.654369 141.606216 -14.843869
v 2.511124 141.034164 -14.540701
v 1.374168 140.451065 -14.242585
v 2.507966 139.892365 -13.902437
v 3.653177 140.468597 -14.206919
v 4.808237 141.031845 -14.511583
v 4.825278 142.166733 -15.153008
v 0.247176 141.013748 -14.581005
v 2.517528 144.438660 -16.491936
v 3.681705 143.855972 -16.131762
v 4.814156 143.303040 -15.793763
v -8.739308 150.003601 -19.957369
v 2.594167 146.633362 -17.720999
v 2.582260 145.493561 -17.084009
v 1.395588 146.130127 -17.475889
v 0.266711 146.688339 -17.812330
v 2.576880 147.773239 -18.382627
v 8.192636 147.266113 -17.974764
v 7.080597 146.687149 -17.666351
v 8.209790 148.391907 -18.617470
v 8.206365 146.124039 -17.318966
v 9.372289 146.706451 -17.609165
v 9.339564 147.834991 -18.265118
v 7.106543 145.536575 -17.009577
v 9.384241 145.558563 -16.977552
v 10.518883 146.140854 -17.265953
v 10.512542 147.267776 -17.912312
v 9.400131 144.409348 -16.338837
v 10.533884 144.995605 -16.621725
v 8.274426 144.968155 -16.670597
v 10.556921 143.858994 -15.978285
v 11.674673 144.437927 -16.278881
v 12.816948 145.001907 -16.576815
v 11.681181 145.564575 -16.906992
v 12.817357 143.880722 -15.916018
v 12.832505 146.124161 -17.215403
v 11.705378 143.295425 -15.620993
v 12.822378 142.741989 -15.277200
v 13.937219 143.305481 -15.602911
v 13.951060 144.440033 -16.235458
v 13.961693 145.566620 -16.878750
v 8.295618 143.829880 -16.008167
v 9.415608 143.287674 -15.633987
v 7.129071 144.401688 -16.362919
v 8.316142 142.701309 -15.346518
v 9.432865 142.144653 -15.016223
v 10.553821 142.716171 -15.315314
v 11.655675 146.705856 -17.561798
v 12.840876 147.242691 -17.861359
v 13.973834 146.687927 -17.515162
v 11.665389 147.818527 -18.205280
v 15.078570 143.878372 -15.895439
v 15.080910 145.003204 -16.537262
v 11.683455 148.931061 -18.848837
v 16.211573 144.442749 -16.190939
v 16.212481 143.317535 -15.548276
v 12.821416 149.491074 -19.155907
v 12.818133 148.371063 -18.507441
v 10.573301 148.350769 -18.536407
v 10.576045 149.475739 -19.185913
v 13.957831 148.934402 -18.810101
v 13.958291 147.808517 -18.162947
v 11.693417 150.048630 -19.490679
v 13.967866 150.055847 -19.444254
v 12.826513 150.613190 -19.785515
v 15.093744 150.620911 -19.740154
v 15.095942 148.373962 -18.461960
v 15.100586 149.495743 -19.100142
v 13.974730 151.170639 -20.080105
v 11.701746 151.172470 -20.119987
v 10.580049 150.599228 -19.817947
v 12.830581 151.732635 -20.430025
v 10.583698 151.716858 -20.459749
v 11.706499 152.289734 -20.766031
v 9.464923 150.009979 -19.521666
v 12.853428 152.858032 -21.081182
v 11.709167 153.427231 -21.384214
v 10.580914 152.842117 -21.094759
v 9.468639 151.136780 -20.157030
v 9.471203 152.258270 -20.789690
v 9.465332 153.389984 -21.427509
v 16.245747 148.939362 -18.747566
v 10.586449 153.961945 -21.734066
v 16.233009 150.067337 -19.389223
v 11.723866 154.544235 -22.043381
v 15.085250 142.745819 -15.246319
v 17.370567 150.634216 -19.689318
v 17.372038 149.511749 -19.039423
v 16.239447 151.183533 -20.038937
v 12.846774 153.985168 -21.706758
v 17.343260 145.009415 -16.484619
v 16.222612 145.562134 -16.827690
v 17.346357 143.880432 -15.844877
v 9.470421 148.898651 -18.868891
v 15.103871 147.243332 -17.819147
v 16.228855 147.813690 -18.110329
v 13.965213 142.170959 -14.942347
v 16.216143 142.184540 -14.900060
v 15.093633 141.620102 -14.588961
v 13.977221 141.032852 -14.289672
v 12.847044 141.584381 -14.635759
v 15.112178 140.473679 -13.945861
v 13.986734 139.894974 -13.646354
v 12.867719 140.446884 -13.987618
v 16.237808 141.037491 -14.250250
v 16.251392 139.912064 -13.606060
v 15.117166 139.338333 -13.293102
v 13.999941 138.756348 -12.991557
v 12.871584 139.316467 -13.320078
v 16.246872 138.768539 -12.968060
v 15.124361 138.200302 -12.660071
v 12.878843 138.176407 -12.691256
v 11.757309 138.728027 -13.034869
v 11.761640 139.854034 -13.669686
v 14.010874 137.620377 -12.345382
v 11.762928 140.987167 -14.328076
v 12.895909 137.041519 -12.043255
v 11.770023 137.597443 -12.381251
v 11.784322 136.456604 -11.754172
v 12.906966 135.902802 -11.406430
v 14.027025 136.477814 -11.701645
v 10.657912 139.267288 -13.371877
v 10.660700 140.394150 -14.007709
v 9.565095 139.810715 -13.694657
v 9.583012 138.707016 -13.030081
v 10.678231 138.151978 -12.709149
v 10.670784 137.018890 -12.085661
v 9.591281 137.577469 -12.398673
v 18.472668 145.582840 -16.769466
v 17.357552 146.126404 -17.123692
v 18.465876 144.444244 -16.158684
v 19.600832 146.148087 -17.066580
v 19.596039 145.019958 -16.430204
v 18.475346 146.697464 -17.409655
v 20.723690 144.459824 -16.088020
v 20.725348 145.591522 -16.720818
v 19.606815 143.886200 -15.781581
v 20.736467 143.323151 -15.447439
v 21.862698 143.902344 -15.741121
v 21.849701 145.024200 -16.400949
v 15.094787 146.118576 -17.170914
v 21.875654 142.766113 -15.108727
v 22.994389 144.469376 -16.035780
v 23.002413 143.343704 -15.402683
v 17.364595 147.250839 -17.749739
v 24.123604 145.029266 -16.339537
v 23.022635 142.218338 -14.757376
v 24.138069 142.784622 -15.069245
v 24.132767 143.912506 -15.692013
v 23.013653 145.580933 -16.679239
v 16.243565 146.670593 -17.452765
v 18.498152 150.073715 -19.355808
v 18.501371 151.195084 -19.988688
v 17.383329 151.746826 -20.327541
v 8.491405 139.242569 -13.377280
v 8.487213 138.120743 -12.748026
v 18.500908 152.306061 -20.637325
v 16.284275 152.286438 -20.670212
v 17.392773 152.860275 -20.968988
v 17.384426 140.477554 -13.903412
v 17.389923 139.352905 -13.265970
v 13.992677 153.425354 -21.374054
v 13.982123 152.301926 -20.728868
v 18.526077 153.421280 -21.265539
v 16.288708 153.408981 -21.291422
v 17.416254 153.974091 -21.607077
v 19.652306 153.988480 -21.563244
v 19.653038 152.862167 -20.917297
v 18.548189 154.533981 -21.915874
v 20.788387 154.553955 -21.869719
v 20.781921 153.427307 -21.220045
v 19.669054 155.105087 -22.203646
v 20.808935 155.692596 -22.532349
v 21.910828 152.870895 -20.866014
v 21.904608 153.989609 -21.525244
v 20.789722 152.296478 -20.563446
v 18.535311 155.661316 -22.564619
v 19.686483 156.247971 -22.862787
v 21.936323 151.739441 -20.194176
v 20.797148 151.163254 -19.914557
v 19.670084 151.714493 -20.261816
v 21.960802 155.121674 -22.168852
v 20.802534 156.836563 -23.191847
v 21.967106 156.267197 -22.839622
v 20.806656 157.972992 -23.833496
v 19.670925 157.392609 -23.523390
v 21.948195 157.410553 -23.489321
v 21.961111 158.553497 -24.146442
v 19.662964 158.532242 -24.174105
v 20.812786 159.117371 -24.491358
v 19.673101 159.673889 -24.829828
v 18.528515 159.088882 -24.520313
v 18.531481 157.938812 -23.864634
v 17.391531 158.500885 -24.199402
v 17.380838 159.648407 -24.865789
v 18.544991 160.225998 -25.183399
v 23.141010 156.840302 -23.166595
v 23.130419 155.688049 -22.493328
v 24.305073 157.441315 -23.481426
v 24.301258 156.261765 -22.815361
v 23.142279 157.991791 -23.810762
v 18.553331 156.806305 -23.204031
v 24.306334 158.560287 -24.144463
v 23.150972 159.134003 -24.487677
v 21.944983 150.596313 -19.561388
v 23.082071 152.304565 -20.496407
v 23.070696 151.166077 -19.877558
v 20.814116 160.259323 -25.151070
v 21.973866 159.688751 -24.818598
v 24.202665 151.730988 -20.178974
v 24.201401 150.608917 -19.531961
v 23.082584 150.031189 -19.227539
v 19.696632 150.594406 -19.586439
v 20.812328 150.036469 -19.260845
v 19.674850 160.818237 -25.493732
v 17.403433 157.341125 -23.553888
v 20.826689 161.404205 -25.811596
v 21.978039 160.834579 -25.478506
v 16.272541 157.899246 -23.887833
v 16.267521 156.753647 -23.225363
v 16.272728 159.047760 -24.529087
v 15.127245 158.461868 -24.221254
v 17.432125 156.182159 -22.865944
v 15.129654 159.604340 -24.872641
v 16.285856 160.183716 -25.196184
v 15.119137 156.162430 -22.897625
v 16.277796 155.594696 -22.556168
v 15.125213 157.311691 -23.565928
v 13.971623 157.876312 -23.893391
v 13.974962 156.720505 -23.232826
v 15.129693 154.997345 -22.226192
v 13.968495 155.566147 -22.570892
v 17.429806 155.024246 -22.199560
v 16.284363 154.435181 -21.883823
v 8.364206 152.796295 -21.136265
v 8.351076 151.665024 -20.504757
v 15.151510 135.913376 -11.369786
v 14.033015 135.343567 -11.067443
v 15.150061 137.035004 -11.993777
v 20.771000 142.179779 -14.799475
v 16.268766 137.593201 -12.295456
v 16.276972 136.474579 -11.657106
v 19.658407 141.598663 -14.494906
v 19.662912 142.732010 -15.115282
v 20.788513 141.044739 -14.148934
v 13.984277 159.020813 -24.560131
v 21.908049 141.618561 -14.455158
v 12.825976 156.133499 -22.903172
v 12.826196 154.981140 -22.250202
v 13.982149 154.403595 -21.918787
v 11.702156 155.532181 -22.609251
v 24.205294 149.471268 -18.889107
v 23.093002 148.901443 -18.588537
v 21.983624 149.460907 -18.906445
v 10.683406 141.508270 -14.639249
v 9.561809 140.935059 -14.339420
v 12.841765 157.280060 -23.582521
v 25.258005 143.340927 -15.376050
v 25.261639 144.474380 -15.999034
v 19.688675 161.958817 -26.156160
v 18.539282 161.374252 -25.837877
v 19.698036 149.456741 -18.960094
v 10.591055 155.095139 -22.390566
v 20.821205 148.901657 -18.622789
v 19.712572 148.316345 -18.305532
v 18.585794 148.876099 -18.639391
v 24.318068 159.706146 -24.820936
v 25.478714 159.133759 -24.477242
v 25.476631 157.984085 -23.790779
v 26.653030 159.702408 -24.811499
v 26.643877 158.555374 -24.125652
v 26.646105 157.407318 -23.448006
v 25.493111 156.826981 -23.124102
v 26.655672 160.856689 -25.470358
v 25.493578 160.281631 -25.129063
v 27.810802 159.122314 -24.449896
v 27.814445 160.277145 -25.134638
v 12.830112 158.442123 -24.231625
v 24.209795 152.845291 -20.813618
v 25.330397 151.169769 -19.843704
v 12.844709 159.579056 -24.898634
v 11.700406 158.992783 -24.590429
v 26.463821 151.730637 -20.163019
v 26.466282 150.606461 -19.508173
v 25.334667 150.038651 -19.197081
v 26.471468 152.838989 -20.804525
v 25.351816 152.284760 -20.476595
v 27.602467 151.169403 -19.821287
v 26.474247 153.943573 -21.445665
v 25.360054 153.384720 -21.130531
v 27.598272 152.275070 -20.474491
v 27.598326 154.493515 -21.761827
v 27.590843 153.386765 -21.121897
v 28.720047 152.821655 -20.786423
v 28.714338 153.938828 -21.434141
v 28.759607 155.065536 -22.085062
v 26.452509 155.061172 -22.094088
v 29.925360 155.638123 -22.408823
v 29.924488 154.490189 -21.741034
v 28.772715 156.204910 -22.756746
v 27.621584 155.624329 -22.432045
v 29.937031 156.781372 -23.069368
v 27.627644 156.774521 -23.077291
v 28.789701 157.352066 -23.405592
v 31.099380 156.210678 -22.737289
v 29.961349 157.918793 -23.758722
v 31.097513 155.055008 -22.069536
v 32.267700 156.778946 -23.072037
v 31.091200 157.365891 -23.367887
v 32.267754 155.627029 -22.400053
v 32.272911 157.922409 -23.746325
v 31.113981 158.498535 -24.089914
v 33.436291 156.196182 -22.730482
v 32.288258 159.064621 -24.431776
v 33.471035 157.338028 -23.401861
v 33.442383 158.490265 -24.080862
v 32.293133 160.212311 -25.104538
v 31.136450 159.632004 -24.770544
v 33.462605 159.633514 -24.773380
v 33.490513 160.777328 -25.459385
v 34.653122 159.050095 -24.422619
v 34.642372 160.200363 -25.117064
v 34.634846 157.906189 -23.736038
v 34.670815 156.749039 -23.065117
v 30.002905 159.042007 -24.439224
v 29.969898 160.206314 -25.095951
v 28.737270 151.718796 -20.126793
v 31.140665 160.780411 -25.446970
v 33.466724 155.037567 -22.046881
v 34.629333 155.609512 -22.395496
v 35.841259 157.316772 -23.420187
v 25.370832 154.493286 -21.770607
v 35.830734 158.473862 -24.088161
v 35.864647 159.621506 -24.791048
v 37.028458 157.881912 -23.752132
v 37.016975 159.041962 -24.409674
v 37.039581 160.171860 -25.123772
v 38.191032 158.448212 -24.108383
v 29.931005 153.319443 -21.082981
v 38.206455 159.582123 -24.811506
v 31.084522 153.903290 -21.407312
v 39.397133 160.141235 -25.164150
v 39.401573 158.996643 -24.471624
v 38.239120 160.720963 -25.486557
v 40.583313 160.701538 -25.523001
v 39.426556 157.845764 -23.759302
v 40.591236 158.410004 -24.128302
v 40.596794 159.554001 -24.831966
v 41.795265 158.962860 -24.506290
v 41.790840 160.112991 -25.194185
v 38.265064 161.861374 -26.183685
v 39.433392 161.277252 -25.852495
v 37.110691 161.296356 -25.818571
v 40.614479 157.254059 -23.436291
v 41.796406 157.810699 -23.804541
v 35.961605 160.725586 -25.435492
v 35.970943 161.870056 -26.166389
v 37.127541 162.452545 -26.488947
v 42.994476 158.367020 -24.163256
v 42.992691 157.222916 -23.460152
v 38.328808 163.002823 -26.885685
v 35.986309 163.023300 -26.862850
v 37.153625 163.583954 -27.215710
v 41.831810 156.658234 -23.095276
v 34.825130 161.297012 -25.803099
v 43.017319 156.069122 -22.757366
v 41.859398 155.509293 -22.392748
v 40.686039 156.098328 -22.727446
v 44.214764 156.637268 -23.116083
v 43.045551 154.912674 -22.052624
v 44.210670 155.488541 -22.414001
v 36.012268 164.163208 -27.514612
v 34.842323 162.474808 -26.479900
v 34.850025 163.602432 -27.189512
v 24.243450 153.934799 -21.453108
v 42.980209 159.521805 -24.853376
v 44.164318 158.938370 -24.518911
v 44.164543 160.082901 -25.206715
v 45.364407 160.644302 -25.573738
v 45.366241 159.493454 -24.878613
v 43.020626 160.660126 -25.540344
v 44.192795 161.229523 -25.903820
v 41.888878 161.235016 -25.875626
v 11.700152 157.847122 -23.930983
v 43.041641 161.792877 -26.245554
v 10.544667 159.537292 -24.946903
v 11.672194 160.144501 -25.227804
v 12.853983 160.725540 -25.561838
v 10.524856 158.413986 -24.246641
v 10.529787 160.697372 -25.612600
v 11.702897 161.284958 -25.931931
v 9.379985 158.959152 -24.640329
v 9.381026 157.804352 -23.965620
v 10.555861 157.234680 -23.631296
v 9.391893 156.649185 -23.311380
v 8.247738 157.213470 -23.653479
v 8.230436 158.366776 -24.277702
v 9.387472 160.099426 -25.291395
v 8.238729 159.517136 -24.982286
v 7.094846 157.757782 -24.003393
v 7.103204 158.910461 -24.670992
v 9.401951 161.239822 -25.946716
v 8.261223 160.656067 -25.638775
v 5.946937 159.462814 -25.017284
v 7.096811 160.047913 -25.327187
v 8.280820 161.799332 -26.286787
v 7.128251 161.215439 -25.975576
v 5.938111 160.613632 -25.662664
v 9.437094 162.375717 -26.588722
v 4.762423 161.176804 -25.972954
v 4.790117 160.021637 -25.357613
v 4.782872 162.327133 -26.659250
v 3.621279 161.730759 -26.347164
v 3.629457 160.562164 -25.704212
v 5.937186 161.761078 -26.303989
v 5.932390 162.913849 -26.965189
v 3.636083 162.883865 -27.004211
v 4.789754 163.475983 -27.312801
v 2.491495 161.132492 -26.062845
v 2.485986 162.281067 -26.700106
v 2.477709 159.969910 -25.395555
v 3.617515 159.415604 -25.042519
v 8.298409 162.937714 -26.925516
v 9.446347 163.523727 -27.233727
v 10.606613 162.948929 -26.901760
v 10.608718 161.797104 -26.249395
v 4.802958 158.863144 -24.706461
v 1.352458 161.682938 -26.415489
v 1.343134 160.537781 -25.761934
v 9.461792 164.668854 -27.866093
v 7.101595 162.343674 -26.625546
v 8.306792 164.083481 -27.575142
v 9.467072 165.859009 -28.553701
v 8.276825 165.250092 -28.216402
v 10.660553 165.273956 -28.188917
v 10.691796 164.061646 -27.539118
v 5.954090 158.316605 -24.365641
v 7.089835 163.494858 -27.269184
v 5.938546 164.056366 -27.630861
v 8.266327 166.446487 -28.923887
v 7.082977 165.833328 -28.581377
v 7.076508 164.632813 -27.901596
v 9.458130 167.059967 -29.232759
v 10.657288 166.469315 -28.857975
v 10.656769 167.663773 -29.550827
v 8.263672 167.645416 -29.596811
v 9.459229 168.253311 -29.920641
v 11.843811 168.266556 -29.890181
v 11.842743 167.067780 -29.198944
v 10.648651 168.857117 -30.258156
v 8.258942 168.838837 -30.291876
v 9.456604 169.444046 -30.615793
v 11.844879 169.456726 -30.580755
v 13.043152 167.670013 -29.518370
v 13.042603 168.864792 -30.212112
v 7.055267 168.230972 -29.967733
v 7.057648 169.424301 -30.663933
v 8.265839 170.032135 -30.980467
v 7.055908 167.028046 -29.267838
v 5.847321 167.611786 -29.642895
v 5.851074 166.411987 -28.947420
v 5.850861 168.815231 -30.348989
v 9.455627 170.636200 -31.314365
v 10.653107 170.046738 -30.948795
v 8.263031 171.226013 -31.683584
v 7.063202 170.610443 -31.353619
v 13.043304 170.061691 -30.906223
v 11.845184 170.646820 -31.276979
v 10.653717 171.235413 -31.641872
v 14.226257 170.665558 -31.247543
v 14.231140 169.471375 -30.552757
v 10.647095 172.426605 -32.345119
v 9.455322 171.822647 -32.006336
v 10.644287 173.617645 -33.047386
v 9.445679 173.014603 -32.715355
v 11.851074 171.836884 -31.970268
v 10.647858 174.809769 -33.761887
v 9.440582 174.202881 -33.424824
v 11.844849 175.414154 -34.108360
v 11.854523 174.218933 -33.385300
v 8.238556 173.596008 -33.081787
v 8.243011 174.788727 -33.786472
v 9.442963 175.397705 -34.133167
v 10.642212 175.996201 -34.477314
v 11.841492 173.034576 -32.680977
v 8.241791 175.982498 -34.499699
v 9.445343 176.593582 -34.842670
v 13.043304 172.447433 -32.305542
v 13.039581 173.643524 -33.018723
v 8.238800 177.180603 -35.221443
v 10.640717 177.207031 -35.202950
v 7.036346 174.179886 -33.449844
v 8.240845 172.398727 -32.372635
v 7.035400 172.988800 -32.746544
v 14.236237 173.044586 -32.651081
v 7.037140 171.790604 -32.041771
v 13.040375 171.256042 -31.608147
v 14.237335 171.855194 -31.946964
v 7.036926 175.375671 -34.160095
v 5.826813 173.567047 -33.117878
v 5.832764 174.761627 -33.819191
v 13.057800 174.823257 -33.726906
v 14.235840 174.246826 -33.363693
v 11.846893 176.597183 -34.822781
v 13.051880 176.007874 -34.449238
v 15.436401 172.450562 -32.280197
v 15.434418 171.262756 -31.582050
v 16.631317 171.872299 -31.912479
v 16.620605 170.678085 -31.225229
v 15.435822 170.069122 -30.874002
v 5.829041 172.381836 -32.422070
v 5.824799 171.179962 -31.720789
v 8.265094 156.055710 -23.006445
v 9.399949 155.498505 -22.654737
v 10.542714 156.082687 -22.958885
v 11.782569 162.375870 -26.556267
v 1.355177 162.814133 -27.063848
v 0.215844 162.230774 -26.768211
v 5.828033 175.965927 -34.533623
v 7.032074 176.569336 -34.869762
v 0.213063 161.088928 -26.122086
v 14.234985 168.274185 -29.851305
v 15.427429 168.871582 -30.174093
v 15.433441 167.680161 -29.478357
v 11.691407 156.666687 -23.247700
v 14.240295 167.066132 -29.161228
v 16.611328 167.093307 -29.134750
v 15.430389 166.479980 -28.801451
v 14.245697 165.875183 -28.474695
v 13.062164 166.456543 -28.822739
v 16.613556 168.282272 -29.816242
v 15.437073 165.293411 -28.115902
v 16.620270 165.891205 -28.443113
v 16.613464 169.470444 -30.518070
v 11.882477 165.856506 -28.486965
v 13.064270 165.269852 -28.146864
v 14.244690 164.693680 -27.785797
v 16.625641 164.702805 -27.753674
v 15.448027 164.101044 -27.435633
v 16.638889 163.509659 -27.083807
v 17.822813 164.107193 -27.414188
v 17.815094 165.298920 -28.078533
v 17.799627 162.931702 -26.737553
v 16.650532 162.343430 -26.432528
v 15.504884 161.751663 -26.109043
v 15.504024 162.913818 -26.755543
v 16.658424 161.181503 -25.764515
v 14.365798 163.477631 -27.098566
v 18.962976 163.508194 -27.050846
v 14.258484 175.429108 -34.076756
v 14.370406 162.318604 -26.453026
v 19.000549 164.688812 -27.694082
v 18.992859 165.872467 -28.387144
v 13.233049 162.879807 -26.792122
v 13.235320 161.730118 -26.128269
v 12.108366 163.429184 -27.149843
v 13.236341 164.022354 -27.436543
v 20.176331 165.287430 -28.027628
v 20.203800 164.089935 -27.371197
v 20.169739 166.462250 -28.718271
v 14.374449 161.166428 -25.781723
v 20.173096 167.627884 -29.400995
v 18.983795 167.048035 -29.071066
v 21.357330 167.038055 -29.045334
v 21.345001 168.222305 -29.740126
v 18.987579 168.212097 -29.758282
v 22.532684 167.621017 -29.388887
v 22.537109 166.448746 -28.698097
v 21.362518 165.861908 -28.352974
v 23.709839 167.032883 -29.043678
v 23.715515 165.858917 -28.347870
v 24.882622 167.610565 -29.401064
v 24.888092 166.429840 -28.697950
v 22.544495 165.267273 -27.998686
v 23.713226 164.683044 -27.664448
v 23.708277 168.193939 -29.737387
v 21.364319 164.680405 -27.656223
v 22.560236 164.081116 -27.329105
v 24.884796 165.255035 -28.009869
v 26.046326 165.839081 -28.358713
v 26.055359 164.668015 -27.673334
v 23.729418 163.504608 -27.004000
v 24.893690 164.072372 -27.342758
v 26.059437 166.998077 -29.050293
v 21.384233 163.485260 -27.009396
v 20.165741 168.806671 -30.086676
v 27.228455 165.241425 -28.017824
v 20.170807 169.982208 -30.779776
v 26.092010 163.481766 -27.039854
v 18.979736 169.389374 -30.443426
v 21.349367 170.569397 -31.128078
v 21.349794 169.394608 -30.435465
v 18.990173 170.565765 -31.124840
v 20.164978 171.157181 -31.478586
v 27.239681 164.067657 -27.361256
v 24.888554 162.921829 -26.662397
v 23.736792 162.346542 -26.331764
v 12.135864 164.574371 -27.761393
v 22.583206 162.923264 -26.669222
v 5.878357 165.219116 -28.267883
v 17.810699 171.284668 -31.568678
v 16.611847 173.058533 -32.645107
v 4.673828 165.810211 -28.630667
v 4.674255 164.601257 -27.937960
v 3.475677 165.192276 -28.310974
v 4.676697 167.012375 -29.330187
v 3.509580 163.961517 -27.664564
v 3.474335 166.395477 -29.012798
v 4.676849 168.210678 -30.032475
v 2.288391 165.781265 -28.698359
v 2.285370 164.578293 -28.006327
v 4.686218 169.423889 -30.728897
v 3.476929 168.801834 -30.400211
v 3.474152 167.592651 -29.713797
v 2.268524 166.974991 -29.388720
v 2.287231 168.184921 -30.085714
v 1.104345 163.950485 -27.723038
v 2.287742 163.366867 -27.348022
v 1.105591 165.165359 -28.385836
v 1.076233 166.360031 -29.081188
v -0.076416 165.747650 -28.760962
v -0.092590 164.553116 -28.071177
v -0.076565 163.346756 -27.405750
v -1.282745 165.135788 -28.451633
v -1.266744 163.927719 -27.785244
v -1.283997 166.336365 -29.141190
v -2.475098 165.724365 -28.827890
v -2.478394 164.529022 -28.132057
v -3.670227 165.122955 -28.509462
v -3.641371 163.895996 -27.850296
v -2.443967 163.315659 -27.474096
v -3.677246 166.314575 -29.202612
v -2.484924 166.925873 -29.517996
v -1.284027 167.533813 -29.830126
v -2.478424 168.123520 -30.210579
v -3.688690 167.511703 -29.876001
v -2.466949 169.327377 -30.912310
v -1.280945 168.740555 -30.531797
v -0.084412 166.935974 -29.439182
v -2.467621 170.528564 -31.615480
v -3.669678 168.719513 -30.585289
v -3.663574 171.121780 -31.982950
v -3.675049 169.926270 -31.287186
v -1.282379 169.943207 -31.232731
v -1.276367 171.145905 -31.921181
v -0.084503 170.562302 -31.547453
v -0.087830 169.360321 -30.849648
v -0.067535 171.764694 -32.247822
v -2.464020 171.733688 -32.305019
v -1.260712 172.346619 -32.622883
v -3.656769 172.347000 -32.683498
v -2.459137 172.951401 -33.004147
v -1.255432 173.574890 -33.330971
v -3.674957 173.547424 -33.370674
v -2.465485 174.160110 -33.705189
v -0.064575 172.964233 -32.938385
v -1.255798 174.782211 -34.036636
v -1.251455 175.984726 -34.749470
v -2.450195 175.365692 -34.434368
v -0.044312 174.204620 -33.664806
v -0.044743 175.402039 -34.367992
v -0.083832 168.156433 -30.148226
v 17.812683 172.468445 -32.264591
v -1.263664 162.789871 -27.121340
v 18.988922 173.066971 -32.622475
v 18.995728 171.881577 -31.912758
v -1.256240 161.644730 -26.482561
v -2.394595 162.200180 -26.827095
v 17.804871 173.653809 -32.975910
v -3.564227 161.621368 -26.484337
v -2.403184 161.056641 -26.171417
v -3.534688 162.749863 -27.171827
v 18.995514 174.248596 -33.331963
v 17.808258 174.833115 -33.689880
v -1.268668 160.495758 -25.830606
v 16.607666 174.233948 -33.350441
v 15.429535 173.639328 -32.995186
v 16.614807 175.417969 -34.052814
v 15.422058 174.819611 -33.700024
v 17.792114 176.015137 -34.412842
v 15.400391 175.997070 -34.420959
v 16.601654 176.603760 -34.768528
v 7.032288 177.767578 -35.593109
v 9.444916 177.788559 -35.569267
v 8.238617 178.377106 -35.940628
v 1.100372 168.776611 -30.461428
v 1.110779 169.976227 -31.165396
v 9.451782 178.987396 -36.274204
v 7.027924 178.964691 -36.321281
v 8.236938 179.575348 -36.661949
v 5.794373 178.347168 -35.963345
v 5.801758 179.553635 -36.694218
v 7.033356 180.169830 -37.049091
v 4.562286 178.943893 -36.345947
v 4.560059 177.726822 -35.624619
v 5.800537 177.123062 -35.227249
v 2.312347 170.594788 -31.480001
v 2.303833 169.399002 -30.783905
v 4.584351 176.510712 -34.888309
v 1.114899 171.176636 -31.855246
v 1.110260 172.374908 -32.557739
v -3.535340 160.467133 -25.875689
v -2.389575 159.902206 -25.533817
v 2.322632 171.801575 -32.184349
v 5.846497 170.023331 -31.045965
v 8.258850 180.782867 -37.396671
v 5.805420 180.765289 -37.432701
v 7.031250 181.387115 -37.780437
v 7.027008 182.590363 -38.505543
v 5.822418 181.979843 -38.150665
v 4.605469 181.359192 -37.812466
v 26.053646 162.336517 -26.326542
v 4.612305 182.565857 -38.530262
v 5.833588 183.182175 -38.874313
v 3.383148 181.940994 -38.181244
v 3.390961 183.156113 -38.912453
v 4.616669 183.772522 -39.255451
v 8.241669 181.995514 -38.125267
v 7.031433 183.787018 -39.240273
v 8.244415 183.193054 -38.866894
v 9.447357 181.397186 -37.764431
v 9.439636 182.594864 -38.491112
v 10.656281 181.990570 -38.115208
v 10.661865 180.796814 -37.387470
v 9.458221 180.205673 -37.027756
v 3.373016 180.745117 -37.456379
v 4.617249 180.145218 -37.072742
v 11.880188 181.396545 -37.738941
v 10.657257 179.603912 -36.653542
v 11.876831 180.204742 -37.003193
v 5.831757 184.396149 -39.631996
v 13.080688 179.616577 -36.633976
v 11.859558 179.017776 -36.296242
v 13.085907 180.803192 -37.361259
v 14.289795 179.020844 -36.257252
v 14.276703 180.212372 -36.994263
v 13.077301 178.425323 -35.924950
v 14.283295 181.403137 -37.710526
v 15.477295 179.624680 -36.623260
v 15.474548 180.822144 -37.355957
v 13.089264 181.989563 -38.092453
v 15.489075 178.427628 -35.896362
v 14.288544 177.829178 -35.546467
v 3.388062 184.363342 -39.650188
v 16.693024 177.835922 -35.527699
v 16.693359 179.014084 -36.243401
v 15.490967 177.244202 -35.176430
v 4.623169 184.981369 -40.008476
v 18.993408 176.600418 -34.759464
v 18.993042 175.416840 -34.043301
v 17.791962 177.191299 -35.129242
v 24.899622 161.756226 -25.992624
v 25.341419 148.899414 -18.550236
v 26.468473 149.475845 -18.852093
v 24.236027 148.321472 -18.232773
v 25.346066 147.762375 -17.906343
v 26.464228 148.332642 -18.222500
v 1.057312 167.555969 -29.759640
v 27.596203 147.772049 -17.869463
v 27.603298 148.898514 -18.516048
v 26.467760 147.205246 -17.550327
v 28.728645 148.329605 -18.170380
v 28.724815 147.209213 -17.531796
v 27.600328 146.644348 -17.211966
v 25.353939 146.633224 -17.235268
v 26.471731 146.080490 -16.901348
v 27.605858 145.511032 -16.560856
v 28.731073 146.081345 -16.870050
v 29.850098 146.648911 -17.186256
v 29.870247 147.775345 -17.815010
v 27.613728 144.380997 -15.914100
v 29.876413 148.884415 -18.488413
v 31.002350 147.204071 -17.495607
v 30.998777 148.328461 -18.162033
v 28.733299 144.953262 -16.216515
v 32.136349 147.762436 -17.800875
v 32.130123 146.644455 -17.148325
v 31.007071 146.081467 -16.838717
v 33.248577 146.084549 -16.799044
v 33.257881 147.202560 -17.461382
v 32.130104 145.517319 -16.504309
v 26.491764 144.933197 -16.246443
v 33.256107 144.955795 -16.155184
v 32.141422 144.390137 -15.839588
v 31.015930 144.943069 -16.178993
v 31.043573 143.824844 -15.506925
v 32.139381 143.267334 -15.195324
v 33.255821 143.828094 -15.517041
v 29.901144 145.488922 -16.510725
v 29.904385 144.367920 -15.865270
v 31.040337 142.681808 -14.881956
v 29.928965 143.237122 -15.222510
v 34.373169 145.512268 -16.450319
v 34.368351 144.398941 -15.813350
v 28.828579 143.778976 -15.550748
v 28.824785 142.661850 -14.907769
v 29.938459 142.110138 -14.574924
v 28.836880 141.532089 -14.270762
v 27.709576 142.086563 -14.599333
v 27.714993 143.204178 -15.238796
v 26.599602 141.504486 -14.305767
v 27.718681 140.961288 -13.955166
v 26.603561 142.628830 -14.932002
v 26.596254 140.370270 -13.665706
v 25.507893 140.926498 -13.989820
v 25.496758 142.052979 -14.628556
v 26.608173 143.739059 -15.565813
v 34.383648 147.753036 -17.777925
v 34.385307 146.647720 -17.115431
v 33.274990 148.304825 -18.110121
v 4.590118 175.303955 -34.170483
v 3.363342 177.101471 -35.272537
v 3.364746 175.888153 -34.559059
v 2.146820 176.483994 -34.933640
v 2.160400 177.704636 -35.665554
v 3.354980 178.310760 -35.997345
v 0.939911 177.089081 -35.320503
v 0.937927 178.295074 -36.045326
v 2.161743 178.915421 -36.395828
v 25.363592 145.510422 -16.583361
v 0.942377 175.871246 -34.613037
v 2.134491 175.271408 -34.216072
v 3.354248 179.520050 -36.719730
v 38.288658 157.267639 -23.402531
v 39.445919 156.689850 -23.066719
v 33.701355 164.182297 -27.499605
v 34.862701 164.751678 -27.860193
v 33.714722 163.029678 -26.846870
v 33.694489 165.333771 -28.197107
v 32.540985 164.760361 -27.825356
v 32.565262 163.604248 -27.164061
v 32.539429 165.905426 -28.524952
v 31.373749 165.334839 -28.161963
v 31.421722 164.185699 -27.461805
v 32.589794 162.454880 -26.466372
v 31.428568 163.036926 -26.793751
v 30.254791 164.761765 -27.795921
v 30.279812 163.605026 -27.134583
v 32.540680 167.050171 -29.215553
v 31.378998 166.481781 -28.847515
v 33.705658 166.467712 -28.884459
v 30.210114 165.907944 -28.486256
v 30.214661 167.062073 -29.173788
v 31.381042 167.630829 -29.538858
v 33.706909 167.606354 -29.581322
v 32.550110 168.184631 -29.909994
v 30.211609 168.213531 -29.870630
v 31.388580 168.774429 -30.228914
v 30.211212 169.369263 -30.561562
v 29.046356 168.796814 -30.197559
v 29.049927 167.633316 -29.500387
v 32.556152 169.325684 -30.594952
v 33.722321 168.734573 -30.268089
v 29.044281 169.957474 -30.884310
v 27.876526 169.381592 -30.528603
v 27.888184 168.223145 -29.825432
v 33.720825 169.882187 -30.957932
v 34.894409 168.142548 -29.925348
v 34.884338 169.300964 -30.631319
v 36.057251 167.555466 -29.594894
v 36.049408 168.712311 -30.299133
v 34.885895 170.439026 -31.326382
v 36.053772 169.852982 -30.997690
v 34.891998 166.984985 -29.222750
v 36.055420 166.406158 -28.894180
v 37.224030 166.972992 -29.259968
v 37.225830 168.121231 -29.960638
v 33.721069 171.038483 -31.656294
v 38.414673 167.559631 -29.580093
v 38.430664 166.410492 -28.852062
v 32.556976 170.455841 -31.284599
v 34.897278 165.826340 -28.513494
v 29.049286 166.485901 -28.803089
v 26.721039 168.808472 -30.150118
v 26.713593 169.971161 -30.844545
v 27.881470 170.537354 -31.200764
v 25.553772 169.392776 -30.474630
v 25.544739 170.557465 -31.170551
v 26.710693 171.136246 -31.529819
v 32.561646 171.599243 -31.984192
v 31.388611 171.043991 -31.612186
v 27.868500 171.700714 -31.895624
v 25.534668 171.723724 -31.862469
v 26.682678 172.295654 -32.245998
v 31.384033 169.897903 -30.912251
v 29.088837 165.346802 -28.130945
v 29.085968 164.184296 -27.431929
v 37.228485 169.264053 -30.659081
v 38.427765 168.681656 -30.265276
v 37.226959 170.414169 -31.363039
v 38.429291 169.832458 -30.962963
v 34.865723 171.603668 -32.048519
v 29.100590 163.014145 -26.758856
v 36.037933 172.157532 -32.419907
v 36.032410 171.011398 -31.720367
v 33.698700 172.187347 -32.376408
v 34.867615 172.749008 -32.754406
v 37.213531 172.728790 -32.780632
v 37.213898 171.570221 -32.069263
v 36.043915 173.308105 -33.119347
v 27.881865 167.059586 -29.128183
v 37.218933 173.874817 -33.479553
v 34.874329 173.891205 -33.456486
v 36.045685 174.461197 -33.823593
v 31.446455 161.885864 -26.073597
v 30.281107 162.465408 -26.434246
v 26.714563 167.660202 -29.456375
v 32.629025 161.297485 -25.759277
v 30.295099 161.301025 -25.752592
v 33.714752 173.319122 -33.081623
v 34.863983 175.046173 -34.164505
v 33.710571 174.475250 -33.778877
v 29.037842 171.110443 -31.577049
v 24.378859 168.820084 -30.116777
v 24.386627 169.978210 -30.794502
v 33.785736 161.869583 -26.139984
v 23.198784 169.401886 -30.448973
v 23.212158 170.559143 -31.124401
v 24.390289 171.131119 -31.487555
v 22.022329 169.989731 -30.787775
v 25.551487 168.232712 -29.783924
v 22.010736 171.164749 -31.482450
v 23.217743 171.715424 -31.814995
v 24.392731 172.289841 -32.179123
v 22.019348 172.330460 -32.171055
v 29.028656 172.264359 -32.293350
v 30.212372 170.526108 -31.259510
v 27.858276 172.853500 -32.622887
v 29.037292 173.408173 -33.008015
v 26.680573 173.442993 -32.959633
v 30.211334 173.969025 -33.377831
v 27.868469 174.000671 -33.329571
v 30.226135 172.805237 -32.651966
v 29.033020 174.561401 -33.714622
v 30.212280 175.129257 -34.086540
v 27.863892 175.149475 -34.036022
v 29.030426 175.717422 -34.426685
v 31.385681 174.543274 -33.751358
v 31.386139 173.380463 -33.039955
v 32.557281 173.952423 -33.421726
v 32.555450 175.106720 -34.145248
v 31.392181 175.691696 -34.459831
v 7.383791 139.785889 -13.718916
v 7.401997 138.660110 -13.084761
v 8.506487 140.352127 -14.030670
v 6.306829 139.199158 -13.435293
v 7.400508 140.898407 -14.352781
v 6.289637 140.323990 -14.053267
v 6.269100 138.075775 -12.779334
v 7.399653 137.521729 -12.437014
v 8.534241 141.473572 -14.653233
v 5.166481 139.751633 -13.761815
v 5.167976 138.611633 -13.120896
v 38.306686 156.108856 -22.717863
v 39.475410 155.527390 -22.372837
v 40.735580 154.948776 -22.040640
v 41.864731 154.355988 -21.718405
v 38.339394 154.953903 -22.007101
v 39.487614 154.369919 -21.683746
v 40.745319 153.791779 -21.361479
v 41.878334 153.248962 -21.039965
v 43.002354 153.792542 -21.382826
v 38.397423 153.814911 -21.338312
v 39.510044 153.260666 -21.023136
v 37.291458 153.257278 -21.003527
v 37.293221 154.364502 -21.662962
v 38.420448 152.698883 -20.671967
v 36.194290 153.806061 -21.332287
v 36.190094 152.690506 -20.674726
v 37.301823 152.136414 -20.345753
v 36.202648 151.577179 -19.981258
v 37.306004 151.008469 -19.675852
v 35.088692 153.238861 -21.000345
v 38.437405 151.567413 -20.013838
v 35.083313 152.127441 -20.345743
v 36.222813 154.915375 -21.985836
v 35.087940 154.350967 -21.659300
v 38.453064 150.447861 -19.302200
v 37.307697 149.894150 -19.003860
v 37.318611 155.466660 -22.323626
v 36.184620 150.450272 -19.328405
v 35.059490 151.005295 -19.681925
v 39.566257 152.142548 -20.321711
v 40.645226 152.688797 -20.707430
v 15.121391 152.863770 -21.035477
v 17.802277 168.879730 -30.162380
v 17.807190 170.060974 -30.850462
v 13.045715 177.188110 -35.176178
v 15.125108 153.995575 -21.659391
v 11.841370 177.782837 -35.545986
v 20.186279 174.823029 -33.686062
v 20.187683 176.003723 -34.395927
v 21.365814 176.595291 -34.768406
v 21.375824 175.408569 -34.040890
v 20.183044 177.186737 -35.114040
v 22.560120 177.161743 -35.126045
v 22.549561 175.994980 -34.429199
v 11.783849 142.108780 -14.942680
v 23.726959 177.737762 -35.507416
v 23.741821 176.560028 -34.786942
v 21.381348 177.750824 -35.458851
v 22.548248 178.326416 -35.840096
v 23.738783 175.397430 -34.081005
v 22.557829 174.828979 -33.712566
v 18.989563 177.778534 -35.471333
v 20.179138 178.363434 -35.836208
v 24.923822 175.965103 -34.449703
v 24.909790 177.132721 -35.162666
v 24.913666 178.292023 -35.880188
v 26.087557 176.534958 -34.828659
v 26.088318 177.697662 -35.551880
v 3.592265 158.281311 -24.354128
v -0.262942 176.471252 -35.003620
v 2.496775 158.814774 -24.771385
v 2.480685 157.661789 -24.104645
v 4.776810 157.698685 -24.036968
v 3.637378 157.097839 -23.752666
v 2.474644 156.513016 -23.445847
v 1.345198 157.064102 -23.805092
v 1.327487 158.215439 -24.436516
v 1.335893 155.912598 -23.143457
v 2.419055 155.387589 -22.713629
v -0.267517 177.671814 -35.713928
v 3.611702 155.951370 -23.087547
v 37.230927 165.819290 -28.543293
v 36.067535 165.249756 -28.184462
v 37.222778 164.669235 -27.849571
v 38.414764 165.244446 -28.171717
v -4.689609 162.170059 -26.868876
v -4.690420 161.014801 -26.216434
v 27.252880 162.900406 -26.688126
v 20.179077 172.472031 -32.267189
v 20.183807 173.645782 -32.965816
v 28.423695 162.316330 -26.341305
v 27.243740 161.749420 -25.966047
v 28.442450 161.147400 -25.690662
v 8.507993 136.980469 -12.109383
v 23.124449 154.543289 -21.826532
v 27.638969 157.924973 -23.739922
v 11.802819 135.329361 -11.077226
v 12.915390 134.775543 -10.754993
v 26.488859 156.182526 -22.754652
v -1.472046 177.053436 -35.387566
v 24.257130 146.067169 -16.908178
v 37.224396 175.027634 -34.183270
v 36.053223 175.615082 -34.521221
v 24.248835 147.172714 -17.573915
v 38.405579 175.625031 -34.525040
v 38.415527 174.448059 -33.804104
v 37.224213 176.192535 -34.885735
v 32.566895 176.257614 -34.836967
v 23.141365 147.716400 -17.914028
v 33.740753 175.661880 -34.504597
v 23.144100 146.603256 -17.247824
v 34.911163 176.223587 -34.884163
v 33.738831 176.812897 -35.214447
v 6.291479 141.451431 -14.655854
v 7.427664 142.018280 -14.980430
v 36.189613 149.330841 -18.665762
v 6.309147 142.559189 -15.330144
v 7.434403 143.137497 -15.626970
v 37.313869 148.774475 -18.342363
v 3.391418 185.573685 -40.397934
v 2.160492 184.954361 -40.045235
v 2.160187 183.746216 -39.302158
v 0.940887 184.337067 -39.710724
v 0.939178 185.544495 -40.440937
v 38.434334 149.325104 -18.681242
v 2.172607 186.160492 -40.795967
v 3.515625 170.012650 -31.101303
v 3.517853 171.214325 -31.801897
v 17.809174 166.452881 -28.744457
v 4.626465 174.145782 -33.494942
v 3.410858 174.735214 -33.873932
v 3.408997 173.529907 -33.157856
v 4.623993 172.940552 -32.778034
v 3.414032 172.326050 -32.454247
v 2.208221 172.914673 -32.841690
v 2.195190 174.118027 -33.533390
v 0.999176 173.500183 -33.213749
v 25.522186 172.880402 -32.580963
v 25.359598 155.595810 -22.427095
v 13.989464 160.165741 -25.217026
v 38.406189 173.295258 -33.107494
v 22.014305 173.500748 -32.876945
v 23.189026 172.914459 -32.541534
v 17.413231 137.045624 -11.953929
v 10.681386 135.879822 -11.441011
v 16.283491 135.333832 -11.023715
v 17.419525 135.913254 -11.325018
v 4.762612 156.540527 -23.387854
v 17.432114 134.786240 -10.671240
v 18.548521 135.356339 -10.983145
v 18.550690 136.483963 -11.616500
v 4.765082 155.390106 -22.738058
v 5.900213 155.981461 -23.039362
v 5.887088 157.124725 -23.672756
v 18.562943 134.225784 -10.338811
v 19.679722 134.798431 -10.637737
v 19.678761 135.922577 -11.280140
v 19.698399 133.668488 -9.992560
v 18.571728 133.093475 -9.696766
v 10.638824 178.379181 -35.911118
v 17.448265 133.642151 -10.037362
v 29.897863 149.994583 -19.133776
v 31.026075 149.440781 -18.794054
v 28.772432 149.433502 -18.801609
v 20.734747 146.711563 -17.355682
v 21.866720 146.161728 -17.015556
v 19.666578 137.052765 -11.904095
v 18.563925 137.590683 -12.261858
v 34.373146 143.270767 -15.163198
v 20.796030 137.610718 -12.219219
v 20.790682 136.489136 -11.580449
v 19.678247 138.159561 -12.556486
v 35.491932 143.838562 -15.473715
v 21.922613 137.057739 -11.872499
v 21.926056 135.934525 -11.225522
v 20.803448 135.357666 -10.937157
v 21.923338 138.167740 -12.515746
v 23.037588 136.496780 -11.537758
v 23.038166 137.621094 -12.164022
v 21.933735 134.795456 -10.594589
v 20.820971 134.233246 -10.281144
v 24.164276 138.186829 -12.449650
v 24.155497 137.063507 -11.822864
v 23.039961 138.734329 -12.793238
v 25.295612 138.746689 -12.762482
v 24.180950 139.300919 -13.094921
v 26.429199 138.196426 -12.397186
v 26.432056 139.318192 -13.040363
v 25.307802 137.618103 -12.103633
v 25.311476 139.868210 -13.382389
v 25.320686 136.480911 -11.467351
v 26.437906 137.058304 -11.766506
v 27.552752 137.634048 -12.069052
v 27.558039 138.755615 -12.697473
v 35.494720 144.956909 -16.121698
v 27.560751 139.862930 -13.345130
v 28.689951 138.196884 -12.358885
v 28.687300 139.320160 -12.995408
v 28.686138 137.077011 -11.717324
v 29.822008 137.642242 -12.008556
v 29.817604 138.766098 -12.642735
v 27.574242 136.502853 -11.409772
v 28.697325 140.430923 -13.636978
v 29.822634 139.880692 -13.299893
v 30.946722 138.206284 -12.305251
v 30.948530 137.085876 -11.665189
v 29.834911 136.513474 -11.369610
v 29.839489 140.993134 -13.939577
v 30.958178 135.954483 -11.029898
v 32.083237 136.525192 -11.315499
v 32.077789 137.647888 -11.963722
v 33.212521 137.079086 -11.638283
v 33.206463 135.953659 -11.001970
v 32.095188 135.383957 -10.693586
v 33.245312 138.193832 -12.250120
v 34.342651 136.516815 -11.308328
v 34.341747 137.635590 -11.938911
v 34.376682 138.751846 -12.569443
v 32.128189 138.736145 -12.589741
v 33.247540 139.304047 -12.907460
v 35.465782 138.195740 -12.241570
v 35.466980 137.069778 -11.623295
v 34.394238 139.857849 -13.219501
v 35.521637 139.309418 -12.863741
v 34.414864 140.977692 -13.851019
v 33.282532 140.406128 -13.545832
v 36.663982 139.870728 -13.186978
v 36.655884 138.742508 -12.542940
v 35.524426 140.420807 -13.524864
v 28.698812 135.934219 -11.092766
v 27.574213 135.362579 -10.789282
v 26.465153 135.921555 -11.111641
v 30.956570 139.313828 -12.943877
v 25.352272 135.341278 -10.815581
v 26.480576 134.791687 -10.472075
v 36.588200 137.635605 -11.920412
v 32.136379 139.848587 -13.237309
v 30.960449 141.553482 -14.242529
v 30.963690 140.432175 -13.605894
v 34.335037 135.383270 -10.686024
v 33.222389 134.826340 -10.367935
v 29.859959 135.382599 -10.722116
v 30.973745 134.830688 -10.390906
v 32.104500 134.256699 -10.055770
v 35.472469 135.956833 -10.984036
v 2.155304 180.131348 -37.111702
v 0.936920 179.509003 -36.771282
v 2.164185 182.530258 -38.568665
v 32.265881 154.473145 -21.720852
v 28.799488 158.497101 -24.071724
v 17.363894 141.600891 -14.539471
v 27.224358 166.406769 -28.726439
v 22.017691 148.267014 -18.242399
v 22.020098 147.138046 -17.589275
v 24.209961 135.904144 -11.158591
v 17.374277 148.390579 -18.391874
v 18.481882 147.819016 -18.046545
v 19.603254 147.267319 -17.698853
v 1.024872 174.711304 -33.922443
v 9.456846 154.505020 -22.074596
v 8.226254 149.506592 -19.271761
v 9.569663 136.439438 -11.772423
v 23.087536 153.418274 -21.167147
v 17.798096 167.695984 -29.463686
v 0.195288 157.614136 -24.143480
v 1.302966 159.369644 -25.038568
v 16.326494 134.209061 -10.371192
v 0.183335 158.750244 -24.780703
v -0.949497 158.164505 -24.482121
v -0.929896 157.016083 -23.852545
v 0.197162 156.461197 -23.488092
v 0.180056 159.905426 -25.449450
v -0.957927 155.874878 -23.158731
v 0.180519 155.307938 -22.808649
v -2.074970 157.563721 -24.163319
v -2.124194 156.465393 -23.446253
v -2.095727 155.281662 -22.855089
v -0.960344 154.719543 -22.501070
v 0.182880 154.148636 -22.162083
v 17.425272 138.155685 -12.600253
v -0.970815 153.582153 -21.816181
v -2.106198 154.128632 -22.187204
v 0.140879 153.029633 -21.467117
v -0.977659 152.454544 -21.167271
v -2.101584 152.999756 -21.512608
v 1.257668 153.602783 -21.763187
v 20.806299 138.728058 -12.845216
v 14.250427 176.613403 -34.807507
v 24.288347 155.107803 -22.138205
v 39.467899 162.419586 -26.533627
v -7.619424 144.947861 -16.986937
v 36.616467 136.511047 -11.278165
v 22.525389 168.799194 -30.092276
v 32.558289 172.786652 -32.707085
v 8.360198 153.927460 -21.772640
v 31.387024 172.219482 -32.332294
v 30.213165 171.655823 -31.958319
v 8.378606 155.045212 -22.424494
v 7.241468 154.471420 -22.135075
v 7.266728 153.328537 -21.467888
v 6.118975 153.885956 -21.815367
v 7.229395 155.603149 -22.786104
v 6.107038 155.021805 -22.486130
v -0.836127 150.613968 -20.086573
v -18.790194 139.235855 -13.822563
v -17.660212 139.801605 -14.141620
v 20.124321 162.939072 -26.704128
v -7.561801 135.884293 -11.736720
v 38.364502 164.166351 -27.502848
v -9.817410 135.938293 -11.813875
v -4.662896 159.877731 -25.581846
v -3.525551 159.324860 -25.224060
v 18.479424 143.321060 -15.494339
v -24.456846 152.216415 -21.443319
v -23.321995 151.653336 -21.110945
v 15.475311 182.002716 -38.076756
v 16.677795 181.406082 -37.713024
v 15.470215 183.180817 -38.810310
v 14.267426 182.585876 -38.447037
v 14.267517 183.766510 -39.187538
v 13.061096 183.172363 -38.817009
v 14.267639 184.948837 -39.933586
v -25.588936 151.648041 -21.112535
v 13.056915 184.354233 -39.561913
v 15.484406 184.355774 -39.548275
v 16.682312 183.770142 -39.168755
v 16.679779 182.587341 -38.434280
v 17.882935 184.363434 -39.532135
v 17.889465 183.167633 -38.795589
v 16.674835 184.954681 -39.905773
v 16.672455 180.221893 -36.999668
v 15.464722 185.542862 -40.285450
v 17.882111 185.547470 -40.275177
v 16.669678 186.140869 -40.659130
v 24.346619 173.474640 -32.911190
v 25.530701 174.035416 -33.281258
v 26.699127 174.601501 -33.654324
v 24.351746 174.624908 -33.617916
v 25.520679 175.193436 -33.989288
v 44.209400 154.324966 -21.713055
v 35.495819 142.708817 -14.834814
v 34.377308 142.144638 -14.523055
v 33.262325 142.696960 -14.851139
v 7.144146 156.607635 -23.378242
v 27.622631 150.014893 -19.148327
v -24.449169 145.480576 -17.516464
v -25.571951 146.039261 -17.830471
v -25.576569 147.150848 -18.502026
v 23.191017 160.267136 -25.168554
v 24.316788 160.857513 -25.471598
v 4.065294 139.160843 -13.450590
v 5.179093 137.479736 -12.467970
v 4.060665 138.031525 -12.809825
v 17.343000 142.755463 -15.199310
v 32.148159 148.875412 -18.441618
v 40.599792 161.844894 -26.214621
v 19.705276 132.534256 -9.359155
v 17.456978 132.507935 -9.390976
v 18.584465 131.954987 -9.055043
v 17.471064 131.372879 -8.748258
v 16.340080 131.921570 -9.091831
v 18.600515 130.825989 -8.404056
v 16.345947 133.053528 -9.721531
v 19.722727 131.398712 -8.708518
v 16.352066 130.792603 -8.450730
v 15.244668 131.348083 -8.772257
v 20.853992 131.967468 -8.991119
v 20.839466 130.847656 -8.366211
v 19.733089 130.274933 -8.064892
v 15.236391 132.470428 -9.420426
v -3.093632 149.488770 -19.493471
v -26.699041 145.471283 -17.518921
v -26.694889 146.591690 -18.166653
v -1.308000 159.361832 -25.116690
v -25.571125 144.909393 -17.188091
v 36.054993 176.776825 -35.213310
v 19.084290 183.765900 -39.170063
v 19.071594 184.947327 -39.905788
v 19.096466 182.574249 -38.427044
v 20.287476 183.166779 -38.801720
v 20.281769 184.353882 -39.533337
v 21.476837 184.939972 -39.917160
v -4.245070 143.228806 -15.904018
v -4.215527 142.098770 -15.270372
v 22.677612 184.343628 -39.557121
v 21.487091 183.764313 -39.177769
v 20.281708 185.523041 -40.266323
v 22.680969 183.169983 -38.827721
v 21.480865 182.590179 -38.446899
v 20.310822 181.983383 -38.063976
v 21.499023 181.393372 -37.714874
v 22.665009 181.997910 -38.104893
v 23.855225 181.401337 -37.757362
v 22.681213 180.816620 -37.376369
v 23.858124 182.562103 -38.474503
v 23.854248 180.234100 -37.036224
v -5.357540 143.772797 -16.271255
v 25.035614 180.802551 -37.429832
v 25.041809 181.966080 -38.141521
v 25.040161 179.635193 -36.704884
v 26.221710 180.198059 -37.091667
v 26.223419 181.367050 -37.805779
v 22.678192 179.646011 -36.656685
v 21.488708 180.230682 -37.001808
v 23.864441 179.048401 -36.318420
v 21.497986 179.067917 -36.281483
v 33.422932 153.895615 -21.374596
v 32.284092 153.322037 -21.032869
v -7.563557 134.756607 -11.090993
v -16.535961 140.371658 -14.470512
v -8.709757 135.319321 -11.398256
v 6.299610 136.935287 -12.132673
v 7.415973 136.377090 -11.799117
v 32.141788 140.955658 -13.887597
v -2.006171 143.268585 -15.917017
v -7.563571 133.628555 -10.440307
v 0.927399 186.754608 -41.176922
v 3.405029 186.774933 -41.152443
v -8.686978 134.180618 -10.781513
v 4.650146 186.171097 -40.762932
v 4.641571 187.389465 -41.528477
v 2.165405 187.382309 -41.532818
v -9.804870 133.605133 -10.477262
v -9.809972 134.724335 -11.120653
v -8.684918 133.056213 -10.128095
v -9.799598 132.484650 -9.808348
v -10.929287 133.035492 -10.156507
v -10.927843 134.153351 -10.805859
v -8.671191 131.914108 -9.485593
v -12.050424 133.574173 -10.508945
v -10.930135 131.915695 -9.525975
v -12.038149 132.467773 -9.837253
v -9.793559 131.352280 -9.168008
v -13.146418 133.012833 -10.178305
v -13.167792 131.901825 -9.511777
v -12.030764 131.340942 -9.180118
v -13.159667 130.770416 -8.858955
v -14.294764 131.331360 -9.187859
v -14.315225 132.472809 -9.807316
v -7.546381 132.493362 -9.790951
v -15.427604 131.884384 -9.523811
v -15.427197 133.008926 -10.169914
v -14.305903 133.576553 -10.487085
v -14.283654 130.209106 -8.533760
v -15.410716 130.760834 -8.867022
v -16.534727 131.316559 -9.206275
v -16.560614 132.443237 -9.816050
v -16.540152 130.203522 -8.524000
v -15.408134 129.644348 -8.217575
v -17.650753 130.742111 -8.887262
v -16.548609 133.551559 -10.503168
v -17.654444 129.623718 -8.228284
v -16.525782 129.073441 -7.886155
v -17.678095 132.991730 -10.175734
v -15.400545 128.513275 -7.560319
v -16.524031 127.955032 -7.234216
v -17.641155 128.506729 -7.571691
v -18.780615 129.062195 -7.890793
v -18.751675 127.946533 -7.241576
v -17.638468 127.390022 -6.917735
v -18.774942 130.183624 -8.548097
v -19.869688 127.383522 -6.932316
v -18.747896 126.827278 -6.598486
v -19.860134 128.498047 -7.569567
v -19.866142 126.260643 -6.283762
v -18.740881 125.705734 -5.956310
v -17.621441 126.273117 -6.261991
v -16.513206 126.828835 -6.593824
v -15.401452 127.391968 -6.914827
v -17.610954 125.152901 -5.615152
v -16.493643 125.716339 -5.936683
v -20.970152 126.808464 -6.615486
v -20.985384 125.695053 -5.969919
v -19.860155 125.141563 -5.636743
v -20.961296 127.929916 -7.248818
v -22.087767 126.245010 -6.291912
v -22.080496 127.361908 -6.943330
v -23.188019 126.790108 -6.629332
v -19.856924 129.610352 -8.216185
v -23.203770 125.688995 -5.967062
v -22.095482 125.134781 -5.641156
v -23.193537 127.910934 -7.279805
v -22.079353 128.474228 -7.588047
v -22.097172 124.022278 -4.983906
v -20.971096 124.577957 -5.304365
v -22.075182 129.588333 -8.234526
v -23.199223 129.023087 -7.923349
v -22.069691 130.703705 -8.858737
v -23.204910 130.139130 -8.566854
v -20.961929 129.040268 -7.887713
v -20.954599 130.150391 -8.539147
v -23.202820 131.254227 -9.214323
v -24.326982 129.568314 -8.254157
v -24.327232 130.692123 -8.888450
v -23.200659 132.364929 -9.854865
v -24.309008 131.801712 -9.542434
v -22.095592 131.818832 -9.519173
v -25.450739 130.118210 -8.587903
v -25.449289 129.008499 -7.929243
v -20.986633 132.377274 -9.833645
v -20.992613 131.264343 -9.186164
v -26.571989 129.559601 -8.264724
v -26.568098 128.442764 -7.617082
v -24.329802 128.450226 -7.602097
v -25.447985 127.888420 -7.285218
v -22.097115 132.926682 -10.172470
v -26.572727 127.329781 -6.974504
v -27.682911 127.880463 -7.296137
v -22.099655 134.035019 -10.827257
v -23.225716 133.482956 -10.489249
v -20.976770 133.480179 -10.496552
v -24.341671 134.032486 -10.832672
v -24.341520 132.913254 -10.182187
v -26.572775 126.225891 -6.315166
v -23.222494 134.593033 -11.153112
v -25.458864 126.780624 -6.639517
v -27.686943 126.771194 -6.649411
v -27.684557 129.000229 -7.931131
v -27.693241 130.113342 -8.583158
v -26.578377 130.671600 -8.906158
v -28.792484 128.440277 -7.617693
v -28.794502 129.550156 -8.265060
v -25.447765 131.229416 -9.232191
v -28.798088 130.666763 -8.910852
v -29.913927 130.109909 -8.584837
v -29.911827 128.988953 -7.946906
v -31.034761 129.548218 -8.267173
v -31.043266 130.667511 -8.915376
v -29.924740 131.225021 -9.239599
v -29.917145 127.873833 -7.299142
v -31.049845 131.772461 -9.566909
v -32.165142 130.110947 -8.580841
v -32.161819 131.216843 -9.244691
v -28.819920 131.784485 -9.556647
v -33.274055 130.656967 -8.919854
v -33.264851 129.547623 -8.270329
v -32.156731 128.992813 -7.949124
v -29.933371 132.332443 -9.891062
v -31.051664 132.885269 -10.208335
v -29.928476 133.441483 -10.540208
v -28.826813 132.888412 -10.208958
v -32.169350 132.328018 -9.881669
v -32.160393 133.440567 -10.533704
v -31.049644 133.998108 -10.855505
v -34.376316 130.097137 -8.595465
v -31.047192 128.432541 -7.617020
v -29.929604 134.550491 -11.184212
v -32.168251 134.553482 -11.178142
v -31.042234 135.101624 -11.515142
v -31.046484 127.311226 -6.990988
v -32.166393 127.867699 -7.309598
v -29.925056 135.662842 -11.829698
v -32.168858 135.667435 -11.817217
v -31.045380 136.227997 -12.143847
v -29.927753 136.780182 -12.472645
v -32.163445 136.783142 -12.465682
v -31.058502 137.345078 -12.798493
v -28.825338 137.337769 -12.802811
v -28.823740 136.225998 -12.127293
v -29.933056 137.900696 -13.112590
v -28.815031 135.105392 -11.499063
v -27.701347 135.657547 -11.814517
v -27.698994 136.783386 -12.460736
v -27.705091 134.541489 -11.165938
v -26.587734 135.105286 -11.471885
v -26.575859 136.212814 -12.129729
v -28.822866 133.976807 -10.848202
v -27.712635 133.425323 -10.514107
v -26.593369 133.987259 -10.828689
v -33.289787 136.229736 -12.135609
v -33.289585 135.109024 -11.491968
v -32.185760 137.908890 -13.111295
v -31.058105 138.461624 -13.433669
v -25.468353 134.551147 -11.138894
v -25.459187 133.424057 -10.508577
v -26.596697 132.867142 -10.178541
v -25.459215 135.661804 -11.796905
v -24.338100 135.107544 -11.465521
v -33.303425 137.351913 -12.779431
v -34.420979 136.788666 -12.457458
v -34.437775 137.914322 -13.107249
v -33.315178 138.476135 -13.432498
v -34.415230 135.667603 -11.811702
v -33.275398 131.769089 -9.551976
v -34.386372 131.213104 -9.233561
v -24.321838 136.215439 -12.123773
v -25.453701 136.782944 -12.446750
v -35.507149 130.661636 -8.894172
v -35.497787 131.774689 -9.545445
v -34.378090 132.332382 -9.859503
v -36.627781 132.337631 -9.866131
v -35.513058 129.532394 -8.242501
v -36.624844 131.212784 -9.231037
v -35.510681 132.897827 -10.189500
v -37.749531 131.778214 -9.542027
v -36.625801 133.455490 -10.511457
v -37.745747 132.901489 -10.178526
v -37.759151 130.657135 -8.903830
v -36.626640 130.089355 -8.585145
v -35.503944 134.007370 -10.839415
v -37.737202 134.022186 -10.820260
v -37.764671 129.533997 -8.250154
v -36.626938 128.972885 -7.927155
v -36.621265 134.574463 -11.153996
v -34.379795 128.954910 -7.932395
v -35.509216 128.396362 -7.619367
v -38.851219 132.346527 -9.856388
v -38.851017 133.465927 -10.486337
v -39.974911 132.914856 -10.156813
v -39.974873 131.798019 -9.533126
v -38.869621 131.239136 -9.217264
v -34.370567 133.441635 -10.517513
v -33.265812 132.888199 -10.185228
v -35.555614 137.353302 -12.785249
v -35.557274 138.476868 -13.416967
v -34.444088 139.032471 -13.744154
v -35.565659 136.238739 -12.144500
v -36.673763 137.919586 -13.089016
v -36.672791 139.030594 -13.736263
v -35.558270 139.592545 -14.056179
v -37.793621 138.482147 -13.399565
v -37.792362 137.365356 -12.754097
v -36.670792 136.795868 -12.446288
v -37.790958 136.244339 -12.117221
v -38.907562 136.808746 -12.423265
v -38.913033 137.923340 -13.065826
v -38.902870 135.693588 -11.774152
v -40.020275 136.256622 -12.084972
v -40.021488 138.479416 -13.374504
v -40.022541 137.369308 -12.733711
v -38.916904 139.033981 -13.702695
v -41.134933 137.935318 -13.030319
v -41.134468 136.816422 -12.396687
v -31.044735 139.577789 -14.075957
v -29.936247 139.022018 -13.751382
v -32.175335 139.016281 -13.760501
v -28.829075 139.578369 -14.073036
v -28.816364 138.456284 -13.428852
v -28.828367 140.695419 -14.733842
v -29.947613 140.135193 -14.407351
v -27.710270 139.005142 -13.761541
v -27.711510 140.128830 -14.410377
v -27.702244 137.892212 -13.107204
v -38.872112 130.106812 -8.567735
v -24.326645 127.334099 -6.951576
v -39.998035 130.675644 -8.865081
v -39.988804 129.556076 -8.228436
v -38.875290 128.991776 -7.917490
v -41.106339 129.004395 -7.907380
v -41.107384 130.119644 -8.546899
v -39.988377 128.448029 -7.595558
v -37.772057 128.429642 -7.614501
v -38.877537 127.879654 -7.276259
v -22.095863 135.150116 -11.476356
v -20.977478 134.592178 -11.143890
v -27.713123 132.311417 -9.861440
v -20.973150 135.704254 -11.796178
v -19.849976 134.027786 -10.814315
v -19.845728 135.149612 -11.463558
v -37.735458 135.133911 -11.465582
v -38.842625 134.584549 -11.136168
v -37.779972 127.321037 -6.969181
v -36.662640 127.866516 -7.297971
v -23.221888 124.575897 -5.325034
v -39.959927 134.025909 -10.803709
v -33.259663 128.434372 -7.637110
v -41.081726 133.470840 -10.483975
v -41.082840 132.354141 -9.840055
v -37.774467 126.212639 -6.321288
v -36.662048 126.761452 -6.656157
v -42.189499 132.915604 -10.158947
v -38.884441 126.773056 -6.640338
v -38.886684 125.661011 -5.999433
v -37.770668 125.096046 -5.686548
v -36.654087 125.647118 -6.016457
v -39.993443 127.331024 -6.954412
v -36.651508 124.530060 -5.378064
v -37.772205 123.976974 -5.046297
v -38.884804 124.540611 -5.363522
v -35.538212 125.086731 -5.700649
v -35.547081 126.201988 -6.350775
v -40.021992 126.236320 -6.299731
v -40.014603 125.108879 -5.680640
v -35.540512 123.975922 -5.066542
v -36.664413 123.424759 -4.733368
v -41.140366 125.671684 -5.991562
v -41.128445 124.548454 -5.369936
v -37.786259 122.871399 -4.416451
v -36.660919 122.312187 -4.100992
v -35.551163 122.866508 -4.410986
v -38.916237 123.442108 -4.715673
v -38.913448 122.321411 -4.094681
v -37.794731 121.762047 -3.780285
v -40.026188 123.997009 -5.039059
v -34.449993 123.424606 -4.743391
v -34.444885 122.330147 -4.080103
v -34.435810 125.646721 -6.029702
v -35.553047 121.763214 -3.775028
v -34.439438 126.759537 -6.665583
v -36.666664 121.212593 -3.462868
v -35.570477 120.662148 -3.146416
v -34.455853 121.221466 -3.448405
v -34.475002 120.109924 -2.827709
v -35.573956 119.550522 -2.516330
v -36.687012 120.113365 -2.830391
v -35.552517 127.312645 -6.979817
v -42.197628 131.799606 -9.511827
v -41.090992 131.239670 -9.190892
v -42.247566 126.228256 -6.299981
v -41.149143 126.784126 -6.622465
v -42.256886 125.114830 -5.665137
v -42.245777 127.336815 -6.936796
v -43.353661 126.780716 -6.614799
v -42.257534 123.998718 -5.044503
v -43.368835 124.561653 -5.342286
v -43.361530 125.672089 -5.974450
v -43.372013 123.449982 -4.715662
v -44.484966 124.011017 -5.016651
v -44.486374 125.119705 -5.651835
v -44.484859 122.902458 -4.390307
v -43.378792 122.338722 -4.078852
v -42.267159 122.886429 -4.418193
v -40.020847 122.882248 -4.407903
v -36.690342 118.997444 -2.186483
v -35.577763 118.443611 -1.871972
v -34.478985 119.001816 -2.179632
v -36.685291 117.886345 -1.543492
v -37.793865 118.445114 -1.849575
v -37.800400 119.555267 -2.496918
v -26.587708 138.444626 -13.426595
v -26.593052 139.562973 -14.083968
v -38.899147 118.996597 -2.173554
v -38.913052 120.112183 -2.823025
v -37.801136 120.663231 -3.149774
v -40.012688 135.142838 -11.439760
v -41.129181 135.702545 -11.752653
v -38.905289 117.887039 -1.544227
v -37.786140 117.331024 -1.229553
v -26.575182 137.334396 -12.771486
v -19.859703 130.721954 -8.868572
v -32.155178 140.121048 -14.405806
v -31.046457 140.681351 -14.722789
v -41.142162 123.435951 -4.721790
v -31.050621 141.790894 -15.369735
v -32.173519 141.233353 -15.043611
v -29.934757 141.237350 -15.045873
v -33.296658 140.674545 -14.709912
v -33.296661 141.793518 -15.361850
v -32.175396 142.343735 -15.710947
v -31.054039 142.900253 -16.025331
v -29.936979 142.344330 -15.695498
v -34.421715 141.236115 -15.030558
v -34.431965 140.117371 -14.367677
v -33.305973 139.549576 -14.050247
v -29.943382 143.453033 -16.350897
v -35.551746 140.667221 -14.686534
v -31.058046 144.012238 -16.668083
v -32.167641 143.454697 -16.346285
v -37.795872 139.595978 -14.037646
v -32.171806 144.577805 -16.982521
v -33.286831 144.017929 -16.654865
v -33.284409 142.895828 -16.014284
v -32.173210 145.692810 -17.624203
v -33.290359 145.142517 -17.287907
v -31.060255 145.127548 -17.320517
v -34.413761 145.697876 -17.618391
v -33.283791 146.257324 -17.942770
v -34.418091 144.585236 -16.951660
v -32.154854 146.810898 -18.270994
v -34.411346 146.820358 -18.256109
v -34.429970 143.454025 -16.311979
v -35.554916 144.025513 -16.616489
v -33.295605 147.370789 -18.580816
v -35.531502 147.384323 -18.552143
v -35.529438 146.263260 -17.920055
v -34.419880 147.937454 -18.885395
v -32.176022 147.922974 -18.930941
v -34.427269 149.058701 -19.543209
v -35.552284 148.506058 -19.195564
v -33.297253 148.481339 -19.237110
v -35.540596 145.154083 -17.250383
v -33.310318 149.607101 -19.880030
v -32.182373 149.035522 -19.567835
v -36.661827 144.598343 -16.922407
v -36.660519 145.709930 -17.575375
v -35.566013 149.623581 -19.842312
v -36.680931 149.069580 -19.501755
v -36.678326 147.949158 -18.861351
v -35.552784 142.895569 -15.980568
v -34.445370 142.328857 -15.665483
v -36.691418 150.193680 -20.136370
v -37.804531 148.513428 -19.164129
v -37.811970 149.643082 -19.795666
v -37.773975 146.276978 -17.869478
v -37.773434 145.159775 -17.234907
v -36.665890 146.822998 -18.213575
v -37.780949 144.043274 -16.592049
v -36.664314 143.471832 -16.288353
v -38.896690 144.606705 -16.901440
v -38.906094 143.489487 -16.256195
v -37.784176 142.920761 -15.949364
v -40.034718 142.941238 -15.914949
v -40.032631 144.062210 -16.558033
v -38.911865 142.365448 -15.607030
v -41.158012 142.382751 -15.582388
v -41.166695 143.515167 -16.216467
v -40.037373 141.819031 -15.259267
v -42.286072 142.959625 -15.886957
v -42.288147 144.085388 -16.519329
v -41.166241 144.633392 -16.857132
v -42.298409 141.837646 -15.245011
v -43.409035 142.407608 -15.549444
v -43.405796 143.527847 -16.191532
v -40.035233 145.182602 -17.194023
v -44.520721 142.968552 -15.858522
v -44.521111 141.852921 -15.221813
v -43.403599 141.288605 -14.911694
v -36.674538 142.349731 -15.651296
v -44.529327 144.095047 -16.509846
v -43.409611 144.651031 -16.847115
v -44.532913 140.739685 -14.576521
v -45.633457 142.417755 -15.517963
v -45.651123 141.305893 -14.895349
v -34.442081 150.173904 -20.184303
v -33.313305 150.725525 -20.533224
v -32.191391 150.161285 -20.212318
v -46.764244 141.867645 -15.187334
v -46.765419 142.987549 -15.824000
v -32.196323 151.268234 -20.869780
v -31.083544 149.597809 -19.896332
v -31.078402 150.707657 -20.555103
v -45.634876 143.536179 -16.157465
v -31.090128 151.820328 -21.204098
v -29.963570 150.142731 -20.228907
v -29.962845 151.256607 -20.886566
v -28.849405 150.695923 -20.562370
v -28.849705 149.580017 -19.896502
v -29.970312 149.020920 -19.568121
v -27.725351 150.147873 -20.211130
v -28.865551 148.464020 -19.244463
v -29.976315 147.905579 -18.927607
v -31.086908 148.465103 -19.244865
v -28.864693 147.331863 -18.606197
v -27.741796 147.893768 -18.930977
v -27.741152 149.019836 -19.581326
v -29.981918 146.784058 -18.277773
v -31.093332 147.346161 -18.597591
v -24.311764 126.221275 -6.311028
v -31.084591 146.217972 -17.953857
v -19.860353 132.925034 -10.149478
v -44.464584 126.229652 -6.294118
v -25.440184 137.902206 -13.107950
v -24.303497 137.338928 -12.778278
v -23.160917 137.895554 -13.101079
v -25.422018 139.008972 -13.770378
v -23.170704 136.778030 -12.441601
v -24.295038 138.460464 -13.418304
v -42.282238 145.201035 -17.156149
v -24.293367 139.572006 -14.062079
v -23.173059 139.018463 -13.733783
v -29.969259 152.370056 -21.525257
v -40.031620 121.772705 -3.779347
v -28.852264 151.805969 -21.216461
v -38.928955 121.214325 -3.461493
v -34.438324 124.534195 -5.380790
v -41.151741 141.250092 -14.936269
v -38.921684 141.254272 -14.933382
v -37.786652 141.793808 -15.298880
v -40.031471 140.691299 -14.629492
v -38.917690 140.118256 -14.319010
v -37.815292 140.675903 -14.635034
v -28.823463 141.784332 -15.365718
v -28.825977 142.899384 -16.017136
v -27.702806 141.215759 -15.045293
v -27.703501 142.337646 -15.697412
v -26.575474 142.889496 -16.025209
v -33.280869 133.998062 -10.855152
v -26.585604 141.774933 -15.367496
v -25.451551 143.450424 -16.338816
v -25.460205 142.325974 -15.681941
v -27.707510 143.448929 -16.348745
v -25.467905 141.204285 -15.017074
v -24.337734 141.768204 -15.339508
v -24.334969 142.887421 -15.995276
v -26.580538 144.015213 -16.670080
v -24.336594 143.998184 -16.648149
v -23.208487 142.328415 -15.655303
v -23.211769 143.445831 -16.308655
v -27.713636 144.570816 -16.995203
v -22.084455 144.002884 -16.626949
v -22.081745 142.882156 -15.972365
v -23.210836 144.553482 -16.984858
v -22.082302 145.108536 -17.295868
v -20.966536 144.557190 -16.962870
v -20.961662 143.436584 -16.299349
v -33.330952 125.086205 -5.711947
v -33.330807 126.200356 -6.352559
v -45.610825 125.681252 -5.994661
v -32.233456 125.647423 -6.020472
v -45.630047 126.791824 -6.615781
v -32.230343 124.534416 -5.385633
v -46.728840 126.240723 -6.311171
v -46.728596 125.141701 -5.672086
v -45.623989 124.592644 -5.346646
v -46.744667 127.352692 -6.944130
v -47.849705 126.803833 -6.611607
v -47.838226 125.690910 -5.981682
v -46.725101 124.038879 -5.040207
v -47.840359 124.593712 -5.353412
v -48.952389 125.140732 -5.661545
v -47.849804 123.502090 -4.707367
v -48.959827 124.039330 -5.037086
v -48.967167 126.265129 -6.276786
v -46.750961 122.955681 -4.413262
v -47.850670 122.391472 -4.108223
v -50.081261 125.701599 -5.973639
v -50.082855 126.825073 -6.607197
v -48.962543 127.380760 -6.936706
v -48.965023 122.951881 -4.404948
v -50.091854 127.942909 -7.231561
v -51.197628 127.390526 -6.914882
v -51.194313 126.279099 -6.288260
v -50.079590 123.509232 -4.718386
v -50.079681 122.401733 -4.088868
v -48.973118 121.848099 -3.772688
v -48.972424 128.506393 -7.558773
v -47.863041 127.936951 -7.252057
v -50.068939 124.588066 -5.346058
v -33.335339 123.980698 -5.058810
v -47.859974 129.054306 -7.890756
v -52.284481 125.734680 -5.984028
v -46.761059 128.490448 -7.582480
v -52.289783 126.837318 -6.602264
v -51.202896 125.177589 -5.670086
v -51.201473 128.509659 -7.547215
v -52.302185 127.956924 -7.230353
v -52.315083 124.637077 -5.347999
v -51.215912 124.077881 -5.025422
v -45.646091 127.912346 -7.257133
v -52.323483 123.527313 -4.714457
v -51.223328 122.970604 -4.402853
v -44.535881 128.473465 -7.591377
v -51.231850 121.874542 -3.785568
v -52.334736 122.428795 -4.090058
v -53.428654 124.089027 -5.026978
v -53.429523 122.981590 -4.399478
v -45.647747 129.035629 -7.908407
v -44.538433 127.353661 -6.939026
v -53.430317 125.193329 -5.671473
v -54.539066 124.637367 -5.355159
v -54.546791 125.744919 -5.994624
v -53.447842 126.304176 -6.302654
v -43.422501 127.911354 -7.266150
v -54.568600 126.866280 -6.614668
v -55.681976 126.315727 -6.280728
v -55.657978 125.198982 -5.677478
v -56.784492 125.759895 -5.984857
v -56.783863 126.877014 -6.607872
v -55.681873 127.433220 -6.927062
v -43.424103 129.021545 -7.909819
v -57.898712 126.332832 -6.283872
v -57.886620 127.436684 -6.920077
v -56.786774 127.984550 -7.231781
v -58.997322 126.881332 -6.622686
v -58.994755 127.992599 -7.235386
v -57.885365 128.547287 -7.546746
v -56.790073 129.092102 -7.856299
v -55.694592 128.541183 -7.548778
v -59.001022 125.775200 -5.992940
v -57.888958 125.215698 -5.684042
v -54.581799 127.991211 -7.250380
v -54.601757 129.089127 -7.882574
v -55.708019 129.653458 -8.174331
v -42.322868 128.463013 -7.592857
v -57.885540 129.655426 -8.183307
v -58.994148 129.100845 -7.867970
v -53.494656 127.450027 -6.924109
v -53.476738 128.545181 -7.580322
v -56.800808 130.203415 -8.475869
v -54.528069 123.533234 -4.731326
v -46.759956 129.602478 -8.220105
v -45.655617 130.153488 -8.546340
v -44.554996 129.589661 -8.234969
v -38.911282 145.726135 -17.545582
v -40.028515 146.303391 -17.827045
v -41.171951 145.762863 -17.475830
v -42.271923 137.387268 -12.689571
v -42.256645 136.261002 -12.056710
v -33.378212 119.558739 -2.508518
v -33.371387 120.663322 -3.158026
v -40.021935 117.337608 -1.220840
v -40.021660 118.445198 -1.857118
v -38.911922 116.781631 -0.908133
v -40.027943 116.227913 -0.590214
v -41.128170 117.897766 -1.539922
v -41.136307 116.785080 -0.912642
v -40.033810 119.564796 -2.496947
v -42.234921 118.462189 -1.858828
v -42.242500 117.347755 -1.219571
v -41.133968 119.018394 -2.178643
v -42.253796 116.242676 -0.578737
v -43.346638 117.910408 -1.542023
v -43.353737 116.794167 -0.909537
v -41.159008 115.690529 -0.269803
v -44.457825 117.357040 -1.236833
v -44.457836 118.463394 -1.860801
v -43.348038 119.017365 -2.177841
v -42.267456 115.138466 0.049977
v -43.360901 115.692001 -0.271135
v -43.367550 120.130882 -2.790308
v -44.467712 119.578033 -2.484175
v -42.249157 119.573540 -2.496669
v -43.373260 121.252380 -3.431008
v -44.477417 120.692413 -3.125687
v -42.237228 120.674980 -3.135746
v -45.580170 119.026970 -2.175956
v -45.576645 120.145142 -2.806357
v -42.247101 121.804581 -3.785104
v -44.483185 121.812775 -3.766871
v -41.131947 120.131691 -2.826214
v -46.693657 118.477867 -1.859735
v -46.687866 119.589096 -2.489517
v -45.593163 117.922211 -1.553777
v -46.696442 117.377518 -1.232629
v -47.797115 117.928558 -1.551413
v -47.804844 119.040451 -2.174236
v -45.604504 116.813286 -0.917405
v -48.909012 118.488808 -1.862953
v -48.896091 117.366234 -1.250949
v -47.807713 116.826775 -0.921031
v -41.135666 121.233849 -3.456163
v -37.815266 116.226990 -0.588526
v -46.721275 116.287682 -0.601183
v -47.828522 115.728668 -0.281487
v -48.925884 116.277748 -0.610870
v -38.918106 115.676064 -0.265761
v -44.469231 116.250526 -0.581032
v -48.933342 115.179375 0.019917
v -50.032814 115.731941 -0.296932
v -50.039509 116.836288 -0.931615
v -50.037182 114.643333 0.332739
v -51.146549 115.192657 0.018031
v -51.153511 116.293983 -0.609695
v -51.153671 117.406456 -1.234723
v -50.052532 117.950478 -1.551991
v -52.270996 116.861450 -0.915623
v -52.261253 117.966820 -1.557238
v -51.156593 118.517151 -1.874154
v -47.790733 120.148064 -2.808331
v -46.682148 120.699020 -3.134281
v -36.701904 116.776917 -0.918318
v -36.703411 115.673988 -0.276097
v -37.827747 115.133644 0.068261
v -40.040047 120.695900 -3.145216
v -36.716351 114.576988 0.367708
v -37.819489 114.017853 0.677529
v -38.934250 114.570297 0.363664
v -36.716743 113.465736 0.994091
v -35.601589 114.020370 0.684752
v -35.604401 115.125099 0.038963
v -35.619778 112.922264 1.345131
v -34.486671 114.580627 0.355905
v -34.491913 113.467308 1.009108
v -38.942211 113.470390 0.997827
v -37.831764 112.920311 1.315436
v -34.503887 112.372826 1.676344
v -33.381527 112.917946 1.331337
v -33.382874 114.027725 0.691722
v -33.388660 111.812523 1.986991
v -32.277100 114.583168 0.367120
v -32.273708 113.476906 1.004143
v -33.391918 115.138313 0.044945
v -32.284416 115.706543 -0.272455
v -31.165131 114.032028 0.693650
v -31.164591 115.151825 0.054148
v -32.286095 112.365845 1.643517
v -30.043695 114.590317 0.382585
v -30.063728 113.480728 1.025112
v -31.159206 112.915962 1.342878
v -30.037680 115.696129 -0.253479
v -28.935562 114.044914 0.724913
v -28.933689 115.143974 0.068525
v -31.158009 116.267006 -0.586156
v -32.275089 116.815651 -0.912767
v -33.394779 116.259407 -0.608662
v -34.507301 115.686569 -0.285446
v -33.395493 117.370567 -1.242194
v -34.507095 116.808517 -0.931046
v -34.499729 117.922966 -1.567874
v -33.393261 118.486748 -1.875094
v -32.281754 117.930840 -1.549675
v -35.611355 117.368095 -1.252648
v -36.735321 112.360291 1.638641
v -35.616222 111.807465 1.970654
v -35.626324 116.252579 -0.606421
v -30.027233 116.805962 -0.892969
v -28.919580 116.254265 -0.560091
v -40.047802 115.128189 0.046975
v -40.052677 114.019249 0.679012
v -48.904736 120.701363 -3.128663
v -41.162552 114.577522 0.363636
v -47.794327 121.266647 -3.437664
v -48.925938 119.604660 -2.490829
v -41.161152 113.473358 0.999020
v -42.273556 114.026588 0.682459
v -42.261478 112.918289 1.302953
v -41.186161 112.382553 1.642671
v -40.050816 112.932892 1.306473
v -43.381367 113.472397 0.993430
v -43.380684 114.575165 0.353707
v -43.381603 112.359138 1.626639
v -44.497547 112.922752 1.308495
v -44.504684 114.037552 0.673334
v -31.165108 111.815712 1.976753
v -30.060385 112.373581 1.674686
v -44.533138 115.154030 0.034357
v -45.644939 114.607269 0.351770
v -45.626137 113.491249 0.986797
v -46.697033 121.829407 -3.769214
v -45.577602 121.262550 -3.451940
v -28.931826 117.373962 -1.192926
v -27.810507 116.819839 -0.872400
v -27.813087 115.706398 -0.229530
v -27.796402 117.928680 -1.536891
v -30.045370 117.925072 -1.535160
v -28.930639 118.492569 -1.853519
v -50.047482 119.067413 -2.192404
v -18.729362 133.469696 -10.475575
v -18.723284 134.588623 -11.128600
v -32.178921 126.766068 -6.678797
v -33.306652 127.326767 -6.982069
v -26.599445 140.685822 -14.724304
v -28.805286 127.321266 -6.982837
v -28.797186 126.208122 -6.330587
v -27.686794 125.660576 -5.998270
v -36.699734 141.211304 -15.001137
v -36.700714 140.099152 -14.334075
v -28.805126 125.109558 -5.656864
v -27.684595 124.551056 -5.338669
v -26.568567 125.103287 -5.674387
v -25.453478 125.663338 -5.982515
v -25.460228 124.542152 -5.334918
v -26.555975 123.980873 -5.024722
v -34.399162 127.839584 -7.294925
v -17.677200 131.864075 -9.520480
v -58.985252 124.663834 -5.381421
v -57.892262 124.109642 -5.062210
v -56.799236 124.662819 -5.376403
v -33.317612 151.842499 -21.177126
v -34.440228 151.291351 -20.837305
v -20.952003 142.315643 -15.641165
v -34.441818 152.409424 -21.486048
v -33.319336 152.960144 -21.823675
v -32.195248 152.390396 -21.503990
v -35.574699 151.854919 -21.134527
v -35.569477 152.978333 -21.787243
v -34.438751 153.531036 -22.128674
v -32.182178 153.508331 -22.163090
v -35.548653 154.090485 -22.456642
v -34.456974 154.653381 -22.753151
v -33.301796 154.067505 -22.490530
v -34.432281 155.778946 -23.447783
v -36.693722 152.429382 -21.433855
v -33.298458 155.191925 -23.139080
v -32.176266 154.624069 -22.822943
v -35.573906 155.219589 -23.092230
v -36.702915 151.303741 -20.776291
v -37.823376 151.875763 -21.090656
v -36.694904 153.546051 -22.080807
v -37.821178 153.000565 -21.733141
v -32.166912 155.743317 -23.468306
v -38.946106 152.445923 -21.389471
v -38.947407 153.571320 -22.030582
v -37.804760 154.113419 -22.397280
v -38.949562 151.323044 -20.741367
v -40.070934 151.895340 -21.040051
v -40.065514 153.015594 -21.686979
v -38.931870 154.678497 -22.698689
v -40.081654 154.145294 -22.313774
v -41.187424 153.585098 -21.994196
v -41.181969 152.466141 -21.331205
v -41.189621 151.339874 -20.701252
v -42.306305 151.904343 -21.008518
v -42.304569 153.025040 -21.647907
v -40.079754 150.771698 -20.391560
v -38.954002 150.213287 -20.065388
v -37.835480 150.750336 -20.431343
v -40.081814 149.653503 -19.746702
v -38.951813 149.077042 -19.444235
v -41.195019 150.224579 -20.044744
v -42.316883 150.789749 -20.353870
v -40.088875 148.527283 -19.107679
v -42.323437 149.668793 -19.708797
v -43.438580 150.231934 -20.020533
v -41.209198 149.100662 -19.399841
v -40.101414 147.398376 -18.475563
v -41.205879 147.973297 -18.766533
v -38.974602 147.952377 -18.802898
v -42.323112 148.545624 -19.064856
v -43.447323 149.116684 -19.373512
v -43.441734 151.351700 -20.665480
v -38.968948 146.817612 -18.166168
v -37.851635 147.372162 -18.502712
v -31.044659 156.296310 -23.806704
v -31.042578 155.167236 -23.152689
v -43.438755 152.477631 -21.283352
v -33.302456 156.314529 -23.768723
v -31.044914 154.036011 -22.495649
v -29.940216 154.609543 -22.802298
v -29.924387 155.723053 -23.482130
v -32.176170 156.867355 -24.115091
v -29.918093 156.846527 -24.147337
v -28.786707 155.137527 -23.185204
v -28.803783 156.276169 -23.815844
v -28.810474 157.408249 -24.452425
v -28.783030 154.017853 -22.504711
v -27.645025 156.825211 -24.156168
v -27.652033 157.964966 -24.820381
v -29.943338 157.974701 -24.797380
v -28.803370 158.543091 -25.138313
v -27.682636 155.706680 -23.496046
v -26.545935 156.264175 -23.833563
v -26.562147 155.141159 -23.172272
v -29.927240 153.463486 -22.150618
v -26.536869 157.380905 -24.486914
v -27.692669 154.568375 -22.849590
v -26.560127 154.016083 -22.524784
v -25.436712 155.705292 -23.489656
v -25.437380 154.585587 -22.841486
v -25.420582 156.824921 -24.154745
v -24.315479 156.265701 -23.810896
v -24.315361 155.144333 -23.157576
v -24.317278 154.017395 -22.510973
v -25.449387 153.464676 -22.177063
v -23.187914 154.568420 -22.834986
v -23.200012 155.700317 -23.478495
v -31.046242 157.407776 -24.465227
v -24.302958 157.374893 -24.486622
v -23.190519 156.825836 -24.133352
v -23.186186 157.937881 -24.797728
v -22.068914 156.263687 -23.792973
v -22.078133 141.754089 -15.314343
v -22.066458 157.386108 -24.455168
v -20.937508 156.821060 -24.120859
v -20.936390 155.689911 -23.469400
v -22.069401 155.129257 -23.146852
v -19.795454 157.375931 -24.457193
v -19.795998 156.252060 -23.791351
v -20.943964 157.943054 -24.778393
v -19.803261 155.113037 -23.128839
v -22.072021 158.503571 -25.117590
v -41.141144 139.047592 -13.675189
v -42.253609 138.501022 -13.341185
v -19.874380 131.820404 -9.513287
v -48.963005 129.624481 -8.191209
v -47.863564 130.174362 -8.517935
v -31.048763 158.526184 -25.116726
v -32.215633 157.988663 -24.723925
v -32.287525 111.249237 2.294979
v -33.326778 157.413528 -24.420584
v -33.344807 158.552567 -25.072563
v -32.199203 159.106415 -25.423998
v -32.210793 160.235168 -26.055233
v -33.340782 159.683060 -25.715124
v -31.077415 159.658859 -25.754290
v -31.081024 160.787155 -26.396969
v -23.169672 140.129471 -14.380254
v -24.298637 140.690430 -14.708013
v -29.964964 159.080765 -25.435415
v -29.946798 160.205170 -26.104919
v -28.844479 159.636337 -25.768980
v -23.168053 141.242493 -15.024293
v -22.077944 139.580673 -14.015241
v -22.043283 140.686310 -14.696573
v -25.420652 140.127335 -14.389271
v -22.073339 138.451416 -13.374689
v -20.956728 139.015411 -13.701518
v -20.949041 140.128082 -14.367135
v -40.036301 139.601379 -14.003583
v -33.342625 122.885498 -4.407418
v -33.323967 121.770279 -3.762156
v -32.225090 123.450836 -4.741675
v -32.230461 122.328835 -4.096089
v -31.104616 122.889938 -4.425993
v -31.116983 124.012901 -5.060147
v -29.993164 122.337105 -4.085607
v -29.995602 123.451080 -4.731614
v -31.108795 121.777397 -3.769161
v -29.986919 121.225967 -3.441961
v -28.874273 121.785202 -3.756193
v -28.877636 122.894699 -4.400623
v -28.872606 120.664230 -3.126822
v -29.983410 120.111671 -2.801684
v -31.084221 120.655212 -3.147087
v -27.763393 121.224586 -3.440259
v -27.754986 120.110275 -2.790155
v -28.873123 119.553070 -2.470238
v -28.887783 124.020454 -5.039158
v -30.005304 124.569588 -5.369709
v -32.220242 121.216553 -3.450297
v -27.760515 122.342056 -4.067209
v -26.648790 121.790024 -3.736867
v -26.651875 120.678131 -3.089585
v -25.541046 121.229607 -3.410046
v -25.459335 132.306519 -9.843785
v -25.545012 120.125641 -2.770334
v -25.543528 122.339729 -4.045277
v -24.429739 120.695801 -3.071928
v -24.431679 121.795921 -3.720383
v -24.429417 119.570198 -2.430185
v -23.301535 120.134758 -2.745105
v -25.549604 119.002068 -2.117922
v -23.301031 121.251457 -3.399667
v -24.426666 118.448151 -1.784874
v -23.302286 119.013245 -2.097246
v -23.309767 117.890915 -1.462190
v -25.549774 117.882584 -1.464890
v -24.428865 117.328423 -1.142104
v -26.669525 119.565666 -2.456108
v -22.181753 119.580223 -2.413295
v -22.183771 120.693443 -3.059501
v -23.322191 116.775017 -0.813554
v -24.431446 116.216820 -0.493498
v -25.537422 116.769653 -0.819116
v -23.324909 115.662407 -0.164685
v -22.207491 116.221992 -0.484814
v -22.207964 117.335052 -1.128058
v -21.082481 116.791832 -0.786324
v -21.089258 115.670258 -0.144209
v -22.211765 115.109413 0.175033
v -21.093136 114.562851 0.516189
v -19.964157 115.120781 0.197275
v -19.962053 116.232132 -0.463790
v -22.206491 113.991096 0.817400
v -21.091608 113.437576 1.148929
v -19.962547 114.003258 0.835807
v -18.844055 115.677345 -0.121119
v -18.844501 114.563454 0.524734
v -24.437078 115.105392 0.161050
v -17.735624 116.224319 -0.452320
v -17.723368 115.112007 0.193204
v -25.541739 115.656105 -0.168764
v -25.542042 114.543747 0.468523
v -24.425222 113.987495 0.800408
v -23.322176 114.547371 0.469665
v -18.849874 116.788002 -0.755684
v -17.727991 114.001816 0.846890
v -18.836248 113.445587 1.166600
v -17.738319 117.329582 -1.102437
v -19.939213 117.332909 -1.096258
v -18.844532 117.877258 -1.434992
v -22.189295 118.457588 -1.765036
v -16.606941 114.564812 0.538515
v -16.608698 115.674034 -0.112223
v -21.054306 120.134789 -2.737335
v -15.492023 116.234756 -0.429706
v -15.492782 115.115074 0.207275
v -16.612745 116.787308 -0.762871
v -22.174927 121.806282 -3.709166
v -21.056118 121.252220 -3.378073
v -15.491848 117.351402 -1.070446
v -16.610485 117.898140 -1.407046
v -21.064386 122.371422 -4.004058
v -19.933401 120.694931 -3.048145
v -19.938999 121.812866 -3.688245
v -27.780739 119.012535 -2.156773
v -26.675638 118.468887 -1.820758
v -26.646431 116.213730 -0.490214
v -26.645144 117.320999 -1.151682
v -21.085752 117.899048 -1.434453
v -17.730232 118.450386 -1.735496
v -14.377133 115.674477 -0.108268
v -15.487863 113.998932 0.853294
v -17.725706 119.567421 -2.381505
v -18.846111 119.005722 -2.060760
v -16.606827 119.011505 -2.054717
v -14.375044 114.561676 0.542648
v -19.962126 112.877129 1.485657
v -14.364039 116.792740 -0.755255
v -26.641771 115.096863 0.141408
v -19.962191 118.444733 -1.735241
v -19.961226 119.556564 -2.386791
v -18.838549 120.119812 -2.705117
v -24.425566 122.914375 -4.368467
v -23.303679 122.357239 -4.037008
v -25.545286 113.434967 1.139067
v -23.307467 113.435699 1.137455
v -24.410948 112.868797 1.449844
v -26.668585 113.983551 0.778893
v -15.487395 118.460487 -1.724275
v -13.256221 116.231354 -0.428085
v -13.257551 115.118240 0.226212
v -34.450581 159.121429 -25.390997
v -23.212566 135.699921 -11.814229
v -33.333084 160.819855 -26.375256
v -34.450779 160.262909 -26.034266
v -27.659864 159.094711 -25.496239
v -31.117249 125.132614 -5.720120
v -9.765160 130.221817 -8.509330
v -8.645016 130.781219 -8.834519
v -43.372917 111.265144 2.274907
v -10.894563 130.783295 -8.855159
v -44.499508 111.816177 1.956693
v -42.274010 111.812088 1.951118
v -32.292606 119.037575 -2.213232
v -60.101269 129.657303 -8.179316
v -42.270679 110.720078 2.594746
v -41.172771 111.272591 2.280080
v -59.030964 130.219208 -8.480808
v -60.103069 128.553284 -7.574180
v -61.204910 129.108551 -7.874959
v -61.203659 130.209183 -8.488686
v -60.102966 130.761734 -8.795124
v -62.308407 129.662582 -8.175822
v -62.307804 130.765778 -8.796555
v -61.209961 131.318893 -9.104195
v -62.322083 128.565231 -7.558770
v -61.220306 128.011444 -7.249946
v -63.426083 129.114594 -7.865399
v -63.418583 130.216843 -8.493747
v -62.315399 131.870697 -9.413359
v -63.408447 131.321152 -9.103834
v -64.512856 129.656723 -8.208582
v -64.523254 130.766571 -8.805447
v -60.131039 127.463898 -6.942193
v -62.332306 127.483421 -6.937935
v -61.235600 126.906319 -6.632388
v -43.370834 110.163948 2.891212
v -42.272427 109.617882 3.216451
v -41.169289 110.179237 2.914946
v -63.431396 128.020828 -7.255480
v -64.521553 128.561569 -7.568618
v -60.146008 126.372772 -6.316699
v -41.168812 109.078056 3.539061
v -42.278957 108.521957 3.840299
v -43.381393 109.065720 3.522169
v -43.390831 107.972244 4.156597
v -42.299603 107.429955 4.503614
v -41.169304 107.968246 4.154396
v -61.210258 132.424881 -9.740767
v -60.106121 131.864975 -9.431829
v -27.678452 123.433083 -4.690407
v -29.996521 125.673218 -6.041430
v -21.060713 119.018204 -2.082030
v -20.952885 141.236099 -15.015353
v -19.841209 139.570770 -14.023652
v -19.839743 140.686142 -14.676933
v -31.061827 152.899887 -21.813967
v -28.805344 152.888000 -21.840057
v -28.830618 144.010864 -16.680876
v -44.564053 150.794739 -20.336224
v -44.568260 151.922882 -20.965527
v -18.740501 131.273941 -9.201065
v -45.688168 151.368591 -20.632895
v -45.685658 152.481018 -21.279049
v -44.586529 153.037750 -21.608145
v -45.699581 153.603317 -21.909599
v -46.829727 153.044495 -21.599573
v -36.679989 154.658401 -22.747694
v -46.823921 151.925690 -20.949457
v -35.596481 150.727341 -20.493706
v -47.943947 151.369568 -20.622122
v -46.823750 150.807831 -20.293272
v -47.948635 152.483978 -21.267681
v -41.152283 140.126907 -14.287868
v -50.056870 120.167671 -2.821482
v -42.286449 140.696899 -14.598022
v -44.556080 130.711838 -8.865938
v -46.784126 130.719894 -8.853909
v -45.671173 131.275925 -9.175494
v 44.188889 157.784302 -23.819386
v -55.710278 130.767441 -8.799690
v -54.615589 130.210144 -8.488271
v 28.988760 159.692307 -24.800884
v -1.978110 150.054245 -19.795101
v -17.666306 140.924164 -14.797575
v -16.533194 141.480804 -15.131844
v 22.599470 161.753860 -26.015795
v 39.569801 151.006912 -19.676220
v 2.152161 181.336639 -37.849762
v 40.703739 150.442474 -19.335003
v 39.589722 149.885651 -19.008934
v 40.723953 151.562668 -19.988247
v 39.602875 148.772369 -18.352774
v 40.713047 149.313919 -18.688261
v -31.070335 126.219521 -6.353845
v -56.805580 131.319122 -9.107134
v -57.924091 130.769318 -8.795828
v -57.912323 131.866440 -9.432318
v -56.811508 132.421112 -9.740678
v -55.706974 131.876617 -9.431078
v -55.715664 132.977356 -10.061354
v -54.599079 132.420212 -9.774804
v -54.606258 131.315399 -9.124851
v -57.926567 132.970627 -10.064995
v -2.382859 158.766632 -24.865549
v -56.833229 133.531311 -10.364829
v -59.034321 132.418640 -9.747791
v -59.036701 133.523621 -10.385354
v -57.935200 134.078842 -10.684714
v -60.152790 132.973572 -10.061779
v -56.830769 134.642242 -10.995695
v -59.042492 134.645676 -10.994803
v -57.930168 135.189713 -11.307004
v -60.141323 134.079926 -10.693932
v -50.085148 129.079971 -7.875358
v -27.763996 114.543549 0.455940
v 7.258148 152.205933 -20.840954
v 33.236858 133.697662 -9.733414
v 34.350243 134.258759 -10.046257
v 29.861933 152.261581 -20.437737
v 34.367172 133.136002 -9.421330
v 35.473404 133.694611 -9.723382
v 35.474449 134.811996 -10.341962
v -16.594891 113.434067 1.162446
v 36.599728 134.251617 -10.021708
v 36.601036 133.135208 -9.393298
v 35.498138 132.574097 -9.083910
v 36.617283 135.370270 -10.633267
v 37.727768 134.813736 -10.315026
v 37.724327 133.690796 -9.678205
v 36.620274 132.017639 -8.758164
v 37.745937 135.925247 -10.937988
v 38.851971 135.366119 -10.624299
v 38.857010 134.244843 -10.000811
v 38.831676 133.120560 -9.378001
v 37.736752 132.572083 -9.057210
v 39.982430 134.795120 -10.296576
v 39.987740 133.682465 -9.671054
v 38.857468 132.012634 -8.725475
v 37.756886 131.456787 -8.415767
v 35.528976 131.451782 -8.453594
v 36.631729 130.900330 -8.129088
v 39.957626 132.560974 -9.041169
v 38.870499 136.468460 -11.251499
v 39.980282 135.919067 -10.923992
v 35.537704 130.321945 -7.824438
v 34.430016 130.873093 -8.144870
v 34.433952 131.997818 -8.774229
v 36.666679 129.781052 -7.474334
v 37.764534 130.348709 -7.797874
v 38.879864 130.896790 -8.099228
v 35.544865 129.191956 -7.195893
v 34.430256 129.736801 -7.531654
v 41.096519 134.233337 -9.972348
v 41.109806 135.340958 -10.581637
v 39.968399 131.446518 -8.409699
v 40.010704 137.028656 -11.549508
v 38.890701 137.586197 -11.865222
v 37.788654 137.027985 -11.549578
v 40.025249 138.139435 -12.177129
v 41.138725 136.464157 -11.229851
v 41.135117 137.581177 -11.862412
v 41.155056 138.688217 -12.491045
v 38.929440 138.684082 -12.496905
v 40.047337 139.241013 -12.807786
v 40.063450 140.347382 -13.443410
v 42.259560 137.020157 -11.542849
v 38.960018 139.787399 -13.124166
v 41.181854 139.798248 -13.107172
v 41.196472 140.902176 -13.754950
v 37.861309 139.225998 -12.798322
v 37.870453 140.339066 -13.436353
v 38.974602 140.893799 -13.754801
v 40.080967 141.460403 -14.081594
v 37.829525 138.117554 -12.184132
v 41.209015 142.010269 -14.396647
v 38.980103 142.006317 -14.401535
v 40.106041 142.559250 -14.725457
v 42.333614 142.557083 -14.722563
v 42.325207 141.448395 -14.074375
v 41.226276 143.107758 -15.037424
v 40.122581 143.662323 -15.357016
v 42.344650 140.356079 -13.419243
v 43.438969 140.882202 -13.767238
v 43.442787 141.977982 -14.401101
v 41.246746 144.210388 -15.671794
v 39.016987 143.096558 -15.033294
v 39.019348 144.205292 -15.678635
v 40.125408 144.755875 -16.014881
v 44.566463 142.530670 -14.715822
v 44.568146 141.417343 -14.073082
v 43.459042 143.086090 -15.028402
v 45.685524 143.073227 -15.038128
v 44.589245 140.307922 -13.427917
v 45.691158 140.850342 -13.757467
v 45.691216 144.170593 -15.673814
v 44.591339 143.623962 -15.347909
v 45.700253 141.959503 -14.401442
v 46.802483 142.511185 -14.728330
v 46.816086 143.615875 -15.343559
v 46.821259 141.402725 -14.084280
v 47.920677 143.053726 -15.047699
v 47.927040 141.951035 -14.408936
v 44.601280 144.718338 -15.984558
v 43.494709 144.172775 -15.659861
v 46.821201 144.711700 -15.982573
v 45.698841 145.263626 -16.318783
v 49.047199 142.494049 -14.734010
v 49.043140 141.389084 -14.093571
v 47.934364 140.833023 -13.775492
v 46.806881 140.283508 -13.445146
v 45.704987 139.745743 -13.121952
v 47.936619 144.153946 -15.681551
v 43.494953 139.757431 -13.106770
v 44.604496 139.199738 -12.794975
v 50.150734 141.923828 -14.418217
v 50.150078 140.823029 -13.783188
v 43.519112 138.649750 -12.471609
v 44.616398 138.081284 -12.176362
v 45.720657 138.634689 -12.498307
v 51.265312 141.356476 -14.096259
v 45.740623 137.518585 -11.872912
v 44.640953 136.979324 -11.520120
v 43.533516 137.529480 -11.844275
v 51.263657 140.261490 -13.457921
v 50.163368 139.718170 -13.131314
v 49.061844 140.268921 -13.448208
v 50.161560 143.025146 -15.043818
v 49.079933 139.162491 -12.789038
v 50.177765 138.616104 -12.474351
v 51.285088 139.159073 -12.797354
v 51.274479 142.469925 -14.725013
v 42.258682 138.129990 -12.167905
v 51.289555 143.564392 -15.368265
v 52.395908 141.905777 -14.408037
v 52.398560 143.008316 -15.056975
v 51.303749 144.656006 -16.008604
v 50.195694 144.117920 -15.675694
v 52.416569 144.100906 -15.694292
v 53.509933 142.448151 -14.730615
v 53.503994 141.337021 -14.099961
v 52.408791 140.791611 -13.768640
v 54.624367 142.981369 -15.059052
v 54.616936 141.889603 -14.416649
v 51.315948 145.744080 -16.653032
v 53.530037 143.527328 -15.376984
v 54.614552 140.790863 -13.769961
v 55.735157 141.335434 -14.086526
v 55.735401 142.433548 -14.734596
v 51.332012 146.834915 -17.293406
v 56.852184 141.877762 -14.428122
v 56.861649 140.762756 -13.781475
v 55.733845 140.203659 -13.452926
v 56.833549 142.955353 -15.083337
v 55.742672 143.512863 -15.389903
v 50.230350 145.193481 -16.310738
v 50.231483 146.287735 -16.963091
v 52.428745 145.175201 -16.346615
v 49.148567 145.735779 -16.623943
v 49.143280 146.833099 -17.271982
v 50.245750 147.376740 -17.608049
v 50.260677 148.461975 -18.257891
v 49.155422 147.913925 -17.927485
v 51.364281 147.907455 -17.942663
v 51.377178 148.994797 -18.595169
v 49.160210 149.002457 -18.570272
v 50.272865 149.547531 -18.914850
v 52.482475 147.350555 -17.611107
v 48.068371 149.531738 -18.902939
v 48.065498 148.449234 -18.244087
v 49.168697 150.085190 -19.204390
v 50.279579 150.644928 -19.549032
v 51.392700 150.084549 -19.247070
v 48.076603 150.619843 -19.534124
v 49.168003 151.168259 -19.868301
v 52.483250 148.437744 -18.279814
v 52.432190 146.278870 -16.977842
v 57.972618 141.299301 -14.117575
v 56.869759 139.660721 -13.138560
v 53.541348 146.811646 -17.310574
v 53.548313 145.708191 -16.663008
v 57.974888 140.206360 -13.466615
v 43.553429 136.413773 -11.198189
v 42.349804 143.657089 -15.351413
v 49.161018 144.632401 -15.970508
v 48.059658 146.279526 -16.937883
v 42.355534 144.751144 -16.006775
v 48.068672 145.185287 -16.265991
v 52.498180 149.527634 -18.933243
v 49.058155 143.591141 -15.356946
v 52.513645 150.611160 -19.582973
v 53.613449 148.972794 -18.592402
v 53.622318 150.061905 -19.261465
v 53.621204 147.877731 -17.952362
v 54.714161 148.408356 -18.291571
v 54.718304 149.498245 -18.934374
v 53.636780 151.152405 -19.911072
v 55.832169 148.940384 -18.625755
v 55.826454 147.841125 -17.978529
v 54.733418 147.302841 -17.627716
v 54.748222 150.596909 -19.596039
v 56.933014 148.360123 -18.325546
v 56.931007 147.271423 -17.675577
v 55.842865 146.745499 -17.320980
v 54.757099 151.681870 -20.242762
v 55.864105 150.025864 -19.290161
v 56.954536 146.185211 -17.015995
v 55.847744 145.653885 -16.666214
v 54.746433 146.205429 -16.979584
v 58.034409 147.791977 -18.017838
v 55.866505 151.121796 -19.941086
v 58.034058 146.710556 -17.372587
v 58.045467 148.879959 -18.665501
v 59.151634 146.156891 -17.048559
v 59.143421 147.248108 -17.714716
v 58.051231 145.611511 -16.709158
v 59.144646 148.324570 -18.357157
v 60.264988 147.782959 -18.053185
v 60.270466 146.690903 -17.381489
v 60.251713 148.854370 -18.697710
v 59.157608 149.402878 -19.005219
v 48.088478 147.358932 -17.567352
v 46.981113 147.906799 -17.890474
v 59.171356 150.482956 -19.646532
v 58.075161 149.950226 -19.307888
v 60.266132 149.927139 -19.342293
v 60.283913 151.006058 -19.983997
v 61.379711 150.451813 -19.681059
v 61.375702 149.352951 -19.035006
v 61.396328 151.529007 -20.333542
v 59.190098 151.546860 -20.297972
v 60.293919 152.083557 -20.638056
v 62.500942 150.975266 -20.012779
v 62.494522 149.881073 -19.368700
v 61.387253 148.263733 -18.362782
v 62.489174 148.791794 -18.705235
v 58.084450 151.032181 -19.946276
v 46.969955 148.993042 -18.552000
v 63.600185 149.314667 -19.043716
v 63.595661 148.223373 -18.376610
v 62.493641 147.693039 -18.048613
v 44.611263 145.804016 -16.635574
v 43.501640 145.265579 -16.295681
v 62.507732 152.048019 -20.673105
v 44.642952 146.906891 -17.257984
v 43.514053 146.351654 -16.944475
v 62.524246 153.136063 -21.308018
v 61.423779 152.592712 -20.972811
v 63.629704 151.493820 -20.338404
v 63.648266 152.594421 -20.957930
v 45.735073 146.343033 -16.957478
v 64.754044 153.118500 -21.326836
v 64.765678 152.023438 -20.655273
v 63.639450 153.675797 -21.647366
v 65.881378 152.555389 -20.983564
v 65.878899 151.466675 -20.329430
v 64.769470 150.924393 -20.009758
v 63.648323 150.386887 -19.677395
v 64.780449 149.815720 -19.374592
v 65.884491 150.369492 -19.680601
v 65.891800 149.276764 -19.023088
v 66.985512 149.816177 -19.358232
v 66.987015 150.895157 -20.008358
v 42.259861 139.244629 -12.788109
v 68.086502 150.337677 -19.689293
v 68.085762 151.421127 -20.334087
v 69.195404 150.864746 -20.005583
v 69.199356 149.780167 -19.348911
v 68.101341 149.242188 -19.023300
v 67.014206 151.985168 -20.623671
v 37.867058 141.429993 -14.097685
v 68.121849 152.519043 -20.977350
v 46.990593 146.804489 -17.234961
v 67.017273 153.067841 -21.298407
v 35.551895 128.066528 -6.559032
v 36.656811 128.632660 -6.868399
v 34.440109 128.614197 -6.887407
v 13.054840 185.536545 -40.311115
v 61.397255 147.170929 -17.699951
v 11.840240 186.126129 -40.685932
v 11.838684 184.941010 -39.939304
v 14.281494 186.120972 -40.664040
v 10.627686 185.531006 -40.311901
v 10.622101 184.342896 -39.566914
v 11.836060 183.750397 -39.189266
v 10.620361 183.145050 -38.828991
v 11.830963 182.556580 -38.452843
v 9.417603 183.729935 -39.190434
v 9.407379 184.925461 -39.948433
v -16.580894 142.659851 -15.801630
v 56.975792 149.456284 -18.988258
v 56.977825 150.544434 -19.626715
v -17.697165 143.207870 -16.135641
v -17.707094 142.089630 -15.484901
v 26.698299 175.757828 -34.367908
v -9.861277 150.560928 -20.311447
v -10.996930 151.119141 -20.651762
v -2.667603 177.644684 -35.780605
v -2.672365 176.443832 -35.073616
v -1.461090 178.255951 -36.102413
v -2.663116 178.853882 -36.487247
v -3.874237 178.228882 -36.158241
v -2.663208 180.064240 -37.208656
v -3.854614 179.472198 -36.904610
v -2.657715 181.276352 -37.937981
v -3.932007 180.673859 -37.514271
v -1.442474 179.482819 -36.833332
v -1.443542 180.684891 -37.552086
v -1.444458 181.901398 -38.267712
v -3.889465 181.876328 -38.296207
v -2.658478 182.480362 -38.650600
v -0.223328 181.314117 -37.889347
v -0.222015 182.523346 -38.612503
v -1.439453 183.106689 -38.995911
v -2.657227 183.687759 -39.386948
v -3.863831 183.072113 -39.058865
v -0.254791 178.871262 -36.427261
v -0.239349 180.098145 -37.160294
v -2.650421 184.886078 -40.122616
v -1.432983 184.306854 -39.731693
v -3.869019 184.265137 -39.786060
v -43.309406 133.471527 -10.479210
v -42.205009 134.030869 -10.786218
v -43.316013 132.368530 -9.829282
v -37.813057 155.233444 -23.043119
v -52.266861 115.755013 -0.289619
v 33.281960 132.576019 -9.108444
v -52.270897 114.655312 0.332330
v -53.373646 115.209000 0.023928
v 4.765625 154.238022 -22.083307
v -53.375149 116.313606 -0.604706
v 3.622096 154.800568 -22.424589
v -15.417789 134.119110 -10.820017
v 53.679382 152.212219 -20.556784
v 55.861080 152.190063 -20.602318
v 54.762119 152.733017 -20.919931
v -17.601440 135.149734 -11.437901
v -17.603804 134.031143 -10.796163
v -18.723253 135.702835 -11.762548
v -16.478369 134.590042 -11.102678
v -16.480326 135.707764 -11.760331
v -44.488163 110.730415 2.612201
v -31.103325 119.544151 -2.487858
v -32.237667 120.100861 -2.812810
v 65.864639 153.645462 -21.653934
v 64.760498 154.191971 -21.971411
v 33.975594 152.673111 -20.667389
v 33.985680 151.565063 -20.013557
v -47.978706 153.605743 -21.903046
v -49.082867 153.051071 -21.569866
v -46.856968 154.160934 -22.231951
v -49.066341 151.931137 -20.937897
v -49.096344 154.167847 -22.216339
v -47.977936 154.726273 -22.540302
v -55.643646 124.084946 -5.050580
v -13.162595 135.366379 -11.521201
v 21.366796 174.230728 -33.320873
v -12.043943 135.929199 -11.833257
v 41.837200 148.750458 -18.358803
v 40.729389 148.209457 -18.026966
v 41.838810 149.852707 -19.008759
v 42.961765 148.187454 -18.031374
v 42.960430 149.288834 -18.683321
v 41.856503 147.642471 -17.698206
v 40.747036 147.096725 -17.380066
v 39.638420 147.653564 -17.691353
v 42.987179 147.080826 -17.371468
v 41.865829 146.530579 -17.041767
v 38.542099 148.203064 -18.016445
v 39.654617 146.533920 -17.041233
v 38.539436 147.096588 -17.356449
v 44.091000 147.628830 -17.695992
v 44.091331 148.727814 -18.352177
v 44.090134 149.815659 -19.018648
v 45.206295 148.160629 -18.039137
v 45.207508 149.263153 -18.684530
v -27.747915 146.778427 -18.277534
v -26.630762 148.448624 -19.250814
v 46.319695 149.794205 -19.015217
v 10.638947 186.725250 -41.055698
v 9.415161 186.114288 -40.686825
v 45.209927 150.348297 -19.340551
v -24.433226 124.023788 -5.024180
v -25.533770 123.471741 -4.686188
v 46.327518 150.884232 -19.677526
v 44.107849 150.888489 -19.667681
v 45.227253 151.431595 -19.989092
v 46.340099 151.969727 -20.332676
v 47.452656 151.420197 -20.014969
v 44.126835 151.975189 -20.310232
v 43.022591 151.433899 -19.977795
v 47.463314 152.503906 -20.670290
v 43.038128 150.317932 -19.309839
v 48.578880 151.956406 -20.345245
v 41.940643 150.876282 -19.621988
v 41.932606 151.984177 -20.284035
v 43.035915 152.538879 -20.626160
v -23.315081 123.469948 -4.689792
v -0.893029 141.580002 -14.925519
v -26.538483 122.863152 -4.378296
v 59.211349 152.630157 -20.932854
v 60.312099 153.163239 -21.278288
v 59.213207 153.705536 -21.583000
v 58.123768 153.174026 -21.240541
v 58.130898 152.083649 -20.589195
v 57.032661 152.624878 -20.895201
v 58.134766 154.255157 -21.897301
v 57.031097 153.713242 -21.555410
v -29.962517 144.567657 -17.008757
v -17.691004 146.635696 -18.127035
v -29.955406 145.684265 -17.638969
v 59.075768 140.740891 -13.808731
v 59.073750 141.820938 -14.461005
v 57.972557 142.366653 -14.770040
v -18.691324 157.944000 -24.748650
v -19.816183 158.498993 -25.087715
v -41.073395 134.584030 -11.108460
v 14.052086 134.216599 -10.425467
v 15.167412 134.787750 -10.719596
v 45.396172 161.784058 -26.267925
v 46.561230 161.197678 -25.936739
v 46.554546 160.053986 -25.231649
v 46.576977 162.340088 -26.648581
v 41.105953 133.120514 -9.347534
v 47.751087 160.616486 -25.590761
v 47.746857 161.766449 -26.293247
v -20.949419 159.062836 -25.432404
v -64.509102 131.876205 -9.419519
v -65.624374 130.208649 -8.509840
v -65.619392 131.321945 -9.126584
v -52.301250 129.064484 -7.872067
v 8.536160 135.844589 -11.468235
v 1.341376 154.729126 -22.482464
v 46.354275 153.043839 -20.994085
v 47.479103 153.590851 -21.321730
v 47.511417 154.685211 -21.980520
v 48.579819 153.035675 -21.015726
v 46.374390 154.137192 -21.639370
v 48.706528 155.243942 -22.338779
v 48.607925 154.118576 -21.664268
v 46.375877 155.262253 -22.310318
v 49.759521 154.657089 -22.001612
v 50.950691 155.214508 -22.351736
v 49.733986 153.557068 -21.335081
v 50.929317 154.074310 -21.659189
v 49.796043 155.791428 -22.679497
v 52.064819 154.623505 -21.954874
v 53.225170 155.164932 -22.354401
v 53.204796 154.028305 -21.664705
v 52.058708 153.474960 -21.310194
v 52.088345 155.736145 -22.674091
v 50.942619 152.973984 -20.983896
v 50.993515 156.346909 -23.039957
v 49.840179 156.927231 -23.374632
v 49.748325 152.454315 -20.657658
v 51.038410 157.480560 -23.722969
v 48.702881 157.508484 -23.663744
v 48.714085 156.362595 -23.008209
v 49.874664 158.067154 -24.053505
v 47.588150 156.922852 -23.371798
v 47.578747 155.791489 -22.613104
v 49.901474 159.203583 -24.754122
v 48.744247 158.643005 -24.389973
v 46.448341 156.351120 -22.977776
v 51.059940 158.623001 -24.407654
v 52.070499 152.371948 -20.643641
v 48.771061 159.788269 -25.091669
v 53.180206 152.909317 -20.977551
v 47.605934 158.067123 -24.028822
v 47.609566 159.215240 -24.731253
v 46.472687 158.639511 -24.353094
v 46.465900 157.495041 -23.671062
v 51.101604 159.759583 -25.106636
v 49.933907 160.341629 -25.454700
v 45.241821 155.839142 -22.638260
v 45.238297 154.695908 -21.945763
v 50.870621 151.892456 -20.329929
v 45.318916 156.926346 -23.305475
v 48.796322 160.929947 -25.792974
v 45.274086 153.605316 -21.264843
v 48.823120 162.073532 -26.488926
v 45.254421 152.490097 -20.626158
v 49.984867 161.486786 -26.146973
v -12.130827 116.786560 -0.754670
v -12.132157 115.673981 -0.100495
v -13.257614 117.344933 -1.075941
v -23.180225 159.054382 -25.448473
v -24.305872 158.488113 -25.130060
v -42.226025 130.678879 -8.863413
v -42.222248 129.561630 -8.218941
v -43.453732 131.266129 -9.194565
v -43.457939 130.152390 -8.563713
v -44.565029 131.835449 -9.498512
v -18.811649 146.070679 -17.817808
v -19.944342 146.628326 -18.156898
v -44.566132 132.945633 -10.141747
v -45.678192 132.397293 -9.823651
v 69.221916 151.961197 -20.665279
v 69.227715 153.057602 -21.300837
v 68.135735 153.600540 -21.627216
v 15.135588 151.721191 -20.374666
v -45.619385 115.713478 -0.277929
v 36.620110 143.274612 -15.139415
v -46.736713 115.175468 0.038706
v 36.635967 144.373901 -15.777359
v 36.623287 142.152374 -14.504488
v 37.741444 143.817947 -15.462690
v 37.741127 142.708557 -14.811975
v 23.170624 174.047104 -33.241234
v 51.403732 151.171555 -19.898640
v 21.451580 162.328293 -26.342133
v 23.042665 139.849167 -13.421638
v 21.926081 139.273834 -13.131368
v 26.088562 178.858948 -36.262299
v 23.048624 135.378220 -10.893001
v -42.317928 154.150238 -22.302971
v -18.823736 121.258492 -3.349018
v -41.183800 154.699646 -22.653725
v -17.707739 120.703758 -3.029787
v -17.702726 121.811790 -3.672606
v -18.813339 122.365410 -3.999391
v -40.070244 155.242523 -22.990486
v -42.307728 155.264969 -22.957041
v -41.193127 155.812210 -23.292231
v -38.955086 155.788223 -23.332388
v -43.431561 155.832764 -23.249083
v -43.437332 154.717514 -22.603794
v -42.302799 156.377823 -23.601837
v -40.081520 156.367706 -23.627958
v -41.211468 156.952911 -23.911827
v -40.068718 157.495865 -24.279732
v -38.955982 156.913971 -23.975368
v -42.320465 157.515808 -24.257408
v -41.188622 158.068924 -24.599422
v -51.148407 114.089630 0.640492
v 35.495369 146.063202 -16.767351
v -46.789555 131.832260 -9.506275
v -27.690210 131.235153 -9.207664
v -47.930599 132.412476 -9.804323
v -46.811783 132.965027 -10.136186
v -47.938034 131.287827 -9.158078
v -45.708168 133.519791 -10.465799
v -47.950348 133.541885 -10.437667
v -46.829399 134.085571 -10.770477
v -49.059402 134.112411 -10.752851
v -47.952579 134.665771 -11.087605
v -49.076199 132.982941 -10.119853
v -46.836212 135.208054 -11.397980
v -50.195549 133.546875 -10.425870
v -50.191231 132.434372 -9.799250
v -46.849712 136.324646 -12.037356
v -47.958561 135.769516 -11.708754
v -45.722797 134.642914 -11.099600
v -45.731144 135.767883 -11.731484
v -49.092560 131.876297 -9.485200
v -50.205643 131.322556 -9.164948
v -51.307957 131.883759 -9.466659
v -51.321037 133.001419 -10.111681
v -45.750179 136.880722 -12.375045
v -51.308876 130.769577 -8.831590
v -52.415649 131.332596 -9.141502
v -52.411423 130.215302 -8.510057
v -52.421612 132.450897 -9.791145
v -51.316162 129.655518 -8.206173
v -50.221203 130.210663 -8.525716
v -46.865681 137.444183 -12.671344
v -47.978233 136.889160 -12.346323
v -48.003719 138.011047 -12.986218
v -46.877316 138.557251 -13.311027
v -45.769848 137.998230 -13.002962
v -45.786034 139.113937 -13.633864
v -46.895203 139.672379 -13.940018
v -48.009674 139.124649 -13.619680
v -49.159878 138.586884 -13.296358
v -49.147953 137.461121 -12.655718
v -44.680023 138.567352 -13.322711
v -44.669842 137.445755 -12.706527
v -49.099995 136.343369 -12.011601
v -50.284882 138.032593 -12.955515
v -50.276417 136.918350 -12.326299
v -49.107399 135.226898 -11.381708
v -50.232189 135.798462 -11.677309
v -48.019138 140.250641 -14.264299
v -49.141026 139.700684 -13.926373
v -50.239799 134.673462 -11.052445
v -51.353424 135.241898 -11.363877
v -51.355278 136.367599 -12.012644
v -46.902100 140.794052 -14.576505
v -45.788620 140.230042 -14.275540
v -44.676373 139.662399 -13.979811
v -48.030369 141.360291 -14.885084
v -43.551086 139.123383 -13.659410
v -43.558395 137.989990 -13.030980
v -51.360168 134.132599 -10.741705
v -52.467945 134.688599 -11.064645
v -52.478806 135.802887 -11.685100
v -49.155128 140.816971 -14.556399
v -49.104897 130.776489 -8.850306
v -49.146622 141.922302 -15.196199
v -48.036434 142.477844 -15.529452
v -50.278725 139.149353 -13.590410
v -50.259300 140.267670 -14.232746
v -52.438446 133.564835 -10.436542
v -44.636406 136.324127 -12.064230
v -51.394932 139.715591 -13.911582
v -51.402046 138.604248 -13.271026
v -51.400814 137.479919 -12.651721
v -43.561413 136.877899 -12.397663
v -15.409759 135.334045 -11.520658
v -53.514568 129.665817 -8.197782
v -53.513081 130.773972 -8.813947
v 17.477041 130.234024 -8.114232
v 32.152531 149.978134 -19.108274
v 33.274162 149.425842 -18.764627
v -19.934286 122.927170 -4.330256
v 33.287388 150.539688 -19.421423
v 31.035847 150.530792 -19.430429
v 32.160530 151.093445 -19.758240
v 29.934273 151.079895 -19.750032
v 31.044491 151.636063 -20.077442
v 34.403576 148.870819 -18.425503
v 31.062054 152.748856 -20.724613
v 34.403385 149.975891 -19.068325
v 32.179752 152.192642 -20.391331
v -2.113077 151.867935 -20.870453
v 38.404388 172.139252 -32.403069
v 38.405121 170.983368 -31.689377
v -41.230049 127.910782 -7.276797
v -28.874332 146.212616 -17.947378
v 28.748194 134.796417 -10.431952
v 29.865902 134.248489 -10.091727
v -14.353643 150.570114 -20.387325
v 30.994040 133.688782 -9.750558
v 29.870125 133.110275 -9.465383
v -13.227677 151.126923 -20.709793
v 30.994562 132.548309 -9.127927
v 29.879688 131.973038 -8.834308
v 28.752022 133.656509 -9.798813
v 28.768082 132.535828 -9.150919
v 32.113022 133.121185 -9.432478
v 27.650553 133.084167 -9.476135
v 27.646290 134.205490 -10.116199
v 35.510281 147.196854 -17.431700
v 35.507889 148.313080 -18.082460
v 26.542837 133.637695 -9.805275
v -30.031561 119.046997 -2.179512
v 25.429771 134.181885 -10.145923
v 25.434387 133.057907 -9.507200
v 26.549183 132.506378 -9.170521
v 24.322687 134.725143 -10.478498
v 24.326248 133.601532 -9.843368
v 24.328287 132.473389 -9.212179
v 25.448164 131.929779 -8.864678
v 24.342436 131.351898 -8.534835
v 23.225336 131.899216 -8.888943
v 23.224949 133.019196 -9.537450
v 25.453907 130.783325 -8.224999
v 24.346701 130.218674 -7.920300
v 23.232008 130.773972 -8.249218
v 23.243980 129.641678 -7.618637
v 22.124378 130.196213 -7.946288
v 22.134258 129.056335 -7.327502
v 23.251928 128.506149 -6.993407
v 24.369036 129.077484 -7.283984
v 22.124571 131.317642 -8.584438
v 25.461983 129.652649 -7.602136
v 24.380630 127.947021 -6.651057
v 23.265116 127.370842 -6.362543
v 22.154543 127.926750 -6.685394
v 26.575626 130.223938 -7.891633
v 26.573471 131.341461 -8.517193
v 25.481260 128.516296 -6.957706
v 25.503483 127.386559 -6.316991
v 24.394014 126.815323 -6.023746
v 22.166870 126.799988 -6.051924
v 23.277519 126.251968 -5.714910
v 22.180645 125.670708 -5.420597
v 21.065233 126.221855 -5.749348
v 21.070332 127.343216 -6.380023
v 22.138491 132.428604 -9.222051
v 19.977432 126.767281 -6.078979
v 19.967510 125.641533 -5.451463
v 21.078892 125.086342 -5.129554
v 18.890217 126.184784 -5.786437
v 18.884623 127.310181 -6.414255
v 19.992498 127.881058 -6.706313
v 21.011917 129.609283 -7.658728
v 17.784870 126.725006 -6.117818
v 17.779800 127.849800 -6.752376
v 18.903215 128.430481 -7.037751
v 17.797428 125.586555 -5.484148
v 16.677013 126.143150 -5.810960
v 16.674879 127.265442 -6.458673
v 17.786703 128.971344 -7.382370
v 15.567705 126.689590 -6.146223
v 15.574388 125.561417 -5.503749
v 16.694874 125.011513 -5.165934
v 16.667601 128.389236 -7.097521
v 25.519474 126.254585 -5.687676
v 26.629578 127.950378 -6.611340
v 26.639051 126.826439 -5.985655
v 24.406805 125.687958 -5.384402
v 26.606113 129.080307 -7.253067
v 23.283611 125.110489 -5.105028
v 15.568425 127.804298 -6.796058
v 21.038483 128.470505 -7.015315
v 27.707787 129.660355 -7.569051
v 27.706264 130.780701 -8.188869
v 27.710083 131.906662 -8.797902
v 28.832388 130.219757 -7.858864
v 28.832561 131.344482 -8.490472
v 14.473842 124.985039 -5.200864
v 15.585143 124.438240 -4.846253
v 14.472841 126.103180 -5.833749
v 19.908697 129.031372 -7.346473
v 14.485847 123.847237 -4.571050
v 15.599240 123.301247 -4.226407
v 16.717936 123.872498 -4.529275
v 22.147818 133.541534 -9.859253
v 21.032045 132.971725 -9.546657
v 16.736586 122.756050 -3.894408
v 17.832718 123.322212 -4.194491
v 17.833429 124.429901 -4.818853
v 15.629551 122.177635 -3.591543
v 16.743382 121.618004 -3.276292
v 17.864447 122.192848 -3.561853
v 18.954462 123.880630 -4.492600
v 18.957758 122.769325 -3.849225
v 18.954147 124.990349 -5.109675
v 20.086170 123.331680 -4.144080
v 20.085930 122.216087 -3.504400
v 20.078461 124.429939 -4.780869
v 18.966068 121.643929 -3.207445
v 21.213909 123.870125 -4.448026
v 14.456895 127.239998 -6.469470
v 16.678791 129.507813 -7.722400
v 15.562013 128.930115 -7.433236
v 22.211195 124.525200 -4.791144
v -13.170776 134.144104 -10.812730
v 55.932232 153.163681 -21.219082
v 55.941872 154.262375 -21.851904
v 57.057686 154.793213 -22.200382
v 45.393913 158.345154 -24.170399
v -18.790239 140.355560 -14.475851
v 44.161919 153.041855 -20.943256
v 51.169373 160.904678 -25.802265
v 51.169323 162.049118 -26.502619
v 50.007252 162.628326 -26.839575
v 52.358295 160.318634 -25.455647
v 51.195103 163.192810 -27.191025
v 48.871391 163.203064 -27.173647
v 50.037674 163.760513 -27.549751
v 52.379135 163.753586 -27.556538
v 47.725395 163.764587 -27.543171
v 47.730194 162.626526 -26.821091
v 48.887115 164.348434 -27.838520
v 48.891937 165.476349 -28.506634
v 51.204163 164.338074 -27.851744
v 52.375267 162.611237 -26.846344
v 47.720825 164.912872 -28.190329
v 50.041412 164.900665 -28.183760
v 52.359833 164.893875 -28.194214
v 50.045044 166.036972 -28.863287
v 51.203430 165.460693 -28.518354
v 52.354187 166.023514 -28.881222
v 52.352955 161.463715 -26.157017
v 53.513641 164.308975 -27.856087
v 53.517792 165.442856 -28.526081
v 54.650360 164.880890 -28.203547
v 54.687088 163.716934 -27.556139
v 53.546379 160.872162 -25.836538
v 53.535042 163.157486 -27.193323
v 53.542553 162.025360 -26.510508
v 53.547329 159.733093 -25.119421
v 52.386333 159.163589 -24.770473
v 54.646667 166.012634 -28.877724
v 54.735600 161.438171 -26.172768
v 54.730564 162.593689 -26.852510
v 55.801331 165.439438 -28.538410
v 55.806244 164.297012 -27.860760
v 55.912552 163.151276 -27.202608
v 56.958984 164.855026 -28.198074
v 55.901825 162.007645 -26.522774
v 57.092892 163.708725 -27.545160
v 57.096729 162.570358 -26.849985
v 55.795319 166.571976 -29.220667
v 58.278069 163.129745 -27.183472
v 58.266308 161.987869 -26.503445
v 57.106590 161.423630 -26.152658
v 58.282566 160.840057 -25.822411
v 55.959812 160.845642 -25.819401
v 57.112278 160.274780 -25.457703
v 59.437222 161.404068 -26.176325
v 59.437294 162.549011 -26.868219
v 58.277985 159.698425 -25.144489
v 57.142899 159.122513 -24.814989
v 55.980152 159.692474 -25.122616
v 55.994064 158.538803 -24.439304
v 57.164059 157.958664 -24.094662
v 58.340733 158.540909 -24.461966
v 59.470852 159.109833 -24.813810
v 59.519547 157.956894 -24.120424
v 58.365715 157.387131 -23.771933
v 59.494644 160.250870 -25.455963
v 60.642139 158.531998 -24.482029
v 60.642860 159.667313 -25.160942
v 60.665249 160.789780 -25.853008
v 61.819321 157.944214 -24.141129
v 60.665249 157.384186 -23.792484
v 61.816204 159.089645 -24.828440
v 60.619743 161.960968 -26.540100
v 63.005722 157.352386 -23.821796
v 61.848270 156.785568 -23.460623
v 63.035629 156.197235 -23.125252
v 62.990715 158.510635 -24.485826
v 61.868847 155.638367 -22.762510
v 60.729374 156.213058 -23.095232
v 64.193321 157.915817 -24.160490
v 64.188698 156.770309 -23.477827
v 64.198814 155.621841 -22.781034
v 63.031734 155.059860 -22.417458
v 65.361572 155.036026 -22.448360
v 65.367485 156.178421 -23.134794
v 65.387131 157.309143 -23.809204
v 66.531303 155.598343 -22.792158
v 56.947876 165.995697 -28.880953
v 66.540131 156.733002 -23.477427
v 58.099030 166.552490 -29.214108
v 58.102051 165.407196 -28.535725
v 61.855446 161.351425 -26.186125
v 56.954163 167.120728 -29.540445
v 66.570244 157.870911 -24.158554
v 67.711754 156.149872 -23.133585
v 67.718887 157.294922 -23.810717
v 67.736473 158.437607 -24.492752
v 68.898857 156.709976 -23.482878
v 68.889305 157.857376 -24.164959
v 61.854580 160.202164 -25.484940
v 68.921181 155.554230 -22.793354
v 70.089119 156.135223 -23.134317
v 71.282219 156.686401 -23.508352
v 71.269310 155.557907 -22.794346
v 70.087440 157.269196 -23.846991
v 70.116463 154.976791 -22.452929
v 67.791252 154.968506 -22.443207
v 68.933159 154.394974 -22.111748
v 70.127464 153.815002 -21.773085
v 59.539864 156.804977 -23.426043
v 71.275864 154.393845 -22.119835
v 51.211365 166.589462 -29.198942
v 71.260513 157.838577 -24.164927
v 70.112679 158.414017 -24.494400
v 52.360168 167.151855 -29.560612
v 53.520386 166.584641 -29.211164
v 54.674072 167.145828 -29.570047
v 70.133301 159.558929 -25.169495
v 68.977142 158.979111 -24.825819
v 53.528046 167.716644 -29.896826
v 54.682617 168.275055 -30.239758
v 71.284744 158.982086 -24.828981
v 52.375732 168.281647 -30.228025
v 53.530518 168.851257 -30.571770
v 71.312355 160.113144 -25.497519
v 72.475540 159.541107 -25.184414
v 72.455849 158.394073 -24.490767
v 51.223389 168.843689 -30.562519
v 51.226440 167.693832 -29.881941
v 52.372650 169.424667 -30.908085
v 51.215454 169.988373 -31.239403
v 50.075897 169.405289 -30.882721
v 50.079803 168.265182 -30.213516
v 58.398251 156.241470 -23.066700
v 59.562614 155.657913 -22.735901
v 58.421333 155.087418 -22.391830
v 60.738503 155.073593 -22.417757
v 59.564262 154.500275 -22.060736
v 57.285732 155.656189 -22.724913
v 57.256397 156.811325 -23.407671
v 60.743832 153.925690 -21.745817
v 61.884106 154.478607 -22.103096
v 56.125713 156.245132 -23.044712
v 56.122463 157.384140 -23.742855
v 68.998581 160.118515 -25.501867
v 67.848839 159.554810 -25.161354
v -45.622585 123.496048 -4.714228
v 6.302330 143.674835 -15.977927
v -61.262844 133.532440 -10.378299
v 23.870361 183.717010 -39.187725
v -22.219788 151.095032 -20.777061
v 23.865845 184.878586 -39.911663
v 57.004440 151.647186 -20.258821
v 25.058899 183.113510 -38.850163
v 25.057404 184.273209 -39.568687
v 26.242004 183.672516 -39.234589
v 26.241302 184.842987 -39.942192
v -20.983469 136.820328 -12.433436
v -22.091213 136.250137 -12.124875
v -19.844402 136.254578 -12.119093
v -19.862707 137.377167 -12.755436
v -22.093699 137.365402 -12.777061
v -20.987484 137.942184 -13.079081
v 27.423462 184.239868 -39.613335
v 28.605896 183.643417 -39.279572
v 27.435577 183.056976 -38.890862
v 29.785767 184.215820 -39.647976
v 29.787750 183.045135 -38.944023
v 28.614380 182.467056 -38.563850
v 30.975250 183.608856 -39.299870
v 30.982605 182.427032 -38.589031
v 32.158417 183.013214 -38.954628
v 32.154175 184.189270 -39.659584
v 32.166199 181.831848 -38.242470
v 30.981964 181.246460 -37.876423
v 32.167358 180.651443 -37.549362
v 33.348114 181.232498 -37.899387
v 33.341278 182.406174 -38.601830
v 34.528900 181.810211 -38.247601
v 34.525726 180.641174 -37.558804
v 34.520691 182.978394 -38.966915
v 33.339111 183.568787 -39.312382
v 33.343719 180.054993 -37.212215
v 35.705627 181.217194 -37.909058
v 35.701874 182.380814 -38.617134
v 35.716736 183.547653 -39.311386
v 35.708557 180.046860 -37.208473
v 36.884644 181.789612 -38.269585
v 34.538544 179.470261 -36.850040
v 36.894897 182.952347 -38.958675
v 33.361725 178.886292 -36.482399
v 34.537262 178.302551 -36.142113
v 35.722717 178.874969 -36.493633
v 29.814026 181.842102 -38.195614
v 35.718262 177.711975 -35.798977
v 36.896576 178.277954 -36.156704
v 36.894348 179.440338 -36.863029
v 31.391357 176.840683 -35.159668
v 30.212250 176.287888 -34.799702
v 30.215118 177.442230 -35.500450
v -36.670059 135.678635 -11.795187
v 33.326538 131.417633 -8.467699
v 33.328377 130.295563 -7.841778
v 32.235691 130.844238 -8.146381
v 32.227737 131.963867 -8.782746
v 31.119154 131.382599 -8.490612
v 31.117237 130.257324 -7.852522
v 32.234547 129.694412 -7.537629
v -59.014034 131.315689 -9.115605
v 24.191721 140.424881 -13.716452
v 45.750381 136.419785 -11.209018
v 44.657875 135.872086 -10.892895
v 23.082850 140.969055 -14.050345
v 24.209583 141.541061 -14.362557
v 18.512253 141.040588 -14.216257
v 21.957428 140.381180 -13.762815
v 18.524307 139.904434 -13.565103
v 19.650295 140.480942 -13.864994
v 18.526150 142.171982 -14.831639
v 19.651266 139.343857 -13.226995
v 18.539125 138.779526 -12.919530
v 14.137352 131.893066 -9.113059
v 15.263379 133.586411 -10.041653
v 14.156727 133.008835 -9.748654
v 13.035227 132.437195 -9.447791
v 13.031072 131.313858 -8.810623
v 14.149301 130.765259 -8.473717
v 13.042558 133.560226 -10.067854
v 13.046301 130.181595 -8.159919
v 11.926558 130.735535 -8.493223
v 11.921567 131.857864 -9.142926
v 10.819748 131.281372 -8.825192
v 10.825003 130.160538 -8.190625
v 11.938561 129.602646 -7.860196
v 10.842931 129.029068 -7.551734
v 13.066702 129.043640 -7.518177
v 11.958720 128.482040 -7.206562
v 9.724224 129.583786 -7.887440
v 13.083217 127.922256 -6.861300
v 11.971329 127.344643 -6.576365
v 10.859596 127.901680 -6.901654
v 9.720468 130.707123 -8.521647
v 10.875340 126.768867 -6.260158
v 8.613276 130.119965 -8.225964
v 8.616666 131.252945 -8.846972
v 9.740641 131.827347 -9.153389
v 8.633905 132.373047 -9.482977
v 9.747054 127.323853 -6.588855
v 7.508896 131.804214 -9.166980
v 9.781212 132.935577 -9.790473
v 8.656664 133.495026 -10.124844
v 7.537818 132.920090 -9.809624
v 7.504605 130.679184 -8.535253
v 8.677240 134.616135 -10.765097
v 7.554888 134.032135 -10.449477
v 6.427296 133.465302 -10.135669
v 6.423027 132.349609 -9.480085
v 9.799109 134.068192 -10.418986
v 7.572714 135.148560 -11.100424
v 6.429378 134.578705 -10.778427
v 10.907606 133.502655 -10.092578
v 10.919741 132.378372 -9.441936
v 9.754519 128.445572 -7.243641
v 9.820355 135.187592 -11.057767
v 11.982186 126.215721 -5.937332
v 13.102779 126.784775 -6.236212
v 10.891266 125.639534 -5.617224
v 13.123405 125.656731 -5.606154
v 9.769399 126.190979 -5.948331
v 10.962601 134.635468 -10.706101
v 8.631382 126.742493 -6.282556
v 8.652935 127.871300 -6.921645
v 5.313221 131.765518 -9.185249
v 5.308130 132.889587 -9.833882
v 6.428868 131.214157 -8.845058
v 12.034978 134.074875 -10.357435
v 12.033439 132.945374 -9.755246
v 8.647481 128.991714 -7.577968
v 5.320942 134.006897 -10.472539
v 14.165854 129.613358 -7.844968
v 12.005508 125.077065 -5.310085
v 15.272732 130.207733 -8.126819
v -1.926060 140.990280 -14.597855
v -3.069531 141.554382 -14.928039
v 26.212585 182.535461 -38.528805
v 27.408234 180.765518 -37.466892
v -16.597876 150.563812 -20.425003
v -18.734541 124.588928 -5.296642
v 53.253891 156.300827 -23.035967
v -19.856083 124.025108 -4.984419
v -18.725698 123.475067 -4.639576
v -17.608194 124.033569 -4.963785
v -17.598083 122.913612 -4.322782
v 56.951202 168.256363 -30.208454
v 54.407970 155.718887 -22.701674
v 54.419086 154.576935 -22.027353
v 58.106354 168.826004 -30.546528
v 58.095490 167.672119 -29.876148
v 55.579300 155.136688 -22.350346
v 54.426392 156.858353 -23.396729
v 55.796326 167.670349 -29.868465
v 55.788757 168.824478 -30.548143
v 54.630737 169.387436 -30.899981
v 55.782990 169.971207 -31.239853
v 56.955780 169.396210 -30.888929
v 55.784821 171.122284 -31.910767
v 54.628296 170.538681 -31.586281
v 56.940552 170.548203 -31.561604
v 58.107666 169.963745 -31.218351
v 56.940460 171.695023 -32.236847
v 58.088379 171.120987 -31.901154
v 59.264374 170.526276 -31.553541
v 59.259460 169.377747 -30.880676
v 59.242035 171.677353 -32.233574
v 58.088348 172.251541 -32.570522
v 60.422516 171.087021 -31.882008
v 60.416077 169.941605 -31.215094
v 56.948456 172.830917 -32.915462
v 59.265472 168.225845 -30.199238
v 60.411682 168.788727 -30.541592
v 61.570374 169.349579 -30.866943
v 61.570934 170.505737 -31.529217
v -26.548998 158.498886 -25.147974
v -25.411123 157.940872 -24.814754
v -17.728237 112.894386 1.493965
v 55.779083 172.262436 -32.596333
v 54.631592 171.688370 -32.250187
v -16.601448 120.131538 -2.691015
v 65.412415 158.446915 -24.474356
v -10.894878 129.664398 -8.190935
v -12.016794 130.215744 -8.531137
v -55.731888 134.085495 -10.689074
v -6.486959 144.398697 -16.648392
v 7.520640 127.288841 -6.612332
v 7.513613 126.165894 -5.961379
v 8.651105 125.619530 -5.615657
v -16.505898 157.358307 -24.404261
v -19.924824 138.668793 -13.502718
v -40.060127 110.727112 2.599629
v -40.072697 111.831993 1.956291
v 67.009651 148.715454 -18.704203
v -29.960131 161.314255 -26.724291
v -28.844311 160.753586 -26.422394
v -34.409885 134.561203 -11.169531
v 6.149269 152.750092 -21.162983
v 7.272298 151.066406 -20.200361
v 52.185242 156.902130 -23.409569
v 6.157901 151.624374 -20.526384
v -53.487537 131.863892 -9.440444
v -53.490719 132.985199 -10.099927
v -54.618584 133.550537 -10.401678
v -0.799574 139.306000 -13.616620
v -9.815075 141.488464 -15.059310
v -8.686142 143.190887 -15.986765
v 1.472328 147.177856 -18.074478
v -24.318111 125.124756 -5.657819
v -34.498192 111.252563 2.298305
v -32.185593 161.352188 -26.706593
v -31.062735 161.883118 -27.071257
v -34.504753 110.146622 2.935106
v -33.389984 110.698601 2.614353
v -35.603783 110.701355 2.606106
v -33.403389 109.598854 3.250468
v -34.516335 109.043381 3.572559
v -35.622051 109.592506 3.247370
v -35.630661 108.491882 3.885126
v -34.515388 107.943710 4.205901
v -33.409245 108.500282 3.898369
v -36.747189 109.043808 3.560350
v -36.739895 107.943047 4.198197
v -35.640270 107.398041 4.519579
v -36.742474 110.149162 2.930172
v -33.417164 107.387527 4.532409
v -32.299843 107.950165 4.223890
v -32.297512 109.061310 3.574691
v -37.850315 107.395866 4.505867
v -37.853077 108.501434 3.875560
v -36.730293 106.845535 4.838255
v -37.848797 106.288773 5.137481
v -36.720352 105.737411 5.460718
v -35.626339 106.294159 5.140773
v -38.987297 106.854492 4.816055
v -38.985104 105.738083 5.465536
v -37.857403 105.182472 5.788221
v -36.711601 104.627144 6.103064
v -38.981091 104.632492 6.098427
v -37.869141 104.083755 6.433012
v -35.611446 105.184006 5.778528
v -35.616447 104.081207 6.428818
v -36.723633 103.532516 6.752447
v -37.875053 102.981369 7.041517
v -38.974617 103.528038 6.730675
v -38.992847 102.435150 7.367051
v -37.891373 101.890434 7.683053
v -36.776997 102.442993 7.364915
v -40.081619 104.091438 6.410479
v -40.086140 102.979340 7.045335
v -38.976028 107.955849 4.187735
v -35.673534 103.001846 7.042283
v -35.679401 101.905273 7.691010
v -36.785843 101.348267 7.999388
v -39.019279 101.348724 8.003146
v -35.688812 100.804802 8.329638
v -36.795403 100.245865 8.642398
v -37.906281 100.804001 8.314674
v -37.856339 109.605675 3.244546
v -37.857464 110.713013 2.609543
v -36.747543 111.267952 2.279093
v -35.697742 99.695541 8.962020
v -36.799156 99.135033 9.263186
v -37.901939 99.705818 8.958247
v -35.701378 98.595604 9.588561
v -36.831173 98.038422 9.904964
v -37.928219 98.591072 9.588501
v -39.005859 100.261978 8.623466
v -39.004555 99.160088 9.268703
v -34.598831 99.148117 9.279180
v -34.600151 100.257080 8.645852
v -34.580795 101.363503 8.010649
v -33.505722 99.713844 8.967285
v -33.501648 100.820740 8.335691
v -33.506592 98.604141 9.600508
v -34.612221 98.049118 9.912307
v -41.196529 102.433128 7.360302
v -32.409492 99.170547 9.295597
v -32.410446 98.065399 9.929527
v -33.514046 97.509308 10.234005
v -32.423138 96.956528 10.567155
v -31.308565 97.517014 10.258972
v -31.302326 98.630486 9.612549
v -31.323147 96.414055 10.887409
v -32.431583 95.857407 11.198782
v -33.537762 96.406868 10.874999
v -30.211981 96.975105 10.584269
v -30.200384 98.079826 9.941113
v -34.638416 96.964828 10.539822
v -31.333401 95.319168 11.521241
v -30.225054 95.875076 11.213385
v -29.119467 96.434471 10.897599
v -29.116562 95.328033 11.524271
v -30.237768 94.777603 11.851173
v -31.336849 94.218811 12.137535
v -30.241289 93.686226 12.485574
v -32.459335 94.775970 11.790699
v -31.356577 93.127861 12.779200
v -32.466061 93.678879 12.447239
v -29.134521 94.241325 12.178558
v -33.605568 94.243942 12.135283
v -33.599915 95.341461 11.472419
v -34.655750 95.861816 11.180258
v -28.008011 95.892754 11.216207
v -28.012762 94.789696 11.869213
v -30.207012 99.196655 9.301444
v -29.104891 98.645317 9.622983
v -29.099649 97.535606 10.264743
v -30.212923 100.304916 8.643470
v -31.325424 99.755302 8.963766
v -27.991182 99.198311 9.303049
v -29.098028 99.756042 8.984612
v -27.994141 98.091606 9.944361
v -29.101530 100.861740 8.329111
v -27.998981 100.321701 8.669445
v -26.883247 98.655533 9.641516
v -28.005514 101.428154 8.028446
v -30.205297 101.404976 7.992778
v -29.101887 101.974693 7.706285
v -26.891096 97.544632 10.279933
v -27.996437 102.543030 7.402937
v -30.198267 102.509308 7.363293
v -29.096437 103.073647 7.051492
v -31.331936 100.859657 8.328862
v -31.326710 101.966949 7.686506
v -31.304348 103.064285 7.047054
v -30.196781 103.615677 6.736497
v -27.992950 96.984337 10.594793
v -26.885899 96.440239 10.919424
v -25.776634 98.106804 9.959965
v -25.775841 97.007317 10.614105
v -26.882355 95.348450 11.558104
v -25.780380 95.907318 11.248710
v -24.664785 96.469711 10.948334
v -25.787903 94.799088 11.880696
v -24.668785 95.355736 11.564506
v -24.678659 97.579445 10.293912
v -26.891790 99.782974 8.997981
v -26.896441 100.887741 8.356145
v -26.882765 94.239929 12.197007
v -25.793633 93.694237 12.563276
v -24.671896 94.246239 12.221470
v -26.896048 93.128853 12.844481
v -25.784622 92.579323 13.172268
v -23.562595 94.804344 11.911320
v -23.561279 93.697227 12.551529
v -24.677534 93.149460 12.865388
v -26.893280 92.027260 13.468718
v -28.011097 93.679672 12.508770
v -28.000063 92.573380 13.148891
v -41.189255 103.542809 6.723857
v -40.091034 101.878883 7.686573
v -42.298325 104.096138 6.393756
v -42.295601 102.997246 7.034662
v -41.200798 104.646912 6.079182
v -42.296291 101.905716 7.661315
v -42.310463 105.201942 5.762752
v -43.411545 102.451233 7.328732
v -43.402122 103.554993 6.711310
v -43.423119 104.660423 6.097074
v -44.508270 104.118851 6.402888
v -44.509758 103.002121 7.012237
v -44.522480 105.219421 5.763440
v -43.410419 105.773743 5.446352
v -44.516384 106.321503 5.119935
v -45.629055 105.773155 5.440410
v -45.642120 104.682999 6.099689
v -42.306156 106.316200 5.130811
v -41.223946 105.760643 5.444684
v -32.284374 110.155182 2.927511
v -34.567356 102.455917 7.382270
v -34.562580 103.566757 6.723300
v -35.734791 97.502785 10.215132
v -26.897123 101.990578 7.716721
v -33.449257 101.904793 7.716495
v -33.449463 103.006104 7.057368
v -25.771475 102.538795 7.386023
v -25.787514 101.438538 8.051301
v -41.201221 101.364632 7.981573
v -26.889776 103.098946 7.061516
v -24.668894 100.886459 8.378232
v -25.782881 100.325851 8.694464
v -24.682739 102.003296 7.747200
v -23.549955 101.445244 8.057878
v -23.538250 100.332832 8.707844
v -24.681110 103.112854 7.085978
v -23.563440 102.562698 7.419698
v -24.659576 99.772980 9.026674
v -22.444527 102.010742 7.753522
v -22.436581 100.895935 8.391407
v -23.557991 103.677071 6.780741
v -22.455154 103.125702 7.106343
v -21.328384 102.570030 7.438675
v -21.337006 101.464851 8.085432
v -25.759872 99.208519 9.341059
v -23.535923 99.218460 9.349186
v -24.651999 98.657364 9.664640
v -27.993845 103.645241 6.728556
v -26.888910 104.209564 6.421084
v -25.773882 103.656754 6.757626
v -22.454439 104.239647 6.448780
v -21.340624 103.684723 6.786338
v -23.550354 104.780228 6.134426
v -24.660410 104.223679 6.461642
v -22.418287 99.781860 9.048639
v -22.424070 98.665886 9.670341
v -23.528877 98.098991 9.971980
v -27.989481 104.759323 6.086512
v -29.122454 104.203232 6.411095
v -42.302387 100.812943 8.299037
v -26.883980 105.326141 5.775993
v -29.100571 105.301773 5.740371
v -28.005728 105.873810 5.452042
v -43.436607 101.372192 7.976957
v -29.114447 106.421082 5.118155
v -30.227810 105.861946 5.425394
v -30.232988 104.761124 6.081843
v -28.012873 106.990150 4.804107
v -30.227671 106.972595 4.796780
v -29.114481 107.528954 4.478364
v -31.343330 104.200455 6.401999
v -31.346739 105.314720 5.747330
v -40.106186 105.193092 5.783247
v -26.906204 106.449142 5.122573
v -26.905579 107.556236 4.481401
v -28.017694 108.104477 4.154826
v -28.017181 91.482224 13.790102
v -26.909061 90.926376 14.096708
v -25.781862 91.478935 13.811069
v -29.116369 90.925018 14.106738
v -28.015718 90.372360 14.431027
v -29.121004 92.033585 13.461980
v -23.561316 92.592735 13.195281
v -24.671276 92.027069 13.496526
v -19.826008 159.620911 -25.728573
v -18.704681 159.068680 -25.387730
v -19.818800 160.742142 -26.384491
v -20.946993 160.172531 -26.068947
v -18.697479 160.184158 -26.050474
v -17.586042 159.638443 -25.697630
v -17.569288 160.753799 -26.369825
v -18.705462 161.298401 -26.702364
v -22.075222 159.592102 -25.758511
v -22.072744 160.719391 -26.412678
v -20.935055 161.287323 -26.733946
v -19.812374 161.838760 -27.068256
v -18.693714 162.414948 -27.370722
v -17.569466 161.862701 -27.027245
v -18.691677 163.533447 -28.025230
v -19.834435 162.965744 -27.698774
v -17.576849 158.505783 -25.056822
v -17.560003 162.977020 -27.686378
v -16.423214 163.539429 -28.021519
v -17.573353 164.106842 -28.345697
v -16.435024 162.413666 -27.330448
v -18.726074 164.671082 -28.654514
v -16.460602 164.682251 -28.634945
v -17.592468 165.238205 -28.974613
v -15.272919 165.282333 -28.965246
v -17.602112 166.421921 -29.666145
v -18.794037 165.817841 -29.329807
v -15.247340 164.078949 -28.309364
v -17.599335 167.610901 -30.365496
v -18.787781 167.014816 -30.031780
v -16.407959 165.827728 -29.313316
v -16.406860 167.018997 -30.010544
v -16.409332 168.216187 -30.698162
v -15.217194 167.622864 -30.342154
v -15.222961 166.423660 -29.647526
v -17.600677 168.802429 -31.052502
v -15.203064 168.817780 -31.037434
v -18.794495 168.201080 -30.714487
v -14.030823 168.228256 -30.662237
v -14.039459 167.025986 -29.965742
v -14.037384 165.834900 -29.278706
v -14.012360 169.427704 -31.367065
v -16.395325 169.406601 -31.402788
v -15.204102 170.014297 -31.733116
v -14.023834 170.614227 -32.055435
v -12.819489 170.034561 -31.694061
v -12.828278 171.219803 -32.385990
v -11.651093 171.819290 -32.686192
v -11.626251 170.626862 -32.028015
v -14.021057 171.805695 -32.757141
v -12.831268 172.408752 -33.076939
v -15.200897 171.204742 -32.435726
v -19.989563 166.408157 -29.680422
v -12.831238 168.835648 -30.996281
v -19.988190 165.221817 -28.987507
v -12.840393 167.648392 -30.291883
v -21.179932 165.815674 -29.342363
v -21.189728 166.997757 -30.029665
v -20.000671 167.596329 -30.366350
v -21.178131 164.632324 -28.663969
v -22.369720 165.215851 -29.007118
v -22.368286 166.408005 -29.693174
v -23.561768 165.810410 -29.345503
v -23.557220 164.625153 -28.669338
v -23.551392 167.003632 -30.047693
v -22.353659 164.014389 -28.347776
v -24.736359 166.409348 -29.706896
v -24.748505 165.219177 -29.002100
v -24.739563 167.584015 -30.407656
v -25.935852 166.989258 -30.055914
v -25.924469 165.813477 -29.367918
v -25.930267 164.624710 -28.668589
v -25.936096 168.172119 -30.751543
v -27.128113 167.579819 -30.400936
v -24.732986 164.016266 -28.343338
v -27.124542 166.401215 -29.710932
v -19.984650 168.792786 -31.065689
v -21.175110 168.195114 -30.727398
v -24.746979 168.774033 -31.091509
v -23.551361 168.176315 -30.750992
v -24.735504 169.966095 -31.796913
v -25.924988 169.370911 -31.451265
v -23.554596 169.362305 -31.440796
v -23.548462 170.565430 -32.129917
v -25.928558 170.551331 -32.147182
v -24.733307 171.148849 -32.492733
v -11.622589 169.448456 -31.322111
v -12.849884 166.451416 -29.596891
v -22.356964 167.595169 -30.388569
v -18.788849 169.401566 -31.416262
v -19.984562 164.027481 -28.321411
v -17.597778 170.001541 -31.753901
v -19.986908 169.992096 -31.772564
v -18.794678 170.585876 -32.111275
v -18.791931 171.769882 -32.806751
v -19.992340 171.170059 -32.462925
v -21.118330 163.459045 -27.999645
v -17.585815 171.193558 -32.468716
v -17.599182 172.372101 -33.140530
v -16.390747 171.795181 -32.804192
v -16.407410 170.606140 -32.100624
v -18.789337 172.958374 -33.516148
v -19.994659 172.353592 -33.162823
v -22.394257 168.760666 -31.076370
v -22.370331 169.959579 -31.772635
v -21.179535 170.580032 -32.117752
v -21.172913 169.387283 -31.444519
v -27.119171 165.219864 -29.014418
v -15.337038 162.993378 -27.663462
v -25.873678 163.448807 -28.009783
v -23.612995 163.447784 -28.008131
v -25.922546 171.745422 -32.839458
v -27.118408 169.957153 -31.805468
v -24.739079 162.884262 -27.690302
v -27.122498 171.152069 -32.482071
v -27.128998 168.758102 -31.090666
v -27.110456 164.015854 -28.343796
v -24.731110 172.337326 -33.185860
v -23.543823 171.743423 -32.830170
v -23.545166 172.928223 -33.526058
v -22.355469 171.155914 -32.463760
v -14.133395 163.522522 -27.946093
v -14.143372 164.657516 -28.577307
v -15.299823 161.858032 -26.981153
v -16.426788 161.284302 -26.668161
v -14.159661 161.294205 -26.639740
v -14.186608 162.430893 -27.282133
v -15.292780 160.725922 -26.318705
v -13.026325 161.862823 -26.951027
v -22.360270 162.890259 -27.675558
v -11.663147 167.078674 -29.894121
v -11.664978 168.250671 -30.583660
v -12.823730 173.591019 -33.774967
v -14.018219 172.983322 -33.453777
v -11.640442 174.189240 -34.076653
v -11.654907 173.001205 -33.361462
v -14.024933 174.162079 -34.137550
v -12.825134 174.776352 -34.465919
v -12.812408 175.973038 -35.166492
v -14.015656 175.360962 -34.834583
v -11.656952 175.380737 -34.743961
v -15.224152 173.551193 -33.806458
v -15.210022 174.748886 -34.509415
v -12.819611 177.162338 -35.877522
v -14.017883 176.557434 -35.548737
v -11.608368 176.579697 -35.504139
v -15.203674 175.943054 -35.208591
v -16.417542 174.151184 -34.172596
v -16.420380 172.949127 -33.467579
v -15.220917 172.349274 -33.110722
v -16.402771 175.337799 -34.885536
v -24.734314 173.522446 -33.880524
v -25.925659 172.927826 -33.538788
v -16.433788 160.152924 -25.996899
v -23.615849 162.325134 -27.353275
v -28.313629 165.811722 -29.360563
v -28.320526 166.995346 -30.048765
v -16.432638 159.011398 -25.338512
v -11.626862 177.762192 -36.194588
v -12.813446 178.351746 -36.586010
v -14.015808 177.744705 -36.253784
v -25.903458 162.331207 -27.322945
v -24.758129 161.756378 -27.024685
v -12.828918 179.540253 -37.268261
v -14.032257 178.928436 -36.937035
v -11.630585 180.146973 -37.590691
v -11.645813 178.939896 -36.874199
v -15.235168 178.321228 -36.600357
v -15.242218 179.516541 -37.290874
v -14.038208 180.122772 -37.629108
v -12.822937 180.732666 -37.969254
v -16.437256 178.905762 -36.961784
v -16.431396 180.112793 -37.658550
v -12.826324 181.923691 -38.661442
v -14.042786 181.312668 -38.310364
v -11.634583 181.330795 -38.276398
v -15.235535 180.716797 -37.987858
v -16.431274 181.303757 -38.349937
v -17.635193 180.696472 -38.014549
v -17.634186 179.502396 -37.324726
v -16.458038 177.701355 -36.258541
v -17.639130 178.298325 -36.624847
v -23.625174 161.185974 -26.695395
v -25.891356 161.191711 -26.690090
v -24.756960 160.623444 -26.360512
v -23.620007 160.054504 -26.032747
v -22.505524 161.752457 -27.006182
v -25.886957 160.051422 -26.036280
v -24.754917 159.476669 -25.717607
v -21.371571 162.312012 -27.341061
v -28.311340 164.628601 -28.657881
v -17.606323 173.542877 -33.835823
v -12.978099 162.967300 -27.608047
v -13.019787 164.099091 -28.233286
v -11.897620 162.440430 -27.251471
v -11.888360 161.295990 -26.609005
v -15.238159 177.121140 -35.905666
v -29.522156 167.582947 -30.386606
v -28.326874 168.175110 -30.744576
v -29.537354 166.376862 -29.679214
v -30.723267 166.989914 -30.010103
v -30.715820 168.197006 -30.705669
v -28.323212 169.372696 -31.440603
v -29.522247 168.782425 -31.074793
v -30.708740 169.393005 -31.403763
v -31.900574 168.806580 -31.039152
v -29.509949 169.976334 -31.779125
v -31.908112 167.610565 -30.340363
v -31.918274 166.402481 -29.642735
v -30.712799 165.793793 -29.329952
v -28.319092 170.568649 -32.132778
v -29.543671 165.188675 -28.970247
v -30.728760 164.601929 -28.617214
v -31.918030 165.208801 -28.945642
v -30.730957 170.565918 -32.101948
v -29.531250 171.160995 -32.469749
v -31.926605 169.975372 -31.739420
v -31.927094 171.167572 -32.420464
v -30.736511 171.757278 -32.774960
v -31.918457 172.360504 -33.102757
v -33.115662 171.779175 -32.734947
v -33.124756 170.580673 -32.051407
v -30.708252 172.954529 -33.484764
v -29.530426 172.344589 -33.159763
v -31.923889 173.545227 -33.793629
v -33.125824 172.970123 -33.419811
v -29.515961 173.546707 -33.869823
v -28.345062 171.734100 -32.822048
v -28.331818 172.936905 -33.530296
v -22.364594 172.340637 -33.161358
v -23.543335 174.109650 -34.208466
v -22.350800 173.527328 -33.862873
v -23.550293 175.297287 -34.898685
v -24.747742 174.692749 -34.551880
v -22.358002 175.891190 -35.237484
v -22.351776 174.701920 -34.543320
v -24.753937 175.890350 -35.245758
v -21.156067 175.299866 -34.885643
v -21.151337 174.105362 -34.202339
v -23.559143 176.490097 -35.588810
v -22.356293 177.077499 -35.932758
v -21.162201 176.486084 -35.577282
v -24.751862 177.081039 -35.942699
v -25.953064 175.287949 -34.895805
v -25.952118 176.482147 -35.591373
v -19.957245 175.899323 -35.231907
v -27.147614 175.878860 -35.242867
v -27.146606 174.685745 -34.553841
v -25.948975 174.091980 -34.211185
v -27.142426 173.495239 -33.876736
v -28.355347 174.088531 -34.186768
v -28.337677 175.279419 -34.897644
v -19.952087 174.706696 -34.543724
v -19.956299 177.089233 -35.929153
v -18.754700 175.306305 -34.881447
v -19.961426 173.510696 -33.846874
v -18.758789 174.111603 -34.192177
v -17.556152 175.911850 -35.223072
v -17.556763 174.712158 -34.538403
v -18.749664 176.505707 -35.572903
v -17.537872 177.116989 -35.926079
v -16.359985 176.514526 -35.562057
v -27.139771 177.063416 -35.941582
v -28.342316 176.471695 -35.581882
v -21.165070 172.924500 -33.502190
v -23.553986 177.678741 -36.293144
v -25.942535 177.674194 -36.289585
v -27.020512 160.614243 -26.347092
v -27.036411 161.756470 -26.996895
v -27.029701 162.899063 -27.683952
v -34.313690 172.394165 -33.042023
v -34.315247 171.194977 -32.360188
v -21.161835 177.677063 -36.276691
v -35.509369 171.815796 -32.670082
v -35.496704 173.011749 -33.365608
v -36.682770 172.432846 -32.996845
v -36.706177 171.233032 -32.293736
v -35.519623 170.621231 -31.988276
v -37.889862 171.847717 -32.612278
v -37.898438 170.652451 -31.919455
v -36.710327 170.042084 -31.608126
v -34.313293 170.007538 -31.687918
v -35.513916 169.428055 -31.305361
v -37.909821 169.460175 -31.226778
v -39.082458 171.261963 -32.236427
v -39.097076 170.070969 -31.538754
v -35.528625 168.232971 -30.606836
v -36.713196 168.852875 -30.925426
v -34.334625 168.814957 -30.979317
v -37.906097 168.274460 -30.546877
v -36.718109 167.650864 -30.234026
v -37.905762 167.078369 -29.865980
v -36.726318 166.458481 -29.535582
v -35.537537 167.035370 -29.905792
v -37.908783 165.886826 -29.182089
v -39.104492 166.500702 -29.481712
v -39.106110 167.689301 -30.157854
v -35.533417 165.850723 -29.222555
v -36.731567 165.270630 -28.841379
v -34.345520 166.427521 -29.590956
v -34.350250 165.234131 -28.898373
v -35.540466 164.657043 -28.526438
v -33.162903 165.811905 -29.265985
v -33.150970 164.619568 -28.575037
v -34.327267 164.027084 -28.225908
v -31.943916 164.001160 -28.276207
v -33.142910 163.421356 -27.895271
v -27.153687 178.248535 -36.627319
v -31.939190 162.876923 -27.623779
v -30.835230 163.430267 -27.948303
v -28.354858 177.650452 -36.271858
v -39.097168 168.886032 -30.860291
v -35.502930 174.199066 -34.063114
v -36.709930 173.614792 -33.675674
v -34.301788 173.592712 -33.733635
v -14.028046 182.500671 -39.038734
v -11.638092 182.518829 -38.966202
v -37.904602 173.026810 -33.305511
v -37.905823 174.225632 -33.992741
v -33.108398 167.010345 -29.965979
v -36.703217 174.803894 -34.374355
v -12.857727 165.253937 -28.901709
v -11.666382 164.668503 -28.530090
v -11.702820 165.850861 -29.172737
v -25.782164 105.891449 5.453385
v -25.787552 107.015175 4.813701
v -41.209957 159.192123 -25.220829
v -48.939602 114.095146 0.644393
v -47.857971 114.654816 0.343971
v -48.940960 113.007210 1.276482
v -50.047256 113.550423 0.959082
v -47.848419 113.554764 0.959941
v -48.934132 111.912651 1.887318
v -50.035488 112.460526 1.582027
v -46.760670 114.119980 0.631643
v -47.849617 112.452217 1.576099
v -46.752663 113.006966 1.265916
v -47.854191 111.343025 2.196068
v -46.756248 111.908119 1.893945
v -45.652874 112.458481 1.570564
v -45.662323 111.362831 2.210591
v -40.064556 158.613571 -24.944010
v -42.317379 158.640427 -24.895208
v -46.764675 110.803894 2.536794
v -40.075993 159.742874 -25.589722
v -38.919491 158.022751 -24.665401
v 48.900574 166.604187 -29.182858
v -38.945385 159.161926 -25.287733
v 48.886505 167.749359 -29.873636
v 47.750580 166.003586 -28.843760
v 50.035553 167.175781 -29.546129
v 47.707916 167.158936 -29.550325
v 47.708344 168.316193 -30.251225
v 48.886963 168.884308 -30.572256
v 46.526031 167.692947 -29.944386
v 46.515320 166.534531 -29.265965
v 48.891296 170.014221 -31.233801
v 0.934998 183.127655 -38.955166
v 58.094910 173.387848 -33.227074
v 59.250000 172.820114 -32.888187
v -21.180420 171.769012 -32.826408
v -0.214020 183.725098 -39.343372
v -27.160645 179.428802 -37.307755
v -28.360840 178.836105 -36.958973
v -27.156921 180.621811 -37.997334
v -28.354675 180.038467 -37.649052
v -29.562134 178.240997 -36.596100
v -7.580858 143.764175 -16.289141
v -29.560669 179.441559 -37.287804
v -30.765961 178.855804 -36.915939
v -30.767548 177.647995 -36.223152
v -29.567108 177.033081 -35.898014
v -31.967682 178.269440 -36.541187
v -31.970978 177.054825 -35.845142
v -30.779938 176.435684 -35.512962
v -31.961945 179.474854 -37.245785
v -30.761749 180.061630 -37.615810
v -27.154419 181.816467 -38.703831
v -28.352631 181.222229 -38.349655
v -25.955963 180.003815 -37.651318
v -25.950714 181.210876 -38.363392
v -25.972290 178.811584 -36.958622
v -24.755280 180.593323 -38.005272
v -24.760742 179.396896 -37.287247
v -24.763397 181.781540 -38.688362
v -23.559296 179.993835 -37.645332
v -23.558746 181.191208 -38.342918
v -22.364014 180.585373 -37.983784
v -22.359131 179.392059 -37.299953
v -23.559845 178.793823 -36.952320
v -22.370270 181.785553 -38.670071
v -23.564545 182.382645 -39.041061
v -24.761780 178.200226 -36.596622
v -22.378357 178.187256 -36.585293
v -21.165894 179.990005 -37.633183
v -21.161224 181.189819 -38.326294
v -33.174133 177.674225 -36.157814
v -33.172119 176.463120 -35.472519
v -31.984955 175.848389 -35.135227
v -31.955292 180.671524 -37.940323
v -33.174744 180.079102 -37.548752
v -33.176147 178.886185 -36.862881
v -34.375763 179.486725 -37.176861
v -34.374451 180.693390 -37.870918
v -33.159485 181.284103 -38.264523
v -34.371094 181.897614 -38.587627
v -35.580597 181.304184 -38.198280
v -35.572144 180.105804 -37.500664
v -35.583221 178.900238 -36.786640
v -34.384766 178.278931 -36.479038
v -34.376801 177.086823 -35.788094
v -35.598724 177.689499 -36.091900
v -35.572784 182.491531 -38.903648
v -36.782654 181.911743 -38.518772
v -36.774414 180.713867 -37.837715
v -34.371643 183.064941 -39.273190
v -35.578857 183.683563 -39.604000
v -36.775726 183.106079 -39.241581
v -33.161407 183.652924 -39.649036
v -33.165833 182.462845 -38.950939
v -34.372711 184.248169 -39.962143
v -35.540680 184.887161 -40.334408
v -36.751434 184.307617 -39.947006
v -37.989868 182.529297 -38.844540
v -37.988403 181.326569 -38.134396
v -21.167175 178.793472 -36.942204
v -31.950256 181.867126 -38.650349
v -19.965515 180.591675 -37.973682
v -19.978088 179.393799 -37.268089
v -29.552704 180.631790 -37.987522
v -25.953461 182.415741 -39.061253
v 0.974060 180.719391 -37.488892
v 27.404938 181.927643 -38.180111
v -22.189638 122.912796 -4.359210
v -52.537422 138.049225 -12.954439
v -52.537647 136.931396 -12.327191
v -53.663960 138.613693 -13.252680
v -53.653786 137.499802 -12.641922
v -52.542248 139.164383 -13.589493
v -54.775593 138.057114 -12.938470
v -54.773586 139.177444 -13.588436
v -24.744202 182.976563 -39.391907
v -37.848087 156.342178 -23.650579
v -53.673557 139.733292 -13.907266
v -36.701828 156.888992 -24.016109
v -36.701393 155.744675 -23.358925
v -37.836666 157.476135 -24.323061
v -52.579128 140.290955 -14.226655
v -54.791901 140.298813 -14.230259
v -53.686050 140.854675 -14.543949
v -51.473423 140.844238 -14.557044
v -52.576950 141.408905 -14.876628
v -54.815392 141.411789 -14.865072
v -53.708549 141.972672 -15.167796
v -54.833340 142.530655 -15.505036
v -51.476395 141.959366 -15.209852
v -53.705635 143.087341 -15.823869
v -52.579128 142.517700 -15.521277
v -53.707069 144.202988 -16.447100
v -54.817352 143.646057 -16.137177
v -53.726265 145.321732 -17.059904
v -52.603180 143.647354 -16.140249
v -53.729927 146.425369 -17.737659
v -54.813721 144.757919 -16.773008
v -54.842770 145.869965 -17.412416
v -52.602047 144.753113 -16.763519
v -52.611263 145.869217 -17.411987
v -51.511822 146.420883 -17.740690
v -51.503597 145.306030 -17.094072
v -50.407703 146.973419 -18.072353
v -50.412174 145.858856 -17.423151
v -50.402988 144.750061 -16.788969
v -50.410980 148.091827 -18.692188
v -51.527973 147.535980 -18.376135
v -49.326729 146.418167 -17.753399
v -49.305801 147.533859 -18.385283
v -51.505146 144.196304 -16.465096
v -49.306797 148.646469 -19.031933
v -48.207394 146.968979 -18.090752
v -48.208965 148.083389 -18.726618
v -48.233551 145.863358 -17.438332
v -49.340916 145.301498 -17.121166
v -52.633163 146.989700 -18.038391
v -51.554611 148.661209 -18.996389
v -50.419147 149.206589 -19.341015
v -47.114120 148.626282 -19.060156
v -48.208950 149.188431 -19.359358
v -47.109612 147.516434 -18.428942
v -50.407555 143.624557 -16.168831
v -47.114811 149.740448 -19.683012
v -49.296482 144.181702 -16.490612
v -49.319145 149.746750 -19.663162
v -48.214104 150.294678 -19.990717
v -48.237511 144.731354 -16.808430
v -50.439732 150.307114 -19.977221
v -49.318157 150.859604 -20.300686
v -50.445564 151.415710 -20.619169
v -51.489395 143.072845 -15.851194
v -46.033657 148.066833 -18.752966
v -50.460125 152.535797 -21.265030
v -51.586338 151.987350 -20.929405
v -51.587502 150.867981 -20.276518
v -46.021015 149.186279 -19.383732
v -52.651848 148.090225 -18.686081
v -53.754795 147.538376 -18.364511
v -51.589779 149.745483 -19.635363
v -50.408985 142.519012 -15.533814
v -52.674019 149.206757 -19.308815
v -52.706383 150.311661 -19.953962
v -53.772648 148.647446 -18.997871
v -51.598392 153.104431 -21.586344
v -50.481953 153.660095 -21.904907
v -53.756954 149.747894 -19.644323
v -54.878056 149.204987 -19.304165
v -54.881737 148.092453 -18.682354
v -47.100563 146.399612 -17.781496
v -55.986744 148.645386 -18.997845
v -55.987362 147.540833 -18.362200
v -54.905807 146.995178 -18.031652
v -57.117870 149.200928 -19.323494
v -57.119942 148.088196 -18.680607
v -56.011440 146.432266 -17.732006
v -55.993004 149.762329 -19.635595
v -56.027199 145.321213 -17.104506
v -57.122997 145.880005 -17.408150
v -57.123871 146.991074 -18.038231
v -57.152802 144.769699 -16.773905
v -56.037895 144.212967 -16.456570
v -54.882412 150.312195 -19.954475
v -57.158516 143.674652 -16.150322
v -58.261784 144.224350 -16.462496
v -58.257839 145.320313 -17.092884
v -59.373489 144.760376 -16.789143
v -59.380085 145.876862 -17.412500
v -58.269131 146.436966 -17.720354
v -60.495777 146.430344 -17.746061
v -59.396610 146.989700 -18.046394
v -60.501614 145.324982 -17.099483
v -58.276505 147.551712 -18.365471
v -22.463999 105.360184 5.823672
v -21.346951 104.799782 6.137775
v -20.231905 104.244957 6.464223
v -21.339926 105.911316 5.491094
v -20.231567 105.363068 5.828451
v -20.216084 106.472588 5.181794
v -22.462221 106.473450 5.182110
v -21.339399 107.030357 4.861125
v -22.453896 107.589302 4.533927
v -23.567368 107.020828 4.839527
v -23.566542 105.899239 5.474009
v -23.559368 108.130257 4.200165
v -24.671036 107.568726 4.510080
v -24.660854 106.454750 5.139153
v -7.607189 150.595596 -20.260794
v 4.614502 171.738220 -32.073055
v 21.204794 122.781471 -3.795733
v 5.198740 136.350922 -11.817531
v 4.051230 136.904678 -12.156581
v -26.722023 151.080505 -20.789845
v -26.713886 152.194443 -21.449989
v -25.771708 104.776031 6.125763
v -41.152500 122.326904 -4.089799
v -12.132375 114.560204 0.555058
v -23.572510 183.572495 -39.736652
v -22.364838 182.978531 -39.380318
v -21.167450 183.574509 -39.719547
v -21.162140 182.378555 -39.012516
v -21.164001 184.770309 -40.427807
v -22.373962 184.164246 -40.075260
v -13.256602 114.003532 0.880150
v -19.956055 182.983673 -39.371216
v -19.960754 184.176392 -40.066662
v -19.963867 185.367371 -40.767151
v -22.376007 185.373230 -40.774551
v -21.175171 185.973038 -41.115540
v 42.228928 134.770813 -10.266393
v 42.239532 135.892059 -10.894095
v -28.300728 163.412323 -27.985472
v -29.480528 164.029419 -28.322882
v -46.751282 144.100784 -16.476620
v -45.639107 144.652283 -16.802786
v 6.407269 126.718330 -6.293500
v 7.545753 128.400452 -7.241422
v 6.420318 127.834557 -6.940854
v 6.408714 125.584175 -5.665602
v 5.304044 126.138557 -5.987621
v -3.871216 185.469177 -40.506203
v 5.305334 127.261017 -6.622813
v -1.429321 185.503418 -40.461601
v -2.645905 186.084625 -40.851460
v -25.532944 112.322884 1.790635
v -26.654091 112.870041 1.433132
v -26.656998 111.779457 2.080466
v -27.783951 113.406807 1.085363
v -27.764042 112.306511 1.731343
v -27.764492 111.207352 2.356627
v -26.663036 110.667641 2.695068
v -25.544567 111.234863 2.391452
v -28.878622 112.861679 1.404588
v -25.552797 110.127419 3.022356
v -26.675737 109.574409 3.338584
v -27.775848 110.110397 2.989624
v -24.430700 110.691734 2.701312
v -27.797251 109.012428 3.627463
v -26.675276 108.463524 3.959917
v -25.551323 109.021164 3.655955
v -24.432703 109.577118 3.355887
v -23.311808 110.133263 3.038167
v -23.312420 109.024590 3.684455
v -24.420317 108.464546 3.994443
v -23.304914 111.246094 2.398534
v -22.188675 109.581688 3.368489
v -22.188951 110.691055 2.720224
v -25.557991 107.914459 4.296622
v -22.183584 108.478912 4.019939
v -21.074978 109.037071 3.702804
v -21.077188 110.142220 3.057137
v -21.068287 111.248001 2.405864
v -22.188503 111.803596 2.092628
v -19.960629 110.696709 2.735550
v -19.963320 109.592598 3.382006
v -18.844286 111.253876 2.419265
v -18.844595 110.147110 3.066394
v -17.721199 111.810326 2.099931
v -19.961636 111.809082 2.101340
v -17.720913 110.697769 2.745204
v -18.837839 112.364952 1.778233
v -18.850786 109.035233 3.703460
v -19.967300 108.474236 4.018153
v -17.725910 109.592232 3.395902
v -16.591211 111.247551 2.418316
v -16.609974 110.146774 3.078513
v -17.736567 108.484436 4.025018
v -16.619322 109.041267 3.722195
v -18.853960 107.929016 4.349339
v -17.739344 107.377274 4.672878
v -16.621239 107.935295 4.357404
v -16.600004 112.368317 1.784638
v -15.506043 109.601959 3.399340
v -15.495912 108.488091 4.046840
v -24.431509 111.813652 2.080924
v -21.067535 112.365143 1.763576
v -28.872169 111.743591 2.031307
v -16.621277 106.813629 5.000475
v -15.502492 107.375633 4.685333
v -14.377727 107.932358 4.375454
v -14.381765 109.052872 3.735525
v -13.264772 108.493042 4.060501
v -13.265088 107.376823 4.697146
v -14.371585 106.817924 5.013762
v -12.148360 109.062943 3.759195
v -12.151222 107.940567 4.387467
v -13.257121 109.612831 3.424507
v -13.249796 106.272812 5.355662
v -14.361708 105.700165 5.652318
v -15.480079 106.254982 5.323187
v -12.160584 106.821983 5.030163
v -11.030262 107.381721 4.709829
v -11.033063 108.508156 4.081055
v -12.138780 110.179832 3.114357
v -11.033585 109.632980 3.460116
v -14.378381 110.164459 3.094773
v -13.257075 110.728935 2.787469
v -15.482142 105.142784 5.958393
v -14.370447 104.585167 6.285708
v -13.248666 105.148491 5.988897
v -9.891166 110.179596 3.108625
v -9.900755 109.059151 3.763271
v -13.251314 111.842010 2.128376
v -12.127906 111.285248 2.464512
v -11.019395 110.739067 2.785389
v -34.301788 167.618744 -30.283785
v -33.110931 168.203201 -30.649069
v -14.377821 111.279930 2.450049
v -31.347477 106.419876 5.111106
v -32.443607 104.761192 6.062466
v -32.452885 105.867233 5.424452
v -31.348043 107.530197 4.481468
v -32.443352 106.970947 4.783972
v -33.564732 106.421120 5.082757
v -33.567829 105.313728 5.727199
v 46.842289 145.804291 -16.632402
v -34.686920 104.759537 6.032506
v -33.574261 104.206314 6.352910
v -34.675671 105.871422 5.383959
v 33.339470 129.167786 -7.216337
v -8.633988 129.660645 -8.173160
v -9.768390 129.102676 -7.844137
v -56.823566 135.739944 -11.626426
v -55.735180 135.203903 -11.291013
v 18.805870 129.572235 -7.675982
v -32.447426 103.655609 6.690161
v -25.600399 148.286545 -19.157108
v 27.773102 126.264542 -5.658434
v 27.765884 127.390038 -6.285020
v 26.661640 125.697838 -5.358983
v 46.851627 139.185242 -12.814330
v 46.862240 138.078903 -12.173159
v -16.481579 122.360306 -3.983250
v -16.483685 123.468735 -4.639795
v -42.432510 139.672638 -14.001943
v -43.546944 140.237259 -14.306097
v -18.722389 141.245483 -14.994661
v -19.844540 141.797150 -15.331670
v -11.034897 106.264633 5.354136
v -9.918805 107.949852 4.414038
v -9.921041 106.827171 5.034584
v -35.569439 135.130920 -11.487679
v -28.354858 182.412613 -39.059925
v -29.571899 181.821671 -38.677986
v -30.716888 174.146240 -34.192215
v 54.851532 153.703293 -21.511673
v 2.474875 154.203598 -22.114416
v 3.613293 153.652084 -21.748106
v 2.461604 153.060562 -21.434488
v 4.756805 153.085876 -21.397139
v -22.442869 92.033966 13.514946
v -23.552227 91.476730 13.831600
v -22.445169 93.143715 12.873260
v 0.334750 137.624786 -12.607051
v 0.339113 136.491425 -11.980988
v -0.778720 135.909760 -11.688696
v 0.351869 138.742020 -13.251472
v 1.492626 137.052475 -12.283449
v 0.375936 135.346115 -11.328257
v -0.752791 134.777573 -11.014968
v -1.895264 135.334793 -11.360416
v 1.482430 135.920319 -11.645789
v 1.495334 138.191803 -12.910657
v -45.629509 103.570427 6.719966
v -31.175917 108.504936 3.907617
v -31.183319 109.619507 3.260041
v -60.129810 125.280571 -5.707870
v 54.758499 145.104187 -16.318354
v -61.245117 125.826515 -6.018188
v -53.453575 121.888016 -3.779876
v -52.341011 121.330589 -3.472400
v 28.836294 150.516159 -19.436867
v -12.132028 117.900391 -1.395104
v -11.012335 116.233955 -0.416057
v -11.007775 117.346596 -1.068169
v -11.009879 118.465469 -1.708173
v -11.003822 119.585777 -2.353450
v -12.126366 119.024162 -2.035823
v -9.883167 117.906174 -1.377736
v -9.878527 120.144035 -2.679807
v -13.249083 118.459404 -1.720755
v -13.244620 119.581795 -2.362936
v -12.119290 120.139603 -2.694614
v -9.875484 119.026085 -2.030237
v -11.005664 120.698402 -3.008149
v -13.232923 120.688095 -3.029290
v -12.119778 121.256538 -3.344484
v -9.889841 121.259941 -3.312516
v -8.757589 119.585487 -2.353885
v -8.765959 120.699211 -3.001160
v -9.876037 122.371178 -3.974815
v -11.005527 121.809258 -3.654272
v -8.761876 121.814857 -3.649452
v -8.756292 122.930511 -4.291346
v -9.869846 123.488762 -4.618807
v -10.989290 122.926170 -4.301125
v -7.636179 123.493935 -4.602316
v -7.651531 122.382355 -3.940308
v -8.753361 124.046516 -4.931562
v -7.627186 124.607140 -5.247270
v -7.641231 121.250687 -3.308838
v -6.522156 121.818199 -3.621462
v -6.525022 122.945053 -4.267123
v -6.515355 124.058479 -4.906997
v -12.103961 123.480644 -4.628355
v -10.987946 124.043449 -4.946898
v -12.110579 122.365570 -3.975425
v -13.229201 124.031639 -4.963919
v -13.226134 122.918365 -4.303032
v -12.107011 124.594986 -5.277813
v -9.858727 124.603088 -5.263375
v -10.984271 125.158279 -5.594737
v -6.507380 125.175049 -5.558605
v -5.389238 123.502258 -4.578260
v -5.396966 124.627541 -5.219650
v -8.757476 118.467911 -1.705564
v -11.011129 115.121941 0.236484
v -9.894113 115.682800 -0.086906
v -9.892994 116.790047 -0.741792
v -13.235258 121.800125 -3.658435
v -14.351692 124.590820 -5.284574
v -14.353319 123.471413 -4.638101
v -13.230222 125.152481 -5.603443
v -15.484711 124.028557 -4.961814
v -15.475266 122.910645 -4.314249
v -14.348948 122.353889 -3.986516
v -7.650456 120.146370 -2.659568
v -14.349483 121.240791 -3.328010
v -15.473782 121.803383 -3.643510
v -5.406510 122.388870 -3.937758
v -9.859814 125.722481 -5.913889
v -10.977807 126.272522 -6.244182
v -12.100830 125.707375 -5.923391
v -14.344754 125.714722 -5.915702
v -10.983738 127.392014 -6.895002
v -12.097663 126.824654 -6.578511
v -9.853376 126.824059 -6.591075
v -9.878897 127.951836 -7.213509
v -10.993049 128.517944 -7.538025
v -12.101804 127.950142 -7.220682
v -15.468714 125.150047 -5.605229
v -14.352956 120.131920 -2.698574
v -14.356150 119.021637 -2.043501
v -13.210307 127.386597 -6.896202
v -13.213346 126.265007 -6.241787
v -8.746800 125.163498 -5.583854
v -6.526277 120.698952 -2.965629
v -8.765955 117.348244 -1.052393
v -4.272823 124.069084 -4.882617
v -4.278433 122.945702 -4.246374
v -9.898334 114.576279 0.550550
v -8.777567 116.244476 -0.407204
v -4.284290 121.824234 -3.596473
v -3.161413 122.388878 -3.912158
v -3.162708 123.512993 -4.554809
v -7.651215 116.805809 -0.731746
v -2.037407 122.952499 -4.224541
v -2.032209 121.835205 -3.565857
v -3.168088 121.272652 -3.255705
v -2.023730 124.069916 -4.869924
v -0.886828 122.388954 -3.887245
v -3.160742 120.147308 -2.622632
v -4.281707 120.698097 -2.959785
v -2.027557 120.709564 -2.939533
v -0.889264 123.513390 -4.532444
v -0.900492 121.266479 -3.245924
v -8.778570 115.125580 0.244465
v -7.650952 115.689789 -0.070334
v -7.636345 114.554192 0.582485
v -8.770177 113.989487 0.894507
v -7.630168 113.433769 1.225470
v -6.507470 113.996361 0.908318
v -6.512077 115.123360 0.277100
v -6.521177 116.254021 -0.389006
v -5.384597 115.678551 -0.058932
v -5.390933 114.562325 0.596489
v -5.389768 116.803856 -0.710260
v -6.519248 117.361610 -1.047877
v -4.254801 116.236038 -0.373684
v -4.255640 115.121948 0.278456
v -4.248333 117.359238 -1.010375
v -3.129700 115.684303 -0.034115
v -3.123459 116.805595 -0.681636
v -4.258176 113.999809 0.925782
v -3.132011 114.562729 0.602833
v -1.994239 115.125206 0.300260
v -5.387809 117.919304 -1.369133
v -1.989270 113.996544 0.939337
v -3.123175 113.433990 1.249826
v -5.377437 113.439804 1.236737
v -6.492241 112.871696 1.554812
v -5.368558 112.316437 1.877833
v -4.256212 112.884407 1.568146
v -0.846403 113.435234 1.272532
v -3.119138 112.322060 1.907998
v -4.243237 111.763252 2.215083
v 0.290959 113.991203 0.953085
v -1.987342 112.866417 1.577556
v -1.986778 111.752808 2.232084
v -3.096834 111.193069 2.550758
v 0.290247 112.863777 1.594834
v -0.848375 112.300880 1.910411
v -0.824649 114.554459 0.642900
v -0.851546 111.188194 2.564334
v -1.969680 110.623390 2.881670
v 1.411893 113.411354 1.274075
v 1.413857 112.301193 1.927366
v 0.314084 111.743439 2.254783
v 0.326305 110.617088 2.900000
v 1.440470 111.176689 2.573529
v -4.230598 118.461823 -1.667346
v -3.114559 117.917664 -1.343585
v -0.840676 110.059135 3.207193
v -9.897825 113.430725 1.210132
v -8.771671 112.871376 1.547924
v -5.370855 111.194855 2.516497
v -6.486764 111.751068 2.201907
v 2.545712 113.960625 0.960997
v 1.424964 114.525742 0.644834
v 2.540439 112.847229 1.603081
v -3.085963 110.086853 3.207602
v -4.207073 110.629883 2.857093
v 1.448668 110.053947 3.222253
v 2.572902 110.618240 2.907514
v 2.574169 111.733566 2.264784
v 0.339805 109.485138 3.540978
v 1.464189 108.930908 3.878783
v 3.711833 111.173058 2.592794
v 3.712152 112.292549 1.940117
v 2.578835 109.489235 3.554028
v -1.953858 109.503822 3.539541
v 3.705833 110.050514 3.237140
v -3.157162 124.633263 -5.199539
v -0.818115 115.662140 -0.024527
v 0.302156 115.111862 0.315861
v -4.266292 125.180763 -5.531642
v -7.642712 117.918350 -1.372096
v -6.512566 118.475174 -1.698892
v -1.981848 116.239006 -0.352714
v 4.845313 110.603615 2.918130
v 4.855639 111.738220 2.293679
v 33.377316 177.722763 -35.760284
v -39.095337 173.646133 -33.621326
v -37.894684 175.430771 -34.694427
v -39.082550 174.840271 -34.322987
v -40.282043 174.260132 -33.943951
v -36.699097 176.006073 -35.066299
v -40.276459 173.067871 -33.274933
v -41.472595 173.685776 -33.575008
v -35.486908 176.585571 -35.466141
v -35.506409 175.382568 -34.742264
v -41.474792 172.500061 -32.902626
v -42.633789 174.287292 -33.923161
v -41.445160 174.864166 -34.286884
v -37.894775 176.623779 -35.384987
v -36.700226 177.198029 -35.756416
v -40.263916 175.458054 -34.651161
v -37.893829 177.811905 -36.092110
v -36.707520 178.390228 -36.449532
v -39.071899 176.040619 -35.015617
v -41.465363 176.049286 -34.976971
v -40.266693 176.641006 -35.352818
v -42.660065 173.104233 -33.225437
v -42.657654 171.920944 -32.547428
v -41.475861 171.319382 -32.219215
v -40.285980 171.897629 -32.585449
v -39.082764 177.241592 -35.723488
v -39.100922 172.454010 -32.934738
v -36.688599 179.582733 -37.165264
v -37.886200 178.997116 -36.796272
v -41.457703 177.236588 -35.687607
v -40.265869 177.824081 -36.053200
v -39.070892 178.400131 -36.425838
v 53.301842 157.421204 -23.756445
v 54.453026 157.998474 -24.088951
v -41.455658 178.423187 -36.385143
v -40.267517 179.008942 -36.747776
v 3.707686 108.926994 3.885343
v 2.592264 108.366562 4.204526
v 1.505523 134.794937 -10.987550
v 2.603791 107.243645 4.857436
v 2.626057 135.361740 -11.295576
v 1.485923 107.799400 4.528971
v 2.668363 134.234879 -10.633245
v 3.722549 107.797096 4.528545
v 1.522837 133.660080 -10.341766
v 2.690840 133.094009 -9.999435
v 3.814244 133.665451 -10.305040
v 3.814464 134.790268 -10.952752
v 1.571632 132.519806 -9.683848
v 2.704834 131.968369 -9.346250
v 3.821867 132.541458 -9.646813
v 0.374064 134.220917 -10.668657
v 1.585691 131.394363 -9.031225
v 2.705436 130.845444 -8.694229
v 0.392954 133.086685 -10.026051
v -0.735118 133.634094 -10.375410
v 1.601207 130.263916 -8.386538
v 2.725216 129.706955 -8.052916
v 3.845113 130.277969 -8.350964
v 3.840785 131.409821 -8.987761
v 0.507876 130.815063 -8.711794
v 0.499993 129.685638 -8.073370
v 1.624601 129.132065 -7.735001
v 3.861532 129.141891 -7.719926
v 2.745167 128.575226 -7.403827
v 4.971334 130.840881 -8.660955
v 4.968893 129.714981 -8.022085
v 3.881211 128.011795 -7.075344
v 4.984941 128.579910 -7.376266
v 6.096327 130.275864 -8.320783
v 6.093922 129.145142 -7.705225
v 0.518935 128.557632 -7.421906
v 1.640755 128.002060 -7.082220
v -0.694642 132.510498 -9.711020
v 0.525542 127.429375 -6.781915
v -0.602629 127.981392 -7.118371
v -0.607841 129.110626 -7.751180
v 0.430963 131.950455 -9.377651
v 1.652424 126.874191 -6.442275
v 2.773726 127.439720 -6.745371
v 2.788513 126.310234 -6.107441
v 1.662660 125.743462 -5.801874
v 0.542827 126.299217 -6.132957
v 3.901194 126.876152 -6.400658
v 0.548353 125.167938 -5.484654
v 1.671502 124.609093 -5.157990
v 2.804037 125.182068 -5.464972
v 0.561107 124.035629 -4.843192
v -0.553149 124.595337 -5.162993
v -0.564585 125.714867 -5.818463
v -0.576990 126.848862 -6.466885
v -1.677111 125.149803 -5.486681
v -1.679054 126.268051 -6.144353
v 3.919787 125.748207 -5.774237
v -0.624586 130.232529 -8.393938
v -1.731130 129.660477 -8.091804
v -1.729899 128.535446 -7.446755
v -1.734487 127.416351 -6.787811
v -2.832939 129.087799 -7.775726
v -2.842504 127.964600 -7.129691
v -3.951527 129.638184 -8.110753
v -2.830540 130.198242 -8.430901
v -3.953043 128.519379 -7.458721
v -3.956692 127.391006 -6.814098
v -2.830043 126.836334 -6.475580
v -5.087696 129.075745 -7.788794
v -3.963306 126.267761 -6.151856
v -5.089970 126.822853 -6.492209
v -5.082624 127.937263 -7.155160
v -2.830052 125.713608 -5.829621
v -3.948833 130.758575 -8.761629
v -5.084624 130.194519 -8.441319
v -6.222721 128.500793 -7.477280
v -6.215622 127.373528 -6.825821
v -0.613727 131.349289 -9.048355
v -1.744416 130.777435 -8.744276
v -7.338148 127.927780 -7.155207
v -7.329019 126.803711 -6.519964
v -6.217889 126.249527 -6.183944
v -1.798080 133.049896 -10.056525
v -1.789904 131.934021 -9.393250
v 4.851070 107.233543 4.861635
v 4.848862 108.349876 4.222364
v 3.738155 106.675995 5.176939
v 5.976503 107.782471 4.542967
v 4.856364 109.455833 3.585938
v 5.989727 108.897453 3.913516
v 5.988904 106.656143 5.188241
v 7.109244 107.218323 4.875413
v 7.100827 108.339478 4.239566
v 7.121879 109.450844 3.602489
v 8.234632 107.774628 4.570446
v 8.233421 108.892517 3.931450
v 7.129721 110.565880 2.964150
v 8.248174 109.999138 3.287228
v 9.360371 108.328865 4.263083
v 9.360889 109.449936 3.625474
v 8.245479 106.643074 5.206502
v 9.367352 107.211838 4.901057
v 10.481355 108.880135 3.952040
v 10.492093 107.767700 4.593385
v 9.378384 106.086464 5.539612
v 10.486831 106.655869 5.244777
v 11.618310 108.314163 4.277543
v 11.624622 107.206406 4.922153
v 6.016763 109.991875 3.271667
v 9.375764 110.550728 2.973324
v 10.488566 110.000275 3.307793
v 11.610995 106.091629 5.570222
v 10.496549 105.525276 5.871316
v 7.135064 111.675507 2.328330
v 6.029131 111.113243 2.644026
v 8.256204 111.117950 2.648184
v 11.602318 109.428627 3.639636
v 12.743823 108.872185 3.976804
v 12.748308 107.750931 4.608603
v 8.261819 105.524277 5.861328
v 7.152306 106.082893 5.541976
v 12.731925 109.987953 3.355169
v 11.616024 110.538193 3.005681
v 12.759002 106.642456 5.253209
v 12.739351 105.533905 5.903543
v 11.621608 104.963394 6.201806
v 4.870004 106.120598 5.513011
v 10.518239 111.085854 2.681328
v 11.632621 111.647728 2.381273
v 12.736979 111.091194 2.699734
v 13.869053 107.196419 4.957726
v 13.876727 108.306511 4.308525
v 6.317046 135.798706 -11.499233
v 2.626611 136.476852 -11.938748
v -16.482855 124.584244 -5.286434
v 7.511043 129.556229 -7.889547
v -44.589626 134.067917 -10.757530
v 53.529472 144.636093 -16.035046
v -50.267788 141.378799 -14.875813
v -20.219467 103.133896 7.120137
v -5.388681 119.043884 -2.008346
v -19.106771 103.697708 6.818551
v -19.102129 102.586113 7.454911
v -20.215858 102.026360 7.766766
v -19.092489 101.474075 8.099323
v -17.984245 102.030785 7.778408
v -17.984806 103.145447 7.143202
v -20.220634 100.909485 8.408232
v -16.873882 102.587997 7.459286
v -16.871834 101.471031 8.101370
v -17.971712 100.912941 8.418653
v -27.747349 151.244110 -20.885250
v -27.741388 152.358795 -21.541571
v -41.196697 160.312820 -25.875744
v -42.323399 159.762253 -25.529350
v -42.185085 135.147812 -11.412364
v -41.194321 161.436462 -26.534449
v -42.308487 160.883987 -26.196499
v -40.079353 161.987167 -26.869284
v -40.085964 160.864868 -26.224897
v -42.314869 162.009354 -26.827126
v -41.196026 162.558716 -27.166439
v -38.943512 162.528030 -27.227198
v -40.074379 163.115250 -27.516859
v -38.949253 161.396561 -26.584438
v -43.440189 161.443863 -26.492659
v -43.434090 162.574692 -27.126785
v -42.299248 163.127380 -27.477993
v -41.190857 163.679428 -27.805962
v -40.071224 164.223541 -28.152344
v -41.202026 164.800629 -28.445057
v -42.307541 164.246689 -28.125366
v -41.192902 165.978104 -29.135923
v -42.379242 165.395233 -28.771063
v -40.019897 165.384186 -28.802996
v -38.831360 164.783920 -28.483366
v 66.592064 159.022263 -24.822630
v -42.378326 166.581390 -29.454067
v -43.551666 164.822449 -28.423161
v -43.558929 166.000824 -29.092346
v 4.644745 170.611984 -31.412853
v 66.516953 154.445267 -22.131670
v 9.401297 104.957260 6.195636
v 10.516293 104.406120 6.524065
v -14.327394 126.817581 -6.574238
v 72.451721 156.118698 -23.130156
v 72.451912 154.974670 -22.445982
v 72.479317 157.247574 -23.806688
v 73.623306 155.544754 -22.783461
v 73.632683 156.677689 -23.474802
v 74.786362 156.109711 -23.110241
v 74.780785 154.966782 -22.443333
v 73.625862 154.394043 -22.116549
v 72.465271 153.824982 -21.777254
v 74.726425 153.842545 -21.786331
v 75.957253 156.672043 -23.449814
v 73.635590 153.294937 -21.465597
v 75.977928 157.807068 -24.120996
v 74.832565 157.235657 -23.790749
v 75.824234 154.369049 -22.109463
v 73.707909 157.797073 -24.124342
v 74.862946 158.368362 -24.457819
v 75.975761 155.529831 -22.746456
v 77.142807 157.237961 -23.732876
v 77.130447 156.096893 -23.100111
v 75.816902 153.282059 -21.466349
v 74.731125 152.744263 -21.148996
v 72.544922 152.743576 -21.129440
v 73.643394 152.198761 -20.811138
v 71.455421 152.188858 -20.803169
v 72.551300 151.640930 -20.481909
v 71.461235 153.275696 -21.445333
v 70.380928 151.629654 -20.472021
v 71.469627 151.086395 -20.162197
v 70.375458 152.720871 -21.120817
v 74.744919 151.636871 -20.487968
v 73.667809 151.115158 -20.114782
v 14.200065 128.471481 -7.178957
v 59.095779 139.655869 -13.139294
v 57.988014 139.104950 -12.834875
v 47.921505 139.724716 -13.121331
v -55.933250 143.098663 -15.813133
v -0.800381 116.763931 -0.656102
v 0.302829 116.210663 -0.346012
v -47.116592 145.295761 -17.130423
v -14.261642 134.792511 -11.200109
v -12.038409 134.810532 -11.188034
v 1.690903 123.473587 -4.506597
v 2.806642 124.042839 -4.825422
v 1.697423 122.344917 -3.860178
v 0.587541 122.905128 -4.185623
v 3.928428 124.605637 -5.130658
v 3.929071 123.490578 -4.482835
v 2.791290 122.926590 -4.192615
v 2.786989 121.805977 -3.543296
v 3.904234 122.383469 -3.848034
v 5.061716 124.053574 -4.796860
v -47.975269 155.830551 -23.181973
v -46.864151 155.271683 -22.874147
v 5.055227 122.933769 -4.142800
v -47.963665 156.932861 -23.825527
v -49.067730 156.382858 -23.505856
v -49.093731 155.281784 -22.847881
v -46.862637 156.377716 -23.510048
v -15.226318 181.907837 -38.715076
v 52.226074 158.037399 -24.084448
v -23.343811 152.779068 -21.753677
v 27.789461 128.509064 -6.902968
v 28.903139 127.952011 -6.586320
v 28.903526 126.830116 -5.958720
v 28.925358 129.071442 -7.208712
v 30.036592 126.269165 -5.627565
v 28.918505 125.705284 -5.325174
v 30.036701 127.397850 -6.250545
v -44.614090 135.203125 -11.426703
v 31.168358 126.832031 -5.927150
v 31.161648 127.963737 -6.544796
v 30.045864 128.515213 -6.884099
v -43.496212 134.634750 -11.119156
v -43.502346 135.750687 -11.758470
v 31.188139 125.712242 -5.306627
v 32.296276 126.277245 -5.594191
v 32.294460 127.395569 -6.198425
v 33.424896 126.844955 -5.882633
v 33.423496 125.711891 -5.270204
v 32.304829 125.138550 -4.982631
v 33.446564 124.577652 -4.643316
v 34.554298 125.145966 -4.941955
v 34.543785 126.275528 -5.564099
v 34.583485 124.017685 -4.310854
v 33.471344 123.438278 -4.027437
v 32.358067 123.999039 -4.338558
v 33.496445 122.305939 -3.378893
v 32.378334 122.863548 -3.699941
v 34.622292 121.742310 -3.054199
v 34.618839 122.878471 -3.683452
v 33.519070 121.177559 -2.756481
v 35.744560 122.320595 -3.351259
v 35.740368 123.427711 -3.989769
v 32.409195 121.737625 -3.067209
v 30.095701 125.141014 -4.996685
v 31.204569 124.584457 -4.677998
v 34.636597 120.617882 -2.443817
v 35.746006 121.181641 -2.726610
v 31.219004 123.459106 -4.042814
v 30.113327 124.014969 -4.361418
v 31.234833 122.339645 -3.394976
v 30.115974 122.885834 -3.735184
v 36.852123 120.618141 -2.405489
v 35.755138 120.063095 -2.109636
v 36.869957 121.732422 -3.022205
v 36.872128 123.995857 -4.259160
v 36.864098 122.866257 -3.657632
v 37.992199 122.286110 -3.332080
v 38.000977 121.179703 -2.686738
v 35.765385 124.544754 -4.592577
v 39.141064 121.735352 -3.009125
v 39.128082 120.608986 -2.377780
v 38.015022 120.043938 -2.075697
v 29.009010 123.437073 -4.059746
v 29.011141 124.559547 -4.683101
v 36.868359 119.506813 -1.788404
v 27.921110 125.113503 -5.002236
v 27.904425 123.985748 -4.397520
v 37.996441 118.969261 -1.444646
v 36.883713 118.389572 -1.151977
v 35.788605 118.935371 -1.474366
v 27.908386 122.859787 -3.753693
v 29.016338 122.308815 -3.423628
v 31.180550 129.064407 -7.179237
v 35.668110 125.702827 -5.241403
v 32.279911 128.502289 -6.867510
v 30.058691 129.631256 -7.511177
v 30.019991 130.810226 -8.174826
v 37.997711 123.430595 -3.944400
v -44.556389 101.914833 7.648437
v 39.131599 123.987129 -4.255181
v 39.125275 122.867134 -3.644268
v 38.015648 124.547050 -4.567949
v 40.265747 124.553375 -4.541930
v 40.252102 123.426208 -3.943258
v 40.277946 125.668427 -5.182555
v 39.170002 125.097542 -4.874072
v 41.386055 123.982361 -4.244590
v 41.398663 125.114418 -4.848380
v 41.414558 122.863113 -3.618863
v 42.509617 123.428642 -3.904295
v 40.287121 122.301033 -3.340245
v 42.504948 124.540009 -4.535841
v -17.737162 106.263252 5.311584
v -18.846758 106.816711 4.990218
v -32.456219 102.553246 7.331709
v -15.479858 120.688995 -3.006523
v -16.596134 121.250351 -3.332412
v -15.479125 119.565460 -2.379895
v -34.477234 157.999405 -24.716627
v -9.891850 112.305382 1.861616
v -35.604683 158.572418 -25.020048
v -7.645565 112.310692 1.877950
v -11.003309 112.864090 1.541379
v -10.998812 111.752892 2.195020
v -9.892873 111.196190 2.520535
v -35.605465 157.437668 -24.376633
v -34.475971 156.859146 -24.079481
v -8.775179 111.751389 2.194432
v -3.070760 108.968544 3.854393
v -4.201354 109.517754 3.515205
v 36.256451 156.048157 -22.691349
v -32.402870 100.278450 8.653101
v -61.611256 145.880692 -17.435577
v -60.510540 144.221405 -16.461245
v -61.600327 144.759872 -16.810961
v -62.720512 145.332596 -17.126307
v -62.720226 146.430374 -17.770483
v -61.624504 146.988678 -18.070248
v -62.742355 147.550323 -18.397190
v -63.849998 146.997696 -18.078840
v -63.849926 145.882492 -17.438007
v -61.659218 148.109406 -18.711432
v -63.862274 148.112915 -18.721729
v -62.758308 148.668243 -19.034397
v 70.155060 160.697342 -25.835812
v -14.368716 117.904617 -1.384748
v -2.828335 131.309509 -9.074002
v 56.954895 173.976151 -33.582554
v 55.795990 173.388062 -33.250195
v 54.657013 172.789963 -32.904575
v 55.800323 174.540253 -33.900455
v 54.645630 173.944595 -33.583664
v 53.508240 173.352661 -33.228611
v 53.490356 174.508179 -33.919262
v 52.348083 173.929031 -33.565170
v 52.347748 172.784912 -32.893818
v 53.511169 172.204102 -32.550915
v 54.643433 175.088242 -34.243759
v 51.193176 172.207382 -32.539497
v 52.347382 171.622772 -32.205261
v 51.191467 173.358353 -33.230778
v 55.806610 175.671112 -34.572418
v 53.488251 175.647018 -34.583591
v 54.654053 176.239410 -34.908199
v 52.348999 175.072784 -34.238224
v 51.188416 174.497131 -33.907536
v 50.036438 171.628586 -32.200890
v 50.027374 172.784607 -32.890133
v 48.883850 172.201508 -32.525810
v 48.896881 171.034790 -31.834591
v 50.041351 170.468048 -31.524857
v 48.886627 173.349792 -33.212006
v 47.693512 172.756516 -32.924572
v 47.707489 171.593735 -32.206760
v 51.194946 171.044418 -31.864058
v 46.542694 172.132431 -32.564350
v 46.532104 170.962173 -31.886585
v 47.713470 170.403778 -31.497379
v 52.346741 170.458664 -31.536861
v 55.808258 176.814880 -35.242950
v 56.971527 175.084015 -34.217186
v 56.974854 176.231018 -34.885002
v 55.792938 177.968094 -35.920586
v 54.648621 177.376434 -35.588261
v 56.957520 177.390167 -35.564808
v 58.101379 176.800232 -35.228935
v 53.494263 177.937592 -35.924461
v 53.503784 176.774536 -35.240868
v 52.335907 177.346420 -35.581715
v 54.659912 178.503998 -36.251648
v 52.334503 178.503754 -36.261864
v 53.496490 179.083038 -36.597103
v 58.132965 175.640259 -34.541756
v 54.662750 179.650253 -36.923496
v 52.335022 179.652603 -36.937817
v 53.498718 180.229736 -37.269493
v 55.836456 180.217773 -37.233665
v 55.831360 179.062225 -36.570679
v 53.492004 181.380447 -37.951687
v 52.334076 180.789795 -37.617168
v 54.666962 180.803391 -37.583565
v 55.826569 181.370728 -37.925465
v 51.174225 179.076248 -36.599491
v 51.171570 177.915802 -35.921921
v 53.522400 171.043121 -31.861029
v 51.167053 180.215317 -37.289368
v 56.957489 178.527176 -36.243748
v 58.120392 177.952881 -35.896572
v 50.049744 173.927277 -33.560268
v 47.694946 173.911774 -33.609829
v 58.124084 179.090164 -36.564194
v 50.050537 175.067871 -34.245281
v 48.888977 174.494354 -33.898556
v 59.282959 177.366974 -35.549057
v 59.277557 178.515289 -36.234379
v 47.683563 175.084732 -34.305733
v 46.548584 173.265457 -33.272469
v 46.460724 174.438934 -34.105885
v -18.726204 142.358948 -15.651382
v -50.079628 121.306244 -3.453178
v -35.525242 163.456711 -27.853699
v -36.706009 164.067657 -28.191698
v 36.885681 180.626160 -37.564682
v 38.088745 181.211258 -37.861984
v 38.070435 180.036880 -37.202038
v -43.435871 153.600113 -21.943041
v 36.626987 145.519226 -16.429077
v 8.194061 185.511185 -40.319424
v -8.637920 128.545181 -7.517784
v 8.203827 186.701416 -41.055393
v -38.946278 163.666153 -27.865816
v -37.821503 161.932663 -26.924467
v -37.811172 163.074661 -27.578606
v -37.832008 164.207474 -28.203211
v -36.699955 162.489746 -27.279140
v -37.826805 160.815796 -26.254656
v -36.698109 161.361404 -26.609667
v -36.702911 160.241623 -25.948456
v -38.955151 160.258240 -25.906174
v -37.823067 159.688293 -25.609894
v -35.571495 160.782318 -26.305719
v -35.575195 159.647659 -25.661060
v -36.715828 159.113815 -25.299273
v -37.837368 158.560684 -24.958475
v -35.571884 161.908081 -26.956017
v -36.715710 157.985001 -24.654367
v -34.440277 161.320328 -26.658533
v -34.452763 162.453461 -27.300848
v -33.317268 161.873077 -27.004536
v 52.383610 139.704193 -13.121220
v 12.754113 104.410049 6.539132
v 13.857962 106.084152 5.578563
v 52.391888 138.600647 -12.466189
v 53.496563 139.152588 -12.784554
v 53.519306 140.254929 -13.399471
v 52.403561 137.477905 -11.840953
v 51.296318 138.038025 -12.146862
v 53.510220 138.036453 -12.154361
v 51.304768 136.931259 -11.514715
v 50.208588 137.485016 -11.822504
v 54.626778 138.581360 -12.460470
v 54.629616 137.476288 -11.839452
v 50.222748 136.391647 -11.181506
v 49.115494 136.935516 -11.509356
v 49.129089 138.032333 -12.131879
v 53.527164 136.926315 -11.520731
v 13.858862 104.972145 6.218085
v 52.435696 136.370712 -11.201528
v 53.547874 135.814072 -10.879966
v 54.647659 136.363449 -11.203195
v 9.397450 111.660156 2.342445
v 54.664879 135.260071 -10.559129
v 55.765820 135.805435 -10.882360
v 55.765842 136.906342 -11.516367
v 55.783909 134.700470 -10.224235
v 54.686096 134.156723 -9.901198
v 53.579117 134.705368 -10.231760
v 56.890160 134.138641 -9.908627
v 56.892799 135.232178 -10.547463
v 55.789768 133.599411 -9.581551
v 57.995560 135.763000 -10.867639
v 58.006336 134.670929 -10.226476
v 56.895279 133.038651 -9.267807
v 55.795776 132.496246 -8.956156
v 54.702393 133.050751 -9.266390
v 57.997410 133.571609 -9.592239
v 58.003143 132.481628 -8.950329
v 56.908276 131.933014 -8.637522
v 58.017792 131.375671 -8.324217
v 59.119606 131.921890 -8.631208
v 59.116539 133.026779 -9.258712
v 56.898804 136.316254 -11.186101
v 55.809822 131.364868 -8.327921
v 56.918579 130.815918 -8.008882
v 60.226955 131.369232 -8.311699
v 60.241074 132.465469 -8.921807
v 59.138390 130.818741 -8.003402
v 61.342514 131.896164 -8.633014
v 61.355419 133.001999 -9.267739
v 60.253418 133.549973 -9.583782
v 60.244167 130.264435 -7.692760
v 59.153877 129.715286 -7.375894
v 58.064266 130.261002 -7.686801
v 61.375729 134.095428 -9.890671
v 59.168247 134.091888 -9.894796
v 60.273563 134.639069 -10.215250
v 53.624443 132.491974 -8.961406
v 54.716488 131.941666 -8.646587
v 53.619164 133.589188 -9.588785
v 56.982994 129.701782 -7.370642
v 58.078762 129.160812 -7.047405
v 58.093342 128.057434 -6.419116
v 55.835758 130.257614 -7.680967
v 59.180500 128.600815 -6.741780
v 56.992077 128.601364 -6.739458
v 54.752495 129.695007 -7.370586
v 54.748684 130.802353 -7.985919
v 55.850941 129.145523 -7.055670
v 57.012150 127.497009 -6.104084
v 55.914856 128.040176 -6.431357
v 55.940548 126.934639 -5.797830
v 57.024887 126.382919 -5.490495
v 58.117889 126.936996 -5.798217
v 55.938671 125.818611 -5.184868
v 57.041100 125.272591 -4.864583
v 58.130135 125.831627 -5.166822
v 59.217484 127.482063 -6.100208
v 59.222469 126.385597 -5.476583
v 59.217266 125.280067 -4.866748
v 58.139809 124.741356 -4.555832
v 60.306629 124.725456 -4.562839
v 60.314854 125.827919 -5.160598
v 59.228622 124.179832 -4.236712
v 60.308754 128.017746 -6.418366
v 60.310863 126.925552 -5.796659
v 61.410194 126.373802 -5.472420
v 61.419849 127.467361 -6.095416
v 62.512508 128.014175 -6.411220
v 62.528095 126.913803 -5.776759
v 61.430172 128.566223 -6.711266
v 61.415970 125.267006 -4.847638
v 62.512096 125.818459 -5.158329
v 63.628372 126.355316 -5.474770
v 63.633770 127.453178 -6.108697
v 60.252712 129.165573 -7.059848
v 52.550678 133.031265 -9.278659
v 52.551098 131.934540 -8.644978
v 51.477890 132.474686 -8.959393
v 51.470100 131.371445 -8.328351
v 52.564255 130.823807 -8.011901
v 53.659363 131.375931 -8.329148
v 50.377644 130.811203 -8.009476
v 50.396477 131.919617 -8.624927
v 51.481213 130.260239 -7.702021
v 51.479286 133.575180 -9.585907
v 52.571087 134.127014 -9.902379
v 53.676781 130.268997 -7.694189
v 50.405022 133.017868 -9.277499
v 62.466206 132.439804 -8.963940
v 62.468582 133.541306 -9.581019
v 54.783428 128.588593 -6.732512
v 62.480743 134.630768 -10.209968
v 63.573776 134.080505 -9.889839
v 63.573853 132.982376 -9.275872
v 62.471218 131.334717 -8.339030
v 63.570236 131.884613 -8.648756
v 64.673347 133.513046 -9.593701
v 64.681244 132.417816 -8.963941
v 63.578320 130.776733 -8.021434
v 64.689529 131.327316 -8.314082
v 65.779617 132.961426 -9.257195
v 65.791031 131.861404 -8.643697
v 58.007961 136.844940 -11.505759
v 59.098679 135.210861 -10.547696
v 59.092438 136.294235 -11.193489
v 52.578518 129.711807 -7.373683
v 61.327518 130.804520 -8.007909
v 61.428345 124.163490 -4.217032
v 61.341698 129.705307 -7.377892
v 62.428871 130.241928 -7.690599
v 62.519955 124.711510 -4.534422
v 62.527222 129.098663 -7.030084
v 63.618599 128.545639 -6.724841
v 51.506874 134.675858 -10.198737
v 50.400856 134.117294 -9.893843
v -17.630951 181.891266 -38.717888
v -18.838654 181.284790 -38.372120
v -18.842346 180.084869 -37.668999
v -20.037964 181.876740 -38.726677
v -18.825714 182.483307 -39.081600
v 0.989105 181.934631 -38.219040
v 7.522398 125.036377 -5.319315
v -23.305107 112.358360 1.763962
v -37.945290 97.497711 10.222868
v -39.032463 98.046257 9.905954
v -21.157471 187.176239 -41.821194
v -28.022722 89.274635 15.045781
v -26.927359 89.839111 14.751745
v -29.130697 89.823242 14.742659
v 59.245239 167.098251 -29.559336
v 59.247742 165.967194 -28.882923
v 60.402161 167.648712 -29.874493
v 60.401947 166.512558 -29.211931
v 60.396698 165.390350 -28.542429
v 59.243408 164.815674 -28.208609
v 61.565979 167.075775 -29.529943
v 61.562500 165.946442 -28.865091
v 61.542786 164.818726 -28.202915
v 60.378937 164.244888 -27.874840
v 59.267944 163.655807 -27.552044
v 60.398079 163.096130 -27.189161
v 61.554317 163.655716 -27.576698
v 58.129761 164.225616 -27.821756
v 62.692871 164.228806 -27.862835
v 62.692627 165.360764 -28.527681
v 62.714581 163.078873 -27.213673
v 63.834129 164.784195 -28.204609
v 63.861923 163.637680 -27.574125
v 61.549469 168.216064 -30.196581
v -43.444256 147.989960 -18.727562
v -42.329956 147.415665 -18.423830
v -44.574268 148.554337 -19.052458
v -44.574162 147.433365 -18.403042
v -43.441135 146.859283 -18.096216
v -45.707798 146.875977 -18.076231
v -44.588627 146.307709 -17.767883
v -51.134033 113.012260 1.262728
v -51.146896 111.915611 1.899046
v -50.038815 111.361366 2.206306
v -51.145470 110.814781 2.525250
v -45.684074 150.247314 -20.005863
v -50.044376 110.260284 2.840829
v -48.928478 110.806168 2.509134
v -48.949326 109.712883 3.154984
v -50.048889 109.161789 3.466220
v -51.150803 109.715363 3.154383
v -48.957535 108.620049 3.790492
v -47.851589 109.162865 3.471858
v -47.877209 110.277397 2.872222
v -47.860073 108.073227 4.105696
v -48.965710 107.527618 4.425745
v -50.070328 108.083008 4.108987
v -47.865330 106.974724 4.748764
v -46.765106 107.527267 4.429061
v -46.765919 108.631630 3.789139
v -48.975147 106.429031 5.058724
v -47.863152 105.863319 5.363933
v -46.784245 106.432297 5.067706
v -46.758518 109.719978 3.178229
v -51.172684 108.621727 3.795487
v -50.077282 106.981758 4.738973
v -45.657814 109.178177 3.468258
v -45.670334 108.087639 4.087031
v -45.644653 110.265587 2.846478
v -46.778095 105.326035 5.700634
v -48.955185 105.311378 5.668177
v -44.555618 109.709984 3.160492
v -47.872105 104.775543 6.016692
v -52.283428 108.080284 4.114570
v -44.565376 108.608238 3.791390
v -52.279411 109.178398 3.462821
v -51.164806 107.521538 4.424497
v -44.570660 107.506989 4.438463
v -52.246967 111.367157 2.212364
v -52.241249 110.268242 2.831110
v -45.671906 106.956245 4.751545
v -43.464676 106.954559 4.758147
v 51.173187 181.347717 -37.960155
v 50.019196 181.911163 -38.276768
v 23.057859 134.254028 -10.246657
v 50.028168 180.729034 -37.580658
v 48.859802 181.300186 -37.927807
v 47.675629 181.844360 -38.303513
v 47.676056 180.668060 -37.609650
v 48.863464 180.121078 -37.227879
v -33.134216 169.394958 -31.358629
v 66.870102 132.412033 -8.961203
v 65.782417 134.013626 -9.892642
v 66.847984 133.470291 -9.597406
v -60.128395 124.175140 -5.117002
v -61.237740 124.745163 -5.404899
v 54.482353 159.129227 -24.767733
v 53.329033 158.570251 -24.422001
v 39.279816 180.672791 -37.458389
v 39.322296 179.473022 -36.705322
v 38.094696 178.839233 -36.481750
v 62.704559 168.770981 -30.525661
v 62.697906 167.632034 -29.854317
v -16.601786 105.697708 5.653656
v 7.163292 104.964142 6.190989
v 6.056250 105.520538 5.864957
v -4.279519 119.572639 -2.313701
v -5.396436 121.255356 -3.284293
v -5.396437 120.134399 -2.634874
v -3.140557 119.013199 -1.977209
v 29.821106 180.671402 -37.475990
v 30.988525 180.075394 -37.160339
v 32.188904 179.478088 -36.829262
v 13.872622 109.433144 3.680292
v -18.721024 143.469254 -16.293304
v -19.849129 142.909683 -15.973053
v 60.446930 177.931641 -35.867172
v 59.284271 176.195236 -34.867985
v 60.441895 176.786789 -35.200180
v 61.598846 176.203094 -34.854824
v 60.433380 175.624619 -34.549740
v 61.593903 177.355316 -35.529133
v 61.602142 175.034576 -34.181210
v 62.751221 175.619690 -34.512585
v 62.745697 176.773651 -35.189026
v 63.898712 176.179443 -34.840309
v 63.906769 175.032578 -34.165619
v 62.758911 174.451721 -33.836830
v 61.597504 173.871307 -33.514481
v 60.443207 174.448151 -33.862160
v 63.905701 177.332047 -35.507973
v 61.612793 172.714233 -32.834900
v 60.459534 173.285782 -33.178051
v 62.752136 173.290939 -33.167881
v 62.747009 177.903961 -35.857029
v 63.917114 178.457611 -36.177521
v 63.902344 179.599365 -36.856091
v 62.765381 179.018356 -36.516064
v 65.073395 177.868576 -35.827904
v 65.053528 179.023666 -36.517262
v 66.228180 178.429871 -36.154186
v 66.227325 177.286438 -35.483070
v -45.634060 122.388283 -4.088679
v 65.087036 176.693680 -35.126923
v 66.226440 176.124710 -34.810356
v 67.369354 176.710281 -35.161251
v 67.385834 177.846298 -35.802357
v 65.069153 180.145081 -37.174919
v 68.543640 178.400085 -36.114311
v 68.541718 177.261978 -35.453102
v 67.381927 178.974609 -36.473785
v 68.542572 179.534821 -36.794365
v 69.696777 177.821198 -35.764256
v 69.695129 178.967072 -36.446217
v 66.233063 179.525543 -36.809639
v 67.385834 180.103302 -37.142670
v 68.551178 176.100327 -34.785572
v 69.692200 176.674133 -35.109013
v 67.398712 175.516449 -34.469467
v 68.553955 174.940582 -34.115356
v 69.695038 175.515533 -34.451996
v 69.701416 174.359573 -33.773323
v 68.560242 173.781372 -33.432560
v 67.410339 174.351135 -33.778259
v 70.848755 174.929535 -34.104244
v 70.853455 176.064941 -34.756603
v 66.267578 174.912125 -34.106445
v 66.269989 173.763214 -33.429241
v 67.422028 173.193115 -33.082642
v 70.856506 173.777969 -33.435062
v 71.995087 174.342239 -33.768532
v 71.994858 175.481583 -34.422562
v 72.009552 173.181702 -33.086334
v 73.144333 173.758453 -33.415565
v 73.137924 174.905075 -34.081379
v 72.009888 172.038162 -32.407146
v 70.867584 172.600403 -32.741970
v 73.155045 172.594360 -32.743244
v 70.874451 171.440643 -32.082176
v 72.019058 170.884369 -31.737732
v 70.892242 170.294403 -31.401356
v 69.753479 170.870148 -31.725103
v 69.748505 171.993118 -32.379620
v 73.146210 171.453857 -32.075836
v 73.152176 170.310181 -31.415306
v 72.011078 169.734802 -31.078053
v 69.706787 173.201477 -33.096504
v 68.612366 171.429184 -32.048470
v 69.747589 169.727539 -31.050825
v 68.598602 170.298431 -31.390017
v 68.610443 169.145538 -30.716713
v 69.752655 168.570221 -30.381754
v 68.602234 167.997147 -30.064077
v 67.468109 168.561646 -30.387175
v 67.472839 169.698547 -31.045296
v 67.471893 167.412323 -29.735550
v 66.325623 169.116638 -30.717241
v 66.329803 170.257355 -31.380589
v 65.182770 169.678665 -31.052599
v 65.179512 168.534897 -30.376263
v 67.478363 170.825150 -31.704735
v 66.319641 167.967285 -30.044149
v 69.754761 167.416473 -29.705770
v 67.475891 171.958832 -32.360065
v 66.337250 171.381943 -32.037624
v 66.332764 172.513184 -32.692722
v 65.193909 171.931412 -32.376518
v 65.204742 170.785568 -31.707117
v 68.622284 172.514282 -32.691292
v 61.616943 179.582321 -36.841438
v 62.763977 180.152405 -37.195496
v 61.612793 178.430695 -36.170753
v 61.621704 180.712479 -37.517895
v 60.459473 180.142868 -37.179672
v 60.448364 178.996735 -36.513599
v 71.992630 176.617188 -35.093193
v 73.149475 176.039505 -34.730118
v 73.151016 177.160706 -35.395546
v 74.294098 175.445953 -34.393078
v 74.286377 176.590424 -35.078049
v 74.300858 174.288513 -33.726116
v 75.441757 174.853470 -34.051735
v 75.441544 175.991608 -34.704548
v 74.282135 173.170288 -33.087143
v 64.039581 170.237000 -31.384274
v 64.032501 169.098007 -30.716606
v 74.291138 172.006744 -32.418125
v 74.284653 170.868362 -31.747540
v 73.154022 169.165802 -30.762720
v 74.292618 169.727707 -31.083685
v 70.856232 179.514755 -36.773083
v 70.848206 178.379486 -36.099693
v 72.008423 178.914368 -36.431435
v 59.299377 179.557907 -36.840584
v 75.426987 172.582703 -32.744453
v 58.141235 180.125717 -37.182220
v 59.301086 180.698013 -37.510715
v 75.423782 173.719299 -33.401684
v 70.837494 177.242966 -35.434944
v 70.900940 169.149628 -30.730522
v 70.909973 168.002304 -30.063927
v 65.130707 175.470840 -34.416988
v 72.038559 168.563324 -30.405954
v 65.118683 174.331024 -33.767471
v 73.185349 167.980698 -30.062670
v 72.049728 167.414795 -29.735516
v 74.331345 168.527161 -30.384302
v 74.323898 167.398468 -29.728804
v 75.462463 167.957687 -30.037653
v 73.175339 166.838196 -29.410645
v 75.466995 166.816101 -29.378157
v 75.464523 169.069595 -30.697306
v 76.595901 167.382095 -29.708300
v 76.597260 168.511948 -30.370848
v 76.604401 166.229752 -29.042801
v 75.473434 165.672638 -28.729033
v 74.344757 166.236145 -29.045462
v 77.728561 166.794052 -29.359869
v 77.747498 165.657883 -28.690004
v 76.623001 165.078415 -28.372135
v 77.745926 167.928574 -30.009550
v 78.869476 166.222763 -29.012577
v 78.863373 167.348557 -29.679766
v 75.478043 170.181976 -31.341722
v 76.610336 169.616943 -31.018591
v 76.612183 170.732651 -31.678099
v 77.756149 169.041626 -30.670803
v 77.752625 170.163071 -31.339563
v 76.616241 171.852600 -32.318378
v 75.481064 171.282639 -31.996412
v 77.759079 172.410110 -32.628559
v 77.759293 171.274139 -31.972837
v 76.618927 172.975189 -32.967365
v 75.478546 164.536041 -28.063768
v 74.343994 165.096344 -28.393181
v 76.620789 163.957703 -27.716936
v 74.343689 163.970993 -27.733030
v 75.490234 163.403366 -27.404873
v 73.204926 163.400589 -27.403608
v 74.346611 162.838654 -27.073870
v 73.204193 164.518936 -28.058813
v 72.078690 163.952209 -27.718437
v 73.206650 165.639099 -28.716120
v 72.074173 165.074066 -28.380346
v 72.076820 162.831100 -27.067204
v 72.080963 166.191498 -29.028383
v 73.220764 162.258575 -26.761282
v 72.107185 161.690720 -26.425653
v 70.964874 162.260681 -26.751043
v 70.967567 163.383850 -27.418940
v 70.981514 161.107147 -26.073599
v 69.833351 161.685532 -26.418001
v 70.939545 164.495926 -28.037636
v 69.829712 162.830017 -27.080820
v 70.947754 165.622574 -28.694239
v 68.687752 162.248215 -26.731756
v 68.694336 163.394241 -27.412018
v 69.841614 163.966583 -27.738525
v 75.502403 162.247025 -26.723091
v 76.652924 162.821198 -27.048847
v 77.758453 164.520142 -28.029222
v 77.778450 163.386353 -27.374937
v 75.516579 161.090286 -26.056314
v 74.366585 161.660828 -26.404308
v 76.659195 161.664001 -26.365461
v 68.709145 161.098053 -26.057661
v 67.563126 161.670837 -26.396538
v 76.670799 160.519974 -25.717083
v 77.808098 161.093430 -26.027235
v 77.810120 162.220078 -26.689919
v 67.561874 162.812546 -27.064886
v 68.714294 164.521347 -28.044949
v 67.582947 163.942505 -27.706455
v 66.436615 163.371140 -27.424597
v 66.428467 162.229431 -26.723484
v 67.594757 165.058319 -28.350264
v 65.308319 163.938797 -27.707468
v 66.466309 164.530151 -28.046898
v 65.303658 162.782150 -27.063814
v 65.328308 165.090149 -28.378586
v 68.713440 165.639206 -28.681017
v 69.842438 165.064575 -28.371931
v 69.846741 166.185516 -29.009533
v 68.704895 166.756256 -29.342695
v 67.574677 166.191101 -29.006502
v 65.330780 166.229034 -29.025846
v 64.190857 165.645447 -28.703421
v 66.475006 165.651794 -28.686398
v 78.880402 165.088348 -28.356340
v 77.766937 173.531601 -33.283031
v 66.467346 166.776016 -29.342770
v 76.630661 174.089478 -33.615242
v -53.593349 134.138809 -10.747750
v -53.598679 135.254028 -11.366632
v -12.098780 129.075760 -7.855969
v -24.747833 184.172241 -40.094635
v -25.946655 183.576157 -39.751457
v -13.225940 128.510727 -7.541241
v -17.667213 144.350113 -16.813522
v -21.052811 123.480042 -4.656013
v 61.384636 135.187744 -10.523932
v 60.289078 135.728088 -10.847852
v 62.488510 135.724274 -10.852233
v 61.393723 136.262695 -11.174340
v -20.965330 145.673218 -17.603966
v -19.844992 145.117218 -17.270975
v -19.837652 144.004684 -16.601627
v 52.593174 128.594223 -6.762482
v 51.480507 129.131668 -7.097023
v 53.687477 129.153519 -7.058018
v -42.338501 146.292816 -17.780880
v -43.446594 145.739105 -17.462931
v 53.703754 128.050858 -6.434734
v -20.222250 99.797020 9.043704
v -21.325031 100.347275 8.714251
v -19.107166 100.355453 8.732461
v -40.115776 106.298195 5.142246
v 43.615993 125.089638 -4.842166
v 43.620419 123.987816 -4.213599
v 42.518311 125.645164 -5.154498
v 44.735954 125.646973 -5.140872
v 44.730503 124.536499 -4.519916
v 44.750290 126.751968 -5.766202
v 43.647465 126.196701 -5.455183
v 44.744701 123.427727 -3.890046
v 45.845554 123.979538 -4.203753
v 45.848366 125.093452 -4.822237
v 46.956039 123.418434 -3.900461
v 46.955536 124.530327 -4.518852
v 45.858387 122.863892 -3.583376
v 45.861385 126.208015 -5.437790
v 45.868801 121.738319 -2.972326
v 44.771454 122.303955 -3.264694
v 46.972603 122.297043 -3.273869
v 43.691624 121.738136 -2.955040
v 43.683655 122.849976 -3.580836
v 46.992317 121.182663 -2.641609
v 48.097103 121.743698 -2.932363
v 48.087955 122.852600 -3.576841
v 44.783829 121.181580 -2.655957
v 49.210228 123.403358 -3.877218
v 49.204052 122.302872 -3.249684
v 48.105530 123.951485 -4.196990
v 50.317337 122.858696 -3.551497
v 50.315479 121.752556 -2.918885
v 49.218437 121.191505 -2.616167
v 50.339668 123.963936 -4.158866
v 51.436382 122.309502 -3.223456
v 51.438454 123.415543 -3.842793
v 48.121395 125.048149 -4.810954
v 51.456123 121.199547 -2.596570
v 52.555237 121.753616 -2.905587
v 52.548618 122.859306 -3.528447
v 52.569923 120.643005 -2.273452
v 53.680664 121.205444 -2.575193
v 53.677509 122.307663 -3.202829
v 51.490925 120.076126 -1.975132
v 52.587513 119.534966 -1.650035
v 53.687004 120.091934 -1.949224
v 50.416019 120.616829 -2.282598
v 50.416046 119.512192 -1.671589
v 50.427959 118.398239 -1.058347
v 51.506641 118.964188 -1.354592
v 49.327995 118.947540 -1.372026
v 49.328270 120.056908 -1.984425
v 51.515720 117.848946 -0.740680
v 52.618721 118.412109 -1.029193
v 53.700981 118.987740 -1.323377
v 52.630619 117.294502 -0.412091
v 53.734692 117.858978 -0.707312
v 51.552753 116.732437 -0.106224
v 52.643227 116.186630 0.215637
v 53.741585 116.743057 -0.087573
v 54.848953 118.420403 -0.999433
v 54.840286 117.304710 -0.377426
v 55.932354 116.759789 -0.064363
v 54.855400 116.212006 0.234554
v 55.923615 117.844612 -0.684307
v 53.755966 115.641251 0.544335
v 48.242352 119.492989 -1.678199
v 48.237133 120.597206 -2.308698
v 54.859123 115.092270 0.866465
v 53.772045 114.538040 1.178490
v 52.665760 115.077385 0.834304
v 48.262302 118.377930 -1.058776
v 47.161682 118.925957 -1.378276
v 47.170883 120.039513 -1.989464
v 47.184269 117.812202 -0.753898
v 46.085136 118.363571 -1.068469
v 46.079792 119.472313 -1.692616
v 45.006596 118.902565 -1.394142
v 45.004688 117.804596 -0.762213
v 46.108589 117.256111 -0.438746
v 47.200893 116.704338 -0.130977
v 48.303940 117.256287 -0.431492
v 45.013176 116.682426 -0.126475
v 46.124325 116.140709 0.201928
v 43.929909 118.343071 -1.067635
v 43.929028 119.447105 -1.700509
v 45.032387 120.008400 -2.007645
v 46.106842 120.571579 -2.298970
v 49.414936 116.714180 -0.099862
v 49.414978 117.804085 -0.727714
v 48.319611 116.156586 0.197321
v 43.925106 117.222404 -0.441438
v 43.934357 116.115417 0.202140
v 45.027039 115.565483 0.508487
v 43.956238 120.548393 -2.309834
v 42.849072 118.887375 -1.380892
v 42.851986 119.992416 -2.004729
v 42.837257 116.659821 -0.113153
v 42.840496 115.543602 0.503423
v 41.760406 119.423584 -1.688573
v 41.766232 120.538460 -2.312843
v 42.875614 121.098785 -2.615376
v 41.757088 116.081848 0.184015
v 41.751797 114.985306 0.812483
v 42.857460 114.434402 1.124601
v 41.763603 113.872818 1.442623
v 40.648396 114.423035 1.121152
v 40.653584 115.524887 0.483976
v 43.968567 114.980133 0.828797
v 39.550159 114.967369 0.793976
v 39.548290 113.851715 1.427815
v 40.658436 113.300186 1.748646
v 43.975182 113.881386 1.451621
v 42.875519 113.324928 1.755165
v 45.085796 114.432365 1.164776
v 38.466499 114.399864 1.099367
v 45.074154 113.331200 1.776661
v 46.180729 113.880394 1.482409
v 46.186813 114.983818 0.864718
v 43.986931 112.773766 2.066798
v 38.472164 115.513351 0.488988
v 39.558350 116.065750 0.165363
v 37.368954 114.938866 0.774983
v 37.378376 116.056572 0.157956
v 38.488274 116.620445 -0.141473
v 40.681454 116.629135 -0.119920
v 39.579353 117.175598 -0.449857
v 45.083797 112.221741 2.387088
v 46.169285 112.774117 2.083780
v 40.680866 121.086884 -2.627173
v 41.772125 121.638466 -2.932480
v 40.688168 119.972160 -2.000929
v 50.442455 117.287376 -0.419590
v 39.569305 112.739792 2.065280
v 38.462063 113.287476 1.736669
v 40.695507 112.179672 2.384233
v 39.576340 111.615967 2.688196
v 38.465885 112.172272 2.375415
v 40.671074 118.869621 -1.377466
v 41.772755 118.317581 -1.056980
v 41.781921 117.188454 -0.417143
v 40.686749 117.739815 -0.748856
v 39.594463 118.296822 -1.052310
v 38.492134 117.729721 -0.762744
v 51.576603 115.622505 0.511734
v 51.576794 114.503197 1.145830
v 52.678661 113.955498 1.472614
v 49.219528 124.493248 -4.499081
v 42.849464 117.779449 -0.751477
v -63.856266 149.216354 -19.360825
v -62.767559 149.773743 -19.664972
v -61.673145 149.227310 -19.341396
v -44.597126 154.142975 -22.234106
v -14.269735 129.084351 -7.897114
v -13.169118 129.654129 -8.201780
v -29.576447 175.827133 -35.188061
v -19.974274 178.193222 -36.567390
v -18.766510 178.791901 -36.922855
v -15.489824 110.709404 2.764080
v -55.936039 140.867355 -14.533120
v -55.918018 139.751068 -13.905827
v 54.849365 127.491997 -6.108808
v 35.497028 141.586975 -14.193320
v 33.276306 141.576447 -14.207039
v -28.886841 110.653648 2.672498
v 3.836327 135.901993 -11.594809
v 4.951651 135.357315 -11.225163
v -29.995461 110.092079 2.985171
v -28.878969 109.532356 3.308587
v -29.996265 111.208885 2.350558
v -31.111069 110.648392 2.655179
v -30.009512 108.993042 3.623641
v -4.064568 154.675339 -22.549435
v -0.203583 184.928040 -40.084476
v -21.083839 107.917999 4.344532
v -19.970478 107.361641 4.667502
v -66.715958 130.755585 -8.822808
v -65.636749 129.108185 -7.900359
v -66.724442 129.655228 -8.209555
v -67.819275 131.314560 -9.131832
v -66.719704 131.861938 -9.448808
v -67.816879 130.203140 -8.523129
v -68.906853 130.757141 -8.844873
v -68.920593 131.854599 -9.477503
v -67.816071 132.413849 -9.782192
v -67.815506 129.104218 -7.926099
v -66.729774 128.552414 -7.608922
v -65.620110 132.409363 -9.765347
v -66.729805 132.955673 -10.078602
v -67.831093 133.518448 -10.402037
v -68.926025 132.957306 -10.099759
v -65.645477 128.014557 -7.280076
v -70.018440 132.404037 -9.806590
v -70.023026 133.501053 -10.427407
v -68.927193 134.056152 -10.725030
v -70.015953 131.299774 -9.179484
v -71.117874 134.035049 -10.760572
v -70.021614 134.593536 -11.052647
v -71.128113 132.944809 -10.132586
v 38.473194 111.049110 2.988629
v 37.387642 112.713371 2.064229
v 37.369274 111.597580 2.663788
v 33.546204 120.047310 -2.133361
v 34.657288 119.487198 -1.811089
v -54.716961 135.824615 -11.663337
v -53.605362 136.376083 -12.003121
v -54.719780 134.714676 -11.031265
v -42.669495 170.734589 -31.853920
v -43.836151 171.336502 -32.195812
v -43.857208 170.148956 -31.488861
v -42.668732 169.557724 -31.162739
v 2.931208 137.448471 -12.497642
v -41.481323 170.141769 -31.526896
v -41.480774 168.963898 -30.865091
v -42.667999 168.376511 -30.499855
v -43.842163 168.972107 -30.819696
v -41.501251 167.783035 -30.186466
v -40.321625 168.361603 -30.537252
v -40.298706 169.545517 -31.219517
v -40.324463 167.185303 -29.849020
v -40.283844 170.739197 -31.897890
v -45.014771 169.559967 -31.146439
v -45.012177 168.384064 -30.483618
v -43.840302 167.796844 -30.155670
v -43.830750 172.522324 -32.879097
v -17.973223 104.253357 6.499326
v -16.868469 103.700775 6.828036
v -27.106934 172.346176 -33.205101
v -28.034712 88.180275 15.678081
v -26.934742 88.741730 15.367242
v -29.148520 88.732506 15.370043
v -10.930837 135.271240 -11.445724
v 4.853859 112.866211 1.642899
v 3.715262 113.423653 1.305349
v 4.854252 113.977592 0.985281
v 3.733196 114.532341 0.653706
v -28.911180 108.449715 3.945231
v 4.866574 115.085266 0.338462
v 2.637630 115.079147 0.332686
v 3.752061 115.642105 0.019836
v 4.884252 116.200630 -0.298980
v 2.656411 116.185204 -0.309959
v 3.769045 116.750977 -0.619566
v 6.018849 116.757713 -0.607317
v 6.017365 115.634850 0.027772
v 4.904661 117.316116 -0.932336
v 2.674394 117.305573 -0.932160
v 3.790117 117.866058 -1.253322
v 1.533222 115.630867 0.009898
v 2.685691 118.423882 -1.569826
v 1.564695 117.852760 -1.264646
v 1.566254 116.730186 -0.620345
v 6.032221 117.865334 -1.243409
v 7.145232 117.309593 -0.920411
v 7.133995 116.194481 -0.272661
v 0.451482 117.284637 -0.945680
v 8.257619 116.745216 -0.588397
v 8.257290 115.628410 0.055603
v 7.144134 115.062469 0.356622
v 9.398742 117.303062 -0.895036
v 9.388335 116.185600 -0.250441
v 8.273240 117.853043 -1.232404
v 9.408120 118.408958 -1.539751
v 10.526355 117.866463 -1.190941
v 10.530432 116.737679 -0.570282
v 10.536674 118.975609 -1.831686
v 10.553763 115.615501 0.082817
v 11.670866 116.176987 -0.236397
v 11.665973 117.300529 -0.858312
v 11.660583 119.526329 -2.141493
v 11.656612 118.412453 -1.509012
v 12.800471 116.739677 -0.522941
v 12.795175 117.855782 -1.174064
v 9.441733 119.520821 -2.154601
v 10.555830 120.083733 -2.460083
v 13.929346 118.408951 -1.490545
v 8.349298 120.062553 -2.485589
v 8.331472 118.943268 -1.846382
v 9.458706 120.639404 -2.781547
v 11.690320 120.641953 -2.760869
v 9.480035 121.749344 -3.419101
v 8.351650 121.188065 -3.110397
v 10.595120 121.200851 -3.086225
v 8.359667 122.297455 -3.750150
v 7.249038 120.607712 -2.799366
v 7.240536 121.733513 -3.436405
v 9.498429 122.849228 -4.057931
v 7.258713 122.847771 -4.056604
v 8.371065 123.409096 -4.396577
v 13.919434 117.298576 -0.839292
v 9.522347 123.979622 -4.682953
v 7.260316 123.965904 -4.716040
v 8.391408 124.531036 -5.022646
v 12.803416 118.967293 -1.809764
v 6.141885 123.386566 -4.404903
v 6.146286 124.512680 -5.042999
v 11.699244 115.051521 0.414647
v 12.811970 115.613945 0.097920
v 13.928727 116.185791 -0.193233
v 10.604150 114.488945 0.745217
v 11.720929 113.938896 1.087267
v 12.835708 114.497047 0.765578
v 15.038905 117.854065 -1.142614
v 15.031412 116.746078 -0.502828
v 9.447344 115.046989 0.400644
v 12.795291 120.085014 -2.438771
v 5.036643 125.058784 -5.369608
v 8.334670 114.470718 0.714067
v 9.459704 113.918800 1.048838
v 13.919882 120.650200 -2.726645
v 13.917684 119.524925 -2.094366
v 10.572286 113.353592 1.384091
v 9.472555 112.792557 1.693772
v 8.354431 113.347214 1.362386
v 10.586795 112.223244 2.025609
v 11.705032 112.789284 1.717123
v 8.371468 112.232414 2.023219
v 12.813436 121.200745 -3.067297
v 16.182678 117.295975 -0.798426
v 16.182909 118.414528 -1.445030
v 15.052902 118.966873 -1.784687
v 7.243169 119.487656 -2.165821
v 15.072696 120.083130 -2.405313
v 16.197859 119.526825 -2.085543
v 13.968360 113.930901 1.091633
v 12.852742 113.380585 1.420955
v 17.328373 120.097298 -2.376481
v 13.984171 115.043327 0.462408
v 13.992266 112.807159 1.750920
v 15.099199 113.367012 1.423945
v 15.097018 114.493317 0.793672
v 12.859761 112.247849 2.039640
v 15.101498 115.598640 0.162009
v 16.212486 120.639908 -2.722399
v 17.335125 118.971642 -1.743165
v 16.218130 116.151596 -0.146474
v 16.224133 115.037048 0.487389
v 16.220108 113.930389 1.117264
v 16.230011 112.803467 1.746456
v 17.337606 113.361450 1.431470
v 17.349375 114.486885 0.812279
v 6.138658 120.031189 -2.488069
v 6.140711 121.154602 -3.128165
v 6.001011 114.518234 0.666784
v 6.140491 122.264626 -3.749412
v 10.602602 122.300331 -3.732490
v 1.579926 118.979439 -1.890516
v 0.436622 118.407143 -1.602368
v 7.223042 118.364784 -1.530699
v 10.616531 123.391022 -4.377268
v 13.981067 111.687401 2.370021
v 17.346312 115.592171 0.179208
v 6.140208 118.916985 -1.836614
v 15.113813 112.246956 2.058771
v 17.351221 112.238388 2.080752
v 18.468689 112.805618 1.777369
v 18.470112 113.927628 1.141125
v 18.483723 111.676926 2.418927
v 19.592319 112.254524 2.123106
v 19.599749 113.369514 1.476555
v 19.606081 114.495438 0.848707
v 20.730385 112.815277 1.819383
v 20.724974 113.931702 1.174834
v 20.703209 111.701675 2.459484
v 19.606394 111.129135 2.756350
v 18.486950 115.042549 0.513343
v 21.856756 112.266327 2.167868
v 21.859520 113.370308 1.487280
v 18.502813 110.558876 3.075587
v 17.385593 111.103249 2.736024
v 19.629946 110.000320 3.404165
v 18.517689 109.433502 3.715578
v 17.401772 109.979385 3.382488
v 19.651093 108.874809 4.054117
v 18.525986 108.300751 4.349656
v 17.411985 108.864204 4.037592
v 16.299665 110.526413 3.058971
v 16.291037 109.412941 3.709659
v 19.657631 107.746681 4.698867
v 18.539497 107.179977 5.008424
v 17.422020 107.733238 4.678185
v 20.785112 108.298996 4.388258
v 19.647057 106.613800 5.321819
v 18.556232 106.062141 5.654956
v 17.442461 106.616257 5.328046
v 20.773226 107.181496 5.017239
v 16.313129 111.630997 2.414931
v 15.195482 111.075195 2.740937
v 15.190881 109.963860 3.386941
v 16.338837 107.153671 4.987458
v 16.338844 106.040001 5.629452
v 17.451618 105.496758 5.966908
v 21.906044 106.619072 5.345475
v 20.792334 106.056351 5.654819
v 18.588131 104.948898 6.330645
v 23.040934 107.176743 5.040228
v 23.043226 106.056015 5.678094
v 21.931301 105.494041 6.001265
v 24.163788 107.733047 4.735551
v 24.169456 106.607338 5.368137
v 24.164782 105.498024 6.014056
v 23.056864 104.938393 6.327315
v 25.299591 107.160332 5.064682
v 25.294983 106.045784 5.702057
v 25.284779 104.932953 6.333737
v 24.170685 104.384209 6.648699
v 20.824507 104.930466 6.329902
v 21.945564 104.369926 6.653922
v 25.296396 108.287209 4.436020
v 24.191341 108.844093 4.121483
v 23.064659 108.280128 4.418168
v 21.944128 107.720398 4.716518
v 23.072777 103.821754 6.968806
v 26.426491 107.714050 4.761046
v 26.427746 106.600502 5.396951
v 27.552681 108.273560 4.470492
v 26.450481 108.830231 4.157012
v 27.555450 107.163368 5.104037
v 27.564585 109.376244 3.842520
v 28.672850 108.825485 4.162085
v 28.673496 107.713676 4.794868
v 28.687704 109.931816 3.532663
v 29.804848 109.387390 3.879219
v 29.798397 108.265068 4.488323
v 30.923002 108.834457 4.195417
v 29.814903 110.488441 3.237457
v 30.919058 109.928185 3.549883
v 28.684532 106.596077 5.428936
v 29.797628 107.155701 5.123528
v 30.922050 107.709946 4.813112
v 28.707958 111.039627 2.904297
v 27.601074 110.484604 3.224775
v 30.942322 111.026978 2.926602
v 32.042755 110.470184 3.237542
v 32.038727 109.375984 3.883905
v 27.564455 106.030968 5.727228
v 32.077805 111.587105 2.635459
v 29.859241 111.578339 2.622004
v 30.969366 112.141602 2.322069
v 33.200989 112.139214 2.329356
v 33.204922 111.029900 2.962264
v 29.875780 112.680611 1.990426
v 30.986717 113.236191 1.683298
v 32.087440 112.691177 2.004642
v 28.783510 112.110573 2.298806
v 28.775539 113.222031 1.662573
v 29.891790 113.790657 1.362949
v 32.116341 113.801819 1.395760
v 29.904615 114.902725 0.744594
v 28.806379 114.335747 1.041848
v 31.014765 114.351311 1.076120
v 27.721659 114.885185 0.725428
v 28.823273 115.448242 0.411335
v 27.718296 113.765717 1.352312
v 31.013681 115.454109 0.432207
v 29.915237 116.004356 0.106115
v 28.838047 116.552505 -0.221238
v 27.726112 115.996658 0.099368
v 27.735861 112.645111 1.983872
v 26.621529 114.312813 1.035117
v 26.622499 113.194748 1.660138
v 31.031378 116.555603 -0.194859
v 29.936426 117.101227 -0.517885
v 29.952662 118.216507 -1.124236
v 28.855337 117.648849 -0.836969
v 31.063400 117.655945 -0.810500
v 31.060009 118.759476 -1.438638
v 28.860262 118.758835 -1.452783
v 29.961012 119.315849 -1.741946
v 27.759346 117.073952 -0.532722
v 27.761396 118.198997 -1.157017
v 32.185623 117.095673 -0.489761
v 32.182575 118.212601 -1.113106
v 26.660313 117.624863 -0.847999
v 26.661385 118.746613 -1.481035
v 33.307220 118.768929 -1.413568
v 27.789103 119.314690 -1.772030
v 33.318760 117.661064 -0.778095
v 25.565044 118.175003 -1.175687
v 25.560240 119.292137 -1.802632
v 26.672665 119.867775 -2.089687
v 32.203552 119.324326 -1.729314
v 26.688538 120.978523 -2.717395
v 25.567039 120.411011 -2.423167
v 27.795481 120.421547 -2.398180
v 27.808346 121.544708 -3.010082
v 25.592907 121.520134 -3.052294
v 26.699820 122.096046 -3.335231
v 31.074385 119.875633 -2.049644
v 29.977972 120.426270 -2.363479
v 31.099165 120.991608 -2.651325
v 32.204361 120.438583 -2.322876
v 28.868998 119.859383 -2.061712
v 24.472631 118.741074 -1.458536
v 24.490997 117.612488 -0.856116
v 28.879112 120.971329 -2.686190
v 25.585800 117.047462 -0.544918
v 28.697332 105.475349 6.063450
v 29.808147 106.039314 5.764518
v 27.603584 104.902275 6.371865
v 27.611944 111.584389 2.581715
v 28.708517 104.357391 6.707693
v 29.819908 104.919319 6.401395
v 16.360596 104.930122 6.278328
v 17.470654 104.378326 6.606563
v 16.370474 103.803093 6.916550
v 15.259693 104.354172 6.587571
v 15.257251 105.475273 5.948129
v 18.590914 103.824310 6.942100
v 17.487942 103.263641 7.253841
v 26.417530 105.485291 6.026011
v 30.919270 106.598412 5.453193
v 32.115604 114.902016 0.762224
v 29.988241 121.533936 -2.975929
v 25.307186 103.816628 6.978683
v 26.410480 104.368591 6.658902
v 20.752872 110.556351 3.087924
v 20.754093 109.441833 3.731513
v 26.640076 116.504333 -0.218985
v 33.218819 113.246796 1.710345
v 26.650082 115.398331 0.449381
v 25.530748 115.935089 0.095994
v 33.209751 109.888268 3.561610
v 34.321766 111.587860 2.658987
v 34.327583 110.467499 3.289244
v 33.251984 108.772316 4.223347
v 35.439285 111.019142 2.981339
v 34.346752 109.333290 3.915256
v 35.450768 109.906914 3.619491
v 35.465603 108.781807 4.268639
v 34.369736 108.213951 4.561203
v 35.481194 107.674698 4.906704
v 36.574352 108.227112 4.591579
v 36.574352 109.330322 3.965541
v 34.380478 107.098114 5.214643
v 33.280510 107.642410 4.875647
v 32.161942 108.210556 4.536160
v 36.557930 110.455193 3.318395
v 33.290207 106.522942 5.508844
v 32.184429 107.071068 5.183853
v 5.041518 120.586205 -2.803408
v 7.246229 112.787689 1.699389
v 5.035113 121.704323 -3.448041
v 3.933870 121.139587 -3.127393
v 3.936013 120.013512 -2.487142
v 5.058801 119.460953 -2.150047
v 7.254562 113.892410 1.035406
v 17.345608 116.715759 -0.429956
v 15.085783 121.192345 -3.040166
v 33.303162 116.541855 -0.159139
v 32.185093 115.968300 0.137415
v 19.693726 105.493973 5.986107
v 18.457352 118.415596 -1.399357
v 17.348366 117.856796 -1.085501
v 19.715677 104.379219 6.624347
v 18.465275 119.538643 -2.030018
v -0.677792 117.834518 -1.291670
v 21.812630 111.145470 2.779458
v 15.230418 106.580833 5.292128
v 35.487411 106.544434 5.521218
v 36.593430 107.107414 5.200171
v 21.969465 108.825508 4.098271
v 18.480148 120.648628 -2.661339
v 23.067074 109.391685 3.804538
v 19.578165 118.982475 -1.695296
v 19.584112 120.097244 -2.331638
v 24.190901 109.951103 3.506851
v 23.077732 110.488884 3.163415
v 21.967085 109.924706 3.460914
v 25.553522 114.821320 0.742652
v 32.195389 105.956123 5.822417
v 25.564779 113.692657 1.372296
v 24.446791 114.241447 1.035486
v 24.463604 115.360329 0.415090
v 4.918461 118.421684 -1.571646
v 24.461666 113.134338 1.689649
v 23.361225 113.680275 1.340842
v 23.355568 114.788185 0.723683
v 23.355822 115.914688 0.105476
v 24.473068 116.471222 -0.218621
v 22.247015 115.338043 0.398434
v 22.262962 116.455711 -0.223040
v 23.367283 117.015442 -0.530122
v 21.159859 117.001686 -0.550977
v 21.154585 115.873520 0.080874
v 22.279230 117.571449 -0.848273
v 21.167719 118.118591 -1.181998
v 20.055826 117.543190 -0.885826
v 20.060232 116.423340 -0.246215
v 22.299664 118.683884 -1.468359
v 21.186617 119.225258 -1.816616
v 11.695433 121.748764 -3.402409
v 70.883148 166.829529 -29.391729
v -3.246030 153.542862 -21.867764
v 64.689316 130.209213 -7.684391
v 65.797096 130.765396 -8.007270
v -63.868542 150.311264 -20.005135
v -61.684975 150.333740 -19.971041
v 65.799263 129.671432 -7.370760
v 66.904671 131.304184 -8.319141
v 66.895966 130.217041 -7.687557
v -60.592487 150.885071 -20.302818
v -60.590050 149.781113 -19.668020
v -62.801800 150.879578 -20.305840
v -61.697739 151.436218 -20.626064
v 66.898964 129.117249 -7.055439
v 65.803078 128.571335 -6.745748
v 64.720245 129.123016 -7.043701
v -62.823891 151.992004 -20.931112
v 66.903442 128.017502 -6.429876
v 63.637314 129.657043 -7.359146
v 64.719505 128.027237 -6.424411
v -62.819588 153.091034 -21.592964
v -63.928955 152.541306 -21.283352
v -63.926102 151.441833 -20.643997
v -61.732590 152.537354 -21.269821
v -62.813972 154.193726 -22.251398
v 65.812698 127.475204 -6.115414
v -61.716255 153.658218 -21.899290
v -63.952061 153.643478 -21.924419
v -65.058594 151.994553 -20.976412
v -65.046669 150.891388 -20.334036
v -65.078499 153.103790 -21.633638
v -66.182800 152.547211 -21.304258
v -66.176811 151.440750 -20.675409
v -65.067657 154.190125 -22.249321
v -63.956051 154.744125 -22.574133
v -66.192703 150.356415 -20.040953
v -67.276588 150.890289 -20.380444
v -67.273338 151.973831 -21.011276
v -68.375854 151.409042 -20.710899
v -67.288994 149.810501 -19.728916
v -68.374344 152.509048 -21.345135
v -67.281487 153.072678 -21.648455
v -67.292496 148.701553 -19.099674
v -66.178726 149.262329 -19.407598
v -68.401146 149.260178 -19.417564
v -67.286423 154.153427 -22.292894
v -68.395691 150.361176 -20.074482
v -68.390251 153.603806 -21.988485
v -66.200493 153.635696 -21.958002
v 68.010773 128.572449 -6.736782
v 67.987442 129.666077 -7.360531
v -64.991302 149.753860 -19.683128
v -60.616734 151.989838 -20.950926
v 67.999588 130.724335 -7.992061
v 69.074982 129.115921 -7.072908
v 69.077545 130.180603 -7.689692
v 69.101616 131.253937 -8.304714
v 68.016258 131.800293 -8.628055
v -31.128420 117.358589 -1.216020
v 63.618713 125.265533 -4.845210
v 20.910946 147.682617 -17.915197
v -0.195953 186.139511 -40.816898
v 25.314512 109.397591 3.820785
v 14.999270 107.750244 4.646517
v 14.996971 108.865211 4.010857
v -4.191785 108.400124 4.180633
v -5.323714 110.068169 3.166171
v -5.331118 108.959579 3.843175
v -5.296892 107.827644 4.483803
v -4.184884 107.265259 4.815339
v -3.063339 107.829529 4.499719
v -5.290962 106.712280 5.128351
v -6.409101 107.267624 4.802662
v -6.405767 108.381905 4.166403
v -1.933698 108.392822 4.184945
v -1.949052 107.280457 4.838412
v -3.058948 106.708427 5.140742
v -0.812263 107.833092 4.512471
v -7.518103 107.821365 4.486808
v -0.816794 106.701073 5.143259
v -1.940012 106.140549 5.466860
v -7.523402 106.708290 5.130188
v -6.408268 106.158333 5.462437
v -4.175920 106.148041 5.472317
v -6.395950 109.495583 3.519313
v -7.511386 108.936935 3.833663
v -4.157529 105.025276 6.127458
v -5.279294 105.588913 5.806891
v -3.046062 105.576538 5.789670
v -3.023535 104.464165 6.457304
v -4.141831 103.903687 6.768220
v -5.259096 104.459213 6.444083
v -5.238994 103.339165 7.080175
v -6.364917 103.885963 6.748182
v -6.367954 105.011719 6.121001
v -4.117079 102.785126 7.410714
v -5.238696 102.223396 7.728965
v -6.356978 102.779274 7.403353
v -3.007416 103.343277 7.091193
v -7.478668 104.435036 6.420709
v -7.479936 103.322067 7.072728
v -7.471785 105.558907 5.791064
v -8.595645 104.994125 6.101936
v -8.592446 103.875160 6.751105
v -8.591748 106.118027 5.460629
v -9.723765 105.553001 5.767296
v -9.722878 104.434418 6.431901
v -7.465188 102.215324 7.740718
v -8.587198 102.765076 7.405713
v -8.588843 107.241791 4.821404
v -9.700224 103.314041 7.076812
v -9.696647 102.203003 7.726198
v -8.578897 101.653801 8.059512
v -10.815308 102.752907 7.393065
v -10.816010 101.634911 8.035522
v -9.693364 101.085449 8.371222
v -10.828778 103.875900 6.758275
v -11.939594 102.190025 7.711061
v -11.944451 103.315308 7.069232
v -10.817619 100.524689 8.700304
v -11.939281 101.072128 8.353806
v -9.701334 99.968742 9.019086
v -8.565746 100.529091 8.698019
v -6.355522 101.654854 8.047190
v -7.458341 101.090347 8.363989
v -1.925486 105.014229 6.116703
v -0.808675 105.575661 5.799292
v -13.055009 100.516975 8.683219
v -13.059896 101.630669 8.039091
v -0.790637 104.459976 6.452784
v 0.320821 105.020844 6.142477
v 0.317843 106.129814 5.495791
v -11.937685 99.964836 9.012398
v 0.330987 103.894661 6.779117
v 1.452916 104.461540 6.478086
v 1.450837 105.577797 5.829417
v -0.772155 103.331474 7.097544
v 0.345031 102.771751 7.428722
v 1.463083 103.333382 7.114926
v 2.582196 105.009697 6.148314
v 2.584713 103.892166 6.797592
v 2.597082 102.769226 7.444140
v 1.476075 102.205902 7.761542
v 0.357734 101.638763 8.063088
v -0.747459 102.208015 7.756522
v 2.609572 101.650986 8.098025
v 1.482859 101.082031 8.402991
v 3.734812 102.205124 7.772986
v 3.738702 103.320335 7.122653
v 2.609605 100.521324 8.739771
v 3.757512 101.095421 8.430501
v 4.868948 101.647240 8.105172
v 4.856380 102.748947 7.441347
v 4.892542 100.533485 8.752696
v 3.774006 99.977478 9.068814
v 4.908443 99.415131 9.400436
v 2.671470 99.407982 9.390339
v 3.793388 98.854111 9.722417
v 1.555343 99.958519 9.069549
v 1.563864 98.832184 9.707140
v 2.677655 98.278946 10.041118
v 0.468479 99.382393 9.390354
v 1.568038 97.714706 10.360826
v 0.460344 98.271309 10.044822
v 0.472596 97.151108 10.683153
v 0.449211 100.502663 8.732294
v -0.636565 97.705734 10.359451
v -0.615572 98.813332 9.716656
v -1.741076 98.254135 10.041424
v -0.618353 96.582733 11.004170
v -1.732323 97.139435 10.685909
v -0.586128 99.923744 9.090509
v -1.705106 99.360252 9.400221
v -2.869669 98.809807 9.705032
v -1.688234 100.480659 8.768603
v -2.810405 99.911568 9.070168
v -2.875035 97.696045 10.371492
v -1.705472 96.020325 11.334137
v -3.937653 99.354286 9.405681
v -3.922320 100.468498 8.747759
v -2.794228 96.569969 11.018127
v -2.798701 95.453903 11.646083
v -1.688632 94.905632 11.979386
v -3.895064 97.120171 10.699634
v -3.892241 96.002670 11.342525
v -0.574914 95.461510 11.665093
v -4.996789 96.559563 11.028750
v -4.997232 95.436310 11.658997
v -3.875590 94.868103 11.978271
v -5.039846 98.789810 9.735312
v -5.039552 99.903351 9.081319
v -3.920709 98.233986 10.072186
v -4.964223 94.311050 12.320948
v -3.850776 93.753181 12.637957
v -4.994736 97.676971 10.386801
v -2.743034 94.311836 12.320107
v -6.112597 98.228394 10.052355
v -6.113503 97.107346 10.699890
v -6.103214 99.340652 9.409544
v -6.116780 95.991417 11.336343
v -7.223684 96.543449 11.012657
v -7.221753 97.652786 10.362354
v -7.222505 98.778694 9.724862
v -8.339910 98.212433 10.045051
v -8.334481 97.088524 10.677449
v -6.115472 94.884048 11.971937
v -7.229811 95.438400 11.664565
v -8.336399 95.978401 11.330446
v -9.449918 97.643532 10.359149
v -9.447916 96.527084 10.996943
v -8.340575 99.328926 9.396234
v -9.459588 98.774170 9.731059
v -9.442968 95.420013 11.652472
v -10.560613 95.969254 11.309788
v -10.553901 97.076324 10.669125
v -2.721255 93.192314 12.966355
v -1.609363 93.747650 12.644976
v -10.552620 98.198524 10.051225
v -11.662104 97.628181 10.343548
v -11.662894 96.516068 10.991218
v -11.657983 98.750893 9.713603
v -12.777312 98.188232 10.019376
v -12.773160 97.069557 10.663028
v -13.892990 97.632576 10.342203
v -13.892112 98.750481 9.698517
v -12.769480 99.310974 9.385697
v -13.892854 96.515404 10.979813
v -15.006168 97.077171 10.659910
v -13.881595 99.864243 9.057963
v -15.004977 98.198730 10.031320
v -6.094548 100.441902 8.741622
v -7.215645 99.890984 9.074979
v -12.772884 95.955917 11.305725
v -11.655128 95.400482 11.638545
v -14.993935 99.304321 9.371703
v -15.000607 100.420242 8.734721
v -13.885630 100.979012 8.418358
v -5.020885 101.004059 8.438903
v -2.802085 101.034111 8.442534
v -10.548945 99.318527 9.416089
v 5.995968 101.083008 8.426573
v 5.990375 102.188522 7.779158
v 3.801558 97.731949 10.354659
v 4.917655 98.293198 10.051979
v 5.999598 103.299332 7.156639
v 7.107913 101.620270 8.104937
v 7.116518 102.743126 7.474202
v 7.123297 100.503754 8.762845
v 8.237741 101.065239 8.453195
v 8.236437 102.176201 7.808105
v -10.557026 94.857224 11.958486
v -16.109423 99.859604 9.052669
v -15.012535 101.544304 8.105174
v -16.110788 100.970634 8.397480
v -0.566596 101.026581 8.440778
v 7.129169 103.842934 6.836920
v 8.239288 103.296257 7.167188
v 8.255004 104.402397 6.520796
v 9.374347 103.851738 6.854540
v 9.368926 102.732269 7.496550
v 6.030853 104.387108 6.509055
v 10.499700 102.165657 7.815575
v 10.501521 103.285965 7.184909
v 9.384962 101.610657 8.142765
v -12.770606 94.846848 11.963858
v -13.887794 95.400719 11.632842
v 10.513912 101.046173 8.463689
v 9.401235 100.490440 8.788563
v -14.991265 94.841644 11.949636
v -13.879569 94.293945 12.281990
v -3.902779 101.586258 8.122375
v -14.999482 95.954468 11.307847
v -0.548009 94.348915 12.320412
v 11.625920 103.833710 6.867729
v 11.630617 102.724945 7.507758
v -6.088447 93.739433 12.628483
v 4.879300 103.863129 6.816001
v -4.957113 93.181313 12.964049
v -17.211821 99.299011 9.361317
v -17.210348 100.406342 8.719658
v -6.076956 92.618553 13.286551
v -4.947028 92.062019 13.611943
v -3.824539 92.624825 13.293788
v -7.191296 93.174400 12.959133
v -7.193182 92.056038 13.600739
v -6.078070 91.506157 13.930922
v -4.940843 90.944801 14.245348
v -3.827638 91.510811 13.940681
v -2.694345 92.068352 13.620321
v -6.054065 90.386597 14.570222
v -4.937881 89.827507 14.886368
v -3.826143 90.394463 14.582647
v -8.313842 92.615799 13.274651
v -8.313877 91.493187 13.915174
v -7.181828 90.930954 14.247509
v -8.313273 90.381386 14.566362
v -9.431227 90.933662 14.229371
v -7.187486 89.824272 14.892778
v -9.432492 92.051750 13.595365
v -8.313624 89.273277 15.219250
v -9.422956 89.821213 14.879028
v -9.426693 93.165329 12.957627
v -10.538791 92.607849 13.275709
v -8.302588 93.727661 12.645459
v -10.532873 93.719711 12.626304
v -11.644513 93.162964 12.949100
v -11.645555 92.050514 13.596804
v -10.525652 91.486618 13.909233
v -11.640783 90.934196 14.229509
v -10.519374 90.374092 14.552068
v -12.743238 91.485161 13.895963
v -12.741931 92.599258 13.262451
v -13.850962 90.913399 14.194648
v -12.737724 90.371948 14.544394
v -13.842731 92.038467 13.571209
v -13.843818 93.147987 12.936561
v -12.735474 93.707687 12.623385
v -11.610645 89.815323 14.866821
v -13.852414 89.812355 14.857678
v -12.741129 89.258301 15.184756
v -11.616399 88.703728 15.520001
v -10.494298 89.257416 15.183436
v -14.949973 92.594086 13.255352
v -14.951508 91.482315 13.888621
v -9.377875 88.704514 15.512244
v -10.503485 88.148560 15.837533
v -9.419538 94.281761 12.312609
v -14.953536 90.368958 14.531129
v -16.058056 92.040070 13.564504
v -16.066671 90.928139 14.210800
v -16.042887 93.148033 12.926543
v -14.929833 93.711555 12.618674
v -11.614359 94.261513 12.298472
v -8.259963 88.149841 15.837672
v -9.381805 87.590324 16.155577
v -7.152691 87.606392 16.168310
v -7.144613 88.716385 15.539168
v -8.261471 87.040558 16.488194
v -6.039553 88.176392 15.869129
v -6.028865 89.273582 15.221928
v -9.375748 86.480537 16.803303
v -4.915132 88.734390 15.544293
v -4.920024 87.623085 16.193846
v -6.032563 87.059753 16.509205
v -8.260735 85.927170 17.132656
v -7.152990 86.491959 16.823727
v -7.151137 85.378937 17.469276
v -8.262608 84.822609 17.788172
v -9.368046 85.367943 17.455687
v -6.041792 85.942696 17.150379
v -3.789934 87.054848 16.511007
v -10.488884 85.931885 17.145010
v -10.489270 84.814247 17.782757
v -9.370020 84.259727 18.114336
v -2.661138 87.606339 16.196304
v -2.657749 86.484673 16.828087
v -3.777107 85.922241 17.144604
v -4.888127 86.489594 16.837830
v -3.774566 88.164368 15.878998
v -2.638325 85.359238 17.479927
v -3.762236 84.796402 17.800568
v -4.887983 85.362129 17.476269
v -2.634012 84.248459 18.134731
v -1.519481 84.811699 17.818544
v -1.513688 85.920486 17.163120
v -1.512596 83.700226 18.467024
v -2.622061 83.136215 18.781282
v -3.739354 83.680962 18.435297
v -4.887245 84.234573 18.127298
v -0.375834 86.476326 16.859369
v -0.383791 85.361839 17.506447
v -1.486891 87.030388 16.531019
v -0.395844 84.247169 18.147785
v -3.737006 82.570732 19.094448
v -1.496455 82.583702 19.108183
v -2.618984 82.024208 19.427879
v -3.733192 81.459892 19.738997
v -4.841653 82.014160 19.423996
v -4.832931 83.124825 18.776541
v -0.387565 83.139885 18.805658
v -5.935739 82.572861 19.117088
v -5.938691 81.448441 19.748137
v -4.826293 80.880913 20.062588
v -7.029076 81.994949 19.431046
v -7.025616 80.884949 20.069653
v -7.027086 83.116196 18.802074
v -8.141656 82.551422 19.109083
v -8.130904 81.428177 19.734985
v -9.262552 81.986061 19.415071
v -9.247212 83.107216 18.785885
v -8.137481 83.670921 18.476768
v -5.918218 80.336151 20.393679
v -3.714359 80.335144 20.398203
v -4.830633 79.777710 20.722879
v -5.917905 83.672417 18.470274
v -10.493126 87.041862 16.490000
v -9.260662 80.872292 20.044281
v -10.369664 82.545464 19.100401
v -10.378167 81.430962 19.724241
v -6.029954 84.824600 17.789543
v -7.152846 84.278236 18.129818
v -2.603140 80.902893 20.076382
v -0.381296 82.014297 19.431034
v 0.732032 83.678505 18.475920
v 0.728258 82.572182 19.117868
v -1.472633 88.141739 15.893759
v -0.364217 87.587494 16.213390
v -2.645923 88.717018 15.560528
v -1.498920 81.480087 19.777739
v -3.717939 79.222771 21.042164
v -5.935832 79.216484 21.042328
v -4.822228 78.662651 21.364357
v -16.106424 98.749756 9.693186
v -10.357209 83.657738 18.463543
v -8.332080 94.869446 11.977394
v 6.012797 99.973618 9.071356
v -3.806449 89.271423 15.228360
v 0.743138 84.783386 17.832813
v 1.861560 84.236397 18.169353
v 1.857820 83.117630 18.808979
v -16.061646 89.814301 14.849919
v -17.176912 91.481789 13.881541
v 2.987580 82.563171 19.147181
v 1.866993 82.001060 19.458384
v 2.990249 83.675385 18.505367
v -18.292694 90.925331 14.191157
v -17.182568 90.375801 14.525739
v 3.002017 84.779861 17.858774
v 4.109478 84.223900 18.188435
v 4.108419 83.116440 18.826723
v 4.131390 85.332954 17.542591
v 5.241489 84.770065 17.875126
v 5.231833 83.661118 18.513691
v 4.155817 86.438484 16.902012
v 3.037668 85.881027 17.225893
v 5.260990 85.884964 17.228352
v 1.901323 85.324013 17.530077
v 5.278481 86.981773 16.580906
v 6.389950 85.322975 17.552742
v 6.391404 86.431099 16.910280
v -18.282061 92.046967 13.537972
v -18.311836 89.822548 14.826789
v -19.421280 90.368271 14.495860
v -19.405218 91.479347 13.851029
v 5.237741 82.533989 19.147984
v 6.358771 83.094574 18.829685
v 6.355568 84.204300 18.186424
v -17.174122 92.595917 13.248813
v 4.180824 87.548027 16.262312
v 3.056345 86.990540 16.583563
v 7.519997 86.980309 16.594397
v 7.517647 85.865608 17.228350
v 6.403780 87.531410 16.264645
v 8.653435 87.529480 16.276739
v 8.648582 86.423157 16.928349
v 7.525593 88.081100 15.947245
v 6.411338 88.638069 15.624733
v 5.314476 88.084000 15.953239
v 7.539756 89.192001 15.321084
v 8.653424 88.635414 15.642680
v 5.318506 89.187538 15.326719
v 7.560051 90.300583 14.682130
v 6.435759 89.738335 15.001208
v 8.681028 89.749443 15.011696
v 4.224380 88.634445 15.638786
v 8.647412 85.306610 17.560772
v 7.536665 84.749245 17.880606
v 8.657856 84.187057 18.205706
v 9.774458 84.748688 17.894190
v 9.775911 85.869659 17.260555
v -19.394518 92.598480 13.200786
v 9.794994 83.629288 18.543436
v 10.905250 84.187874 18.226942
v 10.901470 85.308052 17.591566
v 8.697336 83.062485 18.861141
v 10.925634 83.079163 18.872416
v 12.027772 83.633942 18.562160
v 12.021760 84.735176 17.914528
v 9.817442 82.511147 19.191521
v 13.142594 84.181206 18.248966
v 13.143934 83.074318 18.883528
v 12.040287 82.520424 19.200754
v 13.136822 85.276978 17.599485
v 12.042807 85.834534 17.291983
v 14.267897 84.731552 17.937843
v 14.267959 83.622116 18.578508
v 14.270228 82.517113 19.211756
v 13.157706 81.958076 19.528622
v 14.254862 85.829086 17.284555
v 14.284151 81.397743 19.841204
v 15.390765 81.956932 19.533297
v 15.395249 83.072777 18.913008
v 15.410222 80.846596 20.182762
v 13.197223 80.842888 20.171885
v 14.298586 80.276550 20.479015
v 15.416496 79.729698 20.819771
v 16.532951 80.288116 20.508358
v 16.528629 81.396461 19.858929
v 14.319454 79.177139 21.140615
v 13.213157 79.735992 20.828350
v 16.540859 79.164490 21.152853
v 13.154376 86.383682 16.971865
v 17.659826 79.733643 20.839912
v 17.658407 80.843224 20.195395
v 12.118885 80.280724 20.513889
v 12.118674 79.174339 21.143925
v 13.225849 78.619774 21.453865
v 10.941605 81.965584 19.515663
v 12.066040 81.400063 19.856236
v -18.276884 93.157555 12.897983
v 1.953147 86.429092 16.908022
v 3.073012 88.094704 15.935857
v 1.953472 87.539017 16.257402
v 12.128778 78.050720 21.773449
v 11.015966 79.716621 20.813831
v 11.019577 78.603020 21.451300
v 9.920285 79.144867 21.124718
v 11.031269 77.484108 22.081263
v 9.925326 78.037079 21.769567
v 9.915635 80.260887 20.497635
v 11.028786 80.821068 20.178177
v 8.830104 78.585770 21.452761
v 8.822582 79.685478 20.804039
v 8.812283 80.798546 20.166328
v 9.923314 81.359581 19.858545
v 4.121954 81.993111 19.454763
v -18.320881 98.740601 9.678570
v -17.207254 98.182449 9.998900
v -18.319195 99.852020 9.032355
v -1.665070 101.576637 8.120674
v 15.391234 85.284386 17.626812
v 15.392241 84.177193 18.272879
v 9.760108 86.970779 16.615574
v 7.736237 78.032188 21.778339
v 7.737533 79.137177 21.146120
v 8.832179 77.470665 22.079994
v 7.749547 76.927338 22.438608
v 6.641878 77.472832 22.102619
v 6.643245 78.576668 21.452295
v 13.169271 87.495216 16.335077
v 6.648248 76.354721 22.749985
v 5.548438 76.908279 22.427008
v 5.551274 78.013748 21.776249
v 7.761057 75.800522 23.084064
v 6.661083 75.238976 23.388819
v 5.552467 75.783905 23.059698
v 4.454936 76.339081 22.745743
v 4.453727 77.451927 22.098989
v 12.066298 88.036255 15.998510
v 13.184183 88.595909 15.684344
v 12.056078 86.926331 16.640207
v 12.084279 89.140007 15.356327
v 13.198417 89.696915 15.046179
v 12.097114 90.244362 14.719618
v 10.992667 89.686615 15.037797
v 13.206436 90.808357 14.420997
v 14.314285 89.141808 15.376993
v 14.313770 90.261177 14.756309
v 13.215266 91.920509 13.792766
v 15.425134 89.690788 15.064404
v 15.429084 88.581230 15.704261
v 14.332647 88.024544 16.015764
v 14.317975 91.356155 14.098677
v 10.989545 88.574867 15.681075
v 12.109359 91.353973 14.097253
v 15.452942 87.459633 16.339069
v 14.362623 86.916634 16.657066
v 11.018810 90.783913 14.408045
v 11.022713 91.901070 13.777712
v 12.122061 92.462486 13.462282
v 9.923759 90.222137 14.729171
v 9.929320 91.336609 14.099103
v 10.965407 87.461624 16.308054
v 9.928668 92.444695 13.452000
v 11.038759 93.003616 13.133684
v 16.566034 86.899673 16.667057
v 16.567427 88.010956 16.037754
v 15.470747 86.346916 16.984745
v 15.423396 90.791489 14.414724
v 8.869031 76.345795 22.762093
v 7.775280 74.675591 23.713680
v 8.886439 75.237572 23.404728
v 8.903491 74.121483 24.052174
v 7.785955 73.564590 24.374889
v 8.917309 73.002907 24.698874
v 10.040086 73.570175 24.388699
v 10.032146 74.673737 23.728405
v 6.682606 74.112953 24.047451
v 10.049232 75.773773 23.074818
v 11.155312 74.122513 24.074863
v 11.179708 75.222755 23.401142
v 12.280875 74.661461 23.736740
v 12.269144 73.552650 24.379444
v 11.162712 73.001915 24.699816
v 12.308838 75.763184 23.097658
v 13.398728 74.116821 24.083048
v 13.415079 75.212738 23.422857
v 13.407651 72.996567 24.703646
v 14.518526 73.559746 24.395216
v 14.513804 74.656059 23.745857
v 12.275680 72.433899 25.030607
v 15.650447 74.120697 24.082516
v 15.649030 73.001480 24.721825
v 14.530563 72.438156 25.033852
v 15.664523 75.217834 23.434250
v 16.779716 73.566505 24.406334
v 16.770809 74.667702 23.759283
v 15.664452 71.882744 25.363811
v 16.783245 72.452438 25.059603
v 13.437871 76.308441 22.781441
v 14.549190 75.760780 23.107121
v 13.417361 71.880676 25.353634
v 11.179299 71.868324 25.341944
v 12.284253 71.319557 25.666988
v 16.775984 75.767639 23.127750
v 15.687311 76.310722 22.799595
v 11.218156 76.311111 22.771877
v 12.331710 76.867920 22.459999
v 16.785055 76.859543 22.487511
v 17.891745 75.212807 23.462772
v 17.887022 76.314728 22.818888
v 14.568103 76.853569 22.467167
v 19.002062 75.753891 23.147827
v 17.894384 77.412903 22.184336
v 19.000235 76.866295 22.509581
v 20.121881 76.298195 22.831276
v 20.130545 75.205009 23.490780
v 19.018963 74.641861 23.802521
v 19.009592 77.968155 21.885855
v 20.126720 77.415291 22.210003
v 17.908325 78.515106 21.562006
v 16.785662 77.949684 21.863661
v 21.243876 77.959976 21.903673
v 21.240402 76.847961 22.524620
v 20.135386 78.508423 21.578590
v 15.696650 78.491104 21.544275
v 15.692873 77.383057 22.177000
v 21.265144 79.052086 21.261103
v 19.047409 79.046089 21.246958
v 14.605325 77.928726 21.856163
v 22.394396 79.598320 20.952410
v 22.384392 78.501007 21.597536
v 20.177879 79.588409 20.940203
v 23.513338 80.143929 20.627823
v 23.513958 79.047394 21.283827
v 21.310402 80.130905 20.622993
v 22.407421 80.691208 20.301270
v 23.504189 77.941902 21.911510
v 20.221371 80.664055 20.297546
v 21.323977 81.229805 19.983694
v 22.394999 77.387749 22.237457
v 20.238508 81.758133 19.682854
v 19.133785 81.195374 19.972851
v 19.144814 80.109230 20.631433
v 19.133385 82.292480 19.361582
v 20.256771 82.860001 19.045652
v 21.380465 83.411156 18.737438
v 19.148626 83.399689 18.722206
v 21.383612 82.306519 19.375725
v 18.034721 82.828758 19.023016
v 18.032478 81.726273 19.686995
v 20.276945 83.962891 18.410383
v 18.049469 83.941475 18.390203
v 19.166239 84.503319 18.087496
v 21.398083 84.513397 18.102612
v 20.299713 85.064117 17.778454
v 19.186289 85.611778 17.460094
v 18.070114 85.046959 17.762911
v 22.503241 82.854568 19.056044
v 22.508966 81.752731 19.701092
v 21.410215 85.606323 17.464996
v 20.315348 86.166046 17.145109
v 24.631813 77.381355 22.223953
v 23.522223 76.831795 22.553480
v 24.631348 78.491798 21.602516
v 23.546610 75.723999 23.202845
v 24.645626 76.274811 22.875446
v 22.436071 76.273041 22.869375
v 10.087182 71.309341 25.666609
v 17.888344 74.116562 24.095062
v 10.088601 72.414726 25.030796
v 11.192254 70.757774 25.988361
v 25.766590 77.940048 21.920435
v 25.767183 76.830795 22.559542
v 18.082861 86.151428 17.126753
v 19.186129 86.717293 16.828197
v 12.764417 103.285431 7.211686
v -16.117792 102.082726 7.757876
v 12.757673 102.166962 7.844477
v 11.638444 101.599747 8.138029
v 13.874817 101.611778 8.177071
v 13.877888 102.717911 7.529526
v 12.770935 101.047287 8.484043
v 8.717297 81.945061 19.508543
v 0.752432 81.433022 19.776472
v 1.878886 80.876122 20.104948
v 3.004676 81.440163 19.786669
v 1.888878 79.758118 20.749163
v 0.782626 80.315445 20.433016
v 3.010303 80.315781 20.436127
v -0.311814 80.867401 20.117855
v -0.308285 79.750435 20.745510
v 0.798302 79.200745 21.077803
v 1.881289 78.654243 21.401148
v -0.291407 78.636047 21.397865
v 0.804939 78.083717 21.724766
v 2.996664 79.217209 21.089357
v -0.282599 77.523170 22.054317
v -1.382929 78.072136 21.720821
v -1.385103 79.190926 21.098955
v 0.507139 96.020325 11.331275
v 13.477278 77.397926 22.149155
v -1.368976 80.292679 20.452614
v -2.482295 79.727150 20.756060
v -2.482906 78.621292 21.402639
v 11.671010 100.479858 8.797746
v 12.783751 99.930962 9.130769
v -2.466828 77.502312 22.055153
v 13.916675 100.482498 8.824605
v -3.585200 78.057709 21.716227
v 13.910688 99.373817 9.464142
v 15.050694 99.922318 9.157666
v 15.033668 98.816353 9.796309
v 15.065345 101.022736 8.517404
v 16.175106 99.365700 9.490129
v 16.175848 100.474457 8.849738
v 13.924900 98.260460 10.110446
v 12.804859 98.809883 9.789470
v 17.307487 99.919273 9.178873
v 17.305660 98.805328 9.815940
v 11.711271 99.350060 9.457570
v 11.709364 98.242111 10.102877
v 12.818823 97.685364 10.418753
v 16.191851 98.247215 10.138079
v 15.047596 97.697685 10.440022
v 17.314049 97.681404 10.454829
v 16.207218 97.124443 10.779574
v 13.951996 97.128845 10.754223
v 15.058846 96.586380 11.093863
v 12.840189 96.572731 11.071440
v 11.729146 97.122841 10.746674
v 10.611116 99.891487 9.126761
v 10.615436 98.784027 9.783160
v 13.971545 96.018372 11.404367
v 12.852254 95.453842 11.714749
v 11.737609 95.999794 11.383347
v 17.305941 101.026863 8.539526
v 16.187574 101.576408 8.207072
v 18.435556 99.363083 9.500979
v 17.321705 102.135880 7.908183
v 18.435839 100.462463 8.857072
v 18.438004 98.246017 10.135533
v 18.437166 101.585800 8.231738
v -4.686547 77.498611 22.043224
v -3.577398 76.941666 22.382017
v 10.629313 96.549591 11.069567
v 10.631510 95.439445 11.715572
v 11.750996 94.887466 12.041996
v -4.669545 76.375748 22.696138
v 10.638517 94.330429 12.365355
v 9.535537 94.872711 12.027679
v -3.556287 75.808861 23.007029
v -4.675625 75.266830 23.339357
v 9.542394 93.760521 12.672734
v 8.440558 94.312981 12.352355
v 8.443963 95.416214 11.709089
v 9.550356 95.973549 11.396853
v 7.336760 94.863274 12.034268
v 7.336225 93.747520 12.675891
v 8.450911 93.196281 13.012771
v -5.784642 75.810822 23.007233
v 7.346751 92.624886 13.322227
v 6.237844 93.181641 12.999729
v 6.243500 94.290100 12.359384
v 5.118665 93.733894 12.675966
v 6.251676 95.396637 11.718432
v 5.141204 94.835823 12.029921
v 5.117502 92.618683 13.314479
v 6.247991 92.067528 13.646862
v 7.380828 95.945145 11.403815
v 5.148586 95.942169 11.390917
v 6.268278 96.504768 11.083216
v -5.773686 76.925804 22.366550
v 4.033303 96.491577 11.061440
v 4.040075 95.375160 11.704870
v 5.165425 97.058968 10.761202
v 4.039829 94.277481 12.367746
v 8.460635 96.529877 11.080849
v 4.007654 93.163498 12.998479
v -2.446817 76.374092 22.700552
v -1.341534 76.942009 22.381269
v -1.306376 75.799866 23.012159
v -2.436581 75.244621 23.329731
v -0.179269 76.360023 22.717663
v -0.169014 75.243935 23.355013
v -3.556753 74.690086 23.664717
v -2.435783 74.143326 23.996071
v -1.323960 74.709915 23.691050
v -1.313630 73.605293 24.338907
v -3.553377 73.591324 24.318901
v -2.436533 73.036560 24.631802
v -3.540563 72.475006 24.970478
v -4.657254 73.031418 24.647280
v -4.662929 74.132484 23.992571
v 10.618032 97.674507 10.426621
v 16.502211 82.505600 19.215031
v -16.098616 94.285225 12.269629
v -16.093069 95.393700 11.630366
v -17.206736 94.831749 11.938209
v -17.224405 93.728523 12.592154
v -18.306213 94.273239 12.252773
v -18.301884 95.376694 11.612770
v -17.199984 95.940460 11.295678
v -7.216444 94.317116 12.300297
v 21.254244 75.753540 23.177769
v -11.475096 83.094933 18.775160
v -11.480407 81.981270 19.400892
v -12.580050 82.527878 19.076916
v -12.586205 81.421837 19.708889
v -11.480230 80.875916 20.038868
v -13.696178 81.973984 19.383022
v -13.694947 80.864388 20.029552
v -12.587009 80.307976 20.353470
v -14.809421 81.421837 19.710678
v -14.813326 82.538307 19.068993
v -13.694354 83.092758 18.753229
v -14.809558 83.651619 18.422091
v -15.926680 83.095215 18.739534
v -12.572989 83.656647 18.452776
v -13.677515 84.202057 18.109032
v -15.925271 81.980560 19.378944
v -13.694548 79.752197 20.678616
v -12.579045 79.199249 21.018290
v -11.455544 79.741821 20.673563
v -15.923371 84.196068 18.085632
v -17.036743 82.535286 19.043856
v -17.030437 83.644279 18.404551
v -14.802123 84.759010 17.782900
v -14.812453 80.320663 20.374115
v 17.894485 73.016182 24.739498
v -16.111324 96.508919 10.977160
v 19.013599 73.563568 24.426538
v 19.018295 72.464027 25.067505
v 17.911648 71.903351 25.377476
v 20.144825 73.010620 24.760715
v 20.132185 74.113953 24.124949
v 8.473443 92.074196 13.667213
v 7.364177 91.522270 13.987027
v -17.177309 89.264046 15.155976
v 13.237553 93.005684 13.129325
v 12.138186 93.561134 12.811426
v 1.587276 96.587578 11.013165
v -2.701372 90.952667 14.260997
v 9.530745 97.105621 10.776309
v 24.669333 75.174492 23.528828
v 23.560352 74.619637 23.843977
v 22.460709 75.170616 23.528351
v 7.607305 81.370384 19.818079
v 7.623951 82.493752 19.194843
v -13.072742 102.756935 7.386163
v -13.063029 103.870651 6.740204
v -11.937175 104.435707 6.430612
v 2.689588 97.152161 10.684049
v -10.374645 80.301857 20.346382
v -5.784368 78.046326 21.713345
v -10.370450 79.199455 21.015484
v -9.261097 79.759140 20.696518
v -6.884072 78.596451 21.393789
v -10.357037 78.096741 21.670479
v -11.467877 78.641899 21.343016
v -9.260865 78.654068 21.343327
v -6.888554 77.485947 22.035135
v -9.238894 77.540413 21.985622
v -7.993734 78.035103 21.707979
v -7.994508 76.921989 22.345636
v -9.234086 76.428467 22.626081
v -10.346968 76.979660 22.297840
v -6.885491 76.373650 22.679657
v -10.361917 75.870293 22.936747
v -11.468574 76.426468 22.623285
v -11.453378 77.535652 21.984562
v -6.899014 75.265579 23.330345
v -8.000140 75.814651 22.998289
v -8.008832 74.713867 23.641150
v -6.897792 74.156898 23.989973
v -5.784532 74.709084 23.663958
v -8.006919 73.589256 24.289385
v -6.891348 73.036545 24.620005
v -5.782739 73.602928 24.308311
v -9.121934 74.134956 23.957891
v -9.118874 73.026382 24.602549
v -8.011931 72.481064 24.932623
v -8.140678 79.211517 21.027050
v -9.117764 71.919495 25.246109
v -7.010285 79.781151 20.713385
v -8.007443 71.369675 25.570650
v -6.903070 71.930359 25.260092
v -9.113956 70.811501 25.883028
v -8.004640 70.260353 26.201145
v -6.896535 70.816589 25.884550
v -5.774333 72.493462 24.955404
v -5.779145 71.372711 25.591726
v -10.232504 71.363121 25.560177
v -10.225286 70.248299 26.196873
v -9.121098 69.703728 26.539858
v -8.143254 80.319153 20.364456
v -5.788720 70.268127 26.214668
v -6.903049 69.710556 26.533243
v -4.662620 70.831917 25.906610
v -4.662648 69.718971 26.549078
v -5.794472 69.157890 26.855837
v -3.544159 70.275055 26.231218
v -3.540872 69.161179 26.871817
v -4.659205 68.602905 27.190041
v -2.411500 69.710693 26.555225
v -2.409301 68.599411 27.201460
v -3.528878 68.041359 27.523781
v -1.285288 70.267128 26.241524
v -1.290265 69.155334 26.881485
v -2.395940 70.820251 25.916384
v -3.526840 71.388687 25.586992
v -2.408309 67.474014 27.838278
v -3.521930 66.922951 28.169600
v -4.632711 67.479607 27.851078
v -5.767376 68.039886 27.516617
v -0.165890 68.599121 27.222885
v -1.286462 68.036072 27.524967
v -0.165046 69.706482 26.572075
v -11.333622 70.798386 25.870289
v -11.327026 69.696365 26.518538
v -10.226542 69.146408 26.844284
v -10.833997 104.997665 6.123689
v 20.151663 71.897346 25.399315
v 21.261745 72.452271 25.077520
v 21.272198 73.561569 24.443035
v 4.460919 75.225639 23.391191
v -11.615335 87.599991 16.175037
v 5.570168 74.672020 23.717196
v -13.667735 85.317657 17.478245
v -12.563338 84.767700 17.813591
v -15.004893 102.647919 7.453176
v -12.546183 85.873131 17.162081
v -14.785595 85.866310 17.163296
v -13.662311 86.417862 16.835083
v -11.444047 84.215714 18.145426
v -11.450681 85.322365 17.496943
v -16.127216 103.196747 7.121779
v -19.404915 93.715958 12.563761
v -11.461613 86.428543 16.864212
v -19.402370 94.815376 11.929362
v 22.501583 83.956116 18.427195
v 21.275646 71.348877 25.719912
v 22.382092 71.900726 25.412531
v 22.512215 85.047630 17.798344
v 23.621410 83.398422 18.754450
v 23.615082 84.498940 18.121489
v 22.379101 72.997314 24.763149
v -19.433502 99.292152 9.343827
v 14.542932 71.319557 25.677433
v -12.550330 78.090446 21.673933
v -12.561783 76.979187 22.305361
v 2.933184 93.707390 12.682894
v 2.927315 94.818771 12.031387
v 5.127359 91.498787 13.987222
v 4.000396 92.054413 13.653437
v 22.529722 86.143166 17.168669
v 23.623554 85.591217 17.503212
v -14.803127 79.192970 20.995720
v -14.792174 78.075165 21.640301
v -13.679818 78.641251 21.337803
v 23.627796 86.687859 16.860420
v -15.937222 79.748283 20.671850
v -15.943321 78.646378 21.317558
v -13.674712 77.529724 21.984201
v -14.795227 76.967186 22.292828
v -15.928421 77.526169 21.965847
v 24.731054 85.017212 17.821508
v 24.738861 86.145668 17.206778
v 3.135820 89.185699 15.318292
v 4.236139 89.749680 15.018348
v 16.591305 85.787987 17.314241
v 2.039498 88.619499 15.630717
v 2.040076 89.731194 14.996244
v 3.148498 90.290947 14.684003
v 0.938437 88.054230 15.945867
v 0.946194 89.166405 15.309580
v 24.630907 79.593185 20.969692
v -0.161754 89.722755 14.988167
v 0.966084 90.281235 14.668762
v -7.999432 69.154617 26.868349
v -0.175895 88.606476 15.630824
v -9.111090 68.597206 27.200306
v 23.647779 87.785072 16.255680
v 24.748209 87.230644 16.559566
v 22.543644 87.221603 16.533560
v 18.439470 97.121262 10.779215
v 17.326698 96.567261 11.092703
v 21.462391 86.666763 16.863205
v 22.561905 88.308846 15.897226
v 21.460649 87.759178 16.217516
v 20.379576 87.210144 16.535919
v 20.369690 88.299950 15.893702
v 19.277500 88.841255 15.573229
v 21.475922 88.855995 15.576753
v 20.392696 89.394157 15.255043
v 19.281740 87.744576 16.221878
v 21.492605 89.950943 14.935935
v 19.295589 89.936630 14.931432
v 20.399637 90.493301 14.611017
v 22.616220 89.403282 15.260408
v 18.208887 89.377556 15.260280
v 18.199482 90.480904 14.612293
v 19.309801 91.031784 14.290337
v 21.528589 91.038994 14.300164
v 17.113617 89.921104 14.940339
v 20.418644 91.592995 13.977133
v 21.543056 92.149033 13.666321
v 22.654587 90.484451 14.640175
v 22.655897 91.607903 14.011358
v 17.110922 88.812157 15.584639
v 18.225487 88.262283 15.904897
v 19.326988 92.139519 13.655518
v 18.219280 91.580666 13.967609
v 20.456228 92.696472 13.345143
v 21.567417 93.253853 13.033223
v 22.676214 92.700523 13.352397
v 21.588699 94.359451 12.401880
v 20.472404 93.799332 12.714905
v 22.698339 93.798462 12.708402
v 17.100595 91.022041 14.282197
v 20.490362 94.911362 12.087670
v 19.368591 94.341362 12.400752
v 19.378658 93.232887 13.035601
v 18.262249 93.778427 12.725108
v 18.284760 92.669052 13.346950
v 17.164167 93.205948 13.024891
v 18.266081 94.872055 12.075447
v 17.169216 94.329048 12.416854
v 16.068150 93.750603 12.708741
v 17.172190 95.421227 11.747932
v 16.074173 94.868073 12.080421
v 14.970571 94.294289 12.389260
v 14.986391 93.176056 13.025244
v 16.086933 92.624962 13.342363
v 17.176659 92.087486 13.662776
v 18.278297 95.979111 11.440901
v 19.376221 95.444679 11.757267
v 20.503717 96.009705 11.440078
v 21.618811 95.461143 11.769000
v 13.861396 93.725967 12.707563
v 13.870282 94.847130 12.065835
v 14.996183 95.406029 11.757339
v 23.780064 89.936005 14.979594
v 23.783005 91.050949 14.341112
v 22.716610 94.909698 12.079123
v 16.074480 95.973320 11.439864
v 14.995954 92.058739 13.682412
v 16.065262 91.518608 13.976281
v 23.752760 88.853951 15.615364
v 21.630194 96.553001 11.131856
v 22.747004 96.010612 11.458655
v 12.767559 94.275764 12.392059
v 21.639816 97.652649 10.493073
v 20.533068 97.100281 10.816777
v 22.745497 97.105682 10.826715
v 21.651733 98.754471 9.862373
v 20.544081 98.200737 10.177342
v 22.767233 99.305893 9.559917
v 22.766500 98.199409 10.201146
v 23.880827 98.745941 9.889159
v 23.881098 97.634186 10.523155
v 23.893747 99.859703 9.261031
v 22.783529 100.417389 8.942339
v 21.673136 99.851654 9.245048
v 20.559172 99.305473 9.547621
v 24.999510 99.296227 9.594446
v 24.990196 98.174469 10.207466
v 23.911983 100.967339 8.629705
v 25.033388 100.427521 8.971180
v 21.685484 100.958473 8.615557
v 20.578342 100.393837 8.917874
v 19.451977 98.748947 9.854576
v 19.449518 97.636635 10.495332
v 25.047768 101.518646 8.320698
v 23.926352 102.059731 7.978028
v 22.819786 101.516739 8.306273
v 23.795296 92.165276 13.691784
v 26.173214 102.071465 7.999670
v 26.174042 100.971001 8.642817
v 25.057983 102.618172 7.659891
v -1.586387 92.636978 13.298153
v 7.800737 72.447777 25.016647
v 6.691765 73.004303 24.704638
v 6.466852 90.852722 14.368840
v 8.686255 90.856094 14.374220
v -20.535620 89.811523 14.822432
v -20.531334 90.927170 14.166743
v -19.419355 89.258835 15.151948
v -20.533663 88.702080 15.471505
v -21.648426 89.251732 15.138678
v -21.644384 90.362915 14.488594
v -21.645967 88.144897 15.785118
v -20.526081 87.589958 16.108047
v -19.420990 88.151314 15.795135
v -22.759022 88.697197 15.447070
v -22.765728 87.594078 16.084444
v -21.647888 87.030617 16.424883
v -20.524021 86.475616 16.743862
v -19.414778 87.040543 16.444530
v -19.413649 85.923096 17.067213
v -20.520452 85.363312 17.383158
v -21.632431 85.915558 17.062099
v -22.765240 89.800102 14.786351
v -22.754936 86.476746 16.750736
v -18.300606 87.613762 16.121372
v -18.307352 86.504059 16.759501
v -23.884882 87.051750 16.389626
v -17.190287 87.062012 16.446005
v -17.202604 85.942856 17.072754
v -18.308872 85.378899 17.385401
v -17.194908 88.160713 15.789480
v -16.090620 86.512718 16.768322
v -16.086952 87.612846 16.123743
v -16.092840 85.404694 17.397585
v -16.100399 88.732368 15.476110
v -14.961232 87.063080 16.458200
v -14.967536 88.170639 15.798809
v -23.876751 88.152573 15.746645
v -17.214888 84.822136 17.699141
v -18.317297 88.707451 15.470373
v -19.408840 84.810432 17.694979
v -22.775146 90.909798 14.158793
v -21.646938 91.469955 13.846458
v -23.886217 89.257050 15.112713
v -21.623415 84.803642 17.694660
v -20.516466 84.256844 18.032314
v 7.715997 80.232658 20.493685
v -11.333763 68.589882 27.165598
v -10.227638 68.044426 27.495758
v 7.393702 97.048782 10.771632
v -12.436756 69.143356 26.846169
v -12.438933 68.035683 27.490952
v -11.333090 67.484222 27.816074
v -12.440269 70.253487 26.213043
v -13.541542 69.695396 26.527746
v -13.533171 68.589699 27.169018
v -9.112489 67.489624 27.821890
v -10.227750 66.931656 28.134640
v -13.523232 67.464554 27.794556
v -14.639565 68.025978 27.473492
v -14.642207 69.151123 26.857672
v -15.760153 67.464836 27.778032
v -14.637070 66.904350 28.089201
v -15.750901 68.586487 27.154207
v -15.762535 66.356010 28.418541
v -16.874687 66.905853 28.078873
v -16.862873 68.019768 27.445286
v -16.854591 69.134331 26.824360
v -15.744422 69.692970 26.515942
v -16.855452 70.240341 26.174772
v -17.972197 68.573090 27.122438
v -17.966387 69.687294 26.489958
v -16.856123 71.358582 25.550480
v -17.966568 70.787521 25.838051
v -19.089838 70.236877 26.157660
v -19.072239 69.125488 26.784908
v -15.742835 70.797058 25.858974
v -19.083658 68.017357 27.436014
v -18.010906 67.493446 27.791033
v -17.978115 71.912354 25.216539
v -19.087139 71.344040 25.511274
v -17.999128 66.375870 28.419088
v -19.109777 66.924751 28.089874
v -14.630362 70.246483 26.201351
v -19.087976 72.469208 24.874088
v -20.202440 71.903488 25.174801
v -20.220379 70.798622 25.823645
v -20.201668 69.673454 26.463627
v -21.327761 71.353897 25.499929
v -21.333851 70.244926 26.145042
v -22.433275 70.814308 25.811707
v -22.435007 71.909615 25.168844
v -21.331202 72.459007 24.865705
v -19.095997 73.586563 24.218464
v -20.206921 73.024696 24.535364
v -17.986242 73.040909 24.573280
v -21.315268 69.114990 26.777437
v -21.319719 73.580864 24.216269
v -20.208633 74.132484 23.893805
v -20.192295 68.558151 27.096176
v -20.217085 75.241066 23.258419
v -21.320295 74.680649 23.564386
v -20.220327 76.345428 22.619476
v -19.099684 74.689827 23.588579
v -22.432552 74.121964 23.875504
v -22.433840 75.226120 23.226301
v -21.333241 75.789749 22.925995
v -20.227379 77.462524 21.987408
v -21.331409 76.897675 22.289160
v -19.126839 75.805664 22.942436
v -19.131224 76.912750 22.304594
v -20.221333 78.566620 21.335688
v -21.332047 78.008293 21.644670
v -19.122509 78.024139 21.664932
v -19.106529 79.124527 21.021128
v -17.997147 78.577560 21.348141
v -18.006344 77.477448 22.003828
v -21.323824 79.110298 21.001896
v -20.215553 79.669769 20.686930
v -18.023344 76.362564 22.639233
v -23.542210 73.572075 24.202990
v -23.538651 74.673653 23.558733
v -16.915371 76.920715 22.314543
v -16.911472 75.805344 22.955072
v -24.641769 74.121010 23.877836
v -24.641968 75.227470 23.241856
v -23.537237 75.770325 22.905706
v -18.018671 75.248459 23.280447
v -22.424587 76.322792 22.588198
v -24.647297 76.320450 22.585135
v -23.536915 76.882782 22.271868
v -22.442793 73.027863 24.529917
v -17.995464 74.156761 23.922285
v -22.434746 78.553001 21.305101
v -22.442097 77.455643 21.944593
v -22.440166 79.660416 20.674461
v -23.548174 79.113312 20.985523
v -23.548582 78.003555 21.619080
v -24.663418 78.557373 21.288111
v -24.658926 79.671417 20.649073
v -25.773653 79.106522 20.953817
v -23.551239 80.235863 20.346182
v -24.671587 77.451920 21.923450
v -25.773136 80.212708 20.321594
v -22.441452 80.797981 20.035707
v -24.656183 80.792801 20.012094
v -23.553307 81.356789 19.705008
v -26.873953 79.655380 20.637337
v -26.882723 78.555206 21.280466
v -25.782286 78.010437 21.600313
v -21.335697 80.220612 20.366449
v -25.783979 76.900452 22.243067
v -27.973320 79.093948 20.942257
v -27.985218 78.000038 21.587484
v -25.790413 75.802872 22.881699
v -26.895317 76.354080 22.561371
v -26.884687 77.442917 21.902634
v -26.916929 75.253593 23.199968
v -25.804031 74.702942 23.526154
v -25.798916 73.613678 24.157404
v -26.922796 74.158363 23.838547
v -15.804330 75.253250 23.276560
v -15.804251 76.364349 22.643908
v -16.908682 74.701996 23.602016
v -19.112104 80.234985 20.389202
v -20.216797 80.787376 20.065342
v -17.990255 80.788895 20.058941
v -17.993692 79.681976 20.710348
v -19.100903 81.331909 19.722048
v -16.903791 78.035469 21.685411
v -15.804129 74.149048 23.928864
v -14.692883 74.699997 23.601295
v -16.897486 79.144310 21.030443
v -14.688623 75.805428 22.950245
v -14.688593 73.589973 24.244722
v -16.891277 80.250183 20.378815
v -13.580831 74.146431 23.931993
v -13.577922 73.043655 24.576548
v -14.683032 72.485039 24.886492
v -13.578265 75.252235 23.293253
v -12.465034 73.606506 24.275780
v -12.471782 74.710159 23.630993
v -15.789996 73.037361 24.563787
v -12.464272 72.493256 24.907124
v -13.573535 71.932182 25.209648
v -15.782501 71.923592 25.199228
v -14.689212 71.385162 25.533728
v -13.575324 76.358360 22.647676
v -12.467764 75.812035 22.977242
v -19.101736 82.434814 19.081404
v -20.209682 81.882324 19.402237
v -11.361793 75.257874 23.296009
v -17.994858 81.888069 19.408169
v -16.905893 73.584953 24.232748
v -25.766682 81.338432 19.668772
v -24.667452 81.898956 19.361256
v -16.912060 72.479843 24.891638
v -24.678257 83.012550 18.731066
v -25.779827 82.447929 19.021015
v -23.568329 82.465782 19.053087
v -23.561924 83.575417 18.413300
v -26.902624 81.896812 19.339048
v -26.906172 82.997627 18.685799
v -25.789097 83.560768 18.399775
v -11.352654 74.159615 23.955038
v -24.674917 84.124313 18.093264
v -28.025557 75.809898 22.863852
v -26.880335 80.757858 20.002619
v -28.021046 74.696693 23.489180
v -29.135448 75.249046 23.149223
v -29.121870 76.363304 22.531408
v -28.009907 76.918938 22.223104
v -30.228203 75.806908 22.825329
v -29.125776 77.476471 21.903557
v -30.222128 76.907379 22.194708
v -29.098953 78.557785 21.269650
v -11.347054 73.049950 24.586479
v -27.981470 80.199409 20.316244
v -22.445353 81.917076 19.381954
v -26.920954 73.063896 24.478014
v -28.031752 73.607338 24.142313
v 65.332062 161.630493 -26.372082
v 64.174568 162.208939 -26.705280
v 1.365388 139.315765 -13.579991
v 0.239812 139.862701 -13.937264
v -18.748901 177.702667 -36.282528
v 2.528897 138.756836 -13.225986
v 19.036148 71.351036 25.708845
v 65.130249 173.165115 -33.090488
v 63.985352 173.734619 -33.421604
v -35.547001 141.788391 -15.347961
v -59.381023 143.674927 -16.142439
v -58.267262 143.117859 -15.829041
v -59.392834 142.562653 -15.515006
v -60.496670 143.123642 -15.823967
v 20.295776 179.651062 -36.627544
v 20.299744 180.819763 -37.347374
v 19.096741 180.237366 -36.991604
v -61.604759 143.681229 -16.145639
v 19.095184 181.406448 -37.706936
v -61.607368 142.575729 -15.513095
v 17.902649 180.818054 -37.349277
v 17.901245 179.638504 -36.638195
v 19.095703 179.067352 -36.266426
v -60.513840 142.016357 -15.198214
v 36.290001 113.254555 1.727833
v 36.286812 112.136559 2.353876
v 37.391571 113.814888 1.419344
v -41.181408 106.877937 4.810634
v 76.643539 175.196564 -34.265060
v 77.789108 174.629974 -33.923771
v 78.942490 175.191986 -34.206501
v 76.650711 176.311096 -34.903481
v 78.940842 174.045013 -33.559273
v 77.797760 175.753845 -34.555695
v -34.308441 175.957886 -35.125427
v -30.202404 78.002304 21.567112
v -30.202219 79.105354 20.914230
v -29.094233 79.659409 20.623569
v -31.305616 78.556297 21.226597
v -31.320608 79.659676 20.591768
v -30.211212 80.211563 20.271500
v -32.420353 79.115776 20.912199
v -32.430836 80.218094 20.268122
v -31.332397 80.769157 19.940987
v -7.359811 129.062744 -7.796131
v -6.231694 129.623596 -8.126922
v 23.642504 82.291504 19.394806
v 24.732162 83.944031 18.451502
v 24.735666 82.834663 19.069443
v 25.837915 84.477310 18.134935
v 25.839806 83.386391 18.770151
v -14.951434 89.257103 15.175206
v -11.020256 114.016113 0.877052
v -34.521721 106.856812 4.824185
v -66.738434 134.052963 -10.703950
v -65.636780 133.507965 -10.376293
v 45.435040 162.926315 -26.929859
v 44.261253 162.369293 -26.581429
v -28.842384 161.879761 -27.078608
v -52.253979 112.471214 1.582792
v -18.309368 84.272186 18.032591
v -30.243475 89.271347 15.053552
v -30.222225 90.376892 14.396838
v -31.351488 89.828720 14.730280
v -31.359764 88.719452 15.358425
v -30.252447 88.173111 15.687539
v -31.375000 87.622246 15.987505
v -30.238817 87.075333 16.313387
v -29.136660 87.633057 16.006479
v -31.374048 86.520409 16.608727
v -32.480900 87.063446 16.281609
v -32.491032 88.177910 15.652007
v -32.470901 89.283089 15.045019
v -33.595032 87.630112 15.956597
v -33.588814 88.730392 15.322194
v -32.463711 90.382454 14.395149
v -34.697002 88.179657 15.626272
v -34.698822 87.086906 16.263929
v -33.596397 86.539070 16.582365
v -33.593330 89.844086 14.702833
v -34.703609 89.292801 15.011744
v -32.501499 86.005692 16.910711
v -33.605415 85.450104 17.218319
v -34.710190 85.993172 16.893007
v -30.281578 85.980614 16.939711
v -34.719551 84.903969 17.533466
v -35.828865 85.451462 17.206297
v -35.826756 86.550629 16.564402
v -35.835529 84.365265 17.853153
v -36.938202 84.910744 17.530687
v -36.939140 86.010269 16.875723
v -36.937225 83.823479 18.161041
v -38.026905 84.358932 17.840950
v -35.833576 83.282318 18.470749
v -36.939529 82.732262 18.796331
v -38.041813 83.275780 18.459839
v -39.131649 83.811249 18.150299
v -39.130188 84.902901 17.515120
v -38.023220 85.459457 17.190020
v -40.243160 84.364098 17.826637
v -40.267174 83.276741 18.475508
v -39.154476 82.720100 18.791952
v -38.054806 82.187103 19.099806
v -39.155254 81.628105 19.421846
v -40.267971 82.180313 19.101313
v -36.964611 81.649696 19.425415
v -38.067459 81.090996 19.731907
v -41.345547 84.922287 17.495037
v -40.248066 85.471619 17.188231
v -41.349380 83.825584 18.141476
v -34.729481 83.822144 18.162477
v -39.134731 86.016548 16.874664
v -41.356373 82.738548 18.786674
v -42.440605 83.266327 18.440111
v -42.456974 84.383362 17.816416
v -40.265842 81.081856 19.718437
v -41.376701 81.639153 19.409182
v -31.393511 85.426987 17.254078
v -35.812363 87.642914 15.929667
v -34.697948 90.385895 14.360532
v -32.512211 84.879768 17.550379
v -31.386826 84.326622 17.891069
v -30.288317 84.886612 17.593645
v -34.705967 91.490059 13.704059
v -32.504486 83.771172 18.185013
v -31.387281 83.225029 18.519890
v -30.282463 83.784836 18.231026
v -33.612232 92.061356 13.396834
v -29.175947 84.348450 17.924183
v -32.514484 82.674095 18.832283
v -29.174694 83.239044 18.560455
v -30.302519 82.695900 18.890093
v -31.392006 82.128052 19.153700
v -30.289978 81.583160 19.502571
v -29.176352 82.155022 19.199224
v -33.619381 90.949577 14.046444
v -35.820976 90.941994 14.016517
v -35.817974 92.056145 13.382621
v -34.717644 92.611305 13.077785
v -29.184467 85.444870 17.272614
v -33.624847 83.221672 18.503992
v -33.608299 93.181053 12.776151
v -35.815552 93.163712 12.743236
v -34.709858 93.724792 12.447728
v -33.630737 84.339699 17.860987
v -35.816696 89.837051 14.669489
v -35.820839 94.265541 12.094759
v -36.935886 93.722542 12.422783
v -36.943611 92.618309 13.060813
v -38.048325 93.170929 12.722932
v -38.048706 94.273216 12.101061
v -36.939045 94.831955 11.792041
v -29.199011 81.045662 19.831469
v -35.817780 88.731476 15.302612
v -29.194250 86.558777 16.653105
v -33.612129 82.118515 19.132690
v -28.075449 86.018341 16.963001
v -28.069290 87.112457 16.304235
v -32.512802 81.574394 19.472828
v -26.973671 86.577858 16.634687
v -26.972464 85.465042 17.260839
v -25.877142 86.040688 16.957636
v -25.881678 87.144203 16.318239
v -33.635078 81.029648 19.801651
v -26.977867 87.685143 15.974641
v -24.779978 87.712456 15.989014
v -24.771585 86.608543 16.640989
v -25.904324 88.259148 15.682438
v -34.725487 80.477478 20.096914
v -34.729282 81.583015 19.477404
v -33.632507 79.927643 20.428516
v -34.733543 79.380280 20.725983
v -35.837154 79.926651 20.397984
v -35.851646 78.832184 21.030630
v -36.963425 79.382042 20.714857
v -36.961578 80.489494 20.083111
v -35.854652 81.056801 19.788073
v -34.746441 78.281982 21.357138
v -33.632366 78.833145 21.049231
v -35.847763 82.158073 19.130135
v -32.543411 78.293549 21.390078
v -33.651321 77.733475 21.692125
v -36.962551 78.290924 21.345722
v -38.081154 79.939560 20.396374
v -38.079594 78.842529 21.043619
v -34.755138 82.711617 18.812893
v -38.084110 77.744102 21.678335
v -39.180691 78.291779 21.355244
v -39.185131 79.393875 20.719030
v -40.288002 78.844101 21.028135
v -40.290176 77.746895 21.682222
v -39.186966 77.186996 21.990261
v -41.408401 78.298851 21.371611
v -41.401272 77.195419 21.993004
v -40.295578 76.647507 22.310675
v -41.395325 79.403702 20.706295
v -42.498291 78.862541 21.054188
v -42.512680 77.750870 21.668434
v -39.195198 76.089645 22.618561
v -38.100170 76.641289 22.306822
v -38.094627 75.542931 22.940836
v -39.207581 74.998688 23.261654
v -40.298458 75.548531 22.941610
v -38.100674 74.452827 23.582287
v -41.407398 76.111755 22.621935
v -41.405510 75.009781 23.255590
v -40.306656 74.452599 23.579737
v -41.413891 73.918221 23.887856
v -40.311245 73.354042 24.214228
v -39.201588 73.904724 23.904165
v -42.518303 74.472557 23.565641
v -39.209888 72.812874 24.530394
v -38.101677 73.358376 24.219124
v -40.321838 72.260788 24.835756
v -41.418568 72.807930 24.529476
v -42.516552 75.568329 22.935436
v -41.429619 71.716057 25.145969
v -42.529285 72.266617 24.862429
v -42.536495 73.363808 24.217751
v -42.541214 71.188927 25.465275
v -41.443993 70.644112 25.779219
v -40.354103 71.185295 25.464436
v -39.236977 71.721123 25.143227
v -43.633385 71.722198 25.173840
v -43.620338 72.826263 24.539801
v -39.246445 70.628014 25.800032
v -38.144276 72.278976 24.831150
v -38.142170 71.171104 25.462652
v -42.559952 70.098404 26.100943
v -43.655449 70.658401 25.794651
v -40.351040 70.083374 26.112892
v -38.143772 70.071297 26.115635
v -39.251175 69.536240 26.432285
v -37.010788 72.814522 24.528904
v -37.008434 73.909103 23.904160
v -42.517757 76.664680 22.298288
v -43.626247 73.943626 23.885401
v -43.629990 75.031204 23.249399
v -37.011063 75.008690 23.279608
v -44.731106 72.280388 24.867378
v -44.732040 74.494064 23.567797
v -44.737053 71.201431 25.488943
v -44.735493 75.586807 22.933117
v -45.824230 71.728920 25.164946
v -45.817379 72.810631 24.532253
v -44.734257 73.369316 24.226757
v -46.922604 73.363388 24.209858
v -45.828712 73.912506 23.901340
v -46.912987 72.258369 24.835760
v -46.930492 71.187164 25.484997
v -45.835144 70.647179 25.803585
v -48.024364 71.718575 25.168852
v -48.025364 72.804718 24.511837
v -44.744553 76.694160 22.303162
v -45.840088 75.040215 23.248487
v -45.840580 76.140190 22.619087
v -43.636211 76.128441 22.607534
v -46.929153 74.464485 23.581396
v -46.941265 75.584633 22.934193
v -44.744568 70.114243 26.105606
v -43.643242 77.220497 21.964890
v -37.005905 76.101730 22.623501
v -36.983315 77.200951 21.978834
v -37.047024 70.616783 25.782806
v -37.049408 71.728951 25.154556
v -37.060452 69.530289 26.423737
v -35.951103 70.073151 26.104301
v -35.952991 71.174927 25.478455
v -35.953957 72.285973 24.838800
v -28.083561 84.915436 17.599478
v -45.850460 77.247162 21.992151
v -46.939964 76.701424 22.306835
v -28.085236 83.808449 18.240406
v -26.984028 84.372307 17.922598
v -45.853973 78.345703 21.361704
v -46.965736 77.819870 21.678137
v -44.764362 77.792343 21.652458
v -39.178501 80.542900 20.051884
v -35.972179 68.988113 26.744833
v -34.880627 69.542778 26.443920
v -34.873756 70.634827 25.803499
v -28.075087 82.697304 18.881748
v -40.295483 79.938087 20.383389
v -35.886593 77.757507 21.656197
v -35.900482 76.653099 22.296467
v -48.015884 73.921539 23.882689
v -49.139252 72.281403 24.859343
v -49.118813 71.173904 25.472393
v -49.161850 73.399544 24.207743
v -50.265381 72.865051 24.584286
v -50.248901 71.754219 25.187246
v -48.023819 70.629906 25.801107
v -26.596674 131.759598 -9.527894
v -2.021548 142.138962 -15.260232
v 0.312621 107.254578 4.835111
v -1.862403 134.189133 -10.694546
v -3.137053 142.690948 -15.593815
v 60.186913 140.187958 -13.481164
v 60.181461 141.268005 -14.140040
v 61.283501 140.714798 -13.828227
v 61.288090 139.636139 -13.169239
v 60.200428 139.088470 -12.835435
v 61.310894 141.798737 -14.453573
v 62.380615 140.150375 -13.518919
v 62.386791 141.239594 -14.160383
v 62.386890 139.039948 -12.857460
v 63.506077 139.600906 -13.170830
v -10.836146 160.328003 -25.950745
v 63.504860 140.704315 -13.825275
v -8.638546 127.418854 -6.877157
v 21.252316 74.663338 23.810377
v 47.039299 125.599831 -5.109560
v 48.128620 126.152779 -5.423015
v 49.238441 125.601219 -5.099360
v 47.052219 126.702789 -5.727852
v 49.258785 126.704132 -5.711152
v 50.357578 125.044449 -4.769617
v 50.363766 126.160172 -5.386234
v 48.176693 127.256897 -6.022933
v 45.957783 127.249939 -6.045028
v 47.066372 127.808907 -6.345152
v 49.282814 127.800072 -6.326725
v 48.183208 128.354340 -6.637038
v 50.382336 127.264854 -5.991017
v 47.086712 128.907074 -6.951505
v 45.988964 128.356049 -6.652621
v 27.278656 178.248322 -35.912086
v 44.875885 127.796051 -6.353167
v 20.719397 115.041740 0.536435
v 21.851248 114.485970 0.870922
v 50.001740 179.636444 -36.931755
v 32.143753 142.137146 -14.557843
v -22.202976 112.881302 1.463194
v 14.083429 110.506042 3.061521
v -69.478546 151.952133 -21.040840
v -69.476234 153.049927 -21.680159
v -70.573799 152.487350 -21.381718
v -70.579361 153.584335 -22.019516
v -69.463242 154.130997 -22.343657
v -70.579247 154.678925 -22.662209
v -71.679695 154.123184 -22.362328
v -70.592163 151.395203 -20.739271
v -71.688583 153.023788 -21.719357
v -69.502731 150.868622 -20.388681
v -27.144836 182.997574 -39.418030
v 9.924573 76.925049 22.414297
v -61.237537 134.635773 -11.010920
v -60.154411 135.191162 -11.299209
v -51.182159 120.753113 -3.154415
v -59.498806 149.224976 -19.334732
v -60.611778 148.671997 -19.012997
v -58.398788 149.776031 -19.650742
v -59.510765 148.105576 -18.700539
v -58.400475 148.662796 -19.017534
v -59.515408 150.337845 -19.974195
v -27.699183 153.446274 -22.180227
v 18.496403 116.153038 -0.115480
v 19.603178 115.600723 0.211365
v 2.583208 106.127457 5.507287
v 1.469113 106.684761 5.193982
v -61.714870 154.752426 -22.540232
v -60.609444 154.206635 -22.218973
v -60.616959 153.119263 -21.581915
v 31.395996 177.985229 -35.870289
v -44.587879 149.674286 -19.689350
v -18.776733 153.946930 -22.429813
v -53.779392 150.869507 -20.291197
v -54.906044 151.424957 -20.605473
v -56.012306 150.871536 -20.278482
v -54.931553 152.542877 -21.234898
v -56.030136 151.977219 -20.923559
v -57.119450 150.315903 -19.959713
v -57.125244 151.424286 -20.597616
v -53.812225 153.107315 -21.575092
v -53.804882 151.977386 -20.930387
v -56.072323 153.105270 -21.568521
v -54.940380 153.670990 -21.895439
v -54.924671 154.780014 -22.540394
v -56.039490 154.226364 -22.214823
v -57.152023 152.532700 -21.242973
v -53.828682 154.223862 -22.219532
v -58.227947 150.863220 -20.275484
v -58.254890 151.979904 -20.928240
v -58.265022 153.081696 -21.564060
v -57.161667 153.637177 -21.867306
v -58.264133 154.185028 -22.200895
v -59.378712 152.523651 -21.250708
v -59.386791 153.633789 -21.884968
v -59.370625 151.433075 -20.598515
v 54.793720 121.753548 -2.877226
v 54.793919 120.650139 -2.261657
v -53.453362 120.775131 -3.178017
v -52.346722 120.230530 -2.854155
v 41.829628 111.626968 2.716823
v 41.831474 112.746964 2.087744
v 40.716042 111.057365 3.020940
v 18.945858 116.965073 -0.577634
v 3.799996 118.981064 -1.903583
v -1.325899 72.484802 24.959496
v -2.439282 71.926346 25.281723
v 73.247658 161.104080 -26.080490
v 6.039764 98.841599 9.730173
v 6.046593 97.730392 10.378622
v 62.717926 169.920578 -31.182940
v 25.591715 112.576523 2.012503
v 58.063976 144.517059 -16.048170
v 56.965855 145.070053 -16.358179
v 59.164688 145.054825 -16.395420
v -71.121086 131.849075 -9.505383
v 70.393700 150.530182 -19.814426
v 60.286541 145.594574 -16.701408
v -72.204521 132.387802 -9.828894
v -72.210594 131.297394 -9.213283
v -71.129089 130.761215 -8.882047
v -73.304420 131.841949 -9.520336
v -73.301842 132.932098 -10.144553
v -70.039757 130.219894 -8.568189
v -71.127365 129.669312 -8.262136
v -72.220016 130.207901 -8.586035
v -72.208344 133.486618 -10.456398
v -72.215134 129.117310 -7.967645
v -71.132851 128.576263 -7.641818
v -70.043411 129.129791 -7.948562
v -71.129745 127.481834 -7.039028
v -72.217529 128.020859 -7.352885
v -70.053467 128.036057 -7.341251
v -73.319298 129.663208 -8.284260
v -73.332924 128.575058 -7.638947
v -74.420959 130.204697 -8.606592
v -74.415321 129.109024 -7.993975
v -73.319321 130.751434 -8.923231
v 60.285679 144.480423 -16.068554
v -75.510986 129.662567 -8.307863
v -75.516670 128.560577 -7.688519
v -74.426971 128.023041 -7.370710
v 61.391602 146.115143 -17.062912
v -74.398575 131.292496 -9.226393
v 61.392822 145.016556 -16.416752
v -74.398392 132.385788 -9.836879
v 59.182587 143.954758 -15.741403
v -68.969246 128.598495 -7.640712
v -70.053772 126.938087 -6.735212
v 60.295040 143.400467 -15.427016
v 59.190971 142.855362 -15.083691
v 58.089447 143.401474 -15.391306
v -43.840790 173.698425 -33.564522
v -68.967949 127.493217 -7.037957
v 28.622406 181.277557 -37.821262
v -17.685865 145.498367 -17.476828
v -18.814671 144.936203 -17.167269
v -5.089798 125.698555 -5.839595
v -29.929996 126.753548 -6.650763
v -37.843147 111.822777 1.956552
v -38.941856 112.368546 1.628387
v -43.663902 78.334030 21.340612
v 36.922951 125.089920 -4.900459
v 38.027576 125.657997 -5.195726
v -43.663605 79.434929 20.711210
v -44.757130 78.881783 21.020214
v 61.585384 162.500259 -26.868958
v 54.856739 119.518295 -1.619059
v 62.773388 161.916382 -26.525190
v 55.949863 118.966682 -1.307243
v 16.981356 84.487213 18.098997
v 42.890053 122.199203 -3.228610
v 5.330574 90.286591 14.697062
v -2.013634 118.452698 -1.648526
v -2.007867 119.574936 -2.285712
v 17.870605 181.986130 -38.078686
v -1.909991 103.904373 6.783376
v 41.255810 145.311020 -16.318321
v 13.878315 103.855179 6.882577
v 8.996463 71.853035 25.356987
v -0.898362 140.439224 -14.280708
v 9.003567 70.735374 25.993340
v 7.900281 71.293030 25.681335
v 63.629681 124.173035 -4.219812
v 64.708305 125.798874 -5.157081
v 64.705727 124.712654 -4.543428
v 62.545113 123.618073 -3.917857
v 63.642464 123.075127 -3.594613
v 64.725128 123.619789 -3.913502
v -35.956329 73.385887 24.202362
v -34.865585 72.839592 24.518629
v -34.869415 71.743706 25.154610
v 63.845184 167.046402 -29.518738
v 63.849697 168.181320 -30.182945
v 65.003937 167.601639 -29.831049
v 62.708435 166.460510 -29.173023
v -30.748688 181.254669 -38.314869
v -18.312378 97.624611 10.314390
v 19.490347 99.830978 9.239617
v -19.428299 98.184700 9.991056
v 20.595116 101.509033 8.296826
v 19.491114 100.937881 8.598186
v -32.504452 92.620613 13.071510
v 19.501749 102.040977 7.963971
v 54.506222 160.259277 -25.455690
v -32.502098 91.524475 13.710720
v -19.097342 65.815193 28.738131
v -16.893696 65.820541 28.731550
v -17.993692 65.262558 29.060366
v -20.178097 66.352921 28.385649
v -20.206440 65.248802 29.030769
v -19.100119 64.699608 29.369936
v -20.177086 67.469482 27.750372
v -21.351250 64.722603 29.380983
v -20.221857 64.162178 29.681828
v -21.321665 65.789589 28.697386
v -19.118240 63.615883 30.004757
v -20.227177 63.056801 30.305433
v -21.340803 63.607986 29.980730
v -22.446384 65.253540 29.005217
v -22.453878 64.156723 29.650227
v -19.128855 62.512188 30.629412
v -20.239225 61.951111 30.936750
v -21.352568 62.512554 30.627306
v -22.464722 63.053551 30.278187
v -22.465469 61.958286 30.905333
v -21.356102 61.405457 31.236801
v -23.577271 62.500477 30.569248
v -23.576925 63.611366 29.946600
v -20.238785 60.839672 31.581076
v -19.130760 61.401608 31.270742
v -18.010885 64.175987 29.686420
v -18.016264 63.063519 30.321177
v -22.475559 60.851971 31.547409
v -21.361237 60.308392 31.876646
v -22.469767 59.758667 32.194000
v -21.359528 59.214127 32.527874
v -23.563463 64.702194 29.309921
v -22.462910 58.660282 32.828651
v -20.265469 59.771275 32.208702
v -21.361046 58.117252 33.162189
v -20.256399 58.667107 32.842079
v -22.488354 57.565784 33.458202
v -21.373169 57.009228 33.774776
v -20.253717 57.567432 33.477871
v -22.448584 66.352226 28.366537
v -23.563395 65.809677 28.676844
v -22.446552 67.456528 27.732515
v -23.555536 66.901871 28.035480
v -21.344217 66.902740 28.050364
v -23.562052 68.015228 27.402897
v -24.668663 67.457275 27.703371
v -24.673901 66.358566 28.353624
v -23.616846 57.012798 33.754391
v -23.598530 58.127308 33.132347
v -25.788752 65.826431 28.674191
v -25.784672 66.912102 28.012280
v -24.679459 65.260574 28.974432
v -23.589060 60.307682 31.861219
v -23.579273 59.208649 32.506897
v -22.508831 56.462318 34.078247
v -23.571480 61.404804 31.200615
v -24.709425 61.952686 30.877605
v -24.700090 63.062244 30.261375
v -24.705938 58.680828 32.796669
v -24.705524 57.577515 33.435501
v -25.820847 58.133678 33.105827
v -25.819944 59.235039 32.462894
v -24.707201 59.797813 32.151123
v -26.887190 66.376114 28.339212
v -25.794344 64.731514 29.287941
v -26.886568 65.282806 28.972809
v -24.697914 64.189552 29.608597
v -25.807949 63.642101 29.939623
v -27.989605 65.824066 28.646313
v -27.995422 64.730675 29.268324
v -26.896441 64.193275 29.589151
v -29.096014 64.185875 29.567640
v -28.009226 63.635300 29.892513
v -29.086996 65.275566 28.936975
v -29.123003 63.082233 30.188406
v -28.027023 62.543228 30.519444
v -26.919378 63.104328 30.227766
v -30.207592 64.730347 29.246956
v -30.210642 63.639320 29.869249
v -25.819851 62.568893 30.539545
v -26.931416 62.017467 30.859184
v -30.215755 62.532543 30.497162
v -31.322262 63.089020 30.177225
v -31.318420 64.193405 29.537977
v -25.829128 61.481606 31.160952
v -26.937618 60.918427 31.481939
v -28.041025 61.462189 31.148870
v -29.140629 61.996582 30.822084
v -31.328901 65.304092 28.913477
v -32.422115 64.751678 29.219950
v -32.429111 63.651093 29.851561
v -30.204241 65.843727 28.604759
v -33.529537 63.106373 30.155531
v -33.525887 64.197792 29.523659
v -32.441467 62.558041 30.449963
v -33.536156 65.311066 28.892262
v -34.637741 64.759453 29.204750
v -34.632690 63.651127 29.842710
v -19.140341 60.289761 31.881781
v -34.663326 62.560436 30.472557
v -35.745853 63.100082 30.149111
v -35.733906 64.206085 29.512419
v -35.790726 62.018444 30.773565
v -34.673222 61.471237 31.108234
v -36.833935 64.749352 29.186020
v -36.844532 63.657639 29.829618
v -35.744068 65.313194 28.874418
v -31.328455 61.982769 30.802612
v -33.563919 62.014984 30.784616
v -31.314777 66.390694 28.273552
v -29.113148 66.393867 28.286888
v -30.218977 66.943703 27.956059
v -32.421978 66.946205 27.957726
v -32.419178 65.849426 28.593636
v -31.329136 67.496773 27.634813
v -19.147436 58.117683 33.157230
v -19.163527 59.235447 32.524796
v -20.261387 56.459538 34.109901
v -19.151669 57.017159 33.797596
v -23.572348 69.129211 26.784145
v -24.681599 68.566978 27.074450
v -22.463182 68.583481 27.098528
v -27.983383 66.920990 28.007870
v -33.519283 66.390549 28.258604
v -26.889557 67.492226 27.699600
v -29.090282 67.464226 27.665247
v -27.979311 68.017326 27.359756
v -18.030008 61.966976 30.967510
v -30.216705 68.031319 27.342482
v -29.090816 68.585258 27.034229
v -16.913595 62.523155 30.645485
v -27.995356 69.140999 26.705999
v -30.202700 69.130402 26.685854
v -29.099222 69.681297 26.369232
v -31.334549 68.582375 27.010189
v -16.920919 61.414368 31.271233
v -18.031818 60.848843 31.571327
v -15.817810 61.975323 30.958027
v -15.827715 60.873325 31.592386
v -16.927752 60.311668 31.892132
v -14.704454 62.529041 30.641764
v -26.882418 68.580734 27.044012
v -14.709091 61.414291 31.269533
v -15.817938 63.086521 30.324389
v -32.433086 68.046768 27.311716
v -18.043976 59.792053 32.194061
v -36.857338 62.558281 30.466700
v -18.040438 58.676598 32.847939
v -28.005974 70.246666 26.065632
v -29.113373 70.791870 25.737093
v -30.224649 70.241997 26.045130
v -30.221918 61.436188 31.132097
v -34.629635 66.942383 27.933388
v -34.636757 65.852783 28.573530
v -33.519814 67.490746 27.634008
v -15.830432 59.764961 32.221584
v -14.725575 60.320705 31.907963
v -25.839855 60.339535 31.831367
v -26.935308 59.783035 32.128685
v -14.728359 59.212128 32.542850
v -13.626231 59.765522 32.222614
v -13.632812 60.885933 31.601816
v -26.933592 58.688972 32.769035
v -12.525952 61.445179 31.279652
v -12.530254 60.336685 31.927919
v -12.535579 62.554703 30.634430
v -13.650561 61.993477 30.946932
v -11.417039 60.905926 31.596281
v -11.420004 62.011196 30.957640
v -11.422526 63.113716 30.319321
v -10.319701 63.672947 29.999327
v -12.521877 63.660927 29.990519
v -10.318861 62.569538 30.654465
v -11.415602 64.221397 29.681860
v -10.307313 61.459923 31.284206
v -11.423698 65.329941 29.050533
v -12.523003 64.765022 29.350475
v -10.318367 65.885773 28.729273
v -10.306571 64.784576 29.366884
v -12.529912 65.883453 28.735596
v -11.427671 66.438606 28.414215
v -13.627544 65.318398 29.036259
v -13.630701 64.206444 29.675989
v -9.205319 62.019863 30.986057
v -9.204422 63.128532 30.346025
v -14.732759 64.760269 29.359428
v -14.740668 63.642887 29.985355
v -13.621003 63.090771 30.315174
v -8.088789 62.585171 30.672401
v -8.094423 61.468300 31.305424
v -9.212815 60.903786 31.611712
v -12.523558 66.980576 28.077641
v -8.095626 60.353790 31.948652
v -6.986956 60.914272 31.634768
v -6.970057 62.021980 30.985901
v -9.217083 59.786469 32.255669
v -10.324736 60.344181 31.930035
v -5.844194 62.573570 30.671520
v -5.839802 61.459419 31.315018
v -6.966912 63.130131 30.350168
v -5.845986 63.690037 30.028774
v -4.724741 64.257492 29.720255
v -4.723639 62.016827 31.002033
v -4.720221 63.135651 30.354004
v -6.963111 64.238190 29.693325
v -5.847430 64.801331 29.379126
v -3.596233 63.703899 30.055092
v -4.738389 65.366692 29.068140
v -6.971171 65.355553 29.053783
v -5.854222 65.918739 28.742846
v -8.072196 63.685593 30.019451
v -8.073730 64.788971 29.365492
v -3.590483 62.583111 30.692692
v -3.609677 64.800850 29.392164
v -9.180070 64.235634 29.694710
v -3.588989 61.471626 31.329706
v -2.485577 62.032375 31.020100
v -2.477100 63.145664 30.382519
v -2.472197 60.915318 31.649748
v -4.691617 60.908401 31.643627
v -3.584071 60.364014 31.974792
v -1.363092 61.467915 31.341274
v -1.362299 62.575317 30.697916
v -2.483385 64.241531 29.733772
v -1.373934 63.686596 30.061703
v -0.237412 62.009254 31.012796
v -0.245711 63.118118 30.373974
v -3.582861 59.256702 32.611061
v -4.689108 59.804272 32.287628
v -4.693704 58.693359 32.913769
v -3.576406 58.142380 33.237213
v -2.468990 58.704597 32.928947
v -2.466171 59.810223 32.286686
v -1.339477 59.261478 32.629520
v -1.339991 58.142166 33.255905
v -2.454163 57.581169 33.570442
v -4.680192 57.583420 33.557571
v -3.573802 57.032368 33.886837
v -1.331303 57.025303 33.899651
v -2.437314 56.478657 34.219315
v -1.304000 55.908234 34.537163
v -0.201980 56.462582 34.218002
v -0.202291 57.584290 33.597538
v -0.189927 55.359825 34.870922
v 0.913568 57.009895 33.909271
v 0.916400 55.903336 34.546467
v -5.827246 60.347210 31.961554
v 0.922694 54.790615 35.181648
v 2.026192 55.341793 34.869282
v 2.033429 56.441498 34.226620
v 2.042499 54.216225 35.491726
v 3.153593 54.778625 35.201279
v 3.149350 55.879459 34.557648
v -4.682715 56.483063 34.217525
v -5.799691 58.145653 33.245358
v -5.803089 57.025002 33.865807
v -3.569521 55.915936 34.522533
v 3.166686 56.993004 33.931419
v 4.286622 55.328079 34.908787
v 4.276813 56.437500 34.254738
v -8.074075 65.897682 28.718884
v -6.974817 66.464615 28.419197
v 2.045986 57.546776 33.604565
v -15.845564 64.207909 29.684385
v -15.847918 65.312317 29.041531
v -14.731194 65.863281 28.719074
v -9.182306 65.339661 29.045469
v 3.163268 53.665131 35.852528
v 4.261117 54.222401 35.536140
v -11.418563 59.789944 32.240772
v -4.697734 55.350216 34.855473
v -5.841369 55.930805 34.536137
v -10.313004 59.229309 32.564610
v -11.426646 58.661015 32.846760
v -12.539572 59.228642 32.549278
v -9.220047 58.682232 32.896824
v -8.116524 59.240414 32.586407
v -13.661682 58.678398 32.862751
v -12.556585 58.123711 33.194851
v -9.210366 66.441940 28.413458
v -25.793718 68.014809 27.370121
v 2.049758 53.104294 36.183098
v 3.177161 52.566456 36.517189
v 4.282648 53.121651 36.207798
v -24.734947 56.469257 34.086464
v -23.616117 55.926193 34.406052
v -24.736561 55.380650 34.737297
v -25.831436 55.919182 34.393291
v -68.392036 154.674881 -22.631666
v -25.850269 57.011292 33.755112
v -69.486794 155.215332 -22.935650
v -6.491035 151.160339 -20.569361
v -8.743550 151.133698 -20.616209
v -7.613722 151.711807 -20.904144
v 27.859554 176.305084 -34.749443
v 29.040253 176.870010 -35.125378
v 41.076603 132.001450 -8.710442
v -25.818111 69.144234 26.740129
v -66.732689 135.161331 -11.327302
v -67.828735 134.612518 -11.026566
v -65.648315 134.610474 -11.004721
v -67.827362 135.712082 -11.651201
v -68.919106 135.154495 -11.355654
v -67.824188 136.786407 -12.292769
v -68.921860 136.240280 -11.988265
v -70.026596 135.700256 -11.683952
v -70.029312 136.785477 -12.317150
v -68.938896 137.349838 -12.595915
v -70.045639 137.890762 -12.936080
v -71.137062 137.338303 -12.637304
v -68.967476 138.454391 -13.229374
v -71.132172 136.243698 -12.010364
v -71.138947 138.440613 -13.253082
v -70.047928 138.994720 -13.548880
v -68.964401 139.558929 -13.851908
v -68.966698 140.655502 -14.482184
v -70.046623 140.091446 -14.177753
v -67.872948 140.112045 -14.161817
v -67.872826 139.012283 -13.538562
v -71.147644 139.535858 -13.876064
v -67.888969 137.905609 -12.914988
v -66.786705 140.664352 -14.476345
v -66.788277 139.557297 -13.845591
v -67.878288 141.219345 -14.795594
v -72.225708 138.987900 -13.584276
v -72.231255 137.893280 -12.960909
v -72.234413 136.792374 -12.330809
v -72.226189 135.698227 -11.706197
v -73.327232 137.341156 -12.670302
v -73.333694 138.439453 -13.293103
v -71.135971 135.159515 -11.392735
v -73.344101 139.544403 -13.909488
v -74.447517 138.980057 -13.622841
v -74.442963 137.888702 -12.989494
v -73.351768 140.628204 -14.532352
v -74.427055 140.076157 -14.242863
v -72.270172 140.093292 -14.211717
v -74.438416 141.171387 -14.873964
v -74.436852 136.787415 -12.359863
v -75.525581 140.616791 -14.574647
v -75.548859 139.524353 -13.922578
v -73.361794 136.241028 -12.031135
v -74.446785 135.692123 -11.719226
v -75.522354 136.239212 -12.052686
v -75.534813 137.339935 -12.683372
v -74.444252 134.614807 -11.110889
v -75.532188 135.150879 -11.419980
v -73.365402 135.151230 -11.412057
v -75.533760 134.050812 -10.824107
v -76.620987 134.608551 -11.124979
v -76.618408 135.700333 -11.753775
v -75.529846 138.428772 -13.321301
v -66.749481 136.260681 -11.963359
v -76.626389 138.965607 -13.642717
v -76.629387 137.877289 -13.023519
v -65.652748 136.815231 -12.272547
v -65.648109 135.716568 -11.635654
v -66.763428 137.366440 -12.589355
v -77.731705 138.416229 -13.325531
v -77.719475 139.511673 -13.967259
v -76.651009 140.057190 -14.265946
v -76.619186 136.790100 -12.400056
v -72.226776 134.610031 -11.096551
v -77.731544 137.330307 -12.728498
v -77.725739 136.235199 -12.112400
v -78.827400 137.875092 -13.056390
v -78.833885 136.782959 -12.430422
v -78.831963 138.964005 -13.673473
v -79.910004 138.413940 -13.383941
v -78.851448 135.699295 -11.809286
v -79.927620 136.231186 -12.140491
v -79.934952 137.322983 -12.749279
v -29.143808 93.137711 12.816509
v 55.740669 138.017685 -12.159648
v 50.473415 116.172699 0.203869
v -24.685108 69.675476 26.449835
v -23.580778 70.234238 26.149639
v 53.532318 169.989349 -31.249090
v -22.473690 69.688339 26.461681
v 27.263456 177.096603 -35.214539
v -16.909052 63.638340 30.014608
v 54.867496 126.381378 -5.489923
v 2.820656 120.561615 -2.818637
v -24.720215 60.898628 31.492455
v -44.712368 164.232666 -28.094053
v -44.707336 165.430145 -28.752943
v -38.142902 68.970245 26.745996
v -43.581818 163.645630 -27.729570
v -44.696316 163.078308 -27.416801
v 42.891666 112.220825 2.379200
v -21.309654 99.230263 9.366748
v -22.437683 97.565018 10.326482
v -21.316032 98.120247 10.009680
v 60.196629 142.346497 -14.799394
v -20.188360 98.683739 9.694260
v -20.196198 97.568329 10.340512
v -21.314383 97.000473 10.642610
v -19.070177 97.027008 10.656372
v -20.190331 96.464432 10.975219
v -20.202736 95.350677 11.613489
v -21.325188 95.902061 11.288182
v -19.066666 95.915054 11.296448
v -22.440264 95.342918 11.612065
v -21.319408 94.785072 11.937125
v -22.440744 96.454895 10.963914
v -22.430050 94.220787 12.249689
v -21.308046 93.669365 12.576794
v -20.199438 94.229477 12.261115
v -23.546932 95.891830 11.283734
v 5.877777 186.791016 -41.123131
v 6.986725 186.092651 -40.685410
v 5.871429 185.594055 -40.385494
v 63.589485 135.166504 -10.541024
v 63.594257 136.254425 -11.182617
v 62.503807 136.804428 -11.492056
v 64.685562 134.605591 -10.225671
v 64.692162 135.689438 -10.872264
v 64.701836 136.781128 -11.505412
v 65.798393 136.224960 -11.186696
v 65.786133 135.125229 -10.556786
v 66.917542 135.678970 -10.851077
v 65.809761 137.311127 -11.831551
v 66.912079 136.759460 -11.514691
v 63.597515 137.320236 -11.837003
v 68.026451 136.195572 -11.199833
v 68.022781 135.110626 -10.558574
v 66.907318 134.570023 -10.240069
v 46.547668 165.455322 -28.564283
v 46.537506 164.272949 -27.884718
v -26.634933 149.568802 -19.893970
v -0.540404 93.232445 12.964515
v 0.571898 94.908951 11.997471
v 0.588484 92.683762 13.294401
v 0.576465 93.788330 12.640194
v -0.526158 92.122841 13.610456
v 23.912413 96.516312 11.166343
v 25.011030 97.073303 10.847277
v -62.363194 134.081482 -10.705043
v -62.372246 132.981720 -10.058455
v 33.324844 115.422836 0.499407
v 3.762348 105.564018 5.838091
v 34.433620 117.107483 -0.458973
v 34.425415 115.988907 0.175535
v -69.500389 148.709793 -19.109350
v -69.494545 149.809967 -19.753302
v -68.403816 148.161636 -18.790785
v 56.995239 179.637878 -36.896130
v -68.405067 147.072739 -18.147249
v -67.313988 147.627808 -18.455650
v -67.323486 146.534439 -17.824753
v -69.510468 147.612335 -18.479456
v -66.221603 147.088913 -18.140692
v -66.218330 148.186050 -18.774763
v -6.917852 58.684437 32.905910
v -5.793123 59.252705 32.601997
v -65.114853 148.744507 -19.094475
v -65.126030 147.639557 -18.464951
v -6.917780 57.571693 33.556877
v -65.135254 146.539459 -17.831360
v 13.427783 70.765526 25.996153
v 56.846470 137.458588 -11.851754
v 56.846951 138.546402 -12.490390
v 12.334255 70.205582 26.309938
v 13.436014 69.658478 26.630947
v 57.961147 137.987335 -12.175107
v 55.751118 139.095947 -12.791522
v 12.337190 69.097816 26.952477
v 13.445091 68.544731 27.274885
v 14.551238 69.099495 26.958559
v 14.559334 70.209183 26.325474
v 15.662015 69.652100 26.652287
v 15.667316 68.544655 27.292900
v 14.545229 67.990669 27.600286
v 16.779606 70.203308 26.340254
v 16.777853 69.102089 26.984318
v 15.679979 70.745483 26.013517
v 17.894938 69.659233 26.672848
v 17.895897 68.548729 27.322477
v 16.790747 67.983093 27.630432
v 17.913170 70.765434 26.040585
v 19.028498 69.104691 27.021545
v 19.031025 70.220520 26.372065
v 19.018486 67.998642 27.664616
v 17.913105 67.434937 27.955164
v 11.242755 69.644714 26.627640
v 16.804186 71.312965 25.715574
v 20.146654 69.656319 26.707937
v 20.141895 68.549469 27.357544
v 11.242746 68.535095 27.273317
v 12.347672 67.982391 27.597929
v 59.069859 138.520157 -12.505102
v 59.072300 137.426620 -11.868600
v 11.256593 67.421234 27.920958
v 12.356763 66.869263 28.246162
v 13.459792 67.432068 27.938765
v 11.296164 66.310669 28.572746
v 12.362490 65.752205 28.881899
v 10.157434 67.982468 27.597683
v 13.461142 66.328918 28.597589
v 10.151811 69.077896 26.955200
v 60.200027 137.964264 -12.167670
v 14.569132 65.764290 28.908182
v 14.548189 66.863014 28.269604
v 13.469588 65.207298 29.208916
v 9.071598 69.620491 26.639837
v 10.170893 70.166611 26.322470
v 12.368734 64.640137 29.531055
v 13.479613 64.090057 29.851128
v 14.592727 64.657951 29.550041
v 9.104301 68.511200 27.303207
v 7.978401 69.065392 26.975578
v 7.974925 70.171913 26.331079
v 7.982683 67.947075 27.619131
v 6.874415 68.492554 27.277096
v 6.879000 69.603760 26.639751
v 9.116165 67.395782 27.942999
v 5.756673 70.161697 26.325876
v 6.887186 70.723419 26.012016
v 5.754266 69.040527 26.954687
v 4.647003 69.594711 26.641613
v 4.647124 70.711685 26.002913
v 5.758938 71.272865 25.682737
v 6.901118 71.833511 25.377502
v 3.550079 70.148697 26.323427
v 3.550221 71.246948 25.663610
v 4.660206 71.815109 25.367971
v 2.460472 70.701599 26.011440
v 5.780564 72.376396 25.067024
v 3.557167 72.355766 25.022928
v 4.661557 72.923332 24.724386
v 2.450850 69.587677 26.646481
v 2.462591 71.804855 25.360264
v 2.460209 72.909111 24.710136
v 3.569900 73.467735 24.406076
v 1.366611 71.239983 25.684805
v 1.361999 72.354225 25.035912
v 4.692878 74.026855 24.107777
v 0.266612 70.682175 26.012049
v 1.374460 70.130684 26.337368
v 0.274822 71.791649 25.371569
v 2.470149 74.016541 24.081455
v 3.582687 74.578316 23.769770
v -0.823259 71.233253 25.697403
v 0.285550 72.900146 24.734856
v 3.598714 75.678223 23.122559
v 2.484274 75.121056 23.442209
v 2.509935 76.222107 22.801643
v 3.621646 76.781586 22.485706
v 0.293787 74.006889 24.098730
v 1.400965 73.446709 24.417549
v 1.385188 75.665535 23.116821
v 1.376508 74.557846 23.761547
v 1.395570 76.772247 22.468664
v 2.525787 77.328575 22.156660
v 3.566374 69.034332 26.967104
v 3.637576 77.880554 21.845837
v 4.653812 68.473961 27.278940
v 13.492399 62.975826 30.500975
v 12.379974 63.525787 30.171293
v 14.623066 63.543827 30.203850
v 11.264190 65.186302 29.193529
v 4.764687 78.433792 21.532518
v 15.691121 67.463417 27.971703
v -37.939674 64.203362 29.498354
v -37.948074 63.115597 30.148371
v -37.954609 65.299965 28.868540
v -39.057243 64.756508 29.192785
v -39.044647 63.661777 29.824850
v -40.164265 64.234207 29.524055
v 0.928644 53.659561 35.797573
v -0.157033 54.240143 35.510887
v -40.151745 63.116791 30.133497
v -39.062138 62.567123 30.457016
v -40.158058 65.343002 28.857725
v -41.265903 63.680450 29.823593
v -41.268742 62.578545 30.445490
v -40.171749 62.022411 30.744320
v -41.270912 64.796936 29.189507
v -12.005439 151.776779 -21.040253
v -10.874721 152.344070 -21.358591
v -18.751312 183.586243 -39.708042
v -18.756317 184.777634 -40.407837
v -17.548737 182.976303 -39.352230
v -17.548309 184.185623 -40.050743
v -18.756866 185.974792 -41.111061
v -17.553223 185.378204 -40.745129
v -17.555389 186.578232 -41.445667
v -19.972595 186.567871 -41.453587
v -18.760712 187.176117 -41.804638
v -16.343994 185.982941 -41.088570
v -19.964355 187.767578 -42.156940
v -18.758759 188.373489 -42.497734
v -17.549347 187.779266 -42.153889
v -16.344879 183.583450 -39.704742
v -16.335571 184.790527 -40.401409
v -16.338287 182.378128 -38.996174
v -4.645491 71.936913 25.278032
v -50.078362 105.871277 5.339958
v -6.982493 59.803688 32.273041
v 39.629826 110.485985 3.326518
v 41.832272 110.500519 3.345762
v 40.736629 109.939644 3.660945
v -0.872246 120.134796 -2.587157
v -0.889077 119.003639 -1.985349
v 39.653667 109.373535 3.967539
v 40.740429 108.827026 4.300532
v 41.835659 109.379204 3.970967
v 0.252248 119.572044 -2.269032
v 0.254288 120.692665 -2.907194
v 37.446548 147.654221 -17.682432
v -71.150421 140.633102 -14.502994
v -8.547028 167.398163 -29.981821
v -9.787842 166.806702 -29.596485
v -7.993742 68.056854 27.523300
v -25.002970 88.716553 15.437006
v -7.995497 66.939262 28.144932
v -6.876370 67.502373 27.840532
v 78.901031 171.834335 -32.284153
v -6.931026 68.609467 27.181477
v 78.895874 172.970642 -32.950123
v -13.621475 66.426086 28.391233
v 7.137621 99.388741 9.412868
v 8.254688 99.930122 9.073471
v -29.984283 162.444427 -27.393438
v 54.772736 144.006104 -15.669832
v 55.868988 144.539825 -16.003242
v 22.312153 119.793648 -2.097264
v 21.200884 120.340363 -2.430727
v 21.210838 121.452171 -3.065604
v 20.097988 120.886826 -2.759137
v 35.663609 126.828651 -5.862954
v 22.326185 120.903893 -2.731118
v 34.561489 127.385277 -6.176231
v 68.035149 137.266815 -11.839209
v 69.120049 136.713348 -11.532454
v 69.129509 135.637268 -10.887067
v -34.361603 185.431885 -40.692337
v -33.154266 184.825363 -40.350632
v -12.120177 105.728615 5.706126
v 39.191761 126.215172 -5.493341
v -34.722240 94.802391 11.789490
v -33.793064 71.196838 25.487452
v -33.798504 70.093987 26.123100
v -32.701214 71.753349 25.164719
v -32.694748 70.654579 25.796459
v -33.802059 69.007957 26.767757
v -32.697636 69.556671 26.446815
v -33.807873 72.299080 24.840385
v -44.549191 155.287872 -22.915491
v -29.557770 183.024261 -39.395824
v -30.777618 182.430603 -39.005630
v 23.818817 93.242302 13.030574
v -40.133312 107.411057 4.494765
v -76.657043 141.145401 -14.905086
v -77.733444 140.596924 -14.605489
v 61.304295 138.491425 -12.500156
v 60.204037 136.867996 -11.528371
v 61.312225 137.405487 -11.862712
v 23.846161 94.357597 12.407033
v -40.239368 86.567116 16.530039
v -41.346542 86.016464 16.840406
v 38.414948 176.766235 -35.207447
v -0.225201 58.704533 32.947903
v 27.612532 103.783905 7.017900
v 29.863188 103.794777 7.013540
v 28.737564 103.235245 7.337040
v 73.733154 158.938477 -24.801796
v 73.764915 160.074356 -25.468887
v -21.630619 83.703491 18.358528
v -3.046638 133.652573 -10.413706
v 74.905060 159.510147 -25.128384
v -3.046393 132.524704 -9.739165
v -20.508427 83.144852 18.666735
v -21.619884 82.592018 19.000116
v -22.742487 83.148285 18.663731
v -22.740999 84.248360 18.024881
v 76.073662 158.934296 -24.781734
v -22.731510 85.360382 17.379402
v -38.959335 109.059967 3.551209
v -38.970360 110.166504 2.912262
v -40.068562 109.610825 3.236409
v -40.065907 108.509018 3.870943
v -63.407246 132.424774 -9.743766
v 1.353245 69.020432 26.959349
v 2.470344 68.472656 27.283873
v -28.852015 145.130005 -17.325596
v -43.664268 69.561256 26.422886
v 3.593161 67.914909 27.605114
v 2.481193 67.363716 27.938347
v 1.368573 67.916603 27.610336
v 3.600300 66.803741 28.253794
v 4.721832 67.354538 27.923008
v 3.612276 65.678780 28.893068
v 2.495173 66.237068 28.578028
v 4.734035 66.242973 28.580433
v 1.378441 66.799072 28.255701
v 0.263377 67.355415 27.943279
v 0.263421 66.225563 28.556828
v 1.384086 65.680717 28.894426
v 2.507895 65.121094 29.217234
v 1.388170 64.554062 29.535931
v 2.527148 64.006035 29.861862
v 3.634804 64.566002 29.551931
v 3.648119 63.443760 30.186001
v 2.536586 62.891129 30.504175
v 1.424896 63.443642 30.178032
v 0.286066 63.990025 29.858850
v 1.433635 62.323944 30.833717
v 0.283416 65.103958 29.230131
v 1.445876 61.210865 31.480423
v 2.554147 61.764519 31.166088
v 3.644994 62.328732 30.816936
v 2.553631 60.651001 31.805212
v 3.675554 61.207851 31.479259
v 4.767154 62.880806 30.515640
v 4.760830 61.774517 31.157200
v 4.779202 63.986324 29.884830
v 5.890411 62.325012 30.846380
v 5.894575 63.440674 30.216686
v 5.894750 61.203690 31.488651
v 5.915089 64.546761 29.581734
v 7.016234 63.989956 29.901564
v 7.021644 62.884830 30.544571
v 7.015904 61.771523 31.189928
v 8.133615 64.539291 29.598375
v 8.136129 63.442150 30.251900
v 7.037162 65.082153 29.262228
v 9.252301 65.082260 29.265316
v 9.237509 63.976807 29.925093
v 9.241913 62.879032 30.566864
v 8.148066 62.330090 30.883598
v 8.148700 65.638252 28.947165
v 5.942319 65.626381 28.941507
v 7.054032 66.184395 28.631748
v 8.165301 66.742912 28.318291
v 5.961730 66.729317 28.307625
v 7.063023 67.289726 27.992275
v 9.274673 66.190948 28.630636
v -9.095403 75.250931 23.301516
v -32.716145 72.866745 24.541367
v -31.613667 72.314415 24.854187
v -31.622746 73.417610 24.227373
v -31.617310 71.222862 25.494282
v -33.812122 73.401337 24.198027
v -32.710369 73.955330 23.892330
v -31.621874 74.515297 23.578140
v -32.711330 75.048927 23.251753
v -33.815544 74.500633 23.565514
v -30.528168 72.872314 24.551975
v -30.521379 73.976471 23.913937
v -34.917553 73.963684 23.891499
v -29.423521 72.322433 24.872908
v -29.429535 73.426193 24.232368
v -30.531530 71.776756 25.183491
v -31.629768 75.612976 22.926586
v -30.526463 75.074059 23.258028
v -31.629330 70.132774 26.110924
v -28.316261 71.765617 25.196905
v 2.051987 90.838165 14.365694
v 18.447691 102.687874 7.591218
v -46.014156 145.840775 -17.476141
v -44.892818 145.271698 -17.167517
v -1.353317 60.353291 31.959713
v 24.460670 119.850372 -2.104259
v -4.160325 131.938660 -9.448744
v 23.355419 119.275810 -1.793335
v 23.370785 120.406952 -2.411046
v 24.472284 120.968987 -2.719834
v -8.596409 108.364975 4.196468
v -48.189472 143.611282 -16.173294
v -49.299053 143.057739 -15.845306
v -42.464771 82.201881 19.122997
v 54.678314 139.636490 -13.083793
v -21.312759 68.006660 27.433926
v -77.735588 135.153198 -11.476830
v 56.980804 180.801285 -37.565025
v 29.043854 178.027466 -35.836697
v 29.045837 179.187653 -36.541592
v 10.902126 86.407608 16.948957
v 30.212616 178.596222 -36.223843
v -15.015501 103.746140 6.786364
v 27.861420 179.781235 -36.883030
v -16.111017 104.296730 6.473623
v -35.575291 156.344040 -23.732534
v 13.387547 124.395424 -4.896511
v 14.500894 122.723351 -3.921376
v 13.377883 123.269821 -4.260808
v 39.589691 166.992218 -29.199030
v 39.625122 168.178421 -29.859177
v -9.878823 151.684372 -20.964956
v 30.932518 105.480377 6.095909
v -23.551695 72.476280 24.824032
v -24.644855 73.022713 24.498610
v -24.676125 70.787674 25.812960
v -25.790663 70.226234 26.119106
v 17.679207 87.448967 16.366781
v -26.898014 69.666977 26.412647
v -26.897474 70.767159 25.783392
v -25.789448 71.321747 25.477283
v -26.902321 71.877434 25.162710
v -24.701567 71.884003 25.162493
v -25.785742 72.419685 24.835875
v -58.282146 142.015991 -15.186085
v -57.172997 142.563828 -15.508783
v -34.794357 77.210121 21.986338
v -57.183105 141.462402 -14.864817
v -56.070190 142.007599 -15.196527
v -3.092781 150.606949 -20.151461
v 56.845417 144.043869 -15.725997
v -40.097164 100.786064 8.319879
v 21.294386 70.242790 26.357916
v 22.389317 70.786308 26.031311
v 20.192705 70.795723 26.042240
v 23.503725 70.230415 26.360161
v 23.500374 71.337708 25.733753
v 22.410164 69.678993 26.675785
v 23.524004 69.117126 27.006754
v 24.622202 69.679680 26.697990
v 24.617203 70.784836 26.067669
v 22.420912 68.573647 27.318659
v 21.328293 69.124771 27.010939
v 23.532187 67.999069 27.641537
v 24.639767 68.559006 27.332373
v 25.733635 70.238075 26.386688
v 25.739202 69.126755 27.039835
v 21.322474 68.018852 27.655966
v 22.430908 67.454704 27.959299
v 23.505630 72.428345 25.095428
v 21.333920 66.913773 28.300745
v 20.236881 67.468758 27.987499
v 23.558369 66.895798 28.308338
v 24.618973 71.889328 25.436878
v 22.445765 66.373085 28.643623
v 21.344284 65.806030 28.940163
v 20.259916 66.371277 28.639690
v 25.754366 68.009048 27.670345
v 24.658834 67.443871 27.963604
v 26.864597 68.562065 27.357981
v 26.867306 67.456139 28.004601
v 25.764784 66.890869 28.317448
v -66.781677 138.453888 -13.213086
v -65.698967 139.016312 -13.511585
v -65.704895 140.115845 -14.147194
v -75.532608 141.702377 -15.215593
v -9.749581 152.916931 -21.665237
v -6.503839 119.565559 -2.315907
v -3.237741 152.417252 -21.204510
v 72.562492 150.540649 -19.815901
v -23.549757 71.372414 25.481016
v 73.646996 149.991165 -19.505703
v 72.575745 149.445740 -19.146872
v 71.474869 149.978271 -19.485981
v -42.657715 176.641144 -35.307770
v -42.653564 175.458130 -34.616062
v -42.656982 177.821243 -36.007195
v -48.035599 75.022224 23.277729
v 42.431004 145.793808 -16.603991
v -48.043179 76.132027 22.641478
v -49.128593 75.580482 22.951654
v -49.143375 74.482994 23.592281
v -42.665985 178.988434 -36.690887
v -49.147095 76.692909 22.309519
v -48.060829 77.242599 21.997812
v -43.829773 178.403351 -36.372948
v -50.259697 76.161011 22.615618
v -50.261356 77.243752 21.967747
v -43.840332 177.229584 -35.657482
v -49.173916 77.795105 21.667007
v -41.463013 179.602661 -37.064144
v -48.104023 78.350555 21.356380
v -49.211231 78.896042 21.029581
v -50.300709 78.362122 21.356583
v 7.038300 184.987793 -39.982788
v 8.243866 184.394836 -39.619568
v -3.515896 65.803612 28.812099
v -4.631767 66.355385 28.486341
v -2.402483 66.362648 28.500458
v -75.504303 130.755646 -8.913713
v -60.516228 147.528214 -18.366264
v -1.286506 66.930672 28.178516
v -32.340332 101.357422 8.039835
v 47.716278 169.426910 -30.907429
v 46.522858 169.966888 -31.314117
v 46.521179 168.807236 -30.621840
v 60.390625 172.242569 -32.566963
v -15.472312 111.812996 2.115087
v 5.055151 152.167267 -20.862406
v -54.769650 136.952759 -12.315750
v -43.585506 84.962502 17.517941
v -42.468117 85.494278 17.165028
v -43.561073 83.844086 18.149574
v 52.622421 127.488190 -6.110302
v 51.536530 128.039978 -6.426582
v 42.226387 132.563080 -9.018754
v 42.223866 133.669205 -9.644860
v 5.986456 113.415733 1.316161
v 43.349358 133.116760 -9.323736
v 43.349575 134.224976 -9.953487
v 44.471935 133.674271 -9.634718
v 44.471157 132.558441 -9.007808
v 43.373032 131.996399 -8.699696
v 42.237717 131.442902 -8.392061
v 45.581989 133.110428 -9.319689
v 45.583874 131.992264 -8.697823
v 44.494484 131.445602 -8.389078
v 43.371513 135.327820 -10.582727
v 44.482033 134.778580 -10.267800
v -5.361241 151.721375 -20.871687
v -4.244000 151.172150 -20.529318
v -33.125305 174.156387 -34.094662
v -31.908569 174.746582 -34.493721
v 8.357443 150.532135 -19.853752
v 40.161072 145.851990 -16.643108
v 72.141006 160.545029 -25.746920
v -45.685650 154.717987 -22.563837
v -45.696770 155.820038 -23.202883
v -12.136784 112.396301 1.813304
v -44.581818 156.363235 -23.537441
v -45.699055 156.928314 -23.842154
v -12.134366 113.511993 1.165912
v -13.250575 112.952332 1.489248
v -69.513428 146.521957 -17.832947
v -68.411789 145.975296 -17.523989
v -70.594353 147.046494 -18.177343
v -70.594063 145.969009 -17.555077
v -69.518700 145.432007 -17.231230
v -13.885843 102.102516 7.767684
v -51.368385 76.722366 22.291170
v -51.379108 77.802528 21.654612
v 52.504707 135.250214 -10.532394
v 64.717522 148.749969 -18.711439
v 63.981415 172.575729 -32.755238
v 62.846100 172.001251 -32.394745
v 63.987061 171.424774 -32.075665
v -50.256081 73.959740 23.896318
v -7.656621 119.024582 -2.013110
v -67.332001 145.436981 -17.199545
v -66.228050 145.996765 -17.504383
v -27.730915 145.686768 -17.646574
v 34.433708 114.860435 0.798593
v 35.551983 116.549896 -0.127688
v 35.541702 115.427216 0.494494
v -64.550850 135.170502 -11.319498
v -64.565155 136.274796 -11.934510
v 35.565582 114.316536 1.133774
v -63.480247 136.822189 -12.261374
v -73.335617 127.494102 -7.047739
v -63.465969 135.723022 -11.632655
v -63.490852 137.931503 -12.873834
v -64.598862 137.383118 -12.550385
v -62.391014 136.270569 -11.948856
v -64.609802 138.498276 -13.168326
v -65.690247 137.931046 -12.884287
v -63.493793 139.034149 -13.495725
v -62.390984 137.381439 -12.567662
v -62.395416 138.486923 -13.194023
v -61.298870 137.937607 -12.890944
v -61.309212 136.829559 -12.252583
v -61.306595 139.044586 -13.514099
v -62.391312 139.596146 -13.816920
v -62.370148 135.167374 -11.315854
v -63.469650 134.613708 -11.005382
v -60.207451 138.498474 -13.206326
v -60.220943 137.392334 -12.555093
v -74.430557 126.948227 -6.752109
v -73.333420 126.406693 -6.432691
v -72.234306 126.951912 -6.740627
v -64.601639 139.609558 -13.830179
v -75.509796 127.476257 -7.073232
v -63.511635 140.163528 -14.148750
v -76.594551 128.008820 -7.398262
v -76.600037 126.931633 -6.774492
v -75.522179 126.399567 -6.454416
v -76.620003 125.848778 -6.145768
v -77.695557 127.473259 -7.102082
v -77.700928 126.384804 -6.472061
v -75.535423 125.314819 -5.833938
v -74.442543 125.866028 -6.135161
v -77.699593 128.555069 -7.721638
v -76.604065 129.103271 -8.016659
v -64.618027 140.712326 -14.469982
v -78.790077 126.926689 -6.803045
v -77.700745 125.297981 -5.860334
v -78.779610 125.840363 -6.183290
v -63.538727 141.281845 -14.769775
v -76.622543 124.757027 -5.539915
v -62.430653 141.838028 -15.105913
v -76.618233 123.663635 -4.947274
v -77.705612 124.208084 -5.247644
v -75.557297 124.217972 -5.233555
v -62.432312 140.717392 -14.462922
v -64.658554 141.838806 -15.121893
v -63.557976 142.401733 -15.432712
v -61.341713 141.269669 -14.780044
v -61.341942 140.163544 -14.155185
v -62.800858 155.279953 -22.867327
v -60.258221 139.616608 -13.845102
v -61.705994 155.833130 -23.172302
v -60.278034 140.715988 -14.466559
v -60.627457 155.302200 -22.839911
v -46.188599 168.968307 -30.811123
v -44.985870 170.729050 -31.831722
v -46.167328 170.139465 -31.484600
v -62.334702 126.380920 -6.341363
v -62.347771 125.281006 -5.711316
v -28.054718 58.149540 33.081295
v -26.953712 57.594032 33.397175
v -28.045288 59.244377 32.443176
v -28.074575 57.064030 33.709064
v -29.156195 58.690323 32.740067
v -29.154724 57.594662 33.371143
v -28.088806 55.974613 34.320393
v -26.987432 56.528709 34.030739
v -30.270571 58.136242 33.056580
v -30.255379 57.043076 33.676804
v -29.163733 56.517036 33.998039
v -29.223900 55.431629 34.643990
v -28.119347 54.880108 34.947304
v -26.995050 55.430302 34.639221
v -30.259012 55.951862 34.310070
v -31.356256 56.481239 33.966141
v -31.362024 57.593044 33.356113
v -30.256937 59.234287 32.416653
v -32.487896 57.035770 33.658958
v -32.463821 58.148438 33.036278
v -31.368820 58.700336 32.722965
v -32.476074 59.242249 32.398708
v -33.581211 58.696045 32.709274
v -33.576519 57.607765 33.346287
v -32.483898 60.358143 31.777569
v -34.692886 58.153797 33.019398
v -34.689819 59.253372 32.378822
v -33.591801 59.804996 32.078545
v -35.801552 57.611778 33.322041
v -34.699913 57.065571 33.639370
v -35.814148 58.719494 32.701103
v -35.812614 56.526672 33.954861
v -36.902267 57.073605 33.632862
v -36.912056 58.179768 33.000008
v -36.910675 59.271820 32.373936
v -35.818344 59.819450 32.058033
v -38.020100 58.738804 32.661572
v -38.027046 57.635105 33.314472
v -39.125568 59.271420 32.330589
v -39.124249 58.192360 32.967606
v -38.033897 59.829456 32.040138
v -38.049728 56.551640 33.927536
v -39.127052 57.084393 33.609730
v -36.915657 55.983120 34.256237
v -36.958649 60.384510 31.757341
v -39.136295 60.361607 31.724455
v -38.038837 60.910660 31.401773
v -40.242977 58.738010 32.678879
v -40.235504 59.827732 32.063705
v -31.371227 59.801483 32.095699
v -39.160561 56.015499 34.246689
v -38.077740 55.469185 34.558788
v -25.903149 54.898026 34.981068
v -27.007624 54.335663 35.274822
v -24.786463 54.353741 35.290577
v -25.897938 53.798256 35.594086
v -23.697687 53.812801 35.611305
v -23.690105 54.907909 34.978123
v -34.689812 60.357761 31.730242
v -24.802292 53.261810 35.929081
v -23.710459 52.733315 36.249569
v -22.615482 53.282200 35.947334
v -22.613155 54.382568 35.321808
v -22.611824 52.215916 36.604259
v -23.717703 51.648369 36.899544
v -24.833128 52.187077 36.542526
v -22.589266 55.471073 34.670643
v -25.917408 52.712868 36.232422
v -27.012188 53.247723 35.907372
v -21.509699 52.746902 36.285851
v -21.528017 53.839809 35.636150
v -25.961046 51.652676 36.852077
v -24.857357 51.099663 37.177166
v 41.904175 162.381592 -26.573740
v -34.883228 68.451469 27.053904
v -65.719849 141.218231 -14.766797
v 24.641426 80.701241 20.333691
v 23.531731 81.248520 19.993708
v 41.074554 130.883942 -8.094828
v 39.977745 130.337006 -7.782708
v 62.395741 142.323181 -14.802312
v 63.518864 141.784042 -14.458586
v 62.411022 143.388077 -15.437074
v 61.328815 142.854706 -15.126455
v 63.500118 142.846375 -15.098334
v -37.071648 68.446930 27.058710
v 55.967030 115.663445 0.554361
v -64.520042 132.969299 -10.064033
v -1.286468 54.820091 35.211960
v 25.773769 75.731102 23.211716
v -8.585671 153.512833 -21.978554
v -10.234214 73.574242 24.283255
v -10.225669 72.474365 24.932144
v 62.837688 170.844238 -31.711329
v 61.681511 171.414536 -32.062363
v 26.454279 109.930847 3.515763
v 78.884064 163.950943 -27.697554
v -15.392986 126.270218 -6.252440
v -5.084320 184.853882 -40.173389
v -3.844025 186.685455 -41.250763
v -5.066620 186.064697 -40.903244
v -2.623779 187.305725 -41.593731
v -5.079590 187.267853 -41.639534
v -3.857147 187.884201 -41.985897
v -6.301331 186.653992 -41.292797
v -6.292389 187.861084 -42.019203
v -7.512360 186.036896 -40.961208
v -6.295135 185.449463 -40.576000
v -7.522644 187.242493 -41.671783
v -7.503448 188.453751 -42.414787
v -8.725433 187.833923 -42.076263
v -8.738800 186.623825 -41.335072
v -9.949860 188.444489 -42.449402
v -9.939850 187.227509 -41.735348
v -11.154205 187.829346 -42.121387
v -12.367218 187.209778 -41.781639
v -11.160889 186.622772 -41.398983
v -12.383301 188.419952 -42.469582
v -9.934967 186.029358 -41.017464
v -8.745575 185.414917 -40.627789
v -9.925446 184.822418 -40.324577
v -11.137726 185.416138 -40.696648
v -12.368011 186.003479 -41.070835
v -13.577545 186.593185 -41.429749
v -13.575348 185.393448 -40.737698
v -12.392181 184.802933 -40.338528
v -14.797913 185.977585 -41.073544
v -14.782806 187.186981 -41.796803
v -13.572968 187.788910 -42.135647
v -8.751129 184.206558 -39.906807
v -7.539337 184.832672 -40.242199
v -14.802246 184.778900 -40.370972
v -13.583740 184.196747 -40.017109
v -14.787079 188.382843 -42.484394
v -13.580536 188.991928 -42.818703
v -16.001556 187.795441 -42.153366
v -12.375946 183.617783 -39.648952
v -14.791962 183.580170 -39.685696
v 69.109360 128.013855 -6.436724
v 68.020393 127.481255 -6.123484
v 69.113014 126.923172 -5.821114
v 70.201561 127.457756 -6.140295
v 70.209679 128.545135 -6.756240
v 69.127342 125.822105 -5.185605
v 70.215118 126.366440 -5.509159
v 68.022934 126.368065 -5.508776
v 71.303749 129.066788 -7.081743
v 71.303734 127.987343 -6.459344
v 70.220467 129.615479 -7.387518
v 71.315536 126.898170 -5.824630
v 72.393494 127.435425 -6.154911
v 72.399246 128.519012 -6.769666
v 44.003292 111.676727 2.701272
v 23.938734 103.168945 7.349972
v 22.831396 102.600594 7.649889
v -28.047798 60.360397 31.782259
v -11.878816 163.543274 -27.894182
v 9.804269 89.188332 15.328812
v 39.595306 175.049011 -34.132950
v -31.101295 118.428238 -1.833213
v -0.806116 108.943192 3.867074
v 0.307038 108.387352 4.201401
v -30.263586 60.349445 31.773901
v -31.373144 60.904251 31.443775
v 36.770836 140.884064 -13.769880
v 10.925956 124.505898 -4.987190
v 59.295013 175.053802 -34.184063
v 9.782034 125.066750 -5.305491
v 38.085968 177.683563 -35.788200
v -66.798378 141.772598 -15.103771
v 42.937576 111.070053 3.022274
v 48.046589 137.472687 -11.826644
v 48.047188 138.569061 -12.462287
v 9.770215 88.078033 15.976612
v 51.315414 135.831268 -10.878515
v -68.913956 129.649094 -8.232221
v 51.470173 125.605209 -5.065328
v 51.467583 124.495300 -4.441755
v -12.560794 86.974068 16.526262
v -58.986668 123.558861 -4.762632
v -56.802307 123.562080 -4.749854
v -30.777985 183.628799 -39.702614
v -57.898369 123.009537 -4.437683
v -31.978577 183.041931 -39.340237
v -31.961884 184.241272 -40.036694
v -70.054718 141.189606 -14.801423
v 47.288769 113.329964 1.814472
v 46.186749 111.666183 2.715619
v 48.399204 113.877167 1.495744
v 48.406315 112.761322 2.120163
v 47.299831 112.201752 2.421709
v 48.419125 114.974388 0.874269
v 47.316658 114.422417 1.187933
v 49.510368 113.323349 1.814118
v 49.504417 114.421097 1.189187
v 49.529873 112.211555 2.450189
v 48.428467 111.648743 2.743835
v 50.651657 112.757774 2.151368
v 48.444157 110.535912 3.378073
v 47.340351 111.088928 3.061064
v 49.548931 111.094681 3.074273
v 50.647469 111.660721 2.777815
v 50.649761 110.559349 3.407482
v 51.743744 112.207191 2.479490
v 51.751389 111.115677 3.101282
v 49.563049 109.991211 3.696497
v 50.655945 109.458664 4.015223
v 51.742470 110.009682 3.712385
v 46.249592 110.525414 3.365781
v 47.346138 109.981247 3.681113
v 50.655056 113.844933 1.506480
v 51.765041 113.304268 1.841189
v 48.467312 109.435387 4.016610
v -36.839794 65.846672 28.549255
v 47.378662 108.871902 4.323910
v 48.477310 108.324303 4.640180
v 50.017639 178.484009 -36.243702
v 50.013824 177.333481 -35.573078
v 51.175507 176.751907 -35.235970
v 49.578415 108.878113 4.323310
v 27.974367 66.901634 28.330679
v 26.865995 66.337563 28.641348
v 27.983759 68.003929 27.697044
v 25.786339 65.767914 28.966587
v 26.891922 65.225670 29.289534
v 27.977230 65.772774 28.969622
v 27.999022 64.670258 29.608799
v 29.093708 66.315369 28.675373
v 29.090868 65.217575 29.297592
v 25.803019 64.673653 29.608706
v 26.903070 64.128326 29.937258
v 28.010120 63.564510 30.247267
v 25.809244 63.567318 30.247854
v 26.905533 63.014099 30.563681
v 29.118275 64.101006 29.937397
v 29.122669 63.006115 30.568935
v 28.020426 62.454899 30.878069
v 26.923698 61.906662 31.201080
v 25.823437 62.455132 30.880318
v 30.232580 63.554909 30.260126
v 30.238146 62.453392 30.896996
v 25.847816 61.352245 31.533672
v 24.736317 61.891350 31.186693
v 24.744486 62.992764 30.568129
v 24.747993 60.779736 31.844458
v 25.850243 60.233948 32.166206
v 26.951504 60.782993 31.848030
v 24.761753 59.673557 32.478367
v 25.863739 59.128067 32.805382
v 26.962357 59.677700 32.490990
v 24.788628 58.570210 33.119595
v 25.883335 58.023960 33.433380
v 26.974377 58.571609 33.128544
v 28.069859 59.126369 32.819698
v 26.991020 57.472401 33.755363
v 25.898983 56.918747 34.069519
v 24.802946 57.458344 33.743572
v 23.727543 58.006355 33.440590
v 23.714457 56.903831 34.074013
v 28.064503 60.219093 32.179287
v 24.816303 56.359978 34.391247
v 29.127613 61.892521 31.201773
v 28.025799 61.350384 31.520279
v 23.654366 61.322392 31.501661
v 23.654558 62.431282 30.867167
v 29.123955 60.791965 31.835400
v 30.239662 61.343769 31.533667
v 27.011812 56.381134 34.397018
v 28.073494 58.014820 33.441544
v 25.929464 55.828041 34.712772
v 27.018196 55.284832 35.029198
v 28.118313 55.831451 34.712246
v 28.124323 56.921684 34.081757
v 25.932726 54.731743 35.347061
v 29.238623 55.283669 35.036621
v 28.126925 54.726456 35.349499
v 29.233589 56.380859 34.404671
v 27.032234 54.185329 35.661949
v 30.344587 56.933022 34.098915
v 29.237118 54.173275 35.675026
v 30.350943 55.837078 34.730507
v 29.250847 57.478886 33.780041
v 28.144953 53.625195 35.988274
v 31.450335 56.386574 34.420948
v 31.455767 55.294708 35.063362
v 30.365999 54.735771 35.363995
v 32.547684 54.746986 35.373699
v 32.545937 55.834305 34.755009
v 31.461494 54.199871 35.683331
v 30.375525 53.629353 35.996948
v 33.655766 54.202595 35.693287
v 33.647636 55.290508 35.070084
v 32.567745 53.658051 36.010834
v 34.750751 55.829697 34.763378
v 34.761311 54.749386 35.397923
v 33.656403 56.370258 34.442478
v 34.759041 56.909210 34.132847
v 35.862877 56.376545 34.464771
v 35.860649 55.286827 35.089195
v 31.471228 53.103550 36.324993
v 36.969784 55.827374 34.770042
v 36.974270 54.745251 35.416962
v 35.880341 54.203526 35.728275
v 36.992519 53.657375 36.048306
v 38.084572 54.198017 35.741779
v 38.083118 55.285339 35.116131
v 38.065338 56.367970 34.481201
v 36.978237 56.918541 34.154995
v 35.887672 53.109127 36.348454
v 34.804977 53.654579 36.032196
v 34.818336 52.556767 36.650570
v 35.903812 52.018169 36.985134
v 37.000607 52.575470 36.678562
v 33.731354 53.106312 36.330624
v 39.187183 54.741646 35.449112
v 39.178646 55.822441 34.809967
v 32.556736 56.917946 34.124535
v 38.103867 53.105915 36.374516
v 39.195076 53.657692 36.073860
v 38.073856 57.446476 33.859802
v 39.159954 56.903332 34.181465
v 37.008663 51.472095 37.309826
v 38.096527 52.025162 36.995846
v 24.843699 55.277378 35.036030
v 24.850800 54.177422 35.660088
v 25.955919 53.639019 35.985931
v 29.261538 58.582432 33.159363
v 30.358082 58.031540 33.465725
v 36.980751 57.995956 33.523064
v 35.899139 57.447422 33.829018
v 31.466848 58.580238 33.157482
v 31.465416 57.482533 33.776169
v 30.365408 59.118179 32.834915
v 31.461985 59.655724 32.527912
v 32.578312 58.022648 33.467316
v 32.563255 59.111912 32.841763
v 36.997375 59.078590 32.896374
v 35.908276 58.531734 33.208210
v 33.664158 59.649513 32.532757
v 33.667557 58.564320 33.168640
v 38.081837 58.534561 33.218170
v 32.576656 60.195972 32.213192
v 32.572113 52.547592 36.634865
v 30.386347 52.550457 36.635883
v 31.468538 51.992771 36.942608
v 35.913513 59.618958 32.587639
v 38.109581 59.623970 32.593483
v 37.016811 60.169384 32.273857
v 34.833149 59.056477 32.892529
v 34.827835 60.149303 32.267464
v 35.922802 60.701050 31.955015
v 38.126411 60.714825 31.967260
v 37.041332 61.251915 31.657053
v 35.936539 61.788921 31.338402
v 34.838638 61.231827 31.638121
v 38.153069 61.803333 31.345831
v 37.037064 62.327492 31.030441
v 34.861137 62.315216 31.019791
v 35.947227 62.864738 30.711725
v 33.778877 61.754616 31.334175
v 33.770466 62.844311 30.698294
v 34.873890 63.400402 30.391531
v 33.747952 60.660713 31.941603
v 35.981716 63.942959 30.084826
v 33.789787 63.929115 30.075445
v 34.885838 64.492317 29.775475
v 39.262836 61.256660 31.668358
v 38.161308 62.891796 30.720663
v 34.888210 65.557350 29.141935
v 33.805798 65.017601 29.453772
v 35.986336 65.028976 29.462782
v 39.258980 62.351501 31.046652
v 37.059086 63.407406 30.402000
v 32.710716 64.464783 29.774477
v 32.704868 63.375118 30.393259
v 32.688900 62.292477 31.022753
v 37.084156 64.477493 29.777012
v 39.229416 60.166798 32.285332
v 32.679291 61.203682 31.650990
v 40.361588 61.800182 31.369984
v 40.360851 60.709469 31.992237
v 35.987373 66.110207 28.826073
v 37.094353 65.572136 29.158987
v 40.375862 59.615421 32.623356
v 41.462761 60.169193 32.329536
v 41.457577 61.250454 31.691549
v 41.478096 59.069431 32.963207
v 42.560589 60.711098 32.025433
v 42.560524 59.620750 32.652565
v 40.389599 58.519306 33.265102
v 39.300621 59.056301 32.937038
v 42.575878 58.520710 33.294754
v 41.491146 57.976028 33.596878
v 40.398174 57.424091 33.898785
v 39.308552 57.959118 33.571331
v 42.591278 57.426090 33.917145
v 41.505470 56.881477 34.225456
v 42.607349 56.334148 34.544033
v 40.424168 56.320927 34.530102
v 41.518604 55.787441 34.857578
v 43.686920 56.872562 34.231178
v 43.692898 57.965576 33.609062
v 40.437050 55.229950 35.171501
v 41.532883 54.693417 35.499054
v 42.615242 55.239594 35.182835
v 40.302074 53.112362 36.400589
v 40.296257 54.196930 35.773178
v 39.207237 52.556267 36.696857
v 42.617393 54.134659 35.809700
v 43.723713 55.772480 34.872574
v 43.710979 54.686153 35.507408
v 23.695387 59.106129 32.806225
v 32.571693 51.438709 37.265549
v 33.682713 52.006454 36.966343
v 24.874697 53.087490 36.293255
v 25.973562 52.542683 36.608925
v 27.059383 53.086891 36.299889
v 34.822380 57.982353 33.515671
v 31.631275 63.900990 30.080219
v 32.716206 65.547417 29.135839
v 27.069042 51.983391 36.918152
v 31.635542 65.000526 29.457119
v 25.987406 51.435768 37.233288
v 28.179913 52.537197 36.620312
v 28.181255 51.434261 37.249107
v 24.908056 51.971558 36.918262
v 27.082167 50.871517 37.538513
v 24.912535 50.884796 37.547497
v 26.007647 50.336365 37.867107
v 24.937307 49.778133 38.177216
v 23.841116 50.335003 37.859833
v 23.826088 51.429688 37.237312
v 23.824961 52.513035 36.607342
v 27.106915 49.781910 38.193233
v 26.019028 49.234238 38.504734
v 27.113167 48.683414 38.831566
v 28.210817 49.231434 38.524170
v 28.227303 50.320999 37.900917
v 28.216587 48.126030 39.159317
v 27.127823 47.580929 39.469215
v 29.301737 49.770832 38.205975
v 26.033350 48.130878 39.157501
v 29.307529 48.673168 38.826424
v 33.680248 57.445709 33.820988
v 29.286104 50.877140 37.564281
v 29.291540 51.987492 36.939270
v 30.394852 51.437260 37.261726
v 31.475691 50.889091 37.570404
v 29.135019 59.693207 32.496674
v 30.240797 60.244164 32.186520
v 43.673656 59.062855 32.992020
v 41.468582 62.332077 31.057665
v 42.553318 61.786968 31.387714
v 43.643127 61.234161 31.716908
v 43.651649 62.323734 31.090160
v 42.573586 62.873394 30.768099
v 43.660625 60.140713 32.360527
v 44.744633 60.688911 32.049091
v 45.842445 60.140919 32.373745
v 44.730785 61.766766 31.409687
v 45.838921 61.223469 31.735060
v 44.750031 59.594711 32.684666
v 44.747818 62.847504 30.795485
v 45.832439 62.304832 31.111628
v 40.372704 62.883175 30.736441
v 46.929089 62.847542 30.812437
v 46.931007 61.763012 31.447916
v 45.842255 63.388195 30.486486
v 48.014378 61.213837 31.764769
v 46.936230 60.663635 32.072495
v 48.022202 62.303955 31.143024
v 46.937500 63.929272 30.181484
v 48.016178 63.390881 30.505951
v 45.847782 64.476357 29.852667
v 44.767750 63.928139 30.173916
v 48.031605 64.464066 29.879427
v 49.098625 62.837940 30.824238
v 49.117634 63.924492 30.206671
v 50.200764 63.373814 30.522825
v 50.199970 62.300320 31.158533
v 49.127041 64.999542 29.583872
v 50.213276 64.463326 29.900604
v 49.101418 61.747852 31.462732
v 51.317116 63.920406 30.220377
v 51.313950 64.999390 29.599644
v 50.222862 65.543243 29.276659
v 41.544796 53.582504 36.138615
v 42.632664 53.031830 36.448048
v 43.722832 53.584282 36.141918
v 43.676430 63.422897 30.464312
v 41.491646 63.405979 30.433628
v 42.588879 63.964851 30.143759
v 23.664652 60.225536 32.171669
v 39.222069 51.456200 37.326702
v 40.312073 52.009617 37.027859
v 22.565788 62.978855 30.558550
v 44.832260 56.313038 34.577389
v 44.823902 55.220760 35.193008
v 23.661766 63.533031 30.245071
v 22.578018 61.874271 31.178467
v 22.640230 57.450672 33.751125
v 22.640799 58.549240 33.129551
v 29.314697 47.577930 39.488693
v 28.227182 47.023712 39.805828
v 30.420218 48.116283 39.164505
v 30.427412 47.035698 39.815033
v 29.327679 46.481537 40.127831
v 46.954090 65.006416 29.552801
v 44.818916 53.032433 36.450035
v 44.816753 54.112400 35.832333
v 43.730213 52.487896 36.759506
v 45.907188 54.640862 35.530136
v 45.914730 53.566952 36.147793
v 38.172489 63.932541 30.105978
v 38.175957 65.023445 29.481165
v 74.771629 150.536636 -19.813271
v 39.147587 119.493294 -1.751058
v 52.422333 63.386269 30.552860
v 51.339962 62.842896 30.862932
v 52.414986 64.461609 29.916714
v 52.446323 62.307396 31.185606
v 51.348362 61.757996 31.494076
v 52.454094 61.226856 31.804853
v 53.542992 61.765381 31.505554
v 53.539680 62.837475 30.871525
v 54.633068 63.368587 30.564545
v 51.381706 60.672283 32.109547
v 54.630177 62.292656 31.197430
v 53.560528 63.912483 30.251280
v 54.648006 61.211983 31.837381
v 55.719139 61.748787 31.521185
v 55.717831 62.822670 30.893049
v 53.556549 60.685150 32.137890
v 54.655895 64.446304 29.949686
v 53.572189 64.982292 29.627991
v 56.816326 62.282829 31.214804
v 56.810673 61.204987 31.841791
v 55.727032 60.665215 32.158051
v 57.925247 62.838673 30.942299
v 57.913708 61.747520 31.538843
v 56.820759 60.119968 32.481762
v 55.737442 59.582840 32.787041
v 54.658733 60.118969 32.477551
v 57.910542 60.647633 32.170460
v 56.827324 59.037098 33.109112
v 57.908371 59.574928 32.801556
v 58.994999 61.177750 31.865721
v 58.996906 60.104919 32.485901
v 57.904346 58.486450 33.420361
v 58.998745 59.031677 33.122379
v 60.090683 60.642189 32.189198
v 56.839180 57.930962 33.727005
v 57.909557 57.394932 34.039356
v 58.990299 57.939140 33.743519
v 60.090961 59.569633 32.812706
v 56.828560 63.348621 30.591541
v 60.090538 58.494328 33.433559
v 54.663570 65.528473 29.338322
v 54.667187 66.602486 28.707687
v 55.746651 63.899086 30.273222
v 55.744343 64.980995 29.653275
v 53.584320 66.050476 29.013716
v 55.754368 66.057991 29.037981
v 56.844711 64.433121 29.972198
v 52.524044 65.499977 29.321831
v 52.521858 66.571297 28.698509
v 53.593048 67.115463 28.399498
v 56.841225 65.522720 29.358324
v 57.954182 63.898746 30.314777
v 57.933762 64.976379 29.662077
v 54.681313 67.679611 28.097422
v 55.755421 67.138428 28.405619
v 55.766655 68.212852 27.769854
v 52.532959 67.648621 28.081627
v 53.596611 68.206436 27.772358
v 54.678089 68.746773 27.451778
v 53.608746 69.279686 27.155291
v 52.526028 68.737503 27.455893
v 55.784290 69.277977 27.151733
v 51.463192 68.183601 27.766565
v 54.698345 69.814354 26.834467
v 51.462517 67.097031 28.379225
v 51.440701 66.014641 28.998320
v 56.843594 66.599648 28.735954
v 57.927200 66.056259 29.050228
v 59.044350 64.431915 29.977095
v 59.052246 63.341007 30.626513
v 51.446865 69.265274 27.122620
v 52.540859 69.815422 26.826870
v 61.184292 59.037399 33.136868
v 61.186192 60.118294 32.514679
v 54.670792 59.018196 33.088028
v 62.267563 59.576859 32.827408
v 61.193192 61.199837 31.883915
v 62.271931 60.656227 32.197071
v 62.287437 61.736496 31.564722
v 61.200233 62.267952 31.253206
v 60.111053 61.725590 31.567089
v 61.213791 63.335590 30.634367
v 60.129799 62.795662 30.950464
v 63.351662 60.108212 32.517067
v 62.298622 62.802570 30.947979
v 63.354240 59.040794 33.138641
v 62.280010 58.499996 33.443825
v 63.385723 63.339336 30.636065
v 63.389664 62.263332 31.261581
v 62.306480 63.872227 30.319073
v 61.196598 57.948982 33.753895
v 62.294456 57.426800 34.065117
v 63.364964 57.957722 33.756378
v 64.444542 58.501934 33.455906
v 64.440163 59.572971 32.832638
v 63.396240 64.399101 30.004496
v 64.478806 63.871864 30.334213
v 64.467049 62.800228 30.949583
v 63.402107 65.465408 29.390486
v 64.487999 64.948067 29.698139
v 64.481895 66.002243 29.092966
v 62.341469 64.922195 29.702862
v 62.337196 65.992447 29.071657
v 63.401276 66.531303 28.766836
v 65.566154 63.322655 30.649448
v 63.411823 67.607979 28.163153
v 65.566223 64.417625 30.013088
v 62.349926 67.069084 28.465250
v 64.486397 67.069710 28.477949
v 64.500061 68.148430 27.860577
v 61.277969 66.533699 28.773640
v 65.574539 66.525665 28.788536
v 65.567039 67.601814 28.151426
v 61.276836 65.458611 29.386497
v 64.498390 69.215714 27.227196
v 63.410709 68.670769 27.523836
v 65.577209 68.667145 27.530704
v 66.647873 68.129234 27.837128
v 66.661613 67.065651 28.477720
v 65.568436 65.463181 29.405743
v 66.664299 65.990005 29.101425
v 66.678925 64.920052 29.718363
v 62.356197 68.129288 27.847395
v 67.750778 65.450424 29.419487
v 66.692619 63.850765 30.334789
v 67.758308 64.379501 30.022293
v 67.751686 66.520081 28.804216
v 68.849777 67.058243 28.509546
v 68.838051 65.965836 29.124899
v 67.750870 67.592392 28.166063
v 69.914230 65.419464 29.437563
v 69.918739 66.492287 28.833488
v 68.846298 64.881729 29.742409
v 69.915947 64.333473 30.052502
v 68.859825 63.803093 30.361246
v 69.927971 63.247425 30.678871
v 70.990967 64.867020 29.751755
v 70.995842 63.790554 30.374777
v 70.995811 65.923294 29.133944
v 72.065193 64.320358 30.068247
v 72.069435 65.387276 29.441454
v 71.001656 62.709404 30.994436
v 72.084801 66.455452 28.831202
v 72.069328 63.245049 30.688860
v 73.153130 64.841309 29.759169
v 73.163544 65.913536 29.138094
v 72.073952 62.164688 31.309744
v 73.139664 62.701118 31.000109
v 73.141335 63.768066 30.385275
v 74.220734 63.228416 30.698629
v 74.216393 64.295219 30.077564
v 71.012527 66.990852 28.525764
v 69.940987 62.162071 31.308849
v 71.000832 61.622967 31.612402
v 74.233665 65.364914 29.446981
v 71.006699 60.529659 32.237255
v 72.075462 61.080517 31.938101
v 69.935432 61.072788 31.930273
v 68.879967 61.623287 31.620331
v 68.877937 62.686405 31.004223
v 73.167740 66.979340 28.519455
v 67.816063 62.144218 31.321453
v 67.820381 63.215240 30.700294
v 72.088409 67.518494 28.216537
v 72.084465 59.998478 32.571392
v 73.159378 60.534222 32.257111
v 73.151840 61.609150 31.632252
v 74.239967 66.435150 28.830891
v 69.970703 60.004349 32.564480
v 71.022621 59.480328 32.871571
v 75.289963 64.819695 29.764616
v 75.289780 63.757362 30.384420
v 68.844513 68.113350 27.860357
v 69.932632 67.583237 28.185856
v 67.750511 68.654907 27.535149
v 73.184044 68.037987 27.898037
v 74.251892 67.510239 28.216452
v 75.330620 68.037529 27.900667
v 75.320160 66.963921 28.525631
v 74.269386 68.568336 27.586977
v 74.220154 62.155243 31.312248
v 73.199440 69.100220 27.277044
v 74.275482 69.636917 26.960869
v 75.359619 69.103958 27.279037
v 68.887474 60.550659 32.238575
v 67.815331 61.087036 31.941231
v 76.445114 68.563805 27.581812
v 76.445145 69.630737 26.965834
v 75.359238 70.160645 26.644749
v 76.458458 70.689484 26.348986
v 77.532341 69.091209 27.290073
v 77.531609 70.160278 26.667475
v 76.469193 71.751999 25.744400
v 75.390274 71.216545 26.044811
v 75.419548 72.278168 25.443209
v 76.479805 72.814201 25.139235
v 74.349686 70.669838 26.348463
v 74.343376 71.735649 25.739660
v 77.544067 71.208618 26.055893
v 77.537521 72.277710 25.443579
v 73.295113 70.137581 26.671150
v 73.288307 71.198914 26.051445
v 74.357605 72.806221 25.130192
v 73.274063 72.259895 25.432800
v 61.282833 67.603050 28.162268
v 60.222023 65.995155 29.084656
v 73.285889 73.330276 24.816595
v 72.216057 72.791130 25.125557
v 72.216408 71.717896 25.748919
v 60.227211 67.072296 28.467005
v 59.148247 66.529793 28.772713
v 71.152321 72.246696 25.449841
v 71.156143 71.174767 26.062033
v 72.230591 70.638191 26.383310
v 59.162807 65.448547 29.391106
v 60.241096 64.904228 29.695211
v 71.166992 70.093506 26.695927
v 72.239883 69.561928 27.014685
v 70.102219 71.710381 25.770119
v 70.094101 70.637314 26.385900
v 60.230389 68.141205 27.841652
v 59.157558 67.607735 28.158756
v 58.075264 67.062996 28.466520
v 59.156467 68.671524 27.518589
v 58.086388 68.136612 27.842659
v 57.002083 67.594307 28.151640
v 71.172066 73.322708 24.830853
v 70.086601 72.788383 25.149427
v 60.230419 69.190681 27.205351
v 61.310314 68.654900 27.518768
v 69.020264 71.163414 26.077883
v 61.317505 69.716820 26.914322
v 59.157146 69.723633 26.906456
v 60.229530 70.246002 26.576895
v 70.105888 69.571907 27.022778
v 69.014175 70.100601 26.692984
v 73.305634 74.400238 24.188416
v 72.232796 73.869301 24.509590
v 73.314957 75.470375 23.571779
v 74.378021 73.864464 24.504974
v 72.247818 74.937462 23.890282
v 73.328400 76.536217 22.946020
v 74.383415 74.930756 23.885942
v 72.248055 75.992966 23.258913
v 74.397247 76.005554 23.267387
v 71.174965 69.019974 27.331928
v 53.592022 59.558853 32.776764
v 55.763062 58.469513 33.411983
v 53.605808 58.463894 33.396713
v 52.528339 59.005001 33.086899
v 52.541809 57.910576 33.711830
v 53.620346 57.367992 34.020115
v 54.701057 57.915146 33.717712
v 51.465393 58.447144 33.396408
v 51.454548 59.536381 32.766556
v 55.789059 57.363888 34.034149
v 54.710499 56.821781 34.340256
v 52.542603 60.089420 32.468639
v 54.728523 55.739464 34.977116
v 53.642368 56.264973 34.646881
v 55.800880 56.281193 34.663177
v 75.458534 75.461502 23.594999
v 75.462639 74.395752 24.210667
v 65.573135 62.236015 31.275972
v 66.652153 62.774136 30.962288
v 71.021950 68.044052 27.906239
v 72.096840 68.574699 27.591507
v 59.002365 56.843357 34.379845
v 60.082916 57.391842 34.077274
v 74.227341 61.070724 31.947401
v 60.084705 56.292942 34.704861
v 59.004978 55.754227 35.018780
v 57.915527 56.283710 34.678539
v 60.091778 55.210037 35.329773
v 61.173138 55.748562 35.024113
v 61.175388 56.825882 34.399437
v 56.842369 55.726818 34.986759
v 57.923203 55.189636 35.314644
v 56.844429 56.811131 34.369251
v 56.849197 54.650734 35.617756
v 55.775349 55.181812 35.295708
v 62.256580 56.275902 34.715160
v 57.937252 54.109383 35.944588
v 56.865913 53.565437 36.248096
v 55.788273 54.100380 35.931747
v 57.952999 53.021679 36.560360
v 56.887863 52.481148 36.872402
v 55.812145 53.022976 36.560669
v 59.026550 53.567516 36.267982
v 59.028816 54.650688 35.661880
v 62.255733 55.200443 35.329060
v 61.187340 54.676170 35.654221
v 60.123791 54.113571 35.976555
v 60.116795 53.024742 36.588017
v 59.041683 52.476219 36.884930
v 61.205997 53.570900 36.282757
v 61.205326 52.467823 36.889187
v 60.144028 51.928295 37.207771
v 61.223103 51.375523 37.508896
v 62.291542 51.922794 37.207226
v 62.285912 53.007111 36.589649
v 63.374798 52.455383 36.904224
v 63.370197 51.373241 37.516521
v 62.292057 50.821033 37.820248
v 63.386486 53.526321 36.290909
v 64.461151 51.906902 37.219421
v 64.460632 52.987076 36.605820
v 64.472282 54.067257 35.988888
v 62.334293 54.067764 35.989666
v 63.412197 54.609917 35.682758
v 65.529846 53.513241 36.290558
v 63.426453 55.677380 35.075478
v 64.501076 55.145718 35.379345
v 65.535995 52.441059 36.917091
v 65.545937 51.366440 37.541153
v 64.471741 50.826363 37.842495
v 54.724586 53.555977 36.240097
v 54.731342 54.631302 35.620708
v 64.512543 56.213203 34.774593
v 63.437542 56.751102 34.453697
v 63.384693 50.290302 38.146061
v 59.066288 51.374847 37.509010
v 60.152164 50.827911 37.828506
v 65.587013 54.605598 35.686100
v 65.585403 55.680199 35.077274
v 55.828186 51.935440 37.188412
v 54.754337 52.476868 36.865406
v 56.931461 51.377769 37.501198
v 55.836178 50.825378 37.807911
v 54.751614 51.379341 37.508083
v 54.777676 50.280228 38.114788
v 55.861385 49.743916 38.427132
v 56.925159 50.282131 38.125214
v 54.801525 49.198910 38.729858
v 53.720963 49.733593 38.420826
v 53.707539 50.811466 37.805107
v 53.740093 48.644005 39.043266
v 52.654919 49.186020 38.735130
v 52.636204 50.264503 38.110035
v 53.746304 47.566788 39.642925
v 52.684536 48.104519 39.341576
v 54.816673 48.104191 39.337734
v 53.663754 51.909710 37.173130
v 51.559204 49.705433 38.424942
v 51.562008 50.785637 37.786812
v 52.645149 51.342457 37.485558
v 51.588428 48.633831 39.039745
v 51.573460 51.865894 37.162006
v 52.660908 52.414886 36.855392
v 58.024361 50.832672 37.819946
v 58.012749 51.902988 37.188866
v 59.071198 50.287876 38.130924
v 60.145702 49.734459 38.451733
v 59.068409 49.201187 38.750332
v 58.001865 49.740540 38.442589
v 72.089569 58.920753 33.196266
v 73.162445 59.455357 32.880955
v 73.170967 58.378925 33.502270
v 72.098923 57.836552 33.818668
v 74.246124 58.907719 33.191837
v 74.253036 57.833351 33.805054
v 73.194054 57.301735 34.113083
v 75.320663 59.431892 32.883183
v 75.325211 58.359619 33.496559
v 74.243134 59.972908 32.580059
v 71.033539 58.361149 33.517189
v 71.035767 57.290367 34.132164
v 72.107300 56.756454 34.435478
v 75.326294 57.292202 34.111752
v 74.268753 56.774448 34.432251
v 76.396477 59.950283 32.579319
v 75.326256 60.490356 32.280506
v 76.400620 58.885166 33.187302
v 75.341644 56.230377 34.736763
v 74.269875 55.706032 35.051441
v 73.217430 56.237091 34.736099
v 76.401962 57.805836 33.813633
v 76.400818 56.756554 34.439865
v 75.342522 61.555275 31.681152
v 76.410789 61.014915 31.978947
v 69.981369 56.754055 34.446991
v 71.048935 56.216343 34.750095
v 69.975525 57.817398 33.833683
v 50.493279 50.228378 38.098476
v 50.500961 51.316437 37.475609
v 68.917160 57.278351 34.148815
v 68.927475 58.349182 33.542740
v 69.984543 58.875626 33.228306
v 49.432159 50.760883 37.775730
v 49.430527 51.844803 37.162338
v 50.509861 52.389946 36.859211
v 49.450020 49.671158 38.403774
v 48.366192 50.213547 38.096249
v 48.355629 51.300243 37.472996
v 47.293121 50.747768 37.786469
v 47.292233 49.664875 38.402615
v 48.379345 49.124313 38.721607
v 47.299347 51.827522 37.173992
v 46.221958 51.279736 37.469856
v 46.227814 50.190823 38.083328
v 50.504215 49.132034 38.733341
v 49.456455 48.580460 39.043053
v 49.441845 52.939426 36.558594
v 48.351677 52.382095 36.852001
v 67.851166 57.807121 33.841133
v 49.453251 53.995708 35.932583
v 48.373848 53.458912 36.232189
v 67.859657 58.876125 33.221947
v 66.786896 58.336517 33.533951
v 66.786026 57.264294 34.158974
v 67.858185 56.720615 34.465897
v 49.454670 55.068497 35.314159
v 48.379173 54.526150 35.626472
v 50.550713 53.447056 36.246494
v 50.552620 55.610363 35.012535
v 50.549232 54.526905 35.641766
v 48.378849 55.595634 35.000469
v 49.462830 56.141472 34.692013
v 51.636086 53.975681 35.952000
v 50.552185 56.682159 34.392498
v 48.391018 56.670303 34.372734
v 49.472000 57.220367 34.070980
v 51.643906 55.066181 35.338524
v 48.404404 57.750401 33.756798
v 47.322605 57.207447 34.070927
v 47.320023 56.120792 34.690258
v 49.493649 58.304974 33.459232
v 50.570274 57.753307 33.771675
v 48.428261 58.839664 33.158085
v 47.326088 58.281502 33.445232
v 46.248463 56.656288 34.388115
v 46.252834 55.569386 35.001015
v 47.345482 55.033134 35.319538
v 46.262699 57.735245 33.763660
v 47.335430 59.358471 32.831924
v 46.251026 58.813931 33.142311
v 45.188614 57.183701 34.081692
v 45.187439 58.266003 33.446659
v 67.861206 59.945656 32.597431
v 66.795372 59.406078 32.919147
v 68.932365 59.410362 32.908485
v 66.796997 60.465824 32.304756
v 65.722679 59.933636 32.610279
v 65.730820 58.868832 33.230484
v 51.649570 56.147232 34.707088
v 65.728600 57.804672 33.846455
v 48.425091 59.911110 32.529934
v 65.737541 56.731216 34.465298
v 64.672707 57.276703 34.171646
v 49.515392 59.381638 32.851650
v 47.306347 53.971046 35.925129
v 50.599529 58.853146 33.161858
v 51.649639 57.213547 34.091141
v 50.594624 59.922855 32.533352
v 68.936020 56.207710 34.769249
v 53.682159 53.005878 36.546814
v 55.895962 48.659439 39.049583
v 75.425049 73.348946 24.806078
v 58.991085 62.295021 31.242786
v 68.863396 69.177444 27.237001
v 69.939552 68.639160 27.573608
v 61.284042 64.373665 30.010471
v 66.658928 61.686981 31.586754
v 46.231739 52.365894 36.845848
v 45.142410 51.814335 37.146130
v 45.151138 50.719078 37.773834
v 44.065475 51.253628 37.455479
v 47.334606 52.915695 36.542519
v 71.172165 75.461998 23.570681
v 71.165825 74.395760 24.183109
v 57.004505 68.662155 27.510130
v 58.081921 69.202881 27.204384
v 56.948689 49.205460 38.756943
v 72.120644 55.681343 35.064518
v 72.255646 77.060310 22.651438
v 71.176125 76.521187 22.954681
v 69.023849 72.238113 25.462830
v 76.407768 67.494034 28.216740
v 75.315628 55.164585 35.339985
v 74.278442 54.643379 35.652641
v 73.227722 55.169033 35.347740
v 75.350967 54.103924 35.961964
v 76.397110 55.692078 35.051067
v 74.286377 53.558853 36.267937
v 75.356979 53.029156 36.588360
v 76.431686 54.624821 35.655369
v 76.426331 53.563148 36.269424
v 76.444481 52.495453 36.914825
v 75.360855 51.952667 37.212883
v 74.291641 52.478249 36.898453
v 74.294731 51.398643 37.516407
v 75.364258 50.872131 37.830284
v 76.439804 51.415516 37.531715
v 73.238342 53.001442 36.606464
v 75.370323 49.785683 38.436600
v 74.299942 50.313740 38.126404
v 76.435982 50.332638 38.154938
v 74.321808 49.263531 38.737301
v 73.266884 49.784660 38.439507
v 73.277138 50.836555 37.832970
v 73.233452 51.935349 37.217896
v 72.224808 50.299557 38.148571
v 72.220581 51.362865 37.544441
v 73.274796 48.719212 39.057964
v 72.208420 49.254574 38.752457
v 77.531487 53.031902 36.611809
v 77.517899 54.091103 35.970608
v 71.165947 50.820141 37.844696
v 71.169754 49.756718 38.463017
v 73.220558 54.096684 35.966259
v 72.178154 52.458595 36.922375
v 71.162178 51.890572 37.249718
v 77.534767 51.959724 37.235638
v 76.447304 49.248249 38.765617
v 75.390656 48.714397 39.056370
v 77.520569 55.157204 35.362206
v 75.302879 62.683975 31.003284
v 76.366043 64.290634 30.096340
v 76.375107 63.216412 30.709091
v 76.544975 73.860695 24.547516
v 76.530502 74.919044 23.906740
v 77.621010 73.303612 24.863680
v 77.623550 74.383629 24.232065
v 50.513393 48.045490 39.384113
v 69.037476 73.316994 24.850485
v 67.946716 71.682266 25.763084
v 67.952072 72.764862 25.150255
v 66.874191 72.219017 25.462311
v 67.960411 70.598801 26.408400
v 66.873489 71.134209 26.087187
v 65.806839 71.668633 25.771143
v 65.804321 72.741692 25.144703
v 66.876358 73.285858 24.836716
v 66.880135 70.059547 26.722244
v 65.807373 70.588394 26.405508
v 51.623123 47.560822 39.645031
v 52.698555 47.016830 39.939693
v 67.962738 73.839134 24.529016
v 53.664589 55.187004 35.278423
v 72.184715 53.523083 36.302505
v 53.609169 70.344360 26.512745
v 51.575970 52.929508 36.541588
v 72.173752 54.633839 35.666161
v 50.385338 68.709862 27.436337
v 50.394299 67.625648 28.067940
v 59.165020 70.781662 26.282133
v 58.079918 70.249153 26.588755
v 50.412880 66.535103 28.705072
v 59.173519 71.852066 25.666075
v 58.097107 71.311867 25.977205
v 60.247189 71.306602 25.972857
v 59.177166 72.916107 25.028425
v 58.103741 72.376694 25.347784
v 58.108841 73.441399 24.719019
v 57.020977 72.898781 25.026810
v 60.262863 72.390762 25.367599
v 57.022663 71.822174 25.661787
v 57.018547 70.761078 26.289165
v 55.950451 71.270668 25.979391
v 55.949863 72.353508 25.352547
v 58.109615 74.507973 24.089073
v 57.035328 73.967918 24.412685
v 59.199848 73.972565 24.418528
v 49.339329 67.070381 28.385538
v 49.337841 65.985916 29.017078
v 55.950115 73.417831 24.725323
v 49.353104 68.141273 27.768028
v 48.273346 67.603210 28.070803
v 48.270378 66.526382 28.694803
v 48.282864 68.675865 27.451010
v 47.199196 68.130646 27.749268
v 47.203114 67.049820 28.375084
v 54.872932 71.799530 25.662931
v 54.874210 72.879654 25.039091
v 49.364620 69.222328 27.141945
v 53.799755 72.321922 25.352396
v 53.793312 73.406593 24.726049
v 54.879509 73.951508 24.426449
v 52.725372 72.856277 25.043909
v 52.720043 73.936943 24.409912
v 53.804943 74.482521 24.110094
v 53.811115 71.239929 25.990772
v 52.734898 71.778954 25.670036
v 54.892708 75.011131 23.798071
v 52.734707 75.012413 23.789400
v 53.822636 75.554466 23.482038
v 54.909824 76.081215 23.177019
v 52.744385 76.087395 23.152725
v 51.661446 75.536331 23.465250
v 51.661480 74.469429 24.102404
v 51.674561 76.612381 22.841955
v 50.589962 76.075745 23.156485
v 50.581936 74.991394 23.780172
v 53.846550 76.624680 22.845747
v 52.757748 77.160126 22.529257
v 53.854427 77.701035 22.220854
v 54.936741 77.162979 22.542006
v 55.981064 74.462387 24.119516
v 55.981197 75.537926 23.488441
v 56.036880 77.693253 22.226574
v 56.026707 76.611763 22.856701
v 54.952740 78.237762 21.917362
v 56.054909 78.766083 21.601511
v 57.116180 76.069946 23.178247
v 57.128689 77.152458 22.568716
v 57.129787 78.224663 21.916653
v 58.225521 77.688011 22.249884
v 58.214897 76.605896 22.877367
v 51.683228 77.681305 22.222429
v 50.612385 77.143623 22.535936
v 53.878109 78.767876 21.594807
v 54.970463 79.312302 21.295231
v 57.069771 74.987183 23.812063
v 54.877605 70.714851 26.303829
v 49.522694 76.607857 22.840521
v 49.510242 75.527428 23.472164
v 60.278732 73.453949 24.733088
v 47.208660 65.969009 29.012243
v 48.286221 65.432831 29.323149
v 46.125214 67.578880 28.045410
v 46.124367 66.488289 28.689562
v 51.644253 73.387451 24.717293
v 49.513336 74.430733 24.099752
v 48.432594 74.970886 23.776922
v 48.445335 76.059456 23.150845
v 47.352341 74.413193 24.096445
v 48.447140 73.874268 24.414158
v 47.361061 75.503159 23.455181
v 47.372349 73.325882 24.732243
v 48.461399 72.787155 25.058302
v 49.544315 73.331146 24.743139
v 45.041832 68.113907 27.735048
v 46.150280 68.668190 27.424353
v 45.039776 67.028618 28.374929
v 43.973999 67.566429 28.056234
v 45.063366 69.187172 27.124554
v 43.976826 68.647804 27.432459
v 52.774723 78.232780 21.906803
v 47.210049 69.211357 27.126900
v 58.220558 78.759682 21.614275
v 57.137516 79.297707 21.304367
v 61.332455 72.904625 25.052526
v 58.222603 79.831955 20.995567
v 56.069099 79.822495 20.986567
v 57.140461 80.363907 20.672796
v 61.332096 71.848236 25.668444
v 42.899010 69.176880 27.109121
v 42.904942 68.099922 27.739712
v 43.987099 69.727371 26.812870
v 41.825626 68.628044 27.431082
v 41.819538 69.708717 26.783213
v 42.913380 70.265984 26.482811
v 40.744427 68.075150 27.740841
v 40.742699 69.163742 27.109337
v 41.837955 67.536217 28.060976
v 39.669243 69.696953 26.789549
v 39.654942 68.600304 27.414183
v 40.759762 70.245522 26.477037
v 38.590744 69.139145 27.103956
v 40.774212 71.324074 25.852283
v 39.683388 70.787315 26.173834
v 38.605194 68.037483 27.734055
v 37.515606 68.580223 27.411434
v 37.520206 69.674324 26.796120
v 38.607254 70.222427 26.483782
v 36.429718 69.114853 27.107777
v 36.443386 68.022690 27.732960
v 37.532536 67.475418 28.044668
v 38.616722 71.300278 25.862463
v 37.544956 70.762428 26.182894
v 41.867054 70.783707 26.166124
v 36.456951 70.197205 26.484623
v 36.456268 71.296883 25.854258
v 37.556458 71.852524 25.545387
v 41.883678 71.863922 25.533749
v 42.973061 71.328369 25.861370
v 36.466431 72.384155 25.217133
v 37.549232 72.926025 24.903963
v 44.073925 71.878929 25.555094
v 44.084641 70.789764 26.199656
v 42.987431 72.420975 25.238834
v 36.479023 73.459343 24.564537
v 35.383865 72.916771 24.896959
v 35.391468 71.830765 25.548931
v 38.646492 72.384247 25.225471
v 39.665340 67.497208 28.052017
v 35.397953 73.995316 24.250772
v 34.297314 73.449890 24.571018
v 34.296368 72.356972 25.208242
v 41.899509 72.957176 24.916016
v 35.380009 70.734314 26.170643
v 38.619091 66.939125 28.369606
v 42.998608 73.500694 24.610203
v 40.822155 72.391960 25.227804
v 40.813614 73.490776 24.591682
v 41.908516 74.042221 24.288424
v 44.101082 74.034996 24.297302
v 44.100929 72.957016 24.941887
v 38.628071 73.451256 24.590454
v 43.013779 74.581757 23.987823
v 37.560413 73.996910 24.282915
v 41.905491 75.098595 23.642242
v 43.010689 75.662445 23.364330
v 44.140221 75.127342 23.690828
v 45.181019 71.340919 25.886654
v 45.185429 72.421753 25.252804
v 39.670097 71.839622 25.517004
v 37.548309 66.382591 28.686504
v 36.455284 66.921410 28.358707
v 34.292461 71.266602 25.856606
v 46.266899 70.788353 26.201733
v 46.276344 71.876839 25.568123
v 40.818829 74.565628 23.957918
v 45.189659 70.249825 26.517157
v 59.314674 79.288971 21.320988
v 59.316990 80.363289 20.682220
v 58.238804 80.903564 20.366442
v 60.409924 79.817101 21.004728
v 60.412048 80.900711 20.377422
v 59.327805 81.441376 20.060284
v 61.493015 80.350777 20.698551
v 61.500839 79.274338 21.333162
v 60.419498 78.731087 21.644234
v 58.263103 81.978104 19.750080
v 59.339554 82.520737 19.439646
v 60.415802 81.976082 19.760397
v 60.430500 83.060204 19.133108
v 58.271553 83.052139 19.123188
v 59.358479 83.601715 18.817511
v 57.203655 82.508293 19.432493
v 61.500656 81.429535 20.074121
v 57.203556 83.589043 18.807495
v 58.292778 84.141624 18.532982
v 61.509445 82.500496 19.463747
v 62.589401 80.878189 20.386742
v 62.591263 81.954414 19.769865
v 59.386265 84.696510 18.217812
v 63.670532 82.488991 19.473419
v 63.679699 81.406746 20.092430
v 62.586891 83.029915 19.152596
v 60.462852 84.144722 18.517492
v 61.514626 83.576607 18.835211
v 62.601761 79.804298 21.027187
v 63.688854 80.342232 20.731735
v 61.508556 78.186462 21.963934
v 62.589577 78.731071 21.649887
v 57.187511 81.424683 20.056992
v 58.316315 85.215904 17.904362
v 57.236828 84.670822 18.204481
v 64.755768 83.029152 19.163403
v 63.679615 83.556236 18.858671
v 64.758255 81.949539 19.798733
v 64.761261 84.086632 18.543114
v 65.847610 82.492722 19.496754
v 62.602947 84.084587 18.552584
v 65.843163 81.402756 20.119396
v 64.765060 80.856659 20.430250
v 63.685440 84.626312 18.248167
v 60.477383 85.231239 17.906527
v 59.413078 85.773720 17.597313
v 62.623104 85.159927 17.964247
v 63.688950 85.690063 17.639830
v 64.769600 85.152061 17.944370
v 61.530685 84.661194 18.229132
v 63.694199 79.250427 21.355970
v 64.771973 79.792244 21.038845
v 56.119915 80.880508 20.371122
v 56.109371 81.940147 19.721682
v 57.002979 69.703300 26.897203
v 35.369076 69.636894 26.811121
v 59.330685 78.215393 21.975761
v 35.360146 68.562485 27.427109
v 35.372089 67.472572 28.049353
v 53.885609 79.854637 20.980412
v 52.792744 79.305733 21.284033
v 62.404610 72.353340 25.365126
v 61.340385 73.968674 24.425808
v 62.418884 73.434692 24.746349
v 53.753334 46.478233 40.253765
v 54.830551 47.018108 39.954521
v 61.227261 49.182816 38.768875
v 60.154434 48.654560 39.083626
v 61.230507 50.247562 38.155880
v 62.306446 49.707867 38.459705
v 62.311897 48.632885 39.082798
v 61.229412 48.083984 39.379944
v 59.106022 48.107662 39.380161
v 62.313873 47.539104 39.701202
v 60.154388 47.569942 39.671391
v 61.250195 47.001343 40.018726
v 63.401665 49.167595 38.785557
v 63.403023 48.087971 39.404572
v 64.484428 47.538914 39.712074
v 56.135090 83.044014 19.118753
v 64.482002 48.615170 39.095398
v 63.404774 46.999573 40.021030
v 64.480690 46.448990 40.321365
v 65.558929 46.990623 40.033512
v 65.553139 48.063160 39.411121
v 65.843422 83.569542 18.854931
v 58.006454 48.653534 39.068615
v 77.472572 56.220383 34.755253
v 66.664215 56.203602 34.768089
v 66.664490 55.139828 35.389355
v 46.150024 69.749298 26.805517
v 67.742126 55.667870 35.081009
v 76.468033 48.154297 39.387585
v 77.522423 48.695095 39.072308
v 77.509697 49.777706 38.476376
v 78.600243 49.210835 38.773880
v 78.595100 48.149712 39.378700
v 77.530693 47.625820 39.695217
v 76.459129 47.074253 40.020081
v 75.393761 47.605747 39.690716
v 77.546974 68.017372 27.917614
v 66.635948 46.441784 40.340816
v 65.565262 45.899727 40.658703
v 66.635689 47.508419 39.736465
v 69.042229 74.368996 24.206835
v 66.900146 74.366928 24.212498
v 67.973129 74.902496 23.903080
v 65.833969 73.823822 24.528576
v 65.834877 74.900467 23.904613
v 66.908546 75.431396 23.590143
v 64.759216 73.277473 24.837208
v 66.914841 76.495071 22.974287
v 65.843231 75.959084 23.283552
v 67.986031 75.956100 23.281460
v 64.773911 74.355789 24.213350
v 65.841278 77.013779 22.650572
v 64.771454 76.488403 22.968718
v 64.780251 75.424599 23.604612
v 63.710136 75.949379 23.286858
v 63.704723 74.877113 23.906120
v 66.923653 77.559677 22.342768
v 68.000664 77.025597 22.665936
v 63.715073 73.819420 24.530468
v 68.008926 78.093903 22.052969
v 65.861137 78.085785 22.044176
v 66.933998 78.626656 21.729397
v 64.772606 77.544922 22.344820
v 62.646503 76.482384 22.978016
v 62.643398 75.401489 23.605389
v 63.714531 77.018517 22.658924
v 66.932510 79.689919 21.103073
v 62.625023 74.325684 24.224827
v 65.865150 79.147362 21.419460
v 68.010620 79.159386 21.427235
v 69.064453 75.412491 23.594965
v 69.070938 76.487740 22.990088
v 61.577824 75.930054 23.296570
v 61.570023 74.825340 23.928591
v 69.096756 77.552704 22.377775
v 69.097687 78.635162 21.751915
v 71.179810 77.596741 22.344208
v 72.257423 78.119179 22.038944
v 73.343460 77.589088 22.347277
v 62.649117 77.547951 22.347631
v 63.725418 78.083244 22.025627
v 67.957054 69.520088 27.026712
v 46.127377 65.402504 29.321623
v 66.660698 69.196915 27.224575
v 40.756424 66.974602 28.370935
v 42.943855 66.988571 28.384703
v 65.587296 69.723198 26.913391
v 74.344604 48.133991 39.384872
v 41.853676 66.439339 28.692396
v 74.335152 47.058098 39.996944
v 75.400726 46.543156 40.317436
v 66.608757 52.968933 36.620201
v 66.617325 51.904247 37.245579
v 75.396439 45.466076 40.936535
v 76.474068 45.998638 40.635490
v 74.330086 45.998783 40.623207
v 76.476830 44.928741 41.265385
v 74.336502 44.933414 41.258213
v 73.269432 45.458302 40.939377
v 73.267410 46.520847 40.321217
v 75.400978 44.398304 41.575321
v 74.331558 43.849796 41.880486
v 75.403862 43.320801 42.193470
v 73.266090 44.368752 41.548874
v 76.474380 43.848282 41.884476
v 40.764381 65.880760 29.019764
v 39.673973 66.419228 28.688307
v 50.607533 73.885895 24.422987
v 72.207024 47.038906 40.017624
v 73.278076 47.575329 39.705975
v 50.614964 72.789803 25.065174
v 72.224152 48.105824 39.412277
v 72.200645 45.976044 40.644928
v 45.171642 49.628216 38.407352
v 44.081764 50.166340 38.089954
v 67.728226 45.897888 40.658115
v 66.651237 45.359165 40.961971
v 67.722572 46.970261 40.055496
v 54.964764 80.388321 20.671328
v 60.491787 86.302689 17.276348
v 61.565449 85.765121 17.597700
v 39.724205 75.094337 23.633427
v 40.812832 75.639023 23.331129
v 39.732338 74.009949 24.280487
v 45.246693 74.571259 24.004698
v 45.239273 75.664963 23.366430
v 44.113869 76.197678 23.041660
v 69.995811 55.690121 35.064781
v 75.474800 76.532730 22.964977
v 74.412590 77.069542 22.648010
v 71.169449 48.631821 39.102753
v 71.170799 47.565796 39.714653
v 41.851429 65.335571 29.340813
v 39.689602 65.321175 29.320786
v 40.770168 64.788284 29.644037
v 38.612324 65.856453 29.009823
v 39.706169 64.217422 29.964048
v 78.613289 69.623199 26.989267
v 78.616783 70.689095 26.365007
v 65.864273 84.632423 18.252378
v 65.592178 61.147221 31.905462
v 65.870476 85.707314 17.643274
v 66.953102 84.087204 18.567753
v 66.947510 85.165062 17.947584
v 70.109001 51.346603 37.545864
v 70.107231 50.268654 38.148109
v 71.126518 54.058064 36.014763
v 71.112770 52.977161 36.620472
v 71.068878 55.151920 35.392189
v 53.648949 54.079426 35.925014
v 75.329903 65.891060 29.145479
v 76.406784 66.416962 28.844992
v 55.942776 70.211891 26.599871
v 78.905029 170.702972 -31.616362
v 5.776215 73.478004 24.424641
v 65.843887 80.306816 20.748856
v 66.935318 81.939491 19.815815
v 66.936073 80.856628 20.444489
v 68.017685 82.470657 19.507160
v 68.030464 81.406509 20.155212
v 66.947647 83.006256 19.192284
v 68.020454 83.537178 18.887215
v 69.095261 81.925613 19.822842
v 69.100716 83.005554 19.212069
v 68.027267 80.314751 20.763651
v 70.182671 83.539742 18.912374
v 70.184578 82.459030 19.524094
v 69.104202 84.070580 18.594929
v 69.106789 80.848778 20.449156
v 70.191925 81.380531 20.155478
v 71.262772 81.915184 19.840075
v 71.267838 82.991806 19.227228
v 71.271996 80.837349 20.470924
v 70.196709 80.294945 20.774076
v -73.315392 134.027145 -10.773715
v 72.352821 81.371773 20.168289
v 72.347816 80.290268 20.787043
v 71.283524 79.749985 21.101387
v 72.359238 82.439583 19.553366
v 73.431908 80.824631 20.489958
v 73.429054 79.741791 21.118389
v 72.355011 79.203560 21.423241
v 73.436478 81.896332 19.876091
v 74.510635 80.279968 20.802914
v 74.512245 81.358086 20.180319
v 71.306320 78.666672 21.725780
v 73.404793 78.666512 21.731842
v 74.481995 79.199997 21.429964
v 75.602989 81.895180 19.883478
v 75.601540 80.814125 20.493176
v 74.529793 82.426788 19.578077
v 75.583374 79.730743 21.108679
v 72.365601 83.506142 18.943361
v 73.442307 82.971458 19.255182
v 74.538063 83.494270 18.974129
v 75.624962 84.024414 18.680021
v 75.630234 82.950500 19.286919
v 73.473160 84.026031 18.673815
v 74.557114 84.570717 18.386848
v 75.627274 85.082184 18.072775
v 76.705925 83.477768 18.993277
v 76.711494 84.555397 18.410284
v 73.481636 85.127121 18.051611
v 72.381042 84.566841 18.349644
v 76.704887 85.616020 17.773155
v 77.788177 83.993393 18.704519
v 77.785789 85.084824 18.086666
v 78.867310 83.442421 19.013802
v 78.868935 84.519295 18.405581
v 77.802879 82.906754 19.320698
v 76.683418 82.433655 19.592325
v 76.695061 81.372269 20.227716
v 74.555092 85.612663 17.775568
v 70.212463 79.199371 21.409834
v 75.633202 86.133408 17.459612
v 74.564117 86.671623 17.142910
v 73.498283 86.134766 17.463156
v 75.652618 87.194473 16.855076
v 76.725983 86.663422 17.176266
v 78.882980 85.627594 17.791302
v 77.805977 86.163658 17.495802
v 72.406464 85.658501 17.727530
v 75.595329 78.651039 21.748983
v 76.668144 79.188171 21.438248
v 76.674034 80.266266 20.821125
v 70.250778 78.130219 22.041574
v -74.410164 133.477982 -10.468905
v 48.275894 69.744743 26.821871
v 49.364944 70.292755 26.522789
v 50.454369 69.757103 26.830564
v 48.280247 70.826088 26.194202
v 49.379604 71.366501 25.898588
v 48.299023 71.906517 25.563421
v 49.389427 72.435974 25.269285
v 50.471962 70.818520 26.229240
v 50.486130 71.901466 25.594234
v 47.214764 71.350563 25.876396
v 47.233116 72.445198 25.252111
v 51.564625 71.358185 25.911907
v 51.564125 70.273544 26.548492
v 51.592922 72.441902 25.276440
v 47.201672 70.263062 26.518457
v 55.909218 121.194878 -2.560952
v 55.900593 120.092377 -1.952395
v -42.563950 79.976471 20.387259
v -44.775814 79.983284 20.398939
v -43.664791 80.534546 20.076855
v 0.605120 121.781158 -3.538490
v -31.338537 76.355537 22.497505
v 58.125092 174.500519 -33.886707
v -37.954815 62.012001 30.760874
v 42.199821 130.319092 -7.770694
v 41.086479 129.748856 -7.462508
v -21.383404 55.916904 34.418087
v 43.322227 130.884048 -8.068594
v 41.101444 128.640533 -6.830462
v 39.996853 129.188293 -7.149325
v 43.330132 129.758041 -7.453531
v 42.203228 129.196259 -7.136552
v 1.453205 60.097790 32.125317
v 0.345079 60.657211 31.821928
v 52.533005 151.693573 -20.241177
v 34.474018 113.751343 1.437552
v 59.096153 47.021076 39.989525
v 60.182579 46.494110 40.314468
v -2.704022 89.839073 14.896423
v 73.490074 127.964859 -6.473949
v 72.399628 126.345528 -5.524853
v 73.483833 126.880501 -5.850127
v 74.587112 128.495499 -6.791739
v 71.318329 125.799110 -5.204433
v 72.410660 125.265495 -4.886356
v 75.684486 129.026215 -7.103170
v 75.688202 127.948746 -6.471890
v 74.591034 127.407631 -6.164912
v 73.515572 129.037857 -7.082930
v 74.596313 129.572189 -7.412086
v 73.496284 125.798325 -5.204854
v 75.694000 130.094727 -7.732522
v 73.522461 130.113235 -7.709085
v 74.595604 130.640823 -8.044634
v 76.784538 128.475449 -6.786083
v 73.537041 131.188156 -8.337635
v 76.782066 129.552704 -7.420983
v 77.882378 129.011673 -7.095961
v 77.877113 127.924889 -6.476793
v 76.795967 127.387184 -6.147845
v 72.448151 130.655334 -8.009972
v 72.443405 129.570190 -7.389436
v 72.462868 131.736450 -8.644428
v 71.380432 131.198288 -8.313863
v 71.378258 130.110870 -7.683273
v 71.377281 132.280136 -8.951664
v 72.477745 132.825195 -9.271998
v 73.564827 132.277359 -8.955606
v 73.584221 133.354370 -9.595395
v 71.394829 133.362610 -9.581450
v 72.488800 133.901794 -9.903666
v 73.590996 134.429565 -10.225095
v 74.696167 134.961334 -10.537220
v 74.690399 133.882477 -9.907703
v 72.519951 134.971710 -10.522410
v 73.610237 135.509460 -10.841971
v 74.699020 132.813766 -9.261186
v 71.420143 134.450668 -10.181240
v 75.798630 132.247833 -8.964994
v 75.798424 133.343857 -9.594953
v 74.683655 131.711594 -8.655732
v 76.889610 132.790421 -9.276761
v 76.890282 131.695724 -8.647923
v 75.808472 131.143799 -8.333602
v 78.004776 131.152420 -8.297598
v 77.992661 132.232620 -8.952486
v 76.896309 130.598389 -8.012690
v 76.899254 133.860535 -9.903022
v 77.996559 133.328247 -9.571440
v 71.444069 135.511032 -10.826019
v 72.523636 136.039612 -11.161087
v 75.788231 134.410217 -10.216091
v 75.688362 126.857048 -5.848416
v 74.603355 126.317932 -5.536695
v 76.884949 134.943756 -10.533257
v 75.799942 135.488480 -10.850359
v 70.364807 134.968109 -10.499718
v 70.363197 136.042984 -11.139553
v 71.440300 136.574356 -11.477845
v 70.338432 133.906464 -9.846025
v 74.591866 125.233459 -4.913045
v 73.499962 124.707489 -4.587205
v 74.718636 136.046097 -11.166063
v 71.462318 137.641724 -12.114596
v 72.540886 137.090302 -11.808528
v 70.371437 137.113922 -11.778010
v 73.621521 136.578201 -11.492602
v 70.306160 131.747375 -8.610851
v 70.314499 130.657776 -7.984941
v 74.730003 137.108139 -11.815695
v 73.630699 137.645172 -12.137712
v 74.745918 138.173279 -12.458317
v 75.845390 136.559006 -11.486949
v 75.848312 137.612030 -12.146164
v 75.861877 138.705811 -12.781361
v 73.659584 138.704880 -12.778306
v 74.761345 139.244476 -13.102659
v 75.868759 139.784882 -13.417694
v 72.580841 139.236633 -13.093801
v 72.581345 138.161514 -12.435242
v 73.674835 139.787964 -13.399267
v 71.507736 138.702850 -12.745850
v 76.969818 138.159698 -12.454017
v 76.965775 139.238022 -13.098978
v 76.975571 140.315475 -13.730719
v 75.874573 140.859863 -14.062072
v 74.802086 140.324509 -13.726983
v 78.074463 140.852814 -14.046883
v 78.067337 139.757248 -13.422789
v 76.988029 141.395081 -14.365507
v 75.691154 125.768013 -5.217824
v 78.095306 141.925262 -14.676838
v 75.898964 141.911484 -14.716391
v 76.995331 142.455124 -15.013215
v 79.082794 131.679733 -8.641145
v 70.390602 138.188156 -12.418323
v 79.080589 132.764236 -9.281431
v 78.063217 138.686066 -12.779245
v 77.968872 134.390793 -10.228250
v 75.919968 142.976486 -15.321981
v 77.019936 143.528595 -15.638094
v 78.106705 142.986618 -15.319621
v 77.876648 126.836365 -5.846266
v 76.800774 126.299835 -5.522776
v 75.702248 124.670723 -4.587273
v 76.763596 125.209099 -4.910170
v 69.287857 134.423065 -10.172581
v -63.429352 133.518005 -10.375820
v -64.542633 134.064728 -10.695482
v 32.585125 50.335854 37.910400
v 33.673786 50.885159 37.594276
v 31.494967 49.769341 38.200916
v 32.599377 49.235687 38.548618
v 33.686192 49.783398 38.241138
v 31.513685 48.672905 38.850681
v 32.617966 48.138290 39.189571
v 33.694168 48.690041 38.881889
v 34.790035 49.233315 38.574451
v 33.732628 47.594837 39.520168
v 32.632992 47.043377 39.824650
v 31.543524 47.586926 39.501709
v 35.886547 49.766205 38.268307
v 33.745071 46.499962 40.149887
v 32.644554 45.943237 40.454941
v 31.554270 46.483814 40.125984
v 32.641956 44.819443 41.081238
v 33.745899 45.392334 40.784664
v 34.867741 45.939976 40.488281
v 31.554300 45.375004 40.763657
v 34.853386 44.838329 41.108696
v 34.856838 47.052303 39.860699
v 33.752979 44.292839 41.410389
v 31.570662 44.266178 41.410061
v 30.484976 45.933979 40.441437
v 32.658688 43.725842 41.726265
v 35.890663 48.681084 38.895149
v 34.793499 50.306084 37.947163
v 34.805241 48.137135 39.208984
v 36.983734 49.214314 38.586308
v 36.985565 48.131084 39.219528
v 35.904652 47.582260 39.530190
v 36.982353 50.298584 37.967499
v 35.891354 50.844521 37.654419
v 35.953663 46.495876 40.174099
v 33.758007 43.173363 42.035984
v 31.585075 43.169689 42.037006
v 32.688572 42.636143 42.365009
v 35.966808 45.384811 40.801464
v 30.478998 44.820927 41.078209
v 34.861710 43.739597 41.732018
v 35.957775 44.281666 41.419586
v 30.430847 49.208797 38.527142
v 38.074642 49.754463 38.287136
v 38.084507 48.666569 38.909019
v 30.493481 43.716198 41.700897
v 39.182735 50.304379 37.992199
v 39.181084 49.209938 38.613293
v 29.423126 44.258099 41.394894
v 29.420469 43.164909 42.022606
v 30.508295 42.619236 42.332848
v 29.428249 42.060627 42.648293
v 28.327662 42.603683 42.329876
v 28.336996 43.705479 41.711815
v 30.545853 41.512321 42.980663
v 29.464697 40.958599 43.303841
v 28.336912 41.488869 42.961819
v 27.246738 43.143955 42.014862
v 27.242310 42.039356 42.640095
v 27.248404 40.928905 43.280483
v 26.167055 42.575272 42.325611
v 26.164892 41.475601 42.950211
v 27.252764 39.839558 43.926121
v 28.339680 40.384552 43.613811
v 26.160606 40.371201 43.591057
v 27.253355 44.239094 41.397125
v 26.174982 43.687447 41.705612
v 28.349739 44.786018 41.084698
v 25.098799 44.218559 41.375935
v 25.101408 43.116222 41.998417
v 25.079967 39.813210 43.917873
v 26.176380 44.771027 41.069305
v 25.086552 40.915329 43.286167
v 26.173746 39.265774 44.229294
v 29.431816 45.338810 40.767979
v 24.014851 43.659046 41.697731
v 27.279715 38.718346 44.551800
v 26.175840 38.165962 44.869499
v 25.087366 38.713062 44.556232
v 27.286856 37.615803 45.190216
v 26.187315 37.067635 45.506138
v 25.095486 37.608898 45.192764
v 24.004847 38.156677 44.874054
v 24.002853 39.252514 44.240398
v 25.101683 36.527676 45.836998
v 27.296232 36.524391 45.829624
v 24.016594 37.051579 45.513020
v 24.021223 35.974945 46.134315
v 26.202168 35.981693 46.144417
v 22.951773 35.423939 46.444466
v 22.954277 36.518303 45.832348
v 24.051348 34.887367 46.770496
v 22.975765 34.323868 47.080135
v 25.169172 35.429932 46.451477
v 25.171099 34.343468 47.100700
v 24.062195 33.786789 47.401123
v 26.292168 34.887688 46.779575
v 25.182833 33.236683 47.740002
v 24.080606 32.680794 48.036499
v 22.995487 33.239487 47.735241
v 21.880846 34.871918 46.759262
v 21.887161 35.975315 46.130497
v 20.813429 35.415737 46.438347
v 20.806658 34.312241 47.074615
v 21.895800 33.767620 47.392056
v 26.271248 33.782074 47.408218
v 27.395535 35.436386 46.483150
v 27.395016 34.336456 47.100170
v 26.295361 32.690395 48.060829
v 27.376589 33.230766 47.741375
v 23.008911 32.125469 48.356316
v 24.092779 31.580992 48.676365
v 25.193972 32.128963 48.368382
v 23.016943 31.024174 48.991459
v 24.110128 30.478176 49.306213
v 25.189892 31.026239 48.999649
v 21.939611 31.563225 48.668755
v 21.943771 30.475962 49.303421
v 25.215544 29.936077 49.625542
v 26.285858 30.473166 49.318600
v 26.286222 31.561516 48.698273
v 23.045158 29.934431 49.626038
v 24.132746 29.386505 49.933403
v 21.975632 29.392225 49.932419
v 24.162458 28.301609 50.575520
v 23.061556 28.853279 50.257496
v 25.253061 28.839041 50.254410
v 23.068150 27.756256 50.871239
v 24.177822 27.202618 51.197868
v 26.350344 28.285685 50.567547
v 25.269049 27.745995 50.887169
v 26.360262 29.378439 49.949440
v 26.357054 27.182447 51.195210
v 25.293348 26.646107 51.519531
v 27.455872 28.826672 50.275173
v 27.459990 29.916321 49.641853
v 20.860435 31.014387 48.985447
v 20.872385 29.924635 49.617733
v 26.382950 26.083517 51.841633
v 25.298298 25.543756 52.158703
v 24.193249 26.072506 51.818913
v 21.934908 32.665478 48.048134
v 28.379059 38.172565 44.878338
v 28.379927 39.264027 44.248013
v 20.859901 33.198517 47.723709
v 20.842371 32.097778 48.354130
v 28.510859 34.887363 46.803303
v 28.488722 33.780037 47.407990
v 27.466757 27.724087 50.904163
v 27.453445 26.626968 51.523792
v 28.399094 35.978909 46.151314
v 27.458580 25.529654 52.178833
v 28.552416 26.068748 51.853577
v 29.497389 36.512501 45.838554
v 29.497272 35.436104 46.474739
v 28.569218 27.157261 51.233673
v 28.560015 24.970688 52.497925
v 29.660364 25.521101 52.191353
v 29.665930 26.615545 51.557735
v 28.415329 37.048576 45.519314
v 29.502829 37.593033 45.208092
v 30.594841 35.963593 46.167290
v 30.592253 37.047981 45.525997
v 28.575613 28.244434 50.612099
v 31.699593 36.503681 45.865070
v 31.696051 35.416809 46.494972
v 30.601284 34.872692 46.807091
v 32.804131 37.052025 45.560310
v 31.709249 34.318199 47.135498
v 32.793720 34.863277 46.820038
v 32.798420 35.964058 46.193188
v 31.712425 37.589287 45.242126
v 33.902637 36.505703 45.882309
v 33.901093 35.416481 46.512032
v 30.625677 33.760330 47.457062
v 31.720190 33.219391 47.762665
v 32.803139 33.762753 47.453407
v 33.900524 34.311508 47.155327
v 32.823395 38.139431 44.948769
v 33.908649 37.594582 45.259712
v 29.522558 34.321064 47.125481
v 33.925705 38.685635 44.646000
v 31.736359 38.670235 44.625893
v 32.831615 39.222721 44.325603
v 30.603817 38.131989 44.903545
v 35.003181 34.861378 46.826092
v 35.001904 35.956402 46.199368
v 29.527731 38.670910 44.593292
v 30.613235 39.222919 44.289459
v 29.680159 27.708061 50.935574
v 35.008022 37.048382 45.581783
v 33.931351 39.764214 44.014034
v 32.842907 40.307720 43.708393
v 31.753578 39.751499 44.005875
v 30.776669 28.250591 50.618874
v 30.782164 27.161936 51.257507
v 29.686344 28.785618 50.309082
v 29.665527 24.427422 52.833672
v 28.568771 23.880840 53.148552
v 27.480549 24.424749 52.824314
v 35.035007 39.230206 44.340832
v 35.032452 38.145432 44.964188
v 31.758364 40.849388 43.390221
v 30.675566 40.285885 43.684872
v 33.910316 33.208366 47.772335
v 35.006180 33.755199 47.464375
v 35.047215 40.312046 43.722561
v 33.948776 40.857937 43.409618
v 30.759594 26.060324 51.890476
v 33.950706 41.941795 42.767296
v 32.868965 41.392620 43.084080
v 35.067829 42.478294 42.460773
v 35.050213 41.394241 43.088310
v 36.153114 40.853027 43.413387
v 36.146091 41.927147 42.777649
v 26.382956 24.988695 52.499615
v 37.245945 42.462543 42.472710
v 37.247673 41.383404 43.101082
v 36.157631 43.008606 42.156105
v 21.984131 28.297262 50.557289
v 25.119635 45.323666 40.765347
v 24.017025 44.762379 41.051994
v 28.580662 29.324379 49.995548
v 20.903194 28.838684 50.234982
v 27.383972 31.008884 48.998909
v 30.761183 24.973286 52.518402
v 32.814152 32.674118 48.085320
v 30.785921 29.321739 49.982204
v 31.890692 27.711357 50.942890
v 33.910034 32.127647 48.407619
v 32.829189 31.584705 48.721893
v 31.750683 32.131065 48.411453
v 31.886097 28.797199 50.318565
v 32.843678 30.490568 49.345852
v 31.762758 31.037243 49.036415
v 33.928753 31.032827 49.035904
v 32.855747 29.397614 49.970566
v 31.760353 29.935102 49.646492
v 33.947891 29.946764 49.669712
v 35.030060 30.494286 49.365425
v 35.021461 31.566668 48.732487
v 35.056412 29.411287 50.007984
v 33.966743 28.861666 50.307743
v 36.123615 31.018747 49.059231
v 36.121712 32.108173 48.435215
v 32.890308 28.302086 50.601856
v 33.972084 27.755384 50.935215
v 35.065914 28.300459 50.618095
v 32.900063 27.195675 51.240162
v 33.988815 26.661261 51.573772
v 35.082996 27.199053 51.263084
v 36.170063 27.751310 50.966637
v 35.075661 26.118166 51.894287
v 36.201450 28.819391 50.357910
v 36.179749 26.668123 51.584618
v 37.255978 27.200642 51.279892
v 37.267895 28.278824 50.663757
v 33.994766 25.573666 52.200878
v 32.915035 26.101814 51.881145
v 35.033096 32.649925 48.108582
v 37.265915 26.113890 51.917431
v 32.924824 25.004169 52.531452
v 31.823950 25.538616 52.195328
v 31.837271 26.631636 51.560528
v 31.833532 24.430300 52.829266
v 32.932423 23.897034 53.164124
v 34.027538 24.456259 52.858173
v 38.360241 26.665524 51.618591
v 38.364433 27.748411 50.996239
v 35.094574 25.026028 52.524796
v 38.365891 25.565739 52.231487
v 39.461288 26.125460 51.939404
v 39.459419 27.201166 51.306019
v 39.458431 28.279192 50.676289
v 40.562916 26.660849 51.628456
v 40.556911 25.578852 52.267609
v 39.467865 25.035425 52.571537
v 38.381359 28.811750 50.353279
v 37.297104 25.017586 52.554817
v 38.391171 24.484949 52.887920
v 40.564121 28.819267 50.386501
v 40.559498 27.735649 50.997093
v 39.476456 29.356464 50.055428
v 36.173359 29.951754 49.690117
v 37.283501 29.354685 50.038399
v 41.657894 26.116852 51.948612
v 41.654694 27.189503 51.316597
v 40.564232 29.892855 49.755039
v 38.409328 29.884710 49.740250
v 39.487385 30.432249 49.432373
v 39.506413 31.515848 48.821827
v 38.413643 30.959879 49.113033
v 40.572475 24.498713 52.917892
v 40.596436 32.041698 48.487694
v 40.605667 30.962980 49.136322
v 38.423370 32.034676 48.489361
v 39.507946 32.583820 48.176529
v 38.433270 33.111504 47.853680
v 37.353149 32.564850 48.173775
v 37.349312 31.474583 48.800457
v 39.534893 33.645748 47.548058
v 37.363899 33.639565 47.531796
v 37.371254 30.378992 49.442673
v 38.454201 34.189320 47.233952
v 36.283630 33.098488 47.851398
v 36.301422 34.175865 47.218330
v 37.385548 34.724751 46.922134
v 40.606407 33.115726 47.864407
v 39.482216 23.949743 53.212719
v 37.389797 35.804390 46.303055
v 36.326649 35.257023 46.619328
v 38.484146 35.268562 46.625671
v 39.551041 34.734493 46.935780
v 30.771811 23.872383 53.146229
v 29.665577 23.330713 53.465904
v 42.756458 27.723829 51.007652
v 41.668747 28.255028 50.698193
v 42.757198 26.651388 51.650002
v 37.250557 40.307148 43.726986
v 36.157524 39.767056 44.036060
v 36.200603 25.565533 52.229649
v 42.757977 28.782003 50.396534
v 41.668461 29.322615 50.089188
v 25.093395 41.993317 42.663994
v 24.010876 41.456829 42.986809
v 23.995598 40.363583 43.596291
v 31.616232 42.077305 42.661621
v 30.776175 22.775536 53.786613
v 31.881496 23.323328 53.480938
v 32.986713 22.774752 53.819424
v 38.088478 50.846004 37.676170
v 31.890247 22.216827 54.122040
v 33.001537 21.677557 54.458511
v 30.811607 21.649580 54.434612
v 31.905521 21.117371 54.771126
v 34.111458 22.221964 54.174053
v 34.101360 21.132898 54.794846
v 33.011909 20.592093 55.105389
v 35.209461 22.752426 53.857689
v 35.201927 21.676348 54.503654
v 31.929790 20.032274 55.403648
v 33.026176 19.494299 55.727661
v 34.114059 23.294201 53.534584
v 34.115707 20.054113 55.434902
v 30.819469 20.550877 55.079689
v 35.186016 20.591841 55.134094
v 29.737249 22.176987 54.118229
v 29.742701 21.106976 54.754807
v 31.949078 18.935904 56.022453
v 35.212814 23.833044 53.224403
v 33.035423 18.394255 56.357738
v 34.126904 18.948345 56.054153
v 29.600643 39.732143 43.998314
v 41.694889 30.410160 49.455166
v 41.707676 31.493950 48.837368
v 27.403133 32.131313 48.369625
v 42.791447 32.025356 48.520496
v 42.798573 30.943687 49.153717
v 43.883884 32.558407 48.222904
v 43.878635 31.481581 48.846684
v 41.716328 32.551647 48.207848
v 44.969452 32.021358 48.550194
v 43.894730 33.634460 47.618320
v 44.968105 30.944738 49.179790
v 46.064953 31.474112 48.874119
v 46.058407 32.558884 48.246983
v 44.976276 33.094097 47.924686
v 43.882389 30.385479 49.471195
v 46.057178 30.416410 49.484890
v 44.988308 29.881983 49.810341
v 42.811558 33.085068 47.910740
v 44.980194 34.163464 47.287277
v 46.068756 33.628506 47.613701
v 43.917137 34.702145 46.981934
v 45.003296 35.243122 46.668468
v 46.083397 34.701786 46.991928
v 46.113964 35.793205 46.387859
v 45.022934 36.329803 46.056549
v 43.933144 35.775723 46.345852
v 46.121094 36.877506 45.758312
v 47.210915 35.244728 46.708099
v 47.196079 36.335861 46.071678
v 47.225445 34.144127 47.318874
v 48.294842 34.692787 47.023342
v 48.294563 35.783318 46.405441
v 47.163174 30.935368 49.189617
v 47.140778 32.004742 48.568905
v 42.820045 34.164169 47.296612
v 37.264187 43.546127 41.844620
v 42.861431 35.239098 46.669563
v 42.861755 36.314613 46.046349
v 43.952518 36.856880 45.730938
v 27.261757 45.321194 40.771854
v 43.967243 37.945950 45.111103
v 42.874786 37.393547 45.414532
v 45.059601 37.405384 45.431187
v 29.693102 29.866615 49.688709
v 36.192764 24.482367 52.854004
v 47.155312 33.079426 47.934330
v 22.922531 38.703430 44.560524
v 22.930740 39.795834 43.937088
v 43.861923 27.194584 51.344524
v 43.837368 26.112446 51.981831
v 42.766739 25.566462 52.305294
v 43.861580 25.034483 52.623055
v 44.918758 25.574211 52.316101
v 44.918850 26.649679 51.684402
v 49.389084 36.319538 46.094982
v 44.939682 27.718065 51.044445
v 46.014767 26.106808 52.019096
v 46.020802 27.187927 51.382256
v 44.936550 24.491604 52.954170
v 47.105408 26.642944 51.715302
v 47.108791 25.562023 52.347301
v 43.865376 23.936920 53.259697
v 46.032829 25.006081 52.663551
v 47.123901 24.473911 52.989899
v 46.041401 23.917521 53.311108
v 48.197624 25.014341 52.669445
v 48.196537 26.091253 52.032978
v 49.280773 25.535730 52.354443
v 49.277145 24.473429 52.994144
v 48.203468 23.925596 53.303963
v 47.117371 27.708765 51.091469
v 50.372814 25.001022 52.698116
v 49.293404 23.378798 53.637936
v 48.227951 22.845146 53.947361
v 47.136543 23.364916 53.611584
v 50.377380 23.914825 53.343685
v 50.381413 22.841484 53.977467
v 49.315872 22.302425 54.283051
v 51.467640 23.376469 53.681034
v 51.469051 22.296953 54.310387
v 50.392315 21.753563 54.604580
v 51.471058 24.453842 53.049400
v 49.332790 21.225183 54.909630
v 48.258961 21.757822 54.592228
v 51.476940 21.218410 54.947178
v 50.405430 20.675457 55.240108
v 52.564724 24.992287 52.748817
v 51.488926 20.135674 55.596745
v 52.563164 20.680462 55.300209
v 52.563972 21.752228 54.662144
v 52.578388 19.608618 55.949249
v 51.495079 19.058346 56.247398
v 50.413647 19.573307 55.897942
v 53.650402 20.143028 55.634113
v 53.652592 21.212717 54.999744
v 51.480927 25.524277 52.414234
v 52.570156 23.914640 53.391312
v 52.596672 18.524637 56.597351
v 53.678928 19.074398 56.286602
v 54.737190 20.675247 55.336201
v 54.752640 19.613775 55.978695
v 55.823833 21.207401 55.041725
v 55.827106 20.140862 55.682571
v 54.750446 21.739458 54.714165
v 56.903702 21.743382 54.750908
v 56.906960 20.671156 55.389008
v 54.765411 22.800934 54.089817
v 55.835117 22.273392 54.424484
v 53.689045 22.251999 54.388241
v 56.913525 22.801594 54.122623
v 54.772934 23.867867 53.458691
v 55.846920 23.334021 53.803329
v 53.704380 23.320625 53.759750
v 55.851673 24.401592 53.167519
v 56.936523 23.871407 53.498501
v 58.013142 22.261059 54.457451
v 58.013977 23.341259 53.822224
v 56.913536 19.611198 56.035820
v 55.834259 19.061678 56.327419
v 59.109806 23.878513 53.518997
v 59.100746 22.804138 54.142521
v 58.032536 24.410332 53.187763
v 48.195374 27.174887 51.414135
v 52.566006 22.835590 54.016918
v 58.052258 25.468761 52.561020
v 56.977360 24.931543 52.868790
v 49.286678 27.707705 51.118610
v 59.124802 24.940760 52.891544
v 49.283333 26.628027 51.734493
v 50.366535 28.241488 50.819698
v 50.373688 27.165251 51.445496
v 48.221943 28.231541 50.800808
v 51.450607 28.766901 50.515053
v 51.454926 27.699921 51.143661
v 49.298672 28.768707 50.503029
v 50.375935 29.302708 50.194782
v 51.460423 26.610815 51.769714
v 52.553612 27.166269 51.474533
v 52.547520 28.235188 50.832481
v 50.382320 26.070210 52.070637
v 51.457123 29.822899 49.880806
v 52.533279 29.293953 50.203735
v 51.476566 30.894712 49.267143
v 50.389709 30.352211 49.576385
v 52.545483 30.353350 49.580196
v 49.307266 29.822178 49.877335
v 53.624035 30.876753 49.279327
v 53.627834 29.814711 49.912811
v 52.550362 31.415260 48.961899
v 54.710876 30.344843 49.617989
v 54.718334 29.277340 50.253288
v 53.646473 28.739548 50.563465
v 54.734417 28.199711 50.894367
v 55.812271 28.740765 50.599186
v 55.809502 29.808645 49.958241
v 51.481865 31.962576 48.638340
v 50.404133 31.416775 48.949684
v 52.566967 26.073513 52.109322
v 49.331879 30.881739 49.272476
v 57.002228 25.992367 52.234615
v 55.913643 25.454502 52.539474
v 58.107677 26.534916 51.929901
v 55.936264 26.516766 51.913570
v 57.018360 27.063751 51.596161
v 54.717216 31.404312 48.998558
v 55.796417 30.875666 49.319164
v 55.805088 31.927660 48.692863
v 53.642925 31.919922 48.676407
v 55.818192 32.985157 48.075134
v 54.731964 32.466515 48.378727
v 54.738091 33.529629 47.764858
v 53.667603 32.986519 48.062737
v 53.676762 34.046543 47.452591
v 55.830849 34.067272 47.470066
v 54.755821 34.598232 47.149258
v 56.902359 31.391397 49.028893
v 56.898220 32.461395 48.398167
v 44.943550 23.404745 53.595364
v 57.984379 31.922018 48.715961
v 57.989834 32.988300 48.088142
v 43.873146 22.852203 53.907867
v 44.931992 22.315268 54.201958
v 57.992878 34.059540 47.476501
v 56.928577 33.520187 47.796787
v 59.080753 32.448917 48.408249
v 59.073849 33.519840 47.779583
v 46.028873 22.868397 53.941555
v 60.168476 32.984722 48.106113
v 60.172474 31.916283 48.741997
v 59.103210 31.365854 49.038208
v 60.181919 30.838448 49.378258
v 61.261177 31.382126 49.073952
v 61.254215 32.458969 48.446648
v 58.005379 30.859118 49.364052
v 61.259571 30.304096 49.703331
v 62.342117 30.844347 49.400372
v 62.347858 31.913284 48.770660
v 63.416714 31.364780 49.099201
v 63.420956 30.305811 49.728596
v 62.358776 29.772062 50.027187
v 61.275764 29.229231 50.338932
v 60.204090 29.757528 50.017815
v 61.281471 28.172474 50.982826
v 62.360561 28.697567 50.664577
v 60.219246 28.698986 50.665375
v 63.448429 29.227091 50.366795
v 63.445518 28.173063 51.002182
v 62.379559 27.637810 51.311176
v 59.113632 21.729570 54.797031
v 58.032024 21.187710 55.101887
v 47.137936 28.773426 50.460686
v 46.055534 28.234253 50.780655
v 59.120178 30.300850 49.684868
v 56.910191 29.275038 50.284245
v 55.819225 27.653116 51.238621
v 56.894848 28.195234 50.917217
v 56.923527 30.340719 49.654324
v 57.995720 28.738316 50.605179
v 58.001591 29.816597 49.987129
v 60.200436 22.269835 54.476055
v 49.356476 20.122049 55.552391
v 60.196377 23.334087 53.847473
v 54.878387 27.037998 51.591148
v 54.859978 25.959217 52.210709
v 48.276299 20.681450 55.215794
v 59.153355 29.217062 50.336697
v 59.149448 28.162703 50.971336
v 60.230824 27.631073 51.295692
v 53.650558 27.703485 51.173038
v 53.650249 26.626120 51.803108
v 56.941116 34.570625 47.176243
v 48.220058 29.287292 50.164036
v 53.658878 24.449646 53.090202
v 59.139656 20.667496 55.426289
v 60.213001 21.203997 55.122829
v 53.654545 25.519136 52.444603
v 60.220295 20.125834 55.750416
v 61.294815 20.674490 55.448540
v 61.300537 21.739595 54.814018
v 62.379990 21.205772 55.140354
v 62.375221 20.139076 55.763412
v 62.386723 22.268278 54.506615
v 61.312473 22.792755 54.177467
v 61.312683 19.608967 56.072792
v 48.249294 30.316692 49.559429
v 49.333275 31.950966 48.629723
v 48.244522 31.400105 48.929367
v 60.253757 26.557983 51.939514
v 49.349789 33.020668 48.002045
v 48.265491 32.471867 48.301716
v 50.435356 32.493179 48.338421
v 59.175621 27.097422 51.606594
v 61.327850 27.099506 51.633732
v 49.364136 19.016840 56.216148
v 54.792622 24.905752 52.835678
v 50.426117 18.487907 56.548580
v 47.152992 22.308016 54.296852
v 49.377216 17.945219 56.875385
v 50.450195 17.419451 57.215103
v 51.529804 17.964045 56.908924
v 51.540184 16.885029 57.547638
v 50.447769 16.332960 57.837849
v 49.389214 16.868660 57.518238
v 52.612713 17.428301 57.242271
v 49.387043 15.778507 58.140614
v 50.461224 15.246781 58.461136
v 51.545330 15.798060 58.170433
v 48.315361 16.300632 57.825348
v 48.304611 15.207576 58.432880
v 49.402729 14.687488 58.770927
v 50.462070 14.165997 59.101891
v 49.417908 13.609725 59.432076
v 48.327034 14.126255 59.074459
v 50.475498 13.090495 59.739094
v 51.568054 13.640450 59.452602
v 51.559666 14.706565 58.816261
v 48.330761 13.045022 59.731144
v 49.420433 12.517118 60.054680
v 47.272675 14.629925 58.745827
v 48.342533 11.965126 60.371521
v 47.266876 12.484862 60.046791
v 47.279552 13.559765 59.382542
v 50.523312 11.980366 60.395058
v 49.437737 11.426895 60.685944
v 51.606564 12.519738 60.102379
v 51.619160 11.440696 60.726974
v 50.546127 10.894565 61.013287
v 51.637527 10.358157 61.352966
v 52.705551 10.906521 61.062782
v 52.694881 11.977101 60.438244
v 52.734478 9.828523 61.696785
v 51.664093 9.283760 62.003693
v 50.582733 9.807311 61.660854
v 52.760220 8.756754 62.340633
v 53.823036 9.290984 62.030903
v 53.819435 10.363829 61.400585
v 54.917690 9.821214 61.725479
v 54.905609 8.737355 62.351311
v 53.830662 8.213385 62.666370
v 52.688164 13.051131 59.805481
v 53.790764 11.444301 60.773605
v 51.690247 8.198997 62.638809
v 52.769207 7.680113 62.969479
v 56.008820 10.367299 61.439167
v 56.020214 11.424203 60.819828
v 54.932957 10.888972 61.105804
v 57.088455 9.827765 61.759739
v 56.021507 9.292957 62.066631
v 57.091908 10.898302 61.152679
v 57.109001 8.770836 62.396355
v 58.167744 9.292425 62.085693
v 58.167099 10.351449 61.461670
v 58.157959 11.420012 60.838364
v 57.084652 11.952669 60.528446
v 51.698418 7.132426 63.282104
v 52.786625 6.593619 63.592606
v 58.164318 12.479250 60.232853
v 56.031994 12.460236 60.215977
v 57.101559 12.994182 59.917591
v 53.863010 7.135287 63.287731
v 56.032337 8.209692 62.702244
v 54.949051 11.946210 60.507294
v 54.941959 7.649643 62.986458
v 54.952480 6.596919 63.616325
v 53.889252 6.059380 63.916126
v 56.043781 7.127372 63.329975
v 56.040718 6.056859 63.951149
v 54.969009 5.520842 64.251167
v 53.913742 4.990418 64.562187
v 52.832317 5.513008 64.246765
v 55.004219 4.449348 64.877663
v 53.926064 3.905267 65.173187
v 52.845554 4.428924 64.854858
v 57.128052 6.591200 63.662487
v 57.125553 5.510060 64.288742
v 56.046921 4.978775 64.591522
v 55.018082 3.373595 65.494484
v 52.870945 3.352118 65.470848
v 53.951321 2.826071 65.797195
v 55.025192 2.286820 66.103592
v 52.899006 2.281131 66.098694
v 53.957527 1.753667 66.427208
v 56.098724 2.829890 65.808876
v 56.112476 3.919279 65.204338
v 51.809814 2.803029 65.782112
v 51.812557 3.879257 65.159508
v 57.147018 7.660665 63.045147
v 58.226448 7.129968 63.368439
v 50.753834 3.323199 65.447929
v 50.748352 4.400386 64.838356
v 51.808437 4.933873 64.533989
v 58.211514 6.044235 63.983883
v 50.752003 5.473852 64.209007
v 51.828072 5.995245 63.918701
v 49.683273 4.924641 64.502533
v 49.690430 3.842669 65.132835
v 59.248798 9.813580 61.790699
v 59.250767 10.884159 61.166271
v 58.235931 8.187191 62.742195
v 59.247963 8.755977 62.416656
v 60.316078 11.401377 60.856068
v 60.331650 10.349724 61.497326
v 59.262211 11.944093 60.551716
v 50.596848 8.723525 62.304222
v 50.779682 2.248317 66.086746
v 49.707218 2.778473 65.768150
v 50.602283 7.638564 62.946938
v 49.533596 8.172572 62.626472
v 49.520355 9.240589 61.987949
v 50.631336 6.571804 63.571365
v 60.327354 9.275436 62.121578
v 49.585449 6.024126 63.883907
v 49.571667 7.087459 63.248043
v 59.256912 13.011430 59.929390
v 48.506413 5.460390 64.162560
v 48.514030 6.537965 63.551247
v 48.523079 7.607467 62.934193
v 47.434677 7.047811 63.215618
v 47.426025 5.974116 63.852085
v 58.178982 13.539993 59.606533
v 53.695492 16.885904 57.572147
v 52.627510 16.350843 57.876900
v 53.701431 17.958097 56.949146
v 48.287712 19.583353 55.856945
v 48.307110 36.856586 45.781799
v 49.390110 35.234505 46.714325
v 28.510229 31.584398 48.685635
v 28.506021 32.674931 48.079628
v 37.301552 23.927498 53.189396
v 49.495842 10.351069 61.334442
v 28.667467 22.715183 53.812542
v 28.666664 21.628746 54.435051
v 57.111691 14.057359 59.294487
v 56.039497 13.510725 59.602119
v 60.347130 12.472776 60.257069
v 36.309666 23.289953 53.544285
v 36.308128 22.206932 54.198620
v 37.408852 22.746370 53.876835
v 36.331543 36.333710 45.991837
v 50.442585 33.565487 47.706470
v 49.348286 34.089970 47.368931
v 36.347439 37.409641 45.365944
v 37.429077 36.871613 45.690250
v 48.278103 33.546696 47.686668
v 49.388550 37.394226 45.471581
v 48.320396 37.932335 45.146763
v 47.240944 37.386444 45.450287
v 36.139874 38.688759 44.650478
v 48.331059 38.998569 44.521904
v 47.254372 38.454601 44.826569
v 49.405045 38.471428 44.856823
v 49.435265 39.542362 44.228943
v 47.278378 39.534893 44.217640
v 46.199108 38.996246 44.537720
v 46.195431 37.910172 45.149971
v 50.480957 37.931114 45.177116
v 50.489231 39.005459 44.548866
v 48.372295 40.075085 43.911171
v 51.579060 39.546265 44.243942
v 51.578300 38.461437 44.871422
v 49.480961 40.613308 43.614830
v 50.496395 40.081760 43.927444
v 52.664028 38.994919 44.562920
v 52.659779 37.917488 45.185062
v 51.588482 40.622921 43.622898
v 50.503204 41.151108 43.300720
v 53.751141 38.452255 44.885963
v 53.752998 37.379627 45.513275
v 51.585247 41.682121 42.984299
v 49.447819 41.688507 43.001171
v 50.517456 42.233288 42.686569
v 52.665733 36.833401 45.806728
v 51.583614 37.369156 45.490974
v 53.742542 39.526562 44.257355
v 52.676189 40.068104 43.945087
v 47.308189 40.609116 43.605110
v 48.392666 41.151421 43.299248
v 50.487839 36.835480 45.809040
v 53.765312 36.295605 46.138519
v 52.674801 35.752110 46.449043
v 51.595551 36.284527 46.122360
v 54.860962 36.838776 45.842182
v 54.864021 35.761597 46.467461
v 53.783146 35.207756 46.777634
v 54.840149 37.920410 45.212673
v 46.233807 41.136368 43.286201
v 46.229649 40.052868 43.902008
v 47.326180 41.677559 42.987919
v 49.455189 42.760700 42.373463
v 48.381371 42.214073 42.687798
v 55.945457 37.376991 45.544720
v 55.950535 36.301876 46.170238
v 55.957722 38.440144 44.919140
v 57.029846 36.830250 45.858276
v 55.973015 39.509098 44.279663
v 54.881180 38.966175 44.588005
v 57.050785 37.897022 45.245167
v 57.054916 38.973553 44.606636
v 58.134991 38.427406 44.931149
v 58.128265 37.349949 45.553375
v 57.070271 40.044765 43.978966
v 58.156609 39.487625 44.304241
v 59.215527 37.887012 45.248646
v 59.225151 38.953987 44.619762
v 58.170666 40.554634 43.693054
v 59.248631 40.020836 44.005199
v 60.311413 39.489628 44.322468
v 60.309322 38.414177 44.943073
v 60.335342 40.562073 43.706791
v 59.260860 41.091434 43.387024
v 60.322845 37.326553 45.571945
v 61.397259 37.865177 45.265656
v 61.398624 38.949501 44.655762
v 61.412445 40.021358 43.995911
v 57.050919 35.750732 46.476421
v 58.120277 36.286518 46.181545
v 58.177822 41.617561 43.068172
v 57.106964 41.080399 43.381096
v 52.662285 41.153919 43.307613
v 50.527187 43.302856 42.064102
v 51.593685 42.760052 42.372395
v 45.168350 39.504528 44.223606
v 45.161068 40.591896 43.594296
v 52.685699 34.690849 47.085930
v 44.110367 40.034199 43.925827
v 44.104687 38.959660 44.530476
v 45.183990 38.419319 44.844231
v 43.021538 39.463299 44.227974
v 43.034977 40.561268 43.600159
v 44.127956 41.116730 43.290363
v 51.624935 35.220585 46.762550
v 43.033566 38.411808 44.839157
v 44.135204 42.193165 42.658287
v 43.056782 41.650669 42.978630
v 45.224300 41.654995 42.979816
v 45.234962 42.726292 42.358555
v 41.992214 41.095737 43.282787
v 41.992165 42.183578 42.669891
v 43.068783 42.730164 42.362553
v 42.006519 43.264149 42.045704
v 40.914967 42.710281 42.345749
v 43.073723 43.800541 41.729286
v 44.160259 43.261860 42.045792
v 40.921825 41.632915 42.979427
v 42.028072 44.346294 41.428104
v 40.938690 43.799580 41.732704
v 43.094372 44.882900 41.115677
v 40.963699 44.884495 41.115780
v 44.179100 44.347725 41.439037
v 42.035332 45.424206 40.811924
v 39.894550 44.327724 41.406345
v 39.896927 45.419357 40.808826
v 40.976315 45.970295 40.505581
v 43.106594 45.968517 40.500500
v 44.192753 45.424114 40.810490
v 39.906704 46.504330 40.186279
v 38.822826 44.853561 41.102180
v 38.821075 45.952515 40.493980
v 45.253315 43.798248 41.752670
v 38.846653 43.754124 41.730663
v 37.755333 44.299812 41.412525
v 45.262497 44.888062 41.128803
v 46.348595 43.235256 42.061268
v 46.341969 44.334511 41.441612
v 37.749615 45.389542 40.795101
v 38.827293 47.035622 39.876331
v 37.743492 46.486408 40.184681
v 43.111160 47.036362 39.871689
v 44.207279 46.502399 40.195545
v 42.035393 46.502262 40.184475
v 43.126068 48.122978 39.263084
v 42.043705 47.574665 39.567936
v 44.202045 47.577305 39.577389
v 45.310783 45.954678 40.511055
v 45.305805 48.129902 39.302357
v 45.302174 47.035313 39.909584
v 44.222317 48.659996 38.960106
v 43.134674 49.205757 38.643772
v 42.051132 48.657795 38.952026
v 39.941341 43.203045 42.052448
v 38.848087 42.655876 42.364857
v 39.853104 42.163372 42.666283
v 40.933270 40.541183 43.601395
v 39.863365 41.091507 43.296448
v 40.961727 47.038956 39.877262
v 38.785866 41.626389 42.979431
v 38.786488 40.546066 43.597683
v 39.875340 39.998951 43.910717
v 42.000599 40.005806 43.902847
v 42.069458 49.740986 38.334751
v 40.978638 49.190624 38.639088
v 40.976017 48.102493 39.258396
v 46.349583 45.407204 40.834389
v 47.419579 43.779942 41.746868
v 47.420372 44.862949 41.144974
v 42.069820 50.810272 37.693375
v 40.999348 50.277691 38.021629
v 43.158672 50.279503 38.029690
v 40.945507 39.449341 44.222721
v 39.925739 49.725056 38.324108
v 39.921093 50.813198 37.704144
v 41.012123 51.357994 37.410160
v 50.553810 35.753025 46.431561
v 50.551224 34.674599 47.076973
v 51.632565 34.130028 47.403080
v 46.419796 46.512863 40.229160
v 46.324432 42.183014 42.667885
v 47.446999 42.689644 42.396427
v 46.400558 47.580952 39.610210
v 58.195553 42.704086 42.462418
v 57.121368 42.154118 42.765736
v 59.264618 42.168190 42.775623
v 56.068916 41.612202 43.072716
v 56.062447 42.687027 42.457493
v 57.130684 43.225483 42.151413
v 54.997604 43.217140 42.148647
v 56.074196 43.757221 41.833958
v 57.146278 44.296158 41.528759
v 58.229847 43.763226 41.841682
v 57.159134 45.372017 40.910141
v 56.082127 44.829197 41.219147
v 58.241196 44.838573 41.231945
v 58.242970 45.904842 40.615665
v 56.095737 45.901806 40.603226
v 57.164234 46.436474 40.297939
v 55.027107 45.366032 40.915535
v 55.026649 44.284485 41.529385
v 59.335758 45.379078 40.937313
v 59.329670 44.303925 41.550789
[truncated: 7,973,480 more chars]
