# Supplementary material for: Automatic Detection and Reproduction of Natural Head Position in Stereo-Photogrammetry
Source: PLoS One. 2015 Jun 30;10(6):e0130877. doi: 10.1371/journal.pone.0130877 (PMC4488321; doi:10.1371/journal.pone.0130877)
Supplement: S2 File — (ZIP) [file pone.0130877.s002.zip › autoSPNHP/di3d/board_15-10_001.obj]

# Produced by Dimensional Imaging OBJ exporter
# http://www.di3d.com
#
# units mm
#
mtllib board_15-10_001.mtl
# Object0 follows...
v 1.620791 -14.351211 -55.237637
v 1.621199 -15.751324 -55.279156
v 2.915991 -15.751083 -55.201092
v 2.918673 -14.348900 -55.219196
v -82.706818 76.287895 -55.929077
v -82.702377 75.513893 -55.905518
v -81.287056 75.519035 -55.772045
v -81.289063 76.294098 -55.841686
v 1.540644 76.072090 -54.219059
v 1.484377 75.223747 -54.227612
v 2.675419 74.844513 -54.179981
v 2.820915 75.945694 -54.173428
v 85.789871 76.644287 -51.550438
v 85.770958 75.862007 -51.532520
v 87.203606 75.883385 -51.532211
v 87.226334 76.668304 -51.511135
v -82.707832 -15.552513 -57.296558
v -81.849152 -15.699641 -57.082474
v -81.182060 -14.478940 -56.727886
v -82.489700 -14.300795 -57.080971
v 0.931104 -114.356682 -41.491241
v 0.929807 -115.738106 -41.539639
v 2.179222 -115.864586 -41.420143
v 2.052329 -114.409431 -41.380417
v 86.784294 -16.297087 -53.008049
v 86.927582 -15.230331 -52.998932
v 86.019981 -14.655647 -52.945656
v 85.676765 -15.908097 -52.948692
v 7.487949 137.911835 -59.194828
v 7.280099 137.116272 -58.556236
v 7.587890 136.519073 -58.403625
v 7.416595 137.098267 -59.951233
v -131.235229 -57.747421 -78.518372
v -131.482010 -58.671364 -78.385193
v -130.947296 -58.766331 -77.298859
v -130.674255 -57.910984 -77.434914
v -137.505981 -13.473702 -73.234924
v -136.977478 -14.356350 -73.540787
v -135.891312 -14.305769 -72.763992
v -136.378540 -13.456205 -72.494156
v 1.610566 -59.376343 -55.769966
v 1.609544 -60.822327 -55.780464
v 2.913547 -60.823486 -55.735252
v 2.913488 -59.377285 -55.740547
v 43.189461 -59.395603 -54.223797
v 43.216816 -60.369141 -54.431980
v 44.516541 -60.386013 -54.363079
v 44.494579 -59.411102 -54.197670
v 43.063473 -14.357611 -54.237862
v 43.063618 -15.759903 -54.115311
v 44.361656 -15.765014 -54.219254
v 44.360470 -14.359975 -54.275677
v -131.665894 35.410347 -75.442474
v -132.165939 34.853683 -75.388046
v -132.090317 35.405113 -75.601143
v -131.460541 35.900032 -75.801872
v -141.310959 77.000137 -65.183868
v -141.911652 77.249107 -65.950142
v -142.329849 76.448776 -66.337570
v -141.465469 76.083771 -65.248482
v -81.381332 28.970638 -56.784115
v -81.328491 29.803438 -56.931946
v -82.491219 30.404575 -56.698639
v -82.599426 29.025488 -56.717312
v -39.845402 30.445322 -55.523785
v -39.842937 29.047020 -55.636639
v -38.539623 29.045475 -55.617245
v -38.546238 30.448967 -55.644192
v -39.897617 76.424011 -55.169231
v -39.898052 75.639549 -55.183331
v -38.603676 75.630547 -55.029625
v -38.608181 76.413948 -54.947548
v 1.610621 30.450256 -54.396580
v 1.608329 29.046028 -54.379345
v 2.904994 29.045689 -54.327774
v 2.906166 30.451385 -54.327583
v 43.052387 30.449869 -53.428856
v 43.055252 29.048353 -53.486965
v 44.348446 29.047720 -53.352230
v 44.350975 30.449051 -53.424423
v 43.045494 76.224846 -53.174435
v 43.048233 75.314560 -53.139580
v 44.377373 75.454849 -53.248474
v 44.344616 76.248428 -53.305229
v 85.695053 30.782637 -53.054008
v 85.672646 29.840048 -52.817417
v 86.863449 29.583738 -52.833855
v 86.989349 30.946371 -52.977776
v -83.021072 -60.466579 -57.641117
v -83.055969 -61.247398 -57.644936
v -81.681610 -61.216679 -57.625767
v -81.648918 -60.433945 -57.632397
v -40.062325 -59.410576 -56.468361
v -40.086292 -60.388077 -56.325901
v -38.778515 -60.371780 -56.404770
v -38.758575 -59.394131 -56.483284
v -39.842175 -14.359661 -56.018600
v -39.841362 -15.762244 -56.144009
v -38.539803 -15.759588 -56.141167
v -38.539501 -14.358670 -56.055511
v 86.056892 -60.559475 -53.471233
v 86.071442 -61.340256 -53.536823
v 87.069901 -61.379715 -53.536407
v 87.055992 -60.595490 -53.484062
v 1.619006 -36.764687 -55.538960
v 1.619068 -38.168922 -55.562973
v 2.914875 -38.169121 -55.535713
v 2.914787 -36.764942 -55.515316
v 22.351196 -36.779240 -55.178684
v 22.353424 -38.182056 -55.329292
v 23.648617 -38.185608 -55.256958
v 23.648230 -36.778683 -55.323082
v 22.334217 -14.350378 -54.694111
v 22.326124 -15.752769 -54.600941
v 23.622736 -15.754412 -54.495316
v 23.623848 -14.352200 -54.505173
v -82.462898 52.715763 -56.172306
v -82.370140 51.305988 -56.037880
v -81.220345 51.475121 -56.136433
v -81.313591 52.667725 -56.241425
v -60.811790 52.925449 -55.777618
v -60.803024 51.520111 -56.022251
v -59.477188 51.520660 -55.940685
v -59.483097 52.943745 -55.915176
v -60.825249 76.378098 -55.503929
v -60.830780 75.600311 -55.397903
v -59.498837 75.603767 -55.396740
v -59.499557 76.383865 -55.396893
v 1.603065 52.942753 -54.450451
v 1.604199 51.526066 -54.473225
v 2.898385 51.524681 -54.422508
v 2.897604 52.941814 -54.406822
v 22.317924 52.935406 -53.948353
v 22.324228 51.524803 -54.129875
v 23.616076 51.521042 -53.938484
v 23.617966 52.938374 -53.943798
v 23.735167 74.247032 -53.879734
v 23.630526 75.215805 -53.718506
v 22.530293 75.654152 -53.680744
v 22.354465 74.408524 -53.957737
v 85.619011 53.012104 -52.300930
v 85.610718 51.585339 -52.216431
v 86.970261 51.613674 -52.052765
v 87.041306 53.011429 -52.101517
v 110.756905 51.567261 -52.505215
v 111.611481 51.411575 -53.322025
v 111.444626 52.826927 -53.633163
v 110.652397 52.911316 -52.674664
v 110.477051 77.213547 -52.083817
v 110.423279 76.502281 -52.441013
v 111.338036 76.636780 -52.688068
v 111.380859 77.336578 -52.301350
v -81.022835 -37.026516 -57.273300
v -81.877693 -36.985752 -57.250996
v -82.512802 -38.334042 -57.422703
v -81.110619 -38.424145 -57.254379
v -60.758461 -36.882492 -57.502216
v -60.769840 -38.309368 -57.432804
v -59.441021 -38.299065 -57.397438
v -59.430965 -36.870300 -57.478767
v -60.734135 -14.368864 -56.593605
v -60.743160 -15.769860 -56.697460
v -59.422272 -15.768615 -56.899078
v -59.421425 -14.360829 -56.844913
v 85.653801 -38.492931 -53.501534
v 86.630508 -38.507080 -53.499249
v 86.611084 -37.070393 -53.614143
v 85.633461 -37.056122 -53.545303
v 112.930008 -37.724636 -53.173145
v 113.899086 -38.422436 -52.976791
v 113.982643 -38.274590 -52.910038
v 113.069344 -36.997620 -52.799477
v 111.640915 -15.978728 -52.233761
v 112.625946 -16.022274 -52.259117
v 112.620667 -14.627080 -52.059025
v 111.642799 -14.592183 -52.243404
v -145.305405 103.760994 -62.824417
v -144.680725 103.712151 -62.066631
v -144.715302 104.602898 -61.974873
v -145.324890 104.562149 -62.709759
v -108.676575 104.242920 -56.296352
v -108.673584 103.239220 -56.462128
v -107.754150 103.236588 -56.599361
v -107.765465 104.239990 -56.476200
v -115.193871 149.317993 -51.591141
v -117.188492 151.025101 -52.479214
v -116.632378 150.152618 -52.389183
v -115.634964 148.208496 -52.472614
v 1.938831 102.853004 -53.871922
v 1.884771 101.921677 -53.848396
v 3.186081 101.837067 -53.799068
v 3.240660 102.764702 -53.794491
v 22.137691 102.095871 -53.282650
v 22.147272 101.202538 -53.308270
v 23.406578 101.231415 -53.168648
v 23.391056 102.126335 -53.173679
v 42.930122 103.526978 -53.008560
v 42.945431 102.553474 -53.093269
v 44.283924 102.629883 -52.914242
v 44.283493 103.616470 -52.936100
v 64.308365 104.390060 -52.142437
v 64.297028 103.372856 -52.049599
v 65.669670 103.397812 -52.220463
v 65.693527 104.420113 -52.232838
v 63.615891 146.023270 -47.315903
v 63.334221 145.581924 -47.805622
v 62.281410 145.515793 -47.437576
v 63.456436 144.895157 -46.915806
v -111.567909 -88.387711 -59.080215
v -111.756104 -89.488113 -58.966217
v -110.793549 -89.504173 -58.716927
v -110.602928 -88.411263 -58.942829
v -108.272011 -60.894238 -59.878468
v -108.274635 -61.537209 -59.876225
v -107.456436 -61.550442 -59.525555
v -107.506416 -60.819454 -59.383144
v -107.432747 -15.128229 -59.366650
v -106.611595 -15.209599 -59.230103
v -106.535912 -14.282660 -59.456829
v -107.404030 -14.285694 -59.378124
v 1.583551 -83.610565 -55.877583
v 1.578000 -84.491493 -55.859833
v 2.945230 -84.480835 -55.820522
v 2.943563 -83.602760 -55.793072
v 23.103073 -83.795364 -55.270966
v 23.163696 -84.650604 -55.215973
v 24.479012 -84.693382 -55.226780
v 24.421831 -83.839355 -55.311295
v 22.442129 -59.398254 -55.291481
v 22.382257 -60.667641 -55.255043
v 23.843472 -60.899250 -55.221600
v 23.744234 -59.459641 -55.164093
v 43.839676 -84.848366 -54.791134
v 43.869263 -85.724709 -54.947685
v 45.154217 -85.820755 -54.859020
v 45.124695 -84.931473 -54.847691
v 64.503654 -86.273857 -53.990337
v 64.501045 -87.218613 -54.036591
v 65.851768 -87.310303 -53.951988
v 65.849312 -86.366882 -53.799351
v 64.129280 -60.021935 -54.061859
v 64.140503 -60.799744 -53.904198
v 65.473083 -60.836639 -54.021301
v 65.448730 -60.066765 -54.183353
v 43.073925 -36.813614 -54.280025
v 43.077332 -38.231155 -54.294258
v 44.376240 -38.234081 -54.136620
v 44.372078 -36.813515 -54.113342
v 63.969227 -36.883060 -53.734570
v 63.977776 -38.302372 -53.817543
v 65.308693 -38.314888 -53.714638
v 65.301109 -36.890163 -53.677837
v 63.917492 -14.380590 -53.070915
v 63.921837 -15.792199 -52.920605
v 65.252922 -15.790952 -53.145164
v 65.248840 -14.385511 -53.231499
v -133.167847 9.670997 -74.984070
v -132.425278 9.443137 -74.354706
v -131.992264 10.498146 -74.813576
v -132.819183 10.686397 -75.304070
v -108.936455 7.272758 -57.898647
v -107.994232 7.227200 -58.028946
v -108.070572 8.653187 -57.873978
v -109.001350 8.693865 -57.921139
v -109.348183 28.965775 -58.258873
v -108.225853 28.852690 -58.243561
v -108.256699 29.888271 -57.578178
v -109.504486 29.990007 -57.735291
v -135.593628 48.646786 -65.706764
v -134.972260 49.679352 -65.430626
v -135.633087 50.230923 -65.596039
v -136.502701 49.055004 -66.221458
v -109.098412 55.746792 -59.760925
v -108.130981 54.920040 -59.165951
v -107.263062 55.189529 -60.581871
v -108.649162 56.127075 -59.881142
v -108.035309 76.268784 -57.439316
v -108.015099 75.487511 -57.645191
v -107.184387 75.434380 -57.360821
v -107.170563 76.237305 -57.240273
v -82.453514 8.124178 -57.226315
v -82.454300 6.740895 -57.124744
v -81.231644 6.686247 -57.108650
v -81.071770 8.067954 -57.246010
v -60.764938 8.054917 -56.704613
v -60.762764 6.654573 -56.707359
v -59.437092 6.652792 -56.657890
v -59.438461 8.053020 -56.670547
v -60.802929 30.447916 -56.576294
v -60.797707 29.046740 -56.611416
v -59.468212 29.046274 -56.778652
v -59.473438 30.457363 -56.724953
v -39.831898 8.047261 -56.074242
v -39.832169 6.646998 -56.070801
v -38.533207 6.647103 -56.040104
v -38.533100 8.047341 -56.035831
v -19.109667 8.048350 -55.138386
v -19.107214 6.638665 -55.139370
v -17.810066 6.650806 -55.259205
v -17.809278 8.047007 -55.084461
v -19.103657 30.442118 -54.786739
v -19.086075 29.061897 -55.203419
v -17.796885 29.059076 -55.248196
v -17.799591 30.444729 -54.996380
v -39.856266 52.966969 -55.518265
v -39.862034 51.545166 -55.368797
v -38.561737 51.547134 -55.504971
v -38.570236 52.963871 -55.307072
v -19.113131 52.949406 -54.894268
v -19.101576 51.552197 -55.183842
v -17.812962 51.537743 -55.039265
v -17.819674 52.951355 -54.883080
v -19.155190 76.373161 -54.548035
v -19.153154 75.594231 -54.627079
v -17.857050 75.587318 -54.636410
v -17.859478 76.361237 -54.516537
v -83.083641 103.878761 -55.680977
v -83.080505 102.874237 -55.767910
v -81.648201 102.876526 -55.762768
v -81.653465 103.881920 -55.712093
v -60.930775 104.251984 -55.186520
v -60.935471 103.244415 -55.394058
v -59.595863 103.275536 -55.318089
v -59.595318 104.292603 -55.222610
v -60.015762 142.134247 -51.214802
v -60.310600 143.285751 -51.022945
v -61.051556 143.323624 -51.706085
v -61.240902 142.135086 -51.881393
v -39.946049 104.938904 -54.885006
v -39.945889 103.887413 -54.788250
v -38.638481 103.908081 -54.893818
v -38.639240 104.959076 -55.046631
v -19.046217 104.707268 -54.361275
v -19.068228 103.660698 -54.442902
v -17.755543 103.576393 -54.370075
v -17.731405 104.620476 -54.317783
v -16.276787 141.099487 -49.178181
v -15.487791 141.554199 -49.456387
v -15.717963 141.981003 -50.107582
v -16.074896 142.285233 -49.081188
v 1.621822 8.048527 -54.978264
v 1.620899 6.647561 -54.967743
v 2.915146 6.647470 -54.937637
v 2.915392 8.047622 -54.917633
v 22.331604 8.043069 -54.331280
v 22.331890 6.638225 -54.368347
v 23.628910 6.642858 -54.387112
v 23.627846 8.045525 -54.346577
v 22.344540 30.446438 -54.339649
v 22.339500 29.045797 -54.238487
v 23.635664 29.043478 -54.176170
v 23.634983 30.447334 -54.185261
v 43.060417 8.044920 -53.951481
v 43.060806 6.644829 -53.978664
v 44.358215 6.644408 -53.943813
v 44.357967 8.044583 -53.923073
v 63.903603 8.032635 -53.303654
v 63.903671 6.631884 -53.285545
v 65.226395 6.630418 -53.259583
v 65.226051 8.031207 -53.273716
v 63.897903 30.444746 -52.908207
v 63.890522 29.044909 -52.770977
v 65.217934 29.046371 -52.669838
v 65.218552 30.447409 -52.798389
v 43.046841 52.948208 -53.167397
v 43.040760 51.529846 -52.990322
v 44.347988 51.535263 -53.020016
v 44.349747 52.953506 -53.145367
v 63.909527 52.976566 -52.467590
v 63.908768 51.548679 -52.467133
v 65.236221 51.545902 -52.439354
v 65.236794 52.965454 -52.580257
v 63.979061 76.422592 -52.817669
v 63.973587 75.630280 -52.824009
v 65.316666 75.642899 -52.849922
v 65.322281 76.439659 -52.911999
v 85.524368 7.799042 -52.946915
v 85.826073 6.478318 -53.140663
v 87.031731 6.776941 -53.311390
v 86.824257 8.000051 -52.993076
v 111.856956 8.319293 -52.411491
v 111.924767 7.412095 -52.747017
v 113.002884 6.997147 -52.648045
v 112.950813 8.105521 -51.945370
v 110.388405 29.727776 -52.647808
v 110.468674 29.087118 -52.983738
v 110.442596 28.784458 -51.682877
v 111.189247 28.969496 -51.727634
v 88.010696 102.752388 -51.395393
v 88.136444 103.761925 -51.377811
v 87.056137 103.849297 -51.404373
v 86.847076 102.757988 -51.419144
v 121.880028 149.008774 -52.144173
v 121.595688 147.888199 -51.563293
v 122.405449 147.336090 -52.167694
v 122.559685 148.400040 -52.765945
v -25.596542 -115.304298 -57.435539
v -25.052677 -114.775085 -57.014400
v -25.376337 -114.931320 -57.107147
v -26.224375 -115.579819 -57.379566
v -84.285301 -87.443695 -57.891884
v -84.341537 -88.444305 -57.907455
v -83.098610 -88.377228 -57.831032
v -83.043236 -87.379951 -57.825039
v -62.009384 -86.323288 -57.263630
v -62.056961 -87.267845 -57.397961
v -60.709328 -87.199837 -57.348148
v -60.666008 -86.249428 -57.419132
v -61.039177 -59.741070 -57.114532
v -61.048222 -60.724937 -56.972618
v -59.731056 -60.719574 -57.176094
v -59.709297 -59.728050 -57.267689
v -40.990784 -85.077957 -57.055233
v -41.039886 -85.976936 -56.852207
v -39.732872 -85.881638 -56.961514
v -39.685593 -84.985626 -57.166798
v -20.002901 -83.645401 -56.222309
v -20.056061 -84.476662 -56.267162
v -18.718937 -84.435890 -56.233536
v -18.665424 -83.603218 -56.292831
v -19.239506 -59.461121 -56.395859
v -19.265648 -60.920956 -56.265301
v -17.956478 -60.911919 -56.205002
v -17.927385 -59.451866 -56.265949
v -39.855919 -36.813549 -56.443359
v -39.870544 -38.231552 -56.399521
v -38.570423 -38.232735 -56.242527
v -38.561859 -36.815006 -56.287289
v -19.122164 -36.781189 -55.808361
v -19.121943 -38.187485 -55.926685
v -17.824638 -38.186047 -55.880001
v -17.822102 -36.777897 -55.860973
v -19.097906 -14.352788 -55.591389
v -19.098499 -15.755418 -55.649502
v -17.819006 -15.766637 -55.355412
v -17.813395 -14.358027 -55.360134
v 86.613197 -87.605255 -53.568909
v 86.612320 -88.610100 -53.560261
v 87.588715 -88.674263 -53.389103
v 87.589096 -87.666389 -53.383316
v 113.649460 -89.450951 -53.877453
v 113.688034 -90.519958 -54.040325
v 114.752312 -90.589012 -54.076893
v 114.683769 -89.510529 -53.931255
v 110.022705 -61.636662 -39.331741
v 109.448883 -61.656933 -40.421913
v 108.960068 -62.142315 -41.448582
v 109.533768 -62.632004 -40.411160
v 1.623266 -25.553635 -55.499870
v 1.620123 -26.956102 -55.389568
v 2.911474 -26.954760 -55.290577
v 2.918177 -25.554087 -55.407822
v 11.975999 -25.559246 -54.944614
v 11.979362 -26.961708 -54.831573
v 13.270553 -26.961834 -54.973900
v 13.268720 -25.563030 -55.068924
v 11.969615 -14.352881 -54.822533
v 11.974962 -15.748895 -54.977863
v 13.272583 -15.746575 -54.976402
v 13.268153 -14.356190 -54.752388
v -82.503059 64.451797 -56.475449
v -82.590195 63.027458 -56.380058
v -81.095360 62.792728 -56.408371
v -81.027245 64.209389 -56.463707
v -71.510750 64.779488 -56.051163
v -71.538879 63.724201 -56.106110
v -70.353645 63.033344 -56.206726
v -70.107735 64.382317 -56.309006
v -71.592506 76.322678 -55.802593
v -71.593132 75.552406 -55.680832
v -70.236694 75.557495 -55.602760
v -70.237701 76.333611 -55.670567
v 1.587959 64.395149 -54.330063
v 1.589782 62.952827 -54.334324
v 2.884520 62.950191 -54.295887
v 2.882384 64.391983 -54.282166
v 11.945969 64.374573 -54.024433
v 11.948132 62.935379 -54.040878
v 13.243159 62.933838 -54.008896
v 13.241197 64.372826 -54.000965
v 11.927639 75.765381 -53.939423
v 11.929279 74.507927 -53.929626
v 13.224074 74.502602 -53.901646
v 13.221997 75.759277 -53.898087
v 85.658646 64.635841 -52.126904
v 85.646751 63.164639 -52.089127
v 87.060684 63.178677 -52.048599
v 87.146957 64.747147 -52.045998
v 97.431564 64.949760 -51.596836
v 97.489014 64.056038 -51.743763
v 98.239487 63.365330 -51.832153
v 98.286667 64.810951 -51.719925
v 97.568680 76.834557 -51.604053
v 97.546280 76.053322 -51.695713
v 98.333664 76.062302 -51.716572
v 98.351440 76.846992 -51.691559
v -82.295143 -25.387590 -57.262024
v -82.396339 -26.325644 -57.295547
v -81.137878 -27.035017 -57.255310
v -80.898643 -25.556814 -57.054214
v -71.448196 -25.608547 -57.289539
v -71.441994 -27.026493 -57.406590
v -70.105949 -27.030863 -57.198463
v -70.099716 -25.613720 -57.165401
v -71.457840 -14.365322 -56.888149
v -71.442955 -15.760296 -56.528912
v -70.098671 -15.766262 -56.879597
v -70.111572 -14.363078 -56.940121
v 1.206408 -136.141693 -43.351856
v 1.310347 -136.901443 -43.951839
v 2.135481 -136.962326 -44.019588
v 2.017635 -136.171692 -43.454521
v 18.451143 -115.900642 -40.729080
v 18.630901 -116.680878 -40.686150
v 19.657202 -116.749451 -40.693302
v 19.469219 -115.962570 -40.709351
v 85.530785 -27.121689 -53.094654
v 86.498466 -27.131622 -53.205189
v 86.479462 -25.719786 -53.306507
v 85.514229 -25.709425 -53.210335
v 98.258476 -27.286711 -53.232365
v 99.086967 -27.286669 -53.273193
v 99.044167 -25.856066 -53.110786
v 98.226898 -25.844250 -53.150612
v 98.056404 -15.938463 -52.820782
v 98.861687 -15.940888 -52.864349
v 98.838470 -14.527155 -52.782646
v 98.032600 -14.526750 -52.744362
v -122.278412 125.698677 -49.636829
v -122.916634 125.932594 -50.143349
v -123.473694 126.802574 -50.327026
v -122.927864 126.424942 -49.229286
v 3.694996 118.675423 -53.702038
v 4.693337 118.724358 -53.726151
v 5.247257 119.700760 -53.842636
v 4.033259 119.980843 -53.705124
v 15.162387 120.996201 -53.087673
v 14.953255 120.201019 -53.232780
v 15.798286 120.061012 -53.122303
v 16.048954 120.822342 -52.977993
v 44.397083 120.411316 -52.032578
v 43.587093 120.212166 -52.051609
v 43.011951 119.172470 -52.153435
v 44.463303 119.272598 -51.962452
v 53.807838 121.868355 -51.864235
v 53.834881 120.746964 -51.657715
v 55.181187 120.880600 -51.827068
v 55.169086 122.032875 -51.936310
v -136.933365 -69.961487 -76.218750
v -137.222397 -70.686272 -76.192200
v -136.189987 -70.807503 -75.421234
v -135.829208 -70.020172 -75.484673
v -125.644287 -71.582573 -62.114582
v -126.227623 -72.265091 -61.513031
v -125.251717 -72.452621 -60.914677
v -124.699280 -71.780418 -61.547279
v -120.433983 -59.718090 -66.870476
v -120.722801 -60.512329 -66.653961
v -120.048546 -60.563637 -65.979042
v -119.701981 -59.801643 -66.260414
v -124.746834 -26.453632 -76.733612
v -124.150032 -26.636650 -76.695778
v -123.943527 -25.640314 -76.010040
v -124.807716 -25.695305 -76.468513
v -123.386139 -15.329981 -59.956768
v -124.170898 -15.010392 -58.747864
v -124.967407 -15.051224 -59.459667
v -124.261414 -16.382048 -60.084976
v 1.621279 -70.838837 -55.745522
v 1.609057 -71.807541 -55.765419
v 2.920671 -71.840828 -55.696003
v 2.936141 -70.928543 -55.708660
v 12.142705 -70.859528 -55.437180
v 12.148870 -71.847878 -55.449287
v 13.469499 -71.858604 -55.277805
v 13.477274 -70.904945 -55.389320
v 12.030125 -59.403584 -55.544323
v 12.040011 -60.853340 -55.536148
v 13.344789 -60.860756 -55.514015
v 13.332219 -59.409428 -55.520470
v 43.460793 -71.921738 -54.535145
v 43.475296 -72.700188 -54.361969
v 44.779919 -72.760376 -54.412868
v 44.764591 -71.974922 -54.526283
v 53.811314 -72.298454 -53.943527
v 53.813549 -73.115440 -53.751335
v 55.137016 -73.170952 -53.449448
v 55.128059 -72.326134 -53.751289
v 53.563473 -59.521965 -54.037712
v 53.601341 -60.527878 -54.000851
v 54.924141 -60.553371 -53.890198
v 54.909740 -59.556644 -53.981152
v 43.079918 -25.560698 -54.456127
v 43.076267 -26.972483 -54.396313
v 44.373924 -26.977301 -54.491768
v 44.379993 -25.574268 -54.529610
v 53.472622 -25.584824 -54.147343
v 53.479229 -26.992012 -54.202900
v 54.781174 -26.992151 -54.077026
v 54.775734 -25.585892 -54.080109
v 53.470776 -14.357907 -53.888420
v 53.469727 -15.766379 -53.791119
v 54.775280 -15.770513 -53.945259
v 54.778297 -14.364094 -54.003052
v -132.256195 19.068169 -77.586372
v -131.063889 18.918909 -77.453621
v -131.277664 20.262682 -77.398628
v -132.389755 20.180120 -77.671188
v -119.534714 18.672344 -69.889366
v -119.854370 18.451920 -69.509148
v -119.194954 18.312571 -70.067039
v -118.760895 18.130442 -70.180748
v -121.340645 30.227200 -69.031158
v -121.307640 29.388550 -69.086960
v -121.007050 28.741282 -68.238007
v -121.161339 29.616369 -68.013039
v -143.299225 61.783859 -66.446701
v -142.869583 61.629719 -65.577812
v -143.003265 62.762680 -65.457886
v -143.484894 63.082294 -66.378967
v -123.517265 63.287403 -59.062656
v -123.577301 62.534351 -59.066010
v -122.368149 62.715458 -59.494968
v -122.408798 63.498726 -59.469894
v -124.974548 75.436630 -55.804276
v -124.873314 74.801468 -56.473831
v -123.689201 74.947182 -56.610664
v -123.765144 75.523132 -55.873306
v -82.593956 19.289143 -56.819931
v -82.574821 17.904419 -56.934105
v -81.350868 17.897280 -56.874504
v -81.360199 19.283957 -56.756016
v -71.622520 19.262411 -56.722881
v -71.613380 17.869419 -56.886662
v -70.238617 17.875345 -56.941364
v -70.249199 19.269804 -56.791157
v -71.626335 30.452045 -56.889633
v -71.633316 29.048323 -56.684765
v -70.247482 29.046225 -56.769848
v -70.235260 30.435293 -57.036198
v -39.835167 19.248842 -55.966232
v -39.834698 17.848480 -55.975319
v -38.535378 17.848780 -55.943092
v -38.535854 19.249130 -55.930214
v -29.453508 19.247232 -55.523464
v -29.452993 17.853291 -55.729652
v -28.157713 17.849176 -55.666012
v -28.152901 19.245583 -55.613098
v -29.471281 30.444117 -55.382179
v -29.464569 29.042864 -55.497963
v -28.177212 29.012550 -55.196857
v -28.170897 30.437511 -55.273376
v -38.524612 62.856640 -55.433510
v -38.619179 63.779991 -55.392555
v -39.692589 64.227844 -55.435112
v -39.994110 63.190536 -55.580299
v -29.474266 64.321297 -55.160709
v -29.488884 62.969578 -55.243797
v -28.187059 62.905746 -55.239994
v -28.109432 64.147049 -55.164925
v -29.515907 76.422890 -55.116779
v -29.514305 75.637642 -55.079807
v -28.216228 75.636047 -55.070621
v -28.222216 76.420586 -55.000717
v -83.013939 122.811531 -55.325539
v -83.000504 121.577721 -55.132469
v -81.546837 121.712486 -55.206245
v -81.814590 123.060890 -55.265724
v -71.750793 123.247849 -54.886379
v -71.768013 121.916077 -54.704624
v -70.374687 121.925545 -54.744457
v -70.336128 123.382439 -54.815880
v -70.101013 146.803284 -52.355011
v -70.826767 146.579453 -52.248234
v -70.612282 145.886475 -53.083717
v -70.142151 146.592682 -53.001625
v -39.417755 124.179092 -53.924545
v -39.531750 122.975609 -54.060265
v -38.160946 122.939468 -54.084541
v -38.119049 124.072304 -53.957375
v -29.076033 124.026543 -53.957214
v -29.076284 122.803780 -54.100571
v -27.760950 122.889702 -54.233734
v -27.756510 124.130417 -54.133698
v 1.619163 19.249245 -54.791283
v 1.621235 17.850962 -54.666618
v 2.911872 17.849844 -54.753040
v 2.909794 19.244123 -54.929504
v 11.970290 19.248573 -54.346611
v 11.972853 17.840576 -54.368637
v 13.273869 17.843601 -54.440475
v 13.273449 19.243437 -54.346535
v 11.978346 30.451025 -54.169743
v 11.981566 29.033640 -54.204060
v 13.277312 29.040295 -54.285645
v 13.264703 30.447029 -54.384525
v 43.059353 19.246939 -53.781837
v 43.059917 17.846796 -53.818092
v 44.357227 17.846376 -53.782200
v 44.356533 19.246334 -53.739971
v 53.448677 19.243652 -53.498955
v 53.448795 17.843096 -53.518940
v 54.750668 17.842710 -53.493034
v 54.750412 19.243231 -53.468628
v 53.445724 30.452082 -53.130489
v 53.445351 29.047760 -53.167664
v 54.748276 29.048607 -53.151932
v 54.750313 30.453756 -53.120625
v 43.055248 64.418495 -53.238132
v 43.070442 62.975960 -53.391972
v 44.357040 62.979031 -53.197559
v 44.334869 64.415237 -52.991936
v 53.451637 64.452820 -53.104713
v 53.479744 63.016678 -52.835186
v 54.772102 63.019474 -53.143509
v 54.751904 64.464653 -53.294487
v 53.458439 76.354729 -52.525661
v 53.456810 75.563629 -52.461319
v 54.782745 75.571602 -52.546505
v 54.772213 76.349869 -52.685043
v 85.177574 17.957125 -52.372143
v 86.370094 17.854212 -52.658653
v 86.338486 19.074600 -52.748611
v 85.217133 19.308176 -52.535255
v 97.801109 17.619471 -52.632923
v 98.649086 17.609390 -52.699974
v 98.660446 19.000868 -52.521492
v 97.816765 19.012175 -52.487198
v 97.787735 28.847868 -52.425213
v 98.608917 28.830540 -52.432365
v 98.594032 30.258493 -52.455551
v 97.777328 30.272732 -52.459591
v 87.596786 124.013924 -50.794197
v 87.503662 122.806740 -50.774162
v 88.492943 122.852654 -50.668713
v 88.556381 124.021179 -50.750206
v 100.802986 124.651611 -50.479618
v 100.713959 123.454987 -50.596096
v 101.622948 123.441811 -50.564770
v 101.712318 124.638824 -50.429729
v 106.019638 147.406235 -49.583466
v 105.795250 147.349243 -49.320782
v 104.520027 147.722458 -49.549419
v 104.947609 147.820801 -50.083355
v -83.465996 -73.370438 -57.712955
v -83.514000 -74.209038 -57.717602
v -82.290970 -74.168343 -57.623070
v -82.242661 -73.331108 -57.639492
v -72.420555 -73.032272 -57.662266
v -72.461510 -73.860313 -57.555466
v -71.074173 -73.812805 -57.463928
v -71.029686 -72.990707 -57.605408
v -71.901657 -60.226509 -57.120106
v -71.936668 -61.020588 -56.980434
v -70.554840 -60.998680 -57.031406
v -70.527390 -60.209949 -57.136524
v -40.431580 -71.989128 -56.591602
v -40.460781 -72.783714 -56.603554
v -39.158989 -72.731880 -56.513195
v -39.128731 -71.941544 -56.491280
v -29.990305 -71.601746 -56.378902
v -30.015705 -72.368774 -56.475178
v -28.707754 -72.332802 -56.366535
v -28.680269 -71.561241 -56.299587
v -29.753639 -59.540085 -56.479568
v -29.509621 -61.089275 -56.571369
v -28.303175 -60.874096 -56.497890
v -28.338724 -59.553513 -56.479889
v -39.839462 -25.570662 -56.383163
v -39.838921 -26.960745 -56.625320
v -38.540138 -26.964401 -56.573711
v -38.540924 -25.568766 -56.406662
v -29.473083 -25.570961 -55.876499
v -29.465776 -26.981747 -55.863644
v -28.178001 -26.976244 -56.069710
v -28.182455 -25.569956 -56.112392
v -29.465576 -14.359068 -56.048065
v -29.454283 -15.761812 -55.903503
v -28.166124 -15.756414 -55.954880
v -28.165178 -14.353572 -56.053307
v 86.358696 -73.491043 -53.724312
v 86.377983 -74.334267 -53.796547
v 87.365364 -74.383446 -53.707165
v 87.346779 -73.541985 -53.627502
v 99.281357 -74.160049 -52.888203
v 99.294891 -75.009804 -53.085587
v 100.124977 -75.059486 -53.026779
v 100.124100 -74.201309 -52.847290
v 99.430176 -61.136593 -53.550171
v 99.445198 -61.927979 -53.678391
v 100.339584 -61.965542 -53.555889
v 100.333321 -61.170742 -53.475117
v -133.124130 -36.693542 -75.864792
v -133.784637 -37.746391 -75.962166
v -132.882187 -39.702263 -75.530823
v -132.765091 -37.432484 -76.103363
v -130.705948 -28.541662 -78.314125
v -131.862640 -30.107618 -78.052208
v -133.917252 -28.944118 -78.703796
v -130.908859 -28.785654 -78.660805
v 1.616963 -48.015923 -55.696453
v 1.616955 -49.427193 -55.725418
v 2.914489 -49.427692 -55.681858
v 2.913714 -48.016544 -55.641972
v 11.994440 -48.027321 -55.432720
v 11.997173 -49.440121 -55.453873
v 13.294456 -49.442894 -55.415726
v 13.291123 -48.029907 -55.387409
v 11.982619 -36.768723 -55.272346
v 11.983213 -38.173618 -55.289497
v 13.278869 -38.174454 -55.258663
v 13.278046 -36.769501 -55.232964
v 22.371897 -48.052261 -55.184311
v 22.375977 -49.468376 -55.161591
v 23.674553 -49.472641 -55.149113
v 23.670057 -48.055313 -55.161350
v 32.738102 -48.101757 -54.614338
v 32.742493 -49.526424 -54.661625
v 34.039928 -49.536381 -54.626976
v 34.040874 -48.116955 -54.688366
v 32.708523 -36.790230 -54.763424
v 32.715981 -38.197884 -54.838428
v 34.013603 -38.197525 -54.710812
v 33.991005 -36.790634 -54.563332
v 22.340210 -25.554749 -55.020027
v 22.341675 -26.954460 -55.112896
v 23.639372 -26.956871 -55.086510
v 23.637634 -25.556749 -54.958820
v 32.705791 -25.555481 -54.695866
v 32.717739 -26.955772 -54.889580
v 34.004871 -26.960478 -54.697205
v 34.003372 -25.554150 -54.589500
v 32.705761 -14.351971 -54.796989
v 32.702091 -15.756561 -54.755611
v 34.003777 -15.757388 -54.821026
v 34.011806 -14.350792 -54.874928
v -82.630119 41.566708 -56.122856
v -82.629745 40.127323 -56.243351
v -81.368408 40.127899 -56.132626
v -81.346642 41.582996 -56.062405
v -71.630959 41.610851 -56.446575
v -71.612671 40.220425 -56.705589
v -70.246872 40.226868 -56.607288
v -70.257622 41.628807 -56.415909
v -71.578949 52.908852 -56.519260
v -71.590210 51.478897 -56.433167
v -70.230782 51.485561 -56.312790
v -70.210785 52.915039 -56.388565
v -60.789455 41.662045 -56.447617
v -60.791798 40.253098 -56.425358
v -59.456699 40.251328 -56.476467
v -59.459118 41.659916 -56.314819
v -50.269867 41.678726 -55.938587
v -50.281948 40.265396 -55.876347
v -49.000999 40.257782 -55.605968
v -48.972305 41.668976 -55.735722
v -50.291817 52.945160 -55.626465
v -50.281139 51.534801 -55.813820
v -48.973866 51.546726 -55.857502
v -48.982166 52.940498 -55.528904
v -60.794044 64.470627 -56.154903
v -60.805202 63.011547 -56.090054
v -59.490898 62.995869 -55.852493
v -59.482983 64.457512 -55.869259
v -50.306774 64.474266 -55.400661
v -50.297775 63.021290 -55.457481
v -48.998142 63.023338 -55.277241
v -49.000088 64.485252 -55.241516
v -50.338657 76.380592 -55.713825
v -50.331497 75.586388 -55.583904
v -49.013306 75.609619 -55.549664
v -49.012402 76.394447 -55.681801
v 1.616059 41.681534 -54.346706
v 1.610191 40.273972 -54.341503
v 2.877457 40.272621 -53.956532
v 2.899836 41.680725 -54.142441
v 11.976767 41.665234 -54.446133
v 11.977177 40.261005 -54.341728
v 13.277130 40.260624 -54.266174
v 13.281295 41.665321 -54.428219
v 11.964823 52.937191 -54.205013
v 11.968143 51.522167 -54.286182
v 13.263689 51.523270 -54.258965
v 13.262025 52.938660 -54.234657
v 22.322453 41.672043 -53.758003
v 22.320503 40.265251 -53.646816
v 23.633497 40.264839 -53.662533
v 23.622562 41.671940 -53.752384
v 32.689350 41.667305 -53.743931
v 32.694695 40.267086 -53.896690
v 33.986736 40.265827 -53.800129
v 33.987289 41.669373 -53.712902
v 32.676662 52.944431 -53.464130
v 32.664326 51.529865 -53.339848
v 33.968109 51.533669 -53.192822
v 33.972115 52.934349 -53.520939
v 22.308559 64.366982 -53.924068
v 22.312128 62.929688 -53.862423
v 23.606504 62.933731 -53.795986
v 23.606167 64.369370 -53.900330
v 32.681519 64.387749 -53.862556
v 32.682663 62.944691 -53.895481
v 33.986092 62.948959 -53.896267
v 33.982609 64.394753 -53.954704
v 32.669117 76.123856 -53.712723
v 32.671257 75.281105 -53.718727
v 33.977600 75.293159 -53.621101
v 33.972683 76.138596 -53.596275
v 85.476486 40.325787 -52.384064
v 86.432381 40.242687 -52.492001
v 86.830132 41.560143 -52.402775
v 85.548805 41.674435 -52.398392
v 97.670486 40.198429 -52.148296
v 98.452072 40.184971 -52.075119
v 98.442879 41.606159 -52.010906
v 97.661957 41.618069 -52.094124
v 97.618011 51.593895 -51.793396
v 98.396294 51.588703 -51.706795
v 98.391663 53.039326 -51.688969
v 97.610657 53.036228 -51.738621
v 110.643951 41.581825 -52.560669
v 110.757637 40.712368 -52.352028
v 111.767303 39.996872 -52.112087
v 111.662552 41.407696 -52.593056
v 127.021767 41.012695 -52.533272
v 127.084023 40.281082 -52.464024
v 128.238449 40.194576 -52.352501
v 128.138229 40.973179 -52.387680
v 126.161629 53.390236 -54.487553
v 126.163597 52.573517 -54.402603
v 127.330994 52.710289 -53.862431
v 127.309746 53.544575 -53.886353
v 110.423866 65.086983 -52.371674
v 110.455254 64.334335 -52.238792
v 111.368118 64.391617 -52.212357
v 111.321831 65.138893 -52.421207
v 126.449471 65.327827 -55.028679
v 127.379395 65.433823 -55.174259
v 127.440102 66.252808 -55.375851
v 126.486595 66.133095 -55.152798
v -82.748558 -48.333420 -57.599827
v -82.705978 -49.357464 -57.645111
v -81.660484 -49.743973 -57.684944
v -81.372856 -48.512569 -57.584175
v -71.634285 -48.437805 -57.449284
v -71.653450 -49.863239 -57.499470
v -70.297058 -49.869976 -57.454437
v -70.274872 -48.424019 -57.420197
v -71.505257 -36.942715 -57.033482
v -71.505066 -38.369911 -57.202503
v -70.148598 -38.373066 -57.085567
v -70.141228 -36.943760 -56.812035
v -60.867222 -48.334072 -57.109726
v -60.849804 -49.765774 -57.369434
v -59.559959 -49.756618 -57.007683
v -59.545124 -48.319202 -57.029095
v -50.357342 -48.246078 -56.692226
v -50.373814 -49.686489 -56.654682
v -49.064377 -49.668358 -56.467365
v -49.049549 -48.230270 -56.597946
v -50.296848 -36.851704 -56.548298
v -50.295479 -38.273819 -56.659084
v -48.986324 -38.264683 -56.631073
v -48.988396 -36.847378 -56.478870
v -60.737129 -25.592688 -57.074390
v -60.737991 -26.997694 -56.886181
v -59.408024 -26.987854 -56.940456
v -59.417793 -25.588703 -57.213596
v -50.238819 -25.587366 -56.905941
v -50.253616 -26.985090 -56.680504
v -48.957752 -26.987629 -56.609898
v -48.944382 -25.585566 -56.645237
v -50.242817 -14.364779 -56.553261
v -50.246494 -15.767592 -56.517056
v -48.946407 -15.764997 -56.473614
v -48.935757 -14.368466 -56.647476
v -5.101918 -179.641907 -65.015404
v -4.297617 -180.212830 -64.826218
v -4.072825 -179.088181 -64.589615
v -4.928415 -178.586014 -64.669518
v 32.410297 -117.790298 -50.109421
v 32.641350 -118.584946 -50.290478
v 33.662785 -118.590935 -50.961155
v 33.458805 -117.859917 -50.555412
v 85.791046 -49.862209 -53.534729
v 86.830978 -50.032734 -53.630859
v 86.806786 -48.643635 -53.622898
v 85.819679 -48.586029 -53.526924
v 98.951775 -48.706989 -53.593472
v 99.139656 -49.748455 -53.514652
v 99.988960 -49.837971 -53.498165
v 99.911011 -48.822788 -53.750778
v 98.566254 -38.736637 -53.326538
v 99.396942 -38.753899 -53.502502
v 99.335480 -37.290821 -53.407230
v 98.495735 -37.275909 -53.403061
v 116.754753 -48.756802 -51.762066
v 115.437431 -49.784119 -50.267273
v 115.321266 -48.690628 -50.748596
v 115.520729 -47.703220 -51.634747
v 124.581039 -49.730904 -58.698147
v 124.693985 -50.525982 -58.575146
v 125.678505 -50.546913 -58.929150
v 125.567009 -49.754452 -59.068027
v 128.713577 -38.622181 -52.840179
v 128.865051 -39.561886 -52.814758
v 129.586777 -39.617672 -53.897118
v 129.610413 -38.736553 -53.706482
v 111.761253 -27.280823 -53.281494
v 112.912415 -27.622929 -53.375053
v 112.875702 -26.420914 -52.740185
v 111.797958 -26.307169 -52.451122
v 127.761223 -27.903341 -56.780037
v 128.636063 -27.934723 -56.859108
v 129.000397 -26.792349 -57.227032
v 127.910980 -26.851515 -57.211166
v 126.703377 -14.088135 -55.867573
v 126.574432 -14.747178 -56.439430
v 127.799103 -14.852521 -56.486729
v 127.890610 -14.111384 -56.054012
v -142.809647 91.085564 -64.595177
v -142.706848 90.043549 -64.831802
v -141.842117 89.828621 -63.960087
v -141.867981 90.766861 -63.726509
v -125.361969 89.637520 -55.664192
v -125.359215 88.753197 -55.586231
v -124.255539 88.754669 -55.226894
v -124.216187 89.610191 -55.518791
v -125.825607 104.569496 -55.023586
v -125.782707 103.495422 -55.078781
v -124.613991 103.511726 -55.335388
v -124.661163 104.567200 -55.349323
v -108.461555 89.482018 -56.250568
v -108.314514 88.690109 -55.829945
v -107.453606 88.671112 -56.192257
v -107.567230 89.467529 -56.595951
v -95.066772 89.445518 -56.139893
v -95.058426 88.589905 -56.097656
v -94.270477 88.590248 -56.114391
v -94.288239 89.439354 -56.004314
v -95.239136 104.003960 -55.773968
v -95.238449 102.998535 -55.838001
v -94.455574 102.992958 -55.927475
v -94.450829 103.993317 -55.795921
v -108.858711 122.960175 -54.993336
v -108.835823 121.727089 -55.042156
v -107.888908 121.704620 -55.063934
v -107.900955 122.951233 -55.159264
v -95.043823 122.738754 -54.372528
v -95.075073 121.452492 -54.509109
v -94.291595 121.445862 -54.596546
v -94.266449 122.685524 -54.383659
v -94.760208 149.180862 -54.827717
v -94.890610 148.933472 -54.348431
v -94.366623 149.557510 -54.199944
v -93.898094 149.956955 -54.751072
v -116.645988 148.120285 -53.534897
v -119.520035 149.102051 -51.567940
v -117.935234 150.845779 -51.399879
v -117.196068 149.291397 -53.072563
v 1.576953 88.988380 -54.148029
v 1.569746 88.161850 -54.101059
v 2.865638 88.124756 -54.066540
v 2.872806 88.948799 -54.111076
v 11.921481 88.725571 -53.685375
v 11.919038 87.921127 -53.774441
v 13.210215 87.903496 -53.839443
v 13.212343 88.689461 -53.598915
v 12.239041 102.307365 -53.759186
v 12.195939 101.408424 -53.568794
v 13.452522 101.356903 -53.654583
v 13.497511 102.260391 -53.745350
v 22.220339 88.663979 -53.078320
v 22.222275 87.829865 -53.083191
v 23.517803 87.849915 -53.278484
v 23.527090 88.666252 -53.214794
v 32.577106 88.897774 -53.273308
v 32.577450 88.079269 -53.226177
v 33.882195 88.119003 -53.141010
v 33.879498 88.939384 -53.219418
v 32.278507 102.650703 -53.263729
v 32.324753 101.734711 -53.414627
v 33.612209 101.810005 -53.109936
v 33.575066 102.738663 -53.040993
v 21.539402 120.699097 -52.747189
v 21.579044 119.925301 -52.687973
v 22.538408 119.833122 -52.731979
v 22.496096 120.697357 -52.863117
v 30.105507 120.267784 -52.433159
v 30.302797 119.094688 -52.466076
v 31.224224 119.150284 -52.617432
v 31.066191 120.302979 -52.570000
v 43.016956 89.252060 -52.923889
v 43.019741 88.411018 -52.842819
v 44.325371 88.449104 -52.876678
v 44.325401 89.292801 -52.938217
v 53.510727 89.512939 -52.848175
v 53.500584 88.662445 -52.716694
v 54.818485 88.684128 -52.681908
v 54.825844 89.538315 -52.762928
v 53.592335 104.035683 -52.597942
v 53.582561 103.038361 -52.600643
v 54.927258 103.084274 -52.586777
v 54.934280 104.086899 -52.570683
v 64.095528 89.699409 -52.122124
v 64.085022 88.834213 -52.096645
v 65.440681 88.851967 -52.225811
v 65.451622 89.712685 -52.289883
v 75.028603 89.808784 -52.015194
v 75.006805 88.949486 -51.961063
v 76.396088 88.962158 -51.985451
v 76.418877 89.821136 -51.956558
v 75.452820 104.542091 -51.749668
v 75.419342 103.515770 -51.772213
v 76.831787 103.536964 -51.686550
v 76.869728 104.563416 -51.737110
v 64.873352 123.015366 -52.284039
v 64.838524 121.760292 -52.275589
v 66.254784 121.841896 -52.128704
v 66.300896 123.096268 -52.160053
v 76.312134 123.696465 -51.418827
v 76.195099 122.261414 -51.424610
v 77.631035 122.325310 -51.289528
v 77.707588 123.667099 -51.327751
v 76.703583 151.304749 -50.691597
v 76.366081 151.110199 -49.484043
v 77.145760 150.985565 -49.629944
v 77.588043 151.548325 -50.489483
v -127.292236 -104.948792 -67.306862
v -126.252899 -104.551910 -66.598053
v -126.993607 -103.551842 -66.937469
v -127.863846 -103.777298 -67.866280
v -128.184097 -87.124191 -62.903973
v -128.576233 -88.177101 -62.727158
v -127.504814 -88.319771 -62.235039
v -127.168823 -87.260742 -62.346962
v -114.559982 -106.642143 -59.470139
v -114.813866 -107.927917 -59.405823
v -113.773293 -107.924019 -58.980164
v -113.493080 -106.648132 -59.202324
v -98.654839 -106.332809 -57.726162
v -98.759972 -107.623528 -57.254414
v -97.823219 -107.599503 -57.355362
v -97.753731 -106.319160 -57.843983
v -97.285492 -88.089233 -57.791225
v -97.365219 -89.115585 -57.632919
v -96.520149 -89.070702 -57.594715
v -96.450012 -88.052849 -57.778320
v -109.908829 -73.656914 -58.683868
v -110.007637 -74.528946 -58.566872
v -109.073204 -74.585861 -58.559753
v -108.983185 -73.716309 -58.621857
v -96.181412 -73.747231 -58.273518
v -96.240379 -74.610283 -58.366436
v -95.422470 -74.597305 -58.349689
v -95.374672 -73.741570 -58.180702
v -95.348320 -60.734676 -57.712555
v -95.395264 -61.522259 -57.639488
v -94.601761 -61.511837 -57.671516
v -94.556534 -60.722538 -57.717060
v -131.493134 -46.851440 -76.163696
v -130.862152 -47.291958 -75.181602
v -130.802383 -46.128746 -75.114388
v -131.560623 -45.796627 -75.986412
v -117.030731 -46.735172 -68.291161
v -117.964691 -47.022835 -67.420860
v -117.562775 -47.256653 -67.062386
v -116.454613 -47.057957 -67.741936
v -119.979500 -36.931339 -66.147942
v -120.781647 -37.188755 -65.804558
v -120.541527 -37.114090 -64.908195
v -119.873894 -36.998291 -65.236008
v -107.688896 -48.275459 -59.617558
v -107.777489 -49.236721 -59.441227
v -106.917877 -49.281860 -59.219643
v -106.867622 -48.325199 -59.279457
v -94.024254 -50.375626 -57.544357
v -94.051903 -49.401688 -57.714516
v -94.733246 -48.965000 -57.880131
v -94.862106 -50.212452 -57.719513
v -94.511055 -38.435188 -57.525154
v -93.709099 -38.340324 -57.526585
v -93.735275 -37.109459 -57.640419
v -94.531105 -37.040863 -57.664707
v -105.424408 -25.760498 -57.657406
v -105.501160 -26.544353 -57.926479
v -104.822395 -27.205822 -58.039516
v -104.766411 -25.791584 -57.631516
v -93.923286 -25.242128 -58.342701
v -93.844276 -26.220930 -58.067001
v -93.447014 -26.592119 -57.939335
v -93.376228 -25.424747 -58.280243
v -94.517067 -15.704391 -57.434170
v -93.743614 -15.745782 -57.398045
v -93.737923 -14.347732 -57.733948
v -94.504051 -14.337941 -57.847618
v 1.554780 -98.829170 -54.591869
v 1.489528 -99.344383 -53.439198
v 2.281530 -99.332382 -53.390209
v 2.332109 -98.823593 -54.550613
v 13.846591 -98.463013 -52.986782
v 13.961185 -99.530266 -52.064487
v 15.370078 -99.382294 -52.063618
v 15.171432 -98.390266 -52.819218
v 12.387893 -83.599014 -55.205292
v 12.433351 -84.448204 -55.367805
v 13.788758 -84.468933 -55.296040
v 13.742289 -83.609818 -55.227837
v 24.825499 -98.139450 -52.621933
v 25.144510 -99.055008 -52.149208
v 26.179323 -99.364571 -52.813213
v 26.006111 -98.337364 -53.016907
v 34.611324 -99.303963 -54.109917
v 34.689415 -100.394325 -54.305771
v 35.935135 -100.491348 -54.409130
v 35.862633 -99.400558 -54.216705
v 33.523663 -84.258736 -54.824890
v 33.574139 -85.126076 -54.880924
v 34.871754 -85.199997 -54.943520
v 34.819111 -84.326736 -54.829308
v 22.654331 -71.271408 -55.054127
v 22.674343 -72.048157 -55.151516
v 23.984226 -72.086121 -55.092358
v 23.964157 -71.313927 -55.085823
v 33.079483 -71.593422 -54.901283
v 33.095402 -72.359459 -54.788223
v 34.392590 -72.399773 -54.651978
v 34.378551 -71.631828 -54.757629
v 32.976013 -59.438648 -55.052231
v 32.873333 -60.355183 -55.109531
v 33.987663 -60.815598 -54.996788
v 34.404385 -59.734741 -54.939838
v 44.535618 -100.136528 -54.541031
v 44.606419 -101.220650 -54.412975
v 45.815125 -101.351341 -54.508007
v 45.755463 -100.262070 -54.531509
v 54.233513 -101.227959 -54.642269
v 54.217083 -102.319878 -54.478573
v 55.434162 -102.461823 -54.342270
v 55.449898 -101.374481 -54.465179
v 54.105103 -85.549454 -54.434891
v 54.117714 -86.461563 -54.424961
v 55.421680 -86.555809 -54.363487
v 55.408756 -85.640083 -54.393650
v 64.246895 -102.510483 -54.279167
v 64.195251 -103.610611 -54.242508
v 65.511681 -103.797279 -54.172050
v 65.567642 -102.691612 -54.240730
v 75.158379 -103.992050 -53.940674
v 75.099365 -105.179466 -54.038422
v 76.496040 -105.365654 -53.790699
v 76.547661 -104.170471 -53.629810
v 75.499123 -86.950050 -53.720760
v 75.496498 -87.926086 -53.674004
v 76.899384 -88.011871 -53.568851
v 76.906204 -87.033760 -53.685902
v 64.358124 -72.678070 -53.446507
v 64.371155 -73.507980 -53.375530
v 65.699455 -73.560249 -53.614426
v 65.678589 -72.764038 -53.743774
v 75.289917 -73.070671 -53.720402
v 75.307922 -73.900391 -53.714771
v 76.706261 -73.952003 -53.747089
v 76.686539 -73.119614 -53.685661
v 75.008850 -60.238903 -53.599201
v 75.021866 -61.026279 -53.480690
v 76.412834 -61.064919 -53.606075
v 76.403473 -60.266533 -53.621296
v 43.118881 -48.163250 -54.432777
v 43.122051 -49.596371 -54.435455
v 44.423843 -49.607243 -54.473061
v 44.418232 -48.178112 -54.364536
v 53.586761 -48.092506 -54.145519
v 53.592480 -48.958851 -54.206730
v 54.763988 -49.433464 -54.086830
v 54.809937 -48.180374 -53.889370
v 53.489777 -36.843201 -54.224838
v 53.494034 -38.259842 -54.279949
v 54.797733 -38.261757 -54.312523
v 54.790447 -36.843754 -54.381939
v 64.016037 -48.319759 -53.823334
v 64.023720 -49.767246 -53.836597
v 65.362022 -49.784451 -53.679199
v 65.355675 -48.333046 -53.719669
v 74.857079 -48.450481 -53.414482
v 74.901917 -49.809608 -53.651955
v 76.244598 -49.891556 -53.724308
v 76.222809 -48.458557 -53.665272
v 74.741890 -36.954327 -53.369881
v 74.753937 -38.380535 -53.461567
v 76.123169 -38.388882 -53.531425
v 76.112579 -36.963188 -53.397900
v 63.941639 -25.606203 -53.602253
v 63.943226 -27.013474 -53.603554
v 65.273781 -27.021723 -53.634506
v 65.267731 -25.615997 -53.502560
v 74.691101 -25.640919 -53.515217
v 74.704185 -27.050522 -53.625088
v 76.052979 -27.064039 -53.331917
v 76.042961 -25.652967 -53.291870
v 74.645309 -14.406323 -53.467720
v 74.651070 -15.807725 -53.550846
v 76.002922 -15.816459 -53.346443
v 76.003433 -14.413509 -53.368031
v -136.526138 1.107732 -72.497231
v -136.902863 0.215092 -72.381096
v -136.066986 -0.104616 -71.599838
v -135.699890 0.834184 -71.720169
v -120.121635 -2.710568 -64.697784
v -120.552414 -2.914893 -65.309166
v -121.272774 -3.728627 -65.388443
v -120.574692 -3.612495 -64.458191
v -108.314713 -4.000220 -58.062889
v -107.364014 -4.175590 -57.912529
v -107.446243 -2.801734 -57.865074
v -108.347420 -2.739353 -57.936863
v -94.874359 -4.320887 -58.009449
v -94.052856 -4.326037 -57.932854
v -94.150520 -2.992657 -57.378227
v -94.947052 -2.968908 -57.525780
v -95.276543 6.940650 -57.382465
v -94.470383 6.929995 -57.282253
v -94.501404 8.333277 -57.386421
v -95.309906 8.346352 -57.472706
v -109.876068 18.715561 -57.051235
v -108.682968 18.499617 -57.409058
v -108.686890 19.873384 -57.160770
v -109.749641 20.043531 -57.055519
v -95.498123 18.048801 -57.022533
v -94.695648 18.038557 -57.201973
v -94.731491 19.429089 -57.117371
v -95.534325 19.431581 -57.162788
v -95.571861 29.117012 -56.660439
v -94.735939 29.088923 -56.808048
v -94.757156 30.432899 -57.149422
v -95.568771 30.453960 -56.977692
v -122.008041 41.823624 -65.647820
v -122.340561 41.965782 -66.416519
v -122.366844 41.424091 -67.106369
v -121.803955 40.898689 -65.869659
v -122.120934 49.688366 -63.169437
v -120.575539 50.221844 -61.644829
v -121.279442 51.686092 -62.939804
v -121.981277 51.102562 -63.446102
v -108.836807 41.882893 -57.389618
v -108.890594 40.890362 -57.501217
v -107.998917 40.848377 -57.600632
v -107.830536 41.888706 -57.650101
v -93.728020 41.698071 -56.924332
v -94.560837 41.700100 -56.856712
v -94.585312 40.458275 -56.893688
v -93.703018 40.300026 -56.886242
v -95.206276 51.205853 -56.902557
v -94.286606 51.131897 -57.096920
v -94.296883 52.466072 -56.970692
v -95.249428 52.648205 -56.737797
v -108.298782 64.339066 -58.576553
v -108.378242 63.549187 -58.378498
v -107.602638 63.507538 -57.687881
v -107.518852 64.297165 -57.887981
v -94.110527 62.409447 -56.261993
v -94.187134 63.394119 -56.170731
v -94.888695 63.782734 -56.036388
v -94.980278 62.621529 -56.202087
v -94.864120 76.273041 -56.241352
v -94.871300 75.484116 -56.230473
v -94.084740 75.487854 -56.256393
v -94.082428 76.276482 -56.193096
v -81.347939 -4.819201 -56.878647
v -81.200699 -3.833015 -56.833908
v -82.274429 -3.123590 -56.911884
v -82.585411 -4.408461 -56.967766
v -71.518051 -3.131229 -56.946239
v -71.512871 -4.510315 -56.584293
v -70.140495 -4.522442 -56.671875
v -70.150688 -3.128736 -56.918236
v -71.571716 8.083676 -56.873264
v -71.562965 6.685250 -56.969418
v -70.198288 6.679354 -56.928585
v -70.205254 8.079318 -56.888363
v -60.753910 -3.156116 -56.622116
v -60.749329 -4.559124 -56.695404
v -59.426197 -4.557351 -56.628494
v -59.429119 -3.155041 -56.576801
v -50.250546 -3.155385 -56.377243
v -50.250038 -4.556053 -56.391106
v -48.945320 -4.555937 -56.361729
v -48.945793 -3.155405 -56.345299
v -50.254612 8.047699 -56.332077
v -50.254135 6.647507 -56.332752
v -48.948532 6.647248 -56.301693
v -48.949337 8.047396 -56.286892
v -60.784168 19.250465 -56.644215
v -60.781704 17.850948 -56.646889
v -59.452435 17.849474 -56.614857
v -59.454330 19.248877 -56.611046
v -50.259499 19.247450 -56.319965
v -50.258942 17.847439 -56.322308
v -48.953453 17.847338 -56.263969
v -48.954193 19.247326 -56.255951
v -50.271011 30.441450 -56.105869
v -50.280354 29.045839 -55.930222
v -48.975109 29.046684 -55.835911
v -48.956474 30.437056 -56.079449
v -39.832119 -3.154368 -56.168282
v -39.832706 -4.554814 -56.164482
v -38.534096 -4.554646 -56.132187
v -38.533718 -3.154237 -56.125732
v -29.453581 -3.151339 -56.103016
v -29.452835 -4.548924 -56.247334
v -28.158545 -4.549722 -56.167038
v -28.158249 -3.148575 -56.156685
v -29.454716 8.050616 -55.776249
v -29.453432 6.649724 -55.807747
v -28.159273 6.651271 -55.700336
v -28.158972 8.054324 -55.684662
v -19.087868 -3.143849 -55.827751
v -19.093504 -4.544536 -55.706127
v -17.797943 -4.546108 -55.758221
v -17.800751 -3.141685 -55.686600
v -8.729587 -3.147794 -55.329727
v -8.729877 -4.549428 -55.385826
v -7.445459 -4.555058 -55.196243
v -7.447043 -3.156217 -55.110958
v -8.741884 8.038513 -54.962055
v -8.739234 6.642321 -55.143929
v -7.442098 6.650400 -55.255180
v -7.444006 8.039941 -55.019577
v -19.098557 19.247919 -55.171898
v -19.102997 17.844643 -55.163479
v -17.808887 17.844105 -55.118671
v -17.802410 19.246843 -55.188763
v -8.743750 19.250647 -54.885448
v -8.744157 17.848612 -54.922783
v -7.448851 17.848158 -54.862923
v -7.450061 19.249712 -54.808014
v -8.748504 30.449669 -54.688705
v -8.744360 29.044317 -54.805096
v -7.444151 29.056423 -54.894535
v -7.443734 30.451914 -54.681721
v -39.855804 41.664978 -55.352360
v -39.852356 40.256248 -55.297817
v -38.552387 40.257561 -55.127560
v -38.558666 41.673344 -55.165283
v -29.473797 41.673866 -55.379990
v -29.454826 40.282047 -55.616829
v -28.163275 40.284008 -55.459637
v -28.191339 41.671810 -55.175613
v -29.483541 52.957291 -55.165722
v -29.475382 51.540325 -55.318127
v -28.181501 51.541737 -55.229298
v -28.187849 52.955887 -55.068588
v -19.093004 41.679523 -55.624809
v -19.094278 40.254906 -55.521839
v -17.791521 40.272110 -55.366287
v -17.770649 41.690010 -55.602425
v -8.754776 41.676510 -54.462967
v -8.748805 40.264149 -54.409943
v -7.451893 40.266037 -54.563484
v -7.463171 41.672962 -54.648983
v -8.751050 52.941818 -54.844612
v -8.747178 51.520279 -54.884155
v -7.456945 51.527214 -54.801437
v -7.458741 52.945202 -54.771606
v -19.297697 64.748993 -54.909969
v -19.117256 63.743034 -55.203892
v -18.005539 63.282246 -54.872314
v -17.906723 64.564415 -54.695591
v -8.770470 64.424698 -54.608101
v -8.768245 62.977997 -54.623940
v -7.473143 62.974850 -54.598137
v -7.475212 64.421036 -54.590958
v -8.792899 76.273041 -54.455750
v -8.793054 75.494255 -54.476646
v -7.501252 75.463234 -54.452118
v -7.498025 76.255119 -54.433495
v -82.897400 89.392647 -55.911594
v -82.883774 88.544754 -55.932861
v -81.475609 88.548248 -56.204601
v -81.490829 89.403008 -56.206604
v -71.726257 89.467850 -55.872372
v -71.714890 88.615547 -55.915043
v -70.352516 88.629372 -55.855602
v -70.358246 89.479263 -55.805691
v -71.857719 103.991714 -55.474995
v -71.836128 103.012344 -55.791569
v -70.454712 103.039597 -55.709778
v -70.469437 104.042038 -55.464840
v -60.883705 89.584518 -55.577831
v -60.876190 88.729736 -55.640713
v -59.543530 88.751846 -55.634354
v -59.550201 89.609688 -55.556030
v -50.362854 89.765137 -55.430229
v -50.359158 88.899696 -55.316921
v -49.051937 88.911736 -55.466007
v -49.055458 89.772285 -55.728760
v -50.401569 104.637344 -54.887794
v -50.400112 103.599297 -54.903824
v -49.091858 103.642937 -54.818855
v -49.093941 104.681229 -54.720718
v -60.874699 123.202400 -55.014156
v -60.916901 121.931206 -54.705128
v -59.617435 122.011307 -54.434986
v -59.570950 123.292725 -54.730076
v -50.446777 124.178635 -54.481281
v -50.445499 122.824547 -54.237671
v -49.112789 122.886909 -54.304672
v -49.110573 124.229111 -54.438816
v -53.143547 141.142883 -48.751205
v -53.771488 139.988571 -49.228577
v -54.185452 140.780792 -49.789978
v -53.153435 141.565140 -49.237846
v -39.937519 89.885948 -55.009090
v -39.934605 89.014359 -55.102612
v -38.632015 89.018394 -55.093136
v -38.635571 89.894829 -55.054272
v -29.581764 89.870117 -54.172958
v -29.570080 88.993645 -54.272549
v -28.277357 88.979950 -54.076706
v -28.288786 89.857582 -53.953800
v -29.487581 104.957138 -54.531525
v -29.495296 103.907272 -54.584053
v -28.232994 103.879364 -54.181259
v -28.213495 104.941795 -54.191299
v -19.187292 89.768997 -54.769581
v -19.191439 88.892715 -54.803925
v -17.886950 88.851273 -54.675652
v -17.888891 89.721039 -54.584023
v -8.809387 89.372444 -54.365871
v -8.808975 88.529106 -54.253933
v -7.511873 88.476761 -54.373035
v -7.507954 89.322182 -54.449780
v -8.539441 103.785858 -54.266556
v -8.580995 102.799026 -54.288513
v -7.274770 102.677208 -54.102123
v -7.226637 103.657112 -54.115856
v -18.057777 124.043793 -53.607704
v -18.213709 122.764755 -53.894657
v -16.836081 122.593399 -54.122353
v -16.712210 123.876495 -53.948227
v -7.020258 121.725166 -53.581448
v -7.175655 120.547256 -53.618107
v -5.821022 120.259178 -53.485130
v -5.648802 121.423546 -53.676601
v 1.624406 -3.148446 -55.220287
v 1.626700 -4.545354 -55.353619
v 2.921422 -4.547485 -55.303177
v 2.918318 -3.153478 -55.141418
v 11.978149 -3.150586 -54.867886
v 11.977133 -4.551027 -54.897594
v 13.268893 -4.550635 -54.773666
v 13.275495 -3.149587 -54.875748
v 11.986188 8.037276 -54.728168
v 11.958307 6.673813 -54.315884
v 13.270806 6.684180 -54.140373
v 13.281728 8.046361 -54.586323
v 22.329967 -3.171503 -54.442638
v 22.330688 -4.592238 -54.468060
v 23.634216 -4.583531 -54.477257
v 23.628628 -3.166804 -54.452995
v 32.683403 -3.161806 -53.947273
v 32.682137 -4.568179 -53.992161
v 33.983883 -4.569270 -53.869156
v 33.984638 -3.159648 -53.856705
v 32.700298 8.048037 -54.403034
v 32.699287 6.642997 -54.395531
v 33.997051 6.642597 -54.366776
v 33.995556 8.046769 -54.345299
v 22.326441 19.230795 -53.569576
v 22.324585 17.829765 -53.804970
v 23.625149 17.841059 -53.932999
v 23.639187 19.239212 -53.743923
v 32.688545 19.246820 -53.923191
v 32.689816 17.849344 -54.076492
v 33.985851 17.848278 -54.021000
v 33.985443 19.245457 -53.896633
v 32.668468 30.432665 -53.328117
v 32.680725 29.036369 -53.540020
v 33.979580 29.038797 -53.524368
v 33.981979 30.434004 -53.294270
v 43.059624 -3.157446 -54.043938
v 43.058983 -4.558702 -54.048477
v 44.357960 -4.558586 -54.024887
v 44.357899 -3.157719 -54.008667
v 53.455544 -3.162606 -53.775902
v 53.457199 -4.562637 -53.819599
v 54.760105 -4.563443 -53.793793
v 54.758312 -3.163281 -53.750881
v 53.448822 8.039883 -53.600109
v 53.449184 6.639441 -53.614910
v 54.751232 6.638766 -53.585117
v 54.750893 8.039210 -53.574036
v 63.915756 -3.172873 -53.448761
v 63.918297 -4.573483 -53.490524
v 65.242462 -4.574952 -53.463005
v 65.239670 -3.174412 -53.416584
v 74.596268 -3.188967 -52.974834
v 74.603943 -4.594909 -53.013420
v 75.955528 -4.599940 -52.885590
v 75.953598 -3.196303 -52.938515
v 74.571930 8.015402 -52.882931
v 74.574890 6.611509 -52.964775
v 75.926422 6.611833 -52.988983
v 75.922569 8.011928 -52.951302
v 63.900578 19.237682 -53.169529
v 63.901443 17.837263 -53.209137
v 65.223289 17.836044 -53.166271
v 65.222778 19.236767 -53.137264
v 74.565742 19.219051 -52.621330
v 74.565941 17.815683 -52.730721
v 75.908325 17.824141 -52.913994
v 75.904503 19.228386 -52.869328
v 74.562302 30.441715 -52.646824
v 74.559639 29.038830 -52.773766
v 75.915100 29.036259 -52.766205
v 75.914978 30.439672 -52.674553
v 43.047863 41.670834 -53.630753
v 43.047432 40.264652 -53.520702
v 44.343956 40.261536 -53.704319
v 44.351383 41.672623 -53.674759
v 53.453518 41.681549 -53.236771
v 53.458794 40.271111 -53.303303
v 54.751373 40.269550 -53.140751
v 54.753609 41.684853 -53.200016
v 53.442165 52.972237 -52.940392
v 53.446766 51.544525 -52.898815
v 54.748859 51.545223 -52.820965
v 54.746861 52.969994 -52.808811
v 63.899715 41.674465 -52.553391
v 63.896870 40.264629 -52.594986
v 65.222763 40.269039 -52.624969
v 65.225479 41.677322 -52.573750
v 74.584045 41.679943 -52.702957
v 74.573906 40.279358 -52.450928
v 75.927551 40.279152 -52.357704
v 75.937538 41.676548 -52.609352
v 74.601295 52.992729 -52.327518
v 74.581192 51.573956 -52.171806
v 75.932327 51.579529 -51.969494
v 75.945114 52.997261 -52.172741
v 65.293121 62.846737 -52.485897
v 65.201630 63.770142 -52.494545
v 64.008698 64.235382 -52.475140
v 63.928093 62.965466 -52.400799
v 76.086327 62.856438 -52.370468
v 76.025093 63.929516 -52.438122
v 74.759628 64.272888 -52.578033
v 74.660950 62.991371 -52.499775
v 74.736816 76.520164 -51.955605
v 74.725670 75.741570 -51.977352
v 76.090080 75.756744 -52.000362
v 76.097023 76.531876 -51.886173
v 85.499382 -4.553228 -52.857822
v 86.412560 -4.661766 -52.824375
v 86.923950 -3.596898 -52.634495
v 85.615700 -3.290351 -52.676205
v 97.829437 -4.670002 -52.260166
v 98.632874 -4.665807 -52.306999
v 98.605255 -3.262452 -52.272758
v 97.802505 -3.264836 -52.213928
v 97.648628 6.489101 -52.807816
v 98.452019 6.485398 -52.926338
v 98.452461 7.879768 -52.887783
v 97.655487 7.880322 -52.696163
v 111.458336 -3.181737 -51.307327
v 111.434143 -3.929461 -51.327621
v 112.263771 -4.526603 -50.786297
v 112.115746 -3.667248 -50.694092
v 112.233147 15.494291 -51.101658
v 112.821175 14.460542 -51.441761
v 111.507759 17.375916 -50.444183
v 110.870544 16.154554 -51.267387
v 127.603241 28.494581 -52.989574
v 127.689507 27.681160 -52.972374
v 128.990875 27.398987 -52.809513
v 128.894913 28.326756 -52.987614
v 86.432678 90.050301 -51.563404
v 86.248169 89.096092 -51.537468
v 87.684639 89.113922 -51.609459
v 87.776917 89.997688 -51.591393
v 98.312302 90.099869 -51.303490
v 98.239517 89.240189 -51.164028
v 99.026802 89.233009 -50.991253
v 99.111816 90.089668 -51.152592
v 99.330231 105.011734 -51.068722
v 99.259239 103.961777 -51.111458
v 100.090675 103.956772 -50.917767
v 100.175316 105.001961 -50.960121
v 135.151718 95.939240 -49.468929
v 135.409088 96.698730 -49.462597
v 134.619507 97.663475 -49.372326
v 134.117767 96.414185 -49.684032
v 110.945030 83.321663 -50.645153
v 110.886215 82.532715 -50.694839
v 111.792519 82.630554 -50.631256
v 111.847382 83.429329 -50.624527
v 116.691147 123.404602 -51.037445
v 116.530029 122.148224 -50.490295
v 117.739082 121.906845 -50.377792
v 117.860031 123.166687 -50.918556
v -18.985155 -133.019028 -55.795719
v -18.167034 -133.142181 -55.113533
v -18.300476 -132.365295 -54.684681
v -19.171253 -132.014374 -55.225117
v -18.449917 -113.765816 -42.927277
v -18.538309 -114.489746 -43.110165
v -18.231461 -114.549988 -42.413811
v -18.089888 -113.763763 -42.199493
v -85.500893 -105.261574 -57.978245
v -85.551643 -106.573143 -58.015999
v -84.724739 -106.503830 -57.932621
v -84.666824 -105.183212 -57.940254
v -73.852226 -103.905769 -57.838051
v -73.948639 -105.223953 -57.735348
v -72.483353 -104.945930 -57.773884
v -72.444962 -103.754250 -57.972359
v -73.087845 -86.874725 -57.493050
v -73.135696 -87.849304 -57.467968
v -71.728966 -87.775482 -57.415058
v -71.683853 -86.804398 -57.354538
v -62.847515 -102.827599 -57.341183
v -62.910294 -103.956543 -57.446148
v -61.584499 -103.858055 -57.568554
v -61.528702 -102.720772 -57.602371
v -52.355366 -102.136200 -57.288673
v -52.438057 -103.303658 -57.176914
v -51.136063 -103.207275 -57.196220
v -51.055767 -102.032684 -57.228519
v -51.417988 -85.763184 -56.962040
v -51.464943 -86.664330 -57.317982
v -50.166088 -86.621552 -57.066429
v -50.111614 -85.693359 -56.958744
v -61.460728 -72.696861 -56.930710
v -61.491375 -73.512672 -57.009773
v -60.146736 -73.477585 -56.951687
v -60.117844 -72.653419 -56.954254
v -50.891270 -72.352318 -56.936562
v -50.920155 -73.165451 -56.925205
v -49.604225 -73.124748 -56.979729
v -49.578487 -72.305214 -56.982574
v -50.508335 -59.565388 -56.849491
v -50.528263 -60.560429 -56.808842
v -49.216187 -60.536587 -56.781414
v -49.192375 -59.548740 -56.927303
v -42.010876 -101.045990 -56.837753
v -42.076462 -102.186966 -57.047844
v -40.783310 -101.953812 -57.009861
v -40.717670 -100.834785 -56.687126
v -31.692682 -99.063774 -57.184620
v -31.803864 -100.088028 -57.064915
v -30.534172 -99.846100 -56.915508
v -30.454868 -98.840515 -56.769951
v -30.551126 -84.259567 -56.612862
v -30.619131 -85.131546 -56.528366
v -29.301701 -85.029854 -56.409595
v -29.235031 -84.174225 -56.523598
v -21.363470 -97.699127 -55.828033
v -21.519766 -98.646118 -55.689274
v -20.242853 -98.555214 -55.300755
v -20.059994 -97.625046 -55.546780
v -11.318396 -98.748268 -53.095833
v -10.332253 -98.880356 -53.204353
v -9.478501 -98.155861 -53.766136
v -10.791025 -97.756348 -53.740913
v -9.244174 -83.519501 -56.190262
v -9.283857 -84.358643 -56.165291
v -7.944130 -84.382095 -56.406517
v -7.933232 -83.531975 -56.584160
v -18.126816 -70.988876 -56.402023
v -18.987906 -70.952393 -56.436256
v -19.532333 -71.825859 -56.212139
v -18.206232 -71.913277 -56.259415
v -8.966542 -70.822464 -55.747337
v -8.979035 -71.816498 -55.803745
v -7.655538 -71.789368 -55.953716
v -7.639221 -70.813942 -55.744156
v -8.816546 -59.401199 -56.054806
v -8.830480 -60.849972 -56.052937
v -7.525230 -60.844429 -56.019642
v -7.512839 -59.396240 -56.023243
v -39.933212 -48.176155 -56.431290
v -39.941696 -49.607281 -56.563484
v -38.639156 -49.596397 -56.506603
v -38.630787 -48.166443 -56.383030
v -29.527903 -48.109928 -56.298355
v -29.540104 -49.533539 -56.451664
v -28.243851 -49.525948 -56.458420
v -28.230759 -48.099476 -56.394733
v -29.478619 -36.790161 -55.898216
v -29.476988 -38.229919 -55.859306
v -28.186468 -38.208401 -56.122849
v -28.198715 -36.796734 -56.233353
v -19.147877 -48.053635 -56.177303
v -19.158913 -49.469612 -56.262184
v -17.858181 -49.464943 -56.314400
v -17.852806 -48.046478 -56.334099
v -8.765025 -48.027428 -55.953068
v -8.768881 -49.440144 -55.973930
v -7.470355 -49.437611 -55.951294
v -7.466608 -48.024963 -55.950066
v -8.749871 -36.769592 -55.664158
v -8.749305 -38.171986 -55.780807
v -7.452452 -38.170391 -55.786705
v -7.452256 -36.766670 -55.704411
v -19.095440 -25.567741 -56.190502
v -19.101192 -26.968283 -55.935642
v -17.805161 -26.964912 -55.906372
v -17.804457 -25.556515 -56.024780
v -8.721066 -25.546276 -55.878407
v -8.720314 -26.952665 -55.866215
v -7.429636 -26.948483 -55.645523
v -7.431904 -25.544220 -55.646717
v -8.737505 -14.347624 -55.595032
v -8.741204 -15.750638 -55.550835
v -7.440998 -15.751318 -55.572777
v -7.439745 -14.346699 -55.562862
v 86.355812 -105.208626 -53.682892
v 86.303146 -106.449707 -53.823757
v 87.289589 -106.558510 -53.762596
v 87.340729 -105.312439 -53.661671
v 99.285889 -106.660744 -53.398556
v 99.238617 -107.965027 -53.309261
v 100.122627 -108.075516 -53.321236
v 100.164063 -106.766899 -53.382908
v 99.480972 -88.482178 -53.206604
v 99.487419 -89.508965 -53.227947
v 100.317223 -89.573402 -53.082294
v 100.316513 -88.544456 -53.144760
v 116.544891 -109.865196 -53.802551
v 115.811501 -109.491783 -53.982330
v 115.203850 -109.988754 -54.114689
v 116.500687 -110.591568 -53.918365
v 112.860245 -74.597061 -53.436214
v 112.914474 -75.488876 -53.223946
v 113.835762 -75.476738 -53.372799
v 113.777206 -74.580208 -53.526974
v 129.472031 -76.774574 -55.349636
v 129.335159 -76.258003 -55.937744
v 129.491196 -75.458168 -55.737526
v 130.860077 -74.442657 -55.129749
v 127.341728 -61.451889 -55.488800
v 127.591911 -62.246506 -55.297153
v 128.461075 -62.195049 -55.863552
v 128.197388 -61.387108 -56.086895
v 1.619200 -19.951818 -55.376816
v 1.617597 -21.354385 -55.298248
v 2.916561 -21.356453 -55.376049
v 2.921573 -19.949539 -55.435013
v 6.793944 -19.952461 -55.059395
v 6.790737 -21.352442 -54.992798
v 8.086466 -21.350657 -54.925808
v 8.091091 -19.950726 -55.005836
v 6.804480 -14.351193 -55.215321
v 6.797080 -15.750949 -55.075851
v 8.086075 -15.752823 -55.045181
v 8.076541 -14.357044 -54.931213
v -82.596161 70.163071 -55.945553
v -82.607620 68.824677 -56.078979
v -81.097282 68.676003 -56.040745
v -81.227295 70.146118 -55.982487
v -75.560883 70.390114 -55.928547
v -76.445152 70.455193 -55.945686
v -77.041954 69.648201 -55.935452
v -75.916847 69.082260 -55.924709
v -77.088188 76.315987 -55.668110
v -77.081543 75.539093 -55.520485
v -75.700027 75.539246 -55.650726
v -75.709015 76.308167 -55.804649
v 1.578295 70.209961 -54.265377
v 1.580650 68.753792 -54.284382
v 2.874744 68.746262 -54.232296
v 2.873189 70.189583 -54.214897
v 6.602145 70.376854 -54.118431
v 6.703983 69.482788 -54.127853
v 7.942551 68.792976 -54.116989
v 8.031875 70.223145 -54.094566
v 6.746970 75.798950 -54.075562
v 6.744676 74.542351 -54.052753
v 8.043751 74.528816 -54.018475
v 8.043064 75.788536 -54.038219
v 85.693214 70.224319 -51.765144
v 85.685486 68.969528 -51.760002
v 87.174934 69.097069 -51.795979
v 87.041809 70.276649 -51.746559
v 93.371498 70.224297 -51.632774
v 92.331940 70.327156 -51.644054
v 91.903770 69.420341 -51.653954
v 93.080353 69.173134 -51.708153
v 93.358093 76.888046 -51.651852
v 92.347931 76.784157 -51.615688
v 91.832794 76.074791 -51.717010
v 93.146484 76.018929 -51.716160
v -82.424171 -19.950132 -57.247860
v -82.399231 -21.406788 -57.316051
v -81.022079 -21.299267 -57.250126
v -81.053261 -19.966290 -57.072472
v -76.879532 -19.988356 -57.437012
v -76.863190 -21.368759 -57.620850
v -75.492584 -21.370884 -57.724987
v -75.512901 -19.974335 -57.547161
v -76.926987 -14.371275 -57.039429
v -76.915154 -15.786643 -56.986828
v -75.545853 -15.783819 -57.083683
v -75.552773 -14.372737 -57.191299
v 0.998378 -124.950233 -41.603035
v 0.865868 -125.990578 -41.395329
v 2.163283 -126.464088 -41.389824
v 2.310015 -125.194572 -41.765343
v 11.596430 -126.325882 -41.191174
v 11.628613 -127.334663 -41.201633
v 12.910729 -127.613091 -41.335075
v 12.844003 -126.801170 -41.418266
v 9.843699 -115.094040 -41.103008
v 10.056287 -116.432404 -40.886906
v 11.185319 -116.624802 -40.865906
v 10.976886 -115.250839 -41.160080
v 85.468987 -21.506958 -53.136028
v 86.439354 -21.502499 -53.214981
v 86.378250 -20.077442 -53.138458
v 85.473045 -20.271450 -53.039837
v 91.869102 -21.537067 -53.078739
v 92.633377 -21.545801 -52.925259
v 92.628464 -20.134483 -53.019939
v 91.854507 -20.125027 -53.093029
v 91.801521 -15.893205 -53.024776
v 92.574379 -15.899872 -53.007938
v 92.554268 -14.493242 -52.910713
v 91.782318 -14.485848 -52.953762
v -141.361176 131.864273 -71.182510
v -140.787628 132.316849 -71.325989
v -140.823318 132.555481 -72.150902
v -141.607742 132.073639 -71.690468
v -133.124420 134.479691 -61.694523
v -132.832825 135.328278 -62.028675
v -133.204315 134.875458 -63.148643
v -133.431229 133.903458 -62.770878
v 7.266543 130.549850 -52.974792
v 6.959042 129.831863 -52.606152
v 7.865144 130.040039 -52.634972
v 8.232311 130.793777 -52.972240
v 11.251860 134.512512 -49.773220
v 11.797659 133.624329 -50.117344
v 12.416857 134.443848 -50.939430
v 11.984927 135.326355 -50.426414
v 43.089123 129.627838 -51.525715
v 42.698212 130.634399 -51.522999
v 41.520382 130.447403 -51.178547
v 41.679062 129.391174 -51.311218
v 52.472168 121.710075 -51.674416
v 52.406307 122.808891 -51.752453
v 51.098629 122.605064 -51.752666
v 51.165150 121.552475 -51.745232
v -132.941055 -63.569267 -77.579124
v -133.423035 -64.372543 -77.371971
v -132.576736 -64.738998 -76.678345
v -132.077896 -63.945633 -76.874161
v -127.988373 -64.989998 -70.938011
v -128.447128 -65.614845 -70.617119
v -127.782623 -65.713448 -69.852051
v -127.265488 -65.155807 -70.252213
v -126.055023 -59.014168 -72.094566
v -126.179749 -59.808784 -72.037308
v -125.696014 -59.860348 -71.185349
v -125.604698 -59.036568 -71.217690
v -131.455048 -19.951828 -75.838692
v -130.390289 -19.999315 -75.893600
v -131.060577 -19.585928 -75.292549
v -132.316803 -19.411566 -75.458672
v 1.605156 -65.132881 -55.783428
v 1.525592 -66.417038 -55.766083
v 2.902936 -66.568573 -55.718491
v 2.914246 -65.179764 -55.737228
v 6.842510 -65.215179 -55.626392
v 6.847764 -66.681129 -55.607681
v 8.160105 -66.691063 -55.570667
v 8.153860 -65.223930 -55.592537
v 6.821250 -59.385662 -55.659714
v 6.825774 -60.833057 -55.661575
v 8.129291 -60.837433 -55.621792
v 8.123633 -59.389534 -55.632217
v 43.312218 -65.764099 -54.424965
v 43.329128 -66.528030 -54.360645
v 44.630142 -66.555809 -54.305679
v 44.613285 -65.796822 -54.464733
v 48.514259 -65.895813 -54.479282
v 48.528210 -66.655853 -54.315239
v 49.826786 -66.694489 -54.361801
v 49.811371 -65.921028 -54.366714
v 48.412289 -59.512890 -53.973610
v 48.412735 -60.467873 -54.090595
v 49.708096 -60.512924 -53.964363
v 49.714592 -59.612640 -53.999687
v 43.074947 -19.976027 -54.343216
v 43.081669 -21.352041 -54.727089
v 44.391796 -21.349712 -54.682682
v 44.378704 -19.956362 -54.446629
v 48.260853 -19.965380 -54.148991
v 48.260925 -21.365711 -54.217182
v 49.566090 -21.364658 -54.147869
v 49.550705 -19.969707 -53.953392
v 48.262310 -14.360291 -54.118687
v 48.265327 -15.763491 -54.205708
v 49.567474 -15.763151 -54.158367
v 49.563980 -14.359318 -54.063225
v -129.428223 29.047390 -75.782555
v -129.486176 29.516275 -76.473236
v -129.625687 29.563295 -75.520775
v -129.197800 29.544998 -75.836807
v -124.696480 25.294535 -73.675568
v -124.417343 25.146236 -73.205467
v -124.757729 25.648140 -73.707123
v -125.566193 25.729589 -74.074883
v -123.345108 29.186073 -74.893913
v -123.142860 29.957340 -75.090469
v -123.820015 30.434389 -76.119370
v -124.166023 29.380568 -75.766228
v -142.905563 69.457985 -65.820122
v -142.399521 69.347038 -65.153061
v -142.054047 70.085472 -64.879883
v -142.730896 70.294701 -65.781128
v -135.045746 69.287659 -57.597355
v -134.944077 68.640846 -56.905064
v -133.826691 68.622543 -56.571941
v -133.615128 69.417839 -57.302277
v -133.971130 75.645302 -56.774948
v -134.799240 75.888000 -57.049145
v -135.364319 75.098236 -57.064342
v -134.681702 74.893745 -56.692501
v -82.628616 24.865978 -56.565678
v -82.614136 23.465912 -56.665657
v -81.368507 23.468540 -56.439487
v -81.369591 24.870972 -56.348263
v -77.109421 24.812561 -57.603573
v -77.144295 23.436769 -57.510639
v -75.750710 23.427200 -57.690800
v -75.784424 24.837240 -57.450882
v -77.164696 30.455402 -56.917366
v -77.162117 29.086498 -56.483875
v -75.758774 29.065386 -56.749847
v -75.772240 30.427345 -57.181610
v -39.839020 24.850349 -55.867081
v -39.837189 23.450457 -55.919010
v -38.537987 23.450548 -55.876167
v -38.540421 24.849216 -55.802299
v -34.645737 24.852949 -55.713531
v -34.645233 23.451593 -55.713146
v -33.346439 23.453697 -55.709755
v -33.345703 24.855059 -55.718090
v -34.651112 30.467215 -55.878410
v -34.647350 29.057817 -55.939144
v -33.345634 29.058950 -55.861229
v -33.342957 30.469894 -55.864651
v -39.854408 70.066505 -55.336224
v -39.884979 68.824661 -55.054321
v -38.565868 68.728714 -55.122650
v -38.455414 69.967636 -55.318909
v -34.666321 70.129280 -55.307133
v -34.735050 68.902893 -55.259068
v -33.386890 68.809380 -55.220673
v -33.372074 70.048630 -55.281799
v -34.704281 76.440666 -55.252888
v -34.702576 75.656586 -55.320339
v -33.399784 75.651131 -55.251255
v -33.400944 76.437508 -55.213108
v -81.563644 131.724243 -54.611141
v -81.567711 132.483475 -54.695614
v -82.954964 132.469482 -54.551086
v -82.747910 131.680237 -54.476234
v -76.748169 134.655151 -54.520473
v -76.905884 133.879944 -54.435776
v -75.798058 133.597839 -54.718616
v -75.663124 134.396347 -54.765854
v -37.834137 135.449036 -48.064312
v -38.019741 134.613983 -48.661781
v -37.018742 134.440750 -48.914387
v -36.791492 135.223068 -48.293945
v -30.362003 123.945587 -54.060471
v -30.397076 125.132690 -53.978741
v -31.604933 125.057526 -54.258736
v -31.603945 123.894402 -54.201195
v 1.614628 24.845850 -54.653461
v 1.618121 23.449081 -54.760780
v 2.909732 23.451584 -54.745434
v 2.902345 24.837568 -54.506348
v 6.801372 24.826307 -54.375130
v 6.804934 23.439901 -54.655487
v 8.093662 23.437601 -54.571251
v 8.087277 24.845320 -54.607418
v 6.794084 30.446964 -54.394650
v 6.795271 29.044800 -54.400921
v 8.082098 29.038073 -54.207600
v 8.078452 30.448942 -54.173191
v 43.056896 24.846909 -53.611073
v 43.057564 23.447708 -53.668499
v 44.355202 23.447569 -53.643223
v 44.354458 24.847912 -53.599514
v 48.248890 24.847046 -53.493420
v 48.249615 23.446491 -53.537079
v 49.548195 23.445997 -53.497726
v 49.547596 24.846567 -53.457607
v 48.244732 30.448563 -53.319580
v 48.243916 29.047276 -53.275970
v 49.542046 29.048265 -53.231739
v 49.538181 30.454145 -53.165432
v 42.860550 70.494217 -52.919617
v 42.983585 69.527557 -53.031139
v 44.186325 68.972137 -53.030834
v 44.301861 70.316994 -52.995922
v 48.250431 70.269058 -53.130779
v 48.249077 68.809067 -53.104153
v 49.553307 68.817070 -53.103073
v 49.555939 70.276802 -53.127239
v 48.261997 76.294838 -53.184669
v 48.256420 75.526733 -53.047264
v 49.563087 75.537025 -52.984604
v 49.572090 76.302292 -53.137489
v 85.604660 24.821648 -52.977657
v 85.459457 24.041185 -52.752945
v 86.385849 23.444517 -52.718540
v 86.769257 24.464315 -53.080139
v 91.551811 23.321041 -52.555275
v 92.315659 23.307133 -52.476624
v 92.313194 24.712782 -52.389450
v 91.550659 24.726427 -52.499863
v 91.554878 28.952042 -52.456043
v 92.318199 28.941778 -52.376961
v 92.316093 30.352160 -52.327278
v 91.551384 30.360769 -52.390259
v 88.668480 136.547882 -50.718563
v 88.575150 135.755997 -50.589352
v 89.381889 135.794449 -50.601151
v 89.486511 136.584030 -50.704430
v 94.822754 137.253220 -50.600143
v 94.803040 136.343689 -50.340816
v 95.639549 136.450287 -50.519405
v 95.657509 137.283829 -50.714790
v -83.098618 -66.829269 -57.682693
v -83.145454 -67.637672 -57.694527
v -81.928146 -67.606285 -57.665588
v -81.884781 -66.798569 -57.633545
v -77.713821 -66.692719 -57.604755
v -77.758255 -67.486389 -57.425804
v -76.351852 -67.457779 -57.449474
v -76.310478 -66.659805 -57.580418
v -77.421692 -60.325230 -57.550938
v -77.461800 -61.127525 -57.511890
v -76.072243 -61.099117 -57.368626
v -76.035324 -60.308559 -57.453075
v -40.232273 -65.798828 -56.553303
v -40.256264 -66.562500 -56.464172
v -38.949879 -66.528229 -56.472233
v -38.926914 -65.765862 -56.558537
v -35.028294 -65.667038 -56.845718
v -35.039383 -66.425980 -56.688137
v -33.751686 -66.429131 -57.009529
v -33.733025 -65.647163 -57.138496
v -33.787163 -61.066708 -56.553303
v -33.637676 -60.307854 -56.362396
v -34.737217 -59.807846 -56.357040
v -35.141354 -60.896721 -56.486130
v -39.840733 -19.966066 -56.257046
v -39.838123 -21.366659 -56.295383
v -38.540119 -21.362896 -56.208054
v -38.541618 -19.962366 -56.286575
v -34.648174 -19.960550 -56.516666
v -34.645363 -21.366407 -56.399017
v -33.341183 -21.371845 -56.439171
v -33.337803 -19.959543 -56.545151
v -34.649574 -14.358076 -56.037437
v -34.655830 -15.766927 -55.971237
v -33.352257 -15.765711 -55.972088
v -33.351547 -14.358134 -55.962498
v 86.199219 -66.939339 -53.582230
v 86.214378 -67.752823 -53.573402
v 87.195496 -67.797646 -53.758003
v 87.189262 -66.981300 -53.698666
v 92.795082 -67.237030 -53.493740
v 92.809822 -68.049850 -53.531338
v 93.611130 -68.087875 -53.468449
v 93.596802 -67.276161 -53.406479
v 92.702919 -60.838509 -53.463428
v 92.716080 -61.622204 -53.479076
v 93.528236 -61.660755 -53.378605
v 93.514488 -60.877022 -53.341396
v -135.396866 -16.860220 -74.188545
v -135.907791 -16.032099 -74.026886
v -136.934082 -16.209908 -74.853760
v -136.438828 -17.123123 -74.915848
v 1.618495 -42.384956 -55.624836
v 1.618774 -43.791122 -55.660706
v 2.914595 -43.791695 -55.606861
v 2.914791 -42.385189 -55.592205
v 6.802235 -42.387741 -55.460655
v 6.802767 -43.794529 -55.475758
v 8.099319 -43.795551 -55.453846
v 8.098470 -42.388687 -55.434807
v 6.800533 -36.766685 -55.394451
v 6.801187 -38.170818 -55.422333
v 8.096473 -38.171570 -55.381897
v 8.095821 -36.767330 -55.356068
v 22.364149 -42.404701 -55.311562
v 22.369120 -43.815804 -55.238426
v 23.674831 -43.821301 -55.336292
v 23.670221 -42.399837 -55.334465
v 27.513155 -42.435158 -54.474979
v 27.530321 -43.841396 -54.741394
v 28.832735 -43.843510 -54.721142
v 28.831154 -42.436024 -54.453617
v 27.538074 -36.791275 -55.105274
v 27.519777 -38.177307 -54.781326
v 28.814400 -38.173244 -54.608295
v 28.822243 -36.774597 -54.862209
v 22.333809 -19.960478 -54.724941
v 22.339733 -21.356014 -54.863140
v 23.632513 -21.363605 -54.758873
v 23.628958 -19.967070 -54.608280
v 27.520975 -19.951332 -54.788338
v 27.538292 -21.329424 -55.143501
v 28.840582 -21.339588 -54.921696
v 28.811647 -19.953520 -54.646599
v 27.522263 -14.358561 -54.266174
v 27.527306 -15.735582 -54.659641
v 28.821281 -15.756798 -54.503811
v 28.841560 -14.369115 -54.190670
v -82.898048 46.871765 -56.311222
v -82.373444 45.630264 -56.292366
v -81.168213 46.125668 -56.371899
v -81.702034 47.299484 -56.217419
v -77.135002 47.172401 -56.416321
v -77.125343 45.812126 -56.572708
v -75.749512 45.806950 -56.328018
v -75.734322 47.198891 -56.346588
v -77.104568 52.856476 -56.417664
v -77.115112 51.447510 -56.353943
v -75.724281 51.438332 -56.347374
v -75.718193 52.859505 -56.311798
v -60.809147 47.293835 -55.914906
v -60.816586 45.873451 -55.784500
v -59.475891 45.877995 -55.792706
v -59.476025 47.286484 -56.017075
v -55.531883 47.296238 -55.855324
v -55.546135 45.888676 -55.640335
v -54.222870 45.889164 -55.625286
v -54.216255 47.285786 -55.933178
v -55.519135 52.953758 -56.042301
v -55.529785 51.541222 -55.789711
v -54.209930 51.539680 -55.783009
v -54.209011 52.955544 -55.958626
v -60.781639 70.091125 -55.856869
v -60.792801 68.799179 -56.038109
v -59.464230 68.773605 -55.883995
v -59.463196 70.019531 -55.731232
v -55.688377 70.233078 -55.310680
v -55.752991 69.100769 -55.389782
v -54.314789 68.934883 -55.447372
v -54.375011 70.363686 -55.380768
v -55.554657 76.394096 -55.103157
v -55.554581 75.610855 -55.069366
v -54.228836 75.617607 -54.962242
v -54.234829 76.406563 -54.943352
v 1.607696 47.301250 -54.504498
v 1.609044 45.897720 -54.392899
v 2.898552 45.889656 -54.574223
v 2.894396 47.297169 -54.674927
v 6.794009 47.294746 -54.671528
v 6.798885 45.882652 -54.760654
v 8.094012 45.885681 -54.615932
v 8.081797 47.292904 -54.491436
v 6.782855 52.939915 -54.324760
v 6.784964 51.523476 -54.363968
v 8.080495 51.522820 -54.338619
v 8.078088 52.939240 -54.296841
v 22.324877 47.286167 -53.850399
v 22.334724 45.890030 -54.102879
v 23.626991 45.887001 -54.025391
v 23.621855 47.290237 -53.903461
v 27.510698 47.289410 -54.068069
v 27.507820 45.881420 -53.901184
v 28.808180 45.878681 -53.923088
v 28.816076 47.288494 -54.137413
v 27.511065 52.936062 -53.999001
v 27.509695 51.520409 -53.954632
v 28.808552 51.519260 -53.945988
v 28.814253 52.937248 -54.049816
v 22.301161 70.164749 -53.790531
v 22.302229 68.710258 -53.823860
v 23.595915 68.713707 -53.966297
v 23.596865 70.162521 -53.836391
v 28.717619 68.628784 -53.264290
v 28.715244 69.465935 -53.392765
v 27.530437 69.982895 -53.693424
v 27.475920 68.685165 -53.595898
v 28.800869 74.357788 -53.432663
v 28.900042 75.352226 -53.456745
v 27.806080 75.714241 -53.500126
v 27.521557 74.484947 -53.519081
v 85.533806 45.915615 -52.403477
v 86.455063 45.857819 -52.329262
v 86.923904 47.219368 -52.279385
v 85.579933 47.330170 -52.399284
v 91.481255 45.733521 -52.142975
v 92.228966 45.868366 -52.127094
v 92.039421 47.363453 -52.146133
v 91.101517 46.855942 -52.180805
v 91.178841 51.627522 -52.030354
v 92.177193 51.593292 -52.052856
v 92.179375 53.027237 -52.020210
v 91.186607 53.029709 -51.997864
v 111.851685 45.345104 -52.287865
v 111.806854 46.318024 -52.133327
v 110.961990 46.846859 -52.034214
v 110.828430 45.593086 -52.102119
v 117.749229 45.253899 -56.953503
v 118.156624 46.298698 -54.665871
v 119.090866 46.319958 -54.524273
v 118.406563 45.314632 -56.953327
v 117.411400 52.596970 -55.111637
v 117.195824 51.765335 -54.972424
v 118.112587 51.993179 -54.245148
v 118.423180 52.879253 -54.891365
v 110.309990 71.235184 -53.463745
v 110.379890 70.429199 -53.151817
v 111.213593 70.425102 -53.650223
v 111.198547 71.211441 -53.909195
v 118.166748 71.474510 -51.387173
v 118.133141 70.636276 -51.508373
v 119.253723 70.687111 -51.394962
v 119.294212 71.550339 -51.363602
v 118.109642 78.090317 -50.787682
v 118.133400 77.238983 -50.748184
v 119.209564 77.405220 -50.809612
v 119.165489 78.253113 -50.913193
v -82.702194 -42.978992 -57.530220
v -82.581734 -44.181770 -57.505463
v -81.193146 -44.080418 -57.411221
v -81.476479 -42.649918 -57.473270
v -77.032059 -42.711063 -57.371040
v -77.061363 -44.156719 -57.372898
v -75.692245 -44.148941 -57.111454
v -75.671669 -42.690388 -57.102211
v -76.957893 -36.974228 -57.503967
v -76.952919 -38.405956 -57.543678
v -75.574532 -38.389874 -57.660294
v -75.594872 -36.972164 -57.305946
v -60.806843 -42.593784 -57.283405
v -60.835308 -44.016342 -57.033558
v -59.503155 -44.006550 -57.042114
v -59.486305 -42.577866 -57.168938
v -55.533997 -42.559578 -57.186485
v -55.547836 -43.992714 -57.139221
v -54.243805 -43.977764 -56.964584
v -54.221230 -42.550514 -57.092159
v -55.514946 -36.877602 -56.857285
v -55.489758 -38.289894 -57.095627
v -54.205360 -38.282505 -56.856613
v -54.201828 -36.865376 -56.772072
v -60.730736 -19.994457 -56.753586
v -60.724636 -21.365412 -57.124496
v -59.407856 -21.378641 -56.972076
v -59.404610 -19.978918 -56.862942
v -55.477245 -19.981171 -56.700096
v -55.477547 -21.381165 -56.777927
v -54.167267 -21.377230 -56.723736
v -54.170383 -19.976460 -56.635002
v -55.480785 -14.361180 -56.470116
v -55.492973 -15.769652 -56.339298
v -54.167080 -15.772545 -56.311829
v -54.166275 -14.356410 -56.331238
v 85.746300 -44.280575 -53.367367
v 86.732468 -44.302704 -53.382370
v 86.706917 -42.846310 -53.365978
v 85.719650 -42.825108 -53.320419
v 92.278633 -42.894005 -53.353230
v 92.308205 -43.730125 -53.312840
v 93.047020 -44.271671 -53.112137
v 93.052094 -42.971920 -53.235668
v 92.144310 -38.609524 -53.319885
v 92.933304 -38.626568 -53.228401
v 92.894051 -37.178642 -53.190716
v 92.108345 -37.163536 -53.277237
v 112.826668 -44.271435 -52.513237
v 112.353523 -44.707344 -52.674957
v 113.467278 -43.741550 -52.480946
v 112.710503 -43.324837 -52.442841
v 120.034607 -43.905384 -51.020641
v 119.903534 -44.491333 -51.392563
v 120.631729 -44.553223 -52.005711
v 120.800293 -43.893631 -51.616764
v 120.521553 -37.632767 -49.445419
v 120.670044 -38.377205 -48.930500
v 121.750870 -38.494759 -49.244751
v 121.646767 -37.561657 -49.403778
v 111.631958 -21.626312 -53.430607
v 112.634018 -21.736197 -53.444744
v 112.733665 -20.479811 -53.446774
v 111.689751 -20.362932 -53.097511
v 116.143272 -21.407305 -52.777710
v 116.755661 -21.618135 -52.179821
v 116.736542 -20.827065 -52.064564
v 116.078186 -20.861372 -52.861725
v 118.852867 -15.535070 -49.486526
v 120.979149 -14.859023 -50.486408
v 118.656540 -14.820153 -49.692936
v 118.937279 -14.583478 -50.285713
v -144.516556 96.230751 -64.170586
v -143.899979 96.238342 -63.473774
v -144.180893 97.154846 -63.391659
v -145.050797 97.232254 -64.467949
v -134.707672 97.153015 -59.386612
v -134.641602 96.172592 -59.353867
v -133.375137 96.155312 -59.037411
v -133.397949 97.135101 -59.168148
v -134.982193 104.835938 -58.757824
v -135.098831 103.693604 -58.389927
v -133.873306 103.698021 -57.956394
v -133.850708 104.805954 -58.090439
v -108.550247 96.652039 -56.239391
v -108.520615 95.740036 -56.151752
v -107.608490 95.719063 -56.294506
v -107.639999 96.631927 -56.382858
v -101.645599 96.546989 -56.549538
v -101.632462 95.648933 -56.621952
v -100.809921 95.639458 -56.700859
v -100.820679 96.540527 -56.628361
v -101.742874 104.116600 -56.123039
v -101.735085 103.109581 -56.203278
v -100.910027 103.112976 -56.365540
v -100.910988 104.109032 -56.202625
v -109.243256 133.730209 -55.080166
v -109.215355 132.543076 -55.051559
v -108.148613 132.423279 -54.922855
v -108.195229 133.648941 -54.916065
v -100.549316 132.157959 -54.350872
v -100.579880 133.155045 -54.754589
v -101.415436 133.540588 -54.859383
v -101.536629 132.289795 -54.563179
v -102.446716 147.509384 -55.518822
v -102.444221 146.818863 -55.073944
v -101.757004 147.234955 -55.058098
v -101.854004 148.097290 -55.303780
v 1.681047 95.745644 -54.031940
v 1.659615 94.885941 -53.956451
v 2.959669 94.826996 -53.952705
v 2.980288 95.685303 -54.035549
v 6.856791 95.526588 -53.658768
v 6.840636 94.674843 -53.763123
v 8.118542 94.617851 -53.534657
v 8.114495 95.449379 -53.261929
v 7.133880 102.539589 -53.972809
v 7.073990 101.628670 -53.817554
v 8.367339 101.559494 -53.819912
v 8.428263 102.476418 -53.914799
v 22.191748 95.231316 -53.508270
v 22.202713 94.400803 -53.618954
v 23.466545 94.408539 -53.385384
v 23.458344 95.243752 -53.321335
v 27.307961 95.382652 -53.275875
v 27.316935 94.539856 -53.259872
v 28.608141 94.591019 -53.234634
v 28.596275 95.435181 -53.285736
v 27.123125 102.325371 -53.745670
v 27.157644 101.398796 -53.735031
v 28.450071 101.478767 -53.876709
v 28.414503 102.419754 -53.910278
v 18.832508 129.883820 -52.461002
v 17.494831 130.255630 -52.595913
v 17.330036 130.027954 -52.869476
v 18.405079 129.847168 -52.641636
v 29.006340 120.201385 -52.283394
v 28.797127 121.196426 -52.361946
v 27.661880 121.110489 -52.394718
v 27.855597 120.123596 -52.305447
v 42.977913 96.169693 -53.072720
v 42.979515 95.290459 -53.032978
v 44.290089 95.342064 -52.814137
v 44.287094 96.223137 -52.822254
v 48.237270 96.379448 -52.798054
v 48.239220 95.486328 -52.857777
v 49.571217 95.528618 -52.928848
v 49.567955 96.423393 -52.844013
v 48.242371 103.813324 -52.118015
v 48.231140 102.810822 -52.205593
v 49.549709 102.893692 -52.563477
v 49.561840 103.870354 -52.477482
v 64.181595 96.777779 -51.974739
v 64.174843 95.893822 -52.235706
v 65.540077 95.922386 -52.219189
v 65.545258 96.810127 -52.018951
v 69.653725 96.864517 -51.679249
v 69.617477 95.988060 -51.378262
v 71.020432 95.975143 -51.510777
v 71.039856 96.872093 -51.707214
v 69.847733 104.458336 -51.588512
v 69.820709 103.437462 -51.750000
v 71.224831 103.457291 -51.831070
v 71.259995 104.474838 -51.643066
v 65.840019 132.285278 -51.195763
v 66.133743 132.942352 -51.176743
v 65.417816 133.425858 -51.155087
v 64.885590 132.055832 -51.230133
v 70.806999 132.890869 -51.180149
v 71.748001 132.964783 -51.020679
v 72.338234 133.806839 -50.967373
v 71.327911 134.158371 -50.958328
v 69.414200 149.218781 -48.353416
v 69.662125 148.239243 -47.651615
v 70.466415 148.674911 -47.600895
v 70.368576 149.591599 -48.403843
v -132.074539 -61.497787 -78.053780
v -131.835434 -60.485722 -78.208221
v -132.866165 -60.382881 -78.961937
v -133.173279 -61.333908 -78.745140
v -129.187393 -91.655235 -62.949028
v -129.087128 -90.484001 -62.817108
v -129.981995 -90.433365 -63.649792
v -129.952774 -91.572044 -63.882324
v -112.281105 -97.174644 -61.967850
v -112.485161 -98.439758 -61.848370
v -111.606216 -98.387093 -61.195332
v -111.319099 -97.200745 -61.441601
v -105.060219 -97.049965 -59.128532
v -105.187256 -98.189125 -59.367271
v -104.228157 -98.153038 -59.432220
v -104.118149 -97.021713 -59.230827
v -104.207077 -88.213326 -58.655247
v -104.281898 -89.218948 -59.059944
v -103.348618 -89.168976 -59.044235
v -103.310051 -88.218155 -58.503502
v -109.260834 -66.946503 -58.279922
v -109.348190 -67.797043 -58.388069
v -108.514221 -67.866524 -58.014576
v -108.384941 -67.012909 -58.087170
v -102.342155 -67.106743 -58.379356
v -102.407631 -67.932709 -58.592018
v -101.540909 -67.920631 -58.756912
v -101.485649 -67.088966 -58.532581
v -101.867561 -60.722328 -57.566887
v -101.941162 -61.517952 -57.522026
v -101.120216 -61.551716 -57.669918
v -101.045563 -60.747955 -57.699364
v -133.022827 -41.165798 -74.479019
v -131.753006 -41.730877 -72.249832
v -132.507507 -40.051750 -74.484573
v -133.293564 -40.240101 -74.458809
v -124.668114 -40.948921 -71.369499
v -124.436134 -40.256687 -71.442833
v -124.286674 -40.493870 -71.326958
v -124.803520 -40.522205 -71.453827
v -123.113152 -36.693802 -71.483818
v -122.845337 -35.520325 -71.671638
v -123.329552 -35.323963 -71.577805
v -123.815948 -36.519764 -71.934174
v -106.571159 -42.557888 -60.100285
v -106.565079 -43.377525 -59.693157
v -105.660591 -44.032001 -59.610733
v -105.624702 -42.744282 -59.797718
v -101.035019 -42.654251 -58.049728
v -101.079628 -43.480141 -58.001804
v -100.268364 -43.540920 -57.771179
v -100.208092 -42.685452 -57.852978
v -99.366318 -38.672585 -58.416458
v -99.034912 -37.829655 -58.126343
v -99.897522 -37.219673 -58.034008
v -100.045753 -37.967907 -58.567665
v -107.327171 -20.325708 -56.939552
v -106.475105 -20.461794 -56.956936
v -106.522644 -19.535986 -57.401535
v -107.336685 -19.407391 -57.456860
v -100.557304 -19.984743 -57.182064
v -100.603325 -20.781115 -57.296833
v -99.911247 -21.197466 -57.130444
v -99.571770 -20.312109 -57.192379
v -100.899315 -15.494624 -57.569313
v -100.009750 -15.546531 -57.550751
v -100.070145 -14.345243 -57.925591
v -100.926170 -14.317365 -57.995747
v 1.692304 -91.100067 -56.329472
v 1.550425 -92.141937 -56.573620
v 2.551863 -92.215363 -56.037022
v 2.716137 -91.103798 -55.929424
v 7.311136 -90.876633 -55.851040
v 7.359702 -91.846321 -55.900421
v 8.766491 -91.826363 -55.892132
v 8.684656 -90.868095 -55.704971
v 7.036719 -83.566193 -55.625927
v 7.052201 -84.435730 -55.691212
v 8.402008 -84.432030 -55.526867
v 8.355801 -83.591141 -55.309181
v 23.690256 -91.000320 -55.645996
v 23.781326 -91.968124 -55.638939
v 25.125790 -92.013306 -55.688705
v 25.031387 -91.037109 -55.697693
v 28.881554 -91.162155 -54.810757
v 28.965197 -92.088806 -54.715569
v 30.245523 -92.152756 -54.601307
v 30.163620 -91.227203 -54.762360
v 28.327187 -84.001846 -54.909409
v 28.384466 -84.865334 -54.947063
v 29.676056 -84.933510 -54.750515
v 29.620588 -84.064194 -54.709393
v 22.749102 -65.419426 -54.957561
v 22.594490 -66.287865 -54.892418
v 23.725962 -66.716309 -54.512539
v 23.947271 -65.817116 -54.539551
v 27.734415 -65.069962 -55.011433
v 27.903620 -66.015869 -54.989677
v 29.066940 -66.112076 -55.136513
v 29.065365 -65.171356 -55.200390
v 27.629854 -59.393177 -54.911301
v 27.710619 -60.279003 -54.971939
v 28.844746 -60.794426 -55.043869
v 29.080215 -59.706158 -55.171257
v 44.146297 -92.217117 -54.757923
v 44.185867 -93.178345 -54.652020
v 45.448673 -93.296150 -54.706081
v 45.417206 -92.324165 -54.834408
v 49.170090 -92.662041 -53.991550
v 49.182472 -93.655762 -53.728527
v 50.527718 -93.775398 -53.724819
v 50.450764 -92.782372 -54.025791
v 48.960598 -85.195198 -54.506474
v 48.989700 -86.088577 -54.508827
v 50.266518 -86.175041 -54.458679
v 50.240486 -85.280235 -54.540524
v 64.443016 -94.165550 -54.113262
v 64.427925 -95.189156 -54.035900
v 65.769142 -95.323364 -54.189625
v 65.791801 -94.291496 -54.190468
v 69.854309 -94.669411 -53.879787
v 69.828308 -95.721542 -53.848969
v 71.208725 -95.853195 -53.689148
v 71.233505 -94.793770 -53.733051
v 69.966545 -86.615761 -53.977345
v 69.958267 -87.568291 -54.144859
v 71.346054 -87.651215 -54.235119
v 71.343811 -86.692780 -54.106598
v 64.228760 -66.290359 -53.891178
v 64.247986 -67.075592 -54.063576
v 65.590004 -67.116119 -54.003685
v 65.574455 -66.315208 -53.953712
v 69.644569 -66.436111 -53.676098
v 69.661575 -67.233566 -53.816059
v 71.028778 -67.277718 -53.684513
v 71.011406 -66.480064 -53.522274
v 69.706062 -60.124352 -53.952908
v 69.602661 -60.883438 -53.985706
v 70.928429 -60.936867 -53.909855
v 70.925102 -60.145851 -53.902954
v 43.089821 -42.475719 -54.494659
v 43.099003 -43.898697 -54.432285
v 44.399761 -43.901501 -54.426777
v 44.393024 -42.477654 -54.539337
v 48.297165 -42.502995 -54.423107
v 48.302353 -43.927197 -54.284836
v 49.603500 -43.930481 -54.347477
v 49.597767 -42.506538 -54.359432
v 48.278049 -36.832699 -54.347576
v 48.282131 -38.245373 -54.291401
v 49.580845 -38.245018 -54.336910
v 49.573982 -36.835510 -54.197529
v 64.002701 -42.581078 -54.085815
v 64.010468 -44.009140 -53.930504
v 65.346184 -44.019550 -53.962090
v 65.344940 -42.590961 -54.175320
v 69.362900 -42.628956 -53.603188
v 69.376930 -44.059193 -53.713898
v 70.733345 -44.066944 -53.812725
v 70.716728 -42.635303 -53.669632
v 69.321449 -36.913059 -53.489117
v 69.332291 -38.337597 -53.552784
v 70.680252 -38.350189 -53.457066
v 70.669640 -36.923351 -53.391834
v 63.935783 -19.989779 -53.465340
v 63.948948 -21.384710 -53.676956
v 65.269592 -21.396025 -53.485306
v 65.264137 -19.993147 -53.409691
v 69.271233 -20.008959 -53.315620
v 69.274689 -21.415264 -53.288467
v 70.614265 -21.420906 -53.426727
v 70.612000 -20.012764 -53.460217
v 69.262535 -14.393343 -53.423519
v 69.266953 -15.794216 -53.329960
v 70.618614 -15.793997 -53.398621
v 70.609146 -14.393311 -53.386570
v -134.355530 4.226359 -72.580315
v -134.112259 5.127477 -73.012215
v -134.809723 5.690050 -73.788879
v -135.311996 4.640860 -73.488609
v -126.863457 10.044595 -70.132195
v -126.687592 9.239487 -69.936218
v -126.174637 9.231900 -69.636116
v -126.329399 9.958632 -69.370743
v -108.624130 1.537611 -57.690090
v -107.707451 1.491161 -57.707939
v -107.866547 2.986364 -57.625343
v -108.724716 2.878306 -57.679626
v -101.683426 1.384277 -57.402859
v -100.861855 1.362963 -57.209053
v -100.918030 2.794871 -57.221130
v -101.758530 2.808749 -57.274715
v -101.961014 7.082758 -57.003296
v -101.098892 7.069626 -56.833286
v -101.138031 8.471725 -57.093933
v -101.976395 8.489161 -57.209103
v -109.492409 24.135576 -57.825165
v -108.512543 24.051046 -57.798084
v -108.408920 25.255758 -58.359932
v -109.323174 25.306581 -58.419769
v -102.121964 25.209278 -57.140472
v -102.299774 24.429007 -56.772045
v -101.543579 23.905565 -56.356682
v -101.425934 24.614149 -56.693390
v -102.387428 30.543184 -57.474094
v -102.318481 29.534206 -57.821167
v -101.531677 29.527767 -57.598732
v -101.573868 30.524694 -57.221298
v -127.643387 46.769447 -69.564407
v -127.325333 46.576347 -70.289734
v -126.602074 46.931213 -70.101379
v -126.717354 47.161060 -69.426880
v -130.720383 50.444679 -64.383095
v -130.380478 49.815495 -64.899704
v -129.280563 50.085617 -64.770607
v -129.609436 50.679203 -64.216660
v -107.609833 47.527901 -58.386341
v -107.622910 48.663410 -58.710693
v -108.361168 49.065033 -58.809856
v -108.530960 47.938938 -58.533619
v -101.173088 48.749825 -55.488998
v -101.349968 48.179192 -55.895100
v -100.601555 47.749180 -55.938499
v -100.259178 48.992565 -55.250324
v -102.071625 53.049702 -58.316364
v -101.716621 52.933010 -57.883060
v -100.841545 53.206841 -58.324036
v -101.808495 53.609921 -59.039768
v -106.191803 70.337120 -58.880337
v -107.152527 70.797318 -57.283737
v -107.258698 69.528740 -58.571987
v -106.388489 69.243515 -58.616222
v -101.130432 70.163284 -57.824799
v -101.182030 69.380592 -57.700035
v -100.403412 69.379616 -57.357136
v -100.364403 70.153374 -57.446518
v -101.330658 76.208778 -56.215229
v -101.323830 75.412468 -56.296909
v -100.503159 75.424988 -56.220684
v -100.506256 76.222481 -56.209908
v -82.417747 2.539310 -57.216831
v -82.397087 1.136477 -57.079567
v -81.188080 1.123494 -57.168461
v -81.202156 2.527957 -57.349022
v -77.068077 2.505352 -56.972153
v -77.049538 1.100714 -57.057346
v -75.661636 1.093814 -56.987465
v -75.675354 2.497969 -56.916382
v -77.179031 7.953700 -57.033699
v -76.963699 6.660162 -57.086273
v -75.692413 6.695863 -57.062187
v -75.713654 8.088088 -57.023312
v -60.759048 2.452380 -56.640057
v -60.758595 1.051362 -56.603050
v -59.433086 1.050156 -56.575348
v -59.433723 2.451005 -56.604305
v -55.486237 2.448265 -56.514648
v -55.485447 1.047554 -56.510788
v -54.175114 1.047126 -56.467834
v -54.175476 2.447666 -56.482159
v -55.489609 8.049855 -56.537258
v -55.488441 6.649622 -56.539787
v -54.178341 6.648947 -56.474167
v -54.178860 8.049180 -56.482864
v -60.792049 24.845142 -56.663124
v -60.789276 23.447893 -56.667450
v -59.458370 23.446926 -56.618851
v -59.464821 24.845766 -56.560661
v -55.505898 24.846617 -56.416210
v -55.503983 23.447048 -56.457287
v -54.190987 23.447243 -56.422546
v -54.193310 24.846720 -56.376160
v -55.494816 30.460329 -56.589832
v -55.495495 29.051186 -56.564648
v -54.164566 29.048710 -56.600300
v -54.177761 30.455685 -56.480164
v -39.831787 2.446591 -56.116829
v -39.832264 1.046236 -56.114101
v -38.533421 1.046358 -56.084999
v -38.533417 2.446498 -56.069080
v -34.640663 2.447252 -56.002907
v -34.640285 1.047331 -56.036243
v -33.343544 1.047267 -56.000580
v -33.344055 2.447143 -55.963852
v -34.640671 8.047796 -55.936073
v -34.640701 6.647583 -55.949402
v -33.343826 6.647808 -55.920815
v -33.343761 8.048062 -55.907852
v -19.087103 2.457688 -55.702080
v -19.081621 1.060404 -55.863667
v -17.781651 1.068629 -55.919476
v -17.791603 2.450267 -55.631527
v -13.919030 2.449658 -55.379410
v -13.909403 1.049379 -55.530258
v -12.613679 1.052250 -55.466621
v -12.621989 2.449705 -55.355408
v -13.915284 8.045062 -55.224670
v -13.911948 6.645280 -55.291531
v -12.616667 6.652145 -55.363319
v -12.620997 8.048057 -55.273037
v -19.116465 24.854078 -54.952053
v -19.100786 23.447145 -55.058090
v -17.818285 23.442049 -54.849064
v -17.822498 24.852053 -54.805882
v -13.919099 24.847073 -54.798794
v -13.922963 23.445501 -54.927036
v -12.627084 23.445377 -54.967690
v -12.620457 24.850561 -54.889835
v -13.923024 30.452728 -54.979671
v -13.927219 29.049383 -54.948753
v -12.633195 29.046986 -54.922184
v -12.632744 30.448004 -54.820976
v -39.861012 47.297611 -55.408165
v -39.853252 45.888847 -55.544434
v -38.558319 45.887432 -55.414009
v -38.558319 47.297657 -55.353706
v -34.654175 47.303417 -55.604427
v -34.666775 45.899464 -55.395145
v -33.370747 45.907265 -55.232979
v -33.361431 47.302414 -55.508289
v -34.673904 52.950008 -55.046066
v -34.673389 51.534794 -55.209656
v -33.381573 51.535622 -55.315033
v -33.385216 52.966808 -55.260277
v -19.092539 47.304531 -55.366531
v -19.092739 45.881741 -55.348206
v -17.806820 45.880379 -55.099255
v -17.817629 47.302204 -55.088127
v -13.948260 47.306648 -54.657539
v -13.948189 45.894741 -54.737732
v -12.644738 45.904812 -54.887119
v -12.647855 47.307800 -54.716980
v -13.935992 52.953262 -55.109119
v -13.936916 51.540829 -54.919956
v -12.639400 51.529339 -54.971939
v -12.636807 52.948757 -55.114918
v -17.738529 68.510803 -54.811928
v -17.873560 69.472275 -54.815636
v -18.986776 69.942383 -54.855602
v -19.116060 68.713936 -54.769966
v -13.980284 70.311775 -54.670841
v -14.012941 68.901741 -54.682541
v -12.673371 68.829514 -54.661205
v -12.668444 70.282394 -54.654030
v -13.973923 76.330353 -54.532932
v -13.971669 75.552994 -54.570961
v -12.676448 75.540314 -54.546856
v -12.678514 76.316734 -54.519737
v -83.012054 96.371346 -55.735840
v -82.998497 95.483055 -55.713512
v -81.578964 95.487892 -55.902821
v -81.590286 96.380836 -55.868805
v -77.350983 96.401314 -55.763863
v -77.335625 95.524216 -55.954865
v -75.950394 95.523788 -55.733585
v -75.956795 96.414223 -55.706619
v -77.409073 103.929581 -55.175800
v -77.401886 102.903458 -55.161411
v -76.037964 102.952271 -55.658920
v -76.007385 103.947044 -55.392578
v -60.927788 96.641312 -55.258312
v -60.943993 95.751808 -55.049500
v -59.614635 95.779770 -54.923187
v -59.601795 96.672783 -55.094616
v -55.640827 96.771400 -54.753811
v -55.635880 95.859367 -54.725742
v -54.308548 95.892815 -54.714897
v -54.322437 96.804337 -54.833923
v -55.658245 104.427155 -54.726070
v -55.654755 103.396500 -54.778358
v -54.335003 103.444351 -54.731037
v -54.337448 104.479156 -54.713505
v -61.058792 134.069412 -54.342186
v -60.972477 133.596405 -54.976501
v -59.778614 133.675308 -54.649696
v -59.893707 134.146210 -54.026600
v -56.484211 134.721817 -52.540836
v -56.427250 134.137833 -53.180347
v -55.613041 133.977249 -53.054043
v -55.290905 134.771378 -52.103096
v -39.960934 97.113205 -54.492420
v -39.949539 96.195450 -54.692219
v -38.646255 96.211334 -54.657608
v -38.645912 97.126175 -54.437283
v -34.740810 97.152473 -54.752789
v -34.747360 96.232521 -54.612217
v -33.439323 96.224686 -54.619328
v -33.435959 97.148682 -54.717770
v -34.708397 104.985687 -55.129570
v -34.723438 103.928635 -55.290413
v -33.401005 103.927437 -55.235798
v -33.394127 104.973991 -55.019726
v -19.157560 96.923195 -54.405518
v -19.171700 96.011620 -54.218288
v -17.878639 95.971489 -54.042885
v -17.863121 96.878876 -54.206673
v -13.953280 96.674744 -54.053375
v -13.957422 95.772331 -53.959297
v -12.666591 95.696930 -54.220665
v -12.657130 96.595856 -54.234753
v -13.804466 104.283577 -53.951904
v -13.835705 103.262642 -53.972454
v -12.521942 103.148109 -54.010632
v -12.490572 104.160690 -54.035892
v -17.239691 135.135971 -52.624866
v -17.326836 134.295761 -52.912601
v -16.457829 134.055176 -52.932030
v -16.292921 134.894165 -52.721722
v -10.424693 133.223938 -52.172279
v -10.659942 132.000824 -52.260906
v -9.644423 131.817459 -52.500324
v -9.461455 132.892868 -52.512173
v -9.550670 138.914841 -53.236607
v -9.924273 138.177887 -53.446564
v -9.459629 138.073792 -53.663414
v -8.822895 138.932526 -53.729851
v 1.616543 2.446111 -54.969795
v 1.618668 1.043865 -54.927807
v 2.913271 1.045035 -55.029999
v 2.914004 2.446242 -54.983334
v 6.803033 2.453233 -55.035488
v 6.798170 1.050980 -54.983459
v 8.094964 1.051762 -54.938931
v 8.099946 2.459646 -54.994892
v 6.799387 8.047096 -54.857315
v 6.798753 6.645537 -54.883949
v 8.090621 6.643677 -54.807079
v 8.094437 8.046309 -54.838600
v 22.325163 2.445748 -54.324440
v 22.328285 1.045648 -54.380615
v 23.614887 1.035557 -54.185787
v 23.612762 2.448944 -54.138714
v 27.509998 2.431339 -54.348442
v 27.499653 1.047692 -54.078644
v 28.793749 1.046917 -54.041168
v 28.807310 2.433636 -54.264973
v 27.513491 8.057310 -54.562309
v 27.514008 6.648115 -54.643757
v 28.815844 6.645502 -54.615417
v 28.813627 8.050131 -54.529469
v 22.325777 24.848616 -53.919540
v 22.321617 23.443865 -53.927708
v 23.617050 23.443394 -54.043911
v 23.619223 24.847145 -54.066444
v 27.504143 24.849680 -53.890804
v 27.502729 23.445276 -53.852646
v 28.799568 23.447727 -53.762192
v 28.801842 24.849152 -53.858032
v 27.520538 30.449421 -53.892178
v 27.516113 29.050705 -54.029202
v 28.813229 29.048927 -53.969894
v 28.817953 30.448792 -53.991879
v 43.061008 2.444249 -54.022892
v 43.061180 1.044111 -54.040409
v 44.358673 1.043576 -54.000969
v 44.358250 2.443687 -53.978512
v 48.252762 2.441743 -53.849167
v 48.253090 1.041472 -53.863247
v 49.551689 1.040560 -53.810047
v 49.551414 2.440899 -53.799248
v 48.251289 8.042651 -53.779865
v 48.251087 6.642255 -53.784431
v 49.549370 6.641476 -53.728706
v 49.549683 8.041936 -53.729038
v 63.907307 2.429478 -53.321941
v 63.909332 1.028901 -53.352623
v 65.232475 1.027221 -53.312466
v 65.230370 2.427885 -53.285599
v 69.224831 2.422028 -53.201797
v 69.228279 1.020788 -53.222237
v 70.567612 1.017497 -53.195541
v 70.562546 2.419704 -53.182606
v 69.216850 8.025865 -53.177822
v 69.217667 6.624910 -53.165562
v 70.553940 6.622219 -53.143768
v 70.552658 8.023322 -53.148529
v 63.898746 24.842371 -53.030331
v 63.899261 23.440672 -53.077084
v 65.221153 23.439882 -53.033062
v 65.219757 24.840157 -52.955639
v 69.205246 24.834251 -52.776947
v 69.207489 23.434076 -52.840889
v 70.537140 23.430962 -52.706036
v 70.541023 24.831890 -52.759079
v 69.211838 30.446186 -52.781399
v 69.218925 29.045454 -52.934052
v 70.533257 29.032778 -52.611790
v 70.543915 30.445129 -52.637272
v 43.061382 47.314667 -53.646038
v 43.060417 45.899891 -53.589863
v 44.367928 45.900650 -53.633011
v 44.366146 47.315269 -53.579731
v 48.228165 47.291069 -52.865856
v 48.244591 45.895954 -53.151501
v 49.543034 45.890495 -53.044399
v 49.537342 47.295132 -52.906734
v 48.257046 52.948318 -53.443680
v 48.256256 51.536068 -53.217556
v 49.558674 51.529808 -53.278286
v 49.564999 52.948517 -53.456615
v 63.904186 47.311119 -52.544418
v 63.902679 45.903572 -52.634811
v 65.224960 45.911842 -52.734280
v 65.229744 47.313663 -52.519253
v 69.227516 47.316338 -52.654278
v 69.225662 45.911407 -52.778366
v 70.559196 45.905609 -52.636627
v 70.564056 47.317287 -52.670631
v 69.243225 52.982815 -52.573483
v 69.240669 51.564613 -52.461430
v 70.572418 51.564499 -52.532719
v 70.579369 52.982574 -52.631878
v 63.828697 70.772865 -52.614273
v 63.915203 69.652756 -52.822632
v 65.009109 69.219162 -52.632389
v 65.234810 70.443375 -52.479843
v 71.019196 70.085938 -52.006752
v 70.162987 70.126305 -52.068623
v 69.744453 68.842232 -52.185871
v 70.838440 69.010895 -52.075241
v 69.354279 76.464790 -52.456646
v 69.351067 75.680733 -52.486389
v 70.684357 75.694443 -52.248730
v 70.694016 76.475204 -52.277805
v 87.051132 0.855966 -53.172947
v 87.338097 1.801875 -53.067127
v 86.467216 2.354251 -53.014900
v 85.784622 1.271418 -53.173347
v 91.512733 0.952960 -52.732914
v 92.307098 0.940668 -52.675697
v 92.291092 2.335356 -52.751698
v 91.510086 2.348893 -52.810787
v 91.054672 8.159750 -52.933880
v 91.154930 7.104528 -52.942436
v 92.004761 6.566640 -52.890213
v 92.118881 8.002855 -52.911266
v 111.285515 1.048810 -51.935703
v 112.225662 1.074795 -51.669960
v 112.341324 2.349735 -52.087654
v 111.363777 2.380177 -52.252502
v 119.909485 3.145021 -49.964672
v 119.037109 2.838443 -50.364174
v 119.637833 1.427252 -49.696320
v 120.444016 2.547334 -50.260513
v 112.832207 25.406008 -52.938267
v 112.012939 25.986036 -52.983295
v 111.085663 25.453667 -52.906105
v 112.158859 24.816940 -52.837994
v 118.828018 23.076523 -52.283146
v 118.834419 22.267260 -52.256622
v 119.933937 22.077147 -52.676262
v 119.883774 22.895977 -52.771961
v 118.721558 29.280039 -52.418606
v 118.776604 28.525475 -52.299442
v 119.795052 28.436790 -52.504936
v 119.740730 29.195807 -52.650791
v 144.307877 29.150963 -62.366516
v 145.365326 28.889439 -62.894638
v 145.049957 30.110613 -63.122776
v 144.118240 30.219736 -62.464462
v 86.822014 97.200119 -51.465836
v 86.591896 96.195129 -51.495003
v 87.918900 96.193802 -51.514042
v 88.062393 97.139893 -51.491825
v 92.540382 97.193306 -51.391724
v 92.489319 96.281395 -51.411373
v 93.253647 96.296692 -51.391705
v 93.303711 97.207947 -51.347351
v 92.969467 104.904495 -51.486694
v 92.911591 103.864899 -51.416183
v 93.685432 103.883476 -51.474461
v 93.750664 104.923805 -51.565750
v 125.478516 84.688835 -53.106400
v 124.786446 83.875900 -53.138515
v 125.986328 83.804008 -53.680946
v 126.242554 84.495323 -53.488159
v 118.587845 135.233963 -50.178139
v 118.435951 134.454605 -50.165947
v 119.610909 134.143478 -49.917259
v 119.750862 134.926727 -49.720669
v 128.373718 132.846283 -52.082752
v 128.167038 131.972961 -52.129841
v 129.502411 131.669601 -52.298485
v 129.692352 132.508453 -52.175346
v 129.829178 144.457932 -57.588676
v 129.091507 144.070816 -57.229206
v 129.419022 143.454239 -56.929592
v 130.293381 143.837296 -57.367798
v -26.937838 -127.010498 -53.845528
v -27.533653 -128.004562 -54.130947
v -26.792545 -127.889519 -53.554356
v -26.245214 -126.849075 -53.425613
v -18.393175 -116.743744 -52.790024
v -17.741411 -116.153221 -52.668377
v -17.897488 -115.414238 -53.593285
v -18.711779 -116.724495 -53.852947
v -84.749229 -95.907761 -57.899456
v -84.807396 -97.023415 -57.895660
v -83.555626 -96.923584 -57.896442
v -83.497978 -95.813026 -57.882938
v -79.209991 -95.487816 -57.754787
v -79.291916 -96.596878 -57.805637
v -77.884071 -96.564445 -57.715256
v -77.770050 -95.379585 -57.736740
v -78.790619 -87.159683 -57.552349
v -78.833153 -88.144966 -57.675781
v -77.405075 -88.072838 -57.499287
v -77.356812 -87.086983 -57.390892
v -62.418289 -94.303032 -57.161522
v -62.473976 -95.351540 -57.167301
v -61.131306 -95.254883 -57.197910
v -61.073608 -94.219543 -57.246994
v -57.095116 -93.969002 -57.056103
v -57.160671 -95.002663 -56.912369
v -55.831436 -94.914665 -56.809994
v -55.777542 -93.873337 -56.865871
v -56.682652 -86.050606 -57.146580
v -56.723164 -86.992325 -57.235405
v -55.407650 -86.923759 -57.116722
v -55.369869 -85.988136 -56.962799
v -61.240768 -66.291855 -57.084198
v -61.264893 -67.079819 -57.187489
v -59.922501 -67.043846 -57.132221
v -59.907104 -66.262634 -56.962311
v -55.935318 -66.186188 -56.579670
v -55.962048 -66.963387 -56.781349
v -54.639027 -66.931114 -56.831280
v -54.602577 -66.158493 -56.606785
v -55.809139 -59.669727 -56.893852
v -55.786266 -60.651752 -56.877632
v -54.481060 -60.621819 -56.678722
v -54.526741 -59.636574 -56.500351
v -41.455299 -92.751938 -57.274967
v -41.538548 -93.732307 -56.959129
v -40.232433 -93.577553 -56.875134
v -40.150059 -92.591537 -57.104221
v -36.270573 -92.088898 -57.213207
v -36.328083 -93.058006 -57.072071
v -35.023666 -92.888321 -57.222431
v -34.955681 -91.922203 -57.198956
v -35.760437 -84.663788 -56.953014
v -35.817509 -85.554237 -56.893894
v -34.505070 -85.445099 -56.886204
v -34.450619 -84.578674 -57.089882
v -20.521433 -90.507782 -56.679863
v -20.602293 -91.404106 -56.686970
v -19.245369 -91.364807 -56.660824
v -19.171253 -90.474640 -56.561417
v -15.114996 -90.461731 -56.133915
v -15.181554 -91.365410 -56.237110
v -13.829879 -91.384911 -56.087318
v -13.761785 -90.473755 -55.973400
v -14.640535 -83.532097 -56.008919
v -14.687758 -84.369362 -55.938255
v -13.336572 -84.362755 -56.076412
v -13.296835 -83.525513 -56.150211
v -19.419245 -65.191811 -56.165382
v -19.577412 -66.483002 -56.394455
v -18.151041 -66.654007 -56.335159
v -18.081100 -65.271568 -56.089813
v -14.123352 -65.271408 -56.218010
v -14.152706 -66.747955 -56.181400
v -12.839829 -66.739967 -56.125629
v -12.816039 -65.268036 -56.048355
v -14.036846 -59.428368 -56.045914
v -14.052372 -60.879829 -55.975632
v -12.749323 -60.872150 -56.105160
v -12.731540 -59.420700 -56.123966
v -39.892532 -42.482601 -56.520920
v -39.906124 -43.889439 -56.263885
v -38.594704 -43.882015 -56.327229
v -38.592499 -42.474995 -56.548035
v -34.693859 -42.462566 -56.622047
v -34.700035 -43.881481 -56.585865
v -33.403671 -43.879372 -56.684338
v -33.394638 -42.456764 -56.573204
v -34.662746 -36.806992 -56.508812
v -34.677032 -38.216820 -56.367172
v -33.376068 -38.217857 -56.347107
v -33.358086 -36.807514 -56.492870
v -19.124750 -42.406044 -56.224609
v -19.129835 -43.816246 -56.242695
v -17.832556 -43.813610 -56.200401
v -17.830631 -42.405609 -56.125904
v -13.939404 -42.396397 -56.076408
v -13.943607 -43.805843 -56.061802
v -12.647202 -43.803825 -56.013271
v -12.641991 -42.394550 -56.046257
v -13.930450 -36.776066 -55.676781
v -13.933309 -38.175087 -55.858337
v -12.636026 -38.170128 -55.901447
v -12.635153 -36.772587 -55.756229
v -19.111990 -19.965935 -55.767410
v -19.107393 -21.368744 -55.896847
v -17.808222 -21.376089 -55.763512
v -17.810545 -19.973261 -55.577122
v -13.918766 -19.935066 -56.101734
v -13.919915 -21.344221 -56.140015
v -12.620959 -21.345800 -56.037720
v -12.614339 -19.938591 -56.099796
v -13.920263 -14.354393 -55.644848
v -13.907676 -15.755345 -55.521477
v -12.609786 -15.749604 -55.612820
v -12.625793 -14.350052 -55.806763
v 49.078529 -121.316048 -54.367989
v 49.522350 -122.195404 -54.543545
v 50.463345 -122.207558 -54.677444
v 50.029671 -121.373657 -54.427647
v 86.553085 -96.057625 -53.544182
v 86.544899 -97.159935 -53.741737
v 87.524712 -97.241631 -53.731869
v 87.538673 -96.137566 -53.552074
v 93.017227 -96.597473 -53.452984
v 93.001213 -97.720192 -53.493275
v 93.788437 -97.788239 -53.536587
v 93.802208 -96.665939 -53.428425
v 93.086754 -88.032951 -53.462566
v 93.086197 -89.045563 -53.475216
v 93.868774 -89.101402 -53.392918
v 93.866936 -88.087646 -53.351570
v 114.304619 -98.682861 -52.873318
v 114.388641 -99.917358 -52.843971
v 115.504707 -100.057701 -52.753624
v 115.410172 -98.807640 -52.864613
v 125.381271 -100.543945 -52.244507
v 124.673126 -100.262779 -52.509754
v 124.137970 -100.937447 -52.333557
v 125.405510 -101.404167 -52.079144
v 122.322495 -89.863998 -54.144634
v 122.465271 -91.035980 -54.106487
v 123.652985 -91.086418 -54.156754
v 123.498077 -89.925446 -54.162094
v 113.223625 -68.263947 -50.704723
v 113.169266 -68.595894 -51.667160
v 114.068481 -68.764328 -51.605747
v 114.155281 -68.445580 -50.639145
v 120.821274 -68.362892 -52.072281
v 120.675148 -68.987495 -52.722927
v 121.708786 -69.038109 -52.786705
v 121.853249 -68.450676 -52.109066
v 121.190056 -61.893913 -49.926193
v 121.227516 -62.759739 -49.959179
v 122.082695 -62.680172 -50.557426
v 121.969482 -61.819473 -50.619987
v 138.516800 -57.061954 -67.895332
v 137.726517 -57.525837 -68.230789
v 137.748764 -58.129784 -69.393486
v 138.430115 -57.732826 -68.899490
v 1.617594 -31.154909 -55.360203
v 1.618098 -32.554977 -55.448944
v 2.913887 -32.556042 -55.441277
v 2.914026 -31.153992 -55.372105
v 6.808380 -31.150810 -55.517124
v 6.802523 -32.555550 -55.409985
v 8.097839 -32.558117 -55.351978
v 8.099925 -31.155241 -55.366913
v 6.785996 -25.558867 -54.960968
v 6.791136 -26.957083 -55.094975
v 8.087971 -26.956154 -55.059582
v 8.082822 -25.560175 -54.893147
v 11.971143 -31.163670 -54.953365
v 11.973091 -32.566158 -55.024574
v 13.266085 -32.569557 -54.889259
v 13.262309 -31.164406 -54.776215
v 17.162626 -31.164753 -54.910923
v 17.162029 -32.565624 -54.906166
v 18.460646 -32.567383 -54.905174
v 18.459759 -31.164734 -54.901089
v 17.155083 -25.559322 -54.843361
v 17.157217 -26.959513 -54.975246
v 18.453133 -26.958220 -54.957325
v 18.454271 -25.559473 -54.827209
v 11.978726 -19.955368 -55.064335
v 11.973495 -21.356964 -54.999161
v 13.267642 -21.359253 -54.842426
v 13.270008 -19.953924 -54.935505
v 17.157415 -19.949060 -55.111515
v 17.158762 -21.353451 -55.060040
v 18.455858 -21.353388 -55.051136
v 18.456783 -19.949432 -55.078121
v 17.148947 -14.365450 -54.544323
v 17.151752 -15.764569 -54.651646
v 18.453217 -15.763120 -54.649261
v 18.445608 -14.359968 -54.617741
v -82.583916 58.517220 -55.995647
v -82.647659 57.301331 -56.127186
v -81.371872 57.094994 -56.138668
v -81.106804 58.401081 -55.997993
v -77.144646 58.484142 -56.254032
v -77.011742 57.148350 -56.021286
v -75.694031 57.168388 -56.095364
v -75.703148 58.591248 -56.402775
v -77.139679 64.269844 -56.097244
v -76.985703 62.899967 -56.292011
v -75.687355 62.935268 -56.287140
v -75.690147 64.380219 -56.081486
v -71.566872 58.614185 -56.526348
v -71.600891 57.208981 -56.076279
v -70.236328 57.212128 -55.963947
v -70.199669 58.625916 -56.350609
v -66.174416 58.649654 -56.020596
v -66.172035 57.218849 -56.093391
v -64.821236 57.223507 -56.050293
v -64.833023 58.633690 -55.939461
v -66.385078 63.229698 -56.123234
v -65.558937 63.030941 -55.949116
v -64.874771 63.762550 -56.031082
v -65.970192 64.209549 -56.349468
v -71.632278 70.539940 -55.880001
v -71.519096 69.543236 -55.840561
v -70.331810 69.077637 -55.774708
v -70.199242 70.353699 -55.823868
v -66.299881 70.602280 -55.624226
v -66.209770 69.578957 -55.606453
v -64.993790 69.082886 -55.623898
v -64.851791 70.384155 -55.717300
v -66.181770 76.349792 -55.272793
v -66.179909 75.568398 -55.378834
v -64.827644 75.573357 -55.426231
v -64.821724 76.352699 -55.280365
v 1.596491 58.648178 -54.397373
v 1.598162 57.217922 -54.405430
v 2.892835 57.216545 -54.366821
v 2.890937 58.646461 -54.351540
v 6.775056 58.642128 -54.239029
v 6.776982 57.212921 -54.256393
v 8.071837 57.211876 -54.223026
v 8.069735 58.640781 -54.199474
v 6.766675 64.383766 -54.170063
v 6.768796 62.943172 -54.183449
v 8.063805 62.941147 -54.155434
v 8.061742 64.381363 -54.144173
v 11.954315 58.637245 -54.094227
v 11.956537 57.208824 -54.117905
v 13.251619 57.207905 -54.086613
v 13.249519 58.636395 -54.070263
v 17.135176 58.633427 -53.964581
v 17.137901 57.205173 -54.006126
v 18.434872 57.209793 -54.098515
v 18.431637 58.632946 -53.949295
v 17.126749 64.368523 -53.908989
v 17.128656 62.930149 -53.916992
v 18.424295 62.929081 -53.887897
v 18.422304 64.367371 -53.875908
v 11.937628 70.179764 -54.010323
v 11.940035 68.721840 -54.023232
v 13.235063 68.718895 -53.991524
v 13.232344 70.176231 -53.968815
v 17.116602 70.168037 -53.840302
v 17.119612 68.711800 -53.867271
v 18.414955 68.710175 -53.828968
v 18.412054 70.166389 -53.805237
v 17.105728 75.745094 -53.793858
v 17.108223 74.490273 -53.795322
v 18.404163 74.487671 -53.770859
v 18.401468 75.742012 -53.767483
v 85.635597 58.800774 -52.224285
v 85.621567 57.345047 -52.135086
v 87.060623 57.349781 -51.999813
v 87.070213 58.805569 -52.022064
v 91.173637 57.368179 -51.849190
v 92.161469 57.372917 -51.801315
v 92.153008 58.831856 -51.785931
v 91.167053 58.821663 -51.820549
v 92.160568 62.967533 -51.587708
v 92.331047 63.775112 -51.568459
v 91.643700 64.335747 -51.680496
v 91.191811 63.246864 -51.704632
v 97.585197 57.408550 -51.920933
v 98.369797 57.415134 -51.918915
v 98.356842 58.883160 -51.901501
v 97.573227 58.875557 -51.893803
v 103.879028 59.210342 -51.401188
v 103.971916 58.268230 -51.326744
v 104.697380 57.781921 -51.461758
v 104.770576 59.005234 -51.416401
v 104.836655 63.101334 -51.506252
v 104.718758 64.058403 -51.499626
v 103.931709 64.592125 -51.653603
v 103.895866 63.302788 -51.620117
v 97.508339 69.147827 -51.623310
v 98.289841 69.148026 -51.620102
v 98.293686 70.409203 -51.600662
v 97.512215 70.402557 -51.596352
v 104.729790 69.027046 -51.330540
v 104.648239 69.986641 -51.337894
v 103.905190 70.405983 -51.397301
v 103.833412 69.227005 -51.488148
v 103.893524 76.883369 -51.392925
v 103.870300 76.110199 -51.375748
v 104.675941 76.113586 -51.209583
v 104.681602 76.884796 -51.134541
v -82.340500 -31.346167 -57.410435
v -82.433647 -32.693985 -57.319878
v -80.957832 -32.746262 -57.099724
v -81.030739 -31.296534 -57.453899
v -76.860336 -31.286182 -57.490818
v -76.874298 -32.680813 -57.447941
v -75.514397 -32.690159 -57.605522
v -75.496750 -31.291565 -57.720657
v -76.721931 -25.649654 -57.466850
v -76.965965 -26.978813 -57.396694
v -75.490501 -27.034494 -57.624969
v -75.493423 -25.619905 -57.644203
v -71.447731 -31.264370 -57.558662
v -71.458061 -32.681198 -57.484749
v -70.106163 -32.673512 -57.423573
v -70.094879 -31.258718 -57.597801
v -66.073425 -31.235352 -57.453213
v -66.078568 -32.661236 -57.413494
v -64.752693 -32.663311 -57.184418
v -64.744278 -31.238674 -57.234364
v -66.061272 -25.629961 -57.128593
v -66.101662 -27.013885 -56.675591
v -64.743744 -26.999559 -56.485275
v -64.738411 -25.587957 -56.811954
v -71.450760 -19.986727 -57.380779
v -71.452309 -21.398930 -57.387619
v -70.095039 -21.415722 -57.543045
v -70.093163 -19.976440 -57.559162
v -66.075905 -19.981482 -56.916836
v -66.073425 -21.389629 -56.954830
v -64.737350 -21.379898 -57.131355
v -64.735703 -19.968197 -57.098812
v -66.062088 -14.352533 -56.931149
v -66.066284 -15.764409 -56.939850
v -64.738228 -15.759307 -56.711632
v -64.701561 -14.343301 -56.944408
v 3.316937 -147.268417 -46.702003
v 3.533389 -147.903763 -47.170311
v 4.636611 -148.388458 -47.606846
v 4.362305 -147.464783 -46.917133
v 18.438812 -151.749741 -49.858250
v 18.547674 -152.624985 -50.820545
v 18.732685 -153.010605 -51.192341
v 18.743872 -152.139343 -50.332108
v 13.904197 -138.331131 -45.568253
v 14.136900 -139.145630 -45.983269
v 15.289578 -139.606155 -45.961945
v 15.069616 -138.704788 -45.691326
v 27.232117 -142.229584 -49.010567
v 27.009674 -142.922134 -49.898998
v 26.952730 -142.417313 -51.052631
v 27.187155 -141.538467 -50.273449
v 21.751486 -128.456223 -40.693947
v 21.929173 -129.321793 -40.967175
v 23.252096 -129.555527 -41.093628
v 23.039555 -128.672745 -40.883247
v 28.555094 -129.137207 -46.537670
v 28.437811 -129.800415 -47.013809
v 28.660952 -129.742157 -48.081768
v 28.876623 -129.165985 -47.543644
v 26.868761 -116.227356 -41.694645
v 27.078110 -117.046631 -41.846275
v 27.423899 -117.145393 -43.057003
v 27.304638 -116.324356 -42.871601
v 85.580826 -32.783566 -53.442089
v 86.552902 -32.789543 -53.519199
v 86.541054 -31.376625 -53.357544
v 85.569382 -31.373383 -53.252949
v 92.026443 -32.870346 -53.234295
v 92.810379 -32.882324 -53.198143
v 92.786667 -31.458815 -53.229408
v 92.003815 -31.447498 -53.240517
v 91.939590 -27.193319 -53.131489
v 92.712799 -27.206442 -53.007545
v 92.697075 -25.789021 -53.024719
v 91.922096 -25.777403 -53.122986
v 98.390137 -32.964256 -52.970890
v 99.204636 -32.983284 -53.108463
v 99.175529 -31.557026 -53.217182
v 98.359299 -31.529472 -53.101921
v 105.020317 -31.552879 -52.758816
v 105.065460 -32.383709 -52.754284
v 105.891747 -32.907265 -52.743374
v 105.874168 -31.620623 -52.761066
v 104.817619 -27.360348 -52.198799
v 105.678696 -27.372929 -52.152294
v 105.651451 -25.950598 -52.088821
v 104.783707 -25.921892 -52.190422
v 98.156990 -21.613638 -52.600956
v 98.960297 -21.611849 -52.714008
v 98.936127 -20.193293 -52.664402
v 98.129845 -20.189089 -52.572712
v 104.710625 -21.673748 -52.911285
v 105.553230 -21.681664 -52.864506
v 105.528801 -20.264969 -52.732994
v 104.686234 -20.243786 -52.800240
v 104.594368 -15.996807 -51.993546
v 105.461212 -16.004200 -52.100323
v 105.428467 -14.567083 -52.275665
v 104.574425 -14.562397 -52.174271
v -146.497467 111.775436 -63.758472
v -145.918121 111.971535 -63.105438
v -146.183884 113.261436 -63.587585
v -146.817917 112.854675 -64.167007
v -135.343185 113.846542 -58.553280
v -135.435272 112.602478 -58.225761
v -134.228500 112.518265 -58.349232
v -134.169357 113.757584 -58.609673
v -136.543549 124.798325 -57.538231
v -136.794083 124.069794 -57.105072
v -135.898392 123.979027 -56.282166
v -135.611893 124.841606 -56.747967
v -125.924637 113.788483 -55.557304
v -125.915695 112.572075 -55.561028
v -124.745834 112.525810 -55.668800
v -124.743858 113.699936 -55.613293
v -116.904747 113.358093 -55.620834
v -116.918236 112.259926 -56.085423
v -115.856026 112.222488 -56.118404
v -115.880737 113.356354 -55.911983
v -117.792839 123.580399 -55.356014
v -117.613602 122.174118 -55.573139
v -116.372604 122.104164 -55.595127
v -116.443085 123.345291 -55.601810
v -127.988480 139.447632 -54.961460
v -127.983727 138.433975 -54.276871
v -127.274979 138.430527 -53.560509
v -127.294563 139.620255 -54.153984
v -118.403778 136.095734 -54.532784
v -118.331261 135.079483 -54.268520
v -117.141541 134.750366 -54.146267
v -117.253006 135.652969 -54.511051
v 2.717530 110.942741 -53.609451
v 2.592602 109.900009 -53.787167
v 3.912910 109.773613 -53.749817
v 4.045782 110.824776 -53.675053
v 7.992548 110.559929 -53.590595
v 7.837859 109.488480 -53.604530
v 9.122111 109.419373 -53.476112
v 9.284281 110.497513 -53.550064
v 10.886765 120.248276 -53.321194
v 10.406478 119.618034 -53.322052
v 11.100542 119.072830 -53.285355
v 11.806582 120.281921 -53.329304
v 13.025833 110.346313 -53.494308
v 12.888646 109.245453 -53.308228
v 14.071473 109.182190 -53.388233
v 14.204676 110.283005 -53.609554
v 17.560249 110.142105 -53.059010
v 17.499977 109.030022 -52.917198
v 18.612530 108.983208 -53.214104
v 18.662544 110.086838 -53.075878
v 19.530794 119.005783 -52.641064
v 19.564283 119.733131 -52.724224
v 18.738642 120.253326 -52.797432
v 18.618639 118.883606 -52.656418
v 20.661150 120.368759 -52.695080
v 20.465143 121.409241 -52.842232
v 19.536022 121.316734 -52.917187
v 19.623001 120.475159 -52.796463
v 42.803318 112.074455 -52.524361
v 42.822102 110.984306 -52.712116
v 44.199112 111.104294 -52.618282
v 44.192310 112.207573 -52.501312
v 48.307781 112.495247 -52.288784
v 48.293793 111.374405 -52.249855
v 49.651176 111.461266 -52.398846
v 49.671970 112.582779 -52.327469
v 48.756332 121.391968 -52.098660
v 48.608391 120.312294 -52.162357
v 49.907173 120.376686 -52.098019
v 49.939079 121.432030 -51.984905
v 53.734287 112.827293 -52.324924
v 53.710888 111.696312 -52.439716
v 55.060398 111.770126 -52.398121
v 55.081303 112.893364 -52.244518
v 59.141270 113.107384 -52.133926
v 59.109509 111.990410 -52.515953
v 60.471405 112.082901 -52.635864
v 60.491920 113.205421 -52.287872
v 59.275860 122.512733 -51.372280
v 59.281258 121.311218 -51.543941
v 60.687042 121.391449 -51.302898
v 60.701881 122.642952 -51.177246
v 52.070858 131.276749 -51.564518
v 52.433506 129.992126 -51.336185
v 53.449883 130.222748 -51.227467
v 53.282227 131.489120 -51.389069
v 60.839035 130.044876 -51.393688
v 60.915897 130.981857 -51.359554
v 59.699028 131.441116 -51.360069
v 59.596294 129.937775 -51.412056
v -132.967941 -78.190758 -69.158005
v -132.854935 -79.228340 -69.457504
v -132.548676 -79.325089 -68.240669
v -132.684494 -78.298050 -67.959877
v -130.850815 -71.075378 -69.246353
v -131.209290 -71.903778 -69.100739
v -130.833786 -71.863373 -68.026550
v -130.443588 -71.043419 -68.201576
v -127.981583 -79.268974 -61.003571
v -127.584137 -79.991295 -61.879459
v -126.449112 -80.047722 -61.375725
v -126.774376 -79.260689 -60.601837
v -119.006378 -80.216515 -58.639965
v -119.097336 -81.162247 -58.758877
v -117.972618 -81.231094 -58.872543
v -117.860649 -80.294044 -58.736725
v -117.991302 -72.523544 -57.768593
v -118.159828 -73.491776 -57.476055
v -117.002068 -73.681946 -57.311687
v -116.877739 -72.702385 -57.578518
v -122.040016 -66.100975 -65.759064
v -122.464882 -66.748436 -65.323746
v -121.671631 -66.832802 -64.702599
v -121.293785 -66.136887 -65.086052
v -114.521652 -67.855240 -59.633312
v -112.975288 -69.277267 -59.554077
v -112.368011 -68.077263 -59.599113
v -113.960312 -66.887474 -59.837357
v -120.373901 -30.639782 -65.997917
v -119.717262 -31.801661 -66.185013
v -119.494377 -31.605949 -65.291290
v -119.941299 -30.640944 -65.079506
v -115.477379 -30.914907 -58.972538
v -115.501511 -31.370411 -58.670612
v -114.690331 -31.653841 -58.215168
v -114.877319 -31.274973 -58.454060
v -114.803459 -24.292397 -59.046459
v -114.819710 -24.647461 -58.992523
v -114.428116 -24.891232 -58.706226
v -114.519104 -24.215111 -58.848377
v -122.101181 -19.657270 -62.872047
v -122.041641 -19.396591 -62.269054
v -122.661644 -17.656893 -61.179863
v -122.412766 -18.749352 -62.523861
v -114.776772 -14.304193 -59.158180
v -114.470322 -14.827948 -58.503666
v -113.792412 -15.110685 -58.627827
v -113.868980 -14.379669 -59.237385
v 1.598001 -77.169159 -55.786945
v 1.595609 -77.958427 -55.768532
v 2.935707 -77.960365 -55.728428
v 2.935207 -77.170509 -55.702442
v 6.954899 -77.212578 -55.614803
v 6.978247 -78.021667 -55.580070
v 8.301867 -78.030579 -55.263165
v 8.288804 -77.231140 -55.382374
v 6.909780 -70.829422 -55.599617
v 6.868023 -71.812492 -55.596992
v 8.186206 -71.817055 -55.522491
v 8.179111 -70.819290 -55.546307
v 12.217434 -77.222961 -54.743702
v 12.229398 -77.999390 -54.693924
v 13.559994 -78.025192 -54.914093
v 13.547776 -77.249252 -54.914406
v 17.541040 -77.317299 -55.202549
v 17.560738 -78.102295 -55.240829
v 18.898703 -78.122559 -55.257362
v 18.873775 -77.337074 -55.233055
v 18.885288 -70.913536 -54.928604
v 17.974903 -70.888412 -54.856060
v 17.430927 -71.748596 -54.891277
v 18.751062 -71.889381 -55.112156
v 12.039659 -65.051575 -55.496628
v 12.141411 -65.988838 -55.484970
v 13.323471 -66.476112 -55.448277
v 13.388608 -65.189339 -55.462070
v 17.402321 -65.376778 -55.348545
v 17.493811 -66.170746 -55.325443
v 18.657145 -66.862465 -55.338196
v 18.683289 -65.983025 -55.386871
v 18.731501 -61.080437 -55.350765
v 18.612869 -60.190266 -55.371418
v 17.353941 -59.492535 -55.407166
v 17.279198 -60.914070 -55.401737
v 43.628056 -78.239006 -55.088066
v 43.653381 -79.059227 -55.063572
v 44.970730 -79.125244 -55.240395
v 44.950806 -78.287788 -55.225689
v 48.772293 -78.517578 -54.215458
v 48.796688 -79.332314 -54.287064
v 50.097866 -79.397278 -54.307697
v 50.076000 -78.579567 -54.320919
v 48.623653 -72.063202 -53.758549
v 48.624088 -72.857971 -53.434494
v 49.988972 -72.918327 -53.569374
v 49.940811 -72.138550 -53.878571
v 53.982075 -78.775475 -54.382233
v 53.998955 -79.601379 -54.386932
v 55.310524 -79.672630 -54.360844
v 55.294609 -78.844795 -54.340103
v 59.150726 -79.054787 -53.564304
v 59.155079 -79.916206 -53.578312
v 60.466087 -79.996048 -53.315662
v 60.452557 -79.114906 -53.188015
v 59.045887 -72.508598 -53.751286
v 59.037289 -73.306686 -53.563301
v 60.314713 -73.350258 -53.091499
v 60.335545 -72.521713 -53.389488
v 53.711617 -66.027466 -54.090832
v 53.725121 -66.816055 -54.108837
v 55.031200 -66.855492 -53.936230
v 55.018963 -66.062469 -54.085110
v 58.954342 -66.164307 -54.314636
v 58.968784 -66.950539 -54.250423
v 60.284931 -66.981522 -54.254303
v 60.267288 -66.194077 -54.210251
v 58.856602 -59.635563 -54.174290
v 58.859814 -60.623707 -54.160679
v 60.177990 -60.657024 -54.086227
v 60.193027 -59.689713 -54.165497
v 43.072029 -31.189934 -54.305283
v 43.073677 -32.595905 -54.254150
v 44.366062 -32.595463 -54.408882
v 44.368217 -31.192480 -54.376774
v 48.266800 -31.193390 -54.201942
v 48.270832 -32.600079 -54.271183
v 49.566097 -32.605637 -54.127693
v 49.567242 -31.197268 -54.141964
v 48.268066 -25.580103 -54.266953
v 48.272606 -26.981762 -54.384968
v 49.571423 -26.983820 -54.322681
v 49.569553 -25.580221 -54.258732
v 53.459679 -31.211987 -53.800758
v 53.468777 -32.618565 -53.970417
v 54.776703 -32.623028 -53.933548
v 54.770473 -31.215885 -53.740292
v 58.694267 -31.213980 -53.886681
v 58.692955 -32.629005 -53.853374
v 60.005886 -32.634766 -53.827309
v 60.001461 -31.221008 -53.793186
v 58.692326 -25.593018 -54.010357
v 58.708172 -27.008545 -54.060917
v 59.985653 -26.999153 -53.702251
v 59.985470 -25.588068 -53.758526
v 53.457489 -19.976288 -53.945156
v 53.461979 -21.381031 -53.818859
v 54.765381 -21.379635 -53.941448
v 54.764034 -19.977455 -53.911922
v 58.676132 -19.992096 -53.574734
v 58.684635 -21.400105 -53.698692
v 59.997166 -21.383047 -53.760925
v 59.984325 -19.995094 -53.510483
v 58.703869 -14.366437 -53.889648
v 58.699234 -15.777370 -53.860317
v 59.988609 -15.778027 -53.599537
v 59.993000 -14.369880 -53.591930
v -132.818695 14.148730 -76.047356
v -131.824722 14.117332 -75.455498
v -131.673950 15.328495 -75.949043
v -132.893143 15.545567 -76.548706
v -126.549774 13.830618 -70.986641
v -125.906357 13.896136 -69.786827
v -125.653709 15.002560 -70.264854
v -126.351051 15.092896 -71.297874
v -124.201180 19.746380 -72.129639
v -123.262215 20.917366 -72.187019
v -124.029289 21.120123 -72.864777
v -124.846031 19.777706 -72.814209
v -122.893715 13.462784 -67.490288
v -120.493393 14.395429 -65.968506
v -119.830711 14.573080 -67.720726
v -121.408951 12.445938 -67.065033
v -115.772736 13.212909 -58.931149
v -115.782845 14.099657 -59.169540
v -114.279045 14.084470 -60.435085
v -114.482590 13.119460 -60.748844
v -114.973946 19.486694 -61.324730
v -114.702271 19.042244 -60.684662
v -114.500519 19.483690 -59.117805
v -114.908287 19.714931 -60.882908
v -117.824516 24.792118 -68.446465
v -118.001152 25.131573 -67.503876
v -117.984253 26.230907 -67.743179
v -118.596268 25.582417 -67.142418
v -115.911362 24.042633 -62.411625
v -115.289055 24.090193 -61.493736
v -115.957268 25.118767 -61.258972
v -116.639771 25.072290 -62.225529
v -116.507248 31.221920 -61.608829
v -115.886040 30.319971 -61.668133
v -115.342537 30.270985 -60.855476
v -116.083656 31.174021 -60.722431
v -132.841614 55.750458 -60.083515
v -132.547058 55.110413 -60.716965
v -131.474899 54.848080 -59.985081
v -131.749649 55.469532 -59.317589
v -134.774841 60.933334 -50.346165
v -135.534668 60.462620 -50.343735
v -135.297287 59.615215 -51.141277
v -134.598221 60.024082 -51.220268
v -122.793045 56.576733 -58.536076
v -122.655479 55.680672 -58.873901
v -121.285889 55.920856 -58.994396
v -121.418007 56.888828 -58.735062
v -114.843887 58.910603 -64.230858
v -114.708321 57.876587 -64.172409
v -113.716400 57.168083 -63.752728
v -113.378998 58.557224 -63.892914
v -114.442642 62.684437 -63.383450
v -114.899086 63.366760 -63.638908
v -114.702827 63.091698 -63.587097
v -113.757965 62.024982 -62.905048
v -124.121788 69.631172 -58.137505
v -124.004105 68.819687 -58.088436
v -122.737198 68.896019 -58.375408
v -122.871841 69.717209 -58.353252
v -115.397377 70.909172 -62.056656
v -115.268410 70.066406 -62.615986
v -114.044670 70.400665 -62.723984
v -114.255676 71.059685 -62.245049
v -115.882790 75.819473 -56.579563
v -115.832260 75.181564 -57.222240
v -114.777641 75.059669 -57.125549
v -114.829178 75.787971 -56.582195
v -82.529373 13.740708 -56.905895
v -82.474937 12.477107 -56.711876
v -81.285393 12.394919 -56.601704
v -81.311119 13.722062 -56.941048
v -77.156548 13.679356 -56.801937
v -77.227180 12.150232 -56.979561
v -75.745552 12.280016 -56.961643
v -75.749786 13.681433 -56.819557
v -77.186722 19.290464 -56.668388
v -77.176369 17.886406 -56.712421
v -75.774605 17.887650 -56.740910
v -75.770493 19.298893 -56.525909
v -71.598137 13.681050 -56.848969
v -71.591393 12.280875 -56.890564
v -70.222977 12.275038 -56.844757
v -70.227036 13.672308 -56.853870
v -66.154312 13.662766 -56.879173
v -66.149277 12.263494 -56.841110
v -64.797943 12.261197 -56.815948
v -64.801918 13.660537 -56.823437
v -66.172981 19.244165 -56.487812
v -66.171967 17.875198 -56.862232
v -64.817337 17.869776 -56.863373
v -64.823715 19.266108 -56.684185
v -71.636353 24.840195 -56.921543
v -71.639420 23.444632 -56.804459
v -70.272591 23.452536 -56.621284
v -70.258499 24.840790 -56.842567
v -66.182411 24.840405 -56.472160
v -66.176620 23.445045 -56.273079
v -64.809509 23.456039 -56.198086
v -64.820656 24.840666 -56.521797
v -66.217407 30.426861 -56.092457
v -66.198853 29.031380 -56.257889
v -64.841385 29.038963 -56.283482
v -64.859276 30.436682 -56.341579
v -39.833202 13.647883 -56.020531
v -39.832478 12.247877 -56.047405
v -38.533440 12.247993 -56.011097
v -38.534000 13.648086 -55.988396
v -34.640778 13.648874 -55.898964
v -34.640884 12.248536 -55.901169
v -33.344242 12.248755 -55.859497
v -33.344017 13.649091 -55.859982
v -34.642437 19.250153 -55.823128
v -34.642284 17.849560 -55.834972
v -33.345528 17.849899 -55.789494
v -33.344955 19.250849 -55.789738
v -29.456110 13.649595 -55.738472
v -29.454988 12.250620 -55.791683
v -28.160143 12.250725 -55.753521
v -28.163521 13.647709 -55.638790
v -24.276058 13.649453 -55.528515
v -24.280218 12.247450 -55.499294
v -22.988131 12.247996 -55.424084
v -22.977566 13.645888 -55.614582
v -24.289833 19.256826 -55.265007
v -24.301519 17.844255 -55.136505
v -22.987316 17.841404 -55.101933
v -22.984009 19.250109 -55.237457
v -29.443941 24.849443 -56.070999
v -29.447947 23.467541 -55.719646
v -28.149258 23.451653 -55.805199
v -28.142412 24.850060 -55.959385
v -24.264826 24.856380 -55.549393
v -24.269022 23.450790 -55.492008
v -22.970642 23.450285 -55.489902
v -22.967556 24.854536 -55.501411
v -24.268461 30.453819 -55.441166
v -24.263327 29.065546 -55.632309
v -22.961130 29.064651 -55.588535
v -22.976151 30.453161 -55.412746
v -39.878128 58.679092 -55.118046
v -39.871655 57.249737 -55.265961
v -38.577568 57.247581 -55.243809
v -38.581356 58.658440 -55.189816
v -34.690498 58.683037 -55.389999
v -34.685150 57.228031 -55.526905
v -33.373749 57.224457 -55.534439
v -33.378181 58.686535 -55.502182
v -34.693748 64.438042 -54.948429
v -34.697495 63.020695 -54.721840
v -33.369694 63.016224 -54.751408
v -33.416771 64.384865 -54.966419
v -29.487942 58.684708 -55.174904
v -29.485313 57.245037 -55.117981
v -28.193066 57.247948 -55.020748
v -28.194849 58.688339 -55.059750
v -24.300474 58.674839 -55.104191
v -24.306082 57.258675 -54.801788
v -23.004534 57.255119 -54.826668
v -23.007439 58.683445 -55.022846
v -24.262644 64.438049 -55.113358
v -24.334141 63.072281 -55.153328
v -23.007215 63.003246 -55.216175
v -22.951059 64.520210 -55.053074
v -29.398895 70.204613 -55.296932
v -29.462597 69.517357 -55.481853
v -28.541512 69.023064 -55.374939
v -28.152338 70.048973 -55.207424
v -23.170492 68.487778 -54.699528
v -23.099123 69.561241 -54.767227
v -24.215532 70.032196 -54.793171
v -24.414278 68.821167 -54.747120
v -24.332048 76.406631 -54.815399
v -24.331823 75.621056 -54.822853
v -23.037140 75.613510 -54.728401
v -23.031042 76.400124 -54.780853
v -83.041534 112.908463 -55.326401
v -83.064445 111.733231 -55.458984
v -81.638802 111.747192 -55.460987
v -81.631439 112.915482 -55.248432
v -77.367996 113.016235 -55.613312
v -77.420845 111.873108 -56.060112
v -75.977341 111.894119 -56.107918
v -75.967384 113.098328 -55.960407
v -77.309235 123.103386 -55.293152
v -77.334755 121.755165 -55.306686
v -75.924187 121.808022 -55.233932
v -75.919708 123.156807 -55.473518
v -71.855316 113.102783 -54.782467
v -71.848259 111.927811 -55.062450
v -70.467842 111.991119 -55.225075
v -70.449371 113.133507 -54.818058
v -66.309410 113.204544 -55.156010
v -66.336571 112.102203 -55.717445
v -64.961189 112.099823 -55.598034
v -64.957512 113.266731 -55.353073
v -66.268036 123.207466 -55.173916
v -66.269241 121.889961 -55.063843
v -64.914848 121.884956 -55.028202
v -64.903557 123.190422 -55.153778
v -71.548492 135.159744 -54.850510
v -71.598297 134.463211 -55.254490
v -70.202034 134.412109 -55.642761
v -70.152954 135.123245 -55.187553
v -66.083305 134.421082 -55.137550
v -66.287285 133.353348 -55.251850
v -64.830879 133.016129 -55.365559
v -64.753525 134.143860 -54.990788
v -64.578926 142.799942 -52.547005
v -64.458565 143.530579 -52.712418
v -65.469292 143.618515 -53.192787
v -65.610870 143.098038 -53.052090
v -39.834492 114.297516 -54.314686
v -39.852356 113.082336 -54.317501
v -38.534782 113.093658 -54.249294
v -38.511936 114.312126 -54.229603
v -34.549767 114.316757 -54.210693
v -34.578941 113.114235 -54.393562
v -33.262157 113.108948 -54.323185
v -33.231895 114.310440 -54.235546
v -33.975376 123.970612 -54.464890
v -34.119083 122.765587 -54.507729
v -32.869499 122.707779 -54.351444
v -32.794456 123.887505 -54.361965
v -29.293467 114.321358 -54.498077
v -29.326868 113.103172 -54.611660
v -28.003616 113.104744 -54.470722
v -27.975422 114.317596 -54.398766
v -24.004292 114.293655 -54.149406
v -24.044754 113.071198 -54.171833
v -22.718822 113.041740 -54.086815
v -22.674952 114.262329 -54.031158
v -23.591211 124.371506 -53.878155
v -23.718006 122.984390 -53.901169
v -22.352650 122.951439 -53.706425
v -22.259016 124.248886 -53.559532
v -30.150419 134.080887 -50.622597
v -29.853964 133.231613 -50.981316
v -29.063417 133.392746 -50.842499
v -29.137272 134.258179 -50.444633
v -23.633293 134.339325 -49.460957
v -23.564524 133.761887 -50.080147
v -22.782511 133.722839 -49.960396
v -22.825592 134.217041 -49.271484
v 1.617511 13.646726 -54.760712
v 1.617563 12.245196 -54.779633
v 2.912595 12.247608 -54.853657
v 2.912686 13.649846 -54.828510
v 6.799041 13.649475 -54.670219
v 6.796977 12.246998 -54.691914
v 8.092394 12.247048 -54.656338
v 8.091785 13.646752 -54.572556
v 6.808249 19.262342 -54.815910
v 6.801489 17.862076 -54.609753
v 8.099689 17.850630 -54.703514
v 8.106747 19.255621 -54.806236
v 11.979765 13.649525 -54.603958
v 11.980761 12.248816 -54.631252
v 13.276693 12.251035 -54.659546
v 13.274706 13.651841 -54.674683
v 17.176210 13.661023 -54.743923
v 17.174927 12.251944 -54.758926
v 18.453102 12.249341 -54.504009
v 18.443258 13.648632 -54.404633
v 17.175644 19.271132 -54.624252
v 17.171528 17.854235 -54.600533
v 18.450153 17.853842 -54.326694
v 18.483315 19.265825 -54.450310
v 11.977088 24.851189 -54.480656
v 11.977442 23.447287 -54.567356
v 13.277001 23.443979 -54.609573
v 13.275286 24.848486 -54.560047
v 17.153387 24.842976 -54.209686
v 17.126675 23.448868 -54.005306
v 18.412712 23.448561 -53.803982
v 18.435419 24.845837 -54.011181
v 17.151987 30.445778 -54.358963
v 17.149618 29.042147 -54.366989
v 18.445482 29.037085 -54.402321
v 18.448463 30.443285 -54.472565
v 43.060970 13.646302 -53.906933
v 43.060341 12.245775 -53.900597
v 44.358017 12.245460 -53.878498
v 44.358189 13.645852 -53.868427
v 48.251766 13.644116 -53.737320
v 48.251839 12.243777 -53.755104
v 49.550385 12.243179 -53.712105
v 49.550575 13.643635 -53.703468
v 48.250443 19.245010 -53.624104
v 48.251328 17.845127 -53.671421
v 49.549911 17.844614 -53.631454
v 49.549065 19.244551 -53.584618
v 53.449348 13.641688 -53.579590
v 53.450043 12.241584 -53.617611
v 54.751587 12.240896 -53.577374
v 54.751297 13.641316 -53.555275
v 58.661636 13.639060 -53.428112
v 58.662212 12.238635 -53.455795
v 59.968399 12.237838 -53.415325
v 59.967648 13.638206 -53.384186
v 58.661110 19.241549 -53.361683
v 58.661377 17.840912 -53.384369
v 59.967144 17.840050 -53.335266
v 59.967255 19.240866 -53.323410
v 53.446972 24.845596 -53.360477
v 53.447491 23.445076 -53.400471
v 54.748936 23.444530 -53.361080
v 54.748314 24.844948 -53.317337
v 58.658821 24.844044 -53.220364
v 58.658974 23.442818 -53.239819
v 59.965195 23.442492 -53.208656
v 59.965050 24.843941 -53.189388
v 58.666546 30.442358 -53.188721
v 58.650536 29.045647 -53.029438
v 59.954086 29.043959 -52.951256
v 59.947678 30.445288 -52.873367
v 43.051701 58.665062 -53.307110
v 43.052940 57.230221 -53.364849
v 44.350616 57.229481 -53.323868
v 44.348614 58.662922 -53.203941
v 48.251511 58.665302 -53.045490
v 48.252396 57.233974 -53.201778
v 49.548611 57.227512 -53.055580
v 49.551914 58.670979 -53.157597
v 48.241070 64.432228 -52.664925
v 48.243916 62.987793 -52.870598
v 49.552170 63.006634 -52.926441
v 49.550419 64.441406 -52.623093
v 53.464153 58.674072 -52.791821
v 53.465595 57.245453 -53.047928
v 54.770641 57.247589 -53.062576
v 54.795021 58.673939 -52.768547
v 58.707203 58.676201 -53.145653
v 58.672737 57.249195 -52.904343
v 59.975838 57.247551 -52.768894
v 59.992630 58.683300 -52.837234
v 58.675396 64.465988 -52.844723
v 58.638584 63.008705 -52.809803
v 59.920250 63.006443 -52.386002
v 59.947300 64.461395 -52.448853
v 53.467209 70.292900 -52.807663
v 53.458916 68.832733 -52.869740
v 54.765076 68.831703 -52.767864
v 54.767815 70.272751 -52.606453
v 60.180885 68.558655 -52.680832
v 60.039318 69.588821 -52.631275
v 58.863850 70.018211 -52.535183
v 58.760052 68.728722 -52.776558
v 58.695518 76.383904 -52.525154
v 58.685387 75.604004 -52.449684
v 60.009274 75.619667 -52.301998
v 60.014767 76.395920 -52.451439
v 86.813049 11.850327 -53.074978
v 86.847191 12.807772 -52.809677
v 85.778709 13.384137 -52.723606
v 85.523399 12.123076 -52.981232
v 91.467072 12.145601 -52.804405
v 92.244331 12.121503 -52.690105
v 92.250320 13.511209 -52.554943
v 91.495102 13.529829 -52.734592
v 91.528954 17.719196 -52.597904
v 92.284119 17.707979 -52.432068
v 92.292046 19.112314 -52.378326
v 91.533737 19.119211 -52.559429
v 97.712021 12.063071 -52.862156
v 98.534447 12.050386 -52.859135
v 98.571571 13.445840 -52.888111
v 97.735741 13.460613 -52.851173
v 104.478317 11.943197 -52.105423
v 105.370857 11.930171 -51.984825
v 105.476631 13.305657 -51.830101
v 104.563843 13.315757 -51.958927
v 104.778610 17.396866 -51.445732
v 105.733330 17.365578 -51.297951
v 105.806778 18.755018 -51.327419
v 104.791565 18.766777 -51.259048
v 97.835548 23.220978 -52.532669
v 98.647461 23.197418 -52.340858
v 98.697037 24.602865 -52.609203
v 97.841850 24.634850 -52.614540
v 104.599220 22.991634 -51.832245
v 105.308731 23.009829 -52.129280
v 105.507065 24.414858 -52.272312
v 104.606117 24.374763 -52.079647
v 104.363968 28.713034 -51.287086
v 105.317947 28.616632 -51.297070
v 105.213623 30.065453 -51.574612
v 104.348557 30.096973 -51.664986
v 87.048729 113.944153 -51.094574
v 86.991600 112.740067 -51.163204
v 87.975281 112.775902 -51.081684
v 88.038490 113.983292 -51.048336
v 93.542961 114.225471 -51.416988
v 93.467300 112.983788 -51.440777
v 94.267326 113.021988 -51.350880
v 94.341232 114.257050 -51.310196
v 94.151772 124.375183 -50.702904
v 94.083412 123.213242 -50.949104
v 94.891266 123.258308 -50.922161
v 94.954529 124.424141 -50.689384
v 100.023315 114.385025 -50.595058
v 99.930649 113.146240 -50.671528
v 100.793381 113.148476 -50.857330
v 100.898781 114.374847 -50.663685
v 107.338692 114.135109 -51.110371
v 107.196716 112.913383 -51.219254
v 108.161850 112.842957 -51.432819
v 108.298622 114.068474 -51.223564
v 108.348976 124.246094 -50.252090
v 108.226799 123.077568 -50.469715
v 109.181618 122.984138 -50.743504
v 109.287933 124.164444 -50.695522
v 101.866844 138.029312 -50.782089
v 101.791336 137.133194 -50.694172
v 102.758293 137.080734 -50.760605
v 102.839317 137.989090 -50.777966
v 109.862137 136.983932 -49.937096
v 109.759712 136.147125 -50.019375
v 110.803482 135.961975 -50.003273
v 110.911102 136.795959 -49.854401
v 113.991737 150.121613 -51.235359
v 112.952446 150.353149 -51.239128
v 112.105888 150.232040 -50.676434
v 113.126305 149.558441 -50.550335
v -35.009068 -129.617722 -54.005795
v -35.858990 -130.046143 -53.203773
v -36.480972 -129.390427 -54.610970
v -35.481148 -129.123505 -54.749271
v -32.437706 -117.535492 -57.297386
v -32.318108 -118.569344 -57.237450
v -31.734028 -117.795929 -56.913162
v -31.830402 -116.593605 -57.014626
v -36.945274 -120.026207 -58.485210
v -36.779457 -119.754539 -58.962154
v -35.951332 -119.097359 -59.476768
v -36.787189 -119.121071 -59.192917
v -83.865524 -80.192734 -57.778271
v -83.916206 -81.069115 -57.789761
v -82.682686 -81.020256 -57.719673
v -82.632660 -80.145317 -57.707577
v -78.397896 -79.980255 -57.472298
v -78.447739 -80.853989 -57.496861
v -77.025452 -80.796967 -57.631336
v -76.980232 -79.926880 -57.669716
v -78.047516 -73.193932 -57.460293
v -78.088043 -74.014420 -57.240372
v -76.672974 -73.987122 -57.418839
v -76.638092 -73.167137 -57.649689
v -72.749794 -79.750816 -57.792843
v -72.795151 -80.628647 -57.875702
v -71.383873 -80.569695 -57.848167
v -71.343246 -79.695824 -57.807289
v -67.178879 -79.542107 -57.581219
v -67.214325 -80.399414 -57.606884
v -65.829414 -80.347282 -57.618591
v -65.796341 -79.484276 -57.574280
v -66.912125 -72.862152 -57.151920
v -66.953781 -73.683838 -57.065586
v -65.584793 -73.646400 -56.930511
v -65.549637 -72.817451 -56.952457
v -72.145729 -66.556892 -57.232151
v -72.181419 -67.364395 -57.236519
v -70.793648 -67.333954 -57.148750
v -70.761391 -66.524399 -57.150932
v -66.649422 -66.422874 -57.338924
v -66.686401 -67.221634 -57.314327
v -65.327309 -67.188980 -57.093922
v -65.293991 -66.390450 -57.128525
v -66.469055 -60.125908 -57.146786
v -66.474312 -60.918674 -57.178349
v -65.134438 -60.863400 -57.168571
v -65.233574 -60.093166 -57.233871
v -40.673836 -78.351311 -57.137012
v -40.708565 -79.172401 -57.183426
v -39.399143 -79.098434 -57.162220
v -39.366169 -78.280388 -57.086609
v -35.457634 -78.085266 -56.826298
v -35.485783 -78.893753 -56.752068
v -34.177780 -78.817139 -56.876793
v -34.145004 -78.011925 -56.915787
v -35.217625 -71.795235 -56.587269
v -35.244675 -72.573418 -56.528740
v -33.938152 -72.521378 -56.525288
v -33.910500 -71.744576 -56.564880
v -30.225676 -77.813232 -56.559937
v -30.257681 -78.602898 -56.603611
v -28.945894 -78.534492 -56.536434
v -28.916916 -77.749283 -56.453587
v -24.977745 -77.561020 -56.597527
v -25.009995 -78.340477 -56.637131
v -23.690899 -78.283638 -56.575294
v -23.665104 -77.509445 -56.477852
v -24.762766 -71.418419 -56.479389
v -24.788668 -72.182365 -56.476608
v -23.488951 -72.142738 -56.303089
v -23.455164 -71.368362 -56.416161
v -29.823666 -65.550949 -56.789982
v -29.831995 -66.301628 -56.926682
v -28.550955 -66.251259 -56.968067
v -28.604031 -65.490425 -56.896542
v -23.328667 -66.343811 -56.404221
v -24.063389 -65.895599 -56.265350
v -25.006474 -66.607773 -56.394444
v -24.068806 -66.997513 -56.393333
v -24.453005 -59.487686 -56.191074
v -24.508904 -60.785992 -56.300667
v -23.172392 -60.896877 -56.281532
v -23.150610 -59.496998 -56.146122
v -39.853275 -31.186224 -56.452564
v -39.851032 -32.598331 -56.494545
v -38.552639 -32.592701 -56.371380
v -38.550835 -31.184128 -56.440136
v -34.648373 -31.180401 -56.498905
v -34.648148 -32.590065 -56.525692
v -33.352962 -32.586304 -56.393986
v -33.355228 -31.179178 -56.340775
v -34.647861 -25.564198 -56.298229
v -34.642769 -26.963783 -56.433582
v -33.346691 -26.963608 -56.301342
v -33.354191 -25.562988 -56.184093
v -29.484121 -31.182589 -55.810551
v -29.483709 -32.586311 -55.991219
v -28.182831 -32.594013 -55.974747
v -28.177694 -31.181702 -55.853271
v -24.290522 -31.165390 -56.044102
v -24.291029 -32.566257 -56.196083
v -22.993559 -32.568108 -56.109085
v -22.992161 -31.164150 -56.013592
v -24.279472 -25.562841 -56.148235
v -24.289482 -26.946804 -55.835339
v -22.990625 -26.953121 -55.875675
v -22.985487 -25.556444 -56.046024
v -29.460983 -19.954742 -56.130451
v -29.467335 -21.352140 -55.970547
v -28.169041 -21.357283 -55.985252
v -28.159739 -19.961617 -56.147884
v -24.271910 -19.950947 -55.698372
v -24.275492 -21.369772 -55.724731
v -22.968855 -21.362284 -55.843224
v -22.968431 -19.951481 -55.890461
v -24.280783 -14.344743 -55.945171
v -24.280088 -15.746911 -56.048012
v -22.982025 -15.741634 -56.045605
v -22.989857 -14.346803 -55.826157
v 86.508034 -80.340401 -53.642181
v 86.523064 -81.219131 -53.653931
v 87.509766 -81.271637 -53.691330
v 87.495804 -80.393173 -53.641083
v 93.006569 -80.704422 -53.536198
v 93.024117 -81.589111 -53.560707
v 93.807831 -81.634613 -53.461308
v 93.781685 -80.750076 -53.374691
v 92.888031 -73.820084 -53.520462
v 92.908554 -74.661285 -53.611973
v 93.700165 -74.697479 -53.592262
v 93.674294 -73.865654 -53.396351
v 99.388062 -81.079735 -53.325287
v 99.398346 -81.975052 -53.376877
v 100.219467 -82.023720 -53.527103
v 100.210800 -81.128670 -53.433323
v 106.124733 -81.467613 -53.400280
v 106.153313 -82.377274 -53.379822
v 107.014198 -82.419327 -53.232662
v 106.958160 -81.522972 -53.114178
v 105.975258 -74.433044 -53.142220
v 105.965004 -75.302277 -53.073727
v 106.819481 -75.335632 -53.014423
v 106.830116 -74.466179 -53.119759
v 99.358292 -67.522034 -53.466805
v 99.349091 -68.344109 -53.451378
v 100.197174 -68.377472 -53.368729
v 100.199112 -67.559845 -53.292999
v 106.324295 -67.643341 -53.131069
v 106.220764 -68.466743 -53.096291
v 107.179848 -68.332794 -53.495224
v 107.343651 -67.490944 -53.476379
v 107.210136 -61.339600 -52.082684
v 107.145325 -62.154568 -52.166435
v 108.114548 -62.229385 -51.470108
v 108.219597 -61.398144 -51.386276
v -131.242966 -48.939751 -76.525536
v -131.456345 -47.893673 -76.282623
v -132.528198 -47.401001 -76.875069
v -132.308853 -48.569046 -77.108795
v -130.693954 -28.917105 -68.957497
v -130.396301 -30.513382 -66.753395
v -128.571594 -28.795851 -67.454826
v -129.105621 -27.282143 -68.701530
v 1.614784 -53.671768 -55.755997
v 1.613602 -55.091076 -55.752075
v 2.913553 -55.091740 -55.718548
v 2.913609 -53.672413 -55.706257
v 6.811684 -53.677551 -55.641148
v 6.813284 -55.097607 -55.641159
v 8.113203 -55.100285 -55.622459
v 8.110834 -53.679993 -55.614967
v 6.805214 -48.020206 -55.529984
v 6.806514 -49.432003 -55.555111
v 8.104100 -49.433830 -55.523918
v 8.102506 -48.021782 -55.501991
v 12.007374 -53.689365 -55.510185
v 12.012210 -55.110252 -55.546429
v 13.311483 -55.114471 -55.511280
v 13.306137 -53.693089 -55.478291
v 17.202108 -53.706047 -55.381794
v 17.208540 -55.129196 -55.391171
v 18.507725 -55.134674 -55.360531
v 18.500498 -53.711056 -55.342613
v 17.182125 -48.038330 -55.287457
v 17.186193 -49.452492 -55.308163
v 18.483654 -49.456020 -55.278797
v 18.479212 -48.041512 -55.254498
v 11.986756 -42.392204 -55.343208
v 11.988549 -43.799427 -55.374043
v 13.284851 -43.801128 -55.343513
v 13.282900 -42.393639 -55.316120
v 17.171045 -42.398754 -55.207294
v 17.173183 -43.807343 -55.218506
v 18.470276 -43.809246 -55.194447
v 18.468018 -42.400265 -55.182411
v 17.165825 -36.776783 -55.056549
v 17.165964 -38.179443 -55.139126
v 18.461411 -38.179829 -55.169304
v 18.464563 -36.781116 -55.023499
v 22.395374 -53.728401 -55.251728
v 22.402708 -55.153126 -55.223568
v 23.700272 -55.159607 -55.166592
v 23.693741 -53.735893 -55.273830
v 27.599226 -53.765697 -55.220676
v 27.601469 -55.193199 -55.064613
v 28.899595 -55.212494 -55.086769
v 28.877020 -53.782402 -54.951103
v 27.543198 -48.074829 -54.707104
v 27.546398 -49.501713 -54.721977
v 28.848789 -49.508091 -54.712646
v 28.845108 -48.084675 -54.774906
v 32.786320 -53.792854 -54.842381
v 32.853962 -55.093243 -54.923080
v 34.090961 -55.181438 -54.937290
v 34.077526 -53.799770 -54.937347
v 37.960114 -53.859013 -54.593433
v 37.989376 -55.272449 -54.897961
v 39.286114 -55.287430 -54.770885
v 39.258835 -53.865276 -54.556736
v 37.912838 -48.145927 -54.239803
v 37.927078 -49.566906 -54.350227
v 39.228268 -49.575302 -54.352982
v 39.216267 -48.150917 -54.233284
v 32.723190 -42.435013 -54.968365
v 32.727489 -43.852848 -55.026196
v 34.038120 -43.857845 -55.046745
v 34.023712 -42.444454 -54.871132
v 37.900070 -42.462845 -54.370014
v 37.911385 -43.883003 -54.466137
v 39.208275 -43.896954 -54.445015
v 39.200359 -42.467911 -54.369938
v 37.886543 -36.803078 -54.386719
v 37.899296 -38.219398 -54.337498
v 39.189793 -38.218754 -54.573948
v 39.185169 -36.805740 -54.569473
v 22.337578 -31.170439 -55.235981
v 22.340921 -32.566860 -55.112110
v 23.627363 -32.566196 -54.986427
v 23.637302 -31.171650 -55.223206
v 27.519131 -31.166870 -54.848618
v 27.519419 -32.572945 -54.849770
v 28.812803 -32.575317 -54.752956
v 28.798895 -31.164635 -54.571884
v 27.527332 -25.547985 -55.034603
v 27.528805 -26.956020 -55.147068
v 28.831644 -26.956505 -55.179893
v 28.831097 -25.542070 -55.130730
v 32.710468 -31.174648 -54.749496
v 32.711197 -32.576973 -54.885029
v 34.013897 -32.577736 -54.967476
v 34.009045 -31.178465 -54.748440
v 37.878742 -31.180334 -54.462368
v 37.872669 -32.588680 -54.390961
v 39.164997 -32.599697 -54.229836
v 39.170712 -31.184881 -54.285873
v 37.890812 -25.576622 -54.365417
v 37.889896 -26.956469 -54.683697
v 39.186520 -26.966593 -54.581612
v 39.183487 -25.571377 -54.488285
v 32.697483 -19.953409 -54.331745
v 32.687489 -21.365189 -54.322273
v 33.985989 -21.361956 -54.324139
v 33.988625 -19.964725 -54.527359
v 37.896446 -19.963894 -54.630852
v 37.891888 -21.347668 -54.405640
v 39.174732 -21.356718 -54.575321
v 39.175495 -19.965425 -54.453667
v 37.870502 -14.360795 -54.373142
v 37.866928 -15.762688 -54.301357
v 39.167221 -15.768434 -54.303955
v 39.170780 -14.362428 -54.397167
v -131.404373 43.135822 -74.063667
v -130.369400 43.236774 -74.488167
v -129.841782 44.185143 -72.352249
v -130.909485 42.631672 -72.806381
v -82.565765 35.952148 -56.619556
v -82.562347 34.562603 -56.709663
v -81.178925 34.487534 -56.960880
v -81.309258 35.961567 -56.835117
v -77.364098 34.484741 -56.504471
v -76.431381 34.535431 -56.625610
v -75.866196 35.688755 -56.536781
v -77.239128 35.859314 -56.326599
v -76.899132 41.506638 -56.813187
v -76.960579 40.233917 -56.809563
v -75.722015 40.213074 -56.769440
v -75.723839 41.594757 -56.830929
v -71.630829 35.998863 -56.562904
v -71.593384 34.680283 -57.110535
v -70.214066 34.692894 -57.060310
v -70.252724 36.028908 -56.596600
v -66.217545 36.038811 -55.813808
v -66.178154 34.635841 -56.090088
v -64.830460 34.610691 -55.734528
v -64.833710 36.042835 -55.695263
v -66.173180 41.625801 -56.200108
v -66.177383 40.220798 -56.262527
v -64.856621 40.221012 -56.663879
v -64.834541 41.636673 -56.492771
v -71.594864 47.241600 -56.593708
v -71.596809 45.825577 -56.615612
v -70.238426 45.834457 -56.359341
v -70.259155 47.245880 -56.240986
v -66.181259 47.263577 -56.261108
v -66.181808 45.855026 -56.216763
v -64.829826 45.860359 -56.167534
v -64.824097 47.269245 -56.158634
v -66.171364 52.921543 -56.014740
v -66.166985 51.498440 -56.008755
v -64.820641 51.512356 -56.214863
v -64.825882 52.934048 -56.217323
v -60.801247 36.062515 -56.311890
v -60.798447 34.658020 -56.557461
v -59.486317 34.642227 -56.155178
v -59.474865 36.048893 -56.171570
v -55.520947 36.050804 -56.040417
v -55.516911 34.644924 -56.046814
v -54.204353 34.651180 -56.063156
v -54.213497 36.057350 -56.245510
v -55.512669 41.671356 -56.212177
v -55.507004 40.261623 -56.323391
v -54.192150 40.257904 -56.257500
v -54.209103 41.653996 -56.014149
v -50.276699 36.058277 -56.024334
v -50.265724 34.659840 -56.176483
v -48.958282 34.658802 -56.072346
v -48.974770 36.052570 -55.864155
v -45.066425 36.055466 -55.608948
v -45.066277 34.653851 -55.603256
v -43.761211 34.651596 -55.682545
v -43.762005 36.059174 -55.693436
v -45.084808 41.675323 -55.117645
v -45.082596 40.259792 -55.296745
v -43.772701 40.265984 -55.363754
v -43.770386 41.675999 -55.231533
v -50.290424 47.289894 -56.140137
v -50.281769 45.887787 -55.859940
v -48.973251 45.876366 -55.993000
v -48.967419 47.287434 -56.230602
v -45.066032 47.292225 -55.789520
v -45.063828 45.872040 -55.931587
v -43.750496 45.873280 -55.893814
v -43.754631 47.297466 -55.844059
v -45.069340 52.950005 -55.448318
v -45.064468 51.538712 -55.578934
v -43.764553 51.535831 -55.564968
v -43.768448 52.956413 -55.546295
v -60.823021 58.689999 -55.653156
v -60.822117 57.241970 -55.490711
v -59.482071 57.245598 -55.448528
v -59.480598 58.696552 -55.568317
v -55.525124 58.674690 -55.847614
v -55.515312 57.245022 -55.622559
v -54.211838 57.245060 -55.779648
v -54.215000 58.681572 -55.761101
v -55.544945 64.454750 -55.504738
v -55.542164 63.004116 -55.516468
v -54.227703 63.003216 -55.472229
v -54.234844 64.429703 -55.420944
v -50.287464 58.684582 -55.642921
v -50.291115 57.246788 -55.609062
v -48.982109 57.249474 -55.596828
v -48.995132 58.680084 -55.425343
v -45.078907 58.680542 -55.242893
v -45.075829 57.244965 -55.292076
v -43.773548 57.244656 -55.256275
v -43.777481 58.680866 -55.261200
v -45.015118 64.360207 -55.697235
v -45.080139 62.974049 -55.573082
v -43.767426 62.930901 -55.690987
v -43.732559 64.213707 -55.882027
v -50.295734 70.032997 -55.780621
v -50.297474 68.783241 -55.737045
v -48.910332 68.859718 -55.659863
v -49.041588 70.040421 -55.590103
v -43.990128 68.800705 -54.820866
v -43.911213 69.625343 -54.916683
v -45.027416 70.062119 -55.053955
v -45.260178 69.041199 -55.222412
v -45.098118 76.420624 -55.315662
v -45.096737 75.630318 -55.340092
v -43.801003 75.636169 -55.164040
v -43.802853 76.419189 -55.112785
v 1.600067 36.052883 -54.370495
v 1.605466 34.647530 -54.429287
v 2.902388 34.649982 -54.353069
v 2.899006 36.054920 -54.345261
v 6.782952 36.058994 -54.231602
v 6.784348 34.651821 -54.216137
v 8.076795 34.648361 -54.130817
v 8.079607 36.053093 -54.209797
v 6.800704 41.668865 -54.290520
v 6.802908 40.263821 -54.222160
v 8.095621 40.257504 -54.333740
v 8.093933 41.666481 -54.359081
v 11.963313 36.052937 -53.854084
v 11.962298 34.623085 -53.785191
v 13.272732 34.635811 -53.943096
v 13.267599 36.051853 -53.908783
v 17.150799 36.075039 -54.376793
v 17.151188 34.669586 -54.533363
v 18.452330 34.664288 -54.419682
v 18.442955 36.059799 -54.227100
v 17.155960 41.668606 -54.412159
v 17.157032 40.260269 -54.288197
v 18.457346 40.257286 -54.273857
v 18.450434 41.667900 -54.244972
v 11.966083 47.293900 -54.177135
v 11.969155 45.889500 -54.306957
v 13.261537 45.884247 -54.194599
v 13.263781 47.290806 -54.208359
v 17.150002 47.290760 -54.072456
v 17.146421 45.892258 -54.271191
v 18.447264 45.893860 -54.302509
v 18.443907 47.295322 -54.146523
v 17.132652 52.936218 -53.950901
v 17.147242 51.522335 -54.090870
v 18.435171 51.521217 -53.947205
v 18.431507 52.937111 -53.819382
v 22.326902 36.046494 -53.925968
v 22.335911 34.660061 -54.185989
v 23.630337 34.654427 -54.101997
v 23.624273 36.052750 -53.975742
v 27.509598 36.055866 -53.905491
v 27.515783 34.654053 -53.979473
v 28.815977 34.659607 -53.981075
v 28.802193 36.058418 -53.823891
v 27.510403 41.675312 -54.010525
v 27.513046 40.271648 -54.201771
v 28.810783 40.266987 -54.101719
v 28.806307 41.660305 -53.873459
v 32.688644 36.059216 -53.704620
v 32.682339 34.658794 -53.558010
v 33.978401 34.643555 -53.667606
v 33.976437 36.040600 -53.949657
v 37.887646 36.054096 -53.648678
v 37.866123 34.651085 -53.494297
v 39.154400 34.654957 -53.270477
v 39.173264 36.056347 -53.429787
v 37.878723 41.675110 -53.367748
v 37.858761 40.265213 -53.278160
v 39.157063 40.268387 -53.112610
v 39.161903 41.679054 -53.092575
v 32.687130 47.296585 -53.622852
v 32.688240 45.884197 -53.617508
v 33.985329 45.888126 -53.582672
v 33.982990 47.298904 -53.637959
v 37.861889 47.302315 -53.358772
v 37.868729 45.892391 -53.387802
v 39.165054 45.893646 -53.327679
v 39.163982 47.301125 -53.307175
v 37.869091 52.952389 -53.388607
v 37.867260 51.534012 -53.487061
v 39.167324 51.534775 -53.560871
v 39.164707 52.948509 -53.405804
v 22.308060 58.633205 -53.700100
v 22.315226 57.205593 -53.774971
v 23.618387 57.209446 -53.761181
v 23.606720 58.634365 -53.567997
v 27.498663 58.640236 -53.852097
v 27.498762 57.215157 -53.909706
v 28.782127 57.206417 -53.682743
v 28.786453 58.640156 -53.693459
v 27.497173 64.374115 -53.886776
v 27.499002 62.934620 -53.945248
v 28.795454 62.937500 -53.893364
v 28.788309 64.371422 -53.746853
v 32.685837 58.642742 -53.718300
v 32.684746 57.212528 -53.709187
v 33.982258 57.212166 -53.818386
v 33.984055 58.642895 -53.786129
v 37.853447 58.648956 -53.359970
v 37.860657 57.211403 -53.448715
v 39.157673 57.214787 -53.333141
v 39.154163 58.652973 -53.255039
v 37.879219 64.406868 -53.692757
v 37.872196 62.962200 -53.638622
v 39.170685 62.962067 -53.635845
v 39.166405 64.404633 -53.530060
v 32.665398 70.201599 -53.591545
v 32.670883 68.739059 -53.586449
v 33.968441 68.746056 -53.561249
v 33.965065 70.208656 -53.552303
v 37.854263 70.214798 -53.298599
v 37.850807 68.756332 -53.319687
v 39.150963 68.758308 -53.273937
v 39.149540 70.194336 -53.167355
v 37.836128 76.174057 -53.073700
v 37.835873 75.251060 -53.048943
v 39.165653 75.383095 -53.086838
v 39.139351 76.193985 -53.124187
v 86.949669 34.277428 -52.821964
v 87.071373 35.316212 -52.666363
v 85.926369 35.742485 -52.681477
v 85.811584 34.415138 -52.967934
v 91.546654 34.593697 -52.390667
v 92.306557 34.588196 -52.371693
v 92.301849 35.995747 -52.234150
v 91.539070 36.002640 -52.302536
v 91.495758 40.249477 -52.339172
v 92.286766 40.235378 -52.283821
v 92.282532 41.649570 -52.190235
v 91.503235 41.663715 -52.263004
v 97.750580 34.528465 -52.642937
v 98.551193 34.511288 -52.496788
v 98.527504 35.940765 -52.456772
v 97.727776 35.952503 -52.485569
v 105.209526 34.074116 -51.731453
v 105.070755 35.102467 -51.670422
v 104.317879 35.562820 -51.739002
v 104.282356 34.275444 -51.755470
v 104.092262 40.136726 -52.098858
v 104.914063 40.116840 -52.087395
v 104.883133 41.547447 -52.181694
v 104.063980 41.558964 -52.058823
v 97.665260 45.890667 -52.407722
v 98.450523 45.883652 -52.285381
v 98.435913 47.311531 -52.163731
v 97.653587 47.320461 -52.289951
v 104.008080 45.865013 -52.089142
v 104.831139 45.864872 -52.209461
v 104.845200 47.275925 -51.985638
v 104.013161 47.286461 -51.874569
v 104.018570 53.084278 -51.238132
v 104.054039 52.282436 -51.379440
v 104.820480 51.746578 -51.221046
v 104.809799 52.948177 -50.934097
v 110.919128 34.480919 -51.301571
v 111.847481 34.203861 -51.552258
v 111.847610 35.661060 -51.557491
v 110.939270 35.770432 -51.284859
v 118.544174 35.689220 -52.365280
v 118.740578 34.746311 -52.200226
v 119.712105 34.612740 -52.390793
v 119.655396 35.500195 -52.634815
v 120.050606 41.290714 -52.053650
v 120.399261 42.049011 -52.126324
v 119.619377 41.834007 -51.970570
v 118.998016 41.407665 -51.888443
v 127.117340 34.783951 -52.948765
v 127.153419 34.017754 -53.112072
v 128.316422 33.872875 -52.636162
v 128.251999 34.634743 -52.402031
v 134.725739 34.542831 -53.767368
v 135.465332 34.206188 -54.529125
v 136.120010 34.796600 -53.754036
v 135.667358 35.015892 -53.220039
v 126.433899 46.953915 -54.400604
v 126.489082 46.153980 -54.330444
v 127.611954 46.235802 -53.743084
v 127.583748 47.024284 -53.865822
v 131.497223 46.406765 -53.817631
v 133.241638 46.647758 -51.249363
v 132.474289 48.083153 -53.127121
v 130.693542 48.529980 -53.345917
v 135.117798 54.610497 -50.622753
v 134.504044 53.361534 -49.229408
v 134.382462 54.244652 -50.113033
v 135.030716 53.840866 -51.218224
v 110.612503 59.022301 -51.862843
v 110.605415 58.252022 -51.957897
v 111.474556 58.260517 -52.218990
v 111.454788 59.036427 -52.216057
v 117.754028 59.256416 -54.499866
v 117.753914 58.458347 -54.643116
v 118.717644 58.531986 -54.996857
v 118.715233 59.327812 -54.859577
v 117.589012 65.403053 -54.307453
v 117.576431 64.688538 -54.616116
v 118.622253 64.655823 -54.322170
v 118.645393 65.356918 -54.015205
v 126.410896 59.907074 -54.077446
v 126.358635 59.102131 -54.062756
v 127.664169 59.422092 -53.807007
v 127.598663 60.161541 -53.902245
v 135.047440 60.882359 -53.992535
v 135.931259 60.985725 -54.721729
v 136.108093 61.876858 -55.138634
v 135.205154 61.712334 -54.372879
v 126.605492 68.788139 -55.025803
v 127.579132 68.995438 -55.142494
v 127.642685 69.747025 -54.573048
v 126.687027 69.612907 -54.623455
v 107.695816 150.024704 -49.184574
v 106.569733 151.284164 -49.626099
v 106.828896 150.266953 -49.395428
v 107.315498 149.165649 -49.620243
v -83.007675 -55.892143 -57.651398
v -82.141342 -56.068150 -57.685230
v -81.564339 -55.320660 -57.661221
v -82.721344 -54.769402 -57.650375
v -77.356079 -54.143559 -57.632633
v -77.294693 -55.148651 -57.586800
v -76.189308 -55.616814 -57.572651
v -75.925682 -54.283875 -57.590401
v -77.133507 -48.499519 -57.584789
v -77.162384 -49.962494 -57.519882
v -75.772377 -49.949154 -57.501678
v -75.745636 -48.485855 -57.540249
v -70.214188 -55.157791 -57.476456
v -70.839371 -54.946266 -57.476219
v -71.032196 -55.886429 -57.516129
v -69.983536 -56.041828 -57.528286
v -66.309616 -54.179844 -57.497356
v -66.376495 -55.451706 -57.307144
v -64.977501 -55.738194 -57.414913
v -64.831055 -54.363487 -57.595844
v -66.219681 -48.379986 -57.170517
v -66.241577 -49.837296 -57.152401
v -64.888565 -49.821686 -57.227127
v -64.868584 -48.371014 -57.250149
v -71.555359 -42.671970 -57.317333
v -71.569588 -44.112335 -57.314362
v -70.209625 -44.087559 -57.131733
v -70.195770 -42.654713 -57.275288
v -66.158539 -42.640953 -57.912357
v -66.167038 -44.069923 -57.676025
v -64.826897 -44.057446 -57.678204
v -64.821281 -42.604427 -57.651939
v -66.100014 -36.896545 -57.450073
v -66.120338 -38.302677 -57.727207
v -64.788010 -38.322639 -57.505108
v -64.764008 -36.894154 -57.518795
v -59.431114 -55.863762 -57.175709
v -59.520958 -54.811787 -56.936153
v -60.775703 -54.380459 -57.077385
v -60.917282 -55.691044 -57.226700
v -55.665459 -53.988834 -56.788456
v -55.792107 -55.263512 -56.793770
v -54.394566 -55.398197 -56.878151
v -54.356689 -54.032272 -56.784237
v -55.593540 -48.292255 -57.025276
v -55.609772 -49.734791 -57.040478
v -54.295425 -49.723690 -57.032993
v -54.283382 -48.282799 -56.912609
v -50.427704 -54.023220 -56.584629
v -50.448124 -55.478489 -56.622913
v -49.138912 -55.465862 -56.538605
v -49.118160 -54.014053 -56.655487
v -45.191208 -53.959309 -56.581917
v -45.208260 -55.407745 -56.434368
v -43.881302 -55.387417 -56.426006
v -43.883018 -53.947300 -56.685169
v -45.145542 -48.215328 -56.865177
v -45.148132 -49.644848 -57.117527
v -43.837841 -49.628551 -56.944637
v -43.844955 -48.208282 -56.672245
v -50.307331 -42.531109 -56.993366
v -50.318977 -43.955929 -56.894344
v -49.012661 -43.946529 -56.842308
v -49.003647 -42.524094 -56.917023
v -45.090225 -42.505505 -56.917641
v -45.103191 -43.927616 -56.789616
v -43.796978 -43.920994 -56.803474
v -43.795822 -42.498116 -56.730137
v -45.076931 -36.821064 -56.459122
v -45.078156 -38.229561 -56.739609
v -43.768120 -38.225006 -56.739326
v -43.766186 -36.817917 -56.461060
v -60.739838 -31.231352 -57.136414
v -60.763866 -32.648796 -57.025078
v -59.448193 -32.648411 -56.841881
v -59.436245 -31.230364 -56.867310
v -55.483280 -31.218391 -56.986717
v -55.493042 -32.627956 -56.886173
v -54.182587 -32.623642 -56.922222
v -54.175186 -31.212933 -56.894005
v -55.469250 -25.584362 -57.138023
v -55.462734 -26.996422 -57.178875
v -54.174767 -26.984365 -56.880081
v -54.169552 -25.580490 -56.951458
v -50.266235 -31.203928 -56.746754
v -50.264915 -32.616386 -56.718361
v -48.960480 -32.611961 -56.623554
v -48.958488 -31.200462 -56.734890
v -45.058315 -31.193121 -56.432575
v -45.057991 -32.604782 -56.396225
v -43.759335 -32.606663 -56.411388
v -43.759182 -31.197271 -56.572945
v -45.054222 -25.583321 -56.255962
v -45.060287 -26.953882 -56.629082
v -43.753021 -26.939989 -56.705528
v -43.751701 -25.590437 -56.223217
v -50.252785 -19.978382 -56.512016
v -50.260532 -21.380087 -56.409565
v -48.958122 -21.378693 -56.364052
v -48.945419 -19.979094 -56.498192
v -45.051365 -19.961498 -56.431770
v -45.057728 -21.369869 -56.624371
v -43.734951 -21.367792 -56.669170
v -43.737232 -19.946949 -56.540443
v -45.041405 -14.362959 -56.261948
v -45.048298 -15.770679 -56.237682
v -43.742092 -15.774709 -56.300251
v -43.738995 -14.367279 -56.323540
v 3.640115 -164.605545 -47.232426
v 3.007459 -164.018158 -47.120529
v 2.653978 -165.040970 -47.074696
v 2.992064 -165.500290 -47.114967
v -4.033351 -174.753052 -59.406975
v -3.270390 -174.777878 -59.706413
v -3.063848 -174.207520 -59.133171
v -3.767489 -174.287888 -58.809387
v 47.732738 -132.720474 -55.741928
v 47.746490 -131.819626 -55.152988
v 46.792599 -131.311951 -54.653877
v 46.791840 -132.300034 -55.058617
v 34.345871 -117.624596 -51.063503
v 34.670071 -118.607681 -51.563366
v 35.676563 -118.753250 -52.051277
v 35.634155 -117.844261 -51.652126
v 35.201962 -129.024445 -53.518871
v 36.437828 -129.543625 -54.015228
v 37.948936 -129.247437 -53.457108
v 36.883369 -128.781296 -53.894466
v 86.007202 -56.014378 -53.668785
v 87.137009 -56.201782 -53.851067
v 87.066727 -54.909180 -54.010921
v 85.991402 -54.686138 -53.738438
v 92.596046 -55.949875 -53.448776
v 93.412148 -55.983894 -53.299831
v 93.389992 -54.742718 -53.404705
v 92.566994 -54.697784 -53.485226
v 92.462349 -50.345638 -53.433372
v 93.313896 -50.434143 -53.367970
v 93.271942 -49.013630 -53.288364
v 92.427986 -48.883575 -53.396511
v 99.237709 -54.747341 -53.470795
v 99.282997 -55.717319 -53.423691
v 100.193275 -55.777332 -53.366505
v 100.186844 -54.887344 -53.424698
v 106.965881 -55.372459 -52.050064
v 106.904175 -56.177650 -51.797523
v 107.754539 -56.149487 -50.968113
v 107.800453 -55.340981 -51.227409
v 106.215569 -49.204258 -52.268787
v 106.252861 -49.995590 -52.137764
v 107.229057 -50.043236 -51.842926
v 107.180641 -49.289608 -52.032257
v 98.681122 -42.898960 -53.357716
v 98.816109 -43.892681 -53.314079
v 99.585320 -44.359280 -53.375896
v 99.580780 -43.075058 -53.440720
v 106.620430 -45.023514 -51.849220
v 106.528503 -44.124222 -52.000969
v 105.710724 -43.334305 -52.624550
v 105.641945 -44.674519 -52.616806
v 105.304428 -38.631271 -52.797737
v 106.253242 -38.810444 -52.714859
v 106.178780 -37.448982 -52.713013
v 105.272591 -37.359852 -52.699471
v 119.659874 -55.556137 -51.811886
v 119.839401 -56.317856 -51.549156
v 120.302620 -56.452442 -52.544277
v 120.132736 -55.688053 -52.794197
v 118.873878 -49.508919 -53.118923
v 118.732315 -50.296593 -53.236942
v 119.740486 -50.395809 -53.597286
v 119.902000 -49.640430 -53.399055
v 124.547371 -56.150711 -58.658039
v 124.747482 -56.946384 -58.386909
v 125.727158 -56.841957 -58.808960
v 125.521904 -56.112396 -59.106060
v 132.480484 -57.228001 -61.944241
v 131.817108 -57.834641 -62.141949
v 132.162399 -58.608246 -62.393936
v 133.259720 -57.822456 -61.880142
v 132.279251 -50.201561 -62.227516
v 132.300049 -51.040878 -62.193691
v 133.216858 -51.224819 -62.826889
v 133.102371 -50.407619 -62.985855
v 126.618256 -44.589870 -55.978291
v 126.139153 -45.041386 -56.560841
v 126.846992 -45.044945 -57.367764
v 127.309601 -44.535450 -56.860668
v 129.016235 -45.093891 -65.440521
v 129.756104 -45.062527 -65.680695
v 130.203079 -43.983746 -66.060173
v 129.360123 -43.908165 -65.751793
v 132.405304 -37.904537 -61.901329
v 131.998901 -38.451496 -62.321804
v 132.521393 -38.079479 -63.373352
v 132.949493 -37.553040 -62.948936
v 113.536743 -33.743973 -52.713863
v 113.588799 -33.403526 -52.949135
v 113.009789 -32.707325 -53.769291
v 112.602188 -33.722633 -53.403782
v 119.458069 -32.043770 -53.165760
v 119.611839 -32.888916 -52.723988
v 120.645508 -33.240627 -53.044086
v 120.508484 -32.452896 -53.436996
v 118.948357 -26.944412 -54.437584
v 119.113304 -26.093821 -55.143356
v 118.142769 -26.309017 -55.152210
v 118.266289 -27.323208 -53.996773
v 127.764336 -32.529987 -54.155575
v 127.544472 -33.278233 -54.350658
v 128.792984 -33.497677 -53.968590
v 128.884872 -32.504627 -54.001480
v 135.277695 -33.381207 -58.797798
v 134.985855 -34.059498 -59.072681
v 135.937271 -34.213127 -59.654926
v 136.252686 -33.561398 -59.335430
v 137.073959 -27.569239 -56.571552
v 136.815002 -28.350302 -57.083553
v 138.032715 -28.456137 -57.349625
v 138.316833 -27.576406 -56.956066
v 121.307358 -18.518106 -55.133396
v 121.375435 -17.943216 -54.342171
v 120.428185 -18.290876 -53.840584
v 120.687462 -19.372849 -55.025375
v 138.377151 -20.881699 -52.483318
v 139.329391 -20.839745 -53.017681
v 139.144882 -19.842279 -53.520939
v 138.223022 -19.916046 -53.094036
v -142.109650 84.872177 -65.605072
v -142.072906 83.780396 -65.852379
v -141.194641 83.478600 -64.962463
v -141.194046 84.500107 -64.650116
v -134.204269 82.951004 -59.485329
v -134.200394 82.072937 -59.431858
v -133.035934 81.973145 -58.957050
v -133.031982 82.883064 -59.022854
v -135.328506 89.879280 -57.418674
v -135.504486 88.925949 -57.077892
v -134.169800 88.867554 -56.722038
v -134.087433 89.850861 -56.920017
v -125.452423 82.533073 -54.652908
v -125.402176 81.634811 -54.754200
v -124.192482 81.631622 -54.632885
v -124.241158 82.524605 -54.529472
v -116.230766 82.591805 -54.427502
v -116.157898 81.704826 -54.362389
v -115.115364 81.728561 -54.762535
v -115.179482 82.607727 -54.757030
v -116.498962 89.636292 -54.405205
v -116.473152 88.729538 -54.446323
v -115.394478 88.722473 -54.551571
v -115.416656 89.628456 -54.445347
v -125.124374 96.984756 -57.911907
v -125.102379 95.971512 -57.907986
v -123.913651 95.942528 -58.100361
v -123.971931 96.953133 -57.782066
v -116.616173 96.733307 -56.710823
v -116.582291 95.790825 -56.490334
v -115.530640 95.793015 -56.320530
v -115.553558 96.720711 -56.585476
v -116.858543 104.400482 -56.027901
v -116.846802 103.407852 -55.699360
v -115.786713 103.368965 -55.668823
v -115.812302 104.394104 -55.771271
v -108.284607 82.785614 -56.580956
v -108.254318 81.936546 -56.603161
v -107.337845 81.932037 -56.611301
v -107.364037 82.778915 -56.565178
v -101.395615 82.776199 -56.301460
v -101.391418 81.949341 -56.236626
v -100.572487 81.949974 -56.176914
v -100.586525 82.773560 -56.143730
v -101.575249 89.504082 -55.911995
v -101.546745 88.640427 -55.957645
v -100.717972 88.639069 -55.854065
v -100.742340 89.502747 -55.799728
v -94.963547 82.755669 -55.998447
v -94.946037 81.938004 -56.048424
v -94.163017 81.931770 -56.064598
v -94.185837 82.754692 -56.118500
v -88.788712 82.745422 -55.967720
v -88.773727 81.926208 -55.906418
v -88.012230 81.924889 -55.946644
v -88.024796 82.745056 -55.965260
v -88.893837 89.413521 -56.065048
v -88.880325 88.567085 -55.987965
v -88.118011 88.562325 -55.975597
v -88.131668 89.409470 -56.020679
v -95.154663 96.471756 -56.351913
v -95.154922 95.580826 -56.186855
v -94.370354 95.572411 -56.096889
v -94.367393 96.461182 -56.265709
v -89.002625 96.408897 -55.788563
v -88.994278 95.524384 -55.930859
v -88.230827 95.522514 -56.000435
v -88.243416 96.403145 -55.833050
v -89.078300 103.920555 -55.732304
v -89.077736 102.913040 -55.695942
v -88.316238 102.904381 -55.656448
v -88.316315 103.911499 -55.718884
v -108.729637 113.185104 -55.378181
v -108.709671 112.001518 -55.491093
v -107.786766 112.013611 -55.707310
v -107.797623 113.177849 -55.545738
v -101.698410 113.091393 -55.803951
v -101.717125 111.921234 -55.803905
v -100.889175 111.900246 -55.698696
v -100.882301 113.064758 -55.588825
v -101.662590 122.857780 -55.441124
v -101.669228 121.560677 -55.299522
v -100.817863 121.554420 -55.226566
v -100.791512 122.854866 -55.424526
v -95.159836 112.990791 -55.384872
v -95.175293 111.814697 -55.492241
v -94.385178 111.808273 -55.553555
v -94.373077 112.984947 -55.518288
v -89.036240 112.918938 -55.264301
v -89.042534 111.750519 -55.396439
v -88.278702 111.740158 -55.362831
v -88.255783 112.903625 -55.193497
v -88.923553 122.820663 -54.614799
v -88.935341 121.525925 -54.900406
v -88.180061 121.532631 -54.836269
v -88.173340 122.796196 -54.481697
v -94.936859 134.414505 -54.099892
v -95.012062 133.684555 -54.606831
v -94.215919 133.802826 -54.821182
v -94.163116 134.505493 -54.270409
v -88.757759 134.759079 -54.401031
v -88.768852 133.947159 -54.490852
v -88.020775 133.915192 -54.304356
v -87.986229 134.726349 -54.235737
v -86.906342 147.308914 -53.084885
v -86.755913 148.185654 -53.533215
v -87.716644 147.878174 -53.861412
v -87.879257 147.444626 -53.300663
v 1.560471 82.485275 -54.167202
v 1.561388 81.685074 -54.188927
v 2.856968 81.663742 -54.171505
v 2.856089 82.462082 -54.147156
v 6.741506 82.401405 -54.065166
v 6.742122 81.607353 -54.078865
v 8.036864 81.590408 -54.045395
v 8.036433 82.383286 -54.041252
v 6.762586 88.844681 -54.031647
v 6.752498 88.028198 -53.985065
v 8.045115 87.997849 -53.933998
v 8.056501 88.808372 -54.006416
v 11.919038 82.334290 -53.927818
v 11.920004 81.545097 -53.943172
v 13.213243 81.532692 -53.893799
v 13.212058 82.320831 -53.876610
v 17.089712 82.289459 -53.758770
v 17.091478 81.503738 -53.764668
v 18.383791 81.498177 -53.725742
v 18.382444 82.282867 -53.748207
v 17.083084 88.662468 -53.802082
v 17.082102 87.862892 -53.638981
v 18.375883 87.829750 -53.724102
v 18.379156 88.640556 -53.813969
v 11.999917 95.355507 -53.726650
v 11.990679 94.528816 -53.608086
v 13.243433 94.540550 -53.272949
v 13.276198 95.345909 -53.565392
v 17.109539 95.262177 -53.552063
v 17.108223 94.431183 -53.460297
v 18.378706 94.411079 -53.606888
v 18.379229 95.244331 -53.574181
v 17.200590 102.152573 -53.506596
v 17.179434 101.250771 -53.523003
v 18.419487 101.226761 -53.608200
v 18.433472 102.131889 -53.599735
v 22.256556 82.275818 -53.710701
v 22.257902 81.487122 -53.632835
v 23.554537 81.496155 -53.627354
v 23.552067 82.284019 -53.744617
v 27.441698 82.331566 -53.730999
v 27.445921 81.530701 -53.695103
v 28.745014 81.563713 -53.631878
v 28.741272 82.355942 -53.741055
v 27.397173 88.733047 -53.320984
v 27.410370 87.926857 -53.390430
v 28.694464 87.987587 -53.658497
v 28.687891 88.793602 -53.490726
v 32.630093 82.429039 -53.377735
v 32.635735 81.630180 -53.377220
v 33.923332 81.653221 -53.160759
v 33.919621 82.455032 -53.178379
v 37.829628 82.537903 -53.329941
v 37.830853 81.735764 -53.399647
v 39.134083 81.762512 -53.509659
v 39.129211 82.575264 -53.520363
v 37.775814 89.082497 -52.864094
v 37.786060 88.244949 -52.882977
v 39.084026 88.278976 -52.647316
v 39.076145 89.136986 -52.633118
v 32.471508 95.615303 -53.195583
v 32.492481 94.764175 -53.277462
v 33.794739 94.828140 -53.186340
v 33.776592 95.686569 -53.199707
v 37.714596 95.894440 -53.112137
v 37.726353 95.031456 -53.230175
v 39.041485 95.098877 -53.237617
v 39.033272 95.967522 -53.163738
v 37.562580 103.107384 -53.249187
v 37.592266 102.159935 -53.351471
v 38.930565 102.272247 -53.400623
v 38.902763 103.218262 -53.203133
v 21.988056 109.967293 -52.948944
v 22.019156 108.897583 -53.173962
v 23.173603 108.933258 -53.278164
v 23.153460 109.989510 -52.969112
v 26.698605 110.270027 -53.504978
v 26.791361 109.177368 -53.606773
v 27.991407 109.279404 -53.242695
v 27.909666 110.361938 -53.294746
v 25.683838 120.157593 -52.410732
v 25.765701 118.969757 -52.388840
v 26.906612 118.892540 -52.277935
v 26.749470 120.088295 -52.329750
v 31.688011 110.739525 -52.902401
v 31.775778 109.659630 -52.853897
v 33.107300 109.807770 -53.126312
v 33.032742 110.904663 -53.086784
v 37.203121 111.364326 -52.463097
v 37.264755 110.317947 -52.798195
v 38.653240 110.495560 -52.735016
v 38.618130 111.566139 -52.537785
v 37.270203 120.449188 -52.535629
v 37.216469 119.309715 -52.501842
v 38.351543 119.409561 -52.428188
v 38.381481 120.566345 -52.387085
v 28.814882 132.558975 -48.638412
v 29.131580 132.498611 -49.333492
v 29.217564 132.783356 -49.432148
v 28.780886 133.006134 -48.912022
v 40.752800 120.774162 -52.263470
v 40.770626 122.059723 -52.268154
v 39.595840 122.072472 -52.395451
v 39.596878 120.719292 -52.349911
v 43.035564 82.657555 -53.211094
v 43.034927 81.842163 -53.172230
v 44.344116 81.851425 -53.154549
v 44.349972 82.664528 -53.306675
v 48.244083 82.731094 -52.721237
v 48.244183 81.911858 -52.712543
v 49.554543 81.929527 -52.718685
v 49.553425 82.751259 -52.696884
v 48.254593 89.393806 -52.978512
v 48.254337 88.545944 -52.941082
v 49.566196 88.573883 -53.059204
v 49.568111 89.423752 -52.978378
v 53.489700 82.804855 -52.801331
v 53.482239 81.979385 -52.852814
v 54.798573 81.987572 -52.946491
v 54.801979 82.819122 -52.950779
v 58.731487 82.877144 -52.480450
v 58.729527 82.056938 -52.605545
v 60.049026 82.070190 -52.555244
v 60.052391 82.893776 -52.461388
v 58.784828 89.609085 -52.544506
v 58.770145 88.756821 -52.420101
v 60.094364 88.771782 -52.414402
v 60.111572 89.621979 -52.511307
v 53.533287 96.531113 -52.565643
v 53.524593 95.634941 -52.464905
v 54.851784 95.664604 -52.461609
v 54.859550 96.565247 -52.524464
v 58.835392 96.673294 -52.223152
v 58.828880 95.761566 -52.241627
v 60.156002 95.800316 -52.316315
v 60.163422 96.703308 -52.241985
v 58.941971 104.227303 -52.501438
v 58.926960 103.222702 -52.469593
v 60.272366 103.267746 -52.441296
v 60.280140 104.273613 -52.359550
v 64.031914 82.942688 -52.426460
v 64.024666 82.113419 -52.419483
v 65.365700 82.129074 -52.453724
v 65.373062 82.958366 -52.407280
v 69.426895 82.990166 -52.274723
v 69.420815 82.173225 -52.486252
v 70.774956 82.183212 -52.401531
v 70.786621 83.012245 -52.280945
v 69.514252 89.760109 -51.697445
v 69.501091 88.889671 -51.759785
v 70.877045 88.904549 -51.804115
v 70.891685 89.768684 -51.819504
v 74.881226 83.053780 -52.269962
v 74.867851 82.223946 -52.383049
v 76.244064 82.237534 -52.311405
v 76.255234 83.067383 -52.213463
v 80.398727 83.110550 -52.024445
v 80.373833 82.273331 -51.986607
v 81.749237 82.301666 -51.758221
v 81.776627 83.129349 -51.820477
v 80.632385 89.878143 -52.339008
v 80.582863 89.009262 -52.157726
v 81.983246 89.022163 -51.941246
v 82.029945 89.889893 -52.024456
v 75.210869 96.924606 -51.810535
v 75.186340 96.024536 -51.993793
v 76.587006 96.032227 -51.884281
v 76.609573 96.929382 -51.696548
v 80.826195 96.967026 -51.496552
v 80.788727 96.054100 -51.407188
v 82.199532 96.084778 -51.452187
v 82.238625 96.989220 -51.480461
v 81.132988 104.613243 -51.707806
v 81.101646 103.600235 -51.939373
v 82.518379 103.623032 -51.816086
v 82.558258 104.633644 -51.576054
v 64.572472 113.372772 -51.968956
v 64.526772 112.199883 -51.888168
v 65.920998 112.244766 -51.873238
v 65.956139 113.414909 -51.808014
v 70.173630 113.512978 -51.787132
v 70.128967 112.344322 -51.906750
v 71.537941 112.373932 -51.911198
v 71.582344 113.545090 -51.836609
v 70.556404 123.297356 -51.818436
v 70.504112 122.015717 -51.975155
v 71.920158 122.071579 -51.797585
v 71.980072 123.370743 -51.814461
v 75.829605 113.633461 -51.988689
v 75.783630 112.450409 -51.871525
v 77.206764 112.481598 -51.843578
v 77.261215 113.664284 -51.994434
v 81.563232 113.771606 -51.723816
v 81.503929 112.573174 -51.676052
v 82.939659 112.618629 -51.526104
v 83.000214 113.816925 -51.555607
v 81.874191 122.568977 -51.696819
v 82.719269 122.625954 -51.749737
v 83.224983 123.955208 -51.503601
v 81.910873 123.842407 -51.526791
v 76.691147 135.440979 -50.825260
v 76.588501 134.567291 -50.848072
v 77.893044 134.752869 -50.916126
v 77.986885 135.625290 -50.888695
v 82.479660 136.196625 -51.110054
v 82.385490 135.370483 -51.201550
v 83.238472 135.449799 -51.136639
v 83.270996 136.260757 -50.997204
v 83.732735 152.204224 -49.526020
v 83.517769 151.102554 -48.917023
v 84.692276 151.067108 -48.841652
v 84.891739 152.082352 -49.484093
v -127.574051 -102.827705 -67.159027
v -128.376282 -103.029861 -67.599838
v -122.005669 -107.280167 -63.640888
v -121.937294 -106.575027 -63.100185
v -122.814987 -106.084419 -62.818218
v -122.557022 -106.942413 -63.593765
v -126.319191 -96.358833 -62.288170
v -125.811691 -94.862473 -61.755566
v -126.170654 -94.257294 -61.513191
v -126.911659 -95.442513 -61.827877
v -121.130653 -96.848053 -62.279022
v -121.233833 -97.921089 -62.717216
v -120.246597 -98.003387 -62.379875
v -120.050941 -96.861305 -62.323395
v -119.962479 -88.008675 -59.545940
v -120.092278 -88.993279 -60.082470
v -118.991051 -89.013000 -60.156940
v -118.852356 -88.019348 -59.644718
v -117.901558 -118.416954 -58.462669
v -117.096283 -118.375885 -58.169624
v -116.315483 -117.674004 -57.918781
v -117.669518 -117.591888 -58.490196
v -107.552422 -117.341568 -58.580597
v -107.681854 -118.295502 -58.405132
v -106.598923 -118.291145 -58.315350
v -106.486031 -117.335526 -58.481197
v -106.237724 -106.591057 -58.620033
v -106.395279 -107.896797 -58.712154
v -105.395821 -107.874054 -58.721916
v -105.252190 -106.563248 -58.559963
v -99.483376 -117.359489 -58.520359
v -99.559242 -118.324875 -58.693336
v -98.637306 -118.326637 -58.506294
v -98.558517 -117.356171 -58.396957
v -92.467690 -117.246902 -58.646484
v -92.486115 -118.050583 -58.540199
v -91.707092 -117.973190 -58.914204
v -91.707504 -117.157089 -59.060051
v -91.880798 -105.870766 -57.747162
v -91.950020 -107.200043 -57.903610
v -91.131561 -107.123840 -57.950069
v -91.061913 -105.798424 -57.788246
v -97.942398 -96.780792 -57.801559
v -98.032509 -97.939697 -57.846790
v -97.166733 -97.894547 -57.753075
v -97.083878 -96.738174 -57.757225
v -91.351463 -96.372017 -58.067600
v -91.407013 -97.504189 -57.938553
v -90.608948 -97.447708 -58.038086
v -90.554237 -96.316765 -58.208691
v -90.810760 -87.785271 -58.184006
v -90.869186 -88.806229 -58.218155
v -90.075256 -88.764206 -58.170353
v -90.019875 -87.745461 -58.146244
v -110.487518 -80.701752 -60.536217
v -110.595001 -81.683945 -60.529312
v -109.567886 -81.719658 -60.459217
v -109.495430 -80.749008 -60.322121
v -103.463554 -80.828056 -58.598583
v -103.545654 -81.736717 -58.631512
v -102.679489 -81.731842 -58.586376
v -102.599762 -80.821800 -58.552299
v -102.840462 -73.828522 -58.662971
v -102.913773 -74.686165 -58.583115
v -102.095543 -74.663818 -58.295238
v -102.014931 -73.808083 -58.413239
v -96.727852 -80.696373 -58.035854
v -96.793045 -81.596107 -58.067173
v -95.988976 -81.574554 -57.875767
v -95.933907 -80.671410 -57.772854
v -90.342949 -80.456718 -57.812328
v -90.401123 -81.341537 -57.823055
v -89.622093 -81.309814 -57.744427
v -89.562317 -80.424835 -57.774925
v -89.902725 -73.591377 -57.471687
v -89.944298 -74.421692 -57.684860
v -89.172150 -74.396957 -57.605858
v -89.123489 -73.557358 -57.497810
v -95.761185 -67.154129 -57.618916
v -95.817406 -67.972404 -57.623989
v -95.017563 -67.958786 -57.606308
v -94.963455 -67.141052 -57.602844
v -89.485893 -67.006081 -57.479156
v -89.536171 -67.822800 -57.540348
v -88.767120 -67.798691 -57.622612
v -88.721764 -66.982903 -57.609962
v -89.127922 -60.610706 -57.774151
v -89.171005 -61.393852 -57.714386
v -88.405327 -61.374592 -57.674255
v -88.364517 -60.593025 -57.736347
v -130.484940 -50.885574 -77.516258
v -130.274658 -51.724449 -77.942711
v -129.221695 -52.052425 -77.603279
v -129.491302 -51.278221 -77.068741
v -124.079506 -53.127468 -73.421280
v -124.295540 -53.858116 -73.241264
v -123.553986 -54.026440 -72.670380
v -123.256042 -53.321178 -72.971680
v -121.855415 -49.758919 -72.354004
v -123.432655 -49.189606 -73.290779
v -123.473969 -47.759090 -72.298752
v -122.254349 -49.418739 -71.198143
v -118.320747 -54.332859 -68.362823
v -117.470879 -54.230759 -67.844444
v -116.808113 -54.094582 -67.476189
v -117.361702 -53.588341 -68.432159
v -114.029785 -48.265678 -63.040737
v -114.684425 -48.149418 -63.994560
v -113.867447 -48.937271 -63.910301
v -113.798859 -48.875431 -62.282722
v -121.772224 -42.075356 -64.518822
v -121.856697 -43.321049 -64.709106
v -121.084785 -43.161049 -63.587685
v -121.217690 -42.186935 -63.379940
v -115.216370 -42.363647 -59.214149
v -115.309883 -43.266895 -59.023315
v -114.216911 -43.238857 -58.990894
v -114.123276 -42.386909 -59.261459
v -113.499527 -39.334122 -59.059166
v -113.822166 -39.902241 -58.777336
v -113.582451 -39.790222 -58.998650
v -113.107925 -39.526978 -59.347660
v -106.311546 -54.654354 -59.230747
v -107.258179 -54.539753 -59.676502
v -107.331039 -55.856178 -59.817410
v -106.395912 -55.838074 -59.257118
v -101.343468 -54.706520 -58.867664
v -101.404289 -55.464409 -58.813770
v -100.579407 -55.479187 -58.829327
v -100.522324 -54.725014 -58.904655
v -101.200966 -48.682121 -58.311138
v -101.228905 -49.440617 -58.331539
v -100.425987 -49.439548 -58.168442
v -100.408325 -48.679508 -58.114872
v -95.055893 -54.658554 -57.902863
v -95.091835 -55.408890 -57.813778
v -94.325836 -55.387928 -57.623779
v -94.299423 -54.644936 -57.752773
v -88.889854 -54.229366 -57.561024
v -88.923569 -55.217316 -57.456024
v -88.170639 -55.228168 -57.542427
v -88.133728 -54.240261 -57.673977
v -87.966492 -50.299019 -57.714378
v -87.989914 -49.363087 -57.795216
v -88.660553 -48.891670 -57.820259
v -88.746559 -50.179790 -57.805222
v -94.674614 -44.229477 -58.155190
v -93.888275 -44.265465 -58.224121
v -93.858505 -42.892487 -58.073978
v -94.610725 -42.821690 -58.069416
v -88.516624 -44.226116 -57.515724
v -87.661743 -44.348026 -57.675606
v -87.498077 -43.011143 -57.949791
v -88.453903 -42.842087 -57.808975
v -88.039688 -36.840302 -57.975536
v -88.011177 -37.860714 -58.084644
v -86.883797 -38.478001 -58.010273
v -86.631844 -37.209938 -57.930809
v -106.787109 -32.198063 -57.668018
v -106.118340 -32.195129 -57.724247
v -105.744904 -31.273706 -57.510319
v -106.785439 -31.492086 -57.440865
v -99.606316 -33.181904 -57.578602
v -99.553642 -32.404320 -57.868717
v -100.273399 -32.384750 -57.997967
v -100.398453 -33.166382 -57.771717
v -99.725052 -27.252905 -57.955833
v -99.678734 -26.370165 -57.893639
v -100.599632 -25.798140 -57.840900
v -100.647842 -27.074472 -58.243324
v -94.616104 -31.182512 -57.886673
v -94.752586 -32.156250 -57.801327
v -93.985039 -32.431942 -57.653152
v -93.770164 -31.133141 -57.798794
v -88.635178 -32.613667 -57.715092
v -87.657562 -32.661751 -57.747776
v -87.396202 -31.481916 -57.760147
v -88.464905 -31.237383 -57.633663
v -86.947044 -25.540216 -57.577587
v -87.869202 -25.528446 -57.627621
v -87.835808 -26.929600 -57.842724
v -86.691978 -26.723427 -57.686619
v -93.645782 -21.525665 -57.359951
v -93.611565 -20.588198 -57.505138
v -94.379868 -20.110601 -57.446075
v -94.308647 -21.291910 -57.268467
v -88.035103 -19.581392 -57.381470
v -88.300316 -20.678274 -57.807354
v -87.230225 -21.060343 -57.704540
v -86.824776 -19.929096 -57.542423
v -87.085228 -15.892362 -57.841331
v -87.025375 -15.125299 -57.843246
v -87.883247 -14.595230 -57.831108
v -87.995529 -15.826531 -57.735989
v 1.209461 -104.810287 -46.225052
v 1.168181 -105.798920 -45.319443
v 2.111910 -105.854073 -45.298737
v 2.129614 -104.839073 -46.180824
v 8.537599 -105.086830 -45.767624
v 8.687318 -106.226044 -44.990776
v 9.633539 -106.297089 -44.952652
v 9.453843 -105.142159 -45.722607
v 7.773104 -98.824249 -54.201576
v 7.802746 -99.339760 -53.014328
v 8.591249 -99.318352 -52.921345
v 8.577521 -98.795166 -54.101353
v 15.763880 -105.428123 -45.460964
v 15.991359 -106.400063 -44.737160
v 16.944349 -106.520721 -44.631893
v 16.626547 -105.449661 -45.379059
v 22.878828 -105.113571 -45.241867
v 23.325745 -106.135239 -44.694607
v 24.628889 -106.193047 -44.656780
v 24.076128 -105.098412 -45.150452
v 19.577272 -99.328217 -51.946896
v 20.397722 -99.283783 -51.795139
v 20.790962 -98.220551 -52.276394
v 19.406086 -98.319321 -52.609306
v 12.864018 -90.861465 -55.528408
v 12.950384 -91.822861 -55.388603
v 14.339957 -91.837715 -55.416149
v 14.241415 -90.875290 -55.617546
v 18.318104 -90.903091 -55.381065
v 18.419186 -91.866508 -55.444416
v 19.760340 -91.875069 -55.474655
v 19.661909 -90.913979 -55.448666
v 17.773802 -83.671806 -55.042099
v 17.822824 -84.527008 -55.147148
v 19.162304 -84.549507 -55.143726
v 19.112617 -83.702248 -54.958118
v 26.642630 -106.702568 -49.942760
v 26.354406 -107.914536 -49.904087
v 26.010023 -108.181587 -50.786346
v 26.301899 -106.993011 -50.793930
v 30.303949 -108.316238 -54.950104
v 30.591114 -109.585373 -54.806877
v 31.929562 -109.590164 -54.049644
v 31.708876 -108.339005 -54.313652
v 29.573357 -98.867714 -54.070431
v 29.648273 -99.968590 -54.295380
v 30.936115 -100.080650 -54.193653
v 30.842197 -98.986351 -54.120640
v 35.396702 -108.606140 -54.647717
v 35.561146 -109.830780 -54.525967
v 36.758011 -109.901619 -54.718559
v 36.603077 -108.678474 -54.851532
v 40.321281 -108.923386 -54.768524
v 40.473042 -110.177658 -54.737423
v 41.724510 -110.289467 -54.702351
v 41.575241 -109.037949 -54.718895
v 39.591515 -99.688744 -54.312988
v 39.665211 -100.783485 -54.440166
v 40.905079 -100.895973 -54.289200
v 40.833290 -99.798996 -54.255550
v 33.994778 -91.497368 -55.099491
v 34.064857 -92.446609 -55.044361
v 35.341312 -92.522346 -54.978523
v 35.274937 -91.581238 -55.109089
v 39.089199 -91.831863 -54.878269
v 39.152260 -92.776459 -54.998978
v 40.424744 -92.865219 -54.927807
v 40.352562 -91.925430 -54.732941
v 38.681488 -84.546463 -54.466728
v 38.724983 -85.424110 -54.495438
v 40.018242 -85.502007 -54.469524
v 39.976353 -84.620735 -54.464802
v 22.823393 -77.409607 -55.488918
v 22.852993 -78.196136 -55.417683
v 24.168024 -78.233376 -55.341694
v 24.130056 -77.456985 -55.239426
v 28.059681 -77.590782 -55.206425
v 28.086586 -78.369759 -55.119766
v 29.391331 -78.421280 -55.133060
v 29.366688 -77.638374 -55.219959
v 27.865808 -71.439400 -54.754253
v 27.887838 -72.204979 -54.724033
v 29.189713 -72.239273 -54.791840
v 29.167313 -71.475082 -54.864254
v 33.265453 -77.793396 -54.975590
v 33.299404 -78.581520 -55.064720
v 34.574963 -78.641731 -54.772655
v 34.554493 -77.848701 -54.807678
v 38.448948 -78.011131 -54.622524
v 38.470818 -78.798203 -54.453854
v 39.773872 -78.861961 -54.507633
v 39.747837 -78.066345 -54.615063
v 38.267136 -71.744827 -54.810284
v 38.289974 -72.521210 -54.868088
v 39.586918 -72.566391 -54.718990
v 39.567749 -71.789177 -54.754524
v 32.939575 -65.506721 -55.006386
v 32.957954 -66.279800 -55.021751
v 34.250462 -66.310005 -54.864674
v 34.229713 -65.545326 -54.909901
v 38.133553 -65.639984 -54.792622
v 38.147285 -66.401680 -54.758606
v 39.451294 -66.435776 -54.787518
v 39.435539 -65.669907 -54.761162
v 38.028076 -59.302814 -55.036102
v 38.045433 -60.266632 -54.875134
v 39.335613 -60.310829 -54.743462
v 39.339428 -59.342388 -54.908054
v 45.315983 -109.466782 -54.665367
v 45.676369 -110.893509 -54.698196
v 46.705990 -110.828575 -54.670071
v 46.470020 -109.611687 -54.597637
v 49.787560 -110.061455 -54.544334
v 49.923214 -111.395615 -54.515392
v 51.007328 -111.508842 -54.448463
v 50.891277 -110.170525 -54.537926
v 49.372158 -100.665977 -54.658791
v 49.403049 -101.760979 -54.614536
v 50.599648 -101.904274 -54.728611
v 50.582550 -100.801903 -54.768738
v 54.222958 -110.403130 -54.401676
v 54.271576 -111.679932 -54.327175
v 55.371445 -111.729691 -54.364204
v 55.351261 -110.478600 -54.342899
v 58.835979 -110.774879 -54.446079
v 58.796810 -111.951065 -54.608551
v 59.967670 -112.065834 -54.713451
v 60.023251 -110.914742 -54.468086
v 59.170319 -101.849258 -54.492123
v 59.147312 -102.900200 -54.135998
v 60.390926 -103.062057 -54.157417
v 60.421009 -102.003273 -54.461319
v 54.205173 -93.102448 -54.897175
v 54.209827 -94.084404 -55.098316
v 55.494373 -94.247437 -54.914864
v 55.493156 -93.251945 -54.763275
v 59.184994 -93.744202 -53.521103
v 59.236481 -94.714233 -53.965919
v 60.520363 -94.842445 -53.897049
v 60.511024 -93.828705 -53.729530
v 59.229507 -85.937546 -53.592049
v 59.246960 -86.851242 -53.700657
v 60.522823 -86.942223 -53.917046
v 60.529766 -86.011292 -53.807770
v 63.667995 -111.492508 -54.370506
v 63.558456 -112.642876 -54.458202
v 64.763939 -112.945435 -54.052059
v 64.933113 -111.779205 -54.296112
v 68.910767 -112.750580 -54.010189
v 68.760735 -113.998840 -53.747498
v 70.128265 -114.308823 -53.595592
v 70.282471 -113.041794 -53.837261
v 69.625923 -103.251877 -54.151501
v 69.561020 -104.391563 -54.128780
v 70.933075 -104.592926 -54.242016
v 70.999977 -103.438896 -54.215179
v 74.360878 -113.852135 -54.515186
v 74.124458 -115.153458 -54.692680
v 75.356911 -115.514595 -54.794434
v 75.763382 -114.049812 -54.826550
v 81.345573 -118.001778 -55.048779
v 81.479927 -117.094818 -54.894859
v 80.217598 -116.862694 -54.950554
v 80.178719 -117.891487 -55.117916
v 80.862518 -104.654480 -53.376030
v 80.801376 -105.864960 -53.606777
v 82.241623 -106.013382 -53.739174
v 82.302849 -104.795074 -53.560966
v 75.411865 -95.161919 -53.710003
v 75.388992 -96.236259 -53.699089
v 76.792793 -96.358597 -53.583508
v 76.811852 -95.277977 -53.527893
v 81.084221 -95.621979 -53.624596
v 81.065193 -96.698006 -53.861938
v 82.500626 -96.828850 -53.760799
v 82.514412 -95.735382 -53.688946
v 81.148712 -87.278397 -53.521732
v 81.154251 -88.266319 -53.404690
v 82.572693 -88.363380 -53.651806
v 82.569115 -87.366486 -53.747639
v 64.445557 -79.314941 -53.680428
v 64.462410 -80.165405 -53.658352
v 65.790627 -80.220261 -53.953625
v 65.783821 -79.374504 -53.876137
v 69.891495 -79.564400 -53.894943
v 69.906372 -80.422714 -53.934986
v 71.276634 -80.487175 -53.751575
v 71.266182 -79.627792 -53.801796
v 69.774857 -72.872391 -53.675369
v 69.793907 -73.687401 -53.521034
v 71.165840 -73.745392 -53.623753
v 71.146042 -72.921524 -53.696228
v 75.420609 -79.814270 -53.675705
v 75.434471 -80.676888 -53.746796
v 76.832993 -80.744484 -53.619556
v 76.814293 -79.882301 -53.512833
v 81.049492 -80.071571 -53.494732
v 81.065308 -80.942741 -53.582436
v 82.495811 -81.014015 -53.534615
v 82.477196 -80.141022 -53.484257
v 80.900642 -73.278267 -53.423046
v 80.925102 -74.116821 -53.366756
v 82.348007 -74.169029 -53.525753
v 82.323532 -73.329781 -53.563557
v 75.144852 -66.582176 -53.817463
v 75.161842 -67.389496 -53.782257
v 76.547646 -67.425713 -53.588169
v 76.533638 -66.622200 -53.656540
v 80.746033 -66.747513 -53.315987
v 80.765205 -67.555580 -53.290783
v 82.186958 -67.606590 -53.378269
v 82.166862 -66.797920 -53.411640
v 80.604820 -60.396282 -53.494629
v 80.618874 -61.175762 -53.543015
v 82.034576 -61.213249 -53.522400
v 82.017380 -60.445400 -53.365707
v 43.141541 -53.907745 -54.135555
v 43.169792 -55.328403 -54.453373
v 44.471504 -55.360023 -54.339966
v 44.467819 -53.947182 -54.113583
v 48.347530 -53.886009 -54.254211
v 48.280045 -55.151787 -54.233513
v 49.645294 -55.319027 -54.343319
v 49.649094 -53.945629 -54.352772
v 48.318665 -48.200672 -54.469040
v 48.328365 -49.621689 -54.219360
v 49.631607 -49.640259 -54.345600
v 49.624729 -48.214855 -54.535061
v 53.578442 -54.020393 -54.380192
v 53.575626 -55.456417 -54.215336
v 54.887676 -55.483353 -54.152172
v 54.894684 -54.066124 -54.219997
v 58.624992 -53.772369 -54.064518
v 58.772377 -54.787380 -54.267448
v 59.857742 -55.220940 -54.163773
v 60.009933 -53.996342 -54.116070
v 58.756695 -48.271423 -53.944954
v 58.758663 -49.703377 -53.982700
v 60.063026 -49.714046 -54.257565
v 60.064293 -48.280758 -54.106541
v 53.506218 -42.527493 -54.294682
v 53.504974 -43.948792 -54.145100
v 54.808929 -43.956631 -54.091881
v 54.814877 -42.537739 -54.272621
v 58.727169 -42.551018 -53.946281
v 58.733982 -43.980068 -53.993202
v 60.046104 -43.991821 -53.886173
v 60.039982 -42.559513 -53.884876
v 58.717728 -36.858192 -54.112610
v 58.701920 -38.263321 -53.799988
v 60.022224 -38.272224 -53.789326
v 60.028229 -36.866394 -54.066410
v 63.915710 -55.260098 -54.355373
v 64.786270 -55.412308 -54.334835
v 65.392113 -54.209106 -54.170937
v 64.057198 -54.015503 -54.286217
v 70.994621 -55.835129 -53.482311
v 70.891922 -54.954845 -53.500717
v 69.578468 -54.268166 -53.680695
v 69.422363 -55.776024 -53.637344
v 69.445908 -48.292450 -53.754116
v 69.481461 -49.112633 -53.938679
v 70.733223 -49.659904 -53.698429
v 70.752022 -48.367138 -53.544945
v 74.828651 -53.942932 -53.296349
v 74.920303 -55.033779 -53.482677
v 75.952950 -55.395420 -53.644070
v 76.207130 -54.279072 -53.419674
v 81.777695 -56.161808 -53.513290
v 81.902000 -55.199455 -53.510223
v 80.783249 -54.545132 -53.431709
v 80.486900 -55.822922 -53.539886
v 80.405472 -48.539108 -53.570541
v 80.431084 -49.993275 -53.529381
v 81.891487 -49.918869 -53.523865
v 81.742661 -48.554916 -53.560230
v 74.790230 -42.678738 -53.188358
v 74.806183 -44.120651 -53.349300
v 76.180779 -44.134022 -53.455898
v 76.166611 -42.693310 -53.391788
v 80.329376 -42.747997 -53.343487
v 80.349205 -44.188271 -53.489693
v 81.754242 -44.211075 -53.460831
v 81.730385 -42.766968 -53.527145
v 80.264244 -36.998142 -53.399780
v 80.276855 -38.432373 -53.367767
v 81.678871 -38.445835 -53.381931
v 81.664032 -37.010674 -53.402954
v 63.954037 -31.235781 -53.592995
v 63.960018 -32.647881 -53.515434
v 65.293793 -32.649460 -53.639835
v 65.284492 -31.237841 -53.603764
v 69.303864 -31.258667 -53.409424
v 69.309242 -32.664600 -53.546692
v 70.654846 -32.671555 -53.560356
v 70.655029 -31.271627 -53.299278
v 69.297058 -25.625914 -53.630920
v 69.291397 -27.020304 -53.369473
v 70.640808 -27.031477 -53.370178
v 70.636147 -25.629704 -53.474834
v 74.710274 -31.287094 -53.413273
v 74.716919 -32.700294 -53.504986
v 76.085464 -32.709385 -53.515034
v 76.076012 -31.292749 -53.537739
v 80.219711 -31.315973 -53.450176
v 80.230751 -32.733955 -53.436928
v 81.624809 -32.744244 -53.488525
v 81.614151 -31.325804 -53.442055
v 80.177017 -25.675814 -53.067581
v 80.188629 -27.087900 -52.916809
v 81.580864 -27.094866 -52.998665
v 81.569366 -25.684305 -53.115070
v 74.668480 -20.021286 -53.530140
v 74.670898 -21.426271 -53.461231
v 76.025513 -21.427092 -53.291924
v 76.027695 -20.023731 -53.413788
v 81.805237 -20.133076 -53.031235
v 80.897148 -20.064049 -53.200859
v 80.216087 -21.343241 -53.123894
v 81.575409 -21.491978 -53.091015
v 80.099335 -14.416545 -52.794159
v 80.113762 -15.825291 -53.014046
v 81.429184 -15.807216 -52.999393
v 81.478630 -14.429737 -52.780910
v -138.083023 -2.270122 -72.159599
v -137.680954 -1.429159 -72.244705
v -138.557983 -1.017978 -73.096992
v -139.017395 -1.914168 -73.018867
v -136.241913 5.069799 -74.406868
v -136.472275 4.208113 -74.092300
v -135.881226 3.496212 -73.238052
v -134.008606 14.090050 -76.689178
v -133.671204 12.798239 -76.259453
v -132.686249 12.877263 -75.814384
v -139.234360 -6.977482 -70.415283
v -139.443146 -6.516537 -71.036011
v -140.254044 -6.793919 -71.378387
v -140.286545 -7.062199 -70.097939
v -131.369263 -7.095841 -65.275215
v -131.858871 -7.809348 -64.611572
v -130.755905 -7.945866 -64.009544
v -130.295822 -7.257378 -64.708633
v -128.433685 -1.346798 -69.026199
v -128.770355 -2.094154 -68.709579
v -127.704597 -2.203464 -68.465729
v -127.111725 -1.395287 -68.741936
v -122.944687 -7.611581 -61.371765
v -123.038475 -8.419891 -61.194572
v -121.969177 -8.511263 -61.096191
v -121.952171 -7.672095 -61.070683
v -114.552834 -8.423719 -61.725216
v -114.615082 -9.229695 -61.301056
v -113.785645 -9.181694 -60.510193
v -113.652863 -8.448488 -60.926048
v -115.501312 -3.606101 -59.516399
v -114.447685 -3.723121 -59.580090
v -114.490776 -2.749420 -59.298267
v -115.342773 -2.451098 -59.736794
v -113.004021 1.930081 -59.452377
v -112.815292 2.613218 -59.500740
v -113.551521 3.638536 -59.063259
v -113.685364 3.084872 -59.161671
v -115.648827 9.430614 -59.496624
v -114.487480 8.975808 -59.843418
v -115.023239 8.338260 -59.047371
v -115.538788 8.969114 -58.878231
v -107.765709 -9.962506 -58.092926
v -106.861633 -10.030635 -58.300407
v -106.985939 -8.713047 -58.488297
v -108.018883 -8.525001 -58.323647
v -101.084503 -10.079782 -57.845482
v -100.275360 -10.093684 -57.752701
v -100.348541 -8.715620 -57.748058
v -101.159630 -8.662848 -57.861881
v -101.530289 -4.075994 -57.607452
v -100.612907 -4.256616 -57.525082
v -100.634262 -2.947958 -57.477993
v -101.516052 -2.804539 -57.519859
v -94.717529 -10.050653 -57.906860
v -93.865730 -10.194417 -57.680252
v -93.785423 -8.947205 -58.081436
v -94.676125 -8.724419 -58.057930
v -88.516182 -10.054398 -57.478802
v -87.772461 -10.048367 -57.503128
v -87.789146 -8.679105 -57.407673
v -88.545029 -8.666439 -57.519485
v -88.667953 -4.446964 -57.339375
v -87.902428 -4.448960 -57.416988
v -87.933250 -3.035513 -57.287964
v -88.701416 -3.029013 -57.292854
v -95.078171 1.280146 -56.995605
v -94.295074 1.271111 -57.177006
v -94.351219 2.687139 -57.315571
v -95.128967 2.703601 -57.068958
v -88.797569 1.213110 -57.223816
v -88.023369 1.202227 -57.187737
v -88.040771 2.606215 -57.390293
v -88.818398 2.612117 -57.469757
v -88.918938 6.847409 -57.663116
v -88.135345 6.828790 -57.658863
v -88.162811 8.239198 -57.570629
v -88.932236 8.236665 -57.375366
v -109.234184 12.922042 -57.808933
v -108.281319 12.867596 -57.808643
v -108.395622 14.183458 -57.828793
v -109.339226 14.282010 -57.868889
v -102.065262 12.629626 -57.827171
v -101.213196 12.618378 -57.664303
v -101.240189 14.010004 -57.855198
v -102.097885 14.026149 -57.986946
v -102.225311 18.198326 -57.726265
v -101.364929 18.171423 -57.666424
v -101.395393 19.546581 -57.541874
v -102.243172 19.598211 -57.681911
v -95.404945 12.542150 -57.462616
v -94.593925 12.519261 -57.388924
v -94.621384 13.893035 -57.121658
v -95.444839 13.906763 -57.155567
v -89.006302 12.413274 -57.370564
v -88.230042 12.406531 -57.317192
v -88.257195 13.786022 -57.094707
v -89.027596 13.810796 -57.287792
v -89.104149 17.982311 -56.797413
v -88.290543 17.973133 -56.858681
v -88.315033 19.350470 -57.087242
v -89.104042 19.361151 -56.998180
v -95.561378 23.573233 -57.615074
v -94.736946 23.566326 -57.437126
v -94.876129 25.021795 -57.123531
v -95.627136 24.738253 -57.220692
v -89.086792 23.520821 -57.083000
v -88.329765 23.488394 -57.324535
v -88.330147 24.867012 -57.397137
v -89.119835 24.877790 -57.357460
v -89.099350 29.016542 -57.216209
v -88.315269 29.015524 -57.339485
v -88.304489 30.398680 -57.201641
v -89.086975 30.397707 -57.089165
v -128.528625 36.487560 -77.214302
v -127.724609 37.434906 -76.702446
v -129.150620 37.772114 -76.868523
v -129.655869 36.480694 -77.024101
v -124.335030 36.576180 -75.787895
v -123.904419 35.846737 -76.265854
v -123.132301 36.062099 -75.610092
v -123.948051 36.511093 -74.912331
v -125.008713 42.035686 -72.063492
v -125.785118 42.174564 -72.897530
v -125.304794 41.741825 -72.972305
v -124.593719 41.629181 -72.188972
v -121.587723 36.400856 -68.135178
v -121.293434 35.493851 -68.241623
v -121.132492 35.401958 -67.097336
v -121.395386 36.331615 -67.018539
v -119.191048 35.707569 -57.454174
v -119.823364 35.680950 -58.323433
v -119.715248 34.882191 -58.761337
v -119.191734 35.074013 -57.767803
v -117.019318 41.306084 -59.663097
v -116.142395 41.217728 -59.060387
v -115.826317 42.307873 -59.287224
v -116.718628 42.223881 -60.241020
v -121.459221 49.928024 -64.487679
v -123.646309 51.820801 -63.800495
v -122.768852 50.033405 -64.194504
v -122.089272 49.263500 -64.371223
v -109.151947 35.160252 -56.834877
v -108.678787 34.538380 -56.729885
v -108.536423 34.603340 -56.844677
v -108.960960 35.276974 -56.777130
v -102.286690 34.448616 -57.148102
v -101.489037 34.475983 -56.700718
v -101.370674 35.831676 -57.020641
v -102.144432 35.797817 -57.428963
v -102.090767 41.860172 -55.954491
v -102.160896 40.953339 -55.659157
v -101.116631 40.950733 -55.752338
v -101.087479 41.834190 -55.951252
v -95.488365 34.535755 -56.876286
v -94.667267 34.547802 -56.885078
v -94.626579 35.952656 -56.934803
v -95.447639 35.936108 -56.776989
v -88.979332 34.591400 -57.118023
v -88.214546 34.605690 -57.042694
v -88.164757 35.986576 -57.121189
v -88.907875 35.977909 -57.107197
v -88.878593 40.399185 -56.765553
v -88.081276 40.187397 -56.817909
v -88.036583 41.535099 -57.042439
v -88.810188 41.677505 -56.975861
v -94.746040 46.141354 -58.188263
v -94.095947 45.993172 -58.181087
v -93.992104 46.729958 -57.903549
v -94.752647 46.891125 -57.834404
v -88.716881 45.918400 -56.680286
v -87.987106 45.885658 -56.796368
v -88.002785 46.895733 -56.708702
v -88.782036 46.880302 -56.533447
v -88.903343 51.454063 -56.416012
v -88.056190 51.307758 -56.612869
v -88.042068 52.696163 -56.831516
v -88.828606 52.747967 -56.805431
v -108.179062 57.798138 -58.943890
v -107.925461 57.136395 -59.558769
v -107.069847 57.194592 -59.164234
v -107.293884 57.770947 -58.519363
v -99.671791 58.004242 -57.902958
v -100.527573 58.045631 -57.849361
v -100.574966 56.964581 -58.239296
v -99.684608 56.792992 -57.970039
v -101.439278 64.062973 -56.672279
v -101.464890 63.282719 -56.553497
v -100.638924 63.259502 -56.464840
v -100.623688 64.061028 -56.522461
v -93.416542 58.368008 -56.693768
v -94.200592 58.447289 -56.920872
v -94.367432 57.063622 -56.815041
v -93.462860 56.943977 -56.617783
v -88.767143 56.974205 -56.445610
v -88.000816 56.996807 -56.512283
v -87.990578 58.442924 -56.435467
v -88.757751 58.426632 -56.384472
v -88.732391 62.751587 -56.317822
v -87.961121 62.700058 -56.350430
v -87.910049 63.984657 -56.291920
v -88.732895 64.135742 -56.195301
v -94.912918 70.103081 -55.725380
v -94.920921 69.366699 -56.029839
v -94.126320 69.384377 -56.074078
v -94.118996 70.127007 -55.875118
v -87.126701 69.838768 -56.091621
v -87.957626 69.966606 -56.109215
v -88.042480 68.912155 -56.333107
v -87.204422 68.690773 -56.253048
v -88.697319 76.270424 -55.881744
v -88.694580 75.496246 -55.963089
v -87.934555 75.502571 -56.031391
v -87.941360 76.280029 -55.991089
v -82.491280 -8.659055 -56.947552
v -82.525215 -10.001343 -56.917244
v -81.158661 -10.097816 -56.706932
v -81.146820 -8.693840 -56.849422
v -76.970558 -8.731072 -57.168762
v -76.958054 -10.138765 -57.257614
v -75.580620 -10.140957 -57.136578
v -75.589638 -8.734522 -57.105896
v -77.014488 -3.122067 -57.079887
v -77.001610 -4.520680 -57.272289
v -75.604340 -4.527026 -57.328651
v -75.621567 -3.111743 -57.197365
v -71.487564 -8.737053 -56.967892
v -71.479500 -10.147738 -56.944283
v -70.122940 -10.153491 -56.980431
v -70.127373 -8.741541 -56.973820
v -66.087509 -8.743505 -56.765030
v -66.091988 -10.149079 -56.610043
v -64.746918 -10.159942 -56.668934
v -64.736801 -8.746063 -56.763195
v -66.097870 -3.135656 -57.233070
v -66.099236 -4.547913 -57.236530
v -64.756096 -4.555734 -57.092545
v -64.763123 -3.150203 -56.963814
v -71.541924 2.479497 -56.899059
v -71.534531 1.076702 -56.809910
v -70.171158 1.073655 -56.818363
v -70.177696 2.478045 -56.906551
v -66.123871 2.466008 -56.804295
v -66.116379 1.064172 -56.860447
v -64.778023 1.058088 -56.710827
v -64.777618 2.460656 -56.735031
v -66.135887 8.066673 -56.876404
v -66.132050 6.664981 -56.869965
v -64.783867 6.662925 -56.809044
v -64.787750 8.063618 -56.798786
v -60.737503 -8.757648 -56.815178
v -60.737022 -10.158512 -56.723164
v -59.425034 -10.169925 -56.950294
v -59.420586 -8.759446 -56.966805
v -55.478542 -8.762925 -56.663376
v -55.473549 -10.160038 -56.835167
v -54.164631 -10.162920 -56.747829
v -54.168938 -8.761873 -56.606960
v -55.484322 -3.155166 -56.451977
v -55.482666 -4.556178 -56.491917
v -54.172813 -4.556343 -56.453247
v -54.173862 -3.155279 -56.430271
v -50.248615 -8.758925 -56.447998
v -50.247158 -10.159938 -56.501133
v -48.943726 -10.159445 -56.438896
v -48.944427 -8.758329 -56.404831
v -45.036846 -8.757613 -56.296600
v -45.036739 -10.158591 -56.323456
v -43.734917 -10.159184 -56.304768
v -43.735161 -8.757681 -56.270782
v -45.036324 -3.155035 -56.274731
v -45.036522 -4.555533 -56.273727
v -43.734756 -4.555377 -56.242180
v -43.734356 -3.154889 -56.248581
v -50.252682 2.446460 -56.342247
v -50.251911 1.046087 -56.356617
v -48.947147 1.045871 -56.312252
v -48.947556 2.446275 -56.306187
v -45.037174 2.446196 -56.223091
v -45.036766 1.045990 -56.243187
v -43.734581 1.045993 -56.214535
v -43.734829 2.446261 -56.198704
v -45.038525 8.046977 -56.173664
v -45.038109 6.646820 -56.186970
v -43.735291 6.646886 -56.175663
v -43.735733 8.047012 -56.154636
v -60.773613 13.652951 -56.694427
v -60.770744 12.253758 -56.722912
v -59.443073 12.252275 -56.696617
v -59.445625 13.651574 -56.667915
v -55.493023 13.649295 -56.566917
v -55.491898 12.249502 -56.566788
v -54.180958 12.248938 -56.503521
v -54.181805 13.648758 -56.505802
v -55.499046 19.247831 -56.517727
v -55.497509 17.848194 -56.533730
v -54.185081 17.848028 -56.494400
v -54.186131 19.247915 -56.490410
v -50.257607 13.647660 -56.313061
v -50.257057 12.247656 -56.312325
v -48.951466 12.247465 -56.265049
v -48.951973 13.647483 -56.265079
v -45.040047 13.647432 -56.157772
v -45.039478 12.247387 -56.166874
v -43.736462 12.247510 -56.147209
v -43.737217 13.647541 -56.126690
v -45.043262 19.247385 -56.090370
v -45.042271 17.847370 -56.110363
v -43.739796 17.847424 -56.059994
v -43.740608 19.247561 -56.043442
v -50.266766 24.847322 -56.197132
v -50.264454 23.447090 -56.237656
v -48.958862 23.447071 -56.175838
v -48.961315 24.847311 -56.133598
v -45.047764 24.848633 -56.020920
v -45.046368 23.448069 -56.038593
v -43.743042 23.448709 -56.008156
v -43.744320 24.849310 -55.988914
v -45.058922 30.445551 -55.748169
v -45.055336 29.045372 -55.799892
v -43.751713 29.054293 -55.939510
v -43.753029 30.444607 -55.715630
v -39.833363 -8.757568 -56.195709
v -39.833076 -10.158600 -56.218502
v -38.533813 -10.160788 -56.249969
v -38.534103 -8.758544 -56.188675
v -34.641891 -8.760144 -56.181103
v -34.646080 -10.154889 -56.032219
v -33.356976 -10.150686 -55.906921
v -33.348969 -8.757256 -56.090790
v -34.640934 -3.154361 -56.043823
v -34.640896 -4.555646 -56.062103
v -33.343174 -4.558264 -56.030029
v -33.343567 -3.155531 -56.007744
v -29.458212 -8.749905 -55.905186
v -29.458549 -10.152171 -55.770061
v -28.161015 -10.154568 -55.865707
v -28.162033 -8.751478 -55.942760
v -24.265520 -8.747787 -56.029354
v -24.276903 -10.153366 -55.908184
v -22.991840 -10.152809 -55.715954
v -22.988304 -8.749159 -55.768917
v -24.268215 -3.147804 -56.229897
v -24.269810 -4.549727 -56.091732
v -22.979841 -4.540106 -55.952263
v -22.969385 -3.147599 -56.192154
v -29.457464 2.445431 -55.795666
v -29.456411 1.045008 -55.834915
v -28.157957 1.047114 -55.867592
v -28.162132 2.443858 -55.712593
v -24.272409 2.445392 -55.674957
v -24.264914 1.041559 -55.712193
v -22.975349 1.059508 -55.903980
v -22.978519 2.448453 -55.686386
v -24.250929 8.042260 -55.865852
v -24.271582 6.649078 -55.624462
v -22.981201 6.643273 -55.523815
v -22.977198 8.042894 -55.595715
v -19.104101 -8.745503 -55.478065
v -19.108624 -10.146238 -55.322697
v -17.808331 -10.145243 -55.446545
v -17.807287 -8.737012 -55.360504
v -13.913577 -8.754038 -55.658703
v -13.913359 -10.153119 -55.568279
v -12.619246 -10.154184 -55.645973
v -12.618758 -8.753418 -55.655945
v -13.916220 -3.152118 -55.513367
v -13.911218 -4.545425 -55.769485
v -12.609944 -4.551255 -55.720459
v -12.615142 -3.157028 -55.491325
v -8.752722 -8.759554 -55.204597
v -8.745850 -10.158954 -55.349030
v -7.451148 -10.160045 -55.257221
v -7.460184 -8.765289 -55.024986
v -3.558221 -8.752420 -55.262760
v -3.559761 -10.150364 -55.301151
v -2.262585 -10.150849 -55.333778
v -2.264270 -8.750941 -55.381729
v -3.561736 -3.153190 -55.154305
v -3.560088 -4.554275 -55.175739
v -2.263655 -4.552476 -55.238804
v -2.263767 -3.152481 -55.159332
v -8.740621 2.440726 -55.282700
v -8.747484 1.045709 -55.095306
v -7.451106 1.047757 -55.060520
v -7.445750 2.443347 -55.198696
v -3.565887 2.449803 -54.916126
v -3.564753 1.047638 -55.020676
v -2.271166 1.044661 -54.910713
v -2.269033 2.447945 -55.014324
v -3.556947 8.054479 -55.237396
v -3.557854 6.646482 -55.219173
v -2.263388 6.648479 -55.109913
v -2.262378 8.050386 -55.128506
v -19.091648 13.655508 -55.328323
v -19.090794 12.245966 -55.125500
v -17.795643 12.247597 -55.302631
v -17.796726 13.647631 -55.467300
v -13.919471 13.644240 -55.138538
v -13.918484 12.245858 -55.182091
v -12.623050 12.247312 -55.198475
v -12.624647 13.648247 -55.198421
v -13.930925 19.246799 -54.777252
v -13.924487 17.850750 -54.989513
v -12.627315 17.843693 -54.915741
v -12.629161 19.245375 -54.755829
v -8.743470 13.644459 -54.984787
v -8.738400 12.244410 -55.074982
v -7.436904 12.243732 -55.125351
v -7.445594 13.643569 -54.958088
v -3.562969 13.645719 -54.803699
v -3.563600 12.243690 -54.808231
v -2.269331 12.243360 -54.788666
v -2.267005 13.644988 -54.863335
v -3.562505 19.251049 -54.649803
v -3.568405 17.845804 -54.547802
v -2.267616 17.846174 -54.571247
v -2.267093 19.248205 -54.683842
v -8.737765 24.849945 -55.117554
v -8.741838 23.449238 -55.000599
v -7.456309 23.458984 -54.787392
v -7.449782 24.856733 -54.920902
v -3.566903 24.860876 -55.143772
v -3.569974 23.442307 -55.173527
v -2.257520 23.444094 -55.188797
v -2.257455 24.862219 -55.117813
v -3.575082 30.452976 -54.454060
v -3.573950 29.045115 -54.492943
v -2.275493 29.061733 -54.646454
v -2.277022 30.449631 -54.331547
v -39.860466 36.045536 -55.511978
v -39.854927 34.650681 -55.632324
v -38.559422 34.654060 -55.724987
v -38.562767 36.057461 -55.663342
v -34.644115 36.065319 -56.036625
v -34.642448 34.633514 -55.962925
v -33.359821 34.653442 -55.638264
v -33.351448 36.063358 -55.759808
v -34.662529 41.679798 -55.544899
v -34.642506 40.266159 -55.475697
v -33.365150 40.270248 -55.785072
v -33.369995 41.693325 -55.761841
v -29.466837 36.061272 -55.457256
v -29.468046 34.658268 -55.422489
v -28.168510 34.656887 -55.452446
v -28.166437 36.058743 -55.517464
v -24.283993 36.054134 -55.109287
v -24.282459 34.650101 -55.198765
v -22.986294 34.656937 -55.363979
v -22.983032 36.053253 -55.162968
v -24.281780 41.677509 -54.980564
v -24.282728 40.268715 -55.046852
v -22.987928 40.267384 -55.138397
v -22.982859 41.674606 -55.118977
v -29.473988 47.292042 -55.393204
v -29.485678 45.887390 -55.560207
v -28.190809 45.881115 -55.749596
v -28.179440 47.295052 -55.536846
v -24.287270 47.310902 -55.532688
v -24.283142 45.894260 -55.476616
v -22.985199 45.895065 -55.397285
v -22.992935 47.312920 -55.395954
v -24.300550 52.955780 -55.028557
v -24.294720 51.590687 -55.485962
v -22.998518 51.556458 -55.295399
v -23.008410 52.950127 -54.981689
v -19.093294 36.056530 -55.273514
v -19.078836 34.654926 -55.475914
v -17.785007 34.653030 -55.306629
v -17.801151 36.055195 -55.143696
v -13.954920 36.057098 -54.502529
v -13.943823 34.652412 -54.632790
v -12.645183 34.664726 -54.682281
v -12.650670 36.051453 -54.380508
v -13.922982 41.667606 -54.931786
v -13.919658 40.265663 -54.915447
v -12.634740 40.270702 -54.750477
v -12.628325 41.668533 -54.916225
v -8.746847 36.058804 -54.749500
v -8.743778 34.658417 -54.849083
v -7.450589 34.660263 -54.935665
v -7.457752 36.063225 -54.905319
v -3.560079 36.055710 -54.788158
v -3.562181 34.648769 -54.885132
v -2.262062 34.643536 -54.892746
v -2.258703 36.053600 -54.814663
v -3.568958 41.670700 -54.667839
v -3.566080 40.275280 -54.828457
v -2.265691 40.274433 -54.803898
v -2.275628 41.667545 -54.596737
v -8.757686 47.301022 -54.268044
v -8.757986 45.889690 -54.433960
v -7.460444 45.890305 -54.510788
v -7.458899 47.299706 -54.463764
v -3.570704 47.294689 -54.814037
v -3.574628 45.888256 -54.720333
v -2.281358 45.891571 -54.565540
v -2.277802 47.297794 -54.666676
v -3.576706 52.945328 -54.608124
v -3.575198 51.528572 -54.671387
v -2.280576 51.527294 -54.598392
v -2.281478 52.944759 -54.570732
v -19.133940 58.677639 -54.661942
v -19.124798 57.239120 -54.664223
v -17.828854 57.241230 -54.800446
v -17.841761 58.672852 -54.832718
v -13.949080 58.673214 -54.745884
v -13.940853 57.237202 -54.819881
v -12.645316 57.234238 -54.771072
v -12.648126 58.669033 -54.743629
v -13.993661 64.351700 -54.714241
v -13.956203 62.990849 -54.709156
v -12.659734 62.989567 -54.693001
v -12.769845 64.496498 -54.695667
v -8.762029 58.663162 -54.674393
v -8.760247 57.229797 -54.689907
v -7.465258 57.228619 -54.660950
v -7.466811 58.661446 -54.657078
v -3.582102 58.655724 -54.559456
v -3.580471 57.224194 -54.566349
v -2.285522 57.222618 -54.535328
v -2.287471 58.653751 -54.517799
v -3.589807 64.409927 -54.522182
v -3.587782 62.965508 -54.528164
v -2.293029 62.962261 -54.490227
v -2.295272 64.406067 -54.477345
v -8.778829 70.251228 -54.576015
v -8.777130 68.799690 -54.592213
v -7.482235 68.789055 -54.556671
v -7.480288 70.224922 -54.558289
v -3.778488 70.490128 -54.447926
v -3.654052 69.519012 -54.452190
v -2.457932 68.952553 -54.423542
v -2.345562 70.300842 -54.408661
v -3.611322 76.201363 -54.371681
v -3.611336 75.365585 -54.374847
v -2.315181 75.349770 -54.343403
v -2.316078 76.186485 -54.343975
v -82.793724 82.741005 -56.075649
v -82.780174 81.921829 -56.062778
v -81.359009 81.924126 -56.134090
v -81.372894 82.745247 -56.187069
v -77.154182 82.759285 -56.114365
v -77.146484 81.937050 -56.052616
v -75.764359 81.950127 -55.905334
v -75.774002 82.766663 -55.951962
v -77.252609 89.417068 -56.133038
v -77.239197 88.566711 -56.123001
v -75.856377 88.581924 -55.937653
v -75.863556 89.427917 -56.029678
v -71.656372 82.786385 -55.952339
v -71.635620 81.976517 -56.126160
v -70.274025 81.978477 -55.986526
v -70.298981 82.785507 -55.757755
v -66.225273 82.827744 -55.665051
v -66.214729 82.009125 -55.751804
v -64.870949 82.015549 -55.622849
v -64.879356 82.835594 -55.562210
v -66.281609 89.519508 -55.733707
v -66.278618 88.682816 -55.996269
v -64.914749 88.685326 -55.894745
v -64.923012 89.526291 -55.691933
v -71.793449 96.466171 -55.855118
v -71.786491 95.560356 -55.891823
v -70.397743 95.575569 -55.889305
v -70.406166 96.488525 -55.891201
v -66.329193 96.543617 -55.369087
v -66.330223 95.649879 -55.252460
v -64.968208 95.674309 -55.175236
v -64.969200 96.575432 -55.245827
v -66.365143 104.106651 -55.000050
v -66.355820 103.093208 -55.165272
v -65.005920 103.089836 -54.885239
v -65.010109 104.111069 -54.737743
v -60.881363 82.866707 -54.933002
v -60.869484 82.034119 -55.053852
v -59.539322 82.041817 -54.950401
v -59.544292 82.875671 -54.979126
v -55.575924 82.909836 -55.026684
v -55.584831 82.083572 -55.148735
v -54.287685 82.100365 -55.408123
v -54.285458 82.937431 -55.325203
v -55.613319 89.657341 -55.159412
v -55.608006 88.797226 -55.182484
v -54.307194 88.824020 -55.382401
v -54.325825 89.690208 -55.504379
v -50.340782 82.963051 -55.414185
v -50.332409 82.131927 -55.304436
v -49.026367 82.136627 -55.440216
v -49.030300 82.972763 -55.565166
v -45.146538 82.978142 -54.845268
v -45.130566 82.152702 -55.034527
v -43.824284 82.163719 -54.966358
v -43.830509 82.985397 -54.750168
v -45.144287 89.836250 -55.182571
v -45.143871 88.964806 -55.132587
v -43.839638 88.979332 -55.170948
v -43.838524 89.853432 -55.309814
v -50.390327 96.910095 -54.976387
v -50.386940 95.998085 -55.042278
v -49.079002 96.026886 -54.974148
v -49.080708 96.942574 -54.948681
v -45.158787 97.034645 -55.017570
v -45.158363 96.112709 -55.074497
v -43.848728 96.139366 -55.104820
v -43.849957 97.065353 -55.046444
v -45.160130 104.813782 -54.800503
v -45.160625 103.767685 -54.834114
v -43.860653 103.798859 -54.631725
v -43.866421 104.842598 -54.533253
v -60.923786 113.340492 -54.902435
v -60.918453 112.168869 -55.127213
v -59.586189 112.234291 -55.118687
v -59.589378 113.415550 -54.962246
v -55.654152 113.628403 -54.707966
v -55.626892 112.463814 -55.032978
v -54.327778 112.538063 -54.911079
v -54.346291 113.692558 -54.493614
v -55.663795 123.687401 -54.563095
v -55.710087 122.351936 -54.704933
v -54.367725 122.484833 -54.754990
v -54.354374 123.818230 -54.673367
v -50.426273 113.944878 -54.310299
v -50.408367 112.733330 -54.473419
v -49.118191 112.724648 -53.995834
v -49.116993 113.991959 -54.026039
v -45.155472 114.155121 -54.082397
v -45.155411 112.941055 -54.258530
v -43.847305 112.937454 -53.881577
v -43.828968 114.190536 -53.859688
v -45.124741 124.174049 -54.710670
v -45.048119 123.018456 -54.671028
v -43.568577 123.277466 -54.639496
v -43.948586 124.672920 -54.751343
v -50.654514 135.516220 -49.504017
v -50.681808 134.736649 -49.873707
v -49.790333 134.814270 -49.743763
v -49.736401 135.567154 -49.260277
v -43.725712 135.949722 -48.816978
v -43.944641 135.092606 -49.441998
v -42.632889 134.960663 -49.085976
v -42.429127 135.816635 -48.474342
v -39.922871 83.028183 -55.025738
v -39.917187 82.189201 -55.073612
v -38.614990 82.194138 -55.081676
v -38.621952 83.032028 -54.994320
v -34.729717 83.030884 -54.770611
v -34.728840 82.186157 -54.679993
v -33.426117 82.184471 -54.768681
v -33.429356 83.026299 -54.858265
v -34.729954 89.902481 -55.071354
v -34.720901 89.027145 -55.178570
v -33.432480 89.020897 -54.931507
v -33.447498 89.892807 -54.810246
v -29.530964 83.004745 -54.690498
v -29.550550 82.167419 -54.515301
v -28.254950 82.146706 -54.345341
v -28.236374 82.988998 -54.509003
v -24.341705 82.951515 -53.808002
v -24.373730 82.153648 -54.211468
v -23.088673 82.174240 -54.510330
v -23.048109 82.967369 -54.152695
v -24.356617 89.818504 -53.946236
v -24.387730 88.960716 -54.191982
v -23.108076 88.962303 -54.491219
v -23.066353 89.812302 -54.221497
v -29.554739 97.131393 -54.438244
v -29.547150 96.202415 -54.470432
v -28.264130 96.193398 -54.219688
v -28.279207 97.127762 -54.123371
v -24.361500 97.071114 -53.879677
v -24.361214 96.161804 -54.098740
v -23.058537 96.106377 -53.926807
v -23.047867 97.043259 -53.738556
v -24.282669 104.887238 -54.312962
v -24.301725 103.838577 -54.407360
v -22.994106 103.807495 -54.371109
v -22.974119 104.856697 -54.333557
v -19.179350 82.936775 -54.619137
v -19.175636 82.097847 -54.648830
v -17.876722 82.080208 -54.582214
v -17.879124 82.915604 -54.619194
v -13.994380 82.835060 -54.415939
v -13.984578 82.009262 -54.519741
v -12.695118 81.981720 -54.377487
v -12.700944 82.804260 -54.293503
v -13.993070 89.576302 -54.307335
v -13.972279 88.743774 -54.552299
v -12.710035 88.667450 -54.181435
v -12.701704 89.526199 -54.186043
v -8.808059 82.721550 -54.357178
v -8.805784 81.903084 -54.386234
v -7.509175 81.874519 -54.379509
v -7.510908 82.690521 -54.358192
v -3.621191 82.598785 -54.337280
v -3.620242 81.789825 -54.345112
v -2.324351 81.762329 -54.318443
v -2.325267 82.568962 -54.306690
v -3.603055 89.173409 -54.466496
v -3.617022 88.350349 -54.259266
v -2.321510 88.300156 -54.200462
v -2.310603 89.129974 -54.328335
v -8.754794 96.329277 -54.118343
v -8.758228 95.465546 -54.368622
v -7.451941 95.390892 -54.359047
v -7.441247 96.251160 -54.118465
v -3.518708 96.047089 -54.498367
v -3.544169 95.168861 -54.254665
v -2.241818 95.107834 -54.109486
v -2.216835 95.968147 -54.312332
v -3.303303 103.280365 -53.501949
v -3.350384 102.308128 -53.559120
v -2.034162 102.211212 -53.700378
v -1.990579 103.166695 -53.695313
v -18.683508 114.057968 -54.128258
v -18.715689 112.859123 -54.410500
v -17.389132 112.711075 -54.193279
v -17.351505 113.911163 -53.975838
v -13.324721 113.323074 -53.587101
v -13.402634 112.136612 -53.710785
v -12.082698 111.973869 -54.032856
v -11.986887 113.123238 -53.793568
v -12.513227 123.025902 -53.742645
v -12.654125 121.780037 -53.886040
v -11.285801 121.463852 -53.681339
v -11.133544 122.697334 -53.562042
v -7.968449 112.486076 -53.947601
v -8.055185 111.364609 -53.875130
v -6.717048 111.162674 -53.885677
v -6.628467 112.278992 -54.003578
v -2.619020 111.645996 -53.720703
v -2.719886 110.568810 -53.818146
v -1.389925 110.387138 -53.825306
v -1.282961 111.452377 -53.682720
v 0.217307 120.514717 -53.521729
v -0.747271 120.540367 -53.585537
v -1.553361 119.590759 -53.382000
v -0.196514 119.251541 -53.327332
v -5.225459 131.501892 -54.240616
v -5.518696 130.443512 -53.892757
v -4.435744 129.950958 -54.056713
v -4.163170 131.269150 -54.532116
v 0.276635 130.187073 -53.820133
v -0.016457 129.074600 -53.303333
v 0.756741 129.027237 -53.014385
v 1.075147 130.105331 -53.687149
v 0.305819 136.772522 -55.954556
v 0.699402 135.940094 -55.787994
v 1.500331 136.228195 -55.787086
v 1.488443 136.420731 -57.162292
v 1.615856 -8.748969 -55.203022
v 1.619666 -10.148947 -55.206470
v 2.906093 -10.142805 -54.990387
v 2.912595 -8.749084 -55.166153
v 6.817817 -8.748130 -55.426567
v 6.808241 -10.158898 -55.274815
v 8.104263 -10.159420 -55.116249
v 8.108147 -8.751814 -55.160164
v 6.804998 -3.148815 -55.074356
v 6.804206 -4.550126 -55.129005
v 8.096760 -4.548853 -55.060322
v 8.082185 -3.160563 -54.821190
v 11.967215 -8.759532 -54.765450
v 11.959394 -10.154087 -54.600777
v 13.252353 -10.154052 -54.467472
v 13.260174 -8.754333 -54.608234
v 17.148314 -8.755752 -54.549828
v 17.149731 -10.151503 -54.369904
v 18.451330 -10.153866 -54.403503
v 18.447645 -8.751551 -54.567574
v 17.157883 -3.153230 -54.765003
v 17.157555 -4.552629 -54.594788
v 18.450657 -4.555224 -54.690933
v 18.453798 -3.153757 -54.749336
v 11.962553 2.434774 -54.425907
v 11.973020 1.045951 -54.662209
v 13.265789 1.041126 -54.555695
v 13.262985 2.439066 -54.420090
v 17.144619 2.449798 -54.480885
v 17.151796 1.050360 -54.587200
v 18.446363 1.046791 -54.506165
v 18.443727 2.448168 -54.440094
v 17.159315 8.048595 -54.570759
v 17.157787 6.650365 -54.641582
v 18.453941 6.650599 -54.670555
v 18.453148 8.046345 -54.502975
v 22.339218 -8.750642 -54.813263
v 22.336082 -10.153391 -54.781578
v 23.628431 -10.145366 -54.631016
v 23.635445 -8.750160 -54.795403
v 27.510967 -8.745414 -54.816067
v 27.501160 -10.157504 -54.798340
v 28.809288 -10.163866 -54.987759
v 28.815752 -8.744157 -54.886967
v 27.511585 -3.150108 -54.371826
v 27.514883 -4.548747 -54.485870
v 28.808451 -4.551657 -54.399574
v 28.808477 -3.148582 -54.338551
v 32.693146 -8.758674 -54.367214
v 32.699734 -10.138588 -54.652706
v 34.008598 -10.128898 -54.683647
v 33.993156 -8.756285 -54.348221
v 37.881020 -8.756745 -54.146351
v 37.877342 -10.161032 -54.134155
v 39.183002 -10.166754 -54.104950
v 39.182533 -8.756278 -54.088005
v 37.865044 -3.154049 -54.306782
v 37.852119 -4.550470 -54.527435
v 39.168713 -4.552189 -54.435188
v 39.162460 -3.158643 -54.210205
v 32.687485 2.456710 -53.895184
v 32.685600 1.048596 -53.912525
v 33.981697 1.048292 -54.023071
v 33.989773 2.452312 -53.931190
v 37.874874 2.445600 -54.147881
v 37.873833 1.045437 -54.161053
v 39.171032 1.045157 -54.139656
v 39.171646 2.445329 -54.136967
v 37.876244 8.046393 -54.113411
v 37.876209 6.645987 -54.123428
v 39.171734 6.645702 -54.079910
v 39.171909 8.046076 -54.071133
v 22.324942 13.649316 -54.218887
v 22.327675 12.249406 -54.235088
v 23.624033 12.252954 -54.268616
v 23.614735 13.653835 -54.365459
v 27.510900 13.656347 -54.541962
v 27.513918 12.260059 -54.288876
v 28.809679 12.256684 -54.367321
v 28.808838 13.660004 -54.474304
v 27.506302 19.256428 -54.219784
v 27.507063 17.852959 -54.283493
v 28.805557 17.850365 -54.224846
v 28.804478 19.252611 -54.140465
v 32.699017 13.656468 -54.314442
v 32.696568 12.253354 -54.327328
v 33.988811 12.250089 -54.217773
v 33.987595 13.648835 -54.156330
v 37.875412 13.647739 -54.046692
v 37.875828 12.247687 -54.078880
v 39.171886 12.247200 -54.033611
v 39.171780 13.647454 -54.012775
v 37.873264 19.246302 -53.857559
v 37.874260 17.848099 -53.940659
v 39.170250 17.847404 -53.900017
v 39.169594 19.247406 -53.858662
v 32.692436 24.846193 -53.859970
v 32.686691 23.446375 -53.736664
v 33.983376 23.446747 -53.730724
v 33.982338 24.846922 -53.715965
v 37.865459 24.846037 -53.499580
v 37.868809 23.442621 -53.590691
v 39.167385 23.437887 -53.513950
v 39.166893 24.843929 -53.525162
v 37.864845 30.451456 -53.606602
v 37.867180 29.050350 -53.708241
v 39.164501 29.049368 -53.673210
v 39.162041 30.456398 -53.656567
v 43.069572 -8.752724 -54.333939
v 43.076580 -10.147981 -54.529221
v 44.372139 -10.151714 -54.383446
v 44.369110 -8.751567 -54.295124
v 48.258556 -8.761493 -54.044426
v 48.261383 -10.159828 -54.131828
v 49.559196 -10.161083 -54.089531
v 49.557842 -8.762356 -54.001778
v 48.254372 -3.159414 -53.908947
v 48.254929 -4.559841 -53.926464
v 49.554771 -4.560390 -53.902637
v 49.553921 -3.160115 -53.877563
v 53.460495 -8.766276 -53.904984
v 53.462681 -10.167262 -54.002014
v 54.762928 -10.170337 -53.901070
v 54.762974 -8.767198 -53.860104
v 58.677139 -8.769843 -53.714577
v 58.674412 -10.170315 -53.675270
v 59.976257 -10.168557 -53.527679
v 59.983139 -8.771594 -53.645931
v 58.671177 -3.167133 -53.622440
v 58.673233 -4.567498 -53.660526
v 59.980518 -4.568719 -53.626991
v 59.978504 -3.168123 -53.592697
v 53.451389 2.438541 -53.676365
v 53.452301 1.038224 -53.699390
v 54.754063 1.037152 -53.650566
v 54.753139 2.437528 -53.629616
v 58.665195 2.434705 -53.515926
v 58.666069 1.034054 -53.526230
v 59.972687 1.032909 -53.482639
v 59.971912 2.433690 -53.478378
v 58.661655 8.036814 -53.448936
v 58.662205 6.636230 -53.460579
v 59.968300 6.635222 -53.412144
v 59.968185 8.035876 -53.416653
v 63.923527 -8.777524 -53.539410
v 63.921978 -10.171880 -53.389053
v 65.251923 -10.173585 -53.379753
v 65.249062 -8.776900 -53.530308
v 69.247322 -8.785392 -53.517021
v 69.250984 -10.185234 -53.522820
v 70.590706 -10.185607 -53.514240
v 70.586510 -8.782296 -53.521713
v 69.236931 -3.182722 -53.263924
v 69.241394 -4.579329 -53.424507
v 70.581345 -4.584593 -53.370354
v 70.576149 -3.184629 -53.259892
v 74.630333 -8.789485 -53.385265
v 74.639641 -10.190258 -53.520645
v 76.004379 -10.189757 -53.492268
v 75.990456 -8.791337 -53.334362
v 80.086548 -8.831128 -52.896114
v 80.111847 -10.217081 -53.206318
v 81.497070 -10.209771 -53.252708
v 81.473785 -8.816672 -52.983707
v 80.041718 -3.204981 -52.519142
v 80.055496 -4.612853 -52.689663
v 81.438461 -4.608448 -52.761951
v 81.435715 -3.211380 -52.520992
v 74.581367 2.412840 -53.021900
v 74.573303 1.008264 -52.929264
v 75.922852 1.000998 -52.649220
v 75.932747 2.406628 -52.895779
v 80.028358 2.398432 -53.087852
v 80.035545 0.989816 -53.151886
v 81.413254 0.989938 -53.020233
v 81.405167 2.392216 -53.003784
v 80.005363 8.001358 -52.882389
v 80.009674 6.599743 -52.894360
v 81.384422 6.595412 -52.877464
v 81.379921 7.997170 -52.885994
v 63.902367 13.635243 -53.264729
v 63.902756 12.234562 -53.282299
v 65.224991 12.233278 -53.249207
v 65.224716 13.634098 -53.237705
v 69.215164 13.629764 -53.137363
v 69.215500 12.228824 -53.154133
v 70.550896 12.227189 -53.122681
v 70.550659 13.628168 -53.104305
v 69.212402 19.233335 -53.008591
v 69.213852 17.832935 -53.063641
v 70.547714 17.830505 -52.988449
v 70.544632 19.230007 -52.907570
v 74.564529 13.615007 -52.795033
v 74.569420 12.223402 -53.026260
v 75.917992 12.219003 -53.003529
v 75.916130 13.617186 -52.902912
v 80.005180 13.604250 -52.968437
v 80.000565 12.204940 -53.010891
v 81.375023 12.196796 -52.999294
v 81.388397 13.568522 -52.979256
v 79.998306 19.216665 -52.745869
v 79.995552 17.809706 -52.743748
v 81.372261 17.804180 -52.773258
v 81.447594 19.303345 -52.703648
v 74.554703 24.831394 -52.405777
v 74.548439 23.419788 -52.329933
v 75.910706 23.410574 -52.194138
v 75.912888 24.830372 -52.327793
v 80.012489 24.814831 -52.544659
v 79.997452 23.417372 -52.721737
v 81.367882 23.415375 -52.903576
v 81.375359 24.813612 -52.739861
v 80.010262 30.427059 -52.472687
v 80.020714 29.015438 -52.518059
v 81.568169 28.972822 -52.491234
v 81.381851 30.436483 -52.603386
v 43.055668 36.061340 -53.282642
v 43.052662 34.657501 -53.340256
v 44.353035 34.658230 -53.387287
v 44.355076 36.060650 -53.316872
v 48.264957 36.062206 -53.380306
v 48.257999 34.653214 -53.390869
v 49.550983 34.651360 -53.529964
v 49.548809 36.049328 -53.656940
v 48.265560 41.691593 -53.611198
v 48.258308 40.276360 -53.470394
v 49.561626 40.277229 -53.580658
v 49.570137 41.689301 -53.657597
v 53.450054 36.061398 -53.301682
v 53.457005 34.660065 -53.422482
v 54.758171 34.660561 -53.311749
v 54.733921 36.048157 -53.031830
v 58.657757 36.067757 -53.123024
v 58.660900 34.660408 -53.140774
v 59.961662 34.659042 -53.006210
v 59.964813 36.063118 -53.022114
v 58.663872 41.680485 -53.028484
v 58.665455 40.270298 -52.965267
v 59.968292 40.273823 -52.950596
v 59.960217 41.677288 -52.835823
v 53.448002 47.298172 -52.830036
v 53.439289 45.912182 -53.150677
v 54.752213 45.904648 -53.187790
v 54.757664 47.293499 -52.837532
v 58.666481 47.305588 -52.796803
v 58.678970 45.909176 -53.021442
v 59.984291 45.903004 -52.924652
v 59.975296 47.308140 -52.775017
v 58.646778 52.977520 -52.350742
v 58.657322 51.545685 -52.484917
v 59.974243 51.543495 -52.416264
v 59.982155 52.977348 -52.347832
v 63.905205 36.061241 -52.944847
v 63.901615 34.656067 -52.944801
v 65.220062 34.654129 -52.806828
v 65.221405 36.059563 -52.791462
v 69.201042 36.055527 -52.387386
v 69.201645 34.651119 -52.438610
v 70.532188 34.651821 -52.325905
v 70.540672 36.050354 -52.469063
v 69.216583 41.675938 -52.701740
v 69.212273 40.273670 -52.579323
v 70.546082 40.277000 -52.499344
v 70.544647 41.681049 -52.536541
v 74.565277 36.056877 -52.421131
v 74.577446 34.653641 -52.268620
v 75.913544 34.646774 -52.553417
v 75.913506 36.058235 -52.546757
v 80.008919 36.046577 -52.395187
v 80.007721 34.643391 -52.471420
v 81.313400 34.660831 -52.453308
v 81.373795 36.035133 -52.337257
v 80.022003 41.681000 -52.498035
v 80.016380 40.269508 -52.548424
v 81.397911 40.265533 -52.500031
v 81.389595 41.677189 -52.364944
v 74.586655 47.316086 -52.331230
v 74.582573 45.899479 -52.235390
v 75.939995 45.900372 -52.226761
v 75.939232 47.318096 -52.271069
v 80.030594 47.333328 -52.330929
v 80.032928 45.932011 -52.614971
v 81.406136 45.917877 -52.425488
v 81.403702 47.318939 -52.212761
v 80.036942 53.002785 -52.368900
v 80.032288 51.583935 -52.120968
v 81.408890 51.597668 -51.989975
v 81.410995 53.025120 -52.184578
v 63.920696 58.697914 -52.635609
v 63.917484 57.256134 -52.734024
v 65.240059 57.262047 -52.847950
v 65.248154 58.703892 -52.736439
v 69.269997 58.739857 -53.173546
v 69.261116 57.279003 -53.114952
v 70.611526 57.286263 -52.945869
v 70.630867 58.736908 -53.042171
v 69.148987 64.566277 -52.415745
v 69.259331 63.054455 -52.403038
v 70.609001 63.059631 -52.502720
v 70.605492 64.499069 -52.552094
v 74.560616 58.741867 -51.777740
v 74.598061 57.301514 -52.122063
v 75.954025 57.316063 -52.174137
v 75.955750 58.751991 -51.916111
v 80.055344 58.772030 -52.072468
v 80.066284 57.317059 -52.030544
v 81.422722 57.334881 -52.329266
v 81.424782 58.785446 -52.293972
v 80.078728 64.596436 -52.242817
v 80.071297 63.132977 -52.201599
v 81.455193 63.136635 -52.073139
v 81.468643 64.597008 -52.192791
v 74.895599 70.595200 -52.222816
v 74.537041 69.271591 -52.159115
v 75.945183 69.068497 -52.240944
v 76.145317 70.357864 -52.191547
v 80.136086 70.171555 -52.014057
v 80.123283 68.921364 -52.082958
v 81.500481 68.934860 -52.056190
v 81.510483 70.182640 -51.976162
v 80.210205 76.577385 -51.713570
v 80.200615 75.798447 -51.825401
v 81.579979 75.813927 -51.765118
v 81.590187 76.588905 -51.626984
v 85.611702 -8.845012 -52.831001
v 85.632729 -10.231236 -52.911808
v 86.855644 -10.238488 -52.868423
v 86.838928 -8.851268 -52.736801
v 91.717590 -10.270784 -52.732754
v 92.485680 -10.275927 -52.696083
v 92.461266 -8.871969 -52.619892
v 91.695717 -8.866624 -52.678169
v 91.633591 -4.654808 -52.632397
v 92.398239 -4.658090 -52.583702
v 92.369553 -3.257083 -52.510052
v 91.609650 -3.254306 -52.588108
v 97.944702 -10.298203 -52.490696
v 98.751717 -10.295796 -52.522552
v 98.718300 -8.884549 -52.619370
v 97.914398 -8.885898 -52.543549
v 104.511833 -10.285298 -52.358604
v 105.350189 -10.285073 -52.229233
v 105.303238 -8.863591 -52.075253
v 104.471916 -8.863246 -52.265423
v 104.392456 -4.613480 -52.133816
v 105.236191 -4.604252 -52.064411
v 105.203156 -3.196687 -51.981075
v 104.356430 -3.208051 -52.026112
v 97.721382 0.902852 -52.755592
v 98.532852 0.896547 -52.808186
v 98.509972 2.294291 -52.915710
v 97.698349 2.299702 -52.860519
v 104.284172 0.960168 -52.229080
v 105.130882 0.972178 -52.176537
v 105.110062 2.359926 -52.216316
v 104.265091 2.344754 -52.289654
v 104.257401 6.471371 -52.623657
v 105.113731 6.467417 -52.574554
v 105.135887 7.817640 -52.274921
v 104.265724 7.808388 -52.241928
v 111.586830 -10.314515 -51.829445
v 112.744057 -10.504626 -51.516003
v 112.625710 -9.118202 -51.326424
v 111.546989 -8.913263 -51.677933
v 119.116501 -8.007309 -50.036900
v 119.902496 -7.185193 -49.957218
v 119.871353 -7.402904 -50.535442
v 118.829391 -8.476211 -50.081573
v 120.133507 -2.565741 -50.571609
v 120.175995 -3.484665 -50.530857
v 120.655281 -3.803307 -50.844345
v 120.776001 -2.665427 -50.879734
v 127.389107 -11.575855 -53.741432
v 127.205231 -12.213502 -54.261009
v 128.293121 -12.023294 -54.574707
v 128.456924 -11.352251 -54.040760
v 130.591965 -0.755203 -50.071251
v 131.688217 -0.642824 -49.745152
v 131.759888 0.316753 -49.373119
v 130.627808 0.295487 -49.685642
v 112.739120 11.512951 -49.809525
v 112.779449 12.321017 -49.519394
v 111.858772 12.907578 -50.247223
v 111.842209 11.828940 -50.519447
v 119.648636 11.336378 -44.833107
v 120.591171 11.563478 -44.287453
v 120.256256 12.357860 -43.650257
v 119.886513 12.411389 -44.849735
v 119.417671 16.913078 -50.258247
v 119.642281 16.295956 -49.764690
v 120.714905 16.392931 -49.514828
v 120.586525 16.964045 -50.122734
v 128.790955 20.794302 -50.060963
v 129.698669 20.479296 -49.686779
v 129.429062 21.557327 -50.108601
v 128.601410 21.768707 -50.557060
v 133.846741 27.990660 -56.682743
v 132.839142 28.155085 -57.216637
v 133.780975 29.187183 -56.864918
v 134.422775 27.480717 -56.496140
v 85.999115 83.183044 -51.615997
v 85.967361 82.352951 -51.609818
v 87.391006 82.375450 -51.556461
v 87.436531 83.206001 -51.579197
v 92.908104 81.594803 -51.508202
v 93.070084 82.488899 -51.319752
v 91.999832 82.572144 -51.422226
v 91.752388 81.660789 -51.573097
v 91.839684 90.044281 -51.352646
v 91.792305 89.179054 -51.278763
v 92.785461 89.192558 -51.239105
v 92.830772 90.056938 -51.305706
v 97.897057 83.357101 -51.457161
v 97.854706 82.528641 -51.526066
v 98.635094 82.526566 -51.417530
v 98.676735 83.349449 -51.333977
v 104.283829 83.282059 -51.001572
v 104.222282 82.475693 -51.096870
v 105.022667 82.459259 -50.937519
v 105.093872 83.266823 -50.923687
v 104.864326 89.905998 -50.968037
v 104.782318 89.054955 -51.014843
v 105.610748 89.011635 -51.033203
v 105.695404 89.862686 -50.976063
v 98.796387 97.285133 -51.388855
v 98.731346 96.358459 -51.400455
v 99.547165 96.343842 -51.239674
v 99.614479 97.265266 -51.220219
v 105.577568 97.056480 -50.197292
v 105.502556 96.148605 -50.162498
v 106.335083 96.126678 -49.774006
v 106.456436 96.985199 -50.161594
v 106.377998 104.805496 -50.986980
v 106.282913 103.759705 -50.854919
v 107.182724 103.698410 -51.110706
v 107.291237 104.743790 -51.220692
v 123.314041 101.796745 -51.169235
v 122.047859 102.183800 -51.201775
v 121.805023 101.061119 -51.107498
v 123.048973 100.683449 -50.948296
v 121.093452 92.977768 -51.151470
v 120.053040 93.368889 -50.612347
v 119.678497 92.379860 -51.138569
v 120.728920 91.969315 -51.542900
v 129.456558 88.388824 -52.098171
v 128.832809 88.830170 -51.648071
v 128.169052 87.849022 -52.057663
v 128.908997 87.651878 -52.461754
v 111.185585 86.706131 -50.700008
v 111.128700 85.743042 -50.586914
v 112.008751 85.833267 -50.761200
v 112.066849 86.718872 -50.873634
v 118.011024 81.315140 -51.904972
v 118.048645 80.495064 -51.687664
v 119.017136 80.707016 -51.681789
v 118.953110 81.522232 -51.958393
v 115.346527 113.307541 -50.561256
v 115.185699 112.120880 -50.774990
v 116.296295 111.883583 -50.692940
v 116.461624 113.074478 -50.375210
v 125.097031 111.139870 -51.558372
v 124.857109 109.973656 -51.735352
v 125.881889 109.516693 -51.250515
v 126.146652 110.740250 -51.265663
v 126.378426 119.624588 -51.108006
v 127.214798 119.466629 -50.607674
v 127.528824 120.656105 -51.107647
v 126.588974 120.947403 -51.324848
v 138.721481 102.526657 -50.742455
v 137.885162 102.663620 -50.249992
v 137.315842 101.540611 -50.280922
v 138.336273 101.406090 -51.090759
v 139.846069 124.068428 -53.856171
v 140.386246 123.468216 -53.279415
v 141.183624 123.205383 -53.999760
v 140.620941 123.863586 -54.531536
v -17.601734 -178.890625 -85.361404
v -18.327833 -178.522461 -84.743156
v -19.130720 -178.153625 -85.061920
v -18.602533 -178.469193 -85.789177
v 3.272042 -165.776520 -47.414047
v 3.355590 -165.018768 -47.187965
v 2.157914 -164.847900 -46.996681
v -15.581548 -154.783524 -62.226429
v -15.469517 -156.005554 -61.052593
v -15.069194 -154.863266 -59.552750
v -14.670402 -153.129120 -59.172943
v -20.457541 -132.540939 -55.561661
v -20.127151 -133.602371 -56.223888
v -15.365432 -148.844467 -48.423145
v -14.488738 -149.137329 -48.161125
v -13.830846 -148.552277 -47.298065
v -15.268720 -148.322113 -47.436497
v -12.936797 -136.865311 -44.325390
v -12.965941 -137.446747 -44.870583
v -11.985106 -137.276291 -44.874176
v -11.965259 -136.721283 -44.300674
v -19.287024 -124.213318 -48.444897
v -19.414124 -125.043846 -48.785290
v -19.460907 -125.597725 -48.103489
v -19.160618 -124.392349 -47.375805
v -10.112713 -126.560066 -41.976799
v -9.697202 -125.942299 -42.097431
v -10.234852 -125.498062 -42.396183
v -10.649368 -126.124466 -42.106220
v -8.212768 -114.224960 -41.453091
v -8.465553 -115.628006 -41.376652
v -7.258040 -115.643295 -41.455235
v -7.040343 -114.257645 -41.574703
v -85.834053 -116.644547 -59.512730
v -85.835274 -117.325180 -60.080959
v -85.029579 -117.200531 -60.025841
v -85.027039 -116.489449 -59.486660
v -79.761002 -115.261703 -59.758301
v -79.852959 -115.913780 -60.408028
v -79.030098 -115.715691 -60.351368
v -78.999062 -115.155167 -59.677921
v -79.356972 -104.490181 -57.782509
v -79.503265 -105.902092 -57.710903
v -78.323311 -105.730194 -57.854340
v -78.137680 -104.435822 -57.861927
v -73.883568 -113.993591 -58.017429
v -73.953629 -114.870552 -58.716228
v -72.647964 -114.711906 -58.549213
v -72.571030 -113.768539 -57.856770
v -68.549637 -113.105293 -57.676212
v -68.577164 -114.481659 -57.963993
v -67.207603 -114.170189 -57.765800
v -67.204529 -112.854439 -57.640705
v -68.300217 -103.315315 -57.570450
v -68.336227 -104.477280 -57.623737
v -66.969536 -104.330994 -57.556183
v -66.923897 -103.177689 -57.578857
v -73.491325 -95.054405 -57.566326
v -73.537094 -96.120270 -57.672634
v -72.136490 -96.025528 -57.482628
v -72.088226 -94.955170 -57.440903
v -67.908791 -94.667183 -57.325455
v -67.954025 -95.707504 -57.525417
v -66.570953 -95.611443 -57.490509
v -66.522301 -94.572639 -57.315338
v -67.498856 -86.587082 -57.558201
v -67.534622 -87.547523 -57.674343
v -66.177414 -87.486664 -57.328205
v -66.131119 -86.527344 -57.296646
v -63.293343 -112.256775 -57.868927
v -63.341518 -113.512833 -57.921253
v -62.068901 -113.410843 -57.978539
v -62.007011 -112.158623 -57.932590
v -58.159782 -112.040565 -57.871674
v -58.238770 -113.308197 -57.976341
v -56.983982 -113.267311 -58.146614
v -56.891441 -112.015747 -57.923283
v -57.570019 -102.473289 -57.456963
v -57.637062 -103.615227 -57.585236
v -56.330528 -103.544731 -57.592709
v -56.260952 -102.392273 -57.468739
v -53.087910 -112.009064 -57.633621
v -53.201939 -113.315331 -57.922710
v -51.901333 -113.284843 -57.913109
v -51.782600 -111.967598 -57.645294
v -47.842369 -111.706177 -57.456036
v -47.960770 -112.899376 -57.507854
v -46.735832 -112.818871 -57.391560
v -46.557323 -111.613365 -57.347618
v -47.172970 -101.678886 -57.221153
v -47.246357 -102.858894 -57.294300
v -45.969627 -102.719788 -57.028847
v -45.885525 -101.544014 -57.132664
v -51.847485 -93.619446 -57.270809
v -51.908291 -94.644005 -57.351791
v -50.600574 -94.552956 -57.276924
v -50.539192 -93.526573 -57.279728
v -46.662373 -93.224266 -56.750427
v -46.722683 -94.277191 -56.754353
v -45.422539 -94.155312 -56.921455
v -45.354412 -93.116089 -56.872101
v -46.203625 -85.437210 -57.007500
v -46.253258 -86.365479 -57.015747
v -44.949295 -86.273399 -57.054703
v -44.898983 -85.348648 -57.024052
v -61.720451 -79.324768 -57.011818
v -61.758556 -80.176346 -56.918713
v -60.406693 -80.120323 -56.902744
v -60.373966 -79.278008 -57.062874
v -56.392960 -79.110634 -57.111015
v -56.427319 -79.950325 -57.023258
v -55.108170 -79.892746 -57.010170
v -55.071449 -79.054710 -57.140598
v -56.146912 -72.524406 -57.016640
v -56.168327 -73.330299 -57.153065
v -54.852718 -73.288033 -57.037659
v -54.828068 -72.479156 -56.984909
v -51.130829 -78.882530 -57.065742
v -51.164364 -79.719299 -57.021572
v -49.855419 -79.653526 -56.975937
v -49.822067 -78.816223 -56.986992
v -45.909370 -78.609863 -57.093624
v -45.937832 -79.441093 -56.957081
v -44.632236 -79.374779 -57.014160
v -44.604141 -78.552094 -57.200214
v -45.658764 -72.172234 -56.810329
v -45.690918 -72.972946 -56.776825
v -44.385616 -72.927048 -56.879848
v -44.353188 -72.123596 -56.813145
v -50.676666 -66.052505 -56.881123
v -50.699287 -66.833435 -56.848988
v -49.394226 -66.798660 -56.655277
v -49.374512 -66.017006 -56.679489
v -45.456036 -65.923042 -56.529076
v -45.481895 -66.698112 -56.420483
v -44.177868 -66.673332 -56.587605
v -44.151775 -65.903915 -56.673935
v -45.278072 -59.488075 -56.715660
v -45.296741 -60.468380 -56.843773
v -43.993977 -60.452869 -56.724197
v -43.972599 -59.468670 -56.696552
v -42.511250 -110.954269 -57.228172
v -42.533684 -112.321938 -57.353931
v -41.266521 -112.011353 -57.303314
v -41.215530 -110.592140 -57.197529
v -37.457054 -109.185677 -57.124126
v -37.503914 -110.411552 -57.116478
v -36.320133 -109.912712 -57.052101
v -36.262814 -108.739723 -56.896732
v -36.846008 -100.054817 -57.048237
v -36.927467 -101.143494 -57.151932
v -35.641293 -100.870140 -57.207012
v -35.554871 -99.806793 -56.999405
v -32.649223 -107.545227 -56.699238
v -32.784004 -108.624207 -57.058929
v -31.581686 -108.301193 -57.023342
v -31.436441 -107.223862 -56.700443
v -27.770731 -106.449287 -56.474670
v -27.942444 -107.516495 -56.816177
v -26.715527 -107.328049 -56.515392
v -26.523594 -106.239655 -56.275097
v -26.575298 -98.264816 -56.265945
v -26.681116 -99.222549 -56.563480
v -25.392424 -99.061623 -56.369259
v -25.267927 -98.096321 -56.289063
v -31.048477 -91.441803 -56.833244
v -31.128916 -92.370544 -56.755520
v -29.821348 -92.214531 -56.746548
v -29.731195 -91.294273 -56.816509
v -25.837957 -90.897514 -56.316456
v -25.920645 -91.795074 -56.414879
v -24.602837 -91.667747 -56.530960
v -24.519211 -90.766846 -56.442741
v -25.278166 -83.930717 -56.581974
v -25.343458 -84.766823 -56.410603
v -24.025043 -84.680717 -56.327785
v -23.957209 -83.848503 -56.482746
v -22.666307 -105.773666 -55.759823
v -22.892033 -106.881264 -55.839882
v -21.764490 -106.826981 -55.404839
v -21.457924 -105.744926 -55.474171
v -18.937994 -105.062141 -52.141850
v -18.819757 -106.247185 -52.200508
v -19.013895 -105.980995 -51.295570
v -18.922701 -104.766495 -51.279160
v -16.054911 -97.714561 -55.065254
v -16.369871 -98.462891 -54.448307
v -15.124794 -98.352402 -53.943455
v -14.772500 -97.612679 -54.611557
v -13.833709 -104.317688 -47.360165
v -14.420029 -105.134827 -46.429516
v -13.366267 -105.332283 -46.347214
v -12.850135 -104.480515 -47.268970
v -6.189641 -104.635155 -46.471260
v -6.432362 -105.666100 -45.643322
v -5.468618 -105.747421 -45.678955
v -5.251054 -104.713264 -46.492405
v -4.703881 -98.186081 -53.793491
v -4.843692 -99.117874 -53.225719
v -4.075267 -99.164108 -53.283859
v -3.967465 -98.268875 -54.033791
v -9.676623 -90.584869 -56.029408
v -9.746548 -91.518593 -55.923172
v -8.372683 -91.594505 -56.112259
v -8.312365 -90.655128 -56.262146
v -4.242463 -90.938362 -57.069202
v -4.394326 -91.934868 -57.177563
v -3.209067 -92.190605 -57.598305
v -3.035627 -91.039291 -57.459332
v -3.787407 -83.582184 -56.548561
v -3.848054 -84.458702 -56.372257
v -2.575160 -84.439888 -55.756149
v -2.521986 -83.574196 -55.940899
v -19.724363 -77.360039 -56.096382
v -19.757086 -78.135818 -56.045776
v -18.423300 -78.099289 -56.052631
v -18.395119 -77.326370 -56.095238
v -14.403729 -77.262306 -56.214481
v -14.427730 -78.030754 -56.172665
v -13.092424 -78.024429 -56.267082
v -13.070927 -77.246048 -56.255527
v -14.240266 -70.872841 -56.208561
v -14.265515 -71.860695 -56.125366
v -12.945122 -71.843246 -56.027130
v -12.921474 -70.855843 -56.089565
v -9.076256 -77.205627 -56.051830
v -9.089751 -77.974388 -56.156689
v -7.767425 -77.977959 -55.941643
v -7.747673 -77.201263 -55.904991
v -3.750256 -77.207581 -55.552658
v -3.759697 -77.987503 -55.583366
v -2.417151 -77.987709 -55.496647
v -2.412738 -77.208313 -55.441864
v -3.677247 -70.794830 -55.911983
v -3.683231 -71.783821 -55.919727
v -2.358356 -71.790848 -55.957596
v -2.356075 -70.794426 -55.902740
v -8.881654 -65.237030 -56.077332
v -8.901685 -66.705757 -56.052395
v -7.588758 -66.698463 -56.026310
v -7.571148 -65.229500 -56.037189
v -3.635554 -65.213615 -55.933697
v -3.647918 -66.679573 -55.920319
v -2.327674 -66.682884 -55.876553
v -2.306360 -65.237823 -55.887489
v -3.601779 -59.384300 -55.938023
v -3.609599 -60.831142 -55.930687
v -2.304981 -60.827736 -55.878597
v -2.298660 -59.381237 -55.892044
v -39.975639 -53.913635 -56.853077
v -40.003147 -55.354855 -56.711754
v -38.701435 -55.337448 -56.537376
v -38.674957 -53.898285 -56.692333
v -34.782272 -53.857605 -56.545105
v -34.790325 -55.295048 -56.514950
v -33.491375 -55.282364 -56.679111
v -33.478485 -53.842880 -56.612072
v -34.733379 -48.135136 -56.401493
v -34.740356 -49.565933 -56.313923
v -33.441574 -49.555729 -56.426601
v -33.432236 -48.125191 -56.477165
v -29.588726 -53.815533 -56.197086
v -29.601231 -55.257401 -56.258129
v -28.295801 -55.242512 -56.268414
v -28.286148 -53.802567 -56.150513
v -24.376936 -53.766464 -56.280888
v -24.381096 -55.190506 -56.449249
v -23.085402 -55.183891 -56.263481
v -23.084888 -53.759087 -56.133236
v -24.334028 -48.084015 -56.323902
v -24.335550 -49.496994 -56.617771
v -23.023510 -49.488178 -56.484470
v -23.037588 -48.079582 -56.224739
v -29.508240 -42.441311 -56.374123
v -29.550842 -43.844803 -56.092972
v -28.256113 -43.830669 -55.866955
v -28.219473 -42.435612 -56.222736
v -24.326180 -42.422787 -56.297119
v -24.328936 -43.839252 -56.240166
v -23.028996 -43.832325 -56.362583
v -23.024595 -42.414970 -56.355984
v -24.296202 -36.790695 -56.312321
v -24.314157 -38.184601 -56.036930
v -23.010567 -38.182178 -55.953838
v -22.999226 -36.783833 -56.190369
v -19.186226 -53.735180 -56.182873
v -19.197342 -55.157120 -56.101585
v -17.904829 -55.143848 -55.939087
v -17.887760 -53.723846 -56.094421
v -13.985293 -53.707424 -56.129890
v -13.996132 -55.130142 -56.091938
v -12.693600 -55.124458 -56.114159
v -12.684364 -53.702065 -56.115105
v -13.955863 -48.037479 -56.150681
v -13.962540 -49.452023 -56.128914
v -12.664661 -49.448948 -56.066345
v -12.659678 -48.035088 -56.055099
v -8.783891 -53.689011 -56.006287
v -8.790181 -55.109951 -56.016525
v -7.489530 -55.106258 -55.983364
v -7.483771 -53.685574 -55.981686
v -3.583842 -53.677334 -55.897842
v -3.587880 -55.097176 -55.887764
v -2.287467 -55.094780 -55.850399
v -2.283662 -53.675247 -55.879547
v -3.572621 -48.019398 -55.866810
v -3.574938 -49.431343 -55.878971
v -2.276678 -49.429695 -55.847580
v -2.274519 -48.017841 -55.846294
v -8.753325 -42.391232 -55.896534
v -8.755482 -43.798809 -55.929482
v -7.458400 -43.797234 -55.906879
v -7.456426 -42.389862 -55.878685
v -3.566423 -42.386757 -55.789646
v -3.567192 -43.793221 -55.831947
v -2.270656 -43.792442 -55.787281
v -2.269795 -42.385822 -55.759762
v -3.563524 -36.764076 -55.670959
v -3.563846 -38.169224 -55.704815
v -2.268207 -38.169113 -55.663345
v -2.267883 -36.764004 -55.636681
v -19.110001 -31.160170 -56.004677
v -19.108416 -32.570923 -56.002724
v -17.811752 -32.569721 -55.984055
v -17.812372 -31.160902 -55.947407
v -13.923746 -31.162548 -55.932442
v -13.927345 -32.563770 -55.852112
v -12.637519 -32.558880 -55.711254
v -12.629186 -31.164022 -55.892063
v -13.913362 -25.549799 -55.852669
v -13.913000 -26.952948 -55.727283
v -12.620195 -26.955881 -55.871037
v -12.617743 -25.554399 -55.916721
v -8.741318 -31.159412 -55.668419
v -8.746503 -32.558613 -55.580055
v -7.451965 -32.556358 -55.617931
v -7.452303 -31.157385 -55.526554
v -3.567587 -31.156017 -55.190308
v -3.566260 -32.550926 -55.443054
v -2.268650 -32.548096 -55.451332
v -2.265890 -31.164291 -55.156910
v -3.566946 -25.560829 -55.630070
v -3.574890 -26.966040 -55.483177
v -2.269972 -26.953428 -55.433033
v -2.262946 -25.561766 -55.657764
v -8.739544 -19.944387 -55.697571
v -8.743286 -21.344660 -55.610592
v -7.445255 -21.345219 -55.673973
v -7.447432 -19.947706 -55.836830
v -3.548743 -19.944960 -55.765259
v -3.543959 -21.349260 -55.871891
v -2.254485 -21.350788 -55.661934
v -2.269527 -19.953959 -55.502678
v -3.560095 -14.353526 -55.291126
v -3.558410 -15.753937 -55.383434
v -2.263272 -15.751849 -55.393887
v -2.263593 -14.352971 -55.317974
v 70.045013 -124.900650 -54.695606
v 70.127289 -125.971626 -54.793125
v 70.906525 -126.005959 -55.121624
v 70.950867 -125.007469 -55.229855
v 60.469044 -121.586983 -54.580093
v 60.926804 -122.669014 -54.697590
v 61.396473 -122.338188 -54.592510
v 61.134876 -121.445480 -54.530422
v 86.026031 -115.724045 -54.670940
v 85.900436 -117.103737 -54.634335
v 86.650269 -117.238258 -54.756027
v 86.792442 -115.836311 -54.714920
v 92.193504 -116.556496 -54.716393
v 92.029320 -117.322212 -54.376556
v 92.771561 -117.473824 -54.126156
v 92.903282 -116.738960 -54.443295
v 92.789726 -105.903465 -53.519867
v 92.731392 -107.172775 -53.504711
v 93.512360 -107.266304 -53.431141
v 93.569611 -105.992928 -53.416073
v 98.756531 -117.922211 -52.946148
v 98.665146 -118.741859 -53.210072
v 99.623398 -118.846306 -53.353485
v 99.722679 -118.037560 -53.090145
v 106.694290 -119.029564 -53.675297
v 106.686050 -119.859596 -53.456795
v 107.810455 -120.068810 -53.460590
v 107.807320 -119.229279 -53.655117
v 106.669830 -107.591637 -53.197803
v 106.690666 -108.932831 -53.122356
v 107.711723 -109.086395 -53.083675
v 107.662567 -107.731552 -53.190968
v 99.445023 -97.175446 -53.232986
v 99.429634 -98.317848 -53.140770
v 100.288612 -98.402962 -53.144310
v 100.300423 -97.256218 -53.193390
v 106.528938 -97.896248 -52.494286
v 106.542191 -99.049820 -52.794697
v 107.473877 -99.132614 -52.974495
v 107.463104 -97.983498 -52.633369
v 106.351875 -88.973274 -52.328102
v 106.382301 -90.025146 -52.447655
v 107.274139 -90.089760 -52.303844
v 107.248184 -89.037651 -52.429562
v 116.285179 -121.463814 -52.862293
v 116.466339 -122.510338 -52.841274
v 117.470276 -122.811241 -52.816952
v 117.232544 -121.845848 -52.803959
v 125.930603 -111.576866 -53.704479
v 126.056770 -112.450607 -53.641975
v 126.915688 -112.697639 -53.646320
v 126.777748 -111.804855 -53.770557
v 113.125816 -81.732910 -53.975361
v 113.161766 -82.686996 -54.174660
v 114.157700 -82.722282 -54.490021
v 114.110703 -81.757187 -54.283440
v 121.614525 -82.139809 -53.545811
v 121.683662 -82.898170 -52.747608
v 122.853333 -82.858902 -52.410294
v 122.738319 -82.028664 -53.172951
v 120.408607 -74.542671 -55.890278
v 120.513931 -75.558716 -55.989124
v 121.618851 -75.544716 -56.367607
v 121.463356 -74.478241 -56.322834
v 130.990875 -83.973083 -53.036800
v 131.285370 -84.546974 -53.473076
v 131.859818 -83.646866 -53.204498
v 131.576508 -83.363503 -53.035931
v 138.182236 -75.014130 -59.733887
v 138.777679 -75.099510 -60.437855
v 138.270889 -73.729736 -60.091751
v 137.919922 -73.896782 -59.336029
v 127.990685 -67.836754 -55.738258
v 128.091782 -68.665092 -55.773655
v 128.879745 -68.592377 -56.512768
v 128.897812 -67.837944 -56.207264
v 132.859528 -69.613106 -62.948605
v 132.437546 -70.032372 -61.960773
v 132.923798 -70.323326 -61.390678
v 133.494049 -69.999458 -62.122410
v 130.190918 -62.293709 -62.874500
v 129.837830 -62.420872 -61.834858
v 129.807129 -62.933708 -62.017879
v 130.123199 -63.046326 -63.291180
v 139.820816 -61.850056 -77.075668
v 140.118759 -62.704159 -77.381035
v 140.612823 -62.521358 -78.259384
v 140.325363 -61.379925 -78.143196
v 142.729446 -70.413109 -67.465752
v 143.256638 -70.762543 -66.772522
v 144.101486 -70.995964 -67.093582
v 143.825485 -70.574516 -68.092163
v 135.286697 -43.660725 -67.235039
v 134.988419 -42.519978 -67.730652
v 134.924332 -42.954292 -66.575356
v 135.931961 -43.308327 -66.590630
v 1.618802 -17.150913 -55.287594
v 1.619523 -18.548698 -55.373432
v 2.918046 -18.547085 -55.315620
v 2.907633 -17.152163 -55.147160
v 4.197602 -17.153036 -54.975597
v 4.198043 -18.558464 -55.063896
v 5.497343 -18.553610 -55.016140
v 5.499063 -17.151134 -54.887680
v 4.212037 -14.348182 -55.153400
v 4.204480 -15.746634 -55.027515
v 5.503325 -15.742573 -54.946072
v 5.506561 -14.346032 -55.120590
v -81.141296 73.156006 -55.800343
v -81.998360 73.163429 -55.768425
v -82.432671 72.421478 -55.774960
v -81.211548 72.364044 -55.825771
v -79.895050 73.150665 -55.867001
v -79.965561 72.325211 -55.940582
v -78.826294 72.033546 -55.957836
v -78.570702 73.037956 -55.865852
v -79.878593 76.298935 -55.765491
v -79.876892 75.523529 -55.666763
v -78.479393 75.533974 -55.515030
v -78.480476 76.310425 -55.666195
v 1.594467 73.006622 -54.188442
v 1.579255 71.645714 -54.228756
v 2.881421 71.577217 -54.187290
v 2.969393 72.857903 -54.163116
v 3.971874 73.419258 -54.143242
v 4.111452 72.412529 -54.152420
v 5.281397 71.913979 -54.135300
v 5.399472 73.227386 -54.106941
v 4.135646 75.858597 -54.131168
v 4.092003 74.675171 -54.127487
v 5.432173 74.578033 -54.085396
v 5.446540 75.817322 -54.106434
v 85.734573 73.561066 -51.606434
v 85.729324 72.806976 -51.721539
v 87.155502 72.818909 -51.574184
v 87.168182 73.578453 -51.506779
v 88.614792 73.609360 -51.609135
v 88.587997 72.845627 -51.626774
v 89.971725 72.862854 -51.656216
v 90.049553 73.630615 -51.659924
v 88.667282 76.691818 -51.572041
v 88.624512 75.909744 -51.581646
v 89.926704 75.907829 -51.611996
v 90.070915 76.714333 -51.593357
v -82.611855 -17.383053 -57.309887
v -82.347382 -18.609930 -57.295326
v -81.054970 -18.575253 -57.284100
v -81.179924 -17.137527 -57.262142
v -79.675705 -17.173119 -57.241951
v -79.661545 -18.584545 -57.196449
v -78.274940 -18.609644 -57.024677
v -78.283409 -17.185703 -57.160889
v -79.708977 -14.383277 -56.711529
v -79.694359 -15.806027 -56.843170
v -78.293442 -15.798789 -56.850552
v -78.305779 -14.374517 -56.837677
v 0.930616 -119.862572 -41.334877
v 0.924455 -121.228813 -41.502880
v 2.216155 -121.311081 -41.969967
v 2.194273 -119.948357 -41.628471
v 5.782042 -120.793030 -42.686352
v 6.474885 -121.178421 -42.637318
v 6.841314 -121.000496 -42.196835
v 5.898923 -120.252281 -42.146240
v 5.392986 -114.643738 -41.045330
v 5.484514 -116.050446 -41.114658
v 6.623674 -116.167015 -41.111984
v 6.505928 -114.750877 -41.084457
v 87.098267 -17.427797 -53.066212
v 86.360168 -17.287663 -53.013897
v 85.838699 -18.304308 -53.087204
v 86.951981 -18.858463 -53.183823
v 88.755600 -18.696840 -53.131432
v 89.529732 -18.695187 -53.110603
v 89.512711 -17.285152 -53.070267
v 88.729668 -17.283791 -53.070427
v 88.697609 -15.860951 -53.083481
v 89.495857 -15.874530 -53.060558
v 89.481232 -14.467693 -52.997269
v 88.696999 -14.453128 -52.995823
v -137.392395 135.802155 -74.891510
v -138.157867 135.097137 -74.490997
v -137.485733 135.070572 -73.648369
v -136.550522 136.040314 -74.100777
v -133.769226 138.780533 -71.430115
v -134.097870 138.128860 -71.257584
v -134.160446 137.565186 -70.790283
v -133.799301 138.324722 -71.183685
v 10.577372 134.458679 -55.575260
v 9.929705 135.174011 -55.055565
v 10.590228 135.709183 -55.325214
v 10.938667 135.360611 -55.941242
v 50.773060 131.539001 -51.505970
v 50.734848 132.574982 -51.544678
v 49.491760 132.524490 -51.428860
v 49.614944 131.588104 -51.344425
v -132.478119 -62.586685 -77.815010
v -131.467773 -62.937866 -76.956711
v -131.089279 -61.674477 -77.120743
v -129.479721 -61.524612 -74.605797
v -129.784805 -62.241024 -74.450531
v -129.205383 -62.342751 -73.601906
v -128.912552 -61.621616 -73.759369
v -128.392517 -58.600014 -75.226875
v -128.771484 -59.272610 -74.956070
v -128.088623 -59.431892 -74.238472
v -127.704437 -58.767334 -74.510071
v -134.828491 -17.614872 -74.403030
v -133.768326 -17.499022 -73.745514
v -134.340286 -16.718771 -73.485542
v -128.725296 -17.655760 -70.259628
v -129.508850 -17.594629 -70.740379
v -129.660263 -18.095097 -71.424400
v -128.633713 -18.157740 -70.877541
v -132.707397 -14.244864 -70.507523
v -131.942581 -14.299778 -69.965164
v -131.860596 -13.478886 -69.537109
v -132.993637 -13.356720 -70.300682
v 1.608032 -62.275700 -55.770679
v 1.608040 -63.726334 -55.784454
v 2.914839 -63.734474 -55.745403
v 2.914145 -62.277565 -55.747948
v 4.220068 -62.280590 -55.725536
v 4.222007 -63.739853 -55.708401
v 5.529249 -63.744816 -55.672726
v 5.525656 -62.284416 -55.693386
v 4.216542 -59.379436 -55.730976
v 4.217968 -60.825932 -55.720608
v 5.522047 -60.829205 -55.696430
v 5.519084 -59.382282 -55.699944
v 43.248295 -62.722618 -54.202984
v 43.263100 -63.486141 -54.216698
v 44.569435 -63.516964 -54.170795
v 44.551918 -62.747669 -54.181915
v 45.850433 -62.768299 -54.307598
v 45.867817 -63.533592 -54.340813
v 47.166939 -63.551468 -54.484364
v 47.152088 -62.788662 -54.380909
v 45.798344 -59.430092 -54.196976
v 45.813339 -60.410294 -54.238884
v 47.107224 -60.438599 -54.083733
v 47.090900 -59.462318 -53.971004
v 43.065674 -17.167953 -53.999138
v 43.069866 -18.582273 -54.070538
v 44.372780 -18.574106 -54.146206
v 44.368610 -17.167406 -54.067570
v 45.667084 -17.166849 -54.153458
v 45.671322 -18.570843 -54.177921
v 46.964672 -18.568098 -54.164593
v 46.964840 -17.167942 -54.241135
v 45.661388 -14.358105 -54.297066
v 45.662601 -15.765072 -54.287224
v 46.964569 -15.763516 -54.269459
v 46.962975 -14.359110 -54.220837
v -128.076828 34.839771 -81.187233
v -129.395538 34.802189 -82.769081
v -129.623016 33.803055 -80.406822
v -127.923569 33.048096 -79.148270
v -126.443932 27.389231 -75.630028
v -125.734856 27.699606 -75.645020
v -125.479332 28.371593 -76.000641
v -125.944252 28.296461 -76.038208
v -127.123291 30.194633 -77.630409
v -127.817383 30.399166 -77.548508
v -127.840881 30.347437 -76.948212
v -126.729141 29.497368 -76.959930
v -142.779907 72.691185 -66.308861
v -142.247879 72.646049 -65.681465
v -142.175522 73.484390 -65.739380
v -142.720276 73.608574 -66.391533
v -139.022278 72.974670 -61.711388
v -139.051239 72.149757 -61.648487
v -138.085861 72.020439 -60.656689
v -138.081238 72.846916 -60.690655
v -138.875061 76.426712 -61.941227
v -138.925858 75.536804 -61.883900
v -137.982986 75.400146 -60.838936
v -138.017487 76.292213 -60.831467
v -82.615143 27.649647 -56.619728
v -82.630066 26.264549 -56.547981
v -81.368698 26.275208 -56.413055
v -81.365562 27.666704 -56.525055
v -79.975662 27.667194 -56.532692
v -79.966034 26.259708 -56.595329
v -78.603363 26.229164 -56.972309
v -78.572006 27.642307 -56.676159
v -79.924484 30.460426 -57.023567
v -80.084404 29.121445 -56.773178
v -78.584106 29.082447 -56.594780
v -78.562607 30.436762 -56.984932
v -39.845005 27.647253 -55.686100
v -39.843071 26.247250 -55.750542
v -38.542393 26.248522 -55.758556
v -38.545727 27.650129 -55.775990
v -37.246117 27.651154 -55.834938
v -37.244495 26.249315 -55.852074
v -35.944122 26.250025 -55.848660
v -35.945454 27.652119 -55.830620
v -37.249016 30.454123 -55.779213
v -37.245632 29.050951 -55.773399
v -35.948086 29.053654 -55.860523
v -35.948082 30.449863 -55.718128
v -39.879879 73.346581 -54.900463
v -39.852180 72.552963 -54.935184
v -38.581638 72.566261 -55.068192
v -38.591351 73.344803 -55.114471
v -37.295033 73.342789 -55.265270
v -37.308159 72.538963 -55.141186
v -36.011543 72.410118 -55.363132
v -35.998119 73.335022 -55.475510
v -37.303120 76.417198 -54.991070
v -37.307423 75.647026 -55.170197
v -36.007748 75.658165 -55.301083
v -36.005699 76.431900 -55.153019
v -81.952904 141.048523 -54.159317
v -82.177711 140.161057 -54.149326
v -81.091522 140.076462 -54.063599
v -80.880959 140.924103 -53.956078
v -78.333130 136.411560 -54.338341
v -78.378670 135.541275 -54.501568
v -77.120613 135.365921 -54.445141
v -76.884743 136.351303 -54.244034
v -35.695103 144.647400 -44.254078
v -35.659836 143.358856 -45.760777
v -35.053761 143.802582 -45.908367
v -34.786674 144.828293 -45.701523
v -31.162512 134.258118 -50.514664
v -31.070354 134.866318 -49.573013
v -32.003769 134.885696 -49.471336
v -32.108940 134.348587 -50.383728
v 1.613622 27.648796 -54.534435
v 1.618256 26.251589 -54.711533
v 2.915553 26.244600 -54.595570
v 2.908303 27.644413 -54.444176
v 4.203094 27.642775 -54.389530
v 4.205069 26.236242 -54.442501
v 5.499402 26.234592 -54.359627
v 5.498682 27.642920 -54.410675
v 4.204270 30.450869 -54.339222
v 4.202544 29.046492 -54.356182
v 5.498178 29.046267 -54.440281
v 5.498903 30.448318 -54.428696
v 43.053833 27.645853 -53.492962
v 43.055035 26.244974 -53.536480
v 44.352463 26.246239 -53.503960
v 44.350235 27.645794 -53.413380
v 45.648273 27.645639 -53.363750
v 45.651024 26.248093 -53.494827
v 46.949490 26.248322 -53.472725
v 46.947052 27.645441 -53.341396
v 45.650379 30.447422 -53.435379
v 45.646961 29.048008 -53.299755
v 46.945934 29.047302 -53.291653
v 46.948524 30.447071 -53.394081
v 43.092388 73.099983 -53.105110
v 42.992455 71.797943 -52.928642
v 44.334801 71.699280 -53.002491
v 44.375053 72.973007 -53.144405
v 45.656300 72.926056 -53.091007
v 45.644806 71.670547 -53.091431
v 46.948280 71.671150 -53.090416
v 46.949909 72.921509 -53.026913
v 45.649914 76.265404 -53.339226
v 45.661007 75.488708 -53.289467
v 46.957424 75.505493 -53.203472
v 46.957176 76.278114 -53.301594
v 85.802216 27.836689 -52.801792
v 85.579361 26.798239 -52.854305
v 86.729225 26.374140 -53.066448
v 86.983231 27.494955 -52.858650
v 88.473839 26.035715 -52.843674
v 89.222168 26.136583 -52.715858
v 89.031204 27.618160 -52.672489
v 88.103554 27.123669 -52.779434
v 88.082054 29.242676 -52.764774
v 89.155815 29.059706 -52.647324
v 89.208038 30.424181 -52.614834
v 88.258629 30.553007 -52.726074
v 89.889084 143.240936 -50.133965
v 89.681244 142.376434 -50.543518
v 90.685555 142.410095 -50.421459
v 90.916679 143.259750 -50.013596
v 92.901016 137.059814 -50.623672
v 93.940857 137.170273 -50.531406
v 93.932785 138.387512 -50.662315
v 93.012733 138.266769 -50.698563
v -83.474915 -64.558197 -57.659386
v -82.538147 -64.458748 -57.601414
v -81.995949 -63.724686 -57.483219
v -83.261772 -63.668957 -57.637032
v -80.298050 -63.589592 -57.499046
v -80.380096 -64.361908 -57.592941
v -79.005196 -64.310463 -57.762627
v -78.968536 -63.521477 -57.615299
v -80.240753 -60.391819 -57.688980
v -80.271271 -61.188969 -57.705566
v -78.857880 -61.159138 -57.684025
v -78.822662 -60.340504 -57.670868
v -40.143188 -62.732887 -56.764187
v -40.162476 -63.508411 -56.752350
v -38.853340 -63.481297 -56.678680
v -38.829754 -62.712605 -56.667847
v -37.542118 -62.704170 -56.387188
v -37.558144 -63.461613 -56.487759
v -36.255074 -63.434196 -56.511837
v -36.241047 -62.676067 -56.426777
v -37.457752 -59.399330 -56.724022
v -37.503147 -60.382690 -56.651199
v -36.284420 -60.454132 -56.659264
v -36.121365 -59.513050 -56.650837
v -39.835274 -17.166348 -56.021965
v -39.841404 -18.567394 -56.148392
v -38.544518 -18.558992 -56.297253
v -38.537525 -17.161669 -56.150776
v -37.241810 -17.156204 -56.283787
v -37.242054 -18.559624 -56.295181
v -35.942322 -18.561678 -56.285648
v -35.940353 -17.153318 -56.320023
v -37.243164 -14.354528 -56.166378
v -37.243511 -15.754930 -56.233658
v -35.948780 -15.760015 -56.122467
v -35.946739 -14.356179 -56.101357
v 86.117493 -63.719463 -53.770164
v 86.138718 -64.522865 -53.726856
v 87.135109 -64.561310 -53.799179
v 87.114662 -63.755947 -53.852188
v 89.561226 -63.861538 -53.793045
v 89.576065 -64.665047 -53.791809
v 90.369453 -64.701431 -53.738132
v 90.354492 -63.898628 -53.728287
v 89.495567 -60.699512 -53.651520
v 89.511978 -61.480968 -53.621460
v 90.307930 -61.514713 -53.642326
v 90.292274 -60.732975 -53.646988
v 1.618990 -39.573803 -55.585445
v 1.619259 -40.978909 -55.621098
v 2.914792 -40.979359 -55.572052
v 2.914878 -39.573975 -55.555084
v 4.210552 -39.574455 -55.519211
v 4.210276 -40.980030 -55.523800
v 5.506184 -40.980686 -55.490097
v 5.505843 -39.575172 -55.471355
v 4.210587 -36.765202 -55.493061
v 4.210738 -38.169437 -55.512062
v 5.506203 -38.170021 -55.473103
v 5.505840 -36.765823 -55.450741
v 22.352840 -39.589874 -55.279140
v 22.356255 -40.997719 -55.278267
v 23.637386 -41.003487 -55.079678
v 23.642921 -39.593597 -55.141827
v 24.924618 -39.592537 -54.921955
v 24.909613 -41.008484 -54.807220
v 26.203865 -41.006065 -54.616421
v 26.214415 -39.588512 -54.739201
v 24.943705 -36.780552 -55.237690
v 24.929720 -38.178303 -55.031425
v 26.224398 -38.178520 -54.904827
v 26.236982 -36.782906 -55.130722
v 22.322092 -17.158024 -54.552605
v 22.335543 -18.557499 -54.684048
v 23.627655 -18.563217 -54.543346
v 23.623476 -17.159389 -54.467430
v 24.926544 -17.155899 -54.499950
v 24.927711 -18.561541 -54.550697
v 26.222097 -18.555950 -54.648106
v 26.217354 -17.149736 -54.698956
v 24.920696 -14.348783 -54.431442
v 24.921162 -15.749393 -54.541199
v 26.218380 -15.734916 -54.706139
v 26.223949 -14.326690 -54.530834
v -82.483307 49.949913 -56.022419
v -82.515236 48.714203 -56.136204
v -81.369164 48.535049 -56.100182
v -81.133850 49.803425 -55.993603
v -79.966675 50.152229 -55.921806
v -79.934448 49.201500 -55.921688
v -78.695786 48.590538 -56.098873
v -78.566505 49.947208 -55.878796
v -78.424332 52.817902 -56.381454
v -79.243538 52.844349 -56.240360
v -79.761620 51.510078 -56.180161
v -78.461296 51.519283 -56.277332
v -60.799484 50.102657 -56.129463
v -60.799049 48.691540 -56.138203
v -59.477226 48.693390 -56.232407
v -59.475117 50.104778 -56.076942
v -58.155888 50.112503 -56.076031
v -58.142986 48.700157 -56.318180
v -56.829941 48.704418 -56.099682
v -56.856533 50.104046 -55.808712
v -58.164913 52.960758 -56.126553
v -58.160904 51.531975 -55.986679
v -56.847672 51.537144 -55.912865
v -56.833893 52.960167 -56.177849
v -59.495228 71.870049 -55.406288
v -59.370270 72.643936 -55.482269
v -60.454929 73.033806 -55.481045
v -60.882088 72.035454 -55.538776
v -58.145100 73.299553 -55.505123
v -58.171074 72.535393 -55.359402
v -56.962654 72.428551 -55.202030
v -56.858749 73.227417 -55.261024
v -58.176979 76.380638 -55.458260
v -58.176102 75.606956 -55.434109
v -56.874748 75.609100 -55.200073
v -56.866299 76.386406 -55.293076
v 1.604871 50.113586 -54.514626
v 1.605292 48.706642 -54.604778
v 2.897983 48.706673 -54.633869
v 2.898876 50.112011 -54.485378
v 4.194210 50.109348 -54.444374
v 4.194409 48.700470 -54.584545
v 5.492729 48.698990 -54.557770
v 5.490878 50.108826 -54.425152
v 4.192528 52.940998 -54.373905
v 4.193498 51.523540 -54.388550
v 5.489226 51.523201 -54.372658
v 5.487730 52.940453 -54.352085
v 22.325668 50.106781 -54.113216
v 22.323574 48.699314 -53.937729
v 23.620039 48.698441 -53.963806
v 23.619631 50.108536 -53.993282
v 24.915138 50.109627 -53.906235
v 24.915546 48.700321 -53.955048
v 26.210579 48.702652 -54.036503
v 26.211348 50.110180 -53.936279
v 24.918972 52.940624 -53.963753
v 24.916147 51.522152 -53.992825
v 26.213329 51.520905 -53.951885
v 26.217766 52.932838 -53.861481
v 22.309233 73.045418 -53.982674
v 22.299561 71.616234 -53.873306
v 23.600229 71.597984 -53.828106
v 23.623156 72.969872 -53.929031
v 26.273249 71.388535 -53.845459
v 26.141521 72.375641 -53.830360
v 24.998266 72.816849 -53.905945
v 24.906473 71.535400 -53.865112
v 24.867987 75.874290 -53.599644
v 24.730457 74.814072 -53.817844
v 26.197924 74.713036 -53.669170
v 26.115162 75.833191 -53.692039
v 85.609917 50.166306 -52.189819
v 85.599342 48.744202 -52.246231
v 87.000443 48.735062 -52.181786
v 87.104843 50.262363 -52.103260
v 88.302025 48.629326 -52.179771
v 89.302826 48.686913 -52.185894
v 89.826988 49.790009 -52.118229
v 88.488480 50.083576 -52.090168
v 88.476501 52.897114 -51.993065
v 88.775238 51.454155 -52.033169
v 89.989067 51.715492 -52.029568
v 89.935104 53.025185 -51.985527
v 110.806801 50.302670 -52.420082
v 110.805298 49.450058 -52.310211
v 111.742744 48.831898 -52.625282
v 111.722496 50.038906 -52.996773
v 114.067848 50.683899 -54.055305
v 111.779633 50.130146 -54.799881
v 111.733192 50.415768 -56.301682
v 113.317123 49.076126 -56.430649
v 114.437660 53.252670 -55.893890
v 112.857094 54.392197 -57.033005
v 113.344444 52.852661 -55.527214
v 114.252701 52.341198 -55.169994
v 110.451340 74.253059 -53.189171
v 110.456779 73.560074 -53.311127
v 111.292519 73.605453 -53.536263
v 111.294594 74.377052 -53.484455
v 114.305321 74.535545 -52.900841
v 114.262268 73.745796 -52.924606
v 115.250122 73.786736 -52.508831
v 115.302856 74.579018 -52.485672
v 114.258202 77.573883 -52.121822
v 114.264587 76.819359 -52.311134
v 115.261086 76.911400 -52.071545
v 115.237694 77.675705 -51.943382
v -82.577644 -39.870716 -57.431366
v -82.626343 -41.220707 -57.494862
v -81.224319 -41.265816 -57.349724
v -81.165871 -39.859184 -57.196857
v -79.736702 -39.853153 -57.281162
v -79.842102 -41.399097 -57.412636
v -78.386894 -41.284809 -57.445801
v -78.349808 -39.845150 -57.491306
v -79.676369 -37.001217 -57.421436
v -79.697357 -38.412495 -57.314667
v -78.311226 -38.411449 -57.456112
v -78.311119 -36.991482 -57.598667
v -60.784664 -39.731670 -57.267277
v -60.792351 -41.159893 -57.330734
v -59.467987 -41.150715 -57.304367
v -59.459732 -39.721035 -57.223473
v -58.140438 -39.712727 -57.135128
v -58.155788 -41.145622 -57.153923
v -56.843750 -41.143539 -57.080811
v -56.823116 -39.714931 -57.122627
v -58.103401 -36.860065 -57.431030
v -58.111954 -38.297390 -57.412254
v -56.779568 -38.297863 -57.390068
v -56.791405 -36.864372 -57.224083
v -60.739265 -17.175112 -56.701279
v -60.731510 -18.585623 -56.639404
v -59.401852 -18.575911 -56.751026
v -59.412014 -17.171202 -56.782581
v -58.099747 -17.169172 -56.838684
v -58.094967 -18.557133 -56.998055
v -56.803886 -18.584089 -56.682045
v -56.806812 -17.176819 -56.579773
v -58.092663 -14.358766 -56.921818
v -58.091930 -15.770108 -56.942219
v -56.800735 -15.768076 -56.598812
v -56.786350 -14.361953 -56.681248
v 85.696877 -41.381126 -53.491726
v 86.678459 -41.400429 -53.511318
v 86.653900 -39.951828 -53.537735
v 85.673851 -39.934410 -53.572132
v 89.078194 -41.447796 -53.547794
v 89.858749 -41.465534 -53.495876
v 89.825241 -40.013493 -53.426388
v 89.046097 -39.998238 -53.438423
v 89.017586 -38.549397 -53.411144
v 89.794273 -38.564274 -53.390060
v 89.765945 -37.121372 -53.375038
v 88.993088 -37.106899 -53.440891
v 113.145416 -42.503880 -52.442688
v 113.304634 -41.656563 -52.434937
v 114.204247 -40.908741 -52.308533
v 113.316353 -43.419334 -52.422039
v 118.751930 -38.330544 -49.733925
v 116.301231 -39.987644 -50.387402
v 116.445457 -40.794872 -50.165627
v 116.591011 -39.758755 -50.410099
v 117.046562 -38.757698 -51.146900
v 116.910309 -39.281750 -50.702698
v 117.861946 -39.405689 -50.227676
v 117.722847 -38.777283 -50.885437
v 111.600548 -17.247486 -52.177937
v 111.692207 -18.196535 -52.430252
v 112.546310 -18.555296 -52.796093
v 112.627739 -17.362543 -52.403477
v 115.716591 -18.862928 -52.601982
v 116.575241 -19.145779 -51.905411
v 116.720039 -17.854826 -51.485348
v 115.730011 -17.569746 -52.098560
v 115.654099 -16.297010 -51.519207
v 116.614128 -16.608358 -50.704578
v 116.340988 -15.327709 -50.211914
v 115.637741 -15.038005 -51.175545
v -145.173508 100.178741 -63.488098
v -144.530380 100.042725 -62.712433
v -144.582016 100.969910 -62.507744
v -145.196884 101.069977 -63.275253
v -141.349091 99.277611 -57.642315
v -140.662598 99.133797 -56.889130
v -140.677277 100.474068 -56.865574
v -141.415512 100.491920 -57.481010
v -140.891891 104.900848 -58.756874
v -141.143051 103.600128 -58.455154
v -139.815033 103.670860 -58.274395
v -139.549667 104.967857 -58.973343
v -108.644836 100.354240 -56.788303
v -108.619759 99.422745 -56.581627
v -107.697868 99.403488 -56.635235
v -107.718330 100.338287 -56.759068
v -105.059547 100.297729 -56.682709
v -105.051575 99.355598 -56.718685
v -104.212471 99.334442 -56.480129
v -104.211258 100.272301 -56.452305
v -105.126938 104.171196 -56.215740
v -105.124092 103.157806 -56.243534
v -104.266434 103.138382 -56.144642
v -104.273766 104.149788 -56.078461
v -110.102097 140.270950 -54.805920
v -109.908646 139.434006 -54.785797
v -108.773880 139.396439 -54.661331
v -108.940567 140.252563 -54.576054
v -105.616051 140.116150 -54.088509
v -105.519928 139.332565 -54.393364
v -104.534737 139.353729 -54.289715
v -104.609695 140.121246 -53.945225
v -105.720932 147.852524 -54.315113
v -105.701645 146.746140 -54.150589
v -104.687981 146.603271 -54.432060
v -104.601463 147.500549 -54.636799
v 1.776603 99.231773 -53.944798
v 1.748184 98.351707 -53.939880
v 3.046533 98.283730 -53.892822
v 3.074922 99.159462 -53.894176
v 4.368497 99.095482 -53.821178
v 4.341964 98.225754 -53.849525
v 5.622960 98.169388 -53.648361
v 5.649213 99.040031 -53.621517
v 4.541496 102.685478 -53.803982
v 4.485204 101.761993 -53.822311
v 5.780487 101.692024 -53.860710
v 5.837464 102.611244 -53.901573
v 22.173861 98.614868 -53.490444
v 22.170637 97.760216 -53.410080
v 23.436520 97.785812 -53.272728
v 23.435078 98.637978 -53.315899
v 24.703295 98.676514 -53.189537
v 24.712778 97.825996 -53.257099
v 25.991655 97.877083 -53.221382
v 25.978397 98.730957 -53.182438
v 24.654812 102.178711 -53.053150
v 24.676685 101.278709 -53.000805
v 25.938871 101.335487 -53.266773
v 25.912352 102.240211 -53.274590
v 42.956638 99.757347 -53.088860
v 42.962307 98.851234 -53.109253
v 44.259823 98.910675 -52.771137
v 44.260975 99.823624 -52.792778
v 45.581875 99.884125 -52.550751
v 45.582497 98.969566 -52.498650
v 46.912380 99.028557 -52.258060
v 46.906200 99.944870 -52.385845
v 45.560863 103.682632 -52.427120
v 45.594898 102.691002 -52.527946
v 46.875126 102.730133 -52.013145
v 46.869019 103.753654 -51.975060
v 64.245720 100.481865 -52.102684
v 64.234222 99.547844 -52.176361
v 65.596214 99.575943 -52.036911
v 65.612640 100.507393 -52.158314
v 66.990944 100.525963 -52.174225
v 66.971298 99.589638 -52.086071
v 68.351234 99.603271 -52.091572
v 68.370888 100.543823 -52.106899
v 67.066177 104.432541 -51.962860
v 67.047012 103.416031 -52.045605
v 68.420555 103.418793 -51.786461
v 68.444748 104.443291 -51.701046
v 64.563278 139.191162 -50.252018
v 64.713943 138.519058 -50.760025
v 65.500801 138.830093 -50.793552
v 65.403419 139.454773 -50.241405
v 67.822021 140.185806 -50.144821
v 67.883148 139.415176 -50.556988
v 68.666077 139.650513 -50.506130
v 68.606262 140.479156 -50.132061
v 66.327209 147.380112 -47.889503
v 66.608887 146.345795 -47.386517
v 67.360840 146.876923 -47.282009
v 67.149368 147.887009 -47.870197
v -111.943771 -92.650261 -60.490997
v -111.813774 -93.530487 -61.377411
v -110.969398 -93.667023 -60.774246
v -111.013206 -92.692131 -60.129787
v -108.206093 -92.593330 -59.819649
v -108.334724 -93.719841 -60.040848
v -107.368309 -93.695305 -60.011215
v -107.275452 -92.609619 -59.615494
v -107.860474 -88.410255 -58.342415
v -107.967575 -89.488022 -58.455891
v -107.029846 -89.453987 -58.481113
v -106.935135 -88.399147 -58.256443
v -108.746704 -63.737255 -58.970013
v -108.897079 -64.502892 -58.696815
v -108.046188 -64.563835 -58.468288
v -107.913460 -63.785103 -58.688625
v -105.509918 -63.825016 -57.656860
v -105.583130 -64.643799 -57.543335
v -104.726212 -64.677597 -57.373886
v -104.668938 -63.856388 -57.453766
v -105.099609 -60.729744 -58.416370
v -105.167000 -61.499657 -58.317703
v -104.400528 -61.474724 -57.954048
v -104.296906 -60.720783 -58.169163
v -131.718765 -36.257729 -74.974808
v -132.325500 -36.492172 -75.411209
v -132.299637 -37.390110 -74.949951
v -131.411133 -37.037529 -74.377296
v -128.170059 -39.418232 -73.111588
v -127.053581 -39.676361 -73.223618
v -127.006508 -38.431114 -73.197426
v -128.136658 -38.180134 -73.043648
v -124.983025 -35.900078 -72.127563
v -125.827957 -35.175495 -72.011658
v -126.443214 -35.133350 -71.514397
v -125.356758 -35.886936 -71.088470
v -107.176331 -40.390167 -60.300724
v -107.140068 -40.762421 -60.873817
v -106.267914 -40.753944 -60.725266
v -106.515800 -40.055695 -60.243134
v -104.163010 -40.142353 -58.946808
v -103.972435 -40.559597 -59.539116
v -103.282768 -40.632599 -59.499935
v -104.631065 -40.522549 -59.102947
v -103.832573 -39.485626 -59.042957
v -103.614693 -39.338348 -59.237900
v -103.824928 -38.304356 -59.336620
v -103.342644 -38.271023 -59.134327
v -107.435020 -16.073997 -59.265530
v -107.496613 -16.336241 -59.217777
v -106.909744 -16.383583 -59.080734
v -106.833649 -15.975316 -59.153912
v -103.993767 -16.599161 -58.275467
v -103.794579 -17.475788 -57.848301
v -103.014481 -17.990433 -57.298798
v -103.241829 -16.930046 -57.691555
v -104.086533 -15.082174 -58.942093
v -103.390259 -15.265690 -58.415203
v -103.343369 -14.196793 -58.685108
v -103.926773 -14.071417 -59.443745
v 1.548497 -87.285591 -55.887123
v 1.501001 -88.284531 -55.959629
v 2.850848 -88.241867 -55.826405
v 2.927573 -87.249527 -55.786987
v 4.321374 -87.213531 -55.782734
v 4.218881 -88.289749 -55.758545
v 5.689909 -88.144951 -55.834091
v 5.725734 -87.178261 -55.906197
v 4.306676 -83.591896 -55.726227
v 4.311540 -84.468262 -55.734093
v 5.682647 -84.453339 -55.695866
v 5.675206 -83.577415 -55.719582
v 23.365259 -87.305077 -55.384430
v 23.439198 -88.214401 -55.416084
v 24.749607 -88.265030 -55.225204
v 24.676651 -87.353317 -55.206646
v 25.980488 -87.403717 -55.035355
v 26.051727 -88.317245 -55.041931
v 27.356670 -88.367973 -54.980995
v 27.287868 -87.460922 -55.026627
v 25.734743 -83.888107 -55.247211
v 25.788519 -84.743591 -55.153229
v 27.094070 -84.800507 -55.136971
v 27.039427 -83.943947 -55.140694
v 22.304520 -63.577759 -55.028408
v 23.202906 -63.854378 -54.928394
v 23.799492 -63.128834 -54.930191
v 22.614182 -62.560562 -55.047920
v 26.214102 -64.094551 -54.883785
v 26.354095 -63.166584 -55.076447
v 25.303102 -62.547939 -55.105686
v 24.946899 -63.634274 -54.857941
v 25.061295 -59.513676 -55.113987
v 25.110176 -60.847958 -55.278763
v 26.409197 -60.985126 -55.170277
v 26.492805 -59.692902 -54.962608
v 43.974823 -88.458618 -54.666142
v 44.012173 -89.389656 -54.571194
v 45.278961 -89.488647 -54.476940
v 45.253033 -88.569252 -54.672333
v 46.529709 -88.680199 -54.636909
v 46.540855 -89.590614 -54.367302
v 47.802765 -89.689423 -54.193913
v 47.800446 -88.773071 -54.458324
v 46.397198 -85.022873 -54.650211
v 46.430580 -85.916435 -54.688862
v 47.714813 -86.002136 -54.619736
v 47.679348 -85.109810 -54.550545
v 64.485939 -90.149841 -54.034145
v 64.476006 -91.144592 -54.061058
v 65.821587 -91.255234 -54.041271
v 65.830635 -90.254379 -54.102314
v 67.188576 -90.356903 -54.096466
v 67.177078 -91.362579 -54.035496
v 68.539261 -91.470268 -53.965126
v 68.554199 -90.458954 -54.053211
v 67.217590 -86.459206 -53.689823
v 67.214005 -87.406357 -53.887360
v 68.584312 -87.490746 -53.979660
v 68.587265 -86.534752 -53.869991
v 64.166817 -63.133682 -53.717274
v 64.176346 -63.924465 -53.701115
v 65.517464 -63.958389 -53.516273
v 65.502098 -63.153515 -53.470016
v 66.868530 -63.184711 -53.491184
v 66.880066 -63.983749 -53.546467
v 68.243507 -64.017593 -53.609631
v 68.231796 -63.222324 -53.634869
v 66.702126 -60.056656 -54.129791
v 66.809288 -60.814095 -53.940025
v 68.241577 -60.705784 -53.988983
v 67.851669 -59.782562 -54.095505
v 43.082497 -39.651436 -54.295792
v 43.078480 -41.070904 -54.241169
v 44.383533 -41.076336 -54.244549
v 44.376137 -39.657806 -54.096806
v 45.683826 -39.658772 -54.135693
v 45.689003 -41.078983 -54.262260
v 46.990139 -41.075287 -54.346100
v 46.986412 -39.658436 -54.220222
v 45.677032 -36.821526 -54.218708
v 45.682953 -38.235779 -54.081863
v 46.985096 -38.239662 -54.174561
v 46.975193 -36.834625 -54.398777
v 63.988956 -39.719082 -54.004959
v 63.998859 -41.153702 -53.944214
v 65.333923 -41.158344 -54.026756
v 65.320999 -39.732815 -53.892467
v 66.659332 -39.742096 -53.827511
v 66.670563 -41.170319 -53.899960
v 67.996948 -41.185101 -53.639225
v 68.003952 -39.753307 -53.763077
v 66.639328 -36.896248 -53.690575
v 66.650932 -38.313164 -53.822662
v 67.996552 -38.322144 -53.753437
v 67.976593 -36.904694 -53.584858
v 63.924221 -17.197390 -53.100922
v 63.927082 -18.598600 -53.242569
v 65.256699 -18.594574 -53.302349
v 65.255081 -17.196125 -53.180759
v 66.585083 -17.196548 -53.336975
v 66.589424 -18.597742 -53.268612
v 67.928169 -18.600317 -53.280041
v 67.924652 -17.200138 -53.434361
v 66.582504 -14.389197 -53.391926
v 66.582817 -15.793012 -53.347492
v 67.922066 -15.795457 -53.420876
v 67.919205 -14.394715 -53.509819
v -134.123169 7.599205 -74.448883
v -133.322891 7.160838 -73.744675
v -132.875351 8.324004 -74.007065
v -133.617584 8.649213 -74.696281
v -130.661316 6.371437 -72.053520
v -129.734848 6.176163 -71.535027
v -129.699051 7.495624 -71.471588
v -130.528381 7.708514 -72.071487
v -130.211960 8.971850 -72.384621
v -129.440445 8.782899 -71.635956
v -129.080063 10.057878 -72.217735
v -129.832794 10.185215 -72.831535
v -108.888222 4.568110 -57.618938
v -107.875076 4.392076 -57.645725
v -107.934280 5.795697 -57.872406
v -108.879738 5.877244 -57.773193
v -105.218018 4.304488 -57.627472
v -104.356239 4.286417 -57.588654
v -104.407982 5.708692 -57.685555
v -105.274605 5.727717 -57.759884
v -105.333450 7.153092 -57.763580
v -104.457321 7.129661 -57.782608
v -104.515869 8.543631 -57.718483
v -105.390732 8.567436 -57.648491
v -109.018669 26.334711 -58.162460
v -108.427330 26.371531 -58.212776
v -108.318604 27.213413 -58.418755
v -108.917610 27.126873 -58.356300
v -105.844536 26.315741 -57.992916
v -104.975616 26.388130 -57.691971
v -104.930740 27.648287 -58.011734
v -105.833832 27.581478 -58.050312
v -105.919312 28.839025 -58.176540
v -104.921883 28.857864 -58.223518
v -104.975533 30.155151 -58.277187
v -105.949387 29.996141 -58.194790
v -131.666275 47.777119 -66.933640
v -130.969528 48.336720 -66.183075
v -129.552139 48.178467 -68.633888
v -131.197571 46.894028 -67.992081
v -133.734161 50.254166 -64.409714
v -133.970474 49.546314 -65.830284
v -133.431824 49.356312 -66.072739
v -133.749954 50.184822 -65.475868
v -106.920738 52.678394 -59.592728
v -106.649857 53.653481 -58.923840
v -107.951363 53.412117 -58.835640
v -107.769081 52.430428 -59.461933
v -107.884697 73.338585 -58.744591
v -107.811874 72.623154 -59.148109
v -107.053810 72.427681 -58.677364
v -107.165085 73.149193 -58.196575
v -104.675003 72.967445 -57.177673
v -104.606422 72.279854 -57.728710
v -103.745255 72.279488 -57.538948
v -103.791725 73.010796 -57.115391
v -104.630165 76.209999 -56.879711
v -104.665009 75.388046 -56.784199
v -103.804710 75.400574 -56.766178
v -103.789047 76.214142 -56.735115
v -82.447433 5.345998 -57.114773
v -82.433609 3.947228 -57.212769
v -81.216339 3.938187 -57.248291
v -81.233902 5.324721 -57.032902
v -78.502533 3.835364 -56.996723
v -78.464172 4.667862 -56.998207
v -79.780602 5.277924 -56.989971
v -79.866547 3.902512 -57.048180
v -79.794357 8.544857 -57.116047
v -79.897430 7.490221 -57.209026
v -78.828819 6.895823 -57.147987
v -78.499763 8.213113 -57.064720
v -60.761295 5.254088 -56.687328
v -60.760128 3.853419 -56.660919
v -59.434589 3.851765 -56.627747
v -59.435345 5.252216 -56.658886
v -58.116089 5.250999 -56.614624
v -58.115135 3.850457 -56.599007
v -56.799644 3.849513 -56.565567
v -56.800182 5.249969 -56.588047
v -58.118557 8.051668 -56.629589
v -58.117664 6.651492 -56.610214
v -56.801685 6.650443 -56.577972
v -56.802811 8.050695 -56.582500
v -60.794769 27.643911 -56.596478
v -60.798252 26.244144 -56.731808
v -59.469139 26.246059 -56.555992
v -59.464615 27.643114 -56.674793
v -58.144341 27.648666 -56.529694
v -58.146881 26.248663 -56.417171
v -56.823494 26.247869 -56.409977
v -56.822079 27.648428 -56.489994
v -58.142433 30.462303 -56.696293
v -58.142548 29.051342 -56.632389
v -56.821789 29.054811 -56.487469
v -56.820244 30.463026 -56.568916
v -39.832378 5.246726 -56.072044
v -39.832394 3.846502 -56.082691
v -38.533821 3.846496 -56.040005
v -38.533455 5.246828 -56.042259
v -37.235386 5.247021 -56.016575
v -37.235466 3.846829 -56.027763
v -35.937874 3.847132 -56.008224
v -35.937992 5.247187 -55.986092
v -37.235020 8.047511 -56.006729
v -37.235218 6.647252 -56.009392
v -35.937782 6.647411 -55.979317
v -35.937618 8.047659 -55.972958
v -19.101593 5.237001 -55.277309
v -19.095186 3.837497 -55.425926
v -17.796364 3.845025 -55.472244
v -17.808725 5.253973 -55.445412
v -16.506989 5.260546 -55.519146
v -16.502890 3.857389 -55.641628
v -15.203982 3.854643 -55.597374
v -15.208205 5.249375 -55.431801
v -16.510086 8.044078 -55.082352
v -16.508898 6.651621 -55.284481
v -15.209274 6.638554 -55.201054
v -15.209029 8.042223 -55.083488
v -19.077265 27.653992 -55.314617
v -19.110510 26.265181 -55.027397
v -17.822260 26.264774 -54.835003
v -17.801100 27.657946 -55.096325
v -16.518166 27.668844 -54.883053
v -16.525295 26.266508 -54.664772
v -15.221473 26.254713 -54.785572
v -15.221202 27.657980 -54.889702
v -16.508656 30.449806 -55.108543
v -16.500992 29.049520 -55.221447
v -15.219081 29.052534 -54.993412
v -15.218951 30.450687 -55.014458
v -39.862728 50.126183 -55.132561
v -39.862427 48.711933 -55.350399
v -38.566612 48.713879 -55.455532
v -38.561577 50.128403 -55.385525
v -37.260452 50.129112 -55.478062
v -37.263332 48.711464 -55.470242
v -35.965698 48.703487 -55.409142
v -35.963158 50.123470 -55.370811
v -37.283646 52.942215 -55.032532
v -37.259510 51.550537 -55.421246
v -35.964100 51.542675 -55.284626
v -35.975681 52.935993 -54.929386
v -19.093975 50.142052 -55.366173
v -19.104588 48.724918 -55.284035
v -17.820597 48.720142 -55.098461
v -17.804455 50.131218 -55.220436
v -16.508638 50.123829 -55.137543
v -16.523108 48.710941 -54.993610
v -15.239282 48.716213 -54.767227
v -15.232383 50.127819 -54.881439
v -16.524616 52.953316 -54.950718
v -16.520636 51.534645 -54.976475
v -15.229336 51.537880 -54.973316
v -15.230942 52.954082 -55.036480
v -19.166521 73.226730 -54.823856
v -19.193775 72.419838 -54.961849
v -18.024939 72.064545 -54.887409
v -17.890343 73.107506 -54.773067
v -16.578953 73.018372 -54.719303
v -16.627224 71.861649 -54.771851
v -15.284769 71.747856 -54.699299
v -15.268661 72.973907 -54.666409
v -16.563826 76.351181 -54.515663
v -16.560987 75.581940 -54.666958
v -15.266628 75.566444 -54.606285
v -15.269183 76.343849 -54.546040
v -83.055717 100.017365 -55.725895
v -83.045197 99.093315 -55.757137
v -81.616631 99.094055 -55.719929
v -81.626305 100.020103 -55.734661
v -80.202904 100.028542 -55.708073
v -80.194328 99.099976 -55.644253
v -78.786873 99.124603 -55.467636
v -78.789185 100.041801 -55.696133
v -80.228065 103.888748 -55.655266
v -80.228622 102.882576 -55.589684
v -78.836716 102.892303 -55.221752
v -78.831345 103.913094 -55.340443
v -60.929207 100.334114 -55.383434
v -60.931358 99.404060 -55.320763
v -59.613388 99.442688 -55.076908
v -59.602364 100.373489 -55.223827
v -58.275040 100.407173 -55.165703
v -58.280075 99.472221 -55.054058
v -56.953979 99.502098 -55.090458
v -56.954052 100.445724 -55.115364
v -58.271217 104.334557 -55.155918
v -58.276390 103.311577 -55.141155
v -56.967995 103.353111 -54.934723
v -56.970528 104.379059 -54.901882
v -61.590466 139.605316 -51.677738
v -61.608204 138.644073 -51.931068
v -60.506332 138.228928 -51.896889
v -60.594524 139.545547 -51.408028
v -58.582233 138.670456 -50.905899
v -58.621414 139.492584 -50.731846
v -59.513168 139.722778 -51.053722
v -59.504311 138.551163 -51.342442
v -59.886826 144.531189 -50.199581
v -59.832798 145.315735 -50.727608
v -60.897579 144.540283 -51.267262
v -60.552822 144.062439 -50.923435
v -39.943333 100.926895 -54.579510
v -39.948479 99.965141 -54.563046
v -38.642296 99.979614 -54.538528
v -38.636944 100.944649 -54.501915
v -37.328533 100.954842 -54.552685
v -37.337292 99.988441 -54.605190
v -36.030510 99.993660 -54.619274
v -36.025452 100.956886 -54.662395
v -37.329159 104.973495 -55.067837
v -37.331341 103.925430 -54.963863
v -36.036621 103.924408 -55.181259
v -36.023941 104.986023 -55.154270
v -19.128223 100.705353 -54.200275
v -19.135151 99.751480 -54.311405
v -17.826233 99.690880 -54.334232
v -17.818495 100.643013 -54.233734
v -16.518736 100.551720 -54.073120
v -16.527664 99.607178 -54.181023
v -15.225269 99.517906 -54.097507
v -15.212001 100.456055 -53.974533
v -16.422546 104.515091 -54.175171
v -16.450300 103.480217 -54.199387
v -15.146897 103.374138 -54.033833
v -15.120165 104.400993 -53.974354
v -16.265583 140.077545 -47.901035
v -16.088963 138.955063 -48.017555
v -15.151674 138.915314 -48.622429
v -15.248114 139.887344 -48.697311
v -12.941896 139.336502 -50.398930
v -13.020801 138.214935 -50.716160
v -12.347304 138.116699 -51.341526
v -12.341548 139.314209 -50.905209
v -13.392159 140.712265 -50.222309
v -13.216207 140.125656 -50.404106
v -12.868632 139.711853 -51.016441
v -13.128715 140.803940 -50.617126
v 1.618138 5.248893 -54.858475
v 1.617779 3.847270 -54.910702
v 2.913991 3.847317 -54.941387
v 2.914219 5.247655 -54.906368
v 4.209485 5.247465 -54.915585
v 4.209979 3.847422 -54.954025
v 5.504326 3.848617 -54.970947
v 5.503604 5.247407 -54.918011
v 4.209554 8.047647 -54.887730
v 4.209431 6.647451 -54.896027
v 5.504249 6.647258 -54.899155
v 5.504339 8.047586 -54.872932
v 22.338699 5.244502 -54.584770
v 22.336924 3.838609 -54.521267
v 23.625671 3.846811 -54.353580
v 23.631096 5.244711 -54.485222
v 24.924330 5.245584 -54.449177
v 24.922417 3.852438 -54.266945
v 26.220343 3.844093 -54.365952
v 26.220617 5.244339 -54.471355
v 24.922268 8.049529 -54.424686
v 24.925051 6.646295 -54.410946
v 26.222498 6.648281 -54.464592
v 26.216795 8.054005 -54.492493
v 22.334545 27.645433 -54.105347
v 22.331564 26.252144 -53.914551
v 23.629930 26.247858 -53.933285
v 23.630234 27.646067 -54.053711
v 24.922951 27.645254 -54.069824
v 24.924128 26.245058 -54.041260
v 26.218557 26.245184 -54.126774
v 26.217955 27.648291 -54.148624
v 24.915434 30.448179 -53.934711
v 24.919348 29.042912 -53.983131
v 26.217497 29.042450 -53.936298
v 26.216501 30.448158 -53.805973
v 43.061054 5.244676 -54.000401
v 43.060875 3.844395 -54.006069
v 44.358299 3.843936 -53.969406
v 44.358437 5.244222 -53.962891
v 45.655926 5.243579 -53.912888
v 45.656006 3.843324 -53.924740
v 46.953754 3.842572 -53.871559
v 46.954041 5.242921 -53.869598
v 45.655762 8.044079 -53.885475
v 45.656063 6.643899 -53.906166
v 46.953564 6.643121 -53.848644
v 46.953369 8.043378 -53.833042
v 63.905056 5.231180 -53.308781
v 63.905922 3.830301 -53.309113
v 65.228905 3.828770 -53.278301
v 65.227501 5.229592 -53.266621
v 66.555138 5.227886 -53.236145
v 66.556778 3.827049 -53.246796
v 67.887672 3.825052 -53.203682
v 67.885994 5.226023 -53.204350
v 66.553459 8.029584 -53.248337
v 66.554047 6.628745 -53.238396
v 67.884605 6.626945 -53.203846
v 67.883827 8.027845 -53.210766
v 63.887852 27.638950 -52.759495
v 63.896385 26.243385 -52.939148
v 65.216698 26.238451 -52.834187
v 65.215584 27.639044 -52.725430
v 66.541199 27.639910 -52.871296
v 66.544250 26.237129 -52.797626
v 67.875542 26.236607 -52.860798
v 67.877121 27.640047 -52.940941
v 66.545219 30.446857 -52.829884
v 66.539169 29.045105 -52.906544
v 67.877220 29.047031 -53.001026
v 67.877563 30.449429 -52.881592
v 43.048748 50.115059 -53.165051
v 43.057003 48.713985 -53.411003
v 44.360180 48.722206 -53.409969
v 44.352142 50.124718 -53.184505
v 45.652508 50.123760 -53.126423
v 45.655956 48.716404 -53.294121
v 46.942989 48.706409 -53.131828
v 46.950974 50.123039 -53.125374
v 45.657379 52.976345 -53.035114
v 45.654594 51.541134 -52.953758
v 46.959373 51.543240 -53.080883
v 46.971130 52.975971 -53.143589
v 63.898300 50.134968 -52.331295
v 63.902531 48.719673 -52.413986
v 65.227600 48.716972 -52.284557
v 65.225609 50.137547 -52.188072
v 66.567474 50.138000 -52.216183
v 66.566895 48.713451 -52.225441
v 67.905632 48.719833 -52.358212
v 67.898743 50.143116 -52.391991
v 66.566025 52.988720 -52.422745
v 66.570770 51.557571 -52.336708
v 67.915741 51.566269 -52.248005
v 67.910072 52.993328 -52.424572
v 63.639301 71.984612 -52.549091
v 64.541481 71.764351 -52.507092
v 65.308289 72.525620 -52.452518
v 64.270004 73.032761 -52.506760
v 66.651138 73.370659 -52.397961
v 66.633224 72.555634 -52.373447
v 67.923363 72.542824 -52.292488
v 67.965736 73.372948 -52.303432
v 66.672928 76.450668 -52.823994
v 66.661049 75.663071 -52.736317
v 68.009895 75.671028 -52.654602
v 68.024719 76.462784 -52.719189
v 85.589142 5.138929 -53.033394
v 85.517822 3.768699 -52.969727
v 86.780548 3.649853 -52.974850
v 86.849457 5.005552 -53.183987
v 89.986847 5.115157 -52.974422
v 89.115456 5.255667 -53.075203
v 88.796867 4.135215 -53.024849
v 89.817390 3.872859 -52.941284
v 90.116676 7.422484 -52.999763
v 89.232590 8.011645 -53.043510
v 88.599960 7.397099 -53.154324
v 89.236183 6.513793 -53.138321
v 112.564247 3.485063 -52.562386
v 112.729980 4.385786 -52.904778
v 111.871445 4.992473 -52.944519
v 111.521095 3.671201 -52.652550
v 115.296616 3.622390 -50.791332
v 116.347427 3.562591 -50.378338
v 116.341537 4.526944 -49.566998
v 115.174118 4.697610 -50.182816
v 116.066933 5.330924 -48.505863
v 115.707428 6.087070 -47.874435
v 114.987900 6.825224 -48.475796
v 114.929276 5.675044 -49.324528
v 115.088684 26.814877 -50.747372
v 114.816704 26.652096 -52.341244
v 116.021416 26.007250 -50.786427
v 116.036766 26.688190 -50.740257
v 114.725761 29.495171 -51.797840
v 114.764267 28.758562 -51.468559
v 115.822746 28.767725 -51.570534
v 115.750999 29.471554 -51.888203
v 86.637390 100.784134 -51.335842
v 86.576180 99.833717 -51.312603
v 87.805443 99.857758 -51.418671
v 87.872002 100.808990 -51.396381
v 89.681648 100.854530 -51.408810
v 89.619019 99.914452 -51.422894
v 90.400421 99.929649 -51.398544
v 90.454865 100.873688 -51.379032
v 89.901909 104.808800 -51.312050
v 89.841576 103.777290 -51.330738
v 90.610748 103.797745 -51.266670
v 90.667114 104.831612 -51.234211
v 120.155388 141.920670 -49.442120
v 119.933990 141.043686 -49.394939
v 121.153175 140.683121 -49.587139
v 121.361969 141.543900 -49.723389
v 124.430031 140.296631 -51.715553
v 124.333015 139.527649 -51.465721
v 125.413025 139.156738 -51.988327
v 125.443230 139.884384 -52.338299
v 125.117935 146.581482 -55.304703
v 124.755043 145.654312 -54.590752
v 125.502014 144.938217 -55.352283
v 125.674706 145.561630 -55.963066
v -16.150139 -179.360565 -84.345085
v -15.981964 -180.136703 -84.893059
v -15.843756 -181.247360 -84.486557
v -15.648767 -180.512894 -83.798882
v -29.504791 -121.692848 -56.155109
v -30.097561 -122.708878 -56.542072
v -28.943207 -122.558983 -56.172897
v -28.665411 -121.610222 -55.410652
v -25.795139 -121.187820 -55.385925
v -26.146866 -121.963379 -54.510963
v -25.303926 -121.632004 -55.456345
v -24.949087 -121.185280 -55.779613
v -19.902554 -116.266640 -57.962734
v -19.471794 -116.534874 -56.821156
v -19.048775 -115.891045 -56.470894
v -20.042503 -115.102013 -57.972462
v -84.517227 -91.577446 -57.919807
v -84.575294 -92.646797 -57.919991
v -83.326126 -92.563995 -57.861519
v -83.268898 -91.498924 -57.856808
v -81.875565 -91.410507 -57.738907
v -81.930649 -92.471985 -57.753887
v -80.491989 -92.378098 -57.600601
v -80.435173 -91.317528 -57.639130
v -81.652039 -87.308067 -57.790585
v -81.707909 -88.301628 -57.745773
v -80.270958 -88.223656 -57.760468
v -80.214134 -87.232758 -57.818157
v -62.205318 -90.233383 -57.350708
v -62.257347 -91.241974 -57.439114
v -60.910706 -91.162590 -57.439285
v -60.858475 -90.156746 -57.430206
v -59.521301 -90.080597 -57.493122
v -59.574451 -91.085716 -57.467514
v -58.251049 -91.008644 -57.327122
v -58.196857 -90.006203 -57.353188
v -59.324955 -86.181351 -57.510822
v -59.372192 -87.131073 -57.397774
v -58.042625 -87.061317 -57.356857
v -57.995911 -86.114288 -57.360416
v -61.141430 -63.154762 -57.088085
v -61.167110 -63.937042 -57.002617
v -59.833805 -63.910480 -56.934330
v -59.804340 -63.131725 -57.045197
v -58.480186 -63.103710 -56.935200
v -58.509251 -63.881886 -56.840656
v -57.186016 -63.858124 -56.797794
v -57.157749 -63.081894 -56.892704
v -58.384651 -59.727421 -57.163166
v -58.404732 -60.703373 -57.176975
v -57.086201 -60.682968 -57.108116
v -57.086109 -59.721142 -57.146980
v -41.211502 -88.825310 -57.047077
v -41.265884 -89.757385 -57.403908
v -39.957954 -89.645950 -57.229244
v -39.904961 -88.705299 -56.996311
v -38.604218 -88.578537 -56.973255
v -38.667889 -89.524925 -57.007191
v -37.365990 -89.389038 -57.006622
v -37.301823 -88.446754 -57.013199
v -38.375301 -84.880219 -57.133892
v -38.429352 -85.781990 -57.096966
v -37.121288 -85.669197 -57.046970
v -37.069569 -84.772575 -57.021084
v -20.253044 -87.037193 -56.166080
v -20.312387 -87.900787 -56.291855
v -18.974302 -87.869766 -56.097954
v -18.905340 -86.997032 -56.068382
v -17.560263 -86.970741 -56.268265
v -17.624321 -87.837883 -56.189396
v -16.273090 -87.818398 -56.140072
v -16.208143 -86.950317 -56.192421
v -17.327457 -83.574707 -56.169704
v -17.379690 -84.406036 -56.135525
v -16.034817 -84.384926 -56.065838
v -15.984612 -83.553055 -56.100815
v -19.299803 -62.372292 -56.092079
v -19.343794 -63.808514 -56.118435
v -18.037294 -63.831669 -55.914150
v -17.992712 -62.372330 -56.067577
v -16.687090 -62.363449 -55.993370
v -16.717480 -63.832687 -55.849827
v -15.409540 -63.816246 -56.027176
v -15.381777 -62.351254 -55.939121
v -16.639854 -59.444511 -56.001732
v -16.664970 -60.898216 -55.971458
v -15.358557 -60.888321 -55.868813
v -15.337914 -59.436012 -55.919903
v -39.874657 -39.648590 -56.483982
v -39.881699 -41.064613 -56.575085
v -38.583126 -41.060379 -56.542881
v -38.574612 -39.652451 -56.351978
v -37.266289 -39.646557 -56.415028
v -37.285202 -41.050079 -56.677521
v -35.979988 -41.034946 -56.832405
v -35.975342 -39.621838 -56.634197
v -37.263138 -36.813427 -56.384399
v -37.264824 -38.227737 -56.341274
v -35.970646 -38.218616 -56.477661
v -35.964828 -36.810127 -56.490875
v -19.120615 -39.592262 -56.052830
v -19.124886 -41.001472 -56.099133
v -17.829277 -41.000046 -56.025311
v -17.826887 -39.593304 -55.944023
v -16.529432 -39.589622 -55.931980
v -16.531361 -40.994579 -56.036354
v -15.233984 -40.990898 -56.030682
v -15.232098 -39.584259 -55.954865
v -16.524364 -36.775902 -55.838154
v -16.527636 -38.184074 -55.844524
v -15.230769 -38.180775 -55.829277
v -15.230374 -36.776131 -55.716396
v -19.089592 -17.156755 -55.772533
v -19.087084 -18.560017 -55.853088
v -17.807678 -18.566225 -55.613251
v -17.817976 -17.174129 -55.440472
v -16.509315 -17.173206 -55.401329
v -16.513206 -18.557219 -55.667583
v -15.213875 -18.553038 -55.753754
v -15.206690 -17.164896 -55.506344
v -16.508806 -14.358117 -55.318108
v -16.508486 -15.767387 -55.277447
v -15.206874 -15.761410 -55.427708
v -15.212236 -14.357450 -55.473660
v 57.042374 -137.627487 -56.360382
v 57.485344 -138.391525 -56.004307
v 57.353622 -137.985336 -55.778633
v 56.752201 -137.005356 -55.789349
v 86.601616 -91.734489 -53.758080
v 86.594521 -92.805946 -53.724548
v 87.573524 -92.872009 -53.592533
v 87.584183 -91.804535 -53.700546
v 89.963074 -91.982353 -53.564091
v 89.953064 -93.056839 -53.533493
v 90.724686 -93.116783 -53.513733
v 90.734612 -92.040306 -53.537106
v 89.979492 -87.822800 -53.569229
v 89.977287 -88.830177 -53.607067
v 90.753059 -88.883698 -53.615177
v 90.753883 -87.875107 -53.607700
v 113.889175 -94.035034 -54.075439
v 114.033150 -95.155670 -53.615967
v 115.107719 -95.265076 -53.771061
v 114.996414 -94.143814 -54.345913
v 118.393456 -94.323250 -53.646107
v 118.527748 -95.548523 -53.614994
v 119.683495 -95.622887 -53.462219
v 119.527283 -94.399490 -53.481995
v 117.891167 -89.678177 -53.321884
v 117.988411 -90.786400 -53.184975
v 119.133331 -90.824432 -53.143906
v 118.996445 -89.718994 -53.391148
v 113.261826 -67.233391 -46.645512
v 113.333420 -67.120445 -47.703453
v 114.371727 -67.343903 -47.746777
v 113.675491 -69.483337 -46.584248
v 117.830658 -66.111214 -48.290577
v 117.485802 -66.513657 -48.975719
v 118.413223 -66.398056 -49.432373
v 118.651711 -65.810150 -48.807976
v 119.759987 -62.672829 -46.323345
v 119.870560 -63.715000 -47.043571
v 119.667282 -63.243916 -47.586098
v 119.340538 -62.227829 -47.099102
v 140.784973 -61.549805 -79.077682
v 140.682892 -60.893288 -78.776627
v 1.616328 -28.351950 -55.222054
v 1.616133 -29.753189 -55.298809
v 2.909776 -29.750555 -55.365208
v 2.909633 -28.354626 -55.257278
v 4.201769 -28.359362 -55.222607
v 4.202268 -29.741505 -55.489952
v 5.504487 -29.734606 -55.549507
v 5.497128 -28.363405 -55.186108
v 4.209443 -25.554901 -55.271980
v 4.201085 -26.957050 -55.172058
v 5.494047 -26.959993 -55.090321
v 5.495517 -25.555752 -55.091064
v 11.973320 -28.361128 -54.960171
v 11.971015 -29.761282 -54.936535
v 13.265744 -29.761982 -54.906158
v 13.265518 -28.362547 -55.038872
v 14.560068 -28.365248 -55.165970
v 14.563931 -29.766964 -54.960384
v 15.863855 -29.770952 -55.045803
v 15.865129 -28.364979 -55.274971
v 14.561025 -25.558479 -54.957909
v 14.563879 -26.961163 -55.036377
v 15.861380 -26.958199 -55.059578
v 15.855808 -25.559399 -54.862217
v 11.978231 -17.149483 -55.068813
v 11.977247 -18.551970 -55.051380
v 13.268351 -18.549513 -54.894367
v 13.274572 -17.149118 -55.053284
v 14.569948 -17.149616 -54.987984
v 14.566922 -18.551590 -54.918369
v 15.864829 -18.554016 -54.883827
v 15.864157 -17.150593 -54.924820
v 14.567278 -14.348817 -54.821140
v 14.569487 -15.747017 -54.941406
v 15.860338 -15.754851 -54.799706
v 15.865790 -14.351596 -54.763458
v -82.785049 61.726704 -56.297810
v -82.697121 60.677826 -56.214039
v -81.642174 60.319435 -56.176323
v -81.375023 61.491013 -56.382385
v -78.610748 59.743328 -56.452400
v -78.521164 60.749939 -56.499878
v -79.957375 61.092621 -56.411064
v -79.885063 59.843582 -56.257141
v -79.883842 64.513573 -56.254326
v -79.891350 63.651939 -56.297310
v -78.741577 63.039104 -56.253212
v -78.513100 64.407166 -56.103062
v -71.578102 61.509510 -56.333416
v -71.571281 60.070766 -56.427555
v -70.219292 60.077614 -56.251511
v -70.225372 61.522751 -56.282745
v -68.860252 61.501728 -56.212059
v -68.880768 60.086330 -55.999016
v -67.524323 60.077103 -55.927101
v -67.499802 61.443516 -56.064587
v -67.395882 62.715160 -56.138939
v -67.459686 63.789623 -56.420006
v -68.712212 64.148384 -56.573532
v -68.840248 62.874454 -56.268337
v -69.806549 72.824890 -55.571339
v -70.822289 72.950966 -55.714142
v -71.449661 71.932564 -55.851185
v -70.090363 71.649086 -55.747597
v -68.762779 73.167679 -55.395794
v -68.817696 72.424675 -55.453758
v -67.814568 72.079567 -55.476387
v -67.592506 73.089394 -55.452461
v -68.884193 76.340012 -55.563026
v -68.880447 75.561508 -55.560452
v -67.532402 75.566010 -55.429581
v -67.538147 76.345978 -55.378292
v 1.591989 61.515156 -54.352501
v 1.594671 60.080711 -54.386959
v 2.888917 60.078594 -54.334656
v 2.886713 61.512913 -54.314102
v 4.181459 61.510830 -54.276970
v 4.183459 60.076744 -54.291286
v 5.478283 60.075085 -54.257442
v 5.476332 61.508896 -54.244495
v 4.177060 64.389084 -54.242046
v 4.179365 62.947784 -54.261463
v 5.473895 62.945339 -54.216274
v 5.471718 64.386337 -54.200855
v 11.950234 61.500237 -54.058643
v 11.952094 60.067638 -54.068729
v 13.247188 60.066570 -54.040066
v 13.245234 61.498928 -54.026234
v 14.540339 61.497784 -53.996960
v 14.542354 60.065617 -54.013378
v 15.837411 60.064617 -53.978703
v 15.835497 61.496735 -53.967392
v 14.536418 64.371269 -53.975636
v 14.538375 62.932541 -53.984035
v 15.833453 62.931290 -53.950756
v 15.831487 64.369804 -53.941109
v 11.932095 73.098579 -53.959637
v 11.934965 71.642044 -53.989033
v 13.229782 71.638054 -53.953365
v 13.227139 73.094124 -53.936916
v 14.522333 73.090363 -53.918327
v 14.524740 71.634613 -53.922794
v 15.819529 71.631477 -53.883606
v 15.816993 73.086647 -53.875587
v 14.516335 75.753853 -53.857304
v 14.518594 74.497818 -53.863503
v 15.813273 74.493690 -53.828434
v 15.810885 75.749077 -53.823009
v 85.636696 61.705296 -52.013050
v 85.635605 60.251186 -52.040569
v 87.127632 60.356869 -51.921513
v 86.991287 61.750858 -51.972477
v 88.683182 61.873066 -51.899834
v 88.609856 61.037937 -51.900505
v 89.815483 60.310020 -51.861080
v 89.941742 61.655560 -51.838684
v 88.400208 63.075336 -51.909935
v 89.388771 63.193169 -51.859482
v 89.722099 64.538040 -51.825726
v 88.476135 64.560684 -51.907063
v 97.555649 60.347088 -51.959549
v 98.344040 60.355724 -51.932945
v 98.317688 61.831532 -51.844910
v 97.475655 61.873142 -51.860916
v 100.698685 60.382244 -51.502071
v 101.569084 60.306950 -51.353420
v 101.543404 61.820831 -51.457008
v 100.674614 61.864662 -51.503513
v 100.663872 63.340481 -51.662762
v 101.460373 63.353104 -51.640411
v 101.445442 64.818634 -51.780987
v 100.650917 64.813309 -51.755413
v 97.524834 73.745308 -51.574306
v 97.523048 72.987076 -51.537086
v 98.290604 73.002251 -51.453056
v 98.298645 73.762222 -51.507648
v 100.637520 73.799568 -51.270660
v 100.630928 73.036415 -51.230316
v 101.421745 73.047501 -51.171574
v 101.426231 73.811440 -51.188354
v 100.705116 76.866112 -51.700825
v 100.678680 76.093483 -51.553303
v 101.469048 76.101738 -51.500378
v 101.495956 76.874855 -51.630341
v -82.450912 -28.508244 -57.409878
v -82.547165 -30.033897 -57.454754
v -81.042343 -29.909746 -57.473454
v -81.047234 -28.513113 -57.337757
v -79.633575 -28.517817 -57.374569
v -79.631035 -29.902229 -57.561268
v -78.235527 -29.902802 -57.551785
v -78.238586 -28.508671 -57.461109
v -78.263123 -27.234791 -57.176746
v -78.167519 -26.264919 -57.188442
v -79.427132 -25.828085 -56.916367
v -79.621834 -27.148024 -57.192574
v -71.448814 -28.444645 -57.407570
v -71.442947 -29.850286 -57.583073
v -70.084869 -29.832418 -57.638481
v -70.100929 -28.438570 -57.344219
v -68.776276 -28.451876 -57.086323
v -68.755226 -29.847643 -57.371044
v -67.431168 -29.867943 -57.104881
v -67.437187 -28.453091 -56.919353
v -68.757622 -25.622940 -57.043034
v -68.764664 -27.034454 -57.080364
v -67.427208 -27.033449 -56.969543
v -67.414452 -25.631733 -57.204769
v -71.449028 -17.193110 -56.733257
v -71.449974 -18.592346 -57.079334
v -70.092361 -18.572477 -57.254642
v -70.094711 -17.175825 -56.977993
v -68.752914 -17.165972 -57.107655
v -68.734772 -18.555058 -57.336040
v -67.428673 -18.578144 -56.956371
v -67.425407 -17.169590 -56.917679
v -68.764488 -14.353520 -57.019581
v -68.759193 -15.762242 -57.136059
v -67.407066 -15.763024 -57.103218
v -67.409714 -14.343559 -57.041134
v 2.108698 -141.455170 -46.342815
v 2.227919 -142.213623 -46.412075
v 3.146069 -142.340576 -46.453190
v 3.007851 -141.577988 -46.377609
v 9.186611 -143.101044 -46.081520
v 9.437556 -143.902939 -45.845512
v 10.341429 -144.151550 -45.832527
v 10.063746 -143.347534 -46.045731
v 7.591407 -137.043182 -44.468472
v 7.762402 -137.614334 -45.039871
v 8.545076 -137.819595 -45.089180
v 8.366799 -137.168777 -44.604919
v 19.911543 -121.944176 -42.718071
v 20.105473 -122.914162 -43.111187
v 21.393835 -122.985001 -42.443115
v 21.159655 -122.094765 -42.377716
v 24.564463 -122.507088 -40.969418
v 24.898710 -123.287392 -41.040363
v 26.127304 -123.340286 -41.158836
v 25.781748 -122.572792 -41.081322
v 22.535929 -116.073006 -40.838955
v 22.755655 -116.881325 -40.829475
v 23.865154 -116.916672 -40.785915
v 23.635836 -116.098511 -40.765408
v 85.557388 -29.955002 -53.154583
v 86.534218 -29.964634 -53.184540
v 86.528175 -28.546679 -53.067829
v 85.547112 -28.539434 -53.036102
v 88.891502 -29.983723 -53.434940
v 89.657860 -29.995190 -53.340523
v 89.639938 -28.578396 -53.317345
v 88.874092 -28.567249 -53.412998
v 88.857262 -27.151714 -53.372013
v 89.623901 -27.162851 -53.287842
v 89.607216 -25.749815 -53.222336
v 88.839447 -25.742504 -53.230480
v 98.323029 -30.128315 -53.493820
v 99.153259 -30.135519 -53.461071
v 99.134277 -28.695829 -53.633118
v 98.294502 -28.685957 -53.648590
v 101.558182 -30.157137 -52.738842
v 102.386703 -30.174515 -52.532444
v 102.382462 -28.750916 -52.726974
v 101.575066 -28.735233 -52.944790
v 101.535316 -27.308893 -52.918049
v 102.347504 -27.323214 -52.729702
v 102.305397 -25.898247 -52.662136
v 101.490593 -25.886021 -52.830704
v 98.096474 -18.773264 -52.735004
v 98.901489 -18.780752 -52.830532
v 98.883240 -17.359520 -52.860462
v 98.077675 -17.353670 -52.786041
v 101.353203 -18.794617 -52.778305
v 102.170708 -18.804726 -52.701260
v 102.154182 -17.384924 -52.659401
v 101.348351 -17.373238 -52.872921
v 101.334503 -15.945268 -52.864342
v 102.127167 -15.962113 -52.568657
v 102.090500 -14.542702 -52.422764
v 101.288643 -14.530834 -52.665966
v -146.638046 116.920563 -64.925560
v -146.010330 116.974876 -64.368591
v -146.022461 118.168129 -64.700180
v -146.663284 118.042320 -65.237991
v -141.279922 117.420616 -60.793034
v -140.484940 117.465927 -60.718269
v -140.711929 118.753090 -60.591370
v -141.427689 118.739876 -60.918476
v -141.724991 124.400375 -61.799431
v -141.795197 123.698860 -61.551937
v -141.192978 123.725044 -60.991829
v -141.215576 124.527130 -61.184875
v -122.711670 117.065384 -53.022007
v -123.788261 116.449745 -52.864372
v -123.843826 116.520012 -53.841545
v -122.778267 116.475800 -53.742058
v -121.360916 124.685577 -52.165104
v -121.116081 124.087303 -51.744324
v -120.946747 123.367264 -51.923119
v -120.832443 124.154816 -52.757572
v -119.575569 136.593811 -54.711143
v -119.647003 137.917938 -54.429222
v -120.864037 138.303802 -54.138054
v -120.765106 137.093246 -54.440605
v 3.371553 115.318459 -53.324005
v 3.185666 114.205765 -53.317490
v 4.548389 114.122574 -53.529518
v 4.745065 115.229706 -53.323135
v 6.112425 115.167953 -53.094681
v 5.896045 114.017982 -53.218216
v 7.269057 113.960648 -53.022583
v 7.497195 115.147934 -53.086670
v 7.450236 119.883118 -53.797283
v 7.017733 118.731750 -53.605175
v 8.368558 118.786926 -53.460339
v 8.734098 119.947922 -53.615662
v 13.852079 115.330185 -53.301895
v 13.620450 114.045647 -53.570686
v 14.733350 114.020607 -53.583782
v 14.938311 115.319450 -53.342098
v 15.965496 115.266235 -53.343632
v 15.795537 113.962982 -53.536053
v 16.823423 113.891968 -53.482388
v 16.961412 115.182762 -53.308094
v 16.820507 121.018257 -52.912460
v 16.661869 120.176720 -52.955231
v 17.415874 119.270569 -52.826290
v 17.697803 120.576897 -52.864944
v 42.801975 116.574417 -52.402893
v 42.798225 115.431419 -52.454025
v 44.205173 115.554024 -52.199005
v 44.216980 116.698753 -52.159763
v 45.620380 116.796280 -51.890800
v 45.581966 115.650383 -51.796356
v 46.995228 115.745369 -51.669914
v 47.025265 116.886757 -51.777760
v 47.160961 119.163376 -51.910694
v 47.321621 120.304558 -52.008629
v 46.088989 120.407242 -51.914036
v 45.809101 119.148659 -51.890469
v 53.813652 117.328629 -51.734589
v 53.787243 116.177803 -51.794052
v 55.134117 116.299706 -51.880672
v 55.160591 117.435387 -51.641666
v 56.509190 117.559845 -51.739731
v 56.485794 116.411377 -51.903255
v 57.838352 116.517189 -51.917496
v 57.851959 117.684509 -51.921944
v 56.533264 122.203125 -51.773098
v 56.540337 121.036499 -51.788563
v 57.907921 121.185287 -51.736294
v 57.912315 122.363335 -51.724937
v 50.692406 141.809677 -48.211586
v 51.320946 141.366776 -48.400551
v 52.093079 141.756378 -48.136570
v 51.323669 142.379333 -47.995834
v 57.513275 132.152603 -51.267384
v 58.319126 132.325623 -51.245716
v 58.072887 133.598145 -51.176441
v 57.174622 133.463821 -51.198357
v -138.325333 -72.882507 -76.272713
v -138.519363 -73.880371 -75.970337
v -137.654648 -74.155167 -75.322433
v -137.307953 -73.245293 -75.365456
v -134.514938 -74.027023 -72.869019
v -134.818008 -74.889801 -72.889381
v -134.092789 -75.043259 -71.953888
v -133.787445 -74.194839 -71.949791
v -133.205887 -70.706947 -73.046547
v -133.494415 -71.545731 -73.012085
v -132.768784 -71.717491 -72.122986
v -132.508286 -70.866615 -72.152565
v -128.862091 -76.035545 -59.326294
v -127.857948 -76.176117 -59.015690
v -126.967628 -75.312920 -59.294720
v -128.225906 -74.758636 -59.616707
v -123.288727 -75.687004 -57.956535
v -123.523491 -76.779846 -57.744602
v -122.267494 -76.954773 -57.606148
v -122.075470 -75.901337 -57.826714
v -121.817688 -72.215256 -59.985069
v -122.226059 -72.978226 -59.429508
v -121.209190 -73.141891 -59.002445
v -120.837646 -72.389488 -59.539558
v -121.229385 -62.903393 -66.323639
v -121.270782 -63.750225 -66.369102
v -120.549698 -63.801910 -65.718880
v -120.535202 -62.954384 -65.660820
v -118.106544 -62.995361 -63.855831
v -118.275887 -63.862686 -63.756977
v -116.967987 -63.891109 -63.459877
v -116.751823 -62.841808 -63.482662
v -117.464951 -60.008396 -64.342712
v -117.700165 -60.832127 -64.165146
v -116.839661 -60.833469 -63.349323
v -116.678802 -59.973248 -63.456062
v -129.866196 -32.967289 -69.325424
v -130.919678 -32.043823 -67.418861
v -130.689835 -32.149963 -70.456223
v -131.283981 -34.415710 -71.663239
v -124.460709 -33.392792 -72.206062
v -124.708473 -34.716465 -72.350311
v -123.886597 -35.312180 -72.117332
v -123.728470 -34.015575 -72.267967
v -124.295692 -29.270046 -77.366478
v -124.030205 -27.271912 -76.015526
v -125.888611 -30.157499 -77.433670
v -124.325439 -30.538185 -77.472298
v -121.509804 -26.105944 -64.720558
v -121.501373 -26.471092 -64.660988
v -121.301491 -27.302814 -63.913506
v -121.279068 -26.368231 -63.943069
v -118.287010 -26.298204 -61.691162
v -119.167068 -26.295279 -61.966003
v -119.055206 -26.437088 -61.478127
v -118.251091 -25.964506 -61.337360
v -122.681068 -17.927105 -62.129200
v -122.675232 -18.088175 -62.502113
v -122.721664 -18.021545 -61.551422
v -122.647293 -18.197741 -61.692932
v -119.362816 -20.136185 -58.545631
v -120.267395 -19.658899 -58.654419
v -119.941109 -18.923187 -58.066860
v -118.592064 -20.050333 -58.506561
v -117.584900 -13.879642 -57.531624
v -118.494629 -13.890062 -57.715721
v -119.263802 -14.434919 -57.818493
v -118.274971 -14.129329 -57.480747
v 1.574456 -74.137123 -55.415634
v 1.570339 -74.874336 -55.437328
v 2.679215 -74.864098 -54.959717
v 2.774947 -74.124901 -54.919891
v 5.632241 -74.328072 -54.721298
v 4.856965 -74.116684 -54.259510
v 4.298573 -74.933090 -54.085354
v 5.106533 -75.062309 -54.300159
v 4.128988 -71.033134 -55.684231
v 4.205317 -71.854996 -55.643921
v 5.541204 -71.737755 -55.624386
v 5.209006 -70.705292 -55.647469
v 12.164331 -74.197067 -55.166561
v 12.179092 -74.949150 -55.060623
v 13.513900 -74.967499 -55.121086
v 13.501320 -74.208191 -55.129467
v 14.812533 -74.220795 -54.839611
v 14.834548 -74.980835 -54.919167
v 16.164480 -75.000504 -54.862358
v 16.146498 -74.237877 -54.783619
v 14.789889 -70.993385 -55.231472
v 14.769938 -71.871681 -55.008553
v 16.063185 -71.870071 -54.813980
v 15.966556 -71.077713 -54.978916
v 12.052416 -62.309502 -55.515137
v 12.069338 -63.743370 -55.509609
v 13.379341 -63.779602 -55.468864
v 13.362933 -62.322128 -55.491196
v 16.186199 -63.902256 -55.397854
v 16.035343 -63.084652 -55.404591
v 14.780472 -62.390068 -55.450619
v 14.816720 -63.885803 -55.430504
v 14.634085 -59.415836 -55.483982
v 14.651999 -60.869011 -55.485455
v 15.955414 -60.874054 -55.445679
v 15.940568 -59.425411 -55.443874
v 43.537895 -75.074158 -54.460121
v 43.570457 -75.876389 -54.494801
v 44.868332 -75.901344 -54.645691
v 44.836960 -75.123360 -54.456593
v 46.131775 -75.173119 -54.404926
v 46.170494 -75.945404 -54.614769
v 47.432606 -76.043098 -54.292389
v 47.402012 -75.258163 -54.123569
v 46.071281 -72.025208 -54.449734
v 46.092110 -72.822754 -54.418911
v 47.364014 -72.855644 -53.999760
v 47.345787 -72.058319 -54.107498
v 53.915203 -75.487099 -54.545818
v 53.933990 -76.319504 -54.506432
v 55.253143 -76.383125 -54.514034
v 55.236301 -75.545280 -54.517513
v 56.546280 -75.619026 -54.332340
v 56.571735 -76.446632 -54.393932
v 57.882431 -76.509491 -54.205853
v 57.846291 -75.686615 -54.102135
v 56.451340 -72.404671 -53.880394
v 56.472015 -73.215302 -53.714005
v 57.773708 -73.266151 -53.936558
v 57.758675 -72.483009 -54.016148
v 53.667747 -62.922504 -54.148430
v 53.676395 -63.697727 -54.138504
v 54.980515 -63.734856 -54.047600
v 54.967751 -62.959316 -53.963909
v 56.282913 -62.988152 -53.961697
v 56.289249 -63.756775 -54.133583
v 57.601818 -63.784103 -54.204937
v 57.587669 -63.006145 -54.157139
v 56.228607 -59.578194 -53.961498
v 56.241222 -60.575996 -53.927528
v 57.541733 -60.596127 -54.148499
v 57.539608 -59.603737 -54.057854
v 43.065876 -28.379383 -54.555744
v 43.066185 -29.790977 -54.491138
v 44.371357 -29.795994 -54.564388
v 44.372627 -28.382618 -54.636021
v 45.673851 -28.385584 -54.507938
v 45.672123 -29.792339 -54.439838
v 46.965637 -29.785374 -54.264767
v 46.973232 -28.386330 -54.430393
v 45.675129 -25.577135 -54.459126
v 45.670311 -26.981379 -54.416649
v 46.972084 -26.981083 -54.418324
v 46.969204 -25.578081 -54.348480
v 53.479351 -28.401346 -54.137127
v 53.469852 -29.803835 -53.951912
v 54.770382 -29.800718 -53.787823
v 54.779968 -28.399021 -53.982281
v 56.080215 -28.394247 -53.831085
v 56.079216 -29.801819 -53.720642
v 57.383701 -29.808392 -53.790161
v 57.385738 -28.410238 -53.951935
v 56.080456 -25.587299 -54.058918
v 56.082020 -26.988157 -53.925552
v 57.388580 -27.003290 -54.086151
v 57.387005 -25.593626 -54.165775
v 53.464489 -17.170313 -53.916546
v 53.462448 -18.572115 -53.891239
v 54.765533 -18.575769 -53.933762
v 54.768055 -17.174894 -53.987083
v 56.074158 -17.179146 -53.963387
v 56.063332 -18.575205 -53.788723
v 57.367428 -18.577274 -53.676109
v 57.375351 -17.174000 -53.801476
v 56.083813 -14.370842 -54.145073
v 56.080921 -15.779023 -54.102013
v 57.392963 -15.780025 -54.021614
v 57.391800 -14.371696 -54.030888
v -132.478317 16.738848 -76.929924
v -131.374786 16.483160 -76.539093
v -131.112885 17.659969 -77.112785
v -132.261581 17.877419 -77.357651
v -128.984024 16.424335 -74.519974
v -128.365662 16.429171 -73.737091
v -127.930824 17.625546 -74.172066
v -128.705429 17.671028 -75.159424
v -128.530746 18.967438 -75.522430
v -127.852882 18.975569 -74.657982
v -127.864594 20.312757 -74.933464
v -128.616318 20.434763 -75.866325
v -121.279182 16.901529 -67.993546
v -121.147644 16.242756 -67.838058
v -121.338066 15.752037 -67.594147
v -121.435036 16.688643 -68.081581
v -115.609795 12.887249 -65.567764
v -115.183914 13.265353 -65.056137
v -114.517616 14.597130 -66.113167
v -115.047577 13.909076 -66.476334
v -114.819130 19.351454 -62.864567
v -114.668457 19.321966 -63.538406
v -114.272026 18.211531 -64.335609
v -114.893394 18.551544 -63.224392
v -120.886772 27.696150 -69.265594
v -120.503540 27.225180 -69.282158
v -119.918671 26.606386 -68.392181
v -120.551674 27.432409 -68.287270
v -119.043381 25.965271 -64.788467
v -118.682747 26.393650 -64.624702
v -118.928528 26.830050 -65.281136
v -118.675461 26.300556 -65.557327
v -119.691925 26.964926 -64.703392
v -119.871422 27.822706 -64.311775
v -120.284653 28.495667 -64.728371
v -120.059700 27.334764 -65.010292
v -142.088608 58.229736 -66.220627
v -142.213562 57.287750 -66.381828
v -141.417160 57.049278 -65.589417
v -141.551239 58.247593 -65.393776
v -138.164810 57.805157 -59.617889
v -138.733871 58.122936 -60.515156
v -138.524429 57.724792 -61.458290
v -137.760635 57.438137 -60.376602
v -140.328552 60.810726 -59.892033
v -139.898544 60.639881 -58.703587
v -139.916214 61.934906 -58.298523
v -140.443787 61.907753 -59.711952
v -123.394768 60.085510 -58.814865
v -123.260765 59.259846 -58.663799
v -122.025414 59.526917 -59.101269
v -122.150749 60.323101 -59.247871
v -118.137703 61.011021 -63.308086
v -118.993294 60.866638 -62.831459
v -119.261009 59.704464 -62.448925
v -118.276649 59.673115 -63.181301
v -119.474922 64.063515 -61.993729
v -119.363823 63.345116 -61.914921
v -118.359741 63.539532 -62.697510
v -118.366158 64.276764 -62.740292
v -124.629494 72.930489 -58.353989
v -124.532219 72.108292 -58.473045
v -123.358803 72.189140 -58.616016
v -123.459641 72.980339 -58.391380
v -120.034698 72.952812 -58.487194
v -119.948753 72.207703 -58.934860
v -118.811897 72.152222 -58.971359
v -118.893135 72.889496 -58.468269
v -120.315880 75.949722 -56.468296
v -120.260551 75.360176 -57.198093
v -119.125748 75.298637 -57.186504
v -119.177887 75.889153 -56.463184
v -82.566086 16.512747 -56.888859
v -82.550026 15.122141 -56.971134
v -81.328529 15.112590 -57.005024
v -81.340645 16.506308 -56.954498
v -79.974586 16.499100 -56.933792
v -79.964386 15.105039 -56.947575
v -78.561569 15.097322 -56.859703
v -78.569687 16.492516 -56.859585
v -79.986053 19.280636 -56.770782
v -79.982422 17.891951 -56.909245
v -78.571732 17.888029 -56.948330
v -78.584816 19.278700 -56.894268
v -71.606773 16.473963 -57.057156
v -71.599907 15.070873 -57.047604
v -70.219933 15.062774 -57.069134
v -70.229843 16.472181 -57.032475
v -68.877472 16.471924 -56.809467
v -68.873474 15.068337 -56.785881
v -67.513100 15.066572 -56.779324
v -67.517258 16.471121 -56.752617
v -68.896919 19.249855 -56.593056
v -68.874657 17.876081 -56.891487
v -67.523041 17.874554 -56.826763
v -67.537483 19.244591 -56.478474
v -71.634773 27.648897 -56.926514
v -71.636391 26.243528 -56.818161
v -70.257782 26.242790 -56.854465
v -70.252647 27.646965 -56.922882
v -68.885025 27.642384 -56.782555
v -68.895004 26.241863 -56.713470
v -67.549095 26.240940 -56.459110
v -67.531639 27.638836 -56.576962
v -68.845024 30.428419 -56.994568
v -68.878471 29.040424 -56.777901
v -67.528099 29.037628 -56.572792
v -67.543259 30.434584 -56.496174
v -39.834286 16.448217 -55.985931
v -39.833717 15.048037 -56.003212
v -38.534710 15.048149 -55.961834
v -38.534962 16.448473 -55.955002
v -37.236702 16.448729 -55.922150
v -37.236263 15.048492 -55.937714
v -35.938297 15.048940 -55.919476
v -35.939079 16.448980 -55.889034
v -37.237331 19.249498 -55.903381
v -37.237087 17.849045 -55.909519
v -35.939468 17.849295 -55.873772
v -35.939781 19.249760 -55.861935
v -29.451515 16.451763 -55.805271
v -29.455425 15.050318 -55.732464
v -28.160789 15.049043 -55.660358
v -28.161196 16.449986 -55.649433
v -26.869247 16.449493 -55.534267
v -26.866816 15.048816 -55.580383
v -25.571482 15.050853 -55.530312
v -25.570690 16.455236 -55.552540
v -26.856792 19.236071 -55.752537
v -26.867731 17.846996 -55.560081
v -25.584156 17.847452 -55.392422
v -25.562960 19.239971 -55.578812
v -29.458990 27.650200 -55.732925
v -29.442242 26.268717 -56.070610
v -28.151903 26.250835 -55.830605
v -28.165482 27.630783 -55.538433
v -26.864368 27.654385 -55.643517
v -26.854914 26.255611 -55.779869
v -25.557821 26.256664 -55.732624
v -25.562838 27.662645 -55.729324
v -26.863489 30.440149 -55.226486
v -26.858837 29.026817 -55.288441
v -25.566242 29.057610 -55.544353
v -25.563007 30.447224 -55.327240
v -38.538784 59.938251 -54.994125
v -38.629753 60.854797 -55.072166
v -39.792973 61.316917 -55.258633
v -39.880611 60.070438 -55.002178
v -36.035538 60.057716 -55.084316
v -36.037083 60.865463 -55.116413
v -37.271442 61.436123 -55.188599
v -37.433231 60.269913 -55.028015
v -37.346268 64.560173 -55.013622
v -37.455364 63.270626 -55.211430
v -36.024803 63.077072 -54.976772
v -36.004986 64.477196 -54.971817
v -29.487860 61.554569 -55.214832
v -29.485746 60.120892 -55.286980
v -28.189829 60.115265 -55.280216
v -28.193054 61.540188 -55.234200
v -26.899132 61.496780 -55.151440
v -26.896555 60.109432 -55.202339
v -25.603903 60.087391 -55.159172
v -25.564959 61.372997 -55.180099
v -27.192287 64.590195 -55.226215
v -26.975882 63.728260 -55.317909
v -25.758432 63.360821 -55.238312
v -25.972790 64.708755 -55.285454
v -29.519373 73.337944 -54.927406
v -29.521734 72.569153 -54.873722
v -28.221838 72.548851 -54.810551
v -28.218576 73.330505 -54.909157
v -26.918858 73.322327 -54.879776
v -26.926249 72.516167 -54.873371
v -25.622135 72.426765 -54.945702
v -25.621164 73.315376 -54.807606
v -26.928652 76.413109 -54.869087
v -26.920336 75.631683 -54.975655
v -25.630114 75.622055 -54.820648
v -25.632830 76.406151 -54.761539
v -83.301247 116.367950 -55.380165
v -82.342049 116.492470 -55.426834
v -81.700005 117.625153 -55.243099
v -83.107567 117.740250 -55.341137
v -80.189133 117.810562 -55.151447
v -80.183006 116.579781 -55.249386
v -78.775894 116.627708 -55.276863
v -78.766884 117.865570 -55.157181
v -80.080582 122.956512 -55.123833
v -80.149651 121.652710 -55.233276
v -78.750061 121.705940 -55.323666
v -78.692802 123.152733 -55.098076
v -71.769363 118.050873 -54.983448
v -71.792107 116.802307 -54.881252
v -70.425789 116.822540 -54.580593
v -70.412041 118.072418 -54.626339
v -69.023628 118.083588 -54.582047
v -69.035141 116.836250 -54.612522
v -67.668167 116.850868 -54.840412
v -67.672829 118.093330 -54.919785
v -68.979263 123.249840 -54.959225
v -68.992783 121.921890 -54.764095
v -67.622925 121.908737 -54.885849
v -67.629921 123.223099 -55.085106
v -70.005646 137.937592 -53.551003
v -69.953384 138.707748 -53.310112
v -71.314934 138.941345 -53.269810
v -71.417824 138.111130 -53.478653
v -68.553650 141.088135 -53.101013
v -68.518410 140.031204 -53.059280
v -67.245323 139.745819 -52.962696
v -67.139603 140.635864 -53.025692
v -67.121521 142.899414 -54.018845
v -67.928177 142.809418 -54.176434
v -68.026901 142.990219 -53.678280
v -66.726814 143.142258 -53.595444
v -39.697002 119.247459 -54.558022
v -39.745274 117.991760 -54.554821
v -38.409847 117.975090 -54.660465
v -38.362423 119.231148 -54.741173
v -37.011967 119.202873 -54.759357
v -37.063992 117.951485 -54.637562
v -35.730904 117.934311 -54.500942
v -35.688648 119.174667 -54.460876
v -36.859608 124.195854 -53.997597
v -36.795757 122.908279 -54.194695
v -35.439983 122.854935 -54.428452
v -35.380943 124.226357 -54.252144
v -29.151365 119.188911 -54.491291
v -29.192120 117.965111 -54.463558
v -27.875196 117.992554 -54.366913
v -27.833025 119.214241 -54.577255
v -26.499090 119.229790 -54.552097
v -26.550098 118.011543 -54.274902
v -25.215202 118.009689 -54.262844
v -25.167082 119.246109 -54.451096
v -26.402113 124.214714 -54.328598
v -26.421827 122.949989 -54.233250
v -25.071014 122.984116 -54.114300
v -25.017891 124.261940 -54.206161
v -24.439899 134.415527 -49.727859
v -24.564983 134.995193 -49.044502
v -25.411421 135.021500 -49.303753
v -25.338537 134.407532 -49.950214
v 1.618369 16.449738 -54.765076
v 1.617969 15.047837 -54.721775
v 2.912756 15.051161 -54.763683
v 2.910789 16.450754 -54.689491
v 4.200520 16.453642 -54.569366
v 4.208737 15.054987 -54.739460
v 5.501688 15.051768 -54.629269
v 5.496708 16.455698 -54.473984
v 4.207973 19.249220 -54.946297
v 4.203957 17.858376 -54.677814
v 5.500270 17.868187 -54.577000
v 5.509242 19.255812 -54.901382
v 11.977097 16.447533 -54.534424
v 11.979254 15.049428 -54.572216
v 13.271351 15.053331 -54.701759
v 13.269669 16.454868 -54.657845
v 14.569536 16.460653 -54.770782
v 14.569263 15.055577 -54.730381
v 15.861814 15.052409 -54.607800
v 15.867655 16.455240 -54.657261
v 14.572688 19.241432 -54.371315
v 14.572814 17.847757 -54.528965
v 15.871719 17.853117 -54.594048
v 15.874510 19.243227 -54.391571
v 11.980445 27.665163 -54.588890
v 11.977782 26.256542 -54.560608
v 13.273619 26.252363 -54.552616
v 13.274425 27.655151 -54.520813
v 14.564513 27.649151 -54.435349
v 14.565729 26.248114 -54.452248
v 15.852536 26.245333 -54.277607
v 15.852914 27.648823 -54.297066
v 14.558218 30.447285 -54.538654
v 14.563295 29.046087 -54.441879
v 15.855937 29.045877 -54.393333
v 15.852249 30.447861 -54.370853
v 43.060509 16.446793 -53.856789
v 43.060432 15.046333 -53.870781
v 44.357689 15.045923 -53.833809
v 44.357880 16.446424 -53.822941
v 45.655380 16.445839 -53.778194
v 45.655571 15.045555 -53.801979
v 46.953365 15.044969 -53.756470
v 46.953388 16.445362 -53.739601
v 45.654449 19.246088 -53.710022
v 45.655014 17.846020 -53.747616
v 46.952938 17.845497 -53.706673
v 46.952507 19.245689 -53.673561
v 53.448803 16.442532 -53.533096
v 53.449005 15.042073 -53.553757
v 54.750908 15.041677 -53.528542
v 54.750618 16.442089 -53.504749
v 56.053242 16.441504 -53.469280
v 56.053585 15.041095 -53.494339
v 57.356983 15.040395 -53.453529
v 57.357021 16.441015 -53.442867
v 56.052776 19.242548 -53.425404
v 56.053089 17.842045 -53.450787
v 57.356636 17.841467 -53.416168
v 57.356365 19.242050 -53.393143
v 53.446392 27.648108 -53.278759
v 53.446583 26.246544 -53.321823
v 54.748096 26.245956 -53.281311
v 54.748432 27.647810 -53.246994
v 56.050732 27.647078 -53.205196
v 56.050568 26.245533 -53.246346
v 57.353382 26.244949 -53.202484
v 57.352715 27.646435 -53.162811
v 56.054646 30.449457 -53.203503
v 56.051628 29.047810 -53.125118
v 57.352798 29.046440 -53.132637
v 57.360710 30.439854 -53.333103
v 43.049438 61.538914 -53.199181
v 43.042961 60.096012 -53.128040
v 44.343258 60.097359 -53.072601
v 44.349705 61.537380 -53.153198
v 45.648502 61.539761 -53.128685
v 45.645111 60.098896 -53.049637
v 46.947548 60.102818 -53.037636
v 46.946468 61.547070 -53.131332
v 45.627384 64.418602 -52.802700
v 45.642921 62.975895 -52.988911
v 46.936436 62.964600 -52.793198
v 46.932163 64.422157 -52.694191
v 53.477646 61.569592 -52.803020
v 53.470779 60.124985 -52.741764
v 54.800663 60.130608 -52.822056
v 54.786964 61.574421 -53.010754
v 56.068550 61.571690 -53.469223
v 56.082436 60.116753 -53.269112
v 57.411240 60.107498 -53.559189
v 57.423409 61.587543 -53.640045
v 56.065323 64.471664 -53.225872
v 56.066029 63.031319 -53.446293
v 57.382771 63.027958 -53.276913
v 57.362720 64.468178 -53.015530
v 55.117378 72.884499 -52.792896
v 54.234161 72.936653 -52.780529
v 53.538105 71.791740 -52.746998
v 54.836281 71.647827 -52.645943
v 56.214024 73.252861 -52.845745
v 56.207382 72.509583 -52.779869
v 57.355576 72.382477 -52.745136
v 57.442142 73.207825 -52.832123
v 56.085087 76.354645 -52.874195
v 56.090244 75.576881 -52.797771
v 57.412094 75.586319 -52.859249
v 57.403717 76.366432 -52.808334
v 85.751900 16.767155 -52.651352
v 85.623070 15.727057 -52.754208
v 86.746422 15.207514 -52.693626
v 86.926613 16.342148 -52.781799
v 88.094048 15.034746 -52.784966
v 89.121841 14.986251 -52.867153
v 89.144051 16.379047 -52.892735
v 88.020866 16.514160 -52.899879
v 88.300758 17.855268 -52.980412
v 89.190765 17.760338 -52.891598
v 89.186035 19.121305 -52.871769
v 88.405907 19.031889 -52.998264
v 97.770462 14.827929 -52.529587
v 98.603111 14.823395 -52.628548
v 98.631927 16.216208 -52.524601
v 97.792656 16.226315 -52.462425
v 101.174805 14.775007 -52.577301
v 101.994423 14.735330 -52.236408
v 102.025909 16.112429 -52.063019
v 101.211441 16.158636 -52.437740
v 101.245827 17.543390 -52.306660
v 102.100433 17.499252 -52.039455
v 102.059059 18.853598 -51.699013
v 101.202431 18.900497 -51.953911
v 97.824554 26.052534 -52.470638
v 98.669212 26.037548 -52.532917
v 98.619621 27.428993 -52.227779
v 97.809067 27.446983 -52.186661
v 101.086327 25.952971 -51.656780
v 101.881592 25.935146 -51.341663
v 101.812286 27.369015 -51.290936
v 101.027931 27.377748 -51.640839
v 101.009583 28.798483 -51.737572
v 101.810608 28.791077 -51.476517
v 101.820061 30.195005 -51.726460
v 101.009476 30.212872 -51.882542
v 87.303062 118.932274 -50.944641
v 87.240341 117.667854 -51.001835
v 88.234055 117.713753 -50.930992
v 88.300179 118.984299 -50.933807
v 90.709442 119.117470 -50.946381
v 90.640900 117.837860 -50.911167
v 91.421364 117.879158 -50.950233
v 91.489563 119.160820 -50.969135
v 90.993347 124.346458 -50.702423
v 90.916954 123.044487 -50.745716
v 91.694763 123.086128 -50.905411
v 91.778305 124.278580 -50.611565
v 100.407867 119.494148 -50.564960
v 100.309395 118.199547 -50.682461
v 101.201950 118.185867 -50.649487
v 101.299492 119.479073 -50.516384
v 104.059006 119.365532 -50.184578
v 103.945328 118.081589 -50.405949
v 104.884888 118.040939 -50.447708
v 105.009659 119.318367 -50.192822
v 104.499252 124.470390 -49.790073
v 104.413193 123.303261 -50.100117
v 105.353760 123.248360 -49.995945
v 105.446098 124.369362 -49.515537
v 102.451988 145.481689 -49.473469
v 102.379730 144.556961 -49.723061
v 103.401176 144.571228 -49.817039
v 103.481430 145.523468 -49.585342
v 106.674500 144.999222 -50.068321
v 106.562180 144.061966 -50.191292
v 107.626373 143.835190 -50.151726
v 107.741432 144.771011 -50.129227
v 109.409569 149.905319 -48.871368
v 108.109314 149.146286 -48.511372
v 108.555786 149.369049 -49.587906
v 109.543465 149.866074 -49.643284
v -83.662468 -76.750885 -57.743080
v -83.713066 -77.605286 -57.757629
v -82.483238 -77.561317 -57.711906
v -82.433907 -76.707466 -57.701797
v -81.058289 -76.657059 -57.642231
v -81.106285 -77.510361 -57.671021
v -79.685020 -77.456451 -57.634930
v -79.639641 -76.608704 -57.525616
v -80.879944 -73.283234 -57.476719
v -80.931015 -74.119919 -57.410259
v -79.514801 -74.066124 -57.273983
v -79.467247 -73.231552 -57.373024
v -72.588211 -76.372093 -57.237713
v -72.625710 -77.221344 -57.286160
v -71.234299 -77.167000 -57.307987
v -71.198555 -76.324112 -57.226166
v -69.819473 -76.279984 -57.092422
v -69.851669 -77.126060 -57.198776
v -68.470078 -77.088615 -57.064072
v -68.437668 -76.239525 -56.960995
v -69.640381 -72.959579 -57.603306
v -69.692085 -73.772575 -57.379906
v -68.317795 -73.729004 -57.250057
v -68.269012 -72.912430 -57.406246
v -72.012573 -63.384216 -57.395733
v -72.036697 -64.169769 -57.475220
v -70.665047 -64.138000 -57.365211
v -70.635910 -63.347351 -57.385231
v -69.265617 -63.316906 -57.358414
v -69.294289 -64.109322 -57.351891
v -67.927925 -64.076782 -57.255390
v -67.902733 -63.288960 -57.243042
v -69.161995 -60.183174 -57.109234
v -69.184952 -60.970737 -57.086910
v -67.824623 -60.943520 -57.144634
v -67.805809 -60.154980 -57.102562
v -40.581657 -75.217285 -56.017597
v -40.598923 -76.009735 -56.374580
v -39.281990 -75.926559 -56.447975
v -39.256474 -75.129120 -56.296291
v -37.949268 -75.049515 -56.478912
v -37.977917 -75.833572 -56.602528
v -36.671055 -75.778152 -56.540825
v -36.642670 -74.995171 -56.385632
v -37.825428 -71.893364 -56.378101
v -37.854984 -72.678345 -56.443195
v -36.549377 -72.625061 -56.463272
v -36.521034 -71.843010 -56.478374
v -30.103378 -74.689407 -56.694485
v -30.131475 -75.471748 -56.668228
v -28.822229 -75.408386 -56.581272
v -28.792961 -74.634346 -56.650364
v -27.483803 -74.578423 -56.633499
v -27.512691 -75.342941 -56.478157
v -26.198315 -75.292732 -56.516899
v -26.170713 -74.529358 -56.681137
v -27.366421 -71.517021 -56.292675
v -27.398209 -72.277824 -56.449234
v -26.093361 -72.218346 -56.576317
v -26.066402 -71.466682 -56.449661
v -29.711535 -62.351711 -56.598099
v -29.885857 -63.304287 -56.502914
v -28.842644 -63.714874 -56.577244
v -28.333673 -62.649231 -56.595997
v -27.185369 -62.224903 -56.580647
v -27.199257 -63.317226 -56.754841
v -25.935068 -63.678089 -56.692192
v -25.780268 -62.418419 -56.530331
v -25.614950 -61.146317 -56.492821
v -25.696535 -60.268410 -56.484680
v -26.930637 -59.599533 -56.520607
v -27.043941 -60.969250 -56.569260
v -39.841991 -28.370903 -56.627453
v -39.858635 -29.769424 -56.372570
v -38.549011 -29.774324 -56.412426
v -38.543953 -28.370554 -56.538422
v -37.243755 -28.371506 -56.527550
v -37.247112 -29.777195 -56.483555
v -35.948555 -29.777374 -56.503563
v -35.944969 -28.372240 -56.495308
v -37.243275 -25.568735 -56.376522
v -37.239681 -26.964350 -56.552868
v -35.943764 -26.968370 -56.442894
v -35.949532 -25.576197 -56.229156
v -29.468243 -28.373665 -56.092731
v -29.475489 -29.776140 -55.973789
v -28.178938 -29.772165 -55.934643
v -28.177794 -28.373388 -56.043816
v -26.892988 -28.366243 -55.889107
v -26.886028 -29.764181 -55.984379
v -25.593660 -29.761717 -55.872787
v -25.615059 -28.353788 -55.554947
v -26.883770 -25.573244 -56.304115
v -26.880671 -26.982521 -56.153221
v -25.591799 -26.958729 -55.931610
v -25.576553 -25.571125 -56.272617
v -29.456676 -17.143906 -56.170269
v -29.455626 -18.551697 -56.246544
v -28.157219 -18.554981 -56.161930
v -28.167248 -17.157146 -55.991581
v -26.873394 -17.157413 -55.884789
v -26.868122 -18.557583 -55.994392
v -25.575872 -18.556128 -55.904930
v -25.576691 -17.154846 -55.965237
v -26.872322 -14.351304 -55.910339
v -26.872568 -15.754470 -55.959251
v -25.578398 -15.751465 -56.032822
v -25.576357 -14.352794 -55.890659
v 86.439728 -76.882202 -53.534397
v 86.462265 -77.741646 -53.443478
v 87.449043 -77.792480 -53.582298
v 87.426712 -76.932968 -53.646996
v 89.824005 -77.062164 -53.861065
v 89.839531 -77.923576 -53.819050
v 90.617287 -77.964844 -53.745438
v 90.601341 -77.103310 -53.763817
v 89.756538 -73.659554 -53.687275
v 89.773430 -74.502708 -53.708576
v 90.554176 -74.541321 -53.721416
v 90.538010 -73.698059 -53.716423
v 99.329277 -77.569366 -53.571697
v 99.340622 -78.445389 -53.546288
v 100.164627 -78.487930 -53.568211
v 100.152870 -77.611397 -53.563614
v 102.648094 -77.737175 -53.463612
v 102.661484 -78.614647 -53.394512
v 103.505051 -78.657303 -53.448898
v 103.487015 -77.777748 -53.465317
v 102.614708 -74.279671 -53.311272
v 102.614990 -75.138023 -53.318924
v 103.441330 -75.179741 -53.177139
v 103.450195 -74.320175 -53.200710
v 99.345985 -64.288528 -53.049198
v 99.343346 -65.104149 -53.068893
v 100.203270 -65.140869 -52.947605
v 100.212143 -64.321350 -52.904129
v 102.922462 -64.421783 -52.642170
v 102.897392 -65.210175 -52.896450
v 103.816902 -65.241577 -52.807713
v 103.860046 -64.446121 -52.617950
v 103.130821 -61.253723 -53.088879
v 103.112335 -62.048546 -53.086613
v 104.067879 -62.067348 -52.885094
v 104.093048 -61.276287 -52.873680
v -130.796417 -32.131878 -76.786484
v -131.109772 -32.953232 -76.383652
v -130.180847 -33.359127 -76.042778
v -129.453506 -32.652798 -76.604897
v -127.061554 -38.623283 -73.390381
v -127.343918 -37.127563 -73.277374
v -128.172394 -35.647697 -74.680580
v -128.260590 -37.961544 -73.578392
v 1.616349 -50.840370 -55.738953
v 1.615548 -52.255119 -55.747414
v 2.913869 -52.255733 -55.700256
v 2.913700 -50.841068 -55.678085
v 4.211741 -50.842281 -55.639996
v 4.212532 -52.256916 -55.669930
v 5.511246 -52.258495 -55.644428
v 5.509727 -50.843895 -55.603306
v 4.211002 -48.017448 -55.605473
v 4.211653 -49.428905 -55.631531
v 5.508749 -49.430504 -55.580620
v 5.508161 -48.018692 -55.568535
v 11.999937 -50.854885 -55.461643
v 12.003245 -52.271240 -55.477760
v 13.301668 -52.274471 -55.452606
v 13.297746 -50.857910 -55.429649
v 14.595240 -50.861343 -55.387840
v 14.599752 -52.278210 -55.416088
v 15.897945 -52.282085 -55.384655
v 15.892983 -50.864845 -55.355530
v 14.587937 -48.032623 -55.346851
v 14.591361 -49.446064 -55.367268
v 15.888638 -49.449249 -55.331806
v 15.884936 -48.035423 -55.313679
v 11.984369 -39.579163 -55.315296
v 11.985704 -40.985302 -55.338917
v 13.281553 -40.986561 -55.306740
v 13.280081 -39.580215 -55.283562
v 14.575769 -39.581440 -55.249596
v 14.577321 -40.988014 -55.271160
v 15.873042 -40.989586 -55.232830
v 15.871348 -39.582939 -55.210346
v 14.573792 -36.770355 -55.192554
v 14.574467 -38.175537 -55.219746
v 15.870363 -38.176960 -55.182068
v 15.870907 -36.771145 -55.158943
v 22.381603 -50.886757 -55.178398
v 22.388105 -52.307301 -55.190910
v 23.687399 -52.312817 -55.217270
v 23.680351 -50.891811 -55.172771
v 24.978951 -50.897079 -55.159039
v 24.987667 -52.317089 -55.264843
v 26.290468 -52.321526 -55.255501
v 26.275011 -50.904522 -55.082504
v 24.963253 -48.059093 -55.042057
v 24.973461 -49.476608 -55.126423
v 26.263845 -49.486195 -54.963577
v 26.250032 -48.068295 -54.850006
v 32.752384 -50.947762 -54.782864
v 32.765049 -52.371044 -54.889545
v 34.064442 -52.376091 -54.876591
v 34.045795 -50.960358 -54.668709
v 35.338398 -50.972889 -54.535667
v 35.356792 -52.393410 -54.725510
v 36.648941 -52.411755 -54.581051
v 36.638763 -50.980545 -54.506832
v 35.343281 -48.132610 -54.674068
v 35.328976 -49.545391 -54.453056
v 36.628407 -49.556629 -54.402946
v 36.634609 -48.138050 -54.500519
v 32.714973 -39.611649 -54.800846
v 32.721199 -41.023155 -54.864895
v 34.022499 -41.026176 -54.832863
v 34.015297 -39.613529 -54.738178
v 35.302090 -39.621067 -54.540218
v 35.306999 -41.036793 -54.613918
v 36.600483 -41.042694 -54.493153
v 36.596321 -39.629219 -54.412262
v 35.270691 -36.789825 -54.268555
v 35.306225 -38.198780 -54.515301
v 36.593994 -38.213799 -54.283798
v 36.586067 -36.790833 -54.107147
v 22.344332 -28.357622 -55.146786
v 22.338379 -29.762239 -55.244930
v 23.640320 -29.765242 -55.373730
v 23.641045 -28.357435 -55.239140
v 24.942093 -28.357344 -55.252205
v 24.942892 -29.767157 -55.285973
v 26.236256 -29.766880 -55.139515
v 26.238745 -28.361088 -55.193600
v 24.933058 -25.565529 -54.799095
v 24.937410 -26.962418 -55.024899
v 26.236622 -26.966036 -54.999756
v 26.240639 -25.567926 -54.770378
v 32.717266 -28.367695 -54.907974
v 32.709682 -29.770107 -54.769196
v 34.003742 -29.772327 -54.685780
v 34.003201 -28.367395 -54.707161
v 35.297058 -28.369587 -54.617580
v 35.301121 -29.771385 -54.744213
v 36.598892 -29.773781 -54.752258
v 36.594852 -28.367298 -54.672005
v 35.290459 -25.569366 -54.400631
v 35.294041 -26.965061 -54.573498
v 36.588696 -26.957281 -54.643047
v 36.589291 -25.577698 -54.328339
v 32.694992 -17.162273 -54.718056
v 32.701633 -18.546650 -54.444984
v 33.986916 -18.562950 -54.699627
v 33.994827 -17.159536 -54.721676
v 35.290707 -17.160206 -54.680336
v 35.289940 -18.563997 -54.863152
v 36.606632 -18.554560 -54.822945
v 36.584629 -17.159321 -54.558201
v 35.287777 -14.356712 -54.574631
v 35.293800 -15.757329 -54.650730
v 36.577896 -15.760200 -54.443043
v 36.570370 -14.362925 -54.336594
v -136.407303 49.411709 -67.817871
v -136.287323 49.635525 -68.765633
v -135.447311 50.051590 -67.921082
v -135.604660 49.662144 -66.726768
v -82.603302 38.735237 -56.479115
v -82.582726 37.350922 -56.557972
v -81.329063 37.359093 -56.642738
v -81.362488 38.736050 -56.434406
v -78.506912 37.213993 -56.428757
v -78.449265 38.117058 -56.487503
v -79.152122 38.704754 -56.508640
v -79.877670 37.489586 -56.631466
v -78.708679 39.918427 -56.301144
v -78.650978 40.846085 -56.121681
v -79.849922 41.541763 -56.155521
v -80.004379 40.120090 -56.217846
v -71.612480 38.812504 -56.752758
v -71.632599 37.415741 -56.508930
v -70.257477 37.420979 -56.508949
v -70.249054 38.820915 -56.595947
v -68.886757 38.823940 -56.502487
v -68.897850 37.425182 -56.394760
v -67.539513 37.421932 -56.305691
v -67.520943 38.818123 -56.506779
v -68.889946 41.635677 -56.393139
v -68.881653 40.231941 -56.567352
v -67.525543 40.226490 -56.416328
v -67.532051 41.628521 -56.263802
v -71.596191 50.060715 -56.441765
v -71.598755 48.650345 -56.502022
v -70.242500 48.655396 -56.321140
v -70.231758 50.067455 -56.358143
v -68.889275 50.070904 -56.116161
v -68.893974 48.660904 -56.132496
v -67.536560 48.666225 -56.119553
v -67.531792 50.075245 -56.020233
v -68.879288 52.908031 -56.062508
v -68.884483 51.487061 -56.099281
v -67.527985 51.491863 -55.998066
v -67.528419 52.912811 -55.854027
v -60.804077 38.873554 -56.083961
v -60.803989 37.453613 -55.983082
v -59.468567 37.452404 -56.073467
v -59.465321 38.860508 -56.189968
v -58.145603 38.851318 -56.301735
v -58.148972 37.446484 -56.218727
v -56.831470 37.447594 -56.187183
v -56.825935 38.849640 -56.353100
v -58.150307 41.641479 -56.060760
v -58.144535 40.252541 -56.292107
v -56.828098 40.258614 -56.303459
v -56.833889 41.665020 -56.210545
v -50.287094 38.861557 -55.828403
v -50.277840 37.464058 -55.968613
v -48.976681 37.460438 -55.827225
v -48.982815 38.864899 -55.774769
v -47.673134 38.880356 -55.784374
v -47.670860 37.463123 -55.753643
v -46.363754 37.463303 -55.734703
v -46.374325 38.867188 -55.610207
v -47.706379 41.667068 -55.374016
v -47.718243 40.241112 -55.330620
v -46.401218 40.242687 -55.241676
v -46.404140 41.671379 -55.183784
v -50.273357 50.118805 -55.880932
v -50.282383 48.713341 -56.112118
v -48.964870 48.722126 -56.277084
v -48.968716 50.137665 -56.068928
v -47.658073 50.137787 -56.001507
v -47.675232 48.714828 -55.938179
v -46.387661 48.704460 -55.610416
v -46.368011 50.128479 -55.722435
v -47.673294 52.956360 -55.601177
v -47.659000 51.563862 -55.945107
v -46.351868 51.552650 -55.799625
v -46.368000 52.958908 -55.558136
v -60.813461 61.582500 -56.190300
v -60.919174 60.176296 -55.957077
v -59.476559 60.125031 -55.879971
v -59.462795 61.558022 -56.148449
v -58.147327 61.559914 -55.967312
v -58.152542 60.115379 -55.886379
v -56.842293 60.114574 -55.830311
v -56.851788 61.554184 -55.689903
v -58.162613 64.457542 -55.791290
v -58.167877 63.000763 -55.761131
v -56.852726 63.004059 -55.655918
v -56.842758 64.456436 -55.746239
v -50.289253 61.574207 -55.571285
v -50.289040 60.126610 -55.613995
v -49.005196 60.121395 -55.307922
v -48.996975 61.571243 -55.314556
v -47.695911 61.573593 -55.096470
v -47.699997 60.119198 -55.109131
v -46.382607 60.121735 -55.115673
v -46.376404 61.574131 -55.118488
v -47.679134 64.481087 -55.298817
v -47.689320 63.024094 -55.201855
v -46.381229 63.009876 -55.358509
v -46.302757 64.547585 -55.495930
v -50.301655 73.337151 -55.230759
v -50.301346 72.604485 -55.432384
v -49.001888 72.607079 -55.378716
v -49.008709 73.353142 -55.267235
v -47.724422 73.353661 -55.059048
v -47.717464 72.592422 -55.135536
v -46.426437 72.579979 -54.906742
v -46.425243 73.354996 -54.891033
v -47.708820 76.413185 -55.489635
v -47.715015 75.641464 -55.346596
v -46.406170 75.634926 -55.342949
v -46.403793 76.417122 -55.401482
v 1.607826 38.862411 -54.361172
v 1.611296 37.457165 -54.415199
v 2.892463 37.453369 -54.218258
v 2.871156 38.847847 -53.962917
v 4.191443 38.857338 -54.010288
v 4.190954 37.459763 -54.261631
v 5.486281 37.463623 -54.384724
v 5.491556 38.868855 -54.224804
v 4.200898 41.679588 -54.085510
v 4.200552 40.273430 -53.823219
v 5.521399 40.267323 -53.946178
v 5.503284 41.668564 -54.199730
v 11.972351 38.859982 -54.210716
v 11.980900 37.448460 -54.133801
v 13.263621 37.463234 -53.891609
v 13.255795 38.877426 -53.939648
v 14.566137 38.875683 -53.897186
v 14.569343 37.461494 -53.869194
v 15.868624 37.461803 -53.995724
v 15.873388 38.873055 -53.923412
v 14.568059 41.674381 -54.239933
v 14.566721 40.279118 -54.063457
v 15.867599 40.276627 -54.088898
v 15.861862 41.673229 -54.261833
v 11.972829 50.111034 -54.398380
v 11.971244 48.697819 -54.345100
v 13.269349 48.697369 -54.296364
v 13.265745 50.110653 -54.276218
v 14.554221 50.114326 -54.109711
v 14.553839 48.701160 -54.090149
v 15.850699 48.701221 -54.045216
v 15.852593 50.110439 -54.145866
v 14.560420 52.943565 -54.357765
v 14.560372 51.524384 -54.258106
v 15.860888 51.521584 -54.271446
v 15.862984 52.942928 -54.284561
v 22.321484 38.855389 -53.706188
v 22.323229 37.450493 -53.818306
v 23.622082 37.454399 -53.884300
v 23.626514 38.856590 -53.761211
v 24.913174 38.860340 -53.983837
v 24.917902 37.456184 -53.974831
v 26.213133 37.455532 -54.059494
v 26.209803 38.861713 -54.111343
v 24.910231 41.674900 -53.947193
v 24.902405 40.267899 -54.034931
v 26.203329 40.271748 -54.225674
v 26.207926 41.681744 -54.088558
v 32.696114 38.865570 -53.969639
v 32.696037 37.467884 -53.799091
v 33.987984 37.459393 -54.007320
v 33.992428 38.869221 -53.996971
v 35.274498 38.859428 -53.751045
v 35.298653 37.465599 -54.021240
v 36.589931 37.464806 -53.770206
v 36.548717 38.849220 -53.445061
v 35.288414 41.672276 -53.731766
v 35.277603 40.265121 -53.679661
v 36.566975 40.263699 -53.490807
v 36.592247 41.672489 -53.627628
v 32.673969 50.109547 -53.430618
v 32.692135 48.709064 -53.650757
v 33.979588 48.707390 -53.539078
v 33.968773 50.097450 -53.197224
v 35.279015 50.106644 -53.287128
v 35.276409 48.718315 -53.624355
v 36.580425 48.717613 -53.642578
v 36.575356 50.116985 -53.423515
v 35.275791 52.933025 -53.567570
v 35.275074 51.529339 -53.294849
v 36.573013 51.531960 -53.368416
v 36.573460 52.949230 -53.464561
v 22.317841 61.495197 -53.892677
v 22.319592 60.060844 -53.845356
v 23.603563 60.072178 -53.584457
v 23.607788 61.500225 -53.740669
v 24.905018 61.500095 -53.739708
v 24.911034 60.075073 -53.519238
v 26.211067 60.070572 -53.659447
v 26.199755 61.494797 -53.861839
v 24.905073 64.373131 -53.885929
v 24.904224 62.933823 -53.831104
v 26.199663 62.931973 -53.938885
v 26.202036 64.373238 -53.955864
v 32.685699 61.509777 -53.775806
v 32.686993 60.075134 -53.728642
v 33.983215 60.074341 -53.851681
v 33.986225 61.510872 -53.812107
v 35.285343 61.509640 -53.855949
v 35.281525 60.076107 -53.790627
v 36.567982 60.081520 -53.602222
v 36.579731 61.514458 -53.733826
v 35.290905 64.402367 -54.061569
v 35.289204 62.947338 -53.988258
v 36.586140 62.955456 -53.837753
v 36.601658 64.407028 -53.970863
v 32.664059 73.053146 -53.421120
v 32.665604 71.650238 -53.429230
v 33.961792 71.663261 -53.481415
v 33.955986 73.060814 -53.386490
v 35.243244 73.067535 -53.217297
v 35.264420 71.680550 -53.503815
v 36.565662 71.680244 -53.359421
v 36.607887 73.151024 -53.029690
v 35.245148 76.147186 -53.268921
v 35.249462 75.308563 -53.281979
v 36.524574 75.317299 -52.996861
v 36.528732 76.160027 -53.006111
v 85.732933 39.126911 -52.598366
v 85.570190 38.114975 -52.732193
v 86.814644 37.515591 -52.810478
v 86.971397 38.786049 -52.788685
v 88.202721 37.469376 -52.646683
v 89.200607 37.416145 -52.528034
v 89.250671 38.678165 -52.501408
v 88.143997 38.899193 -52.624485
v 89.608757 39.787354 -52.457294
v 89.736320 40.877846 -52.439632
v 88.820625 41.453320 -52.460335
v 88.479370 40.176945 -52.496250
v 97.710197 37.363518 -52.248955
v 98.498093 37.361774 -52.332287
v 98.476234 38.785912 -52.362389
v 97.686493 38.784927 -52.278103
v 100.867119 37.352760 -51.904354
v 101.689125 37.333458 -51.828476
v 101.689926 38.713795 -52.207096
v 100.883362 38.759212 -52.243172
v 100.850014 40.168591 -51.909771
v 101.729271 40.107059 -51.951347
v 101.654320 41.548138 -51.420609
v 100.803810 41.557442 -51.410686
v 97.641502 48.746864 -52.118031
v 98.411484 48.729820 -51.926373
v 98.377495 50.146576 -51.669495
v 97.622070 50.163673 -51.896923
v 100.785873 48.702656 -51.545940
v 101.589287 48.698364 -51.502625
v 101.586800 50.137520 -51.464050
v 100.778694 50.135052 -51.365482
v 100.777138 51.583649 -51.491192
v 101.584595 51.584911 -51.550610
v 101.582466 53.038982 -51.623421
v 100.778549 53.038631 -51.614880
v 110.940544 37.189182 -51.371754
v 111.879051 37.094917 -51.532688
v 111.934265 38.502285 -51.647472
v 110.898590 38.620872 -51.607010
v 114.646706 37.201649 -52.047554
v 115.694206 36.897583 -51.988625
v 115.779594 38.044754 -52.312996
v 114.725693 38.362946 -52.231934
v 115.811127 39.642490 -53.057461
v 115.635109 40.485081 -53.282661
v 114.717033 40.914024 -53.184723
v 114.829697 39.569561 -52.767174
v 127.030525 37.950954 -52.400581
v 127.059868 37.128132 -52.580143
v 128.217987 37.004848 -52.074402
v 128.197296 37.803417 -51.975052
v 131.764832 36.659157 -50.430099
v 132.715347 36.570583 -50.163181
v 132.734467 37.479038 -50.097496
v 131.795181 37.543465 -50.445179
v 132.136261 40.208534 -50.759464
v 132.803284 40.305523 -50.055088
v 132.741257 41.465584 -49.985943
v 132.143265 41.016148 -50.786411
v 126.286499 50.161869 -54.400433
v 126.316154 49.355991 -54.389088
v 127.534691 49.441154 -54.052925
v 127.494995 50.252533 -54.017822
v 130.896515 49.605972 -51.647095
v 131.641174 49.556610 -51.036312
v 131.651138 50.487522 -50.993042
v 130.960312 50.488041 -51.530033
v 130.950912 53.222576 -51.488728
v 131.646393 53.327263 -51.094334
v 131.668015 54.253551 -51.307796
v 130.948776 54.093494 -51.597527
v 110.487671 62.075077 -52.132122
v 110.467316 61.310894 -52.218323
v 111.327415 61.329536 -52.501274
v 111.340897 62.098484 -52.421070
v 113.999199 62.171165 -53.274666
v 114.022873 61.402828 -53.238487
v 114.927063 61.440029 -53.550739
v 114.863678 62.202396 -53.692986
v 114.081017 65.279640 -53.165070
v 114.118690 64.504135 -52.979023
v 114.985771 64.555199 -53.468964
v 115.020981 65.368698 -53.433025
v 127.954269 63.222664 -54.829967
v 127.158905 63.138100 -54.994980
v 126.636902 62.364368 -54.879005
v 127.784721 62.466572 -54.745861
v 132.322723 63.391472 -52.540657
v 133.126617 63.504662 -52.182941
v 133.232147 64.311813 -51.912556
v 132.492554 64.197807 -52.461750
v 134.131104 67.676102 -50.943172
v 133.468277 67.777046 -51.309990
v 132.997223 66.768837 -51.917419
v 133.787155 66.676872 -51.226582
v -82.727089 -51.492008 -57.692738
v -82.756783 -52.773113 -57.667412
v -81.414696 -52.906971 -57.675236
v -81.320297 -51.657780 -57.793335
v -80.084389 -51.283939 -57.808773
v -79.994202 -52.192234 -57.799316
v -78.673988 -52.724018 -57.639645
v -78.590637 -51.405754 -57.617214
v -80.052193 -48.788212 -57.563702
v -79.839577 -50.011425 -57.654526
v -78.554550 -49.981777 -57.525795
v -78.637688 -48.482914 -57.559929
v -71.718422 -51.165024 -57.529102
v -71.633636 -52.087990 -57.509945
v -70.426712 -52.540768 -57.429203
v -70.322098 -51.271515 -57.475491
v -68.966515 -51.300545 -57.426376
v -69.003914 -52.680050 -57.407375
v -67.637642 -52.731987 -57.393520
v -67.614716 -51.302605 -57.310173
v -68.923737 -48.411430 -57.307312
v -68.941612 -49.860519 -57.393753
v -67.595848 -49.850590 -57.214905
v -67.576141 -48.394791 -57.157429
v -71.520576 -39.798569 -57.304935
v -71.538284 -41.233799 -57.306118
v -70.178200 -41.220486 -57.303936
v -70.169388 -39.785458 -57.381531
v -68.820183 -39.780285 -57.470295
v -68.842110 -41.213001 -57.562130
v -67.507408 -41.202763 -57.895336
v -67.482765 -39.756947 -57.756134
v -68.768799 -36.934452 -56.952339
v -68.784523 -38.370819 -57.154865
v -67.454239 -38.334656 -57.479782
v -67.433304 -36.912922 -57.244675
v -60.876068 -51.191914 -57.279331
v -60.933632 -52.494904 -57.267071
v -59.497055 -52.661194 -56.921040
v -59.578026 -51.198326 -56.913280
v -58.268040 -51.178539 -56.579174
v -58.233868 -52.551865 -56.710011
v -56.951027 -52.596817 -56.783512
v -56.933197 -51.178043 -56.735233
v -58.226074 -48.312439 -57.120125
v -58.245075 -49.743778 -56.877224
v -56.924381 -49.742355 -56.968914
v -56.905960 -48.304031 -57.173958
v -50.374886 -51.128082 -56.815083
v -50.397728 -52.578686 -56.760174
v -49.096958 -52.563236 -56.596443
v -49.074070 -51.113564 -56.619759
v -47.762627 -51.099609 -56.536510
v -47.787357 -52.549839 -56.610214
v -46.480808 -52.532936 -56.692131
v -46.454327 -51.085335 -56.676876
v -47.758759 -48.230293 -56.875599
v -47.748470 -49.655163 -56.608593
v -46.462879 -49.659912 -56.963295
v -46.449921 -48.220608 -57.045986
v -50.289635 -39.674290 -56.966305
v -50.297604 -41.102402 -57.046608
v -48.995136 -41.099571 -56.879852
v -48.975952 -39.667885 -56.916702
v -47.686962 -39.679806 -56.664474
v -47.696651 -41.103569 -56.701374
v -46.391190 -41.089397 -56.833828
v -46.383404 -39.670559 -56.711472
v -47.682621 -36.844795 -56.443848
v -47.682716 -38.261467 -56.564564
v -46.378094 -38.253967 -56.567570
v -46.380455 -36.837311 -56.430485
v -60.745193 -28.413443 -56.809769
v -60.732674 -29.808435 -57.101852
v -59.425030 -29.817627 -56.845078
v -59.413574 -28.403788 -56.782177
v -58.100643 -28.405928 -56.990452
v -58.107677 -29.814632 -56.903900
v -56.788429 -29.810013 -56.962017
v -56.780907 -28.401108 -57.053940
v -58.098583 -25.585581 -57.395214
v -58.097916 -27.000340 -57.193604
v -56.775940 -27.007627 -57.339275
v -56.769714 -25.583799 -57.392788
v -50.251274 -28.389523 -56.522678
v -50.266029 -29.789711 -56.734314
v -48.960220 -29.787970 -56.850048
v -48.958008 -28.379528 -56.769760
v -47.655838 -28.384647 -56.686577
v -47.650608 -29.790083 -56.793198
v -46.353115 -29.788725 -56.631214
v -46.354729 -28.381189 -56.647652
v -47.675407 -25.592567 -56.265884
v -47.669506 -26.999109 -56.405266
v -46.359985 -26.985617 -56.439056
v -46.361443 -25.592859 -56.178040
v -50.241138 -17.166693 -56.676395
v -50.242004 -18.579351 -56.683685
v -48.951313 -18.575119 -56.442886
v -48.951729 -17.168095 -56.428204
v -47.658169 -17.167009 -56.204742
v -47.662292 -18.578310 -56.187202
v -46.356857 -18.585136 -56.020710
v -46.359375 -17.165283 -55.982502
v -47.629852 -14.368246 -56.539627
v -47.653603 -15.758338 -56.291561
v -46.353977 -15.756655 -56.142742
v -46.342567 -14.360934 -56.313354
v -5.246384 -185.458176 -72.312782
v -4.482517 -185.843124 -72.507271
v -4.481620 -185.450836 -71.286690
v -5.287831 -185.081329 -71.127838
v 9.781593 -182.373596 -65.404770
v 9.744057 -182.724609 -66.178551
v 10.646305 -182.550903 -66.481529
v 10.552685 -182.065308 -65.807816
v 48.679043 -134.170273 -56.364353
v 49.641087 -134.218933 -56.287025
v 50.048149 -133.625397 -56.420197
v 48.785622 -133.250092 -56.179985
v 29.743397 -117.544449 -51.240124
v 30.085791 -118.365379 -50.879673
v 31.437935 -118.487274 -50.089260
v 31.083975 -117.690208 -50.837719
v 31.948851 -123.690117 -51.438118
v 32.271400 -124.446953 -51.590229
v 33.334335 -124.452423 -52.349018
v 33.000561 -123.701401 -52.172298
v 34.103657 -123.673386 -52.894901
v 34.368286 -124.407417 -53.212791
v 35.421040 -124.321144 -54.011013
v 35.135044 -123.582184 -53.685135
v 85.981705 -51.629974 -53.520191
v 86.028030 -52.475014 -53.565044
v 86.954018 -53.090370 -53.669205
v 86.920692 -52.241390 -53.566315
v 89.308258 -52.925968 -53.736061
v 90.084885 -53.092911 -53.649288
v 90.085899 -51.692818 -53.593403
v 89.296463 -51.631752 -53.620468
v 89.271935 -50.205494 -53.674412
v 90.060867 -50.239822 -53.604595
v 90.028885 -48.771122 -53.591206
v 89.241966 -48.740757 -53.675579
v 100.276367 -53.848484 -53.585964
v 100.201736 -52.927486 -53.612274
v 99.372261 -52.239563 -53.520748
v 99.239990 -53.560074 -53.498051
v 102.787888 -52.177010 -53.217793
v 102.823479 -52.924553 -53.098854
v 103.755188 -52.953392 -52.901695
v 103.744446 -52.215378 -53.184273
v 102.479340 -48.845795 -52.817696
v 102.551781 -49.842789 -52.731247
v 103.483070 -49.873852 -52.684059
v 103.388756 -48.890163 -52.616360
v 98.689407 -41.612347 -53.270874
v 99.527336 -41.681362 -53.467823
v 99.467903 -40.225838 -53.434551
v 98.626747 -40.197590 -53.297180
v 103.088280 -42.033630 -52.885876
v 102.985168 -41.155312 -52.947006
v 102.138412 -40.487358 -53.088535
v 102.071121 -41.643536 -53.060516
v 101.863510 -37.265308 -52.976555
v 101.916885 -38.098145 -53.017097
v 102.731392 -38.644882 -52.908291
v 102.698090 -37.369080 -52.847435
v 113.492035 -50.921265 -50.922115
v 112.565201 -51.300400 -50.530464
v 113.809654 -52.103638 -50.844067
v 115.357979 -51.207607 -51.824142
v 116.661362 -52.094006 -49.256756
v 118.159149 -52.322765 -49.216225
v 117.270599 -53.042358 -49.893257
v 116.977180 -52.355213 -50.180511
v 116.159233 -50.464977 -49.875362
v 116.732796 -50.660824 -50.739235
v 116.854477 -49.470238 -50.973019
v 116.001266 -49.285748 -50.189075
v 124.857277 -52.882450 -58.321339
v 124.873077 -53.684002 -58.263836
v 125.783989 -53.720955 -58.753838
v 125.827095 -52.922512 -58.693748
v 128.338730 -53.011768 -60.577343
v 128.270981 -53.814667 -60.683826
v 129.263947 -53.916088 -61.069443
v 129.346191 -53.106647 -60.897224
v 128.424408 -49.989635 -60.340927
v 128.514999 -50.713875 -60.228405
v 129.546890 -50.756969 -60.454506
v 129.423355 -50.025932 -60.676071
v 128.207809 -42.133579 -53.910786
v 127.811913 -42.784023 -54.440456
v 128.563324 -42.766830 -55.423954
v 128.938400 -42.092770 -54.953415
v 129.438370 -41.301460 -58.643795
v 128.993439 -42.088940 -58.956902
v 129.279434 -41.772709 -60.164688
v 129.740265 -41.038757 -59.889374
v 130.735977 -38.642490 -57.317196
v 130.403656 -39.278778 -57.659180
v 130.689453 -39.083271 -58.875175
v 131.045486 -38.486897 -58.517307
v 111.843323 -29.332388 -53.577312
v 112.627457 -29.567749 -53.403217
v 113.297951 -28.897005 -53.463326
v 111.948456 -28.673990 -53.441395
v 115.812698 -30.793896 -52.981770
v 116.658958 -30.365623 -52.399445
v 116.541908 -29.338217 -52.655113
v 115.608513 -29.380573 -52.575054
v 115.221626 -26.328138 -54.153236
v 115.313744 -27.044695 -53.698231
v 116.282944 -27.104944 -53.971680
v 116.134705 -26.377993 -54.572235
v 127.392387 -29.602823 -55.522820
v 127.488037 -30.241751 -55.030270
v 128.618195 -30.172802 -55.107975
v 128.480255 -29.520412 -55.617599
v 131.594391 -30.139130 -57.244598
v 131.664597 -30.847857 -56.770630
v 132.688690 -31.061316 -57.304394
v 132.689377 -30.340605 -57.727501
v 131.971237 -26.672123 -57.792259
v 131.844681 -27.542500 -58.245262
v 133.111008 -27.730547 -58.059032
v 133.281570 -26.832586 -57.315197
v 123.436729 -16.952217 -56.371937
v 124.047989 -16.453518 -56.414322
v 123.255287 -16.859798 -55.717453
v 122.738747 -17.487610 -56.182182
v 131.765045 -18.420588 -56.534439
v 132.469452 -18.171938 -56.054310
v 132.390152 -17.285000 -56.128593
v 131.550613 -17.627581 -56.673626
v 131.395859 -14.801273 -56.047546
v 132.195969 -14.796585 -55.550827
v 132.518707 -13.968441 -55.118717
v 131.508163 -13.919600 -55.844498
v -141.582306 87.280937 -64.287582
v -142.216980 87.497200 -65.000801
v -142.450012 86.785912 -65.460403
v -141.589859 86.339394 -64.554810
v -139.111206 86.691544 -61.275536
v -139.021896 85.846008 -61.440289
v -138.282135 85.568939 -60.338646
v -138.380096 86.447716 -60.152260
v -139.349442 90.173096 -60.793110
v -139.346649 89.290382 -60.850174
v -138.576492 89.154320 -59.767448
v -138.517731 90.064209 -59.783737
v -125.328819 86.084976 -55.338047
v -125.381668 85.209503 -55.090775
v -124.259590 85.195290 -54.687836
v -124.226715 86.076447 -54.866146
v -120.881111 86.088753 -54.102665
v -120.853592 85.216560 -54.434666
v -119.721039 85.235947 -54.634079
v -119.751274 86.115387 -54.416965
v -120.874352 89.618202 -54.849201
v -120.907593 88.789276 -54.420216
v -119.794479 88.804230 -54.222652
v -119.799057 89.671349 -54.526470
v -125.568817 100.495850 -55.903862
v -125.449097 99.610863 -56.430733
v -124.342705 99.534721 -56.133240
v -124.437485 100.463661 -55.692661
v -121.082695 100.512741 -55.710018
v -121.026314 99.545944 -55.858089
v -119.943283 99.550438 -55.841793
v -119.989838 100.521759 -55.760067
v -121.285843 104.501251 -56.201008
v -121.231049 103.494453 -55.839752
v -120.122223 103.502586 -55.781170
v -120.158066 104.476677 -56.266876
v -108.317375 86.137184 -56.023029
v -108.322464 85.298523 -56.181347
v -107.416534 85.298752 -56.313919
v -107.427795 86.142632 -56.239674
v -104.820541 86.119072 -56.334274
v -104.800842 85.280846 -56.362389
v -103.952583 85.289604 -56.436325
v -103.975624 86.118538 -56.327736
v -104.902504 89.480942 -56.809849
v -104.873772 88.616791 -56.795776
v -104.009811 88.630577 -56.665806
v -104.054436 89.491745 -56.575890
v -94.957664 86.094292 -55.572903
v -94.973763 85.254868 -55.706478
v -94.251686 85.273071 -56.130344
v -94.205009 86.085617 -55.874924
v -91.904671 86.073082 -56.062820
v -91.879089 85.245461 -56.174599
v -91.119087 85.236946 -55.987103
v -91.140480 86.066895 -55.921791
v -91.962128 89.430992 -55.935551
v -91.948265 88.583366 -55.997463
v -91.178169 88.579781 -56.006508
v -91.194054 89.428711 -55.997387
v -95.215874 100.121269 -55.786858
v -95.203308 99.200600 -55.977001
v -94.409180 99.188339 -55.965652
v -94.413864 100.116501 -55.837273
v -92.098244 100.101433 -56.241535
v -92.089561 99.168289 -56.242298
v -91.316086 99.158539 -56.212631
v -91.323624 100.091743 -56.228729
v -92.137405 103.973595 -55.948467
v -92.139145 102.966805 -56.071209
v -91.387131 102.934769 -55.846031
v -91.381393 103.949417 -55.778637
v -108.776321 118.041893 -55.498795
v -108.778625 116.811813 -55.421272
v -107.831993 116.787315 -55.324963
v -107.848595 118.011604 -55.459770
v -105.156601 117.930069 -55.691208
v -105.157410 116.717049 -55.578964
v -104.307495 116.678612 -55.407429
v -104.295937 117.900070 -55.446011
v -105.164497 122.902641 -55.438110
v -105.181404 121.640686 -55.375298
v -104.288979 121.615593 -55.402218
v -104.289909 122.894058 -55.514462
v -95.141708 117.748672 -55.207870
v -95.186005 116.603447 -55.711266
v -94.399353 116.611702 -55.830986
v -94.352608 117.768089 -55.330189
v -92.044678 117.835022 -55.863075
v -92.049347 116.585228 -55.925083
v -91.263268 116.573410 -55.892334
v -91.248299 117.823944 -55.874329
v -91.954079 122.802048 -54.511833
v -91.979858 121.496620 -54.797539
v -91.226913 121.514725 -54.934654
v -91.220505 122.841766 -54.800652
v -95.226875 142.141724 -53.758804
v -95.182549 141.051926 -53.791965
v -94.365128 141.142380 -53.680183
v -94.405449 142.233841 -53.536831
v -91.930824 142.364578 -53.918480
v -91.895164 141.266342 -53.780975
v -91.076149 141.234940 -53.957737
v -91.083740 142.292130 -53.976673
v -92.019493 149.208664 -53.710030
v -92.010498 149.124527 -53.409767
v -90.841736 148.741074 -53.105000
v -90.969292 148.808868 -53.536644
v 1.562245 85.714111 -54.136700
v 1.561559 84.904175 -54.157856
v 2.856934 84.875084 -54.119705
v 2.857627 85.682991 -54.095173
v 4.152990 85.654869 -54.065369
v 4.152262 84.848679 -54.090954
v 5.447242 84.823792 -54.057468
v 5.447974 85.628387 -54.032795
v 4.168666 88.913895 -54.057602
v 4.161574 88.091049 -54.035679
v 5.457323 88.059731 -53.998798
v 5.465944 88.881752 -54.010082
v 11.917379 85.514435 -53.844982
v 11.917732 84.717209 -53.873981
v 13.209238 84.700111 -53.804058
v 13.208328 85.496323 -53.783226
v 14.495397 85.480118 -53.653797
v 14.497461 84.682838 -53.682381
v 15.789170 84.668343 -53.598625
v 15.786492 85.465561 -53.559433
v 14.501269 88.689697 -53.738911
v 14.504668 87.889969 -53.930935
v 15.792633 87.871788 -53.772850
v 15.789959 88.680992 -53.824783
v 12.092598 98.782623 -53.729908
v 12.065787 97.921204 -53.758987
v 13.342123 97.880150 -53.831837
v 13.365240 98.742996 -53.805595
v 14.625412 98.716423 -53.993061
v 14.608948 97.843864 -53.970421
v 15.880386 97.813454 -53.974747
v 15.895624 98.685471 -53.982094
v 14.730438 102.219696 -53.536156
v 14.695921 101.316849 -53.561016
v 15.937310 101.276688 -53.465466
v 15.966291 102.180389 -53.431427
v 22.239067 85.424767 -53.301647
v 22.245405 84.632652 -53.400574
v 23.539211 84.660271 -53.524307
v 23.535877 85.444740 -53.385086
v 24.831367 85.470055 -53.454216
v 24.836349 84.680519 -53.546700
v 26.134737 84.697937 -53.481590
v 26.128979 85.495605 -53.476860
v 24.812475 88.667999 -53.429314
v 24.816004 87.867561 -53.364113
v 26.112139 87.893661 -53.385418
v 26.105474 88.696411 -53.434261
v 32.601929 85.642548 -53.299740
v 32.609138 84.835236 -53.326134
v 33.900776 84.861504 -53.111336
v 33.887230 85.671432 -53.017223
v 35.196110 85.705711 -52.885178
v 35.204411 84.890648 -52.993351
v 36.511963 84.930367 -53.060978
v 36.503391 85.746208 -53.039989
v 35.183037 88.983719 -53.162647
v 35.186272 88.161858 -53.073677
v 36.491055 88.202599 -53.066097
v 36.487087 89.028069 -53.107910
v 32.413921 99.056969 -53.629635
v 32.423286 98.197258 -53.414814
v 33.714302 98.299568 -53.194965
v 33.712391 99.152084 -53.454502
v 35.017101 99.248810 -53.314426
v 35.026520 98.386414 -53.076462
v 36.348209 98.459908 -53.100521
v 36.332321 99.339134 -53.242863
v 34.893814 102.866203 -53.146049
v 34.936432 101.925804 -53.139492
v 36.260727 102.046005 -53.270405
v 36.224022 102.992714 -53.258362
v 21.775848 114.911629 -52.789200
v 21.842823 113.615776 -52.862350
v 22.927206 113.621300 -52.718899
v 22.843870 114.919075 -52.706886
v 23.945133 114.941414 -52.739574
v 24.048517 113.654419 -52.729416
v 25.193003 113.699577 -52.730366
v 25.070957 114.972092 -52.764408
v 23.546602 120.594048 -52.766266
v 23.533972 119.709236 -52.690464
v 24.545515 119.221329 -52.504620
v 24.611147 120.356079 -52.579094
v 31.179090 115.422981 -52.791939
v 31.302275 114.193199 -52.850430
v 32.492500 114.369514 -52.745216
v 32.475761 115.518410 -52.652065
v 35.684105 113.456291 -52.364227
v 35.702007 114.630310 -52.517933
v 34.383373 114.625725 -52.487400
v 34.305958 113.345032 -52.515820
v 33.594776 120.298477 -52.805496
v 33.711716 119.200104 -52.750305
v 34.534454 119.259079 -52.619324
v 34.350525 120.625130 -52.671600
v 37.395458 131.725204 -50.435806
v 38.175564 131.608292 -50.482021
v 38.023705 132.412415 -50.311268
v 37.008644 132.502243 -50.340069
v 43.032139 85.945473 -53.215126
v 43.037460 85.120262 -53.306038
v 44.348705 85.150604 -53.275341
v 44.341076 85.974052 -53.145630
v 45.635258 85.981995 -52.924908
v 45.638500 85.162003 -53.023544
v 46.944973 85.184044 -52.923122
v 46.944904 86.010918 -52.898022
v 45.633472 89.332367 -52.908115
v 45.634201 88.484375 -52.855412
v 46.945187 88.520477 -52.816990
v 46.943455 89.365143 -52.925961
v 53.495937 86.135788 -52.782383
v 53.493889 85.301949 -52.834641
v 54.810341 85.323097 -52.825008
v 54.808899 86.153542 -52.691833
v 56.126007 86.181244 -52.683784
v 56.130535 85.351334 -52.832104
v 57.439251 85.364288 -52.654053
v 57.439064 86.199341 -52.570145
v 56.142162 89.565239 -52.665241
v 56.138653 88.705742 -52.673916
v 57.448837 88.735588 -52.488472
v 57.458225 89.595840 -52.529453
v 53.555557 100.191902 -52.552151
v 53.548252 99.267456 -52.528904
v 54.876999 99.306396 -52.491768
v 54.885685 100.230965 -52.493664
v 56.216499 100.265144 -52.454433
v 56.206970 99.343330 -52.543266
v 57.524353 99.386742 -52.869194
v 57.542919 100.323723 -52.663174
v 56.258369 104.144196 -52.328663
v 56.250690 103.135971 -52.311356
v 57.597599 103.185135 -52.204044
v 57.601948 104.184105 -52.403416
v 64.059448 86.292297 -52.270275
v 64.049217 85.449768 -52.264389
v 65.393555 85.464111 -52.195324
v 65.404037 86.307167 -52.205898
v 66.755936 86.321373 -52.143940
v 66.745079 85.478676 -52.148808
v 68.101349 85.492920 -52.114765
v 68.112152 86.334900 -52.075813
v 66.822929 89.726494 -52.332062
v 66.804871 88.863304 -52.288155
v 68.137169 88.877953 -51.947624
v 68.154510 89.743538 -51.953739
v 74.950012 86.402992 -52.054394
v 74.932793 85.560860 -52.048660
v 76.309296 85.577309 -52.034225
v 76.329376 86.419373 -52.011856
v 77.707809 86.436783 -51.900501
v 77.685280 85.592026 -51.902756
v 79.065300 85.606903 -51.806683
v 79.092651 86.447517 -51.877708
v 77.803230 89.843788 -52.162727
v 77.774849 88.976837 -52.229759
v 79.178497 88.990189 -52.277401
v 79.209023 89.863625 -52.276566
v 75.321068 100.628433 -51.587307
v 75.286369 99.689140 -51.421783
v 76.696533 99.703033 -51.455868
v 76.728874 100.639420 -51.592163
v 78.137291 100.643913 -51.721832
v 78.106392 99.717491 -51.508640
v 79.519867 99.728828 -51.571297
v 79.555809 100.663269 -51.718319
v 78.286957 104.584373 -51.855675
v 78.246666 103.557732 -51.847706
v 79.669273 103.579063 -52.047894
v 79.711777 104.609299 -51.900112
v 64.741425 118.124176 -52.336056
v 64.703407 116.921341 -52.279305
v 66.070663 116.987404 -51.926384
v 66.128624 118.183868 -52.065094
v 67.531563 118.243576 -51.863457
v 67.481377 117.034454 -51.795746
v 68.898384 117.072502 -51.855953
v 68.954079 118.291138 -51.862213
v 67.722229 123.172676 -52.071556
v 67.675529 121.909508 -52.140652
v 69.094368 121.977623 -52.198673
v 69.139702 123.235535 -51.943764
v 76.041412 118.486076 -51.704865
v 75.983215 117.255241 -51.655575
v 77.415428 117.300598 -51.661346
v 77.467873 118.532249 -51.572708
v 78.902359 118.581635 -51.515888
v 78.851616 117.354210 -51.704128
v 80.287346 117.395660 -51.589008
v 80.341599 118.635681 -51.456875
v 80.683914 123.880768 -51.406464
v 79.856133 123.817841 -51.373951
v 79.133507 122.510605 -51.346313
v 80.534142 122.483856 -51.489201
v 77.727798 139.173584 -50.339401
v 77.740654 140.173782 -50.301327
v 76.578949 139.956116 -50.020168
v 76.537903 138.945572 -50.222710
v 79.547371 143.378632 -50.090973
v 79.482826 142.444122 -50.582500
v 80.316566 142.506943 -50.602802
v 80.360931 143.451385 -50.170601
v 79.775856 152.017929 -49.814049
v 79.706139 151.074432 -49.630898
v 80.597298 151.023376 -49.666004
v 80.602928 152.066055 -49.745655
v -123.563698 -107.010559 -62.644314
v -123.464821 -105.633865 -62.641617
v -124.550606 -105.387169 -62.817680
v -124.029800 -107.017357 -63.538704
v -129.106049 -92.751190 -62.971268
v -128.196991 -92.921097 -61.805565
v -128.368301 -91.751564 -62.046486
v -125.032265 -92.058159 -61.380810
v -125.203453 -93.220306 -61.460117
v -124.055878 -93.259422 -61.595032
v -123.870636 -92.115318 -61.409401
v -124.215279 -87.613319 -60.704136
v -124.373932 -88.668388 -60.954823
v -123.303467 -88.763779 -60.649174
v -123.207283 -87.732422 -60.215294
v -115.641365 -111.887299 -59.304131
v -116.003685 -113.187180 -59.151005
v -114.891441 -113.223190 -58.740871
v -114.575218 -111.909683 -58.851456
v -111.195107 -111.978394 -58.663532
v -111.450150 -113.350548 -58.762589
v -110.320595 -113.362000 -58.776321
v -110.095840 -111.978127 -58.775429
v -110.325684 -106.659470 -58.822071
v -110.534386 -107.955040 -58.798531
v -109.481468 -107.949028 -58.814426
v -109.288277 -106.655304 -58.848434
v -99.067513 -111.900368 -58.250359
v -99.163788 -113.292923 -58.234203
v -98.154701 -113.333672 -58.186504
v -98.211388 -111.943466 -58.198692
v -95.538719 -111.643417 -58.153908
v -95.620583 -113.067200 -58.163036
v -94.757378 -113.020645 -58.145077
v -94.677055 -111.587372 -58.144348
v -95.196960 -106.128250 -57.754009
v -95.281914 -107.461533 -57.834217
v -94.439186 -107.402237 -57.857578
v -94.360641 -106.068443 -57.836617
v -97.582893 -92.332542 -57.882122
v -97.672424 -93.433403 -57.886528
v -96.842552 -93.388924 -57.708801
v -96.762520 -92.294304 -57.661293
v -94.296623 -92.161743 -57.800957
v -94.362633 -93.240189 -57.540592
v -93.544357 -93.189064 -57.603874
v -93.488548 -92.126862 -57.955341
v -94.016632 -87.941429 -58.064819
v -94.097939 -88.963181 -58.167984
v -93.282043 -88.933739 -58.097973
v -93.208252 -87.907127 -58.036270
v -110.268593 -77.228485 -58.965439
v -110.299797 -78.027191 -59.501003
v -109.351807 -78.075684 -59.336800
v -109.317467 -77.260368 -58.879272
v -106.613396 -77.277725 -58.754749
v -106.677574 -78.147690 -58.967167
v -105.801651 -78.156586 -58.875572
v -105.734718 -77.284607 -58.699936
v -106.316521 -73.797295 -58.311287
v -106.396431 -74.666855 -58.251324
v -105.513680 -74.674812 -58.331436
v -105.434113 -73.809250 -58.321697
v -96.458977 -77.188347 -57.981808
v -96.504578 -78.056938 -58.085102
v -95.697968 -78.027695 -57.923634
v -95.671188 -77.158508 -57.777348
v -93.257690 -77.086334 -57.603779
v -93.322235 -77.957741 -57.706192
v -92.539391 -77.917740 -57.879108
v -92.471199 -77.058937 -57.725891
v -93.003395 -73.674416 -57.974457
v -93.053490 -74.524612 -58.059189
v -92.275581 -74.492714 -57.976257
v -92.228600 -73.648911 -57.858387
v -95.547783 -63.917446 -57.394081
v -95.600235 -64.723633 -57.494659
v -94.803932 -64.709007 -57.511391
v -94.748314 -63.901718 -57.433292
v -92.403358 -63.858864 -57.777676
v -92.452690 -64.670204 -57.761738
v -91.673805 -64.642456 -57.670673
v -91.623436 -63.842674 -57.780617
v -92.215195 -60.681492 -57.911060
v -92.258018 -61.465923 -57.848785
v -91.482590 -61.450134 -57.902031
v -91.438416 -60.662727 -57.905716
v -130.862915 -49.975117 -76.983765
v -129.787918 -50.427101 -76.342583
v -130.216644 -49.310013 -75.740784
v -128.154083 -49.742641 -73.045242
v -128.018661 -50.525204 -73.721489
v -126.909920 -50.488964 -73.247734
v -126.886078 -49.480530 -72.606712
v -127.371109 -48.080883 -72.393875
v -126.593048 -47.107437 -72.908478
v -126.705612 -46.509205 -73.014290
v -127.812271 -47.781807 -72.448807
v -117.286606 -49.675812 -68.046463
v -116.912041 -52.335087 -67.750618
v -117.409561 -50.060394 -67.356552
v -116.794640 -49.542419 -67.862526
v -113.726471 -50.672924 -65.934471
v -113.307556 -50.632088 -65.238274
v -113.646912 -49.996769 -64.983521
v -114.123383 -49.888844 -65.609680
v -115.569130 -47.338802 -64.855965
v -115.298477 -47.816769 -65.041199
v -114.843407 -48.189568 -64.143112
v -115.172958 -47.608421 -63.887703
v -120.500015 -38.972595 -65.147682
v -120.811241 -39.708382 -64.823906
v -120.347176 -39.655018 -63.956810
v -120.055122 -38.904236 -64.270653
v -119.067497 -39.725765 -61.096630
v -118.693832 -39.576931 -61.360584
v -117.773102 -39.665802 -60.834183
v -117.621841 -39.311481 -61.220127
v -118.279800 -39.645615 -60.869232
v -117.152649 -40.166340 -60.041374
v -117.153564 -39.493763 -60.559353
v -118.128967 -38.914818 -61.382877
v -107.919571 -51.683949 -59.331200
v -107.896484 -52.462955 -59.527977
v -107.040634 -52.490437 -59.417664
v -107.024658 -51.686550 -59.324551
v -104.443306 -51.683319 -59.449120
v -104.474854 -52.460987 -59.317024
v -103.691269 -52.420429 -59.084286
v -103.648140 -51.676880 -59.193096
v -104.315849 -48.628651 -59.370518
v -104.393456 -49.398094 -59.169212
v -103.611290 -49.416607 -58.959652
v -103.574257 -48.652870 -59.024323
v -94.934113 -51.388092 -57.706528
v -94.967804 -52.333828 -57.892544
v -94.206657 -52.378315 -57.808159
v -94.150635 -51.477493 -57.660156
v -91.203041 -53.237968 -57.951691
v -91.155457 -52.360954 -57.919018
v -91.817085 -51.963531 -57.826504
v -91.948578 -53.139526 -57.963863
v -91.781784 -49.906620 -57.521435
v -91.037064 -50.025475 -57.708305
v -90.979477 -48.648975 -57.879280
v -91.738991 -48.608906 -57.753220
v -94.615387 -39.674965 -57.808548
v -94.555115 -40.600235 -58.049171
v -93.861458 -41.170399 -57.988350
v -93.763687 -39.916725 -57.828438
v -91.517990 -41.088554 -57.913948
v -90.731087 -41.248211 -57.966217
v -90.664154 -39.904957 -58.203804
v -91.428177 -39.856339 -58.204727
v -91.342514 -38.516968 -58.015152
v -90.584740 -38.543865 -58.123539
v -90.493355 -37.255131 -58.053345
v -91.296204 -37.200764 -57.995617
v -105.240593 -29.475664 -57.777901
v -105.348679 -28.964888 -57.960373
v -106.303741 -28.459705 -57.997902
v -106.184166 -29.549999 -57.593159
v -103.405258 -29.976665 -57.718494
v -103.522507 -29.625671 -57.826920
v -103.886757 -29.354324 -57.859299
v -103.777550 -29.868851 -57.687870
v -103.276161 -27.467491 -58.461689
v -103.374596 -26.405949 -58.147652
v -104.048798 -26.175465 -57.907131
v -103.958351 -27.300594 -58.239822
v -94.311417 -29.924688 -57.874535
v -93.632042 -29.861595 -57.857220
v -93.546181 -28.673012 -57.700916
v -94.122368 -28.750462 -57.792717
v -89.885406 -28.424574 -57.519764
v -90.697075 -28.603851 -57.511669
v -90.874069 -29.749210 -57.749252
v -89.628471 -29.709208 -57.675842
v -89.782555 -25.734726 -57.879765
v -90.718407 -25.499619 -58.066910
v -91.190041 -26.514685 -57.856110
v -90.062096 -27.081276 -57.716045
v -94.343781 -18.298037 -57.783485
v -93.635071 -18.302248 -57.801231
v -93.708633 -17.136465 -57.520206
v -94.470596 -17.051943 -57.546959
v -91.328079 -18.506992 -57.804195
v -90.577133 -18.483700 -57.892742
v -90.621346 -17.184738 -57.295841
v -91.346237 -17.202412 -57.294174
v -91.408699 -15.733524 -57.348030
v -90.636612 -15.755140 -57.461430
v -90.699524 -14.422228 -57.887527
v -91.451996 -14.372911 -57.837700
v 1.359020 -101.307007 -50.120396
v 1.329643 -102.199188 -49.175762
v 2.188757 -102.198212 -49.123791
v 2.189548 -101.255585 -50.030350
v 4.708193 -101.019150 -49.646038
v 4.746585 -101.961815 -48.698742
v 5.619167 -102.052849 -48.705975
v 5.569561 -101.092651 -49.637001
v 4.735661 -98.837914 -54.397434
v 4.670540 -99.313477 -53.218884
v 5.461287 -99.335831 -53.161377
v 5.520440 -98.885193 -54.268837
v 14.680437 -101.356583 -48.840019
v 14.889072 -102.162834 -47.796486
v 15.724861 -102.261475 -47.841236
v 15.532398 -101.453873 -48.791603
v 17.899401 -101.709618 -49.153976
v 18.102369 -102.534935 -48.064888
v 18.894512 -102.526520 -48.038517
v 18.703146 -101.850708 -49.014652
v 16.570978 -98.374641 -52.744366
v 16.748423 -99.393852 -52.010235
v 18.172537 -99.505669 -51.863094
v 17.993483 -98.385399 -52.709320
v 12.593446 -87.139107 -55.341434
v 12.653095 -88.058372 -55.369553
v 14.016612 -88.069077 -55.321228
v 13.949022 -87.153275 -55.191387
v 15.307313 -87.165573 -55.116592
v 15.376894 -88.081238 -55.267532
v 16.735250 -88.098938 -55.181149
v 16.667709 -87.175560 -55.088081
v 15.092799 -83.622444 -55.284561
v 15.140848 -84.481613 -55.350727
v 16.482433 -84.503754 -55.214424
v 16.434683 -83.644951 -55.162117
v 26.941475 -103.041557 -50.082596
v 27.103434 -103.413513 -50.889091
v 27.062538 -102.669548 -51.607731
v 26.534031 -101.938782 -50.595127
v 27.498064 -103.184769 -53.002792
v 26.843824 -104.436577 -54.009266
v 28.473167 -104.383354 -54.857784
v 28.438395 -103.320526 -54.539078
v 27.091324 -98.557854 -53.601257
v 27.203403 -99.643921 -53.531288
v 28.361343 -99.835052 -54.093021
v 28.301220 -98.717361 -53.960938
v 34.984226 -103.842384 -54.355709
v 35.109524 -105.019325 -54.180843
v 36.334816 -105.101822 -54.311718
v 36.210979 -103.930901 -54.511860
v 37.442879 -104.008148 -54.635365
v 37.550106 -105.175980 -54.533958
v 38.768459 -105.251991 -54.753506
v 38.677261 -104.089775 -54.749031
v 37.102459 -99.483940 -54.404026
v 37.176620 -100.572258 -54.573505
v 38.426510 -100.664284 -54.614483
v 38.350311 -99.575699 -54.443985
v 33.742424 -87.805893 -54.992855
v 33.803944 -88.717384 -55.018333
v 35.088680 -88.795784 -54.988022
v 35.025841 -87.887527 -54.888798
v 36.310658 -87.961456 -54.853340
v 36.373215 -88.870796 -54.985165
v 37.650764 -88.955177 -54.867733
v 37.593483 -88.040131 -54.793468
v 36.111877 -84.395988 -54.763264
v 36.153069 -85.273010 -54.737526
v 37.433655 -85.347862 -54.556293
v 37.390072 -84.472763 -54.552849
v 22.735647 -74.344574 -55.121090
v 22.759474 -75.104691 -55.148296
v 24.070995 -75.139297 -55.147148
v 24.043642 -74.380409 -55.051212
v 25.348013 -74.423508 -54.928055
v 25.371632 -75.187828 -54.988949
v 26.673035 -75.218491 -55.174076
v 26.646835 -74.442337 -55.157150
v 25.259544 -71.364243 -54.862202
v 25.283714 -72.126274 -54.921253
v 26.582550 -72.168739 -54.762665
v 26.560898 -71.406059 -54.715000
v 33.159115 -74.681641 -54.618824
v 33.183590 -75.466118 -54.667145
v 34.481464 -75.502113 -54.834114
v 34.456203 -74.720779 -54.803177
v 35.757160 -74.765610 -54.909698
v 35.782345 -75.549606 -54.870392
v 37.080795 -75.598175 -54.775589
v 37.058365 -74.816032 -54.840176
v 35.668877 -71.667091 -54.537167
v 35.692455 -72.445381 -54.529762
v 36.994732 -72.484856 -54.669365
v 36.973392 -71.709709 -54.610615
v 34.485794 -62.783871 -54.816628
v 33.567520 -62.505695 -54.931751
v 32.962494 -63.093838 -54.881424
v 34.043541 -63.750866 -54.865944
v 35.426727 -62.302898 -54.659092
v 35.569401 -63.181084 -54.686512
v 36.792107 -63.296665 -54.652161
v 36.777496 -62.495586 -54.536293
v 35.720955 -59.690372 -54.918350
v 35.491493 -60.509708 -54.852417
v 36.672729 -60.921951 -54.728752
v 36.824566 -60.135853 -54.907314
v 44.839699 -104.638298 -54.187397
v 44.924576 -105.790604 -54.454044
v 46.097809 -105.923721 -54.583122
v 46.033978 -104.764473 -54.322647
v 47.184341 -104.888016 -54.634430
v 47.255722 -106.065842 -54.667999
v 48.403751 -106.205383 -54.569927
v 48.353676 -105.028564 -54.730247
v 46.967625 -100.393723 -54.477512
v 47.018612 -101.484123 -54.488838
v 48.217159 -101.620346 -54.434494
v 48.178505 -100.527267 -54.427853
v 54.150787 -105.666618 -53.826874
v 54.169445 -106.808861 -54.090672
v 55.356621 -106.911514 -54.097652
v 55.350399 -105.807816 -53.676228
v 56.573658 -105.956612 -53.618019
v 56.551170 -107.043068 -54.079403
v 57.752907 -107.185463 -54.125107
v 57.798008 -106.073204 -53.810902
v 56.681786 -101.529694 -54.426735
v 56.663811 -102.612793 -54.263371
v 57.903339 -102.767448 -54.225292
v 57.922012 -101.696136 -54.510548
v 54.160229 -89.288147 -54.529446
v 54.173035 -90.246872 -54.385323
v 55.468227 -90.355179 -54.393196
v 55.461018 -89.395439 -54.575859
v 56.777035 -89.503067 -54.514339
v 56.776596 -90.471954 -54.442184
v 58.070477 -90.587433 -54.176109
v 58.058468 -89.610687 -54.173527
v 56.718090 -85.731094 -54.294319
v 56.738842 -86.647820 -54.342842
v 58.055973 -86.739563 -54.227760
v 58.022999 -85.821297 -54.123142
v 63.997234 -106.938316 -54.109383
v 63.924198 -108.066719 -54.242252
v 65.222160 -108.303360 -54.275867
v 65.301659 -107.155907 -54.207981
v 66.626839 -107.403999 -54.159851
v 66.541161 -108.564072 -54.183819
v 67.877693 -108.831879 -54.136772
v 67.966827 -107.655060 -54.130001
v 66.908325 -102.876663 -54.190891
v 66.848213 -103.988815 -54.080746
v 68.200150 -104.188210 -54.049271
v 68.261757 -103.063324 -54.145584
v 74.847389 -108.846085 -53.932213
v 74.748245 -110.092705 -53.973736
v 76.170059 -110.314583 -53.993969
v 76.266724 -109.054131 -53.924706
v 77.698242 -109.247543 -53.957569
v 77.604599 -110.510521 -54.111103
v 79.044731 -110.681648 -54.250259
v 79.132935 -109.436127 -53.966255
v 77.972420 -104.336952 -53.464710
v 77.924316 -105.532043 -53.711147
v 79.359344 -105.703712 -53.613602
v 79.412605 -104.498665 -53.362148
v 75.463676 -90.976089 -53.597763
v 75.454514 -92.007057 -53.738319
v 76.860680 -92.105515 -53.867085
v 76.875511 -91.074852 -53.635616
v 78.292183 -91.154457 -53.778660
v 78.285484 -92.206551 -53.961849
v 79.701393 -92.310753 -53.726925
v 79.712143 -91.260490 -53.658054
v 78.314796 -87.114677 -53.559704
v 78.310547 -88.098671 -53.516090
v 79.727158 -88.182518 -53.410183
v 79.727264 -87.194542 -53.408447
v 64.390038 -75.979080 -53.626572
v 64.403381 -76.802681 -53.757912
v 65.746719 -76.880959 -53.563786
v 65.736046 -76.041649 -53.518867
v 67.097412 -76.092255 -53.552727
v 67.108078 -76.918694 -53.695900
v 68.477341 -76.969650 -53.753407
v 68.465584 -76.148376 -53.553795
v 67.035118 -72.785973 -53.698509
v 67.052582 -73.593697 -53.518673
v 68.422440 -73.626564 -53.397282
v 68.404137 -72.814194 -53.625031
v 75.350044 -76.419029 -53.468292
v 75.366203 -77.267235 -53.426319
v 76.765579 -77.320381 -53.440105
v 76.750992 -76.477928 -53.550194
v 78.158562 -76.540123 -53.592285
v 78.170738 -77.381317 -53.454071
v 79.581367 -77.441925 -53.448460
v 79.563553 -76.592560 -53.434334
v 78.080536 -73.172089 -53.487492
v 78.094162 -74.010101 -53.478767
v 79.501038 -74.066513 -53.271294
v 79.483597 -73.222603 -53.290829
v 75.069061 -63.399460 -53.572517
v 75.088669 -64.192001 -53.619225
v 76.479103 -64.225647 -53.639313
v 76.459915 -63.432487 -53.649384
v 77.856789 -63.469650 -53.580276
v 77.871696 -64.263878 -53.513905
v 79.276077 -64.303680 -53.444954
v 79.257996 -63.506084 -53.464066
v 77.806793 -60.298969 -53.707390
v 77.809731 -61.103989 -53.766277
v 79.220238 -61.140461 -53.749226
v 79.216721 -60.337128 -53.771114
v 43.131298 -51.032990 -54.452599
v 43.140522 -52.473457 -54.342648
v 44.550663 -52.540028 -54.312687
v 44.436260 -51.045975 -54.464123
v 45.738434 -51.050377 -54.427025
v 45.777668 -52.401386 -54.303566
v 47.040077 -52.465282 -54.156261
v 47.029385 -51.053398 -54.217453
v 45.715641 -48.183308 -54.446480
v 45.726456 -49.614864 -54.462627
v 47.019566 -49.615276 -54.259228
v 47.015034 -48.186977 -54.403015
v 53.616711 -51.209534 -54.389778
v 53.581699 -52.594521 -54.333164
v 54.931530 -52.697922 -54.209312
v 55.036495 -51.411167 -54.071995
v 56.030552 -50.859142 -53.803806
v 56.172604 -51.884354 -53.747089
v 57.333214 -52.327026 -53.633495
v 57.429482 -51.030651 -53.728283
v 56.119499 -48.230522 -53.728210
v 56.124310 -49.594883 -53.877575
v 57.439919 -49.672028 -53.894215
v 57.441681 -48.256065 -53.827263
v 53.500340 -39.678257 -54.375622
v 53.505234 -41.102386 -54.376480
v 54.816452 -41.111759 -54.388271
v 54.807461 -39.683636 -54.359375
v 56.108326 -39.687183 -54.215210
v 56.108608 -41.111382 -54.154327
v 57.415501 -41.116951 -54.071133
v 57.409695 -39.690186 -54.060867
v 56.092991 -36.835674 -54.222710
v 56.098907 -38.262592 -54.190578
v 57.396500 -38.263546 -53.989906
v 57.405445 -36.844002 -54.169552
v 64.048882 -51.209209 -54.002804
v 64.060829 -52.644619 -54.085335
v 65.391693 -52.684994 -53.917828
v 65.379738 -51.231853 -53.830284
v 66.726883 -51.249935 -53.758442
v 66.738045 -52.704048 -53.817753
v 68.093712 -52.722507 -53.746243
v 68.085297 -51.271408 -53.725471
v 66.709122 -48.351036 -53.751492
v 66.717407 -49.799397 -53.699894
v 68.087814 -49.843086 -53.846554
v 68.172928 -48.422871 -53.852787
v 76.387726 -52.155254 -53.562977
v 75.704536 -51.870892 -53.573139
v 75.598610 -52.866314 -53.359257
v 76.493393 -53.083900 -53.440166
v 77.646652 -51.353279 -53.569118
v 77.557556 -52.640636 -53.498535
v 78.993309 -52.871452 -53.455589
v 79.147652 -51.489986 -53.523621
v 77.609810 -48.490005 -53.557465
v 77.631187 -49.941135 -53.605316
v 79.029297 -49.974350 -53.539577
v 79.004852 -48.515228 -53.534061
v 74.767342 -39.812508 -53.541039
v 74.778885 -41.249336 -53.456108
v 76.151512 -41.257679 -53.427029
v 76.137817 -39.821854 -53.456234
v 77.516266 -39.835701 -53.508778
v 77.529434 -41.270836 -53.461594
v 78.914658 -41.287464 -53.428616
v 78.903130 -39.851830 -53.553661
v 77.489815 -36.969940 -53.479324
v 77.501984 -38.400341 -53.576847
v 78.887810 -38.415615 -53.505939
v 78.874313 -36.984634 -53.447563
v 63.944069 -28.419544 -53.557060
v 63.950138 -29.826248 -53.617287
v 65.274368 -29.834616 -53.464909
v 65.271027 -28.424326 -53.479416
v 66.602165 -28.425886 -53.352776
v 66.609741 -29.837303 -53.422943
v 67.949440 -29.844515 -53.323303
v 67.942184 -28.426542 -53.220692
v 66.602547 -25.616405 -53.608139
v 66.606995 -27.024651 -53.554249
v 67.945549 -27.019787 -53.445908
v 67.947708 -25.621387 -53.724678
v 74.713745 -28.468557 -53.664642
v 74.706390 -29.877062 -53.504677
v 76.065186 -29.887226 -53.394333
v 76.056419 -28.478790 -53.340637
v 77.414009 -28.498117 -53.060665
v 77.437141 -29.892488 -53.357384
v 78.819656 -29.891861 -53.362095
v 78.804657 -28.502151 -53.022099
v 77.410706 -25.661654 -53.144966
v 77.409416 -27.075233 -53.037949
v 78.793549 -27.082064 -52.866215
v 78.789597 -25.669216 -53.074047
v 74.665970 -17.210056 -53.665058
v 74.665581 -18.613289 -53.560387
v 76.029922 -18.619955 -53.521938
v 76.022896 -17.214407 -53.497253
v 77.382553 -17.220907 -53.330685
v 77.394691 -18.625372 -53.413040
v 78.762115 -18.631290 -53.293777
v 78.751366 -17.225733 -53.225349
v 77.343262 -14.410064 -53.058628
v 77.352081 -15.827787 -53.082890
v 78.731056 -15.828346 -53.007557
v 78.715172 -14.411534 -52.884521
v -138.890121 7.420497 -77.475868
v -138.135986 7.042740 -76.788864
v -137.652664 8.006432 -76.893608
v -138.305786 8.521519 -77.551666
v -133.621735 10.880648 -75.753052
v -133.911865 9.976481 -75.523773
v -137.577728 15.276598 -79.062386
v -136.843475 15.289382 -78.547798
v -136.901718 16.358414 -78.739708
v -137.555573 16.413382 -79.182999
v -133.552902 20.354555 -77.943596
v -133.595612 19.196978 -77.838013
v -138.499374 -3.142589 -72.059288
v -137.506012 -3.411261 -71.244461
v -137.131241 -2.573443 -71.357971
v -134.042801 -3.401752 -69.434448
v -134.364471 -4.238143 -69.259598
v -133.276108 -4.502343 -68.721672
v -132.950668 -3.681507 -68.969009
v -132.853027 -0.104142 -69.885345
v -133.188370 -0.893082 -69.678719
v -132.089233 -1.236217 -69.418251
v -131.774521 -0.513154 -69.740784
v -121.151833 -4.826141 -63.644524
v -121.840401 -5.735377 -63.126591
v -121.125816 -5.862323 -62.356289
v -120.804893 -5.161732 -62.829014
v -119.078560 -5.916049 -60.476070
v -117.899513 -6.210588 -60.557720
v -117.741257 -5.103281 -60.569530
v -118.523529 -5.009637 -61.517368
v -118.214485 -3.973975 -61.901226
v -117.412796 -4.021705 -61.078815
v -117.373138 -2.891165 -61.367844
v -118.075615 -2.809627 -62.210598
v -118.298935 5.607300 -65.233894
v -118.136665 6.076582 -65.264481
v -118.668533 6.366817 -65.366623
v -119.702972 4.847347 -66.052322
v -106.997627 -7.442364 -58.280151
v -107.189789 -6.460485 -57.936481
v -108.000626 -5.963443 -58.113525
v -107.993835 -7.194668 -58.420792
v -104.572701 -7.128767 -58.099873
v -103.725433 -7.171990 -58.221321
v -103.811234 -5.739806 -58.363773
v -104.648933 -5.718556 -58.099236
v -104.748093 -4.288836 -58.193584
v -103.883293 -4.312986 -58.340649
v -103.937645 -2.949277 -58.128334
v -104.817924 -2.862477 -58.154903
v -94.767929 -5.623005 -58.061371
v -94.712173 -6.494757 -58.040569
v -93.980545 -6.932666 -58.292412
v -93.985451 -5.689003 -58.138138
v -91.660072 -7.242026 -57.469147
v -90.918129 -7.291131 -57.165848
v -90.977203 -5.864141 -56.956116
v -91.749039 -5.842932 -57.215462
v -91.773361 -4.416433 -57.203476
v -90.998070 -4.423522 -57.048698
v -91.021431 -3.010045 -57.270988
v -91.794197 -3.000368 -57.300243
v -95.184975 4.118832 -57.230125
v -94.388588 4.103351 -57.383873
v -94.420677 5.518065 -57.376472
v -95.239693 5.525660 -57.418140
v -91.997635 4.068930 -57.373493
v -91.210197 4.060307 -57.449451
v -91.253014 5.472529 -57.507801
v -92.039818 5.482687 -57.382889
v -92.069458 6.891461 -57.319035
v -91.285782 6.883198 -57.450710
v -91.314743 8.278913 -57.241417
v -92.103577 8.296094 -57.305786
v -109.716576 17.344456 -57.315113
v -109.534592 16.401140 -57.681702
v -108.623993 15.858355 -57.897808
v -108.616318 17.143637 -57.671585
v -105.670906 15.540659 -57.754032
v -104.771904 15.510919 -57.754475
v -104.831383 16.897928 -57.894970
v -105.733269 16.930889 -57.881477
v -105.784683 18.316113 -57.698368
v -104.878578 18.286646 -57.778690
v -104.903221 19.662092 -57.565208
v -105.811073 19.692677 -57.453083
v -95.477676 15.291897 -57.310619
v -94.660706 15.277300 -57.374432
v -94.701584 16.674208 -57.545448
v -95.511925 16.684069 -57.336861
v -92.241684 15.246498 -57.436554
v -91.441544 15.251879 -57.576115
v -91.467827 16.609581 -57.227535
v -92.263504 16.622801 -57.222893
v -92.282967 18.015387 -57.260307
v -91.481064 18.001558 -57.239014
v -91.486816 19.397890 -57.338905
v -92.302589 19.409805 -57.327488
v -95.659462 26.529530 -56.486233
v -94.755852 26.352875 -56.613068
v -94.718185 27.726398 -56.478821
v -95.577980 27.792662 -56.414288
v -92.301491 26.283020 -56.815800
v -91.491875 26.277443 -56.933060
v -91.491592 27.664312 -56.890133
v -92.300255 27.676268 -56.798355
v -92.305984 29.059526 -56.963951
v -91.496109 29.051373 -56.869118
v -91.484787 30.411047 -57.081089
v -92.284325 30.413748 -57.261326
v -127.868225 41.000675 -75.494812
v -128.123367 40.321182 -76.206070
v -127.706627 39.201534 -76.154358
v -127.826263 40.105644 -75.434624
v -124.446159 39.181393 -72.951172
v -125.297974 39.111588 -74.185120
v -124.701965 38.615120 -74.025864
v -124.471375 39.870655 -73.113091
v -121.966179 38.578121 -68.290741
v -121.662910 38.445442 -67.064713
v -121.771591 39.545353 -67.176521
v -122.093513 39.856789 -68.220741
v -120.822174 39.943470 -63.167107
v -120.987442 39.101608 -63.231503
v -120.692589 39.145161 -62.092072
v -120.443718 40.077137 -62.091499
v -120.407974 41.762840 -61.207439
v -120.895470 41.704178 -61.913773
v -120.814926 40.975124 -62.827522
v -120.366165 41.002071 -61.914963
v -121.941086 49.414566 -62.981976
v -124.576195 50.578728 -63.228516
v -122.437340 49.724030 -64.961021
v -121.893921 49.323895 -64.317368
v -118.197853 56.274666 -66.924767
v -118.544754 54.818802 -63.967812
v -119.403412 56.686543 -62.724377
v -118.901543 57.836544 -64.484566
v -108.327087 37.650261 -57.312412
v -108.330116 37.962822 -57.322258
v -109.081741 37.856270 -57.184544
v -108.843132 37.387875 -57.192604
v -105.255363 36.881332 -57.430138
v -104.974541 37.702717 -57.418777
v -105.846382 37.822914 -57.592342
v -106.154495 36.907925 -57.469471
v -105.417244 41.771614 -57.695160
v -105.490692 40.876934 -57.581673
v -104.591522 40.868126 -57.411861
v -104.527519 41.749908 -57.507397
v -95.390800 37.335369 -56.683292
v -94.575027 37.329292 -56.779999
v -94.505249 38.573994 -56.677860
v -95.330009 38.663887 -56.757050
v -92.117920 37.378197 -56.891434
v -91.291634 37.372860 -56.906754
v -91.271240 38.780674 -56.899353
v -92.087563 38.771164 -56.974548
v -92.131958 41.828220 -56.737534
v -92.072639 40.912846 -56.964081
v -91.354118 40.263439 -57.018627
v -91.276260 41.463127 -56.694870
v -94.899338 49.719196 -56.588211
v -94.883080 48.948769 -56.861099
v -94.260086 48.987514 -56.839817
v -94.224289 49.788345 -56.630074
v -92.157707 48.453918 -56.692764
v -91.407959 48.360798 -56.691654
v -91.165192 49.670765 -56.795361
v -92.047173 49.794884 -56.799408
v -92.003319 51.211514 -56.985542
v -91.174103 51.124733 -56.792290
v -91.087395 52.503178 -56.981331
v -91.902390 52.608616 -57.078796
v -108.564026 61.078751 -58.015209
v -108.583153 60.214329 -58.028557
v -107.770332 60.118511 -57.334232
v -107.759789 61.011166 -57.331074
v -104.898796 60.964680 -56.985306
v -104.883904 60.152580 -57.035801
v -104.015709 60.156685 -56.906212
v -104.016617 60.964348 -56.924152
v -104.904503 64.178314 -56.857830
v -104.911095 63.373501 -56.853954
v -104.016083 63.344654 -56.813766
v -104.005829 64.137901 -56.801331
v -95.065399 61.406185 -56.263439
v -94.983482 60.461296 -56.530182
v -94.279221 59.900768 -56.761135
v -94.183693 61.187614 -56.360550
v -91.934708 59.989304 -56.443130
v -91.091133 59.836464 -56.232292
v -91.040321 61.116932 -56.398365
v -91.854057 61.276203 -56.519855
v -91.925461 64.480087 -56.426708
v -91.851662 63.491394 -56.567146
v -91.141617 63.006248 -56.582859
v -91.075096 64.299789 -56.373444
v -94.888596 73.180824 -55.933807
v -94.901131 72.415184 -55.904755
v -94.110359 72.416733 -55.998898
v -94.099304 73.181892 -56.016464
v -91.764526 73.189087 -56.142292
v -91.768890 72.430435 -56.071098
v -90.996315 72.437973 -56.018845
v -90.993767 73.194290 -56.103539
v -91.764862 76.277565 -55.990700
v -91.767097 75.488800 -55.968422
v -90.994438 75.491333 -55.954151
v -90.993088 76.276741 -55.970394
v -81.931244 -5.827118 -57.000462
v -82.184517 -6.612695 -57.113811
v -81.263359 -7.233994 -57.151928
v -81.036514 -5.956055 -57.056870
v -79.739616 -5.802459 -57.162811
v -79.773834 -7.309706 -57.225353
v -78.375145 -7.321853 -57.075626
v -78.367241 -5.913395 -57.146145
v -80.057381 -4.424558 -56.914024
v -79.141617 -4.496637 -56.998146
v -78.470078 -3.215329 -57.083416
v -79.838455 -3.069860 -57.068928
v -71.505737 -5.931219 -56.543655
v -71.498177 -7.321887 -56.874531
v -70.132156 -7.331283 -56.847061
v -70.132362 -5.935763 -56.581287
v -68.770950 -5.939156 -56.701366
v -68.775909 -7.346348 -56.818298
v -67.436684 -7.348995 -57.012222
[truncated: 28,852,280 more chars]
