# Supplementary material for: Automatic Detection and Reproduction of Natural Head Position in Stereo-Photogrammetry
Source: PLoS One. 2015 Jun 30;10(6):e0130877. doi: 10.1371/journal.pone.0130877 (PMC4488321; doi:10.1371/journal.pone.0130877)
Supplement: S2 File — (ZIP) [file pone.0130877.s002.zip › autoSPNHP/di3d/board_15-10_002.obj]

# Produced by Dimensional Imaging OBJ exporter
# http://www.di3d.com
#
# units mm
#
mtllib board_15-10_002.mtl
# Object0 follows...
v -0.980994 -14.282031 -54.927105
v -0.977562 -15.682247 -55.130424
v 0.357569 -15.673027 -55.247353
v 0.350245 -14.273811 -55.062920
v -87.430580 76.537613 -55.819672
v -87.407463 75.751106 -55.795639
v -86.159782 75.752670 -55.825760
v -86.181831 76.537895 -55.821304
v -1.028794 76.441322 -54.223198
v -1.026896 75.662720 -54.242680
v 0.298537 75.663315 -54.217827
v 0.296362 76.441681 -54.187889
v 84.903526 76.807968 -51.632591
v 84.882767 76.023438 -51.584805
v 85.858734 76.043549 -51.503487
v 85.879860 76.829437 -51.525131
v -87.464844 -15.657096 -57.079884
v -86.667236 -15.636300 -57.339321
v -86.704880 -14.228204 -57.393143
v -87.509071 -14.235773 -57.132973
v -1.860218 -114.214745 -41.500908
v -1.925485 -115.565155 -41.193558
v -0.805309 -115.701653 -41.024826
v -0.797594 -114.297096 -41.105206
v 84.790527 -15.857554 -52.956093
v 85.775436 -15.871582 -52.888340
v 85.752853 -14.461016 -52.904484
v 84.768822 -14.448476 -52.907734
v -135.519180 -12.649200 -80.528191
v -135.099731 -13.368274 -80.805809
v -134.137924 -13.281086 -80.205696
v -134.600815 -12.639192 -79.846802
v -0.970609 -59.340420 -55.826004
v -0.968641 -60.791847 -55.832664
v 0.366909 -60.795597 -55.801960
v 0.362896 -59.343685 -55.778881
v 41.597378 -59.349968 -54.536003
v 41.615360 -60.328197 -54.647522
v 42.950794 -60.337029 -54.687565
v 42.927818 -59.365280 -54.532227
v 41.462593 -14.286667 -54.311813
v 41.458637 -15.681746 -54.516365
v 42.779011 -15.682676 -54.474224
v 42.778763 -14.278471 -54.573181
v -132.471252 38.182266 -84.115715
v -132.389786 38.385773 -85.183502
v -130.967712 38.515347 -86.050072
v -131.685532 38.447453 -84.834267
v -140.240051 76.177353 -75.189529
v -140.999207 76.250061 -75.587738
v -141.059769 75.466751 -75.934448
v -139.997131 75.374557 -75.378181
v -87.657227 29.450562 -57.407791
v -86.839188 29.377985 -57.195374
v -86.658684 30.337751 -57.210072
v -87.452911 30.474674 -57.436962
v -43.441139 30.550011 -55.729649
v -43.442173 29.146252 -55.745125
v -42.110977 29.146212 -55.713642
v -42.106670 30.547489 -55.768078
v -43.510380 76.471344 -54.824783
v -43.505375 75.691002 -54.831818
v -42.169800 75.681740 -54.823891
v -42.174343 76.466362 -54.780777
v -0.974892 30.550215 -54.983433
v -0.959308 29.154974 -55.187569
v 0.341911 29.152500 -54.876530
v 0.359907 30.560476 -54.934689
v 41.429115 30.554113 -53.351654
v 41.433949 29.156748 -53.100510
v 42.763618 29.150759 -53.357944
v 42.751892 30.552826 -53.545349
v 41.419662 76.459526 -52.941715
v 41.420864 75.678391 -52.966232
v 42.757607 75.682243 -52.955967
v 42.755741 76.464760 -52.905884
v 84.917641 30.762327 -53.051491
v 84.817589 29.806351 -53.071091
v 85.951424 29.150562 -52.968914
v 86.065353 30.360876 -53.025723
v -87.554520 -60.512356 -57.606747
v -87.590675 -61.301147 -57.660561
v -86.346359 -61.266914 -57.630699
v -86.310036 -60.478531 -57.615101
v -43.645496 -59.349033 -56.657242
v -43.666779 -60.323204 -56.798267
v -42.335888 -60.301804 -56.838261
v -42.317322 -59.320560 -56.842354
v -43.432884 -14.271903 -56.014778
v -43.431984 -15.678500 -56.110188
v -42.094395 -15.677768 -56.094398
v -42.095303 -14.272696 -56.059380
v 85.856895 -60.555428 -53.279442
v 85.880180 -61.336308 -53.230755
v 86.676933 -61.363930 -53.329075
v 86.654068 -60.585232 -53.333652
v -132.786957 -23.553070 -81.065262
v -134.209671 -23.608055 -81.580299
v -134.284225 -24.882330 -80.966583
v -132.987381 -24.940594 -80.680847
v -0.975975 -36.694530 -55.621700
v -0.975565 -38.099586 -55.648926
v 0.350674 -38.100014 -55.614388
v 0.350087 -36.694893 -55.587166
v 20.253302 -36.703163 -55.160519
v 20.233511 -38.120308 -55.233940
v 21.561522 -38.127846 -55.296978
v 21.557949 -36.727234 -55.501637
v 20.221254 -14.273735 -54.622955
v 20.213928 -15.679070 -54.614212
v 21.547018 -15.680003 -54.564934
v 21.547770 -14.276183 -54.506863
v -85.224983 51.517212 -56.791485
v -85.547844 51.921463 -56.605373
v -85.514595 52.592316 -56.803028
v -85.638252 51.605392 -57.626019
v -64.916969 53.051788 -55.818279
v -64.909737 51.634735 -55.895142
v -63.546036 51.636730 -55.942379
v -63.559341 53.049458 -55.956768
v -65.054710 76.513809 -55.345600
v -65.037567 75.747345 -55.540226
v -63.669052 75.737328 -55.401829
v -63.677204 76.511246 -55.271145
v -0.995476 53.056965 -54.539349
v -0.993528 51.638428 -54.588867
v 0.332052 51.638432 -54.553490
v 0.329940 53.057091 -54.505062
v 20.196314 53.067806 -53.766937
v 20.200787 51.639847 -53.815594
v 21.531614 51.644756 -53.821999
v 21.527878 53.069321 -53.708569
v 20.177752 76.444839 -53.735630
v 20.179483 75.665161 -53.750553
v 21.507883 75.666702 -53.780048
v 21.505457 76.448563 -53.785965
v 85.533356 53.393959 -52.311565
v 85.367836 52.622410 -52.286407
v 86.007942 52.050442 -52.415672
v 86.294479 53.253277 -52.451782
v 112.400223 52.823723 -51.736141
v 111.315010 53.055916 -51.437817
v 111.358147 51.776318 -51.115486
v 112.393333 51.495239 -51.531010
v 111.443199 77.741249 -50.976032
v 111.381500 76.919189 -51.144268
v 112.346397 76.940575 -51.143948
v 112.410683 77.777794 -51.035759
v -87.018173 -36.874779 -58.061165
v -87.010490 -38.320000 -58.240192
v -85.801445 -38.318047 -57.946659
v -85.803261 -36.874882 -57.834076
v -64.921951 -36.826843 -57.027611
v -64.935036 -38.258869 -57.081070
v -63.584644 -38.271564 -56.818268
v -63.597073 -36.821411 -56.541451
v -64.877884 -14.241120 -57.259430
v -64.860458 -15.647682 -57.688927
v -63.443939 -15.654408 -57.454788
v -63.536743 -14.287368 -56.939495
v 85.133415 -38.523346 -53.115952
v 86.140648 -38.543861 -53.109047
v 86.113419 -37.109467 -53.021648
v 85.112007 -37.088844 -53.130882
v 112.659317 -38.059166 -51.839500
v 112.652481 -38.731457 -52.109238
v 113.568192 -38.969826 -51.947117
v 113.562897 -38.264217 -51.568062
v 111.505997 -16.202068 -52.302265
v 112.478706 -16.395947 -51.852909
v 112.441032 -15.036341 -51.789112
v 111.472733 -14.846789 -52.207195
v -115.945129 105.059914 -56.655464
v -115.813774 104.104729 -57.171040
v -114.917023 104.080299 -56.821953
v -114.989403 105.099190 -56.619766
v -120.692017 152.379288 -55.494854
v -120.674713 151.859497 -54.626335
v -119.636612 151.657898 -53.999432
v -119.941261 152.550873 -54.818325
v -1.012803 104.372238 -53.831600
v -1.021502 103.364197 -53.882248
v 0.301219 103.353149 -53.765427
v 0.309829 104.357719 -53.682060
v 20.191547 104.390274 -52.875763
v 20.179243 103.368042 -52.838783
v 21.514931 103.378792 -52.716373
v 21.523167 104.396088 -52.929535
v 14.828213 145.826202 -46.777100
v 14.945173 145.798141 -46.225971
v 16.292480 145.571915 -46.529346
v 16.186327 146.104691 -47.035927
v 41.517967 104.283287 -52.703434
v 41.498199 103.283524 -52.622849
v 42.836952 103.271980 -52.519043
v 42.859203 104.268501 -52.600552
v 63.213718 104.288651 -52.310371
v 63.194897 103.288635 -52.384285
v 64.573906 103.307564 -52.088650
v 64.596260 104.303169 -52.052853
v -138.336960 -83.644264 -82.422462
v -137.968216 -84.073769 -82.941696
v -137.760437 -84.572166 -82.316177
v -137.666199 -83.777397 -81.920364
v -113.947823 -88.530113 -62.599445
v -114.602943 -88.483788 -62.010151
v -115.028381 -87.746918 -61.768536
v -114.162712 -88.048111 -62.302315
v -114.142410 -60.757210 -58.139072
v -114.293144 -61.720219 -58.271461
v -113.334999 -61.738155 -58.434952
v -113.162186 -60.822189 -58.273338
v -135.198441 -34.339581 -78.306671
v -135.710251 -34.919254 -77.682274
v -134.778641 -35.399906 -77.429352
v -134.269485 -34.631008 -77.989792
v -110.796165 -36.578148 -61.080582
v -111.680618 -36.374077 -61.726501
v -111.795609 -37.628963 -61.548000
v -110.814392 -37.717716 -61.073151
v -114.231026 -14.254927 -58.079346
v -114.081573 -15.080498 -58.344685
v -113.200783 -15.107159 -57.891632
v -113.308723 -14.261021 -57.677849
v -0.888108 -83.646736 -55.548985
v -0.889141 -84.527779 -55.506542
v 0.513262 -84.550476 -55.667870
v 0.505768 -83.673851 -55.626141
v 21.176971 -84.101509 -55.649139
v 21.249525 -84.991394 -55.743095
v 22.600182 -85.025063 -55.606216
v 22.529371 -84.140480 -55.590954
v 20.352419 -59.359211 -55.311413
v 20.278414 -60.634090 -55.265236
v 21.710693 -60.815266 -55.106285
v 21.725681 -59.488708 -55.268822
v 42.306164 -84.822906 -54.649349
v 42.352787 -85.696457 -54.805725
v 43.663929 -85.738953 -54.920795
v 43.614079 -84.883980 -54.711052
v 63.419933 -86.191994 -53.804619
v 63.409443 -87.127838 -53.789436
v 64.800224 -87.218475 -53.863266
v 64.810875 -86.280235 -53.800880
v 63.023064 -59.998913 -53.951839
v 63.041588 -60.781422 -53.868050
v 64.408554 -60.779133 -53.882572
v 64.297859 -60.004467 -53.960773
v 41.460381 -36.752209 -54.579273
v 41.465912 -38.168854 -54.608192
v 42.797939 -38.180279 -54.509758
v 42.791939 -36.760349 -54.600681
v 62.866676 -36.850250 -53.658165
v 62.881741 -38.273483 -53.828281
v 64.249443 -38.280079 -53.739681
v 64.240486 -36.852001 -53.739922
v 62.776814 -14.327460 -53.214344
v 62.786793 -15.745583 -53.013081
v 64.148804 -15.734275 -53.139496
v 64.142960 -14.324987 -53.186935
v -137.662918 9.707675 -78.391083
v -136.716904 9.397134 -77.893005
v -136.357315 10.583984 -78.211891
v -137.333817 10.800805 -78.649445
v -115.569427 9.019986 -57.477386
v -115.434540 8.058434 -57.774193
v -114.454834 8.050051 -57.627525
v -114.569298 8.975520 -57.236298
v -115.245628 31.046993 -59.782677
v -114.897232 30.132607 -60.178471
v -114.208473 29.991928 -59.359161
v -114.376930 30.945347 -59.080570
v -113.039330 54.325359 -61.804138
v -112.763794 54.366276 -61.782482
v -113.150703 54.276394 -61.838860
v -113.349182 53.583900 -61.929218
v -113.874474 75.586220 -56.984451
v -113.707481 74.672653 -57.549873
v -112.674408 74.812347 -57.639938
v -112.836174 75.726524 -57.153622
v -87.783340 6.895600 -57.396576
v -86.942551 6.884405 -57.387146
v -86.947411 8.281422 -57.253506
v -87.782646 8.291134 -57.189659
v -64.940125 8.158757 -56.860901
v -64.976837 6.793987 -56.878605
v -63.633736 6.642023 -56.840157
v -63.569786 8.144217 -56.838264
v -64.932213 30.530376 -56.246227
v -64.928185 29.151173 -56.574089
v -63.568081 29.149229 -56.588799
v -63.563686 30.542730 -56.438362
v -43.425091 8.136141 -56.169331
v -43.424068 6.735770 -56.208881
v -42.092487 6.735646 -56.176643
v -42.093407 8.136067 -56.141701
v -22.173733 8.135575 -55.907455
v -22.175949 6.731439 -55.838413
v -20.855665 6.735846 -55.643860
v -20.845360 8.136381 -55.783112
v -22.210255 30.558546 -55.233227
v -22.202669 29.146418 -55.209171
v -20.874727 29.145355 -55.129623
v -20.878494 30.552521 -55.137733
v -43.436588 53.074471 -55.703712
v -43.434834 51.642567 -55.704685
v -42.108776 51.640545 -55.535213
v -42.111378 53.060608 -55.507534
v -22.218016 53.059490 -54.742115
v -22.214808 51.632473 -54.738579
v -20.881983 51.636265 -54.819859
v -20.884485 53.056969 -54.781284
v -22.235052 76.434265 -54.977657
v -22.225729 75.648499 -54.877838
v -20.896856 75.644951 -55.010460
v -20.900146 76.436539 -55.015301
v -88.667603 104.496582 -55.876942
v -88.653671 103.472504 -55.852005
v -87.895760 103.461433 -55.689587
v -87.914894 104.479866 -55.687199
v -65.321121 104.435158 -55.193390
v -65.325798 103.416847 -55.167152
v -63.930946 103.423546 -55.158951
v -63.927734 104.440399 -55.138214
v -43.582970 104.472145 -54.750263
v -43.589474 103.458076 -54.655472
v -42.246250 103.452209 -54.719147
v -42.241951 104.462685 -54.844349
v -22.181812 104.454056 -54.597267
v -22.192589 103.424599 -54.604630
v -20.882025 103.405815 -54.382698
v -20.864143 104.441536 -54.369755
v -22.738741 145.168610 -47.230831
v -23.097708 143.822891 -45.684341
v -22.524105 144.087036 -48.244591
v -21.940390 144.760712 -47.378407
v -0.975070 8.137598 -55.126019
v -0.973579 6.739390 -55.231369
v 0.351464 6.737947 -55.173378
v 0.351418 8.138869 -55.119823
v 20.217926 8.123786 -54.289879
v 20.226006 6.743648 -54.584881
v 21.553373 6.747970 -54.626305
v 21.547886 8.140175 -54.391232
v 20.218784 30.545286 -54.059464
v 20.219870 29.137300 -54.085743
v 21.555876 29.122345 -53.986877
v 21.550570 30.542807 -54.013332
v 41.435200 8.132917 -53.888527
v 41.435799 6.732289 -53.922104
v 42.763268 6.731660 -53.883804
v 42.762859 8.132407 -53.857113
v 62.755035 8.116679 -53.381767
v 62.756222 6.714911 -53.380344
v 64.106407 6.712303 -53.345688
v 64.104912 8.114174 -53.347958
v 62.743317 30.549639 -52.897182
v 62.743088 29.144634 -52.946823
v 64.091667 29.141438 -53.008167
v 64.088539 30.552452 -53.169960
v 41.431946 53.069164 -53.227352
v 41.432693 51.645500 -53.201218
v 42.763420 51.647923 -53.323822
v 42.759899 53.067120 -53.390385
v 62.766518 53.083290 -52.519424
v 62.754539 51.662453 -52.638649
v 64.106956 51.664368 -52.759285
v 64.117233 53.088345 -52.693314
v 62.848518 76.546295 -52.620083
v 62.842724 75.764435 -52.575745
v 64.212593 75.773331 -52.652428
v 64.221298 76.559029 -52.708820
v 84.440193 6.793630 -52.992142
v 85.438103 6.661059 -53.110889
v 85.867897 7.597008 -53.105381
v 84.755447 7.982773 -53.002308
v 110.420151 6.173901 -52.058533
v 111.390289 6.018323 -52.121483
v 111.616852 7.201640 -52.706673
v 110.518898 7.490990 -52.475498
v 85.990265 104.846390 -51.410706
v 85.908997 103.812546 -51.430595
v 86.891388 103.846207 -51.295815
v 86.947159 104.869003 -51.237106
v 114.086128 106.409317 -51.032585
v 113.946800 105.452423 -51.381042
v 115.086731 105.610039 -51.257145
v 115.209427 106.584450 -51.068432
v -28.301586 -114.100822 -57.050465
v -28.979200 -115.155548 -57.167553
v -27.734064 -114.999947 -56.970440
v -27.313671 -114.072701 -56.654892
v -89.660042 -87.752731 -57.661549
v -89.730110 -88.763969 -57.586346
v -88.948631 -88.708855 -57.708382
v -88.884392 -87.704086 -57.805515
v -66.214012 -86.274895 -57.329636
v -66.264153 -87.224236 -57.344406
v -64.875969 -87.139137 -57.317600
v -64.818542 -86.190704 -57.286789
v -64.981339 -59.542679 -57.307568
v -65.137451 -60.655514 -57.216499
v -63.801144 -60.646336 -57.024494
v -63.641624 -59.505722 -57.205772
v -44.581371 -85.006531 -57.013172
v -44.634266 -85.915184 -57.097023
v -43.291821 -85.812042 -57.075901
v -43.238697 -84.906334 -57.057350
v -22.997587 -83.533600 -56.555031
v -23.045172 -84.364182 -56.575500
v -21.684113 -84.319298 -56.350269
v -21.632139 -83.494911 -56.408459
v -22.335272 -59.396191 -56.443958
v -22.346809 -60.853237 -56.275471
v -21.007578 -60.844826 -56.354568
v -20.990267 -59.387066 -56.428520
v -43.444340 -36.741039 -56.832645
v -43.450172 -38.144314 -56.582184
v -42.111317 -38.142838 -56.622211
v -42.110592 -36.741142 -56.922150
v -22.190966 -36.709419 -56.038548
v -22.199898 -38.116772 -56.005699
v -20.873442 -38.117130 -55.927723
v -20.869162 -36.710247 -55.901356
v -22.188910 -14.273048 -55.580029
v -22.187933 -15.669704 -55.762859
v -20.859896 -15.677442 -55.681549
v -20.860071 -14.274535 -55.607964
v 86.573685 -87.515648 -53.494148
v 86.572533 -88.519875 -53.483936
v 87.358177 -88.570679 -53.454735
v 87.358345 -87.563637 -53.527782
v 114.536957 -89.470886 -53.221645
v 114.605453 -90.551956 -53.110176
v 115.651337 -90.640022 -53.316143
v 115.561157 -89.559464 -53.475307
v 113.579002 -61.550243 -51.352070
v 113.555161 -62.354614 -51.553471
v 114.359734 -62.458626 -51.395676
v 114.277153 -61.697479 -51.314072
v -0.978274 -25.480804 -55.397617
v -0.973056 -26.873106 -55.596359
v 0.354212 -26.874683 -55.522865
v 0.351238 -25.474390 -55.425861
v 9.624717 -25.479515 -55.124939
v 9.624837 -26.878046 -55.238007
v 10.951776 -26.879421 -55.183029
v 10.950954 -25.477978 -55.215202
v 9.626386 -14.276514 -54.947472
v 9.625164 -15.677738 -55.075848
v 10.951981 -15.668780 -55.140297
v 10.950855 -14.274725 -54.969456
v -87.320061 64.747406 -56.352104
v -87.226517 63.824448 -56.365932
v -86.152794 63.331467 -56.289894
v -86.069962 64.470291 -56.261108
v -74.399551 64.380272 -56.142986
v -75.298141 64.545609 -56.139210
v -75.999664 63.831882 -56.225800
v -74.776627 63.168121 -56.305161
v -76.183037 76.527260 -55.826317
v -76.178299 75.755981 -55.675419
v -74.780121 75.757278 -55.487411
v -74.785919 76.536469 -55.570251
v -1.009288 64.544060 -54.369267
v -1.007191 63.095089 -54.395020
v 0.317789 63.095253 -54.350677
v 0.316134 64.544510 -54.342266
v 9.592536 64.545624 -54.087284
v 9.594942 63.096745 -54.119644
v 10.919828 63.096622 -54.068859
v 10.917585 64.545601 -54.040806
v 9.572108 76.441727 -53.929592
v 9.573864 75.663147 -53.941559
v 10.898811 75.662933 -53.893658
v 10.897248 76.441566 -53.887302
v 84.581779 64.942871 -52.058208
v 84.669655 64.049965 -52.097893
v 85.595535 63.369350 -52.174084
v 85.682800 64.797348 -52.121319
v 97.434181 63.538383 -51.556725
v 98.188019 63.397648 -51.360466
v 98.324608 64.600212 -51.277336
v 97.404800 64.625473 -51.380470
v 97.662834 77.192406 -51.476875
v 97.629555 76.399994 -51.405258
v 98.435989 76.429726 -51.226551
v 98.452835 77.226639 -51.218376
v -87.028763 -25.508078 -57.579929
v -87.024529 -26.935509 -57.626801
v -85.811096 -26.937546 -57.624916
v -85.825653 -25.513922 -57.621143
v -75.937752 -25.541887 -57.609058
v -76.011703 -27.052664 -57.385292
v -74.567017 -26.960711 -57.092636
v -74.572182 -25.532141 -57.168213
v -75.998543 -14.259154 -57.267395
v -75.979431 -15.666691 -57.111885
v -74.577827 -15.668501 -57.219456
v -74.578362 -14.247766 -57.410778
v -0.838155 -137.374054 -44.889938
v -0.987819 -136.792114 -44.327190
v -1.746451 -136.301010 -43.755779
v -1.657749 -137.364975 -44.688004
v 15.442183 -116.697655 -40.930489
v 15.619516 -117.462845 -40.902653
v 16.617945 -117.605865 -40.922073
v 16.429598 -116.842270 -40.940887
v 85.164917 -27.267265 -52.984295
v 85.966110 -27.185747 -53.087002
v 85.774559 -25.698605 -53.089924
v 84.816902 -26.176996 -52.973473
v 98.073975 -27.438864 -52.650932
v 98.905975 -27.465204 -52.534588
v 98.862587 -26.035873 -52.554333
v 98.027771 -26.014383 -52.578869
v 97.696365 -16.071005 -52.608810
v 98.520432 -16.075224 -52.520992
v 98.475044 -14.661211 -52.735954
v 97.644119 -14.649120 -52.721066
v -133.393280 123.945183 -61.288799
v -133.484070 122.645004 -60.984806
v -132.087814 122.899200 -60.595325
v -132.104431 124.131950 -61.139435
v -127.485924 140.082764 -71.600632
v -127.804375 139.218002 -70.897186
v -127.004128 139.414886 -70.244263
v -126.776718 140.204025 -71.019348
v -0.162861 122.921692 -53.530563
v -0.406227 121.517586 -53.697708
v 0.983743 121.384956 -53.821445
v 1.201393 122.646255 -53.608467
v 9.903985 122.220085 -53.117603
v 9.913246 121.089211 -53.071751
v 11.175690 121.177078 -52.709736
v 11.171852 122.333542 -52.823586
v 42.567509 122.756630 -52.253979
v 42.227623 121.333542 -52.096081
v 43.638882 121.177742 -51.980202
v 44.026440 122.567932 -52.088123
v 52.775333 121.770218 -51.555508
v 52.779629 120.667145 -51.790516
v 54.118340 120.714630 -51.727741
v 54.131805 121.836128 -51.525547
v -128.443115 -73.513351 -67.361214
v -128.419189 -74.392853 -67.549355
v -128.009842 -74.522743 -66.625305
v -127.986633 -73.595329 -66.465317
v -128.882599 -59.992245 -63.962223
v -129.342255 -60.725754 -63.357185
v -128.292053 -60.892822 -63.131516
v -127.880684 -60.160152 -63.688499
v -132.371307 -26.143135 -79.499512
v -131.975220 -25.467840 -80.356644
v -133.547089 -25.910433 -79.844650
v -124.900452 -12.289471 -65.185219
v -123.850479 -14.005280 -64.867432
v -124.153786 -12.013239 -64.844963
v -124.525215 -12.308859 -64.055267
v -0.939721 -70.806854 -55.886089
v -0.947787 -71.795227 -55.826225
v 0.410572 -71.824150 -55.910919
v 0.428531 -70.855232 -55.897243
v 9.857768 -71.235092 -55.575459
v 9.870853 -72.012535 -55.510559
v 11.219510 -72.028633 -55.494656
v 11.206782 -71.252457 -55.554302
v 9.700638 -59.381184 -55.557720
v 9.751719 -60.753063 -55.558632
v 11.053461 -60.820343 -55.534382
v 11.036367 -59.392200 -55.529091
v 41.869072 -71.897690 -54.701599
v 41.898369 -72.684113 -54.721909
v 43.225807 -72.729134 -54.585278
v 43.180756 -71.945801 -54.436577
v 52.483555 -72.285934 -54.121033
v 52.488091 -73.069695 -53.983482
v 53.797928 -73.118233 -53.558456
v 53.810734 -72.313141 -53.849972
v 52.137718 -59.759247 -54.074551
v 52.262482 -60.526897 -54.165096
v 53.631985 -60.390831 -53.843716
v 53.163651 -59.433048 -53.828880
v 41.445354 -25.498276 -54.177166
v 41.443703 -26.915688 -54.170418
v 42.780540 -26.910122 -54.304718
v 42.777962 -25.501442 -54.344044
v 52.082973 -25.527700 -53.852428
v 52.101917 -26.904486 -54.198582
v 53.432465 -26.922384 -54.034222
v 53.416523 -25.537230 -53.739342
v 52.081421 -14.295057 -53.934570
v 52.082340 -15.698268 -53.942547
v 53.418896 -15.700398 -53.968304
v 53.415321 -14.299953 -53.830090
v -136.499634 19.991127 -80.749641
v -135.275391 19.661932 -80.186455
v -135.079468 20.851992 -80.487579
v -136.243301 21.331186 -81.024628
v -126.844193 19.508289 -68.508789
v -126.061775 19.605953 -67.811966
v -125.773720 20.565327 -68.271797
v -126.451675 20.825163 -68.973579
v -126.038292 28.811985 -68.808159
v -126.594223 28.850035 -69.408829
v -127.476151 29.716112 -69.144424
v -127.074875 29.878710 -68.439430
v -139.870453 62.047298 -77.040642
v -138.809494 61.923691 -76.074379
v -138.792130 63.183773 -76.177849
v -139.778366 63.382629 -77.030319
v -125.373695 63.540432 -64.471924
v -126.320740 63.360912 -64.877007
v -127.067009 62.825287 -64.761139
v -126.097763 63.132111 -64.483658
v -87.728172 18.085796 -57.262486
v -86.894669 18.068867 -57.327511
v -86.876335 19.467058 -57.309620
v -87.701721 19.482481 -57.346481
v -76.523392 18.092783 -56.899498
v -75.452148 17.969915 -56.929543
v -74.859093 19.033594 -57.064224
v -76.163544 19.385572 -56.938263
v -76.003281 30.563101 -56.966896
v -76.022743 29.160271 -56.856804
v -74.620239 29.140190 -56.784672
v -74.637703 30.530169 -56.619614
v -43.429680 19.341824 -56.064594
v -43.429523 17.940960 -56.070496
v -42.099091 17.940300 -55.996670
v -42.098888 19.341351 -56.002548
v -32.796852 19.341667 -55.736507
v -32.797314 17.940565 -55.767532
v -31.469734 17.941151 -55.731270
v -31.469358 19.341774 -55.694313
v -32.802254 30.549511 -55.533421
v -32.798340 29.149254 -55.572868
v -31.467905 29.156694 -55.643833
v -31.473825 30.548910 -55.462372
v -43.465885 64.547409 -55.512169
v -43.469891 63.105335 -55.464725
v -42.132267 63.100906 -55.514019
v -42.129299 64.500519 -55.524197
v -32.897167 64.648247 -55.011772
v -33.022522 63.353012 -54.829666
v -31.558680 63.151638 -55.005600
v -31.527491 64.564644 -55.051208
v -32.861473 76.445374 -54.973553
v -32.857620 75.668915 -55.110348
v -31.528057 75.666588 -55.032078
v -31.531363 76.446518 -54.999355
v -88.712708 123.664001 -54.980644
v -88.703430 122.470757 -55.156631
v -87.945976 122.438377 -55.092525
v -87.993851 123.592125 -55.136234
v -76.577980 123.563766 -54.882305
v -76.752281 122.239449 -54.765686
v -75.551765 122.065437 -55.090080
v -75.496597 123.480560 -55.024914
v -76.576462 145.303360 -52.368050
v -75.954308 145.496857 -51.807171
v -75.221756 145.209244 -52.000275
v -76.063126 145.144669 -52.195114
v -42.764618 123.191032 -53.690670
v -43.057884 121.748497 -53.858006
v -41.668896 121.673119 -53.669254
v -41.320354 123.100624 -53.531914
v -32.585724 122.762032 -54.212704
v -32.558830 121.572800 -54.228539
v -31.240765 121.653900 -54.133133
v -31.258690 122.859917 -54.070110
v -0.973194 19.331600 -55.330460
v -0.977285 17.944777 -55.085697
v 0.349632 17.945599 -55.052795
v 0.355769 19.337048 -55.228722
v 9.627564 19.338623 -54.853588
v 9.617728 17.940889 -54.739803
v 10.928486 17.935026 -54.530582
v 10.941306 19.340612 -54.636456
v 9.629544 30.558191 -54.742477
v 9.625002 29.151943 -54.622128
v 10.951150 29.150255 -54.561741
v 10.948671 30.557878 -54.578823
v 41.432999 19.339043 -53.689892
v 41.433422 17.938066 -53.716747
v 42.760902 17.937738 -53.681057
v 42.760826 19.338947 -53.666851
v 52.064747 19.337540 -53.535629
v 52.065361 17.936625 -53.573685
v 53.396603 17.935818 -53.536037
v 53.396057 19.336887 -53.503006
v 52.053810 30.548208 -53.199459
v 52.056316 29.145664 -53.233017
v 53.386681 29.147961 -53.169834
v 53.377232 30.547586 -53.017830
v 41.424206 64.552528 -53.463131
v 41.419117 63.117760 -53.226627
v 42.747097 63.115952 -53.137451
v 42.765266 64.523605 -53.410408
v 52.068569 64.592323 -53.219532
v 52.079376 63.136097 -53.146782
v 53.422432 63.133354 -53.254379
v 53.415474 64.593613 -53.215374
v 52.100906 76.499580 -52.920296
v 52.078766 75.741287 -52.714619
v 53.421696 75.729652 -52.709503
v 53.428764 76.499809 -52.752781
v 84.911728 19.577881 -53.054764
v 84.739548 18.584124 -52.943993
v 85.815979 17.809704 -52.774849
v 86.157463 19.179487 -52.871967
v 96.972054 17.707340 -52.834599
v 97.794327 17.697159 -52.832268
v 97.797203 19.069401 -52.536728
v 96.982872 19.076254 -52.477993
v 96.989441 28.948853 -52.633297
v 97.794022 28.927773 -52.466991
v 97.823769 30.344995 -52.671539
v 97.028740 30.362486 -52.879009
v 87.257446 124.104988 -50.768761
v 87.193504 122.753845 -50.709000
v 87.986641 122.812744 -50.719788
v 88.050301 124.161835 -50.791477
v 100.623016 124.719757 -51.027153
v 100.513245 123.536110 -51.033897
v 101.443848 123.524658 -51.280849
v 101.568634 124.707237 -51.195015
v 104.126251 147.744492 -50.518494
v 104.433815 147.334930 -51.022350
v 103.438255 147.733490 -51.120022
v 103.126610 147.881836 -50.558533
v -88.576050 -73.585884 -57.767372
v -88.697777 -74.419968 -57.715080
v -87.886780 -74.389252 -57.719463
v -87.744270 -73.586777 -57.669460
v -76.931763 -73.091850 -57.384510
v -76.973495 -73.918915 -57.381351
v -75.535103 -73.858086 -57.445587
v -75.505180 -73.031151 -57.550373
v -76.338776 -60.232487 -57.425560
v -76.365349 -61.028233 -57.434978
v -74.952347 -60.994541 -57.405716
v -74.915787 -60.181175 -57.438427
v -44.012138 -71.926422 -56.852844
v -44.037457 -72.718102 -57.023365
v -42.684826 -72.667030 -56.944332
v -42.665665 -71.868866 -56.842884
v -33.310482 -71.534363 -56.386524
v -33.340008 -72.310936 -56.390152
v -31.990929 -72.268867 -56.271957
v -31.964401 -71.489235 -56.289516
v -31.501072 -61.201233 -56.623589
v -31.616491 -60.221241 -56.652210
v -32.794468 -59.787933 -56.660423
v -32.942757 -61.040737 -56.823353
v -43.428520 -25.486416 -56.389118
v -43.430157 -26.895414 -56.433594
v -42.096802 -26.890774 -56.442013
v -42.106018 -25.504890 -56.159256
v -32.801407 -25.486240 -56.153725
v -32.802116 -26.893351 -56.221706
v -31.474455 -26.892914 -56.154243
v -31.472004 -25.484314 -56.166363
v -32.796005 -14.273611 -56.063698
v -32.809513 -15.671983 -55.849010
v -31.457207 -15.672173 -55.847412
v -31.465755 -14.280666 -56.123280
v 86.253418 -73.454872 -53.325352
v 86.284218 -74.294609 -53.178261
v 87.083893 -74.322052 -53.271339
v 87.057144 -73.480011 -53.334240
v 99.365913 -74.062622 -53.257324
v 99.374214 -74.913780 -53.190971
v 100.188744 -74.963829 -52.859180
v 100.142776 -74.103500 -52.798054
v 98.977074 -61.115002 -53.002655
v 98.998947 -61.900928 -53.013569
v 99.856133 -61.938454 -52.975544
v 99.833191 -61.151356 -52.964264
v -134.353607 -28.157518 -78.776329
v -135.306229 -28.284237 -79.333191
v -135.442703 -29.594423 -79.210907
v -134.518372 -29.477612 -78.638214
v -0.975367 -47.957222 -55.737846
v -0.975554 -49.370758 -55.735138
v 0.353204 -49.371861 -55.712700
v 0.352478 -47.958271 -55.696751
v 9.646444 -47.974304 -55.432816
v 9.650168 -49.389824 -55.454609
v 10.978399 -49.393143 -55.427296
v 10.974433 -47.977154 -55.415466
v 9.630757 -36.700359 -55.338600
v 9.632203 -38.106480 -55.364929
v 10.958374 -38.107533 -55.343163
v 10.956923 -36.701134 -55.320278
v 20.269209 -48.002098 -55.220695
v 20.275957 -49.421143 -55.241028
v 21.604618 -49.425594 -55.190781
v 21.597832 -48.005459 -55.189362
v 30.880102 -48.051353 -54.951771
v 30.886744 -49.476871 -54.874790
v 32.217022 -49.491817 -54.906841
v 32.212246 -48.060715 -54.974411
v 30.847279 -36.730385 -54.919308
v 30.846973 -38.143158 -54.996979
v 32.153999 -38.154346 -54.687271
v 32.164864 -36.740086 -54.774223
v 20.231882 -25.485096 -54.879032
v 20.233944 -26.886139 -54.969929
v 21.553171 -26.894547 -54.801373
v 21.551352 -25.489847 -54.911518
v 30.829653 -25.513193 -54.166565
v 30.820671 -26.908716 -54.463745
v 32.140526 -26.889927 -54.734795
v 32.149982 -25.492943 -54.524761
v 30.832422 -14.274547 -54.544197
v 30.832350 -15.675905 -54.555542
v 32.159218 -15.677379 -54.585407
v 32.158653 -14.274502 -54.516941
v -86.233696 41.873325 -56.740032
v -87.468597 41.797840 -56.848591
v -87.408035 40.636890 -56.909481
v -86.526840 40.638073 -56.790070
v -76.056320 41.477798 -56.423328
v -75.773956 40.286667 -56.648418
v -74.549187 40.338799 -56.441826
v -74.663109 41.759804 -56.198681
v -75.891357 52.999916 -56.468723
v -75.879524 51.592907 -56.591835
v -74.509743 51.597977 -56.297958
v -74.502617 53.018044 -56.478443
v -64.901901 41.759125 -56.312698
v -64.880348 40.426731 -56.410625
v -63.536068 40.382626 -56.524433
v -63.530605 41.775204 -56.384995
v -54.158527 41.831879 -56.427788
v -54.249279 40.440578 -56.276192
v -52.797245 40.389542 -56.182220
v -52.779320 41.802040 -56.500717
v -54.124725 53.059345 -55.912991
v -54.127640 51.639435 -56.042339
v -52.777111 51.639446 -55.992645
v -52.802311 53.047325 -55.704288
v -64.743492 64.456261 -56.024654
v -64.755600 63.133831 -55.904358
v -63.433861 63.079308 -55.795849
v -63.598888 64.439262 -55.969154
v -52.646622 62.826591 -55.676258
v -52.818695 63.765545 -55.100754
v -54.001564 64.220673 -55.139751
v -54.094410 63.008938 -55.665314
v -54.228775 76.510338 -54.898979
v -54.223267 75.724770 -54.971272
v -52.874771 75.728722 -55.100430
v -52.875038 76.503410 -54.942142
v -0.979759 41.787018 -55.106480
v -0.971230 40.380978 -54.952667
v 0.363370 40.384758 -55.018604
v 0.350368 41.794334 -55.197456
v 9.605100 41.743462 -54.109039
v 9.630888 40.389301 -54.582363
v 10.950068 40.381042 -54.512634
v 10.954866 41.749371 -54.099586
v 9.607458 53.058430 -54.281967
v 9.609758 51.640453 -54.345863
v 10.935377 51.642422 -54.344952
v 10.932571 53.058586 -54.247284
v 20.227190 41.781258 -54.458565
v 20.223339 40.378742 -54.281609
v 21.552082 40.372997 -54.246292
v 21.566942 41.779812 -54.399059
v 30.832531 41.779625 -53.995518
v 30.833189 40.369091 -53.970196
v 32.161385 40.366951 -53.882954
v 32.156631 41.779491 -53.889534
v 30.822771 53.066761 -54.023567
v 30.812754 51.630589 -54.041668
v 32.162331 51.631947 -54.077461
v 32.171455 53.076954 -54.107246
v 20.197281 64.543884 -53.770321
v 20.199881 63.096817 -53.860840
v 21.525532 63.098999 -53.915600
v 21.525476 64.540245 -53.710052
v 30.783255 64.453255 -53.866848
v 30.810308 63.103157 -53.573044
v 32.136547 63.103947 -53.537380
v 32.028412 64.608826 -53.647507
v 30.790743 76.451553 -53.294918
v 30.799589 75.672287 -53.341225
v 32.138271 75.688637 -53.380257
v 32.121719 76.454430 -53.241634
v 84.922585 42.091606 -52.875538
v 84.685280 41.102352 -52.994617
v 85.400757 40.387962 -52.971634
v 85.951141 41.436516 -52.807610
v 97.046051 40.294064 -52.605232
v 97.831688 40.282063 -52.426746
v 97.846069 41.707150 -52.448174
v 97.060555 41.724045 -52.624943
v 97.166321 51.727737 -52.264297
v 97.974342 51.713459 -52.251537
v 98.010284 53.166771 -52.397545
v 97.195900 53.176743 -52.494244
v 110.681717 40.071175 -52.114529
v 111.548882 39.880291 -51.725410
v 111.400505 41.311836 -51.567352
v 110.554901 41.350475 -51.808064
v 127.178421 39.903507 -49.368805
v 127.174507 39.162868 -49.023342
v 128.433136 38.980400 -48.872467
v 128.427719 39.731167 -49.205032
v 127.050880 51.947826 -51.354332
v 127.092232 51.228439 -51.663242
v 128.311981 51.162769 -51.380756
v 128.252151 51.887211 -51.136204
v 110.909058 64.958740 -51.393696
v 110.870590 64.200493 -51.469383
v 111.828537 64.156921 -51.654861
v 111.890022 64.901764 -51.486198
v 127.824371 64.387985 -52.017277
v 127.796776 63.624027 -52.375599
v 129.080292 63.578133 -52.242992
v 129.100830 64.338768 -51.843540
v 127.301331 76.884590 -53.430702
v 128.609451 76.806381 -53.758572
v 128.750336 77.658989 -54.311543
v 127.397652 77.736465 -54.197319
v -87.194611 -48.438957 -57.816784
v -87.315971 -49.695583 -57.932549
v -86.136787 -49.832619 -57.983707
v -85.863510 -48.644840 -57.848198
v -76.082642 -48.387733 -57.437580
v -76.112984 -49.848530 -57.434189
v -74.766830 -49.855270 -57.435360
v -74.585922 -48.425339 -57.312164
v -76.221352 -38.167336 -57.304878
v -75.319809 -38.279079 -57.493046
v -74.525963 -37.133167 -57.515209
v -75.896736 -36.844086 -57.170536
v -64.945526 -48.134937 -56.914398
v -65.027473 -49.032188 -56.870693
v -63.826073 -49.568825 -57.128002
v -63.658978 -48.217873 -57.134911
v -54.208588 -48.187862 -56.784073
v -54.224030 -49.623180 -56.864082
v -52.884888 -49.606133 -56.936195
v -52.874775 -48.184586 -56.676884
v -54.138077 -36.781086 -56.690331
v -54.149963 -38.203140 -56.640026
v -52.809734 -38.198959 -56.557144
v -52.802738 -36.777958 -56.533833
v -64.880531 -25.520975 -57.303253
v -64.875908 -26.953239 -57.547512
v -63.509907 -26.935663 -57.331211
v -63.514698 -25.510584 -57.248501
v -54.106979 -25.517904 -56.933460
v -54.114140 -26.914593 -56.718891
v -52.789249 -26.911171 -56.550037
v -52.772724 -25.509558 -56.714989
v -54.111935 -14.287361 -56.331322
v -54.114613 -15.679748 -56.531590
v -52.774021 -15.672133 -56.616467
v -52.770241 -14.286034 -56.355583
v -6.831021 -178.783127 -66.291496
v -6.063202 -179.226730 -66.159264
v -5.941267 -178.360931 -65.685646
v -6.805882 -178.050430 -65.709534
v 32.165554 -120.923050 -53.169491
v 31.651209 -120.219162 -53.205544
v 31.078144 -120.275131 -51.943882
v 31.608177 -121.026451 -51.923172
v 119.642769 -133.979279 -52.642887
v 119.432159 -133.009964 -51.778240
v 119.469604 -134.132675 -52.416718
v 120.077415 -135.039597 -52.965519
v 85.265526 -49.872677 -53.272411
v 86.336159 -50.052341 -53.306221
v 86.324066 -48.692654 -53.332073
v 85.300278 -48.602367 -53.288872
v 99.701416 -50.916969 -52.929897
v 99.621849 -50.001633 -52.990021
v 98.793343 -49.334076 -53.049820
v 98.734756 -50.610962 -53.066433
v 98.424583 -38.891701 -52.777813
v 99.272240 -38.946423 -52.933369
v 99.304695 -37.529369 -52.939632
v 98.395233 -37.437515 -52.814175
v 113.091805 -49.383682 -51.668190
v 113.178879 -50.173965 -51.704098
v 114.287842 -50.079273 -51.376057
v 114.184868 -49.250530 -51.327545
v 125.879402 -49.950794 -63.343601
v 125.947212 -50.812141 -63.058788
v 127.130905 -50.724495 -62.818993
v 127.081383 -49.955753 -63.205795
v 127.860313 -38.526443 -58.379860
v 127.901634 -39.328503 -58.116840
v 128.941864 -39.377914 -58.494385
v 128.816895 -38.578144 -58.968517
v 112.014511 -27.484076 -52.409534
v 113.121613 -27.684877 -52.333862
v 113.067009 -26.379620 -51.983051
v 112.048164 -26.214422 -52.239792
v 130.407211 -27.188274 -56.548191
v 129.167770 -27.276007 -56.798931
v 129.112457 -28.482746 -56.461227
v 130.472885 -28.546776 -56.264359
v 128.720047 -15.336966 -53.233246
v 127.780952 -15.915442 -53.823708
v 127.929756 -15.727493 -53.356003
v 128.597382 -14.826639 -52.811512
v -145.602081 89.903923 -72.384209
v -145.140884 88.914726 -72.452408
v -144.367844 88.955589 -71.870186
v -144.698502 89.958786 -71.671440
v -128.891953 90.072517 -63.941444
v -128.240051 89.298576 -64.668282
v -127.530136 89.197731 -63.572163
v -128.125748 89.866982 -63.061665
v -134.149155 104.972076 -58.066639
v -134.018768 103.767479 -58.112232
v -132.827927 103.673637 -57.481880
v -132.957260 104.836731 -57.451046
v -115.151428 90.092606 -57.216198
v -114.953682 89.125320 -57.334164
v -114.125076 89.113205 -56.830345
v -114.251320 90.071777 -56.752705
v -101.081223 90.020180 -55.342384
v -101.046944 89.134140 -55.521114
v -100.210678 89.118896 -55.491005
v -100.241356 90.009270 -55.406082
v -101.642502 104.902176 -56.089413
v -101.620468 103.863235 -56.155666
v -100.776604 103.837120 -56.123264
v -100.798820 104.876297 -56.098232
v -116.974960 124.449043 -55.322773
v -116.874641 123.233673 -55.659477
v -115.972618 123.238243 -55.684010
v -116.052803 124.429619 -55.549519
v -101.720688 124.061417 -54.736729
v -101.759651 122.884300 -54.565708
v -100.987328 122.815430 -54.054840
v -100.893494 123.915939 -54.519226
v -1.058179 89.715576 -54.118969
v -1.060292 88.857887 -54.027760
v 0.265782 88.855103 -53.985554
v 0.266843 89.714188 -54.046120
v 9.551047 89.705505 -53.970764
v 9.545491 88.851860 -53.838867
v 10.872770 88.841713 -53.885437
v 10.877039 89.704979 -53.961834
v 9.596723 104.325531 -53.827000
v 9.584567 103.337563 -54.109238
v 10.925170 103.330559 -54.002224
v 10.931133 104.326607 -53.785858
v 20.145849 89.708054 -53.343670
v 20.144028 88.842293 -53.294395
v 21.480278 88.844971 -53.261143
v 21.477945 89.705551 -53.388329
v 30.777542 89.694534 -53.022781
v 30.771355 88.836342 -53.050175
v 32.081478 88.827881 -53.324638
v 32.068172 89.694992 -53.449169
v 30.859411 104.425026 -53.321529
v 30.846169 103.385475 -53.369457
v 32.166019 103.371269 -53.120338
v 32.163387 104.383812 -52.961414
v 20.543859 123.162865 -52.522373
v 20.548449 121.934761 -52.859089
v 21.889351 122.028214 -52.690895
v 21.867651 123.262932 -52.273293
v 31.386553 123.557877 -51.766724
v 31.239494 122.363251 -52.138130
v 32.566849 122.267036 -52.230824
v 32.630688 123.520935 -51.987717
v 41.431774 89.691299 -53.232288
v 41.429855 88.822784 -53.177998
v 42.764572 88.835106 -53.002449
v 42.766266 89.694489 -53.069817
v 52.144135 89.720421 -52.745834
v 52.134979 88.858803 -52.694481
v 53.480865 88.861977 -52.718361
v 53.489609 89.718315 -52.788773
v 52.281254 104.225220 -52.257397
v 52.263649 103.235374 -52.235580
v 53.622532 103.236740 -52.271301
v 53.641102 104.226379 -52.274952
v 62.961567 89.756538 -52.318600
v 62.949005 88.906387 -52.191448
v 64.324341 88.920761 -52.068481
v 64.336868 89.776657 -52.138004
v 74.145760 89.891159 -52.052967
v 74.130867 89.030914 -52.138729
v 75.537277 89.049385 -51.884933
v 75.549515 89.900467 -51.769680
v 76.174019 104.703499 -51.978416
v 75.298363 104.582176 -51.809998
v 74.602707 103.579933 -51.681023
v 75.962212 103.577995 -52.059422
v 63.778351 122.321121 -51.733547
v 63.743885 121.128349 -51.766308
v 65.157623 121.207199 -51.733643
v 65.193169 122.407799 -51.672550
v 76.060959 123.518021 -50.908859
v 75.784447 122.740730 -50.978764
v 76.620483 122.141449 -50.983658
v 76.942131 123.422142 -50.958084
v 75.592323 148.523560 -49.261520
v 75.461884 149.691711 -49.659359
v 74.423653 149.966492 -49.261238
v 74.388153 148.946182 -48.777493
v -131.861740 -101.563751 -75.500931
v -131.922668 -102.680679 -76.029610
v -131.572693 -103.041840 -74.882347
v -131.686813 -101.890213 -74.256386
v -126.687325 -86.243011 -72.775681
v -126.817680 -87.166405 -73.031158
v -126.001274 -87.341423 -72.493546
v -125.882248 -86.389862 -72.223778
v -117.075310 -104.881119 -66.097252
v -116.649384 -105.709045 -67.051086
v -116.180244 -106.075348 -65.903641
v -116.499893 -105.205780 -64.946533
v -104.565422 -106.592598 -58.902893
v -104.736473 -107.921730 -58.769768
v -103.843575 -107.885994 -58.662907
v -103.658203 -106.566628 -58.859032
v -102.442047 -88.484962 -59.668770
v -102.467316 -89.475037 -59.992847
v -101.644363 -89.442375 -59.733681
v -101.620483 -88.446671 -59.429287
v -115.329689 -74.592224 -59.489277
v -115.381721 -75.475220 -59.619511
v -114.453644 -75.438126 -59.575821
v -114.378426 -74.517273 -59.587471
v -101.351669 -74.091370 -58.928463
v -101.442749 -74.976189 -58.812309
v -100.642914 -74.951752 -58.551392
v -100.547127 -74.076134 -58.648399
v -100.394981 -60.902363 -58.924423
v -100.464973 -61.706871 -58.790058
v -99.640968 -61.693214 -58.677639
v -99.587059 -60.881748 -58.729038
v -139.673630 -45.777805 -74.831841
v -138.811920 -46.196766 -74.314835
v -138.370880 -45.070572 -74.216782
v -139.425262 -44.700085 -74.832817
v -121.107597 -50.232468 -73.163033
v -122.267342 -49.563244 -73.504639
v -123.278290 -50.495075 -72.943687
v -122.445541 -50.585339 -72.736832
v -121.717422 -36.221146 -72.153465
v -121.941284 -36.903103 -71.876709
v -121.029572 -37.057304 -71.783783
v -120.808594 -36.382244 -72.055252
v -112.569069 -49.042442 -61.998989
v -112.257469 -49.766033 -62.355537
v -111.778435 -49.808552 -61.572056
v -112.131454 -49.107174 -61.123581
v -100.083214 -48.618984 -57.940754
v -100.186447 -49.418804 -57.779907
v -99.408394 -49.372242 -57.360428
v -99.326591 -48.562508 -57.540215
v -99.644585 -38.287956 -58.720940
v -98.905380 -38.347858 -58.505535
v -98.911995 -37.092236 -58.254013
v -99.714363 -36.967609 -58.454323
v -100.057373 -26.908144 -58.078236
v -99.057190 -26.953299 -58.212433
v -99.123161 -25.783291 -57.947468
v -99.956444 -25.653883 -57.877560
v -100.234428 -15.562633 -57.591599
v -99.412308 -15.571822 -57.493988
v -99.473206 -14.138444 -57.338799
v -100.314827 -14.130250 -57.462383
v -0.935720 -98.821617 -54.618706
v -0.949051 -99.314117 -53.435165
v -0.141138 -99.383911 -53.429485
v -0.103773 -98.894653 -54.625755
v 11.517550 -99.038834 -52.935097
v 11.649211 -99.858948 -51.990372
v 12.459721 -99.910942 -51.896179
v 12.322792 -99.049698 -52.787918
v 10.185384 -83.853973 -55.263901
v 10.228111 -84.731834 -55.161060
v 11.614896 -84.776207 -55.332676
v 11.561264 -83.894096 -55.451927
v 23.467337 -99.664803 -50.819901
v 24.333744 -99.632164 -51.117928
v 24.470526 -99.020699 -52.016960
v 23.199947 -98.821930 -51.760208
v 33.110687 -99.333298 -54.423336
v 33.214226 -100.392479 -54.479149
v 34.497452 -100.411919 -54.557671
v 34.393147 -99.355980 -54.492039
v 31.799322 -84.371902 -54.713093
v 31.873341 -85.246605 -54.805073
v 33.191238 -85.295876 -54.552219
v 33.119923 -84.417984 -54.473618
v 20.630136 -71.401962 -55.345585
v 20.662752 -72.176094 -55.403572
v 21.959013 -72.201027 -54.991020
v 21.940655 -71.424149 -55.035713
v 31.274097 -71.621895 -54.907097
v 31.299210 -72.400970 -54.912582
v 32.635418 -72.436714 -54.895267
v 32.602562 -71.654556 -54.945141
v 32.620052 -59.761414 -54.921680
v 31.718855 -59.549725 -54.848751
v 31.142506 -60.199833 -54.940132
v 32.304588 -60.745457 -55.064938
v 43.154095 -99.806458 -54.497589
v 43.239452 -100.849113 -54.609756
v 44.442097 -100.992157 -54.441158
v 44.368355 -99.941872 -54.285473
v 52.898872 -100.912529 -54.307243
v 52.890003 -101.973785 -54.386078
v 54.125198 -102.118317 -54.464291
v 54.141041 -101.060509 -54.296600
v 52.755032 -85.478493 -54.405525
v 52.773296 -86.381294 -54.382252
v 54.114281 -86.459526 -54.359680
v 54.094769 -85.556892 -54.313904
v 63.121815 -102.244812 -54.224133
v 63.054699 -103.313988 -53.943844
v 64.419487 -103.506241 -53.872757
v 64.476784 -102.427338 -54.159306
v 74.338737 -103.764999 -54.028339
v 74.253975 -104.952408 -54.086891
v 75.697983 -105.162308 -54.004551
v 75.785316 -103.964500 -54.123215
v 74.737732 -86.841911 -53.490715
v 74.725899 -87.816017 -53.314075
v 76.182724 -87.904419 -53.522781
v 76.194252 -86.922180 -53.529652
v 63.241589 -72.658516 -53.509960
v 63.275116 -73.452919 -53.760258
v 64.650368 -73.517860 -53.557678
v 64.631271 -72.704605 -53.446587
v 74.518883 -73.025848 -53.482269
v 74.536774 -73.855621 -53.388500
v 75.977409 -73.908531 -53.367733
v 75.962204 -73.077583 -53.514305
v 74.225449 -60.233837 -53.648972
v 74.229790 -61.026302 -53.633450
v 75.651421 -61.056034 -53.427368
v 75.633362 -60.265785 -53.392067
v 41.510040 -48.114105 -54.844158
v 41.523472 -49.545036 -54.724216
v 42.854748 -49.552116 -54.750862
v 42.843689 -48.122059 -54.830086
v 53.471867 -49.728783 -54.186676
v 53.461693 -48.916851 -54.351776
v 52.211651 -48.384506 -54.439571
v 52.173004 -49.662964 -54.270302
v 52.096943 -36.787170 -54.000069
v 52.117630 -38.220268 -53.992687
v 53.441700 -38.211300 -54.311821
v 53.427010 -36.780766 -54.310326
v 62.923851 -48.294437 -53.621841
v 62.936615 -49.748116 -53.688690
v 64.313271 -49.763470 -53.724545
v 64.299782 -48.312912 -53.717831
v 75.510254 -48.309494 -53.153591
v 74.791527 -48.279861 -52.846504
v 74.110016 -49.081017 -53.279369
v 75.171494 -49.442055 -53.515739
v 73.915421 -36.939861 -53.406559
v 73.929596 -38.368126 -53.441998
v 75.336044 -38.387108 -53.329819
v 75.321228 -36.955070 -53.327843
v 62.823032 -25.559809 -53.490917
v 62.827785 -26.969219 -53.511330
v 64.181602 -26.970850 -53.698406
v 64.185555 -25.565872 -53.557076
v 73.831062 -25.623642 -53.510765
v 73.845154 -27.027939 -53.643841
v 75.246712 -27.039951 -53.614861
v 75.227173 -25.639984 -53.365944
v 73.739609 -14.363758 -53.187744
v 73.756577 -15.765429 -53.260330
v 75.136459 -15.779796 -53.033764
v 75.116379 -14.368028 -52.934589
v -152.406616 -11.978257 -95.013115
v -151.542007 -11.769854 -94.479996
v -152.008835 -10.816224 -94.611717
v -152.654785 -10.854953 -95.126396
v -141.988937 -0.111186 -75.910217
v -141.374802 -0.656164 -76.135422
v -140.327484 -1.027119 -75.673256
v -140.819305 -0.318407 -75.323616
v -126.603775 -2.175563 -67.558563
v -126.854279 -2.853998 -67.199409
v -126.088699 -2.848368 -66.575317
v -125.841293 -2.168693 -66.928963
v -126.717072 9.449636 -67.925186
v -126.558968 8.739440 -68.108971
v -126.009102 8.584172 -67.419098
v -126.194771 9.346611 -67.222076
v -114.873810 -2.646302 -58.008682
v -114.640625 -3.382076 -58.471321
v -113.700142 -3.284223 -58.553146
v -113.982391 -2.283972 -57.934006
v -100.612579 -4.198036 -57.319004
v -99.791832 -4.169405 -57.566093
v -99.806480 -2.818990 -57.074100
v -100.658226 -2.810952 -57.002758
v -99.966156 6.803056 -57.012459
v -100.065498 7.825549 -56.760166
v -100.880142 8.293345 -56.782818
v -100.928001 6.990085 -56.931240
v -114.657883 20.964336 -57.978935
v -114.717186 20.121984 -57.511803
v -113.918068 19.418215 -57.301250
v -113.616615 20.682928 -57.711243
v -100.914261 18.462986 -56.897293
v -100.063766 18.425213 -57.173141
v -100.044098 19.831539 -57.386570
v -100.876839 19.905846 -56.987888
v -100.706421 29.587551 -56.803932
v -99.764893 29.571260 -56.664021
v -99.681313 30.823202 -56.850666
v -100.592674 30.854376 -56.964645
v -130.452377 45.886425 -78.557823
v -130.343094 45.212376 -78.314262
v -130.482330 44.628078 -79.130844
v -130.662308 45.966393 -79.500504
v -130.205872 42.869465 -66.697075
v -130.868393 43.004139 -67.969971
v -130.279404 41.785904 -68.111717
v -129.871780 41.739540 -66.941734
v -127.056915 49.614292 -62.067741
v -127.128517 49.894535 -63.023483
v -127.389526 49.868271 -62.744331
v -127.388840 49.404720 -61.377335
v -96.887436 53.025311 -53.880013
v -97.198059 52.525303 -53.263691
v -97.142502 51.314487 -53.256622
v -96.553627 51.638260 -54.089169
v -112.990456 64.701004 -61.686653
v -113.394112 63.859325 -60.469658
v -112.507660 63.830341 -60.158901
v -112.154930 64.571571 -61.129704
v -100.222694 64.293846 -56.162163
v -100.266502 63.528221 -55.750729
v -99.416229 63.559841 -55.587700
v -99.400284 64.312286 -56.004120
v -100.474342 76.331787 -56.661167
v -100.449677 75.549965 -56.996101
v -99.656143 75.532753 -56.691021
v -99.668320 76.301765 -56.344177
v -87.275520 -2.835230 -57.398247
v -87.291222 -3.687785 -57.476406
v -86.242851 -4.226533 -57.372803
v -85.920204 -3.030771 -57.273003
v -76.067123 -3.024433 -57.214756
v -76.058426 -4.429229 -57.147503
v -74.647408 -4.435984 -57.123825
v -74.662292 -3.036775 -57.023533
v -76.120743 8.193637 -57.066223
v -76.117744 6.787497 -57.117886
v -74.702080 6.781022 -57.070400
v -74.704849 8.183708 -57.042179
v -64.920029 -3.075040 -56.792374
v -64.914619 -4.478912 -56.623955
v -63.549313 -4.474423 -56.710346
v -63.553806 -3.069165 -56.686821
v -54.115067 -3.069163 -56.456341
v -54.114063 -4.470523 -56.465076
v -52.774090 -4.470724 -56.442352
v -52.774719 -3.069310 -56.447506
v -54.118782 8.139283 -56.543385
v -54.118603 6.738408 -56.530109
v -52.778118 6.737904 -56.483917
v -52.778118 8.138715 -56.500313
v -64.929131 19.359829 -56.900822
v -64.933731 17.957001 -56.907600
v -63.568634 17.950516 -56.783241
v -63.565815 19.350721 -56.787823
v -54.120636 19.345518 -56.574062
v -54.120193 17.944578 -56.578300
v -52.779091 17.944326 -56.542511
v -52.779404 19.345339 -56.538586
v -54.100315 30.541182 -56.336933
v -54.136497 29.158663 -56.654057
v -52.782578 29.154198 -56.803284
v -52.785034 30.557579 -56.681171
v -43.423042 -3.070310 -56.271416
v -43.423359 -4.471395 -56.269855
v -42.092033 -4.471303 -56.251064
v -42.091709 -3.070248 -56.248821
v -32.792530 -3.069716 -56.041279
v -32.793194 -4.471107 -56.034035
v -31.466999 -4.472435 -55.982677
v -31.464817 -3.070630 -56.012260
v -32.793835 8.135951 -55.909584
v -32.793083 6.735631 -55.944962
v -31.465975 6.735695 -55.904224
v -31.466295 8.136326 -55.887680
v -22.180023 -3.069529 -55.507526
v -22.181044 -4.466384 -55.654720
v -20.859045 -4.470764 -55.524094
v -20.853821 -3.073197 -55.619427
v -11.579536 -3.068318 -55.394440
v -11.579792 -4.466312 -55.310642
v -10.253081 -4.467708 -55.326824
v -10.252661 -3.067558 -55.369064
v -11.584974 8.124291 -55.126678
v -11.581848 6.727353 -55.267456
v -10.255138 6.731765 -55.284424
v -10.257075 8.131155 -55.194355
v -22.179455 19.345524 -55.549908
v -22.175922 17.949520 -55.668133
v -20.837246 17.948780 -55.602383
v -20.868710 19.335457 -55.347004
v -11.587444 19.329140 -54.836582
v -11.585384 17.930393 -55.011967
v -10.262460 17.940916 -55.143723
v -10.264696 19.341391 -55.048687
v -11.580914 30.541309 -54.901928
v -11.586582 29.144848 -55.063534
v -10.267923 29.150724 -55.112106
v -10.274529 30.548780 -55.197895
v -43.443611 41.765011 -55.455288
v -43.438118 40.372971 -55.705456
v -42.099342 40.382229 -55.790993
v -42.107239 41.768829 -55.488827
v -32.810131 41.784367 -55.604435
v -32.808144 40.370861 -55.634487
v -31.471266 40.365692 -55.609489
v -31.472118 41.781635 -55.582405
v -32.819233 53.057636 -55.267281
v -32.817577 51.637043 -55.269634
v -31.491646 51.636787 -55.206467
v -31.488491 53.060265 -55.260445
v -22.201439 41.785515 -55.287357
v -22.196562 40.376266 -55.324814
v -20.873333 40.371738 -55.181530
v -20.868486 41.782093 -55.248703
v -11.593474 41.777145 -55.050362
v -11.600202 40.373814 -54.975742
v -10.275661 40.372818 -54.829876
v -10.269318 41.775711 -54.994747
v -11.596027 53.057713 -54.907570
v -11.595753 51.639980 -54.960060
v -10.266076 51.641624 -55.019108
v -10.269718 53.058662 -54.911228
v -22.222162 64.532372 -54.784294
v -22.217146 63.088203 -54.889679
v -20.898136 63.073093 -54.696972
v -20.897734 64.526115 -54.760899
v -11.615881 64.541725 -54.671555
v -11.609182 63.091415 -54.680443
v -10.283738 63.091877 -54.645733
v -10.286719 64.541306 -54.632484
v -11.630774 76.434090 -54.441212
v -11.629294 75.655083 -54.449669
v -10.303923 75.656151 -54.420303
v -10.305372 76.435181 -54.415966
v -86.572609 88.116058 -55.829193
v -86.553505 88.983650 -55.804195
v -87.838287 89.128784 -55.871876
v -87.836670 88.140793 -55.889015
v -76.502533 89.801315 -56.019608
v -76.469048 88.951553 -56.200882
v -75.026657 88.951118 -56.065090
v -75.085846 89.776588 -55.768482
v -76.747040 104.437721 -55.648521
v -76.779732 103.421387 -55.433506
v -75.330383 103.413544 -55.381996
v -75.325493 104.422272 -55.590939
v -65.214493 89.764336 -55.096027
v -65.204170 88.905136 -55.099266
v -63.820305 88.902313 -55.066982
v -63.831287 89.762489 -55.105221
v -54.317966 89.772148 -55.477802
v -54.312134 88.904968 -55.446198
v -52.960701 88.906982 -55.381401
v -52.965515 89.770821 -55.402863
v -54.368122 104.461517 -54.650631
v -54.370861 103.441895 -54.799648
v -53.018284 103.456215 -54.884052
v -53.015747 104.473473 -54.831631
v -65.105515 123.314354 -55.056412
v -65.129921 122.051445 -55.264328
v -63.732231 122.038734 -55.166435
v -63.722733 123.314857 -55.097134
v -54.121307 123.297951 -54.919132
v -54.148438 122.013405 -55.071556
v -52.768314 121.994415 -54.956982
v -52.736881 123.274841 -55.023235
v -43.558437 89.749321 -55.390629
v -43.574581 88.901558 -55.117050
v -42.249695 88.905289 -54.909443
v -42.227470 89.757362 -55.129230
v -32.904385 89.736786 -54.945625
v -32.903854 88.875519 -54.904255
v -31.573427 88.865791 -55.089058
v -31.572220 89.729607 -55.056698
v -32.860432 104.430901 -54.414310
v -32.872738 103.432777 -54.588619
v -31.535288 103.414803 -54.525448
v -31.527025 104.425613 -54.389503
v -22.265816 89.678894 -54.712288
v -22.258934 88.814072 -54.831711
v -20.924479 88.823761 -54.766663
v -20.933027 89.681061 -54.633457
v -11.615057 89.732582 -54.979691
v -11.620554 88.832344 -54.931862
v -10.322213 88.839081 -54.559811
v -10.355145 89.696480 -54.430553
v -11.621333 104.444199 -53.581692
v -11.618651 103.411819 -53.730934
v -10.275477 103.404678 -53.732426
v -10.264420 104.437775 -53.615829
v -21.880754 123.593010 -53.884789
v -21.901068 122.289818 -54.220253
v -20.524660 122.369072 -54.294113
v -20.509602 123.675072 -53.862862
v -11.066679 123.645744 -53.225529
v -11.126966 122.323174 -53.419594
v -9.749176 122.265465 -53.490131
v -9.682612 123.573822 -53.270851
v -8.814909 147.637009 -46.253342
v -7.948858 148.119690 -46.993587
v -8.241724 147.880569 -48.175430
v -9.297922 147.939056 -47.509563
v -0.968872 -3.088757 -55.593071
v -0.967052 -4.493846 -55.488697
v 0.357742 -4.475830 -55.362144
v 0.360404 -3.075704 -55.484871
v 9.631181 -3.068653 -55.063129
v 9.628396 -4.472369 -55.034027
v 10.947797 -4.477963 -54.878273
v 10.951771 -3.069603 -54.921909
v 9.630322 8.140595 -54.902092
v 9.632305 6.735955 -55.024960
v 10.956213 6.733157 -54.896038
v 10.952112 8.132670 -54.745182
v 20.221800 -3.071349 -54.438721
v 20.224285 -4.472312 -54.492027
v 21.550835 -4.469487 -54.442135
v 21.545090 -3.070993 -54.313541
v 30.828341 -3.073053 -54.408730
v 30.831638 -4.479020 -54.531239
v 32.158894 -4.474029 -54.360649
v 32.156910 -3.071184 -54.418919
v 30.832226 8.124753 -54.179165
v 30.831205 6.739235 -54.450710
v 32.157719 6.744754 -54.581383
v 32.158581 8.131567 -54.277996
v 20.216599 19.341984 -54.224529
v 20.226286 17.938053 -54.294968
v 21.541933 17.943718 -54.048565
v 21.544554 19.344774 -54.153370
v 30.830578 19.345839 -54.209328
v 30.831213 17.942179 -54.198025
v 32.160267 17.941517 -54.271843
v 32.159367 19.347025 -54.236835
v 30.816360 30.542568 -53.547165
v 30.823225 29.154791 -53.780056
v 32.149376 29.157524 -53.788166
v 32.144825 30.547066 -53.593853
v 41.440655 -3.071649 -54.173107
v 41.441395 -4.473056 -54.203495
v 42.768745 -4.473836 -54.146961
v 42.768105 -3.072615 -54.121624
v 52.073936 -3.081120 -53.818085
v 52.075321 -4.482382 -53.845081
v 53.407986 -4.483879 -53.812675
v 53.406563 -3.082530 -53.788975
v 52.067810 8.128441 -53.702248
v 52.068428 6.727277 -53.715481
v 53.400455 6.726532 -53.699429
v 53.399467 8.127521 -53.672741
v 62.772495 -3.097729 -53.505665
v 62.775414 -4.500616 -53.521988
v 64.128891 -4.504896 -53.485111
v 64.125000 -3.101389 -53.461334
v 73.685478 -3.134189 -53.127571
v 73.696465 -4.538441 -53.165741
v 75.076591 -4.543106 -53.049747
v 75.067139 -3.139728 -53.057148
v 73.633316 8.089375 -52.957371
v 73.639198 6.681592 -52.956684
v 75.015274 6.680339 -53.059738
v 75.009903 8.084163 -53.011940
v 62.747555 19.328684 -53.216698
v 62.748341 17.927195 -53.246414
v 64.096527 17.924955 -53.196827
v 64.095345 19.326347 -53.158569
v 73.621536 19.315601 -52.940708
v 73.620430 17.905107 -52.904087
v 74.992447 17.900606 -52.796326
v 74.994682 19.309271 -52.838356
v 73.610039 30.520164 -52.447502
v 73.606979 29.120825 -52.610798
v 74.983055 29.126038 -52.702755
v 74.986343 30.524267 -52.540226
v 41.409622 41.746689 -53.134388
v 41.431301 40.369999 -53.478252
v 42.755699 40.376545 -53.453815
v 42.752247 41.753105 -53.109684
v 52.069607 41.764458 -53.178932
v 52.079384 40.395508 -53.590405
v 53.407372 40.385193 -53.449638
v 53.405109 41.772385 -53.210861
v 52.057678 53.072815 -52.875450
v 52.058182 51.649502 -52.830471
v 53.394417 51.642204 -52.941006
v 53.396145 53.072079 -52.920406
v 62.741112 41.761093 -52.334877
v 62.744286 40.353695 -52.507813
v 64.102348 40.363190 -52.573692
v 64.097313 41.774437 -52.498489
v 73.647278 41.790329 -52.597233
v 73.658897 40.383114 -52.722588
v 75.015129 40.383972 -52.446964
v 75.017944 41.790604 -52.439678
v 73.687790 53.115849 -52.556271
v 73.678215 51.687885 -52.531742
v 75.054924 51.695293 -52.338341
v 75.065735 53.122280 -52.456654
v 62.798714 64.601425 -52.596024
v 62.798981 63.159870 -52.749882
v 64.155708 63.166832 -52.722126
v 64.155945 64.594376 -52.721741
v 73.782440 64.555992 -52.497421
v 73.748222 63.183968 -52.551067
v 75.148117 63.132305 -52.384850
v 75.272682 64.438332 -52.430119
v 73.855385 76.649536 -51.908302
v 73.844116 75.864799 -51.895618
v 75.243324 75.885262 -51.968441
v 75.255013 76.664001 -51.897175
v 84.631943 -4.615288 -52.742641
v 85.611351 -4.647928 -52.644779
v 85.641823 -3.376218 -52.728497
v 84.536102 -3.157622 -52.727440
v 97.292503 -4.734716 -52.421852
v 98.096321 -4.744029 -52.279583
v 98.029449 -3.331060 -52.099873
v 97.222549 -3.327386 -52.282673
v 96.948326 6.488100 -53.040497
v 97.754028 6.481971 -52.999825
v 97.718857 7.886162 -52.879520
v 96.923210 7.898213 -53.025158
v 110.965340 -4.268612 -52.109665
v 111.922264 -4.246639 -51.867825
v 111.843605 -3.028613 -51.837467
v 110.869980 -3.070581 -51.906849
v 110.765862 17.366211 -52.205975
v 111.487144 16.677105 -51.954647
v 112.175293 16.555649 -51.573063
v 112.151901 17.110409 -51.854340
v 128.894226 27.108599 -51.794701
v 127.689514 27.978497 -51.482185
v 127.616653 28.048403 -51.101036
v 128.634262 27.181269 -51.663338
v 139.613205 32.173203 -60.624546
v 138.371521 31.647945 -61.084030
v 138.506409 30.500999 -61.324139
v 145.498199 55.283855 -57.332703
v 146.334152 55.381535 -57.879387
v 146.344147 56.210995 -57.872257
v 145.499756 56.081894 -57.372898
v 143.562317 44.091274 -59.337349
v 144.064240 44.068405 -59.938473
v 144.648804 44.819416 -59.901821
v 143.809723 44.939522 -58.905655
v 85.323273 90.101913 -51.527222
v 85.306389 89.257057 -51.719185
v 86.284409 89.278282 -51.577953
v 86.307953 90.130318 -51.448708
v 98.159958 90.629860 -51.048061
v 98.125626 89.769089 -51.177448
v 98.963989 89.819260 -51.147518
v 98.997604 90.672981 -50.971878
v 98.991478 105.450172 -50.482578
v 98.919762 104.439728 -50.795589
v 99.787376 104.480988 -50.784874
v 99.873146 105.494484 -50.499302
v 112.540390 91.820877 -52.521549
v 112.447227 90.936729 -52.480457
v 113.519394 91.087128 -52.654716
v 113.629906 91.979424 -52.627476
v 132.587448 93.253006 -48.946545
v 133.400208 93.262909 -48.733223
v 134.327530 93.888947 -48.030560
v 133.201660 94.303810 -48.202137
v 115.252945 114.943108 -51.415619
v 115.075989 113.847382 -51.417992
v 116.095787 114.010223 -51.854809
v 116.286201 115.102959 -51.788395
v -18.432501 -113.264626 -47.445045
v -18.380379 -114.547684 -47.727402
v -18.657305 -114.357040 -46.497540
v -18.605888 -113.080780 -46.276909
v -90.920769 -105.502647 -57.930332
v -90.993179 -106.766754 -58.236725
v -90.182739 -106.697922 -58.124660
v -90.112076 -105.422295 -57.898983
v -78.181534 -104.038437 -57.479191
v -78.197792 -105.244423 -57.665478
v -76.965408 -105.073647 -57.597691
v -76.941986 -103.875900 -57.466480
v -77.853882 -88.164246 -57.644089
v -77.000954 -87.965622 -57.702129
v -76.412132 -87.035378 -57.640270
v -77.844261 -87.167778 -57.730148
v -67.125221 -102.659149 -57.672813
v -67.188217 -103.777534 -57.434864
v -65.837997 -103.684303 -57.464928
v -65.754143 -102.561493 -57.642128
v -56.373093 -102.125671 -57.417480
v -56.468422 -103.319031 -57.324863
v -55.120331 -103.232437 -57.332317
v -55.026005 -102.032181 -57.414532
v -55.316620 -85.668495 -57.478527
v -55.367863 -86.605286 -57.553448
v -54.012905 -86.524170 -57.531384
v -53.963146 -85.587456 -57.532032
v -65.618507 -72.655624 -57.255169
v -65.655769 -73.478348 -57.196133
v -64.272278 -73.428238 -57.205463
v -64.238434 -72.611977 -57.185497
v -54.749039 -72.284424 -57.094753
v -54.778839 -73.089264 -57.021030
v -53.433884 -73.048828 -57.041630
v -53.401356 -72.242424 -57.105701
v -54.352287 -59.520226 -56.936630
v -54.361088 -60.503658 -56.948696
v -53.027008 -60.480457 -56.935402
v -53.007618 -59.488358 -56.962326
v -45.612579 -100.933411 -57.011219
v -45.658058 -102.097481 -57.297928
v -44.332642 -101.862259 -56.967060
v -44.266006 -100.704918 -56.924084
v -34.922367 -98.834618 -57.020309
v -35.014954 -99.830170 -56.919502
v -33.698231 -99.564453 -56.762768
v -33.592503 -98.589684 -56.955936
v -33.837307 -84.200836 -56.497749
v -33.882961 -85.048363 -56.666790
v -32.536022 -84.952568 -56.556461
v -32.486809 -84.097824 -56.537483
v -24.134315 -97.390129 -56.414524
v -24.180595 -98.288033 -56.786648
v -22.870668 -98.275986 -56.233982
v -22.771532 -97.361618 -56.090870
v -13.173400 -97.522644 -54.224411
v -13.546204 -98.285309 -53.498966
v -12.304938 -98.543060 -53.239258
v -11.919480 -97.577980 -53.936543
v -11.989573 -83.452927 -55.937187
v -12.020846 -84.285110 -56.041752
v -10.633538 -84.289413 -56.173500
v -10.607516 -83.457779 -55.995972
v -22.532156 -70.783592 -56.378033
v -22.582233 -71.863251 -56.241367
v -21.235289 -71.844048 -56.288548
v -21.199297 -70.850998 -56.323429
v -10.292594 -70.853622 -56.106075
v -11.173511 -70.786484 -55.913200
v -11.732998 -71.628555 -55.731911
v -10.381602 -71.755432 -56.005653
v -11.645643 -59.348225 -56.092197
v -11.656493 -60.798836 -56.113846
v -10.320489 -60.795673 -56.074032
v -10.311033 -59.345188 -56.060143
v -43.502930 -48.106171 -56.815899
v -43.519096 -49.541485 -56.736526
v -42.191292 -49.531841 -56.634872
v -42.168804 -48.099724 -56.727352
v -32.863892 -48.040886 -56.503067
v -32.875099 -49.462879 -56.457104
v -31.543808 -49.455925 -56.453190
v -31.533686 -48.034534 -56.567131
v -32.790363 -36.719975 -56.766548
v -32.805943 -38.132263 -56.652794
v -31.487806 -38.133804 -56.517551
v -31.480188 -36.721985 -56.492966
v -22.235306 -47.996666 -55.983360
v -22.243877 -49.413208 -56.006916
v -20.913177 -49.406342 -56.019997
v -20.903954 -47.990723 -55.915131
v -11.603307 -47.964043 -55.975452
v -11.606307 -49.377918 -55.999050
v -10.277500 -49.376198 -55.955975
v -10.274637 -47.962418 -55.941063
v -11.585408 -36.700909 -55.639500
v -11.590903 -38.100685 -55.805618
v -10.263560 -38.095772 -55.893917
v -10.260860 -36.696457 -55.749531
v -22.191692 -25.491934 -55.904602
v -22.191942 -26.900381 -55.778515
v -20.862597 -26.889151 -55.842991
v -20.863827 -25.474714 -55.731705
v -11.575661 -25.488539 -55.232540
v -11.585742 -26.895912 -55.394844
v -10.293817 -26.880665 -55.793221
v -10.273016 -25.475622 -55.614372
v -11.587579 -14.275831 -55.415649
v -11.582523 -15.678110 -55.507015
v -10.270386 -15.661242 -55.792271
v -10.269303 -14.260172 -55.657398
v 86.171196 -105.342949 -53.273327
v 86.110512 -106.647415 -53.472534
v 86.894890 -106.747391 -53.419907
v 86.959969 -105.438591 -53.242859
v 99.387184 -106.737686 -53.216930
v 99.340401 -108.058121 -53.278660
v 100.261604 -108.166321 -53.227150
v 100.303047 -106.844849 -53.128342
v 99.694359 -88.359673 -53.431408
v 99.693848 -89.392273 -53.391880
v 100.571609 -89.457893 -53.440929
v 100.568008 -88.422081 -53.408268
v 115.644623 -108.600487 -54.204170
v 115.906639 -109.646400 -53.917397
v 117.174225 -109.840752 -53.522598
v 117.065460 -108.893394 -53.817299
v 113.771172 -74.608612 -52.456776
v 113.827393 -75.455788 -52.331604
v 114.811661 -75.479675 -52.521980
v 114.769653 -74.614449 -52.523178
v 128.232422 -62.785309 -61.863033
v 128.025085 -62.289734 -62.581295
v 128.012833 -62.332466 -62.347595
v 127.397980 -62.675518 -61.967896
v -0.980031 -19.871628 -55.367710
v -0.972914 -21.273470 -55.449345
v 0.345351 -21.273405 -55.290154
v 0.339139 -19.871466 -55.226555
v 4.314342 -19.882679 -54.922737
v 4.315834 -21.295099 -54.971485
v 5.645751 -21.285549 -54.936077
v 5.645014 -19.880577 -54.949379
v 4.321388 -14.268568 -55.010853
v 4.311411 -15.668289 -54.859200
v 5.648209 -15.669127 -54.952091
v 5.646150 -14.268739 -54.974213
v -87.295372 70.380821 -56.002247
v -87.288254 69.613045 -56.089005
v -86.243141 69.571648 -55.986336
v -86.135818 70.316933 -55.925674
v -81.546623 70.101814 -55.963001
v -81.594009 68.615425 -56.029495
v -80.238304 68.988266 -55.977715
v -80.286041 70.113693 -55.914055
v -81.903313 76.545723 -55.666298
v -81.884132 75.761017 -55.680321
v -80.447189 75.764046 -55.625648
v -80.463997 76.549171 -55.628036
v -1.017456 70.392113 -54.311745
v -1.015674 68.931221 -54.311016
v 0.309605 68.931641 -54.279293
v 0.307932 70.392601 -54.286243
v 4.282842 70.392990 -54.157749
v 4.284994 68.932152 -54.170109
v 5.610308 68.932320 -54.139137
v 5.607938 70.393082 -54.119320
v 4.271261 76.441650 -54.062832
v 4.273359 75.663330 -54.087978
v 5.598571 75.663429 -54.055248
v 5.596267 76.441536 -54.022797
v 84.937309 69.384888 -51.725998
v 85.798073 69.352409 -51.608383
v 85.930611 70.411896 -51.694817
v 84.848122 70.387474 -51.752373
v 91.215874 70.826675 -51.599468
v 91.213860 69.993721 -51.565628
v 92.011620 70.024780 -51.557999
v 91.996330 70.848045 -51.612686
v 91.346695 76.989716 -51.596092
v 91.325462 76.200447 -51.583729
v 92.112869 76.223267 -51.556690
v 92.136330 77.017204 -51.562183
v -87.097313 -19.412653 -57.381275
v -87.132118 -20.513100 -57.620388
v -86.220451 -21.059378 -57.736355
v -85.907257 -19.789051 -57.559788
v -81.665619 -19.878057 -56.973598
v -81.665070 -21.290874 -56.873402
v -80.198059 -21.295839 -56.866287
v -80.221573 -19.880941 -57.092194
v -81.689705 -14.249583 -57.019970
v -81.689148 -15.660423 -56.930767
v -80.248222 -15.666746 -56.857674
v -80.258026 -14.259175 -57.027313
v -2.289692 -126.499077 -41.623405
v -1.381073 -126.616531 -41.551853
v -0.905041 -125.402710 -41.602150
v -2.121477 -125.127922 -41.709064
v 8.504747 -127.005363 -41.149719
v 8.613967 -127.786285 -41.169834
v 9.925884 -128.081802 -41.232338
v 9.812733 -127.291847 -41.216232
v 6.965339 -115.328827 -40.970036
v 7.074929 -116.157600 -40.935535
v 8.185519 -116.863426 -41.038815
v 8.067727 -115.591553 -41.037506
v 84.860039 -21.467939 -52.776974
v 85.860794 -21.513592 -52.796490
v 85.836334 -20.104984 -52.948700
v 84.847046 -20.085520 -52.791115
v 91.438217 -21.617844 -52.807957
v 92.236122 -21.634573 -52.843700
v 92.201103 -20.218145 -52.823116
v 91.404205 -20.202621 -52.784702
v 91.301056 -15.960216 -52.709305
v 92.091087 -15.973923 -52.673382
v 92.055931 -14.560866 -52.660610
v 91.267548 -14.547626 -52.697903
v -141.994507 122.622513 -67.651482
v -141.724228 121.653084 -67.351418
v -141.250870 121.568863 -67.025391
v -141.314026 122.712685 -67.224205
v -128.929565 136.501556 -68.743958
v -128.547394 137.405853 -69.466042
v -129.457779 137.154846 -70.099266
v -129.809601 136.196686 -69.355888
v 1.017304 132.648056 -52.125446
v 0.804844 131.416565 -51.845455
v 1.855758 131.271317 -52.010902
v 2.256169 132.524429 -52.035969
v 8.631688 122.136070 -53.212914
v 8.585450 123.223473 -53.087013
v 7.367874 123.120201 -53.074387
v 7.397000 122.071556 -53.149429
v 44.326134 132.917953 -51.284946
v 44.115158 132.075714 -51.416698
v 45.038040 131.884644 -51.437458
v 45.269394 132.748108 -51.397961
v 51.463730 121.724846 -51.762264
v 51.437107 122.808052 -51.693520
v 50.194084 122.729591 -51.938187
v 50.205791 121.692200 -51.990917
v -135.489777 -66.468651 -70.318504
v -135.393707 -67.357681 -70.540260
v -134.882278 -67.519135 -69.648499
v -134.966293 -66.642410 -69.407196
v -135.651855 -59.494251 -68.909164
v -135.671585 -60.402596 -69.007805
v -135.098160 -60.409821 -68.102875
v -135.029480 -59.487240 -67.995155
v -133.419220 -18.897757 -81.367798
v -133.235764 -19.679958 -81.426285
v -132.387512 -19.611183 -80.737411
v -132.612488 -18.820284 -80.631439
v -128.749191 -12.429027 -74.987923
v -128.102798 -13.037829 -75.394127
v -127.129028 -13.006215 -74.500732
v -127.981850 -12.245272 -73.982803
v -0.997186 -64.995979 -55.904137
v -0.901069 -65.934708 -55.898911
v 0.304840 -66.421371 -55.887848
v 0.382121 -65.127792 -55.879967
v 4.405474 -65.218834 -55.759888
v 4.416983 -66.679565 -55.777645
v 5.761077 -66.696487 -55.744747
v 5.747082 -65.231277 -55.726677
v 4.363778 -59.358597 -55.677296
v 4.372456 -60.813183 -55.697533
v 5.709179 -60.820671 -55.675598
v 5.697338 -59.364613 -55.644272
v 41.722618 -65.732002 -54.589790
v 41.743484 -66.491875 -54.718441
v 43.069798 -66.525276 -54.630142
v 43.055248 -65.762321 -54.564899
v 47.045219 -65.859352 -54.481274
v 47.066982 -66.633560 -54.502445
v 48.398224 -66.664795 -54.342514
v 48.368134 -65.891861 -54.247375
v 46.903118 -59.461811 -53.898273
v 46.921616 -60.443798 -54.075806
v 48.273643 -60.482628 -53.931667
v 48.273724 -59.480751 -53.782242
v 41.427845 -19.873526 -54.273708
v 41.444641 -21.291176 -54.414501
v 42.772835 -21.300730 -54.234661
v 42.773281 -19.888350 -54.292587
v 46.757656 -19.900436 -54.069046
v 46.767616 -21.297720 -54.223591
v 48.094440 -21.302832 -54.104706
v 48.090752 -19.902451 -54.011963
v 46.756718 -14.287275 -54.103779
v 46.761414 -15.688448 -54.176094
v 48.093246 -15.690350 -54.084312
v 48.081944 -14.289663 -53.955196
v -135.235840 25.721762 -81.580780
v -134.214340 25.424992 -81.267914
v -134.189865 26.794203 -81.374924
v -135.221558 27.001160 -81.677887
v -127.250069 25.744900 -78.604179
v -127.545021 24.997847 -78.289474
v -127.051270 25.019592 -77.325081
v -126.764542 25.762915 -77.600609
v -127.702003 30.032495 -77.714836
v -128.214478 30.613705 -77.902054
v -128.450165 30.685108 -77.404884
v -127.811890 30.254900 -77.110664
v -138.557327 68.139214 -75.951813
v -138.640976 69.051109 -75.946373
v -139.652603 69.648079 -76.597527
v -139.525177 68.441170 -76.658615
v -133.072861 69.656578 -71.062820
v -133.210037 68.854301 -70.806938
v -132.128540 68.804916 -70.646553
v -131.982971 69.577568 -71.004875
v -133.230820 76.221741 -71.205338
v -133.244400 75.345016 -70.940193
v -132.141388 75.370476 -70.719406
v -132.132736 76.209343 -71.050354
v -86.462807 23.190569 -57.186375
v -86.273849 24.181656 -57.116360
v -87.247513 24.919882 -57.111122
v -87.445671 23.482420 -57.241642
v -80.359833 23.401855 -56.773384
v -80.212227 24.348574 -56.797024
v -80.976456 24.992651 -56.815609
v -81.789772 23.583836 -56.660324
v -81.806198 29.194870 -56.271732
v -80.951210 29.169582 -56.269619
v -80.970551 30.640467 -56.204674
v -81.777245 30.532269 -56.146397
v -43.431015 24.946249 -55.989895
v -43.431015 23.544783 -56.010357
v -42.099945 23.544676 -55.947083
v -42.100101 24.946615 -55.919140
v -38.114937 24.943132 -55.679272
v -38.112122 23.544228 -55.793186
v -36.784084 23.543129 -55.741497
v -36.786240 24.940031 -55.634457
v -38.119724 30.555206 -55.565170
v -38.127083 29.158844 -55.289238
v -36.792027 29.145420 -55.435406
v -36.790512 30.549273 -55.557346
v -43.380589 70.393051 -54.866585
v -43.666893 69.221001 -55.045383
v -42.292416 68.975533 -54.780476
v -42.154411 70.189293 -54.702732
v -38.501907 70.480026 -54.767551
v -38.271156 69.644417 -54.752926
v -37.288288 69.229759 -54.662762
v -37.294308 70.632523 -54.857185
v -38.176228 76.452240 -54.979443
v -38.182198 75.674248 -55.111694
v -36.850391 75.668045 -55.106979
v -36.850296 76.448280 -55.096436
v -88.240265 136.107010 -53.864040
v -88.306465 135.322327 -53.855328
v -87.488907 135.223328 -53.866459
v -87.423225 135.993835 -53.910034
v -81.037369 133.821213 -53.383884
v -80.883385 134.730209 -53.449875
v -81.865807 135.115295 -53.878990
v -82.121216 133.897491 -53.774246
v -42.183144 133.577362 -51.837673
v -42.159264 132.875122 -52.496880
v -41.070187 132.890671 -52.021774
v -41.137207 133.523834 -51.334351
v -33.904228 122.667168 -54.281708
v -33.980244 123.841446 -54.190014
v -35.216862 123.670471 -53.872887
v -35.149261 122.562538 -53.976585
v -0.974574 24.934088 -54.997562
v -0.977926 23.532501 -54.939621
v 0.346916 23.538252 -54.952785
v 0.341457 24.937365 -54.876446
v 4.324677 24.945421 -54.844395
v 4.323675 23.542709 -54.796062
v 5.653255 23.542198 -54.789608
v 5.654384 24.944820 -54.809708
v 4.323739 30.553123 -54.638958
v 4.323247 29.150024 -54.535156
v 5.650790 29.148191 -54.628788
v 5.645746 30.545462 -54.802090
v 41.430954 24.936209 -53.396027
v 41.431240 23.543461 -53.581982
v 42.759369 23.543453 -53.573391
v 42.760513 24.940792 -53.442642
v 46.744427 24.943150 -53.495686
v 46.744991 23.542196 -53.541039
v 48.074226 23.542076 -53.524540
v 48.073788 24.943262 -53.487576
v 46.749256 30.551769 -53.466911
v 46.744400 29.148800 -53.443348
v 48.074291 29.147881 -53.422771
v 48.077267 30.550716 -53.421196
v 41.088268 69.269791 -53.204674
v 41.960735 69.075752 -52.884167
v 42.549847 70.086838 -52.665623
v 41.306973 70.475357 -53.106274
v 46.459850 69.275932 -52.978218
v 47.300560 69.162766 -52.950291
v 47.496735 70.376106 -52.927822
v 46.622761 70.481956 -52.876690
v 46.745739 76.482246 -53.205891
v 46.741905 75.700806 -53.248478
v 48.082783 75.703476 -53.273670
v 48.088459 76.484505 -53.305016
v 84.779083 24.599497 -53.000492
v 85.034561 23.305262 -52.920414
v 86.226990 23.508207 -53.002495
v 86.256805 24.591555 -53.105484
v 90.756073 23.407850 -52.726315
v 91.515923 23.398083 -52.592457
v 91.526001 24.803701 -52.653946
v 90.759850 24.814415 -52.716682
v 90.775764 29.039602 -52.639614
v 91.538216 29.025797 -52.484177
v 91.537506 30.441042 -52.426182
v 90.776741 30.450853 -52.587444
v 88.014847 136.081711 -50.410286
v 87.927231 135.288437 -50.370834
v 88.780533 135.330460 -50.459511
v 88.881676 136.120132 -50.469234
v 94.523514 136.882507 -50.578186
v 94.503540 136.034164 -50.741531
v 95.301254 136.061081 -50.673496
v 95.352348 136.966858 -50.543293
v -87.897408 -66.943954 -57.948032
v -87.950600 -67.762177 -57.900566
v -86.704323 -67.714943 -57.780300
v -86.657143 -66.898918 -57.763908
v -82.358704 -66.760071 -57.635891
v -82.402786 -67.572372 -57.643768
v -80.956100 -67.525848 -57.583340
v -80.913811 -66.714828 -57.584282
v -82.038887 -60.374504 -57.608551
v -82.073708 -61.158520 -57.588795
v -80.636284 -61.130566 -57.676449
v -80.604729 -60.343021 -57.647915
v -43.816753 -65.731720 -56.783974
v -43.847084 -66.490219 -56.699810
v -42.509296 -66.456177 -56.669411
v -42.479782 -65.711098 -56.893410
v -38.469070 -65.607506 -56.865253
v -38.495319 -66.371620 -56.804367
v -37.156139 -66.344780 -56.878784
v -37.131298 -65.581528 -56.935116
v -38.740704 -60.677841 -56.677017
v -37.775604 -60.761040 -56.740963
v -37.131577 -59.738155 -56.820576
v -38.403831 -59.470501 -56.677101
v -43.419544 -19.896513 -56.417213
v -43.411289 -21.316216 -56.631161
v -42.091198 -21.295458 -56.311928
v -42.090111 -19.892752 -56.291916
v -38.115273 -19.881409 -56.390343
v -38.115601 -21.286907 -56.403507
v -36.783779 -21.283691 -56.407887
v -36.784073 -19.879704 -56.383423
v -38.106377 -14.278572 -56.301689
v -38.097557 -15.675007 -56.145676
v -36.770538 -15.673001 -56.252144
v -36.776733 -14.273355 -56.365120
v 86.052200 -66.915581 -53.232616
v 86.076317 -67.725204 -53.295490
v 86.872864 -67.754723 -53.342957
v 86.844398 -66.945496 -53.385624
v 92.507599 -67.189377 -53.391273
v 92.532906 -68.000069 -53.408195
v 93.353928 -68.039879 -53.317600
v 93.328865 -67.226799 -53.304138
v 92.317001 -60.818336 -53.291649
v 92.339447 -61.599155 -53.305641
v 93.164810 -61.633137 -53.308674
v 93.140915 -60.852848 -53.265694
v 29.003616 144.013275 -46.833397
v 29.923595 144.953354 -46.913509
v 30.090988 146.119263 -47.511116
v 29.179396 144.235718 -47.777767
v -133.638382 -18.113400 -81.284393
v -134.482727 -18.216295 -82.057091
v -134.250397 -19.013037 -82.144485
v -141.034668 -20.192770 -87.193733
v -140.966568 -19.254770 -87.588097
v -142.011566 -19.484518 -88.300262
v -142.172989 -20.421558 -87.766182
v -0.975474 -42.319649 -55.691097
v -0.975333 -43.727539 -55.708256
v 0.351896 -43.728134 -55.677052
v 0.350868 -42.320419 -55.640560
v 4.330635 -42.323986 -55.524769
v 4.331164 -43.732559 -55.522438
v 5.657718 -43.734249 -55.476765
v 5.656791 -42.325485 -55.475880
v 4.328112 -36.696735 -55.492115
v 4.328790 -38.102386 -55.508453
v 5.654535 -38.103374 -55.465603
v 5.653584 -36.697685 -55.445240
v 20.249666 -42.347813 -55.169991
v 20.253799 -43.759838 -55.185364
v 21.581125 -43.763905 -55.173473
v 21.577209 -42.350315 -55.175892
v 25.567104 -42.355350 -55.046616
v 25.562943 -43.778522 -54.975140
v 26.882954 -43.781223 -54.862904
v 26.855722 -42.371181 -54.662930
v 25.549862 -36.721676 -55.241711
v 25.543972 -38.126232 -55.056168
v 26.872158 -38.131382 -54.969833
v 26.878979 -36.725174 -55.171467
v 20.226704 -19.882772 -54.835777
v 20.221924 -21.273340 -55.078087
v 21.555265 -21.279161 -55.111160
v 21.556799 -19.887201 -54.831936
v 25.543226 -19.877625 -55.066959
v 25.549707 -21.285057 -55.142464
v 26.886120 -21.291250 -55.074440
v 26.873379 -19.882948 -54.970997
v 25.531107 -14.266800 -54.759071
v 25.532866 -15.671455 -54.788792
v 26.859455 -15.672398 -54.767651
v 26.856485 -14.270755 -54.679489
v -81.780159 47.445023 -56.436134
v -81.761749 46.098335 -56.470646
v -80.259895 46.109589 -56.648129
v -80.384033 47.341164 -56.499977
v -81.016006 52.828136 -56.085526
v -81.285301 52.187958 -56.042248
v -80.239029 51.640701 -56.321640
v -80.042023 52.937405 -56.636574
v -64.891037 47.394596 -56.251053
v -64.892365 45.983097 -56.123264
v -63.527088 45.979877 -56.154816
v -63.523445 47.393028 -56.211834
v -59.425922 47.533371 -56.045925
v -59.495495 46.647686 -55.987595
v -58.362267 46.093060 -56.122238
v -58.152603 47.435020 -56.191963
v -59.500736 53.064354 -55.832603
v -59.490440 51.630718 -55.823521
v -58.146378 51.646725 -55.999870
v -58.150703 53.066956 -55.874355
v -63.515121 68.730263 -55.713951
v -63.615250 69.791527 -55.676968
v -64.992973 69.983574 -55.785500
v -64.836235 68.885201 -55.905796
v -58.048702 68.671707 -55.662560
v -58.204617 69.693832 -55.522148
v -59.227955 70.067062 -55.701218
v -59.447014 68.898636 -55.773685
v -59.606098 76.516861 -55.401333
v -59.599209 75.739418 -55.402424
v -58.264202 75.740707 -55.186222
v -58.266003 76.515358 -55.244579
v -0.983838 47.406471 -54.862335
v -0.983529 45.993866 -54.852230
v 0.340258 45.989555 -54.771137
v 0.338757 47.405300 -54.733753
v 4.313262 47.410694 -54.652905
v 4.318146 45.996300 -54.648335
v 5.621887 46.004162 -54.370396
v 5.632039 47.412029 -54.498554
v 4.305953 53.057323 -54.396187
v 4.308150 51.638042 -54.438484
v 5.633733 51.639313 -54.419151
v 5.631605 53.058022 -54.376858
v 20.216875 47.409241 -54.203979
v 20.217520 45.997021 -54.228680
v 21.540026 46.001579 -54.056000
v 21.543215 47.411861 -54.133041
v 25.512360 47.403637 -53.763779
v 25.515604 45.989174 -53.853748
v 26.846014 45.993694 -53.815342
v 26.842983 47.407032 -53.783424
v 25.515661 53.064274 -53.791824
v 25.515163 51.648010 -53.612354
v 26.842566 51.649803 -53.645317
v 26.843960 53.063732 -53.848686
v 21.494408 68.844337 -53.643734
v 21.552296 69.703743 -53.640770
v 20.304729 70.353668 -53.666279
v 20.196491 68.914101 -53.698196
v 26.935812 68.640579 -53.614456
v 26.853849 69.721680 -53.584896
v 25.618170 70.038513 -53.562302
v 25.526373 68.785316 -53.565880
v 25.496586 76.464066 -53.736607
v 25.494680 75.677338 -53.741295
v 26.811848 75.668434 -53.551746
v 26.810850 76.449585 -53.501266
v 85.015305 47.866726 -52.566551
v 84.909180 46.794933 -52.451801
v 85.917313 46.309837 -52.524910
v 86.118660 47.571938 -52.511471
v 90.887840 46.019505 -52.392353
v 91.644188 46.014160 -52.230637
v 91.660538 47.437794 -52.214687
v 90.901848 47.440845 -52.358967
v 90.949120 51.718609 -52.257496
v 91.711792 51.711342 -52.105305
v 91.733208 53.153961 -52.115814
v 90.966461 53.157909 -52.231224
v 110.525490 45.765945 -51.513443
v 111.389664 45.658333 -51.138783
v 111.403847 47.051846 -51.125263
v 110.447258 47.121014 -51.127460
v 120.401314 46.308636 -51.469349
v 119.104889 46.567142 -51.592415
v 119.112778 45.217606 -51.969147
v 120.376999 44.988544 -51.518703
v 118.540291 51.259274 -51.483063
v 119.507187 51.125790 -51.402866
v 119.678864 52.130886 -51.288509
v 118.485970 52.239552 -51.345222
v 111.067749 71.269279 -51.928444
v 111.052933 70.479607 -51.746712
v 112.009377 70.487022 -51.888783
v 112.021942 71.279175 -52.089119
v 119.124588 71.139870 -51.788048
v 118.982811 70.308281 -51.775555
v 120.062675 70.264816 -51.394955
v 120.210228 71.153648 -51.462337
v 119.684517 78.206757 -50.586937
v 119.639801 77.242317 -50.790966
v 120.727287 77.310730 -50.475460
v 120.815506 78.322083 -50.396603
v -87.113899 -42.672958 -57.781048
v -87.120193 -44.123058 -57.989326
v -85.896942 -44.116703 -57.805214
v -85.882355 -42.664360 -57.688320
v -81.667656 -42.637871 -57.307671
v -81.683662 -44.084957 -57.397938
v -80.263702 -44.075565 -57.314663
v -80.244751 -42.629387 -57.236565
v -81.667534 -36.991535 -57.275585
v -81.632133 -38.300659 -57.194996
v -80.153587 -38.177532 -57.192493
v -80.437836 -36.750381 -57.376949
v -64.954727 -42.515793 -57.153133
v -64.963150 -43.954727 -57.082970
v -63.603195 -43.947601 -57.109917
v -63.594589 -42.510506 -57.054321
v -59.532784 -42.490902 -56.985439
v -59.547577 -43.921814 -57.018528
v -58.203876 -43.904751 -57.040127
v -58.203377 -42.502071 -56.643993
v -59.504574 -36.794563 -57.109516
v -59.514893 -38.212898 -56.986618
v -58.166645 -38.209370 -56.933754
v -58.155903 -36.790108 -57.021305
v -64.874451 -19.876770 -57.189583
v -64.880211 -21.304916 -57.060211
v -63.522751 -21.312864 -56.941032
v -63.538525 -19.887789 -56.865269
v -59.484818 -19.897373 -56.683514
v -59.480816 -21.300447 -56.499374
v -58.133778 -21.299763 -56.645290
v -58.135971 -19.899137 -56.794277
v -59.481144 -14.279058 -56.708061
v -59.478676 -15.674130 -56.903069
v -58.133118 -15.680799 -56.755592
v -58.132557 -14.275814 -56.686859
v 85.237732 -42.760807 -53.199821
v 85.259506 -43.587032 -53.307907
v 86.208664 -44.128971 -53.381371
v 86.219231 -42.837894 -53.263645
v 91.947403 -44.496513 -53.077072
v 92.765594 -44.524086 -53.018894
v 92.735611 -43.064877 -53.063286
v 91.918053 -43.040047 -53.084972
v 91.827675 -38.693668 -53.036964
v 92.639206 -38.718563 -52.983185
v 92.610329 -37.276550 -53.014175
v 91.797462 -37.253212 -53.024521
v 114.654709 -43.637768 -53.309616
v 113.552895 -43.608246 -53.767620
v 113.447273 -44.856091 -53.404243
v 114.707710 -44.784748 -52.767273
v 118.296585 -43.217815 -58.042847
v 118.229904 -44.102840 -58.362846
v 118.769669 -44.075378 -59.380947
v 118.953468 -43.200779 -59.033104
v 120.163879 -38.429493 -54.441792
v 120.246674 -39.180923 -54.615608
v 121.124527 -39.077721 -55.261246
v 120.925766 -38.098537 -55.042095
v 111.662209 -20.368307 -52.209194
v 111.830261 -21.330723 -51.962154
v 112.757027 -21.752108 -51.639351
v 112.768829 -20.529840 -51.921646
v 119.295876 -20.587292 -55.882118
v 119.351479 -21.349102 -55.521690
v 120.412476 -21.453436 -55.991398
v 120.448837 -20.466156 -56.591133
v 119.373955 -14.564642 -52.585281
v 119.334206 -15.115414 -53.328960
v 120.397415 -14.914931 -53.721310
v 120.501991 -14.425996 -52.909405
v -140.977066 96.368019 -64.465370
v -140.675980 95.358833 -64.764854
v -140.200500 95.005302 -63.736809
v -140.427216 96.081787 -63.476715
v -141.583466 106.003952 -64.006119
v -142.361908 106.244164 -64.514687
v -142.247391 105.028999 -64.470192
v -141.427048 104.874138 -63.917835
v -115.347412 97.315697 -57.383038
v -115.237419 96.403244 -57.735977
v -114.291771 96.409126 -57.756042
v -114.424873 97.301239 -57.286030
v -108.186638 97.298943 -56.949406
v -108.133980 96.371902 -57.022999
v -107.260315 96.373932 -57.117821
v -107.314789 97.291412 -56.960503
v -108.576202 105.090431 -56.490917
v -108.527267 104.046539 -56.576866
v -107.638901 104.040504 -56.652355
v -107.689484 105.065147 -56.428852
v -119.474815 136.005722 -54.317413
v -119.631325 134.889359 -54.097370
v -118.441429 135.211319 -54.497734
v -118.330612 136.265152 -54.824368
v -109.164497 136.490356 -54.855892
v -109.168678 135.665222 -54.725311
v -108.153191 135.662979 -54.721424
v -108.144928 136.498779 -54.882011
v -1.054681 96.796822 -53.974449
v -1.057717 95.892685 -54.006081
v 0.270238 95.888542 -53.966511
v 0.272258 96.793030 -53.963566
v 4.248409 96.783722 -53.851978
v 4.244775 95.881416 -53.786648
v 5.571737 95.873764 -53.806755
v 5.576153 96.780884 -53.874546
v 4.290967 104.333893 -53.658077
v 4.280985 103.331818 -53.753384
v 5.607824 103.318382 -53.734859
v 5.618906 104.323662 -53.616234
v 20.153578 96.802269 -53.454418
v 20.142748 95.886154 -53.387238
v 21.476753 95.885864 -53.370075
v 21.486942 96.792389 -53.436497
v 25.466019 96.788177 -53.125420
v 25.455935 95.879158 -53.091167
v 26.788988 95.878326 -53.030617
v 26.792570 96.784676 -53.000870
v 25.529734 104.398186 -52.946426
v 25.499222 103.392502 -53.220642
v 26.829174 103.390259 -53.330948
v 26.851757 104.410637 -53.183388
v 19.831545 133.678970 -51.386131
v 20.037067 132.502777 -51.686142
v 20.766951 132.673233 -51.989208
v 20.728268 133.905838 -51.693817
v 25.726234 135.368164 -50.518906
v 25.768991 134.673203 -51.008877
v 26.848314 134.910263 -50.862099
v 26.804453 135.585220 -50.219666
v 22.850275 147.007965 -47.073792
v 23.906658 146.077301 -47.270954
v 23.964113 146.376678 -46.442505
v 23.450354 147.280807 -45.896656
v 41.464775 96.752007 -53.016998
v 41.458714 95.857033 -53.067154
v 42.800831 95.853928 -53.035591
v 42.808502 96.753685 -53.072121
v 46.793793 96.732124 -52.220863
v 46.788673 95.829369 -52.335140
v 48.128689 95.847122 -52.555084
v 48.134716 96.742081 -52.462261
v 46.871231 104.252159 -51.915821
v 46.855392 103.231674 -51.878086
v 48.223339 103.230484 -52.004993
v 48.234058 104.236305 -52.037495
v 63.051525 96.792946 -52.103447
v 63.029747 95.896492 -52.007656
v 64.423721 95.912506 -51.997894
v 64.442039 96.804596 -52.119667
v 68.663506 96.862373 -52.101677
v 68.643272 95.966286 -52.015862
v 70.060188 95.979256 -52.096756
v 70.084686 96.884270 -52.132889
v 68.828796 104.381203 -51.645180
v 68.800293 103.383842 -51.567410
v 70.221123 103.426193 -51.828957
v 70.255295 104.417244 -51.636440
v 64.008018 132.202103 -51.631786
v 63.993889 131.032303 -51.545086
v 65.434486 131.369827 -51.543037
v 65.068314 132.642899 -51.633621
v 70.418991 133.457581 -51.138943
v 70.103592 132.694702 -51.180164
v 70.995583 132.091263 -51.261860
v 71.154533 133.006104 -51.288887
v 69.465332 141.578186 -49.985916
v 70.194176 140.475708 -50.013062
v 71.061676 140.640350 -50.168411
v 70.090385 141.674866 -49.895432
v -133.180557 -91.529526 -80.598221
v -133.498581 -92.447914 -80.904564
v -132.524597 -92.678978 -80.373940
v -132.253220 -91.747841 -80.031174
v -132.131836 -84.843727 -78.042694
v -132.216202 -85.657661 -78.300758
v -131.545380 -85.840157 -77.622696
v -131.433899 -85.009064 -77.392250
v -114.865387 -97.118500 -65.448944
v -115.128380 -97.439545 -64.929413
v -114.289825 -96.359962 -66.174088
v -115.671333 -97.015182 -64.965912
v -110.249573 -97.200386 -61.219696
v -110.454811 -98.361046 -61.193214
v -109.593201 -98.310387 -60.788277
v -109.491928 -97.123383 -60.640041
v -109.282242 -88.989677 -59.534744
v -109.315781 -89.990623 -60.029163
v -108.406052 -89.873352 -60.111320
v -108.344658 -88.872704 -59.720303
v -114.060310 -69.124695 -59.055706
v -113.213104 -72.144516 -60.401394
v -113.962753 -69.362732 -59.560345
v -113.732262 -68.788635 -58.882851
v -107.483330 -67.730377 -60.026581
v -107.577873 -68.577156 -59.762272
v -106.731934 -68.525452 -59.421417
v -106.667015 -67.664230 -59.595863
v -106.985298 -61.011841 -60.333511
v -107.057495 -61.845802 -60.314930
v -106.176392 -61.857178 -60.207962
v -106.100296 -61.035061 -60.328224
v -137.644318 -37.274918 -73.785835
v -138.175522 -36.580322 -73.804543
v -138.729019 -36.552982 -72.911026
v -138.114288 -36.934326 -72.771973
v -130.371826 -40.085114 -71.203011
v -129.808197 -39.903591 -70.885040
v -129.685837 -41.449635 -71.134125
v -129.820709 -40.639202 -71.102432
v -128.416412 -35.323078 -74.948364
v -128.716812 -36.175797 -74.549843
v -127.912979 -36.198536 -74.053131
v -127.569000 -35.428448 -74.575592
v -112.349731 -42.654163 -61.943466
v -112.472809 -43.382862 -61.844772
v -111.819977 -43.355099 -61.213318
v -111.703362 -42.651878 -61.342892
v -106.047180 -42.780830 -59.733696
v -106.214638 -43.441841 -59.310158
v -105.510803 -43.373871 -58.849800
v -105.361824 -42.693066 -59.245525
v -105.392654 -36.989410 -60.976650
v -105.447197 -37.721554 -61.325733
v -104.599060 -37.729099 -61.494175
v -104.545639 -37.037735 -61.197361
v -105.712135 -21.386833 -57.145950
v -105.863678 -20.203485 -57.113312
v -106.757660 -19.918619 -57.372246
v -106.388412 -21.050560 -57.064484
v -106.785995 -15.458275 -59.196560
v -105.896790 -15.484111 -59.400040
v -105.965332 -14.105166 -59.395664
v -106.899208 -14.028095 -59.189091
v -0.739369 -91.164978 -56.586945
v -0.832676 -92.218979 -57.037750
v -0.019264 -92.208633 -56.740517
v 0.072885 -91.233650 -56.455235
v 5.185154 -91.140671 -55.818420
v 5.089717 -92.159370 -55.726757
v 6.405849 -92.217201 -55.902050
v 6.437053 -91.204262 -55.921001
v 4.666263 -83.754059 -55.745079
v 4.694140 -84.629219 -55.745743
v 6.087953 -84.657013 -55.775143
v 6.056004 -83.779915 -55.740658
v 21.869894 -91.553902 -55.261780
v 21.959068 -92.554932 -55.432995
v 23.336962 -92.567719 -55.516994
v 23.225189 -91.563812 -55.370998
v 27.168528 -91.558975 -54.899826
v 27.276794 -92.500694 -55.260841
v 28.572052 -92.507751 -55.068798
v 28.477423 -91.559128 -54.865715
v 26.528797 -84.230293 -55.326313
v 26.587580 -85.107903 -55.204098
v 27.918219 -85.140839 -55.200451
v 27.854752 -84.263885 -55.236233
v 20.465178 -65.053627 -55.251587
v 20.501816 -66.005966 -55.418308
v 21.832537 -66.049583 -55.358135
v 21.822655 -65.091545 -55.326141
v 25.821527 -65.419739 -55.248005
v 25.821421 -66.190956 -55.181686
v 27.147516 -66.219452 -55.208706
v 27.131884 -65.460159 -55.240959
v 25.659077 -59.399719 -55.125610
v 25.588623 -60.671413 -55.186821
v 26.970720 -60.840305 -54.800137
v 26.989801 -59.491882 -54.885792
v 42.660980 -92.052834 -54.334663
v 42.690769 -92.983521 -54.087502
v 43.991657 -93.066910 -53.881950
v 43.947666 -92.142990 -54.238613
v 47.762882 -92.493614 -54.221233
v 47.805401 -93.448608 -54.288250
v 49.054955 -93.589722 -53.845634
v 49.030731 -92.595047 -53.983139
v 47.507114 -85.130272 -54.197571
v 47.516491 -86.028633 -54.121403
v 48.818661 -86.123413 -53.814640
v 48.804295 -85.204819 -53.898357
v 63.331482 -93.980461 -54.349377
v 63.319626 -94.991356 -54.381542
v 64.689110 -95.127411 -54.157482
v 64.714943 -94.111740 -54.229790
v 68.923492 -94.500496 -53.857124
v 68.906265 -95.537376 -53.945934
v 70.326180 -95.670509 -53.903996
v 70.348282 -94.625343 -53.933327
v 69.045326 -86.498650 -54.369576
v 69.045837 -87.485893 -54.422298
v 70.456413 -87.554802 -54.075016
v 70.470146 -86.593513 -54.146389
v 63.145729 -66.266724 -53.762730
v 63.159046 -67.060547 -53.758797
v 64.541542 -67.096184 -53.717941
v 64.524948 -66.301918 -53.610695
v 68.723511 -66.409584 -54.053562
v 68.743660 -67.224037 -54.027184
v 70.164772 -67.256279 -53.881268
v 70.124763 -66.449707 -53.783535
v 68.620285 -60.115807 -53.728115
v 68.619453 -60.898087 -53.691952
v 70.002907 -60.931286 -53.616486
v 69.991631 -60.142918 -53.618385
v 41.478493 -42.419086 -54.766079
v 41.476604 -43.842438 -54.718525
v 42.810318 -43.859245 -54.465073
v 42.804203 -42.424271 -54.504139
v 48.283360 -44.154827 -54.151470
v 48.174076 -43.193634 -54.518764
v 47.146023 -42.857338 -54.697163
v 46.909611 -43.952343 -54.269989
v 46.786045 -36.770489 -54.335365
v 46.795963 -38.169144 -54.413555
v 48.116009 -38.185814 -54.186329
v 48.086285 -36.779198 -53.971348
v 62.885452 -42.543297 -53.356258
v 62.892090 -43.984180 -53.495041
v 64.264565 -44.008377 -53.416489
v 64.258835 -42.566898 -53.404175
v 68.404007 -42.607716 -53.518791
v 68.425682 -44.050838 -53.461006
v 69.815323 -44.065029 -53.643932
v 69.783188 -42.626499 -53.744541
v 68.358681 -36.886013 -53.143776
v 68.352570 -38.297157 -53.459381
v 69.743568 -38.312721 -53.538048
v 69.744492 -36.900036 -53.320339
v 62.809643 -19.927917 -53.760777
v 62.810970 -21.340496 -53.788467
v 64.174126 -21.343607 -53.694759
v 64.161957 -19.938585 -53.568573
v 68.265640 -19.960546 -53.328823
v 68.270874 -21.365974 -53.361446
v 69.639648 -21.374317 -53.187305
v 69.637535 -19.968777 -53.289974
v 68.246407 -14.342948 -53.411781
v 68.245316 -15.743380 -53.243862
v 69.614601 -15.742744 -53.073418
v 69.610863 -14.342658 -53.233120
v -152.438477 -10.099061 -95.835739
v -151.581284 -11.770782 -95.733055
v -139.370392 5.950323 -77.531883
v -139.712082 5.068288 -77.275963
v -138.785583 4.569958 -76.562805
v -138.473053 5.451587 -76.848557
v -129.249557 3.345562 -72.506218
v -128.701782 3.065259 -71.824715
v -129.200317 2.742590 -72.502708
v -129.193542 4.412574 -72.702293
v -114.757805 1.757930 -58.707462
v -113.883949 1.733987 -58.383034
v -114.006683 3.231546 -58.603748
v -114.785736 3.035371 -58.870247
v -107.852730 3.335891 -57.660118
v -107.710709 2.424112 -58.074989
v -106.921997 1.839783 -57.907997
v -106.871086 3.147652 -57.820351
v -107.890778 7.334814 -58.083176
v -106.994331 7.315315 -57.900345
v -107.034912 8.743047 -57.969521
v -107.939491 8.769615 -58.020771
v -114.433914 24.452145 -60.589569
v -113.713463 24.422371 -59.682770
v -114.178314 25.656450 -59.450871
v -114.646530 25.669386 -60.457722
v -107.895752 24.481848 -57.796635
v -106.907738 24.312508 -58.018230
v -106.705544 25.601809 -57.561291
v -107.530327 25.676058 -57.300632
v -106.356430 29.675671 -57.886089
v -105.990944 30.470856 -58.053570
v -106.316055 31.143768 -57.904549
v -106.981178 30.390903 -57.690987
v -130.782684 48.820492 -80.656715
v -130.250305 49.306820 -81.308990
v -130.013138 49.999775 -80.431915
v -130.591415 49.287132 -79.773682
v -128.015579 44.468784 -68.403961
v -127.966995 43.741718 -68.121437
v -128.365616 42.860191 -68.920456
v -128.333588 44.326004 -69.307732
v -110.084648 49.833054 -55.911098
v -110.009079 48.984234 -56.271416
v -110.088425 48.461147 -55.501038
v -110.166969 49.500782 -54.873005
v -104.427193 70.427437 -63.940327
v -104.125206 70.713989 -65.718788
v -106.145081 70.175034 -65.557373
v -104.692123 69.391319 -63.636536
v -106.683060 76.608650 -58.944206
v -106.482086 75.947380 -59.225754
v -105.750671 76.280464 -59.332664
v -105.852028 76.777832 -58.997589
v -87.339043 3.121582 -57.277588
v -87.458397 2.047734 -57.057850
v -86.528336 1.465696 -57.053684
v -86.198051 2.735295 -57.126293
v -81.810661 2.613155 -57.149136
v -81.821800 1.215250 -57.060516
v -80.388481 1.200120 -57.096832
v -80.393021 2.604627 -57.194248
v -81.870094 8.233548 -57.292759
v -81.868790 6.827207 -57.131954
v -80.419952 6.816247 -57.184483
v -80.423302 8.221284 -57.200344
v -65.013519 2.412394 -56.747696
v -64.827721 1.138769 -56.700302
v -63.559162 1.140676 -56.676369
v -63.565964 2.531697 -56.732063
v -59.497753 2.538451 -56.632675
v -59.497253 1.137377 -56.594353
v -58.149437 1.136542 -56.566032
v -58.149952 2.537668 -56.596291
v -59.500195 8.142320 -56.725899
v -59.499744 6.741398 -56.707146
v -58.151161 6.740347 -56.680046
v -58.151844 8.141348 -56.687469
v -64.926537 24.945803 -56.561768
v -64.915329 23.548437 -56.740353
v -63.568321 23.531637 -56.456284
v -63.575958 24.927670 -56.214420
v -59.509644 24.953466 -56.708958
v -59.506931 23.549444 -56.629940
v -58.158607 23.549965 -56.593044
v -58.159451 24.955025 -56.629768
v -59.508289 30.544167 -56.119873
v -59.509800 29.109133 -56.016533
v -58.153980 29.123785 -56.203400
v -58.151199 30.529257 -56.233780
v -43.423298 2.533286 -56.237877
v -43.423012 1.132473 -56.253082
v -42.091339 1.132601 -56.237198
v -42.091938 2.533191 -56.205685
v -38.104313 2.533081 -56.100067
v -38.104153 1.132344 -56.117695
v -36.775627 1.132563 -56.099255
v -36.775852 2.533247 -56.077686
v -38.105324 8.135926 -56.040817
v -38.105206 6.735134 -56.046993
v -36.776676 6.735268 -56.025932
v -36.776817 8.136078 -56.019566
v -22.190153 2.522075 -55.670456
v -22.194845 1.133630 -55.893143
v -20.870861 1.142697 -55.975643
v -20.858595 2.516711 -55.635803
v -16.886641 2.531781 -55.616238
v -16.892956 1.118043 -55.618145
v -15.556249 1.131564 -55.553150
v -15.555329 2.532506 -55.607754
v -16.874405 8.140126 -55.638744
v -16.871140 6.739795 -55.532997
v -15.547481 6.742368 -55.646912
v -15.550756 8.139867 -55.519943
v -22.188709 24.948158 -55.381191
v -22.178436 23.547760 -55.488258
v -20.888456 23.541880 -55.140079
v -20.856937 24.937136 -55.353027
v -16.901573 24.948921 -54.598759
v -16.901587 23.534719 -54.708458
v -15.564965 23.536427 -54.820641
v -15.568395 24.942293 -54.799568
v -16.896645 30.553347 -54.851318
v -16.904810 29.147562 -54.610088
v -15.562343 29.147142 -54.716099
v -15.559350 30.560362 -54.825035
v -43.442562 47.409977 -55.497253
v -43.448757 45.998608 -55.403702
v -42.117134 45.999935 -55.221935
v -42.109859 47.409176 -55.351738
v -38.133274 47.410469 -55.837585
v -38.132320 45.984135 -55.783024
v -36.784546 45.982948 -55.873158
v -36.779110 47.421829 -56.034374
v -38.135941 53.053177 -55.311569
v -38.127720 51.659050 -55.651585
v -36.787498 51.655651 -55.566563
v -36.807034 53.051464 -55.245560
v -22.196455 47.407841 -55.228191
v -22.197247 46.004406 -55.015713
v -20.869415 46.005737 -54.999916
v -20.869656 47.407745 -55.174927
v -16.894352 47.408489 -55.000954
v -16.897552 45.997814 -55.088642
v -15.564510 45.995602 -55.018166
v -15.572634 47.400829 -54.870132
v -16.900600 53.049644 -54.554771
v -16.910875 51.639362 -54.804508
v -15.577234 51.641666 -54.863102
v -15.572185 53.054016 -54.682323
v -22.277197 70.460884 -54.909950
v -22.404232 69.161133 -54.887783
v -20.940929 68.982521 -54.745930
v -20.938658 70.320496 -54.760204
v -15.514061 68.673264 -54.711868
v -15.647671 69.662521 -54.701557
v -16.814119 70.106552 -54.761475
v -16.905863 68.821503 -54.775509
v -16.931633 76.432243 -54.636848
v -16.926416 75.653625 -54.690495
v -15.607254 75.651459 -54.542862
v -15.610444 76.430588 -54.504269
v -88.467186 96.882530 -55.688911
v -88.427597 95.995590 -55.906982
v -87.596817 95.980186 -55.800934
v -87.625824 96.882973 -55.648598
v -82.224945 96.958412 -55.822784
v -82.388962 95.975502 -55.810390
v -80.987373 95.944145 -55.811470
v -80.920631 96.854134 -55.978107
v -82.783585 103.470108 -55.680973
v -81.908806 103.466309 -55.843407
v -81.442505 104.379425 -55.806702
v -82.717262 104.440346 -55.650135
v -65.266335 96.833809 -55.444958
v -65.263062 95.932243 -55.411240
v -63.884209 95.936409 -55.234695
v -63.904922 96.833664 -55.122513
v -59.792072 96.846657 -55.141830
v -59.787586 95.939705 -55.121185
v -58.425091 95.945107 -55.167309
v -58.431419 96.850189 -55.235519
v -59.802933 104.454475 -54.959644
v -59.814522 103.440704 -54.819271
v -58.444447 103.449799 -54.724068
v -58.442543 104.462257 -54.852360
v -64.943619 133.912125 -52.830814
v -65.066856 132.668594 -53.172100
v -63.611862 132.615143 -53.276470
v -63.616749 133.869247 -52.872135
v -59.545506 133.837128 -52.696430
v -59.513168 132.567047 -52.876316
v -58.182568 132.571884 -52.763710
v -58.322662 134.023041 -52.424095
v -58.862701 144.213943 -51.417068
v -59.350357 145.156891 -51.199074
v -60.004219 145.175232 -52.411121
v -60.568844 144.350296 -51.257164
v -43.600750 96.846870 -54.640739
v -43.595764 95.942093 -54.775684
v -42.252026 95.948631 -54.837006
v -42.257229 96.850349 -54.706177
v -38.254486 96.831886 -54.885223
v -38.256863 95.920113 -54.776936
v -36.914413 95.912659 -54.875427
v -36.916328 96.820534 -55.032261
v -38.229229 104.441910 -54.404873
v -38.241329 103.420944 -54.352070
v -36.894310 103.405449 -54.197788
v -36.884335 104.431160 -54.225452
v -22.232315 96.809273 -54.836964
v -22.237902 95.902573 -54.734711
v -20.898611 95.885696 -54.788280
v -20.889858 96.801880 -54.882496
v -16.955200 96.804039 -54.036716
v -16.952486 95.895134 -54.224236
v -15.621408 95.889015 -54.197380
v -15.617362 96.802345 -54.137764
v -16.880884 104.475304 -54.478001
v -16.889595 103.438210 -54.574005
v -15.544534 103.441673 -54.641869
v -15.535721 104.477364 -54.524628
v -22.622185 133.583008 -47.492947
v -22.528996 132.890442 -47.887276
v -21.693092 132.951172 -47.830486
v -21.761999 133.657883 -47.470291
v -16.191172 134.139252 -47.737411
v -16.201025 133.358002 -47.742306
v -15.500024 133.485718 -48.218998
v -15.543375 134.271194 -48.220291
v -15.427054 141.960327 -48.805969
v -15.455863 141.849762 -49.879406
v -16.706959 142.040405 -49.863739
v -16.828993 142.145752 -49.140648
v -0.966347 2.537723 -55.501369
v -0.970094 1.133196 -55.473194
v 0.354739 1.131537 -55.353252
v 0.356750 2.535779 -55.361301
v 4.325221 2.534796 -55.092930
v 4.324462 1.132932 -55.089397
v 5.651124 1.135027 -55.092262
v 5.652183 2.536882 -55.075851
v 4.326577 8.137133 -54.991745
v 4.323651 6.736028 -54.952763
v 5.649351 6.735860 -54.905209
v 5.651131 8.136759 -54.953136
v 20.225946 2.535030 -54.511909
v 20.223095 1.135651 -54.433975
v 21.545528 1.135124 -54.604115
v 21.548185 2.533205 -54.411335
v 25.527870 2.533383 -54.456387
v 25.525076 1.134238 -54.376640
v 26.850946 1.131194 -54.396805
v 26.854191 2.531929 -54.466526
v 25.523663 8.137776 -54.154926
v 25.521673 6.731104 -54.154400
v 26.852798 6.734036 -54.258045
v 26.846830 8.141096 -54.244228
v 20.220737 24.949015 -54.369141
v 20.220860 23.552479 -54.226589
v 21.542534 23.553556 -54.274448
v 21.534742 24.933153 -54.615181
v 25.537008 24.965511 -54.341236
v 25.525074 23.571253 -54.002243
v 26.862310 23.555971 -54.125973
v 26.870478 24.945784 -54.389530
v 25.530310 30.555889 -54.217575
v 25.526806 29.148729 -54.272541
v 26.837330 29.137993 -54.041916
v 26.834675 30.544704 -53.928299
v 41.437252 2.530423 -54.009018
v 41.438942 1.131025 -54.080761
v 42.766464 1.130052 -54.037567
v 42.764973 2.529734 -53.973801
v 46.750942 2.527675 -53.889641
v 46.751957 1.127116 -53.929310
v 48.081329 1.126229 -53.901031
v 48.080288 2.526893 -53.863510
v 46.748310 8.130860 -53.782696
v 46.748920 6.730092 -53.812016
v 48.077965 6.729323 -53.780510
v 48.077404 8.130223 -53.756657
v 62.762985 2.510102 -53.448597
v 62.765312 1.108369 -53.465862
v 64.116226 1.105124 -53.412453
v 64.114044 2.507136 -53.410999
v 68.188965 2.496142 -53.287777
v 68.193008 1.093894 -53.300369
v 69.556831 1.089666 -53.255318
v 69.552376 2.491965 -53.247280
v 68.175919 8.105197 -53.250450
v 68.178650 6.702949 -53.262493
v 69.540680 6.699238 -53.222099
v 69.537529 8.101712 -53.209141
v 62.746700 24.936636 -53.099411
v 62.746601 23.534176 -53.129719
v 64.094696 23.532543 -53.078846
v 64.093605 24.934690 -53.019993
v 68.153175 24.925726 -52.764889
v 68.154396 23.521166 -52.836437
v 69.514969 23.516762 -52.751217
v 69.513977 24.924995 -52.660297
v 68.146729 30.528799 -52.475052
v 68.149879 29.125288 -52.638741
v 69.509880 29.139660 -52.797028
v 69.521278 30.528957 -52.514824
v 41.426975 47.411369 -53.335949
v 41.416142 46.009605 -53.145615
v 42.755882 45.998791 -53.144566
v 42.762791 47.397301 -53.438179
v 46.738106 47.414417 -52.933918
v 46.735126 45.998165 -52.982929
v 48.063946 45.996944 -52.954681
v 48.069298 47.409889 -53.018608
v 46.745262 53.066288 -52.879887
v 46.745098 51.651066 -53.121811
v 48.074306 51.656017 -53.231583
v 48.074581 53.069080 -53.115570
v 62.753292 47.418900 -52.589581
v 62.751213 46.012112 -52.468216
v 64.102814 46.007652 -52.598492
v 64.105957 47.419304 -52.632652
v 68.188248 47.424438 -52.609657
v 68.193100 46.013924 -52.796684
v 69.544853 46.016033 -52.557270
v 69.552895 47.426888 -52.566349
v 68.205772 53.098885 -52.920998
v 68.199936 51.667999 -52.846996
v 69.567535 51.675423 -52.818096
v 69.570061 53.101665 -52.782936
v 62.590633 69.294861 -52.398491
v 63.428303 69.131050 -52.405762
v 64.263657 70.158241 -52.224865
v 62.941437 70.418114 -52.136215
v 69.937523 70.053284 -52.126842
v 68.961189 70.221855 -52.191715
v 68.197266 69.298676 -52.316437
v 69.052963 68.993584 -52.174465
v 68.312874 76.569321 -52.044399
v 68.312233 75.793571 -52.195156
v 69.697113 75.832191 -52.307796
v 69.699905 76.602936 -52.148514
v 84.705360 2.525691 -53.166550
v 84.835556 1.619735 -53.169540
v 85.908852 1.045326 -53.021976
v 86.075638 2.352750 -53.092587
v 90.883934 0.947016 -52.726513
v 91.649963 0.938644 -52.698753
v 91.616653 2.343146 -52.734211
v 90.852043 2.351949 -52.761349
v 90.769897 6.559549 -52.917885
v 91.533012 6.552122 -52.877472
v 91.513237 7.956156 -52.904530
v 90.739449 7.962545 -52.957787
v 110.549782 1.032195 -51.523849
v 111.449959 1.021089 -51.220203
v 111.237457 2.225641 -50.817471
v 110.324440 2.472606 -51.237568
v 118.732971 1.553238 -51.041866
v 119.753700 1.622976 -50.011055
v 119.632683 2.903111 -50.169865
v 118.683914 2.916047 -51.122204
v 118.297012 5.656254 -51.158291
v 116.873917 7.395135 -50.189789
v 115.898407 7.060867 -50.530239
v 118.441437 6.944543 -50.535404
v 110.426437 22.209839 -52.879799
v 111.150185 21.926470 -52.624477
v 111.322243 22.710705 -52.204411
v 110.528343 23.019161 -52.530239
v 118.983475 23.139463 -52.121937
v 117.996696 23.213278 -52.003269
v 117.811371 22.356934 -51.996872
v 118.923042 21.940088 -52.277374
v 117.901909 28.215977 -52.585976
v 118.634712 28.048744 -51.457905
v 118.995201 29.052629 -51.825970
v 118.193115 29.000608 -51.513977
v 154.574799 37.527020 -69.552032
v 154.705673 36.625774 -69.885590
v 154.525574 36.796513 -70.444504
v 155.142334 37.665684 -70.426514
v 141.868317 28.732660 -61.178818
v 142.670975 28.469130 -61.298988
v 142.418488 29.236782 -61.577007
v 141.570770 29.471275 -61.530346
v 85.608543 97.200531 -51.497288
v 85.568291 96.297844 -51.443729
v 86.555382 96.332108 -51.347977
v 86.596642 97.236046 -51.408569
v 92.100418 97.481651 -51.427284
v 92.064316 96.568802 -51.517487
v 92.860367 96.613441 -51.645351
v 92.895714 97.522179 -51.461918
v 92.488197 105.151047 -51.531662
v 92.433434 104.114990 -51.473038
v 93.236778 104.157562 -51.603241
v 93.302193 105.196617 -51.577808
v 113.243607 99.038612 -51.828091
v 113.162086 98.141632 -52.100826
v 114.308594 98.306686 -52.029999
v 114.380020 99.169876 -51.681973
v 122.783241 99.793381 -51.468792
v 123.644318 100.032501 -51.098446
v 123.874367 100.968201 -51.369282
v 122.933083 100.734482 -51.609966
v 123.362358 108.211479 -52.411713
v 123.364723 107.309113 -51.988377
v 124.479446 107.646820 -52.175900
v 124.429817 108.502373 -52.656013
v -16.866442 -178.948364 -93.816154
v -17.456163 -178.633240 -92.640968
v -17.994604 -177.875061 -93.086685
v -17.636961 -178.142120 -94.165062
v -29.232258 -124.802689 -55.575760
v -29.724720 -125.846390 -55.511116
v -28.829657 -125.757698 -55.544342
v -28.291241 -124.669411 -55.466248
v -21.877981 -114.488876 -57.157841
v -20.204279 -114.626472 -57.375973
v -19.813610 -113.591446 -57.006157
v -21.517841 -113.337112 -56.847912
v -90.277710 -96.222992 -57.754860
v -90.358604 -97.337997 -57.692688
v -89.575188 -97.269844 -57.835396
v -89.506645 -96.160484 -57.953644
v -84.114944 -95.702950 -57.896378
v -84.181213 -96.795639 -57.872242
v -83.421158 -96.730301 -57.863289
v -83.356636 -95.639580 -57.864769
v -83.264465 -87.343590 -57.814766
v -83.341217 -88.339218 -57.819504
v -82.119377 -88.273949 -57.746349
v -82.022469 -87.267349 -57.743336
v -66.652992 -94.203934 -57.277798
v -66.707436 -95.237396 -57.368069
v -65.320839 -95.130379 -57.376377
v -65.263611 -94.103935 -57.281002
v -61.188473 -93.855423 -57.380878
v -61.238884 -94.873680 -57.129723
v -59.893341 -94.811829 -57.351475
v -59.838524 -93.784729 -57.576378
v -60.724628 -85.969124 -57.670990
v -60.777843 -86.915985 -57.657578
v -59.420307 -86.838371 -57.555546
v -59.360634 -85.894096 -57.618046
v -65.376137 -66.279327 -56.917881
v -65.393265 -67.037903 -57.250038
v -64.023643 -67.032166 -57.103069
v -63.987385 -66.250183 -56.892494
v -59.928928 -66.116402 -57.196125
v -59.947281 -66.885376 -57.436771
v -58.600876 -66.865387 -57.195438
v -58.577354 -66.087265 -57.105736
v -59.768837 -59.883869 -56.520542
v -59.778404 -60.686428 -56.677990
v -58.441742 -60.626045 -56.712540
v -58.535347 -59.859356 -56.573711
v -45.067093 -92.647820 -57.026066
v -45.130810 -93.658035 -57.007835
v -43.787510 -93.490669 -57.118027
v -43.726345 -92.493927 -57.180164
v -39.699783 -91.988953 -56.934662
v -39.765602 -92.947983 -56.973091
v -38.426849 -92.767036 -57.157631
v -38.360851 -91.811096 -57.159687
v -39.198853 -84.593140 -57.171261
v -39.258739 -85.475899 -57.011620
v -37.909840 -85.373466 -57.037842
v -37.855968 -84.492821 -57.025623
v -23.467926 -90.324966 -56.715076
v -23.538057 -91.198677 -56.821629
v -22.150507 -91.155746 -56.725445
v -22.081276 -90.282082 -56.789768
v -17.869211 -90.277267 -56.581829
v -17.951025 -91.147156 -56.405895
v -16.577311 -91.128662 -56.050320
v -16.501341 -90.271248 -56.255417
v -17.516674 -83.445778 -55.991676
v -17.550844 -84.267754 -56.120197
v -16.170847 -84.265114 -56.070694
v -16.133226 -83.438202 -56.025906
v -22.426647 -65.250992 -56.418419
v -22.477671 -66.708473 -56.497528
v -21.118120 -66.731476 -56.343201
v -21.066708 -65.277809 -56.296871
v -17.066408 -65.156197 -56.247139
v -17.163837 -66.442795 -56.403324
v -15.756217 -66.584549 -56.346508
v -15.724785 -65.195335 -56.196674
v -16.989056 -59.364140 -56.093704
v -17.008074 -60.817924 -56.035522
v -15.669794 -60.815353 -56.105968
v -15.652507 -59.361828 -56.154335
v -43.470928 -42.415863 -56.595634
v -43.476383 -43.842098 -56.730728
v -42.146954 -43.829021 -56.558559
v -42.138195 -42.407120 -56.573196
v -38.144928 -42.391975 -56.612427
v -38.147121 -43.811565 -56.751854
v -36.820747 -43.803387 -56.559959
v -36.819286 -42.387157 -56.469803
v -38.121941 -36.725693 -56.514587
v -38.127666 -38.141304 -56.482292
v -36.795666 -38.133701 -56.387596
v -36.789291 -36.720947 -56.515495
v -22.213732 -42.341202 -55.906628
v -22.225956 -43.751118 -56.018475
v -20.895155 -43.745861 -56.104000
v -20.890207 -42.336857 -56.026894
v -16.898865 -42.322758 -56.072525
v -16.903477 -43.735973 -56.111286
v -15.576268 -43.738293 -56.066765
v -15.573599 -42.332958 -55.974007
v -16.890213 -36.699291 -55.654942
v -16.897089 -38.113243 -55.733616
v -15.568572 -38.109932 -55.723198
v -15.559061 -36.694805 -55.616158
v -22.183577 -19.875719 -55.781418
v -22.189095 -21.273022 -55.921803
v -20.860704 -21.275579 -55.980835
v -20.859865 -19.873785 -55.856339
v -16.891479 -19.881746 -55.660259
v -16.895641 -21.282473 -55.477886
v -15.558607 -21.279713 -55.561466
v -15.560713 -19.883307 -55.754372
v -16.876415 -14.272126 -55.863731
v -16.876968 -15.675972 -55.869354
v -15.556545 -15.677051 -55.691811
v -15.546265 -14.275451 -55.784481
v 47.967949 -119.634010 -55.882195
v 48.437546 -120.545937 -55.741184
v 49.424526 -120.618454 -55.629044
v 48.957169 -119.750053 -55.714851
v 86.474724 -96.001534 -53.505177
v 86.461548 -97.119102 -53.639618
v 87.229805 -97.190689 -53.455345
v 87.254684 -96.067818 -53.409843
v 92.892776 -96.543602 -53.596195
v 92.866409 -97.682182 -53.610657
v 93.688248 -97.754135 -53.681793
v 93.715836 -96.613884 -53.609489
v 93.006104 -87.915001 -53.627930
v 93.002586 -88.932518 -53.634670
v 93.823624 -88.988434 -53.610069
v 93.828873 -87.968666 -53.591839
v 115.033340 -98.688370 -52.907841
v 115.108765 -99.926285 -52.762802
v 116.234810 -100.058868 -52.743202
v 116.144867 -98.814476 -52.929607
v 124.406586 -99.657387 -53.760902
v 124.607811 -100.966408 -53.593697
v 125.889366 -101.064919 -53.973991
v 125.732254 -99.813148 -53.664330
v 123.466301 -90.031281 -53.740353
v 123.590683 -91.140671 -53.602814
v 124.764519 -91.235863 -54.002422
v 124.659882 -90.128586 -53.856480
v 113.517303 -67.985832 -52.596230
v 113.531296 -68.797852 -52.717121
v 114.538017 -68.792587 -52.722851
v 114.514938 -67.964401 -52.772282
v 120.207008 -70.763458 -53.189198
v 120.163612 -68.929634 -53.112419
v 120.620705 -69.310806 -54.316586
v 120.433525 -69.722870 -53.797001
v 118.805931 -61.903900 -57.193027
v 118.785004 -62.825325 -57.225559
v 119.701118 -62.966484 -58.052929
v 119.636139 -62.071812 -58.078522
v 144.761551 -57.222828 -65.743996
v 145.574463 -56.798004 -65.957115
v 145.575867 -56.209110 -66.513237
v 144.483536 -57.099541 -66.262039
v -0.975718 -31.084534 -55.675129
v -0.977494 -32.484531 -55.584534
v 0.348321 -32.483639 -55.525223
v 0.349038 -31.081751 -55.564713
v 4.326087 -31.083454 -55.357353
v 4.327509 -32.484623 -55.434082
v 5.654388 -32.483814 -55.419655
v 5.652081 -31.082762 -55.329227
v 4.331340 -25.479143 -55.353970
v 4.329742 -26.888681 -55.430317
v 5.657489 -26.882610 -55.311989
v 5.655916 -25.481426 -55.221123
v 9.627298 -31.088264 -55.220242
v 9.627357 -32.489071 -55.254562
v 10.950328 -32.492558 -55.164539
v 10.953388 -31.090147 -55.194893
v 14.930424 -31.090872 -55.059563
v 14.930945 -32.495834 -55.054440
v 16.254938 -32.493618 -55.168072
v 16.241119 -31.094112 -55.335636
v 14.931195 -25.479687 -55.143158
v 14.931768 -26.885347 -55.108383
v 16.253126 -26.891611 -54.922691
v 16.253542 -25.482389 -54.991585
v 9.626472 -19.875038 -55.181507
v 9.622385 -21.279747 -55.157345
v 10.952355 -21.277761 -55.159996
v 10.950475 -19.881092 -55.353863
v 14.928723 -19.871630 -55.045532
v 14.932276 -21.271822 -55.123230
v 16.260525 -21.273315 -55.072308
v 16.254692 -19.873621 -54.988907
v 14.921994 -14.274074 -54.755085
v 14.931102 -15.663716 -54.995163
v 16.255079 -15.664893 -54.957516
v 16.252287 -14.275276 -54.714691
v -87.005768 58.429356 -56.351139
v -86.986198 57.637386 -56.369778
v -85.949173 57.639450 -56.377563
v -85.958649 58.414818 -56.328724
v -81.434151 58.982578 -56.319920
v -81.543495 57.894882 -56.386318
v -80.489075 57.336945 -56.288349
v -80.092941 58.652218 -56.144787
v -81.934341 63.110901 -56.433468
v -80.909348 62.928101 -56.383190
v -80.316025 63.886333 -56.353779
v -81.502144 64.318947 -56.591763
v -75.970261 58.652077 -56.319489
v -75.911789 57.295280 -56.113655
v -74.515762 57.301369 -56.232388
v -74.530663 58.779968 -56.388767
v -70.291664 58.717113 -56.307674
v -70.343834 57.347614 -56.356464
v -68.876335 57.579353 -56.610245
v -69.142319 58.801933 -56.527294
v -70.464058 63.189926 -56.262104
v -69.687538 62.892159 -56.203800
v -68.966774 63.709381 -56.495010
v -69.992668 64.436302 -56.431980
v -76.075264 70.143402 -55.905838
v -76.031364 68.976723 -55.992271
v -74.662209 68.901497 -55.943737
v -74.662437 70.131409 -55.893280
v -70.100838 70.134377 -55.791901
v -69.923805 69.003525 -55.762249
v -68.892281 69.079437 -55.737404
v -68.775635 70.104828 -55.624794
v -70.585129 76.541756 -55.276184
v -70.562019 75.761078 -55.097855
v -69.166000 75.760727 -55.358292
v -69.192520 76.536812 -55.457207
v -1.001668 58.775646 -54.462231
v -1.000070 57.341530 -54.478386
v 0.324959 57.341698 -54.434078
v 0.323619 58.775909 -54.428616
v 4.299795 58.776672 -54.336987
v 4.301192 57.342464 -54.344997
v 5.626413 57.342587 -54.307251
v 5.625086 58.776825 -54.301571
v 4.291578 64.545067 -54.229969
v 4.293909 63.096146 -54.261612
v 5.618620 63.095947 -54.207672
v 5.616649 64.545120 -54.188461
v 9.600493 58.777100 -54.180428
v 9.602371 57.343132 -54.206196
v 10.927923 57.343475 -54.179985
v 10.925798 58.777245 -54.143841
v 14.903021 58.777813 -54.056530
v 14.905451 57.343975 -54.092571
v 16.231724 57.343037 -54.059265
v 16.228888 58.776966 -54.014904
v 14.894766 64.546570 -53.968906
v 14.896735 63.097443 -53.985165
v 16.222355 63.097569 -53.949810
v 16.220341 64.546745 -53.932396
v 9.584108 70.393478 -54.032738
v 9.585646 68.932526 -54.022064
v 10.911077 68.932655 -53.989922
v 10.909171 70.393486 -53.987896
v 14.884652 70.393539 -53.854538
v 14.887365 68.933090 -53.884918
v 16.212509 68.933044 -53.834484
v 16.209583 70.393425 -53.797466
v 14.873499 76.441353 -53.762196
v 14.874687 75.662697 -53.760300
v 16.200663 75.662926 -53.724674
v 16.199492 76.441521 -53.725899
v 84.615349 57.559170 -51.956070
v 85.595970 57.782784 -51.899254
v 85.615616 58.990215 -51.777809
v 84.642235 58.984779 -51.795254
v 91.014465 57.517155 -52.028549
v 91.781479 57.521408 -51.946861
v 91.805717 58.984753 -51.999294
v 91.034859 58.979839 -52.017624
v 91.098122 63.372383 -51.762142
v 91.872200 63.342335 -51.632183
v 91.918755 64.740250 -51.503174
v 91.128227 64.827385 -51.657837
v 97.255035 57.538940 -51.977516
v 98.060844 57.517780 -52.121090
v 98.113037 58.886852 -51.914124
v 97.283508 58.976456 -51.814342
v 104.664673 57.227425 -51.735844
v 104.602661 58.253345 -51.824627
v 103.875320 58.687294 -51.829174
v 103.773636 57.405262 -51.701012
v 103.919403 65.017021 -51.559330
v 103.897133 64.252586 -51.529743
v 104.738838 64.259789 -51.638733
v 104.760002 65.029564 -51.673607
v 97.503479 70.993248 -51.421108
v 97.486839 70.228813 -51.397827
v 98.297127 70.248322 -51.458153
v 98.313187 71.015060 -51.488083
v 104.087593 71.139610 -50.974335
v 104.058418 70.375015 -50.797798
v 104.917618 70.395966 -50.842670
v 104.938866 71.158813 -51.052479
v 104.307220 77.461479 -50.932125
v 104.270737 76.646805 -50.879124
v 105.123581 76.671997 -50.722111
v 105.138954 77.494461 -50.633953
v -87.040604 -31.194336 -57.847485
v -87.012596 -32.618877 -58.172630
v -85.785866 -32.613689 -57.973072
v -85.802505 -31.195955 -57.791069
v -80.358192 -32.933403 -57.173409
v -80.259201 -31.897387 -57.119884
v -81.349854 -31.268236 -57.131821
v -81.644577 -32.651173 -57.107262
v -81.697144 -26.902008 -57.290028
v -80.849449 -26.959953 -57.350060
v -80.217392 -25.643749 -57.346050
v -81.627312 -25.532276 -57.360035
v -76.145683 -31.034079 -57.740376
v -76.115166 -31.763083 -58.297249
v -75.429504 -32.294785 -58.282948
v -74.867668 -31.518427 -57.694466
v -70.505989 -31.427576 -56.825672
v -70.279030 -32.646465 -57.066692
v -69.020538 -32.580307 -57.243729
v -69.125122 -31.131351 -57.016514
v -70.392303 -25.528070 -57.054310
v -70.386902 -26.916718 -57.391232
v -69.009789 -26.927732 -57.312183
v -69.008041 -25.524418 -57.120323
v -75.980713 -19.891727 -57.112125
v -75.975220 -21.295824 -57.199390
v -74.598358 -21.310242 -56.918739
v -74.600822 -19.895020 -56.838867
v -70.404495 -19.893064 -57.261673
v -70.397049 -21.293524 -57.030766
v -69.009460 -21.295530 -57.018703
v -69.005493 -19.894407 -57.237080
v -70.409630 -14.272788 -56.878555
v -70.405403 -15.680455 -56.872841
v -69.015839 -15.684397 -56.913437
v -69.017075 -14.285699 -56.748013
v -1.048862 -148.726532 -46.914791
v -0.159561 -148.912857 -46.988922
v -0.313377 -147.864014 -46.434078
v -1.181306 -147.585571 -46.610806
v 10.030029 -138.608215 -45.947063
v 10.061767 -139.501755 -46.121307
v 10.816806 -139.794250 -46.157269
v 10.810205 -138.903259 -46.108879
v 18.792997 -129.246719 -41.089424
v 18.993034 -130.113861 -41.185600
v 20.262255 -130.412018 -41.162605
v 20.039185 -129.524628 -41.117542
v 27.894516 -130.924438 -44.809780
v 28.203302 -130.930344 -45.592190
v 27.796936 -130.741592 -45.635330
v 27.770090 -130.560287 -44.304142
v 23.735933 -117.515343 -40.595901
v 24.006159 -118.335686 -40.637394
v 25.263678 -118.469666 -40.404022
v 24.975737 -117.613312 -40.419197
v 85.031113 -32.817959 -53.174454
v 86.035530 -32.826630 -53.128780
v 85.885376 -31.313049 -53.163773
v 84.945770 -31.510061 -53.275913
v 91.702927 -32.967663 -52.963875
v 92.513649 -32.990318 -52.954609
v 92.479172 -31.564589 -52.943966
v 91.670311 -31.543917 -52.952232
v 91.571739 -27.283892 -52.876743
v 92.373779 -27.303980 -52.811546
v 92.339905 -25.884993 -52.796074
v 91.539162 -25.865808 -52.862587
v 98.259834 -33.144337 -53.015831
v 99.103752 -33.162613 -53.009895
v 99.058037 -31.728922 -52.975494
v 98.215851 -31.708239 -52.980679
v 105.218552 -33.388332 -53.077927
v 106.079689 -33.259605 -53.117554
v 105.989822 -31.894276 -52.902046
v 105.085136 -31.875057 -52.968727
v 104.883980 -27.608797 -52.241634
v 105.755768 -27.645058 -52.093639
v 105.695145 -26.205387 -51.987320
v 104.812576 -26.178228 -52.032043
v 97.887993 -21.746693 -52.563797
v 98.719223 -21.763769 -52.579868
v 98.669769 -20.338501 -52.599449
v 97.841278 -20.324049 -52.525562
v 104.649460 -21.893291 -52.285076
v 105.520462 -21.907562 -52.152580
v 105.449852 -20.472511 -52.218311
v 104.596748 -20.457911 -52.448723
v 105.386497 -16.340761 -52.313728
v 105.277748 -15.459428 -52.365604
v 104.422478 -14.777740 -52.465408
v 104.424469 -16.182985 -52.474232
v -143.117569 106.639236 -65.089058
v -142.477875 107.266228 -64.556519
v -143.154083 107.646339 -65.104530
v -133.554214 119.053215 -60.049435
v -133.496185 120.296288 -60.330727
v -134.198334 120.023964 -61.414467
v -134.490692 118.709091 -60.812817
v -134.378662 114.962509 -58.182037
v -134.745422 113.919930 -57.681328
v -133.557404 113.576782 -57.335262
v -133.335541 114.782852 -57.698936
v -125.081177 114.444229 -55.268059
v -125.064407 113.193352 -55.546356
v -123.967911 113.210754 -56.053837
v -123.963753 114.402267 -55.603054
v -128.132034 131.432175 -66.094643
v -129.149094 131.955750 -65.928192
v -130.091919 131.571716 -65.671608
v -128.885971 130.861557 -65.796761
v -125.127281 135.230026 -58.528984
v -125.081757 134.438736 -58.573997
v -124.938301 133.968964 -57.844372
v -125.075409 135.256195 -57.704853
v -125.515213 145.906586 -65.595627
v -125.491852 145.141983 -65.069328
v -125.249527 145.721664 -64.318703
v -125.124733 146.456329 -64.629990
v -0.822403 113.287170 -53.608761
v -0.857529 112.137184 -53.680382
v 0.474656 112.108109 -53.620296
v 0.488427 113.216934 -53.289818
v 4.466923 113.180458 -53.588108
v 4.435950 112.039886 -53.650871
v 5.756567 112.016327 -53.463848
v 5.798351 113.153008 -53.441322
v 5.092844 122.128090 -53.178505
v 4.927293 121.045593 -53.152985
v 6.152021 120.983932 -53.289829
v 6.227033 122.051880 -53.196400
v 9.754430 113.154907 -53.433147
v 9.730841 112.025070 -53.517933
v 11.053885 112.038094 -53.410633
v 11.076908 113.174820 -53.369991
v 15.052247 113.278267 -53.158047
v 15.016479 112.139053 -52.964695
v 16.351034 112.183266 -52.861214
v 16.380751 113.320328 -53.101849
v 15.157008 122.709915 -52.989216
v 15.155975 121.501251 -52.791306
v 16.499382 121.602806 -52.682632
v 16.505560 122.827141 -52.821655
v 10.634283 129.404251 -52.300865
v 10.594120 130.288406 -52.097172
v 9.536542 130.317337 -52.490437
v 9.514540 129.211014 -52.593071
v 13.884899 132.974503 -49.981434
v 13.942739 132.122421 -50.157555
v 14.799443 131.861557 -50.161552
v 15.080246 132.867203 -49.946301
v 41.720997 113.146423 -52.461773
v 41.680943 111.993904 -52.467255
v 43.030823 111.946518 -52.535137
v 43.071671 113.079872 -52.556664
v 47.121635 112.961899 -52.448704
v 47.080917 111.845802 -52.351460
v 48.430542 111.817230 -52.448959
v 48.475487 112.937141 -52.502590
v 47.864231 121.794273 -52.310009
v 47.680927 120.755653 -52.552811
v 48.960922 120.688202 -52.522430
v 49.017700 121.696373 -52.194168
v 52.529987 112.899651 -52.375591
v 52.493706 111.790054 -52.561836
v 53.846325 111.781723 -52.406040
v 53.883057 112.895912 -52.303009
v 57.970695 112.930862 -52.076973
v 57.937786 111.811951 -52.302811
v 59.311722 111.821960 -52.241894
v 59.340519 112.947029 -52.095852
v 58.220360 122.054260 -51.729549
v 58.191227 120.898407 -51.781231
v 59.567852 120.943069 -51.625221
v 59.600262 122.113724 -51.679882
v 51.916668 131.079880 -50.962723
v 52.111359 129.862289 -51.192078
v 53.007088 130.007553 -51.306797
v 52.964905 131.198975 -51.036098
v 58.060963 131.608429 -51.559181
v 58.191666 130.482483 -51.424240
v 59.565456 130.795547 -51.310173
v 59.131588 132.004868 -51.443653
v -138.802399 -79.870438 -81.117104
v -138.039276 -80.008263 -80.605232
v -138.107193 -78.897934 -80.152649
v -138.952667 -78.943108 -80.858932
v -132.671173 -78.732735 -75.710327
v -132.508316 -79.453667 -76.058304
v -131.745529 -79.524689 -75.423538
v -131.923843 -78.806602 -75.055519
v -134.157410 -72.745590 -72.909897
v -133.953568 -73.540657 -73.277969
v -133.211395 -73.651047 -72.589317
v -133.401566 -72.875992 -72.234009
v -127.994362 -80.072433 -69.525948
v -127.590767 -80.685432 -70.056679
v -126.990372 -80.842331 -69.278893
v -127.445778 -80.273003 -68.709343
v -122.910500 -81.398613 -63.587303
v -122.767853 -82.210396 -64.023567
v -121.912094 -82.268166 -63.526054
v -122.057922 -81.473213 -63.062218
v -122.687187 -74.453522 -61.843998
v -122.722740 -75.300484 -62.076553
v -121.964691 -75.394783 -61.406719
v -121.979576 -74.568108 -61.124691
v -129.093903 -67.156296 -64.890396
v -128.647125 -67.538605 -65.808273
v -127.572769 -67.422913 -65.430595
v -128.042419 -67.025803 -64.591324
v -122.672379 -67.551025 -60.020061
v -123.026329 -68.443680 -59.694572
v -121.781822 -68.450912 -59.395924
v -121.493317 -67.600243 -59.754635
v -121.299057 -59.951290 -60.089432
v -121.291275 -61.013481 -60.240902
v -119.805504 -60.484806 -59.756393
v -120.005806 -59.570354 -59.652203
v -134.576492 -30.809988 -78.673607
v -133.637421 -30.766754 -78.137718
v -133.568710 -29.417181 -78.104401
v -126.709694 -29.165710 -75.225693
v -127.879181 -29.241640 -74.913536
v -127.132469 -29.423983 -75.653862
v -126.651207 -30.235085 -75.613045
v -119.982140 -30.411106 -74.000572
v -120.184929 -31.218401 -73.870522
v -119.368530 -31.218641 -73.434746
v -119.243729 -30.388571 -73.439507
v -115.463242 -30.464148 -68.627502
v -115.379898 -31.230652 -68.806435
v -114.997162 -31.270521 -67.985748
v -114.993576 -30.374809 -67.925270
v -119.578423 -24.239504 -63.799713
v -119.620842 -24.312075 -63.440186
v -118.570923 -23.879665 -63.103970
v -118.284309 -24.458767 -63.452850
v -119.832375 -19.939213 -70.178246
v -121.304268 -19.656456 -68.648697
v -121.862572 -19.313646 -68.735855
v -121.685028 -19.888748 -69.450485
v -119.950005 -13.981380 -62.944988
v -119.694275 -14.634035 -63.250546
v -119.035439 -14.724141 -62.620144
v -119.261810 -14.044775 -62.335896
v -0.923075 -77.224358 -55.793850
v -0.912007 -77.996994 -55.646343
v 0.445220 -78.023712 -55.876438
v 0.441060 -77.244400 -55.855595
v 4.539152 -77.290314 -55.920460
v 4.549823 -78.084946 -55.793262
v 5.917459 -78.113869 -55.776035
v 5.904390 -77.316078 -55.856209
v 4.467381 -71.162720 -55.840847
v 4.461957 -71.960655 -55.784916
v 5.808439 -71.989044 -55.783733
v 5.808528 -71.193886 -55.799992
v 9.985501 -77.400833 -55.552456
v 10.004294 -78.193687 -55.468697
v 11.368548 -78.208237 -55.365803
v 11.347672 -77.423050 -55.490425
v 15.430473 -77.505753 -55.602104
v 15.456017 -78.296738 -55.554810
v 16.820551 -78.320686 -55.475838
v 16.791357 -77.529861 -55.493481
v 15.266902 -71.317062 -55.595757
v 15.273814 -72.087524 -55.507641
v 16.611357 -72.106094 -55.338741
v 16.591280 -71.351547 -55.314026
v 9.763022 -66.795143 -55.649471
v 10.571743 -66.943863 -55.630589
v 11.190428 -66.062553 -55.614769
v 9.943195 -65.522316 -55.633564
v 15.122610 -65.194107 -55.501797
v 15.044703 -66.415939 -55.479633
v 16.498640 -66.514297 -55.375977
v 16.528580 -65.351799 -55.436699
v 15.041405 -59.391743 -55.443935
v 15.010748 -60.687885 -55.451939
v 16.396992 -60.841351 -55.429779
v 16.404455 -59.477928 -55.419128
v 42.047955 -78.235222 -54.500099
v 42.065117 -79.040581 -54.408325
v 43.393288 -79.094658 -54.515259
v 43.370674 -78.291557 -54.435425
v 47.344059 -78.478912 -54.514702
v 47.358101 -79.280548 -54.321575
v 48.675995 -79.331306 -54.174999
v 48.658737 -78.533798 -54.350285
v 47.182686 -72.084053 -54.328381
v 47.194164 -72.882248 -54.205280
v 48.505207 -72.919083 -53.869465
v 48.491077 -72.119362 -54.002285
v 52.629578 -78.731232 -54.322021
v 52.647480 -79.553741 -54.283924
v 53.979748 -79.625862 -54.237480
v 53.960388 -78.798576 -54.224010
v 57.955105 -78.998741 -53.872288
v 57.972134 -79.834389 -53.863548
v 59.302876 -79.898476 -53.681149
v 59.292488 -79.058891 -53.730862
v 57.842491 -72.475273 -53.983440
v 57.855350 -73.261787 -54.010349
v 59.184212 -73.356087 -53.695709
v 59.178688 -72.521271 -53.769894
v 52.358654 -65.991898 -54.271076
v 52.380806 -66.777306 -54.215401
v 53.726250 -66.820587 -54.320263
v 53.706089 -66.024872 -54.422546
v 57.738091 -66.128044 -54.228390
v 57.755714 -66.911705 -54.128502
v 59.105949 -66.952675 -54.181175
v 59.087681 -66.161430 -54.162342
v 57.659348 -59.659882 -53.784523
v 57.636257 -60.628647 -53.748646
v 58.992096 -60.672474 -53.809811
v 59.011864 -59.762474 -53.737026
v 41.454372 -31.119722 -54.375206
v 41.455708 -32.530800 -54.376450
v 42.786877 -32.530411 -54.451576
v 42.784660 -31.121571 -54.373577
v 46.781231 -31.128611 -54.429211
v 46.792698 -32.535725 -54.527874
v 48.116611 -32.537144 -54.357407
v 48.113308 -31.134258 -54.443817
v 46.760818 -25.511641 -54.258820
v 46.768921 -26.912184 -54.392548
v 48.087284 -26.925949 -54.161476
v 48.083294 -25.519642 -54.057133
v 52.112625 -31.149296 -54.460472
v 52.117455 -32.533020 -54.124699
v 53.450954 -32.549622 -54.235386
v 53.447376 -31.149994 -54.420586
v 57.479855 -31.168823 -54.217594
v 57.460518 -32.579971 -53.984505
v 58.794823 -32.574024 -53.801872
v 58.819698 -31.172916 -54.047173
v 57.437607 -25.535694 -53.788643
v 57.434235 -26.948193 -53.746181
v 58.776226 -26.952932 -53.688648
v 58.775574 -25.542334 -53.671455
v 52.092621 -19.905575 -54.127708
v 52.093502 -21.314556 -54.076122
v 53.428928 -21.318865 -53.993298
v 53.425926 -19.909563 -53.998257
v 57.425297 -19.913273 -53.633320
v 57.421677 -21.318995 -53.532413
v 58.762592 -21.317507 -53.382286
v 58.767075 -19.916714 -53.598675
v 57.425110 -14.299551 -53.778767
v 57.430641 -15.705752 -53.860645
v 58.748470 -15.715516 -53.570377
v 58.748295 -14.302938 -53.525841
v -136.921173 14.494163 -79.491249
v -135.958069 14.270809 -79.068130
v -135.842300 15.654164 -79.319038
v -136.907700 15.563969 -79.735794
v -130.592133 13.837346 -74.460152
v -131.202621 14.003835 -73.588875
v -130.426514 15.192511 -73.856567
v -130.522751 15.183611 -74.880356
v -129.396606 18.923748 -74.763496
v -129.280716 19.784674 -75.153191
v -129.444534 19.757883 -76.191460
v -129.609070 18.891317 -75.921982
v -127.666512 15.268798 -67.498772
v -127.637589 14.422139 -67.454140
v -127.112587 14.389185 -66.585876
v -127.138023 15.233304 -66.655502
v -123.517860 15.129821 -60.340576
v -123.553154 14.278092 -60.269501
v -122.979126 14.227127 -59.282299
v -122.860611 15.086983 -59.443897
v -121.911530 21.172352 -62.610779
v -122.174400 20.343071 -62.245934
v -121.419098 20.300798 -61.582031
v -121.196136 21.143082 -61.906963
v -123.852463 25.881399 -71.382370
v -124.176361 25.206314 -71.110321
v -123.650688 25.171547 -70.300911
v -123.450310 25.920610 -70.512802
v -121.000519 25.507811 -63.915764
v -120.192421 25.408230 -63.438248
v -119.888062 26.428312 -64.150513
v -120.682999 26.223991 -64.522568
v -135.200272 59.947330 -70.741402
v -135.909119 58.974236 -71.224892
v -135.324173 58.875702 -70.033073
v -134.609192 59.643013 -69.495056
v -135.808075 56.625824 -70.191910
v -135.815308 57.378445 -70.272057
v -136.241379 57.074791 -71.628204
v -135.267227 56.551796 -71.313385
v -130.775299 56.740257 -60.704792
v -130.140366 56.644787 -59.923737
v -129.748993 57.663139 -60.787239
v -130.432983 57.774548 -61.359852
v -119.924774 59.003189 -61.711002
v -121.215607 58.941685 -62.203941
v -121.707321 57.959084 -61.197800
v -120.433228 58.029987 -62.174484
v -118.441551 63.531097 -63.356770
v -119.438812 63.901367 -62.694477
v -119.621178 62.843395 -62.752384
v -118.391129 62.780704 -63.103271
v -87.776115 12.496043 -57.622948
v -86.932510 12.481793 -57.468410
v -86.931190 13.880045 -57.337593
v -87.769104 13.892868 -57.422630
v -81.549911 14.121414 -56.836552
v -81.725449 13.196348 -56.813587
v -80.661530 12.530114 -56.888988
v -80.339905 13.811027 -56.929623
v -81.927811 18.020145 -57.205208
v -80.976448 18.008562 -57.288811
v -80.586266 19.293001 -57.293640
v -81.868668 19.412241 -57.281071
v -75.960365 13.730421 -56.924194
v -76.095634 12.456075 -57.012318
v -74.751678 12.285694 -56.992893
v -74.647560 13.890222 -56.895451
v -70.485565 13.763693 -56.860661
v -70.488701 12.362925 -56.912125
v -69.095100 12.355564 -56.809296
v -69.093750 13.756523 -56.923260
v -70.489586 19.344328 -56.664005
v -70.482117 17.963949 -56.934765
v -69.092209 17.965185 -56.982632
v -69.087418 19.348154 -56.700275
v -76.026848 24.963354 -57.408493
v -76.029877 23.551601 -57.415413
v -74.661346 23.572838 -57.013733
v -74.658707 24.977102 -57.059147
v -70.448700 24.951534 -57.007492
v -70.457405 23.555885 -56.890396
v -69.064796 23.548988 -56.908928
v -69.057915 24.949774 -56.962334
v -70.431396 30.548368 -56.879215
v -70.415100 29.173212 -57.270248
v -69.048950 29.154074 -56.894588
v -69.061913 30.544086 -56.696205
v -43.427330 13.738969 -56.118134
v -43.426598 12.338296 -56.134003
v -42.095356 12.338017 -56.085781
v -42.095898 13.738744 -56.074932
v -38.107376 13.738567 -55.978455
v -38.106495 12.338031 -56.005638
v -36.778229 12.337958 -55.969803
v -36.779102 13.738486 -55.942497
v -38.110363 19.341187 -55.892040
v -38.109589 17.940491 -55.916462
v -36.781055 17.940529 -55.885010
v -36.781570 19.341412 -55.866570
v -32.795677 13.738506 -55.842548
v -32.795368 12.337749 -55.850319
v -31.467857 12.337902 -55.824951
v -31.467861 13.738837 -55.826706
v -27.490379 13.733780 -55.575405
v -27.492161 12.329210 -55.626156
v -26.162970 12.323709 -55.555275
v -26.162111 13.730274 -55.472553
v -27.489277 19.345549 -55.511410
v -27.490347 17.940712 -55.523708
v -26.161610 17.940832 -55.571526
v -26.162645 19.338839 -55.540329
v -32.799713 24.948486 -55.863785
v -32.801670 23.544382 -55.921707
v -31.467772 23.545273 -55.923561
v -31.468096 24.947737 -55.832085
v -27.499096 24.933014 -55.383221
v -27.496445 23.538408 -55.580307
v -26.168299 23.552074 -55.695293
v -26.169121 24.943148 -55.456455
v -27.501627 30.546305 -55.098343
v -27.504387 29.140659 -55.126274
v -26.193489 29.136703 -55.414257
v -26.186131 30.546165 -55.398087
v -43.456932 58.780548 -55.477547
v -43.458416 57.343159 -55.544559
v -42.121548 57.346989 -55.615490
v -42.125206 58.779293 -55.450726
v -38.141296 58.778690 -55.208832
v -38.151379 57.343079 -55.108295
v -36.823700 57.339222 -54.968227
v -36.812710 58.774128 -55.108875
v -38.156460 64.537926 -55.261871
v -38.261078 63.153061 -55.255516
v -36.819740 63.069660 -55.199936
v -36.792946 64.428352 -55.359123
v -32.838535 58.775387 -54.803307
v -32.831860 57.348412 -55.043785
v -31.500603 57.349983 -55.029938
v -31.506380 58.790981 -54.905617
v -27.519175 58.768429 -54.698402
v -27.536423 57.336212 -54.894550
v -26.202642 57.336411 -55.005032
v -26.198942 58.772831 -54.936588
v -27.523275 64.542046 -55.230244
v -27.520653 63.090641 -55.049667
v -26.188553 63.087765 -55.039501
v -26.183136 64.542114 -55.155972
v -32.872936 70.313316 -55.112183
v -32.848679 68.935188 -55.086300
v -31.519373 68.930824 -55.142570
v -31.608654 70.438271 -55.184608
v -27.524961 70.302505 -54.998337
v -27.533464 68.906990 -54.922649
v -26.203127 68.884598 -54.860977
v -26.182823 70.241470 -54.943817
v -27.545242 76.440720 -54.900677
v -27.542055 75.666962 -54.971188
v -26.212023 75.664162 -54.926048
v -26.219610 76.432243 -54.784210
v -88.743988 113.641380 -55.153748
v -88.725983 112.460670 -55.374416
v -87.961388 112.435287 -55.257896
v -87.980621 113.602791 -54.921730
v -83.015045 112.212990 -55.207279
v -81.965965 112.325859 -55.245068
v -81.449829 113.488274 -55.468182
v -82.787056 113.551399 -55.379723
v -82.358940 124.055122 -55.330078
v -82.425644 123.099899 -55.239285
v -81.348175 122.477188 -54.954960
v -81.059105 123.741394 -55.077457
v -75.060493 113.729256 -55.263065
v -76.066910 113.596588 -55.301083
v -76.569733 112.522316 -55.137222
v -75.247665 112.406097 -55.055237
v -70.967995 113.542145 -55.580524
v -71.038208 112.246292 -55.552990
v -69.532288 112.334503 -55.477921
v -69.522392 113.524307 -55.458534
v -70.829109 123.458961 -54.997551
v -70.974983 122.103455 -55.067581
v -69.692291 121.961212 -55.205730
v -69.503372 123.398544 -55.317898
v -76.142662 135.210007 -53.119541
v -76.238907 134.465591 -53.209419
v -75.022423 134.258469 -52.756004
v -74.921806 135.044510 -52.820370
v -69.217583 134.098724 -52.523968
v -69.949661 134.178864 -52.660309
v -70.379494 133.196518 -52.873230
v -69.086052 133.076447 -52.885509
v -69.870064 148.238342 -50.983898
v -69.978310 147.389175 -50.883434
v -69.333054 146.898209 -50.418774
v -69.099747 148.246994 -50.449238
v -43.465237 113.410019 -53.786766
v -43.490952 112.218063 -53.973919
v -42.112545 112.232910 -54.088394
v -42.081856 113.404037 -53.945850
v -38.052879 113.416039 -54.581768
v -38.083286 112.275688 -54.857464
v -36.721546 112.267708 -54.875137
v -36.702488 113.393967 -54.523685
v -37.470974 122.517273 -53.490097
v -37.621136 121.392654 -53.575447
v -36.362690 121.383873 -53.734024
v -36.314236 122.484444 -53.644272
v -32.685974 113.415817 -54.754040
v -32.706478 112.252853 -54.907642
v -31.364079 112.262459 -54.731754
v -31.338604 113.430908 -54.661938
v -27.360704 113.488762 -54.225605
v -27.374016 112.318031 -54.206123
v -26.037212 112.352608 -54.421600
v -26.019329 113.521019 -54.279144
v -27.300842 123.210281 -53.656727
v -27.278790 121.936432 -53.749599
v -25.944002 122.030762 -53.659817
v -25.956995 123.332863 -53.742809
v -32.115410 130.175827 -52.354210
v -32.399380 131.114685 -51.756123
v -33.445034 130.939163 -52.016006
v -33.321308 130.093048 -52.624840
v -28.704315 133.372452 -48.834278
v -28.509237 132.616257 -49.210327
v -27.220282 132.714218 -48.933704
v -27.416294 133.486099 -48.586464
v -0.976304 13.740632 -54.769936
v -0.976064 12.333914 -54.775360
v 0.347004 12.338287 -54.924824
v 0.347259 13.740054 -54.896324
v 4.324560 13.740241 -54.805862
v 4.325515 12.338384 -54.861130
v 5.648628 12.335888 -54.740570
v 5.647266 13.737656 -54.663822
v 4.331065 19.341511 -54.924759
v 4.323613 17.951195 -54.765347
v 5.650825 17.949453 -54.737892
v 5.651922 19.342699 -54.855576
v 9.624594 13.735644 -54.986465
v 9.627331 12.336911 -54.801319
v 10.955380 12.329115 -54.895214
v 10.957782 13.735251 -55.037575
v 14.936974 13.744595 -54.690342
v 14.948401 12.346359 -54.848511
v 16.268373 12.341653 -54.636906
v 16.239380 13.729343 -54.380802
v 14.915434 19.337574 -54.305965
v 14.918799 17.940189 -54.450756
v 16.241961 17.938105 -54.343708
v 16.245668 19.337803 -54.312325
v 9.632099 24.951984 -54.891266
v 9.633899 23.549923 -54.999195
v 10.969079 23.549721 -54.971943
v 10.959874 24.949581 -54.821903
v 14.921515 24.945784 -54.403477
v 14.915073 23.545864 -54.308826
v 16.242867 23.547619 -54.239853
v 16.241173 24.947447 -54.234257
v 14.923937 30.556372 -54.484734
v 14.923742 29.150085 -54.463169
v 16.248365 29.149595 -54.395241
v 16.245090 30.553940 -54.358875
v 41.434418 13.735913 -53.797558
v 41.434475 12.335009 -53.817242
v 42.761826 12.334468 -53.776951
v 42.761658 13.735369 -53.753551
v 46.746502 13.733864 -53.658997
v 46.746864 12.333069 -53.690090
v 48.076157 12.332750 -53.674747
v 48.075871 13.733720 -53.651123
v 46.745842 19.338257 -53.597652
v 46.745968 17.937038 -53.607903
v 48.075207 17.937193 -53.611206
v 48.074921 19.338076 -53.577629
v 52.066711 13.733291 -53.654148
v 52.067005 12.332100 -53.671528
v 53.398743 12.331351 -53.646957
v 53.398026 13.732398 -53.616211
v 57.396240 13.728903 -53.479229
v 57.396530 12.327510 -53.491627
v 58.731720 12.326205 -53.451084
v 58.731041 13.727519 -53.429218
v 57.394367 19.334208 -53.387905
v 57.394550 17.932690 -53.404079
v 58.729797 17.931732 -53.374569
v 58.729492 19.333252 -53.355011
v 52.063591 24.943033 -53.420124
v 52.064217 23.541765 -53.463963
v 53.395241 23.541111 -53.420830
v 53.394958 24.942856 -53.389988
v 57.393112 24.940968 -53.274067
v 57.392517 23.538408 -53.274094
v 58.727695 23.537682 -53.241051
v 58.728226 24.940422 -53.242775
v 57.383076 30.538921 -52.902481
v 57.383545 29.137787 -52.960003
v 58.715813 29.136578 -52.880966
v 58.704559 30.537907 -52.688377
v 41.426838 58.782986 -53.357964
v 41.433914 57.350071 -53.445641
v 42.762100 57.353786 -53.453979
v 42.758762 58.791618 -53.404469
v 46.750500 58.797688 -53.420753
v 46.752762 57.358334 -53.310352
v 48.087765 57.357407 -53.357502
v 48.086430 58.799076 -53.344105
v 46.734398 64.562943 -52.789822
v 46.743771 63.123432 -52.962288
v 48.079739 63.130428 -53.078495
v 48.073673 64.536591 -52.798420
v 52.070229 58.798126 -53.119282
v 52.067532 57.357994 -53.006828
v 53.410217 57.355213 -53.010975
v 53.411148 58.798214 -53.071438
v 57.381336 58.821415 -52.389305
v 57.367062 57.375404 -52.254463
v 58.712688 57.377426 -52.051559
v 58.731251 58.815231 -52.341652
v 57.378475 64.507912 -52.689529
v 57.410717 63.134361 -52.560078
v 58.758102 63.145210 -52.739727
v 58.647141 64.660713 -52.733818
v 53.522881 68.668045 -52.633369
v 53.447712 69.686211 -52.689621
v 52.214821 70.059296 -52.703960
v 52.073391 68.881424 -52.612728
v 57.489845 70.230164 -52.975254
v 57.361626 68.858505 -53.013271
v 58.767624 68.908318 -52.735241
v 58.805904 70.158485 -52.869392
v 57.440678 76.500191 -52.368816
v 57.442238 75.721260 -52.488338
v 58.783905 75.725380 -52.401936
v 58.789173 76.498734 -52.260490
v 84.714233 13.487144 -53.105389
v 84.810127 12.353086 -53.135201
v 86.079308 12.263256 -53.044575
v 85.929520 13.692178 -52.893566
v 90.735016 12.179671 -52.987633
v 91.502342 12.164617 -52.935532
v 91.502869 13.565796 -52.889809
v 90.740776 13.578206 -52.960094
v 90.748810 17.782545 -52.866688
v 91.510902 17.769867 -52.796402
v 91.515488 19.175467 -52.791546
v 90.752022 19.187454 -52.851913
v 96.904366 12.109022 -52.622208
v 97.721237 12.096787 -52.643452
v 97.747391 13.499641 -52.852356
v 96.928123 13.510563 -52.845486
v 103.514938 12.002479 -52.441460
v 104.375549 11.989466 -52.427551
v 104.431564 13.391398 -52.680527
v 103.559830 13.400022 -52.624676
v 103.593094 17.484148 -51.690365
v 104.444832 17.456242 -51.610218
v 104.366440 18.776625 -51.340397
v 103.561890 18.824266 -51.308395
v 96.985817 23.290474 -52.540024
v 97.791496 23.268332 -52.415451
v 97.814552 24.672331 -52.547989
v 97.005142 24.695908 -52.682796
v 103.633766 24.231974 -52.171448
v 103.499443 23.481640 -51.985180
v 104.295662 22.951897 -51.841255
v 104.471123 24.117292 -52.076813
v 103.562706 30.235804 -51.773003
v 103.547134 29.476831 -51.920895
v 104.387215 28.725058 -52.326298
v 104.450897 30.023338 -52.029236
v 86.734573 113.978210 -50.973137
v 86.667503 112.785919 -51.004383
v 87.450279 112.828583 -50.972832
v 87.515678 114.023079 -50.975559
v 93.077988 114.353317 -50.860626
v 92.999847 113.162880 -51.106541
v 93.810204 113.202942 -51.042755
v 93.891609 114.403091 -50.891438
v 93.744110 124.596733 -50.970642
v 93.653168 123.239906 -50.925819
v 94.479027 123.296127 -50.852085
v 94.582245 124.643913 -50.947868
v 99.735367 114.676720 -50.461723
v 99.659103 113.456932 -50.287151
v 100.540558 113.494781 -50.625977
v 100.615265 114.708046 -50.724419
v 107.257561 114.746895 -51.465904
v 107.106476 113.572166 -51.394394
v 108.054161 113.584465 -51.155083
v 108.207008 114.750862 -51.172798
v 108.653656 124.630836 -51.358154
v 108.469505 123.316010 -51.327332
v 109.493011 123.239792 -51.390892
v 109.690147 124.545624 -51.526058
v 101.874657 137.472351 -50.689468
v 101.795052 136.663788 -50.616821
v 102.825516 136.641327 -50.567680
v 102.925453 137.449692 -50.627285
v 110.834259 136.700684 -50.399666
v 110.683937 135.895004 -50.417336
v 111.874374 135.715454 -50.259064
v 112.033417 136.523605 -50.257103
v -37.354870 -130.409195 -55.039925
v -36.790131 -129.725754 -55.014225
v -37.590588 -129.343338 -56.164337
v -37.861900 -129.874329 -56.114082
v -37.036633 -115.457436 -58.002323
v -36.163857 -115.239227 -57.999821
v -36.171417 -115.006767 -57.864342
v -36.993645 -115.356087 -58.086048
v -89.142982 -80.456581 -57.668903
v -89.206276 -81.336464 -57.766113
v -88.435394 -81.294807 -57.791195
v -88.372147 -80.416367 -57.684940
v -83.152916 -80.155121 -57.717648
v -83.286827 -81.062370 -57.750282
v -81.983299 -81.080162 -57.627880
v -81.742836 -80.105103 -57.572231
v -82.477280 -73.259926 -57.647488
v -82.678024 -74.147530 -57.665733
v -81.304947 -74.096382 -57.541821
v -81.208946 -73.258171 -57.568012
v -77.292717 -79.855591 -57.669392
v -77.398788 -80.793259 -57.709408
v -75.896233 -80.647835 -57.561859
v -75.851944 -79.778732 -57.538074
v -71.549316 -79.569313 -57.574234
v -71.590530 -80.426788 -57.519260
v -70.166603 -80.360893 -57.657185
v -70.124901 -79.496422 -57.683743
v -71.222061 -72.874458 -57.755421
v -71.251762 -73.715057 -57.837864
v -69.841682 -73.644409 -57.646626
v -69.806534 -72.819138 -57.652241
v -76.606079 -66.573311 -57.500000
v -76.641487 -67.383522 -57.481468
v -75.208763 -67.334023 -57.435448
v -75.175285 -66.519936 -57.469624
v -70.970818 -66.417572 -57.213543
v -71.003494 -67.219238 -57.261433
v -69.597214 -67.184380 -57.032124
v -69.561264 -66.380295 -57.132244
v -70.723831 -60.115093 -57.365292
v -70.749161 -60.898544 -57.267735
v -69.364166 -60.863766 -57.260204
v -69.358170 -60.088150 -57.288296
v -44.263134 -78.278824 -57.153942
v -44.297867 -79.098053 -57.000851
v -42.950211 -79.035782 -57.137459
v -42.913425 -78.209167 -57.179981
v -38.906410 -78.021179 -56.814301
v -38.939205 -78.825134 -56.821503
v -37.601128 -78.747498 -56.672909
v -37.561863 -77.951813 -56.777721
v -38.665424 -71.722382 -56.678410
v -38.690708 -72.504738 -56.657734
v -37.349644 -72.448578 -56.555122
v -37.323742 -71.667450 -56.628143
v -33.537411 -77.738953 -56.523083
v -33.565487 -78.525452 -56.668015
v -32.214565 -78.453766 -56.625069
v -32.188671 -77.668877 -56.495968
v -28.151693 -77.489662 -56.610443
v -28.180523 -78.254738 -56.448952
v -26.832119 -78.187119 -56.424068
v -26.800230 -77.426384 -56.627254
v -27.980654 -71.351677 -56.605606
v -27.977589 -72.108795 -56.603386
v -26.651583 -72.023323 -56.599735
v -26.767160 -71.284729 -56.481010
v -33.263271 -65.469643 -56.826672
v -33.167759 -66.192970 -56.749493
v -31.757826 -66.008522 -56.750713
v -32.192814 -65.119736 -56.780258
v -28.278316 -66.889412 -56.359230
v -27.199829 -66.991615 -56.358730
v -26.585356 -66.192055 -56.455753
v -27.695089 -65.578545 -56.470711
v -27.646036 -59.451477 -56.455696
v -27.596569 -60.944229 -56.452488
v -26.321075 -60.816025 -56.317791
v -26.319313 -59.444450 -56.283726
v -43.434414 -31.115461 -56.471710
v -43.434910 -32.516361 -56.623318
v -42.105103 -32.524040 -56.512165
v -42.103901 -31.115923 -56.413151
v -38.115223 -31.110363 -56.450527
v -38.114254 -32.519539 -56.429836
v -36.793789 -32.512966 -56.469784
v -36.792076 -31.111792 -56.372494
v -38.114258 -25.499392 -56.331348
v -38.115078 -26.907358 -56.261284
v -36.793083 -26.905560 -56.148266
v -36.788639 -25.495159 -56.212254
v -32.816891 -31.124777 -55.959160
v -32.817944 -32.553791 -55.943237
v -31.482933 -32.525059 -56.069183
v -31.484888 -31.117060 -56.092224
v -27.499254 -31.098965 -56.060051
v -27.500107 -32.502857 -56.125301
v -26.179953 -32.510460 -55.944458
v -26.170614 -31.101568 -56.013973
v -27.488121 -25.484606 -56.111221
v -27.492483 -26.878553 -56.377258
v -26.148336 -26.875597 -56.382614
v -26.155001 -25.462303 -56.246544
v -32.791637 -19.878916 -56.317760
v -32.781319 -21.281485 -56.493069
v -31.465588 -21.279772 -56.245853
v -31.465330 -19.878099 -56.229229
v -27.498711 -19.870958 -55.899174
v -27.522455 -21.272047 -55.676975
v -26.189638 -21.268099 -55.444763
v -26.169132 -19.876650 -55.766586
v -27.520247 -14.267879 -55.703491
v -27.486553 -15.667145 -55.951336
v -26.160362 -15.663785 -55.809013
v -26.183401 -14.264594 -55.492058
v 86.455353 -80.268990 -53.600502
v 86.479164 -81.141541 -53.492855
v 87.262276 -81.178932 -53.530628
v 87.241425 -80.303207 -53.596718
v 92.892632 -80.598679 -53.511990
v 92.912384 -81.479103 -53.540241
v 93.720306 -81.529381 -53.382088
v 93.687164 -80.652115 -53.275295
v 92.711525 -73.739403 -53.491600
v 92.734726 -74.579742 -53.483074
v 93.545944 -74.615448 -53.317890
v 93.529037 -73.778275 -53.377670
v 99.558487 -80.955864 -53.382111
v 99.583984 -81.853226 -53.464855
v 100.444122 -81.897385 -53.685291
v 100.414642 -80.991875 -53.598831
v 106.649506 -81.372246 -53.084808
v 106.677246 -82.274055 -53.161461
v 107.529533 -82.364281 -52.788857
v 107.516510 -81.447594 -52.739716
v 106.360809 -74.391724 -53.233120
v 106.398361 -75.259125 -53.234684
v 107.315544 -75.325424 -53.325031
v 107.279182 -74.438843 -53.287960
v 99.157631 -67.504807 -52.888378
v 99.184937 -68.317635 -52.958340
v 100.042023 -68.346123 -53.044880
v 100.016525 -67.537903 -52.945766
v 106.132156 -67.792763 -53.027542
v 106.154099 -68.611977 -53.003517
v 107.052216 -68.649910 -53.001911
v 107.027687 -67.829231 -52.961380
v 105.958099 -61.375397 -52.529030
v 105.977440 -62.167912 -52.510170
v 106.892357 -62.176094 -52.581772
v 106.878448 -61.384228 -52.529243
v -135.478378 -30.914337 -79.258224
v -135.544891 -32.191509 -79.253464
v -134.631256 -32.117527 -78.741035
v -0.973509 -53.621819 -55.812634
v -0.973601 -55.044006 -55.798992
v 0.357200 -55.046051 -55.762501
v 0.356741 -53.623600 -55.777504
v 4.345510 -53.632835 -55.639858
v 4.348653 -55.056313 -55.644390
v 5.679210 -55.060417 -55.612946
v 5.675221 -53.636570 -55.602203
v 4.335259 -47.964142 -55.562969
v 4.337054 -49.378513 -55.571533
v 5.665038 -49.381229 -55.527504
v 5.663010 -47.966492 -55.525909
v 9.664520 -53.648907 -55.509430
v 9.670868 -55.074039 -55.537289
v 11.001074 -55.079285 -55.504986
v 10.993949 -53.653740 -55.471504
v 14.982441 -53.669170 -55.380882
v 14.995834 -55.098469 -55.382027
v 16.324013 -55.099712 -55.366627
v 16.311970 -53.674503 -55.361458
v 14.957497 -47.987041 -55.327454
v 14.962373 -49.404316 -55.329807
v 16.290592 -49.408253 -55.307911
v 16.285236 -47.990585 -55.303177
v 9.636744 -42.330276 -55.384457
v 9.638573 -43.739712 -55.388630
v 10.965434 -43.741817 -55.358944
v 10.963415 -42.332130 -55.357731
v 14.943301 -42.338268 -55.277351
v 14.945681 -43.748974 -55.264484
v 16.272778 -43.751328 -55.248081
v 16.269543 -42.340511 -55.234707
v 14.934009 -36.704132 -55.209301
v 14.936028 -38.111256 -55.232529
v 16.262661 -38.112026 -55.186176
v 16.260672 -36.703648 -55.162220
v 20.300121 -53.692886 -55.277225
v 20.316071 -55.124157 -55.304913
v 21.643320 -55.127975 -55.259712
v 21.629866 -53.700092 -55.250393
v 25.613853 -53.735497 -54.968922
v 25.738020 -55.223583 -55.077145
v 27.005402 -55.113880 -55.113182
v 27.056177 -53.801064 -54.893929
v 25.562225 -48.037376 -54.714127
v 25.595825 -49.433388 -55.064178
v 26.907034 -49.454514 -54.838657
v 26.895615 -48.034195 -54.741821
v 30.919701 -53.748169 -54.944851
v 30.918941 -55.133045 -54.837791
v 32.250950 -55.193054 -54.768112
v 32.246754 -53.767845 -54.846073
v 36.218624 -53.794998 -54.451256
v 36.224232 -55.233910 -54.208683
v 37.562954 -55.248859 -54.362045
v 37.554089 -53.801895 -54.403702
v 36.178963 -48.088314 -54.476276
v 36.197124 -49.500576 -54.806923
v 37.528416 -49.511307 -54.767456
v 37.524963 -48.099316 -54.418262
v 30.858971 -42.376740 -54.689949
v 30.860634 -43.790462 -54.813648
v 32.191330 -43.798698 -54.771061
v 32.186981 -42.380810 -54.739841
v 36.167416 -42.392410 -54.846718
v 36.176323 -43.816959 -54.857994
v 37.501518 -43.817848 -54.729710
v 37.496052 -42.399849 -54.805931
v 36.146019 -36.741520 -54.355743
v 36.154827 -38.138428 -54.668831
v 37.481178 -38.160801 -54.529297
v 37.482719 -36.745319 -54.408543
v 20.237972 -31.092291 -55.097069
v 20.228855 -32.487225 -55.376591
v 21.558821 -32.488403 -55.370880
v 21.558287 -31.080170 -55.312695
v 25.570576 -31.058893 -55.402420
v 25.559885 -32.482891 -55.386360
v 26.889740 -32.488636 -55.294479
v 26.908262 -31.065521 -55.253887
v 25.530210 -25.494230 -54.730473
v 25.518133 -26.906466 -54.539883
v 26.859644 -26.921314 -54.790497
v 26.869301 -25.504854 -54.886162
v 30.833681 -31.120564 -54.703011
v 30.847313 -32.525539 -54.802780
v 32.172962 -32.511734 -54.992401
v 32.159279 -31.107109 -54.906300
v 36.137150 -31.109886 -54.645916
v 36.126442 -32.512703 -54.466774
v 37.457714 -32.518005 -54.362186
v 37.470375 -31.117832 -54.592201
v 36.146458 -25.476377 -55.047955
v 36.155201 -26.893999 -55.145252
v 37.509686 -26.895134 -55.053261
v 37.476521 -25.490095 -54.805256
v 30.824707 -19.888407 -54.363430
v 30.842329 -21.289089 -54.439957
v 32.161587 -21.288767 -54.274860
v 32.156723 -19.884672 -54.311245
v 36.138874 -19.887493 -54.664654
v 36.138580 -21.290277 -54.641815
v 37.464046 -21.297970 -54.709579
v 37.462227 -19.895372 -54.866016
v 36.130283 -14.287706 -54.176311
v 36.133831 -15.695442 -54.293396
v 37.463531 -15.690613 -54.366108
v 37.461208 -14.297031 -54.090439
v -130.739639 40.423923 -76.495262
v -130.606171 40.373226 -75.538780
v -131.075287 39.352123 -74.813942
v -131.200653 39.246857 -75.927452
v -86.929886 37.740669 -57.118130
v -86.937263 36.813236 -57.004032
v -85.915451 36.480549 -56.865292
v -86.331886 37.772312 -56.955429
v -82.034920 35.101616 -56.646561
v -81.118378 34.859646 -56.654289
v -81.014160 36.061737 -56.496582
v -81.847328 36.205715 -56.551308
v -82.044884 41.081314 -55.948883
v -81.149048 40.787418 -55.836460
v -80.539886 41.807751 -56.308708
v -81.675476 41.986412 -56.263077
v -74.639687 34.547195 -56.578938
v -74.550682 35.539341 -56.340530
v -75.986969 35.846436 -56.307674
v -75.858673 34.665710 -56.557587
v -69.106499 34.654373 -56.256725
v -69.083984 35.540886 -56.171192
v -70.379044 35.984962 -56.270664
v -70.439072 34.693447 -56.234108
v -69.134674 39.975498 -57.111107
v -69.025024 41.018635 -56.833176
v -70.127914 41.527996 -56.702068
v -70.423943 40.297935 -56.908878
v -75.945610 47.361996 -56.529331
v -76.009727 45.876865 -56.470284
v -74.546822 45.946754 -56.404961
v -74.539452 47.364380 -56.406826
v -70.378288 47.378101 -56.313469
v -70.402351 45.972980 -56.131130
v -69.032928 45.977879 -55.900681
v -69.001701 47.377892 -56.193378
v -70.344147 53.050308 -56.590099
v -70.348190 51.625523 -56.618149
v -68.989136 51.634899 -56.400478
v -68.955429 53.046879 -56.687996
v -65.058548 36.354500 -56.541538
v -64.985817 35.484856 -56.603176
v -63.679916 34.816551 -56.441933
v -63.575821 36.190716 -56.481361
v -59.503330 36.150749 -56.313961
v -59.499329 34.751713 -56.428715
v -58.156338 34.751862 -56.214958
v -58.155678 36.152309 -56.303864
v -59.646675 41.824749 -55.917805
v -59.517990 40.366035 -56.143257
v -58.178219 40.375668 -56.372620
v -58.158985 41.681534 -55.915279
v -54.121262 36.161827 -56.183140
v -54.137104 34.764046 -56.369949
v -52.781902 34.749611 -56.358242
v -52.785511 36.156422 -56.256996
v -48.757450 36.171665 -56.299778
v -48.751831 34.765869 -56.394524
v -47.427452 34.764679 -56.175556
v -47.415352 36.175064 -56.254654
v -48.770439 41.771675 -55.910599
v -48.769096 40.361809 -55.959145
v -47.445118 40.364368 -55.771866
v -47.440872 41.772652 -55.779984
v -54.141605 47.382847 -55.488842
v -54.124908 45.974041 -55.184017
v -52.796726 45.975903 -55.644951
v -52.797592 47.380516 -55.708492
v -48.783756 47.400055 -55.859844
v -48.784283 45.989902 -55.753445
v -47.446548 45.993790 -55.749508
v -47.449543 47.406643 -55.747662
v -48.787228 53.050152 -55.509872
v -48.783497 51.638824 -55.722626
v -47.444778 51.633244 -55.683315
v -47.449116 53.056450 -55.522202
v -64.812111 58.941536 -56.176151
v -65.047905 57.663357 -56.113033
v -63.592819 57.459099 -56.131069
v -63.541393 58.846645 -56.158501
v -59.513069 58.793167 -56.106842
v -59.507862 57.362396 -56.196373
v -58.154995 57.364216 -56.217815
v -58.175003 58.771305 -55.953571
v -59.643394 64.836815 -55.272167
v -59.476547 63.823212 -55.380775
v -58.315540 63.423897 -55.588169
v -58.217598 64.696007 -55.435780
v -54.331230 59.045418 -55.693451
v -54.202831 58.085571 -55.685337
v -52.983276 57.529099 -55.441685
v -52.862019 58.860306 -55.469528
v -47.424484 57.150272 -55.381805
v -47.516071 58.071568 -55.322304
v -48.714211 58.548141 -55.166317
v -48.796093 57.277035 -55.208038
v -48.827782 64.586868 -55.401516
v -48.836090 63.163589 -55.537621
v -47.495060 63.139835 -55.785351
v -47.482910 64.578133 -55.516853
v -52.769485 68.729103 -54.999958
v -52.910080 69.704033 -55.014133
v -54.092209 70.152306 -55.115963
v -54.190086 68.907265 -55.200054
v -48.742195 70.292603 -55.137501
v -48.819855 68.935814 -55.175514
v -47.481979 68.897751 -55.410938
v -47.438732 70.170784 -55.237522
v -48.872055 76.494225 -54.745762
v -48.865475 75.713348 -54.783630
v -47.524872 75.707947 -54.694736
v -47.527565 76.494606 -54.651005
v -0.975377 36.162003 -55.066326
v -0.975663 34.758518 -55.021172
v 0.346105 34.763824 -54.904293
v 0.351042 36.163506 -55.038589
v 4.330915 36.166351 -54.964077
v 4.330559 34.757954 -55.005768
v 5.663436 34.760685 -54.961811
v 5.657875 36.170887 -54.881855
v 4.331473 41.793705 -54.913406
v 4.329204 40.387028 -54.941250
v 5.661882 40.404110 -55.015274
v 5.652661 41.801487 -54.810528
v 9.629792 36.166859 -54.879448
v 9.627615 34.769451 -54.662952
v 10.954281 34.766369 -54.694332
v 10.955459 36.168102 -54.852184
v 14.931556 36.165356 -54.594379
v 14.942307 34.756458 -54.669395
v 16.252640 34.760181 -54.405006
v 16.244194 36.168858 -54.378361
v 14.914836 41.789516 -54.655094
v 14.910119 40.387634 -54.466694
v 16.231998 40.391312 -54.331509
v 16.248304 41.788795 -54.606987
v 9.614847 47.406628 -54.506691
v 9.613672 46.000587 -54.392124
v 10.942482 46.003757 -54.372292
v 10.940512 47.407990 -54.521088
v 14.922759 47.413403 -54.741196
v 14.924605 46.005566 -54.521011
v 16.247276 46.003891 -54.496098
v 16.263336 47.415874 -54.663342
v 14.908952 53.057823 -54.155777
v 14.908679 51.638451 -54.191006
v 16.231592 51.639446 -54.160789
v 16.235746 53.059071 -54.241898
v 20.213417 36.168293 -53.944057
v 20.214781 34.757957 -53.878342
v 21.550079 34.757473 -53.951023
v 21.545769 36.165092 -54.005928
v 25.524282 36.161415 -54.103313
v 25.519257 34.758831 -54.031380
v 26.842804 34.759144 -53.926895
v 26.843142 36.165348 -53.928299
v 25.522917 41.780441 -53.966030
v 25.526699 40.370380 -53.984158
v 26.852537 40.374901 -54.152828
v 26.850748 41.781269 -54.047215
v 30.822315 36.159595 -53.813755
v 30.814613 34.758362 -53.672943
v 32.135521 34.760841 -53.558125
v 32.149662 36.149708 -53.804859
v 36.126629 36.171261 -53.358639
v 36.105850 34.768826 -53.579273
v 37.437561 34.771397 -53.769123
v 37.446957 36.168446 -53.560505
v 36.136757 41.773811 -53.828831
v 36.131760 40.364697 -53.778137
v 37.462395 40.360260 -53.848923
v 37.469185 41.773556 -53.833260
v 30.812881 47.402027 -53.595142
v 30.818436 45.993862 -53.763615
v 32.146980 45.986366 -53.655003
v 32.139652 47.397297 -53.432404
v 36.134598 47.409851 -53.696117
v 36.139481 45.997520 -53.677311
v 37.472763 45.999088 -53.769306
v 37.467308 47.413261 -53.803139
v 36.131329 53.072826 -53.689323
v 36.130585 51.647121 -53.674500
v 37.455677 51.646393 -53.554543
v 37.449795 53.066742 -53.480991
v 20.208546 58.772572 -53.844643
v 20.213177 57.332008 -53.868881
v 21.541460 57.335846 -53.865238
v 21.536051 58.773827 -53.926254
v 25.498926 58.780659 -53.730770
v 25.508003 57.344612 -53.863243
v 26.836874 57.349678 -53.825691
v 26.828773 58.779800 -53.656445
v 25.507906 64.552666 -53.835823
v 25.517328 63.104641 -53.976761
v 26.841221 63.106853 -53.837193
v 26.831646 64.552284 -53.774216
v 30.812973 58.783371 -53.580917
v 30.815027 57.346046 -53.647480
v 32.142296 57.347080 -53.575005
v 32.141392 58.782967 -53.553986
v 36.122364 58.785370 -53.807781
v 36.124157 57.345612 -53.704983
v 37.456074 57.339706 -53.806126
v 37.457333 58.785706 -53.826813
v 36.120365 64.548035 -53.373230
v 36.119778 63.109745 -53.463829
v 37.447643 63.116314 -53.552837
v 37.439323 64.527206 -53.393757
v 30.763771 70.432846 -53.560043
v 30.616329 69.175949 -53.375320
v 32.102962 68.960983 -53.546062
v 32.165459 70.281311 -53.551487
v 36.091587 70.275597 -53.183876
v 35.933342 69.169060 -53.460518
v 37.391644 68.943573 -53.333534
v 37.440907 70.120361 -53.242687
v 36.088638 76.480736 -52.600979
v 36.077808 75.689430 -52.505421
v 37.423626 75.683197 -52.660255
v 37.434753 76.474037 -52.672592
v 85.938011 34.708572 -52.996311
v 85.905525 35.452370 -52.960457
v 84.778038 35.814430 -52.841599
v 84.944603 34.548130 -52.802685
v 90.799217 34.691288 -52.611633
v 91.563103 34.685463 -52.560097
v 91.560318 36.093975 -52.414993
v 90.803146 36.102757 -52.540504
v 90.836617 40.345051 -52.475204
v 91.589111 40.336498 -52.296005
v 91.602371 41.756016 -52.292767
v 90.846672 41.761192 -52.446590
v 97.011383 34.605766 -52.384747
v 97.810356 34.593472 -52.532753
v 97.810486 36.016609 -52.472038
v 97.015343 36.028591 -52.314938
v 103.615143 34.516361 -52.413441
v 104.485443 34.432949 -52.428043
v 104.408760 35.828247 -51.949188
v 103.560753 35.867031 -52.032326
v 103.511742 40.102924 -51.692608
v 104.374886 40.000149 -51.625252
v 104.471321 41.221592 -52.133480
v 103.555794 41.440701 -52.054428
v 97.069016 45.981026 -51.974251
v 97.869057 45.976730 -51.971596
v 97.876984 47.409809 -51.784416
v 97.083160 47.418369 -51.927731
v 103.576874 45.973885 -52.003643
v 104.370789 45.895271 -51.702873
v 104.398483 47.315220 -51.722660
v 103.563431 47.339947 -51.777863
v 103.569107 53.363106 -51.512123
v 103.639793 52.385624 -51.825581
v 104.381607 51.888577 -51.794762
v 104.479202 53.192768 -51.623756
v 111.596878 34.288700 -50.684982
v 111.615501 34.757717 -50.706215
v 110.815491 35.341846 -50.924774
v 110.679131 34.535709 -50.861801
v 118.418289 33.453781 -52.465435
v 119.289909 33.469379 -52.175056
v 119.433144 34.597729 -52.129181
v 118.550415 34.967777 -52.836277
v 118.740395 39.198750 -51.305935
v 119.793350 39.438644 -50.944187
v 119.584785 40.365379 -50.547623
v 118.586037 40.424976 -51.400455
v 127.145836 33.610966 -49.327370
v 127.111504 32.889862 -49.680889
v 128.134140 32.759594 -49.368088
v 128.372391 33.416080 -49.116577
v 127.171227 45.657211 -52.677002
v 127.164986 44.857609 -52.387409
v 128.382553 44.928776 -51.664799
v 128.263992 45.640091 -52.106800
v 135.648392 44.594147 -45.249359
v 134.726639 44.293125 -45.625744
v 134.603378 43.181961 -47.356255
v 135.805511 43.895115 -47.604206
v 110.720833 58.919521 -51.209553
v 110.675964 58.177738 -51.406635
v 111.605392 58.136864 -51.541382
v 111.635506 58.884544 -51.493259
v 118.596748 58.676498 -51.595943
v 118.584435 57.870499 -51.574947
v 119.632004 57.832207 -51.494236
v 119.654877 58.638588 -51.582024
v 118.180054 65.473587 -52.971062
v 118.695290 64.782654 -54.172379
v 119.809883 64.193214 -53.655788
v 119.802170 65.000938 -53.444859
v 127.208611 57.864628 -53.307438
v 127.149498 57.108311 -52.891354
v 128.341827 57.064087 -52.702869
v 128.408356 57.836262 -53.017277
v 137.651825 56.679714 -51.331997
v 137.457626 56.898449 -51.490723
v 137.223953 56.031548 -51.303749
v 137.897415 56.009014 -51.033188
v 139.399216 61.470757 -48.977264
v 140.117981 61.769726 -48.008400
v 139.194214 62.854076 -48.032234
v 138.698349 62.016216 -49.136288
v 128.189011 71.025490 -51.872536
v 128.134430 70.197357 -51.890259
v 129.348587 70.104813 -52.158455
v 129.344620 70.911499 -52.407658
v 139.387573 70.245705 -49.931271
v 140.275192 70.193802 -49.679371
v 140.177948 70.980804 -49.849430
v 139.307053 71.065163 -49.983192
v -87.361816 -54.166763 -57.647026
v -87.407082 -55.132080 -57.649334
v -86.284462 -55.172932 -57.740910
v -86.128166 -54.258690 -57.621479
v -81.723442 -54.301243 -57.567802
v -81.978966 -55.475105 -57.629681
v -80.486893 -55.476017 -57.603428
v -80.394661 -54.133888 -57.594154
v -81.808121 -48.273693 -57.386829
v -81.786491 -49.223183 -57.351837
v -80.594055 -49.723785 -57.371414
v -80.365021 -48.397610 -57.441086
v -74.890709 -54.976753 -57.482876
v -75.504562 -54.571163 -57.514793
v -76.226898 -55.024834 -57.530365
v -75.488518 -55.394569 -57.518547
v -70.751717 -55.776260 -57.308300
v -69.824615 -55.852013 -57.265060
v -69.151901 -54.973030 -57.185917
v -70.269424 -54.531723 -57.357525
v -70.602570 -49.750145 -57.294170
v -69.786415 -49.976231 -57.308670
v -69.182091 -49.198208 -57.100506
v -70.219971 -48.681587 -57.223320
v -76.019333 -42.582321 -57.144039
v -76.034019 -44.039688 -57.211815
v -74.538063 -44.081745 -57.263035
v -74.616364 -42.581367 -57.370464
v -70.467941 -42.551304 -57.415363
v -70.472168 -43.970379 -57.241955
v -69.087791 -43.985615 -57.416077
v -69.082420 -42.553200 -57.608204
v -70.474037 -36.949772 -57.263832
v -70.341278 -38.261028 -57.409714
v -69.037384 -38.248341 -57.426224
v -69.033104 -36.833248 -57.258572
v -63.723671 -54.924866 -56.998947
v -64.415955 -54.534637 -56.899433
v -65.266159 -55.154308 -56.993576
v -64.402534 -55.521614 -57.043232
v -59.642708 -54.003059 -56.947395
v -59.580029 -55.498878 -56.963371
v -58.286377 -55.356300 -56.951359
v -58.299049 -54.004875 -57.165237
v -59.584156 -48.228695 -57.035999
v -59.590675 -49.667664 -57.195839
v -58.261234 -49.663227 -56.915226
v -58.246616 -48.216484 -56.881153
v -54.263935 -53.962009 -56.963928
v -54.286270 -55.411301 -56.949825
v -52.949127 -55.399952 -56.791714
v -52.931545 -53.944984 -56.764900
v -48.904213 -53.894371 -56.390175
v -48.927868 -55.347538 -56.569149
v -47.593479 -55.332794 -56.653168
v -47.572803 -53.888519 -56.599407
v -48.854153 -48.152622 -56.709690
v -48.867573 -49.578114 -57.034779
v -47.526382 -49.568775 -56.972469
v -47.517338 -48.128311 -56.848991
v -54.161537 -42.466011 -56.921799
v -54.170204 -43.893742 -56.924763
v -52.826206 -43.889267 -56.922443
v -52.818336 -42.458569 -56.924713
v -48.813225 -42.442570 -56.607029
v -48.824184 -43.871025 -56.570225
v -47.485508 -43.864937 -56.607815
v -47.478317 -42.435558 -56.684185
v -48.793865 -36.758144 -56.698059
v -48.800282 -38.179447 -56.748848
v -47.457893 -38.174335 -56.768036
v -47.452255 -36.755299 -56.753563
v -64.877731 -31.137201 -57.484749
v -64.877655 -32.575649 -57.527145
v -63.525978 -32.564514 -57.247910
v -63.515541 -31.146654 -57.326923
v -59.498283 -31.143753 -56.767395
v -59.483044 -32.528072 -57.129379
v -58.143051 -32.542080 -56.895477
v -58.149410 -31.139277 -56.738033
v -59.469749 -25.509821 -56.919609
v -59.489876 -26.920502 -56.796062
v -58.155529 -26.926418 -56.558189
v -58.156418 -25.507252 -56.525322
v -54.121738 -31.134296 -56.716427
v -54.117531 -32.536976 -56.842907
v -52.783951 -32.539650 -56.669750
v -52.805771 -31.139435 -56.409954
v -48.775711 -31.125870 -56.538033
v -48.777103 -32.532845 -56.482136
v -47.439709 -32.531055 -56.533237
v -47.438545 -31.124517 -56.496410
v -48.771049 -25.501268 -56.210789
v -48.775120 -26.910086 -56.307648
v -47.436218 -26.906832 -56.400116
v -47.433243 -25.504877 -56.289429
v -54.112736 -19.895559 -56.569763
v -54.110592 -21.298550 -56.627365
v -52.770832 -21.296288 -56.612343
v -52.772732 -19.892818 -56.561977
v -48.766884 -19.892403 -56.328438
v -48.766876 -21.298672 -56.366150
v -47.432350 -21.298668 -56.275936
v -47.431637 -19.891905 -56.217957
v -48.756836 -14.280283 -56.625950
v -48.760303 -15.677520 -56.437969
v -47.425850 -15.681307 -56.431599
v -47.417755 -14.281289 -56.541943
v 0.978945 -168.024139 -47.834805
v 1.150860 -167.234619 -47.892021
v 0.290462 -166.600296 -48.002369
v -0.248071 -167.971695 -48.007919
v -7.216754 -175.843018 -60.078415
v -6.368629 -175.859329 -60.111343
v -6.301471 -175.335114 -59.404167
v -7.137725 -175.441727 -59.306038
v 46.053120 -130.900681 -56.835564
v 46.219234 -130.078140 -57.229675
v 45.623768 -129.692352 -57.832676
v 45.509106 -130.465469 -57.498837
v 33.103191 -118.471130 -55.015537
v 32.500557 -118.376709 -54.495586
v 32.031662 -119.164040 -54.442509
v 32.960621 -119.424500 -55.742416
v 31.685776 -129.303421 -54.179661
v 32.148056 -129.945572 -54.498188
v 32.270435 -128.605591 -55.463425
v 32.559822 -129.417419 -54.606773
v 85.388550 -54.450855 -53.505264
v 85.482178 -55.416924 -53.451641
v 86.486504 -56.123947 -53.442875
v 86.550644 -54.840466 -53.635155
v 93.146950 -56.519367 -53.090481
v 93.038483 -55.547615 -53.144157
v 92.294701 -55.064442 -53.198387
v 92.243935 -56.315601 -53.189453
v 92.062881 -48.791786 -53.141773
v 92.089493 -49.630390 -53.157303
v 92.869110 -50.195999 -53.137405
v 92.877663 -48.913979 -53.102062
v 100.356026 -54.930042 -52.868645
v 99.397453 -55.041786 -52.816265
v 99.482414 -56.218376 -53.060848
v 100.500473 -56.282749 -52.936821
v 105.756935 -55.298580 -52.437283
v 105.758011 -56.056061 -52.234661
v 106.677986 -56.090878 -52.166393
v 106.685028 -55.328720 -52.381809
v 105.493111 -49.002747 -52.414154
v 105.634712 -49.928307 -52.170406
v 106.431656 -49.995377 -51.776146
v 106.438271 -49.132000 -52.051464
v 98.557762 -44.717880 -52.831059
v 99.471008 -44.804531 -52.888874
v 99.363892 -43.283920 -52.761169
v 98.518158 -43.255955 -52.695976
v 105.535431 -45.016922 -52.929901
v 106.321449 -44.866852 -53.053650
v 106.317039 -43.754139 -53.123024
v 105.416710 -43.569023 -52.781368
v 105.268311 -39.060074 -52.651649
v 106.191673 -39.213375 -52.750664
v 106.257233 -37.946091 -52.521896
v 105.265015 -37.713783 -52.515793
v 114.179253 -57.232800 -52.527920
v 114.930984 -57.256516 -52.623611
v 114.300041 -56.665489 -52.698467
v 113.283524 -56.892044 -52.375614
v 119.478226 -56.712528 -55.868153
v 120.413544 -56.555866 -56.398792
v 120.915298 -55.825401 -56.779331
v 120.148170 -55.749130 -55.923428
v 120.237968 -49.575012 -56.144501
v 120.418594 -50.333618 -55.879257
v 121.028801 -50.366020 -56.916473
v 120.782478 -49.637867 -57.204296
v 127.452621 -55.604580 -62.962669
v 126.786133 -55.753933 -62.279510
v 126.205017 -55.587799 -62.897655
v 126.659416 -55.987114 -63.614872
v 135.513382 -55.927444 -62.903854
v 135.615082 -56.756836 -63.009602
v 136.694260 -56.878559 -63.296188
v 136.538055 -55.956573 -63.319553
v 135.070709 -50.163422 -62.259434
v 135.202240 -50.911232 -61.806881
v 136.373047 -51.013020 -62.123161
v 136.197083 -50.248653 -62.572899
v 126.483772 -44.100533 -61.269703
v 126.570869 -44.701328 -61.418037
v 127.696121 -44.789268 -61.695503
v 127.825592 -44.184452 -61.264702
v 135.092850 -44.524826 -63.078003
v 134.953094 -45.236889 -63.300011
v 135.911728 -45.252922 -63.672115
v 136.077728 -44.604137 -63.328106
v 136.637604 -39.454971 -59.747868
v 136.467102 -40.131001 -60.094006
v 137.590973 -40.257149 -60.267849
v 137.783585 -39.582935 -59.919376
v 112.311829 -31.945047 -51.212502
v 112.437500 -32.748585 -51.769299
v 113.423706 -32.904999 -51.417194
v 113.379395 -32.090927 -50.888443
v 121.238213 -33.779724 -54.009693
v 121.397003 -33.077774 -53.655609
v 121.107407 -32.938797 -53.314995
v 120.417770 -33.639210 -53.578384
v 120.279991 -28.331734 -53.677082
v 121.155830 -28.201338 -54.162376
v 121.226768 -27.092285 -54.155075
v 120.066368 -26.952089 -53.720028
v 128.649170 -33.148388 -55.397560
v 128.465317 -33.661873 -56.091282
v 129.477341 -33.705959 -56.634304
v 129.711777 -33.248665 -55.867939
v 136.955109 -34.440311 -59.717766
v 137.844803 -34.544479 -59.807396
v 137.948944 -33.685413 -59.944851
v 136.934097 -33.584202 -59.980000
v 137.628235 -27.875137 -56.721550
v 137.468552 -28.384125 -57.444496
v 138.619034 -28.418238 -57.914913
v 138.740540 -27.909061 -57.162178
v 128.350708 -21.242844 -53.730694
v 128.402740 -21.749641 -54.407021
v 129.615891 -21.898386 -53.995541
v 129.579086 -21.325436 -53.325100
v 139.417801 -22.908060 -52.342426
v 140.145203 -22.821091 -52.807472
v 140.667130 -21.979576 -52.187160
v 139.878922 -22.085241 -51.698929
v -143.287308 83.026978 -73.939079
v -143.147293 82.363655 -74.186646
v -142.240616 82.168083 -73.632263
v -142.469360 82.955902 -73.413414
v -135.266266 81.490166 -68.933563
v -134.395828 81.714767 -68.834526
v -134.639801 82.454109 -68.496071
v -135.608398 82.200050 -68.516434
v -137.501556 89.298744 -67.085297
v -137.264236 88.401291 -67.260368
v -136.239639 88.366547 -66.700928
v -136.613037 89.161407 -66.329018
v -124.423843 84.504631 -64.902122
v -124.829849 86.162361 -62.869411
v -124.917892 85.620995 -63.851212
v -125.827362 84.398727 -65.473541
v -121.665993 82.757813 -59.928024
v -121.701523 81.908867 -59.829456
v -120.809464 81.918541 -59.457783
v -120.807182 82.782448 -59.513599
v -122.583496 89.286880 -58.535755
v -122.387093 88.581161 -59.106941
v -121.389153 88.760918 -59.151962
v -121.566154 89.486626 -58.561169
v -132.744324 95.732704 -58.405342
v -132.326096 94.762146 -59.009815
v -131.128555 94.983765 -58.869255
v -131.486969 95.953506 -58.366257
v -123.548164 96.849617 -57.748238
v -123.472389 95.861839 -57.508301
v -122.556526 95.997948 -56.911343
v -122.574272 96.996689 -57.305004
v -124.304039 104.694305 -56.523342
v -124.231285 103.799606 -57.360039
v -123.101936 103.881676 -57.578812
v -123.181145 104.827019 -56.853458
v -114.445969 83.033096 -57.579655
v -114.431076 82.181984 -57.290051
v -113.500534 82.165871 -57.448967
v -113.519524 83.033760 -57.642914
v -107.440964 83.065315 -56.588764
v -107.389687 82.187210 -56.611744
v -106.555557 82.177765 -56.418594
v -106.620247 83.052010 -56.327477
v -107.883698 90.045013 -56.218086
v -107.840218 89.157150 -56.202431
v -106.990204 89.154396 -56.077785
v -107.023087 90.033081 -56.175850
v -100.749374 83.131882 -56.207882
v -100.695404 82.278328 -56.098518
v -99.864319 82.297119 -56.195515
v -99.924911 83.150635 -56.329487
v -94.271164 83.104050 -56.123615
v -94.224525 82.260078 -56.051670
v -93.427414 82.272743 -56.193249
v -93.477219 83.109726 -56.312206
v -94.566216 89.895485 -55.977108
v -94.524323 89.041420 -55.778736
v -93.720718 89.032593 -55.808788
v -93.764977 89.888802 -55.970264
v -101.374352 97.178276 -56.595047
v -101.333702 96.253349 -56.612682
v -100.511803 96.240143 -56.761517
v -100.557236 97.171333 -56.819546
v -94.827202 97.022606 -56.353523
v -94.801010 96.114639 -56.248089
v -93.995438 96.096916 -56.210449
v -94.026596 97.002182 -56.223888
v -95.070900 104.683006 -55.705143
v -95.045883 103.649910 -55.736778
v -94.235741 103.632660 -55.848717
v -94.256706 104.664749 -55.766083
v -116.412163 114.513840 -55.894737
v -116.329773 113.285881 -56.052902
v -115.349289 113.271072 -55.819672
v -115.423141 114.501755 -55.756355
v -108.823517 114.389282 -55.862583
v -108.798920 113.171608 -55.791351
v -107.891762 113.150146 -55.822361
v -107.913292 114.369057 -55.830986
v -109.004097 124.543854 -55.303959
v -108.924355 123.252991 -55.628098
v -108.005447 123.234268 -55.406544
v -108.089172 124.512917 -55.011894
v -101.739304 114.166809 -55.597137
v -101.736763 112.954987 -55.604500
v -100.892311 112.918274 -55.522110
v -100.906616 114.125504 -55.415688
v -95.137825 113.862053 -55.030861
v -95.100967 112.652428 -55.194435
v -94.324974 112.669495 -55.504551
v -94.383125 113.896866 -55.439774
v -95.076218 123.873344 -54.437637
v -95.239731 122.815125 -55.147667
v -94.387177 122.801224 -55.353619
v -94.342651 123.838234 -54.683426
v -101.508926 136.600296 -55.052937
v -101.506721 135.711868 -55.155701
v -100.629387 135.684525 -54.913296
v -100.617455 136.587555 -54.936237
v -94.879929 136.538269 -54.162910
v -94.893883 135.690323 -54.093018
v -94.070572 135.672562 -54.216801
v -94.046417 136.516098 -54.247234
v -93.690346 151.173981 -54.032341
v -93.978561 150.441559 -53.449478
v -92.997612 149.849686 -53.747768
v -92.645462 150.338196 -54.213882
v -1.047102 82.959633 -54.085552
v -1.044685 82.131226 -54.105175
v 0.279999 82.130974 -54.052601
v 0.277685 82.959427 -54.035290
v 4.253344 82.958954 -53.931095
v 4.255324 82.130470 -53.938065
v 5.580513 82.130318 -53.906471
v 5.578509 82.958755 -53.898487
v 4.242927 89.709358 -53.926350
v 4.242538 88.850342 -53.893356
v 5.568264 88.850693 -53.841240
v 5.569229 89.709991 -53.868530
v 9.553692 82.958046 -53.791290
v 9.556114 82.129822 -53.813046
v 10.881069 82.129410 -53.764877
v 10.878599 82.957581 -53.741753
v 14.856402 82.956764 -53.612976
v 14.857882 82.128181 -53.612930
v 16.185375 82.127785 -53.565189
v 16.182959 82.955902 -53.536560
v 14.849849 89.702065 -53.700722
v 14.851426 88.840485 -53.693939
v 16.167936 88.843727 -53.517857
v 16.167841 89.702805 -53.540844
v 9.546736 96.779739 -53.698200
v 9.543581 95.876076 -53.614655
v 10.870416 95.883186 -53.535946
v 10.875490 96.776665 -53.698063
v 14.853127 96.787415 -53.820118
v 14.853134 95.889793 -53.656750
v 16.183580 95.902161 -53.593243
v 16.187010 96.803185 -53.800255
v 14.865955 104.337532 -53.135307
v 14.873754 103.338310 -53.308056
v 16.203562 103.353867 -53.229424
v 16.194817 104.343086 -52.962875
v 20.161320 82.962524 -53.764297
v 20.163973 82.126953 -53.781403
v 21.500458 82.127846 -53.743263
v 21.495848 82.960922 -53.719212
v 25.470716 82.958321 -53.419121
v 25.470400 82.126923 -53.462170
v 26.793951 82.131081 -53.273026
v 26.795895 82.959869 -53.315582
v 25.469355 89.694450 -53.518837
v 25.468735 88.829063 -53.499870
v 26.800596 88.826324 -53.404877
v 26.801224 89.694977 -53.416958
v 30.772068 82.957367 -53.280968
v 30.767471 82.122856 -53.314278
v 32.103870 82.126236 -53.310104
v 32.105167 82.954208 -53.238213
v 36.101124 82.959793 -53.285244
v 36.099495 82.130043 -53.306053
v 37.426868 82.129822 -53.216198
v 37.433865 82.960152 -53.234047
v 36.101814 89.691826 -53.206848
v 36.102520 88.833443 -53.237843
v 37.416439 88.821571 -52.965561
v 37.412022 89.676216 -52.857128
v 30.785944 96.779434 -52.880177
v 30.783995 95.875107 -52.862457
v 32.109089 95.879852 -52.647186
v 32.115654 96.785835 -52.767147
v 36.118652 96.757172 -53.003906
v 36.127823 95.872444 -52.746304
v 37.459198 95.861694 -52.887535
v 37.453453 96.755508 -53.040836
v 36.169445 104.358711 -53.199047
v 36.157539 103.339767 -53.121761
v 37.491524 103.326157 -52.979828
v 37.505463 104.339676 -53.015400
v 20.397060 113.422234 -53.293701
v 20.366114 112.243965 -53.161366
v 21.694290 112.285789 -52.972393
v 21.713718 113.467163 -53.007458
v 25.688356 113.570869 -53.015339
v 25.670044 112.376724 -52.934380
v 26.997824 112.395462 -52.958183
v 27.025549 113.594032 -53.052731
v 25.940266 123.695404 -51.648243
v 25.842365 122.265694 -52.055599
v 27.169094 122.337921 -52.073845
v 27.231129 123.519981 -51.503208
v 31.016302 113.596939 -52.720245
v 30.984432 112.398232 -52.821991
v 32.309158 112.370667 -52.945843
v 32.331741 113.568283 -52.982735
v 36.344128 113.395004 -52.775616
v 36.310417 112.220963 -52.671143
v 37.649940 112.160835 -52.572186
v 37.682613 113.327919 -52.638107
v 36.723568 123.154503 -52.194149
v 36.646011 121.883499 -52.408867
v 38.021015 121.724457 -52.258030
v 38.104031 122.978760 -52.053352
v 31.719120 135.910782 -49.693501
v 31.677612 135.076752 -49.677773
v 32.502190 134.989899 -49.768730
v 32.551121 135.831604 -49.853954
v 38.467949 134.360931 -50.576092
v 38.241959 133.648560 -50.977875
v 39.047565 133.438873 -50.913872
v 39.268112 134.140808 -50.505474
v 41.433792 82.958633 -52.906467
v 41.419407 82.126656 -52.874676
v 42.738373 82.121483 -52.627674
v 42.726559 82.952148 -52.418800
v 46.752563 82.962112 -53.051571
v 46.753490 82.153198 -52.887383
v 48.086857 82.181946 -52.667412
v 48.093563 82.996742 -52.887505
v 46.782654 89.702705 -52.906612
v 46.776768 88.849823 -52.864235
v 48.113152 88.850677 -52.828190
v 48.120216 89.703857 -52.833126
v 52.107910 82.993523 -52.675484
v 52.109863 82.164429 -52.717087
v 53.446846 82.163055 -52.561947
v 53.449345 83.000214 -52.508121
v 57.488216 83.014984 -52.717640
v 57.484261 82.184181 -52.743843
v 58.829342 82.193352 -52.602219
v 58.838173 83.022758 -52.641670
v 57.543224 89.724785 -52.669533
v 57.534969 88.868294 -52.742207
v 58.885311 88.873535 -52.613522
v 58.898552 89.722946 -52.692814
v 52.187237 96.742256 -52.392918
v 52.177448 95.843208 -52.330925
v 53.532604 95.846947 -52.288467
v 53.543297 96.744972 -52.364975
v 57.588097 96.731544 -52.683613
v 57.594772 95.853531 -52.388000
v 58.947685 95.851746 -52.462494
v 58.966892 96.737473 -52.730312
v 57.691181 104.243202 -52.677380
v 57.693073 103.249420 -52.497807
v 59.058006 103.247963 -52.639175
v 59.078384 104.247757 -52.855221
v 62.902939 83.050972 -52.463703
v 62.916534 82.233063 -52.682507
v 64.267838 82.233818 -52.353519
v 64.262131 83.056740 -52.241936
v 68.406845 83.099388 -52.001522
v 68.394798 82.275589 -51.877411
v 69.787193 82.283340 -51.982201
v 69.796936 83.099228 -52.143169
v 68.523659 89.808029 -52.222950
v 68.501953 88.959000 -52.023949
v 69.902168 88.972420 -51.977139
v 69.917786 89.832237 -52.039345
v 73.980309 83.154305 -51.994858
v 73.972832 82.331375 -52.156254
v 75.371452 82.342773 -51.951099
v 75.388817 83.174370 -51.891483
v 79.645767 83.242020 -51.814083
v 79.623077 82.413971 -51.822948
v 81.045784 82.438171 -51.720486
v 81.070045 83.271286 -51.692379
v 79.843002 89.994705 -51.971657
v 79.815445 89.134583 -51.960285
v 81.250656 89.162254 -51.972866
v 81.286613 90.024773 -52.088474
v 74.312874 96.958260 -51.445969
v 74.281631 96.054253 -51.307678
v 75.725723 96.078194 -51.335728
v 75.749023 96.974564 -51.518227
v 80.072815 97.057533 -51.619659
v 80.042404 96.159721 -51.510098
v 81.489563 96.187134 -51.554649
v 81.523949 97.083046 -51.686249
v 80.220963 103.653191 -51.356407
v 81.094124 103.718330 -51.200619
v 81.693695 104.679634 -51.180614
v 80.583954 104.806145 -51.268154
v 63.470913 113.034332 -51.743408
v 63.423958 111.914352 -51.496223
v 64.837402 111.943115 -51.574631
v 64.876686 113.065903 -51.779839
v 69.140793 113.223450 -51.821747
v 69.106552 112.085091 -51.669548
v 70.606041 112.240021 -51.686745
v 70.494522 113.311394 -51.859783
v 71.065872 123.001022 -51.525791
v 70.193001 122.830513 -51.558163
v 69.485970 121.593834 -51.405918
v 70.860390 121.611214 -51.494438
v 74.671387 112.257347 -51.591084
v 75.594429 112.372643 -51.524345
v 76.115349 113.455261 -51.376850
v 74.878822 113.491798 -51.614849
v 80.402359 112.382484 -51.619316
v 81.389481 112.496742 -51.550159
v 81.968117 113.445679 -51.349098
v 80.770370 113.698097 -51.503960
v 80.646492 123.723289 -51.093231
v 80.760963 122.303360 -51.194550
v 81.770248 122.375778 -51.135815
v 81.797348 123.714615 -50.983936
v 75.316277 134.708969 -51.128109
v 75.353981 133.892609 -50.976395
v 76.113663 134.034714 -51.031376
v 76.074562 134.844437 -51.236172
v 81.634148 135.512802 -52.046127
v 81.597145 134.687286 -51.752476
v 82.443329 134.738571 -51.831680
v 82.502678 135.585770 -52.018860
v 83.257172 149.082993 -50.136124
v 82.362541 148.796265 -50.358150
v 82.233711 147.563416 -49.985226
v 83.390381 148.257217 -49.388870
v -132.923157 -105.534081 -78.710388
v -132.530273 -105.660866 -78.110397
v -132.025024 -104.879028 -77.363449
v -132.634796 -104.590820 -78.304276
v -124.687080 -103.606873 -70.898903
v -124.551140 -104.517250 -71.838379
v -123.490356 -104.917107 -71.383415
v -123.641006 -103.745552 -70.605019
v -127.541504 -93.696220 -74.706718
v -127.533325 -94.734818 -75.074448
v -127.195007 -94.989044 -74.087746
v -127.170448 -93.963608 -73.771622
v -123.170944 -96.176987 -67.043312
v -122.748169 -95.194374 -66.890396
v -123.120033 -95.666382 -66.886955
v -124.218529 -96.093918 -66.999916
v -114.820885 -119.624962 -68.210403
v -113.945801 -119.110939 -67.124077
v -114.803917 -118.030472 -66.281967
v -113.341515 -118.068802 -67.579224
v -111.414932 -118.527092 -60.151329
v -112.119415 -117.918488 -60.139736
v -111.407372 -117.965889 -60.051258
v -111.659027 -118.879189 -60.640877
v -112.579697 -106.550766 -58.797291
v -112.786270 -107.884285 -59.170269
v -111.781425 -107.929230 -58.835884
v -111.545547 -106.583679 -58.507992
v -105.932671 -117.532249 -59.187778
v -106.038994 -118.510918 -59.250309
v -105.024887 -118.439400 -59.348221
v -104.943161 -117.460854 -59.451763
v -98.337051 -116.849510 -58.965080
v -98.422699 -117.709999 -59.041035
v -97.613968 -117.747208 -58.881298
v -97.521255 -116.795959 -58.842716
v -97.613434 -106.114922 -58.366753
v -97.703918 -107.430519 -58.489410
v -96.820839 -107.356018 -58.455307
v -96.760780 -106.069588 -58.142231
v -102.802376 -97.150017 -61.200413
v -103.109497 -98.370560 -61.063438
v -102.202095 -98.426750 -61.332851
v -101.953651 -97.158096 -61.715427
v -96.740318 -96.767380 -58.506687
v -96.830338 -97.912552 -58.616413
v -96.000343 -97.859146 -58.525269
v -95.912346 -96.689453 -58.502640
v -96.100327 -88.175583 -57.581989
v -96.201019 -89.205421 -57.501938
v -95.362846 -89.143188 -57.459049
v -95.268311 -88.112404 -57.472012
v -115.705681 -81.521088 -60.939400
v -115.827873 -82.429085 -60.960690
v -114.907242 -82.424622 -60.895226
v -114.783005 -81.504967 -60.913063
v -108.524475 -81.369171 -60.370205
v -108.520592 -82.281883 -60.662937
v -107.745682 -82.239754 -60.238552
v -107.727699 -81.341125 -60.004288
v -108.201660 -74.425507 -58.611824
v -108.267281 -75.317261 -58.539116
v -107.390335 -75.267342 -58.599125
v -107.332848 -74.385086 -58.624905
v -101.952927 -81.122437 -58.682552
v -102.037682 -82.028374 -58.634686
v -101.228973 -81.979691 -58.457619
v -101.132507 -81.086098 -58.627304
v -95.456444 -80.804344 -58.176910
v -95.519287 -81.692207 -58.292912
v -94.724876 -81.653198 -58.165089
v -94.670837 -80.765976 -57.985474
v -94.944603 -73.853523 -57.950996
v -95.016800 -74.703926 -57.805218
v -94.210854 -74.670906 -57.841671
v -94.144775 -73.820717 -58.033623
v -100.978729 -67.384132 -57.592815
v -101.043770 -68.213058 -57.336548
v -100.206612 -68.219742 -57.460205
v -100.146446 -67.378349 -57.663303
v -94.464745 -67.168854 -58.627029
v -94.524239 -68.021393 -58.691265
v -93.701027 -67.985832 -58.705524
v -93.644264 -67.126549 -58.634102
v -94.085548 -60.720375 -57.885502
v -94.142136 -61.478184 -57.559830
v -93.344559 -61.464314 -57.575481
v -93.289207 -60.701244 -57.893440
v -140.994278 -50.883945 -74.923988
v -140.676620 -51.417324 -75.397774
v -140.646057 -52.295269 -74.558006
v -140.365387 -51.238869 -74.306824
v -134.063263 -52.359108 -69.727554
v -134.485138 -53.084766 -69.302589
v -133.571106 -53.034801 -68.592453
v -133.103851 -52.349827 -69.093437
v -124.353813 -54.352493 -68.152077
v -124.541084 -54.446007 -68.213684
v -125.038094 -54.675812 -67.778328
v -123.866959 -53.338642 -68.220451
v -119.397964 -54.420406 -64.010162
v -119.837212 -54.896645 -63.240650
v -118.980644 -54.853096 -62.839893
v -118.577545 -54.363583 -63.581852
v -115.045273 -51.190689 -69.121323
v -115.453949 -51.581589 -68.940010
v -114.721863 -51.399605 -68.543091
v -114.188736 -50.877949 -68.504814
v -123.129364 -41.908096 -69.906311
v -123.221298 -42.708092 -69.802078
v -122.236229 -42.845463 -69.990280
v -122.136787 -42.072838 -70.035301
v -114.906570 -42.745239 -69.269226
v -114.708199 -43.551380 -69.421097
v -114.300842 -43.489704 -68.407280
v -114.626534 -42.726494 -68.236763
v -114.607323 -36.736423 -69.760620
v -114.838852 -37.494595 -69.588142
v -114.498199 -37.436565 -68.607025
v -114.275665 -36.687950 -68.753532
v -112.698975 -54.873039 -61.803013
v -112.940208 -55.472992 -61.205734
v -112.111893 -55.733112 -61.408600
v -111.886993 -55.114788 -62.001595
v -106.279640 -54.910480 -60.695503
v -106.354774 -55.701168 -60.668324
v -105.536064 -55.672600 -60.551903
v -105.468719 -54.883507 -60.546452
v -106.235924 -48.700439 -59.738983
v -106.227814 -49.478672 -59.837105
v -105.476601 -49.489239 -59.458172
v -105.451492 -48.722462 -59.461304
v -100.209618 -54.769573 -58.258762
v -100.180176 -55.522041 -58.550701
v -99.436676 -55.531582 -58.215542
v -99.436974 -54.758511 -58.003300
v -93.936440 -54.617764 -57.226044
v -93.900177 -55.359467 -57.413052
v -93.140930 -55.245335 -57.620693
v -93.241013 -54.239506 -57.331417
v -93.734512 -48.252663 -58.064144
v -93.738052 -49.290676 -57.917400
v -92.941353 -49.334137 -57.950191
v -92.913986 -48.303463 -58.156578
v -98.385506 -44.353985 -58.030682
v -98.308708 -43.420975 -57.930161
v -99.102554 -42.677475 -57.599770
v -99.168983 -43.487190 -57.713501
v -92.774872 -44.451233 -57.873425
v -92.851776 -43.439476 -57.751564
v -93.496956 -43.002136 -57.919476
v -93.595306 -44.261330 -58.043308
v -92.820595 -36.629696 -58.048656
v -92.730263 -37.501472 -58.496304
v -92.092972 -38.169735 -58.375645
v -91.993721 -36.818115 -57.975300
v -111.798058 -31.433819 -61.970203
v -111.780098 -32.082336 -62.083820
v -111.001900 -32.510109 -61.419338
v -110.990532 -31.696165 -61.229752
v -105.663841 -32.870750 -59.278694
v -104.794899 -32.890633 -59.415916
v -104.974731 -31.746136 -59.271297
v -105.739342 -31.878016 -59.110676
v -104.558769 -26.910381 -59.062420
v -104.626503 -26.162333 -58.831200
v -105.426010 -25.773039 -58.361591
v -105.554443 -26.936127 -58.655544
v -98.908600 -32.858879 -57.694988
v -99.011375 -31.778133 -57.613804
v -99.838318 -31.277617 -57.770126
v -99.905243 -32.584892 -57.454388
v -92.752403 -32.748447 -57.960651
v -92.738861 -31.927952 -57.740864
v -93.436493 -31.447365 -57.561638
v -93.468285 -32.670795 -57.687149
v -93.574669 -26.864292 -57.966045
v -92.823074 -26.893475 -57.648979
v -92.872643 -25.496212 -57.700581
v -93.610443 -25.477350 -58.063225
v -100.096451 -20.920382 -56.933311
v -99.100815 -21.156933 -57.095814
v -99.212555 -19.764412 -57.299419
v -100.099205 -19.675449 -57.144009
v -92.772194 -21.462751 -57.547237
v -92.825203 -20.595598 -57.734261
v -93.595734 -19.920816 -57.706436
v -93.663086 -21.319805 -57.645821
v -93.753143 -15.588032 -57.617958
v -92.972481 -15.600840 -57.471725
v -93.034325 -14.187341 -57.318554
v -93.814888 -14.177769 -57.476215
v -1.343057 -104.784203 -46.333252
v -1.422450 -105.557365 -45.230045
v -0.474581 -105.646523 -45.163624
v -0.433362 -104.794731 -46.203045
v 5.939608 -105.341637 -45.583912
v 6.038931 -106.285629 -44.553528
v 6.978244 -106.392792 -44.470150
v 6.850702 -105.422440 -45.488449
v 5.381444 -99.034286 -54.000771
v 5.410409 -99.505203 -52.786499
v 6.198961 -99.545631 -52.699547
v 6.163452 -99.054535 -53.907394
v 13.067881 -105.867279 -45.046001
v 13.293674 -106.569275 -44.484547
v 14.173984 -106.981400 -44.105831
v 14.005071 -106.076859 -44.880322
v 19.958700 -106.203552 -44.480431
v 20.206974 -106.913170 -44.165413
v 21.079716 -106.847847 -44.045067
v 20.771898 -106.160988 -44.303699
v 18.972765 -99.294418 -52.138783
v 18.118055 -99.308334 -52.197426
v 17.787966 -100.135841 -51.229549
v 19.071859 -100.289772 -51.154537
v 10.691588 -91.327553 -55.702343
v 10.745490 -92.329704 -55.404987
v 12.195796 -92.537682 -55.618511
v 12.142173 -91.376152 -55.694672
v 16.348494 -92.453011 -54.316887
v 17.178841 -92.296959 -54.171909
v 17.669119 -91.490486 -54.494553
v 16.179062 -91.514008 -54.684151
v 15.715274 -83.993446 -55.438202
v 15.771943 -84.876457 -55.433926
v 17.144165 -84.917343 -55.281517
v 17.080223 -84.031029 -55.170849
v 27.032349 -106.649513 -46.367985
v 27.132944 -107.885010 -46.174957
v 27.178782 -108.442039 -47.371254
v 27.250025 -107.106461 -47.441513
v 27.774105 -108.568649 -55.504719
v 28.003660 -109.791435 -55.089287
v 29.298376 -109.722305 -55.098274
v 29.185236 -108.421005 -55.399712
v 27.961775 -99.235008 -53.700024
v 27.898069 -100.333305 -54.002010
v 29.234303 -100.362839 -54.343632
v 29.227146 -99.281662 -54.091835
v 34.089066 -108.223778 -54.484985
v 34.249557 -109.379639 -54.435070
v 35.551361 -109.359810 -54.619526
v 35.387386 -108.200188 -54.631531
v 39.225769 -108.286880 -54.593555
v 39.421471 -109.461258 -54.727001
v 40.675365 -109.553429 -54.681179
v 40.477856 -108.359154 -54.562717
v 38.179958 -99.496597 -54.590054
v 38.283737 -100.539986 -54.530193
v 39.532417 -100.605049 -54.458031
v 39.421257 -99.561501 -54.343285
v 32.388386 -91.604263 -55.052715
v 32.473110 -92.542305 -54.945072
v 33.770042 -92.570679 -54.910366
v 33.685677 -91.642868 -55.043625
v 37.562431 -91.794853 -55.100422
v 37.634903 -92.731499 -55.097500
v 38.928963 -92.796608 -55.174179
v 38.861252 -91.848549 -55.151527
v 37.070683 -84.592781 -55.175148
v 37.110661 -85.545906 -55.149246
v 38.381371 -85.487267 -54.548443
v 38.359043 -84.629745 -54.824501
v 20.833607 -77.612091 -55.254032
v 20.864388 -78.409500 -55.170437
v 22.211939 -78.440392 -55.167751
v 22.180422 -77.643982 -55.277939
v 26.180313 -77.739784 -55.134537
v 26.212374 -78.525528 -54.977039
v 27.545929 -78.553230 -54.945248
v 27.513493 -77.763931 -55.068359
v 25.952026 -71.514236 -54.778866
v 25.978523 -72.281883 -54.910263
v 27.305277 -72.280983 -55.111336
v 27.288433 -71.534569 -54.852180
v 31.493303 -77.870972 -55.084732
v 31.524273 -78.670105 -55.092613
v 32.846169 -78.707596 -54.926956
v 32.803284 -77.908501 -54.792660
v 36.785053 -78.055412 -55.067059
v 36.820343 -78.825066 -54.785599
v 38.142345 -78.883942 -54.899143
v 38.112209 -78.089554 -54.987446
v 36.582741 -71.769020 -55.037285
v 36.604069 -72.527336 -55.225632
v 37.930969 -72.568558 -55.257256
v 37.905132 -71.783585 -55.279976
v 31.102049 -65.534218 -55.080223
v 31.128670 -66.286987 -55.170509
v 32.435856 -66.315491 -54.902672
v 32.429214 -65.562195 -54.969967
v 36.415974 -65.615494 -54.714527
v 36.435406 -66.358604 -54.470848
v 37.758808 -66.414505 -54.655735
v 37.740738 -65.664291 -54.818905
v 36.280685 -59.275547 -54.622997
v 36.299850 -60.253265 -54.709412
v 37.627617 -60.266933 -54.756084
v 37.611023 -59.292442 -54.647846
v 44.050793 -108.702278 -54.687450
v 44.245975 -109.940689 -54.600224
v 45.341614 -110.101891 -54.526440
v 45.169319 -108.846428 -54.670319
v 48.452198 -109.308434 -54.508667
v 48.564339 -110.589333 -54.421539
v 49.637035 -110.721451 -54.495861
v 49.544807 -109.443047 -54.521511
v 48.005424 -100.347839 -54.284206
v 48.049965 -101.392296 -54.444195
v 49.249241 -101.529564 -54.513657
v 49.224083 -100.482338 -54.265079
v 52.845261 -109.812691 -54.283691
v 52.865780 -111.058319 -54.177921
v 53.978481 -111.190590 -54.147491
v 53.980492 -109.955505 -54.294239
v 57.492516 -110.397476 -54.406681
v 57.427502 -111.605690 -54.312916
v 58.623863 -111.760330 -54.470940
v 58.708687 -110.556801 -54.495811
v 57.911686 -101.554169 -54.175644
v 57.876766 -102.614677 -54.290176
v 59.148808 -102.784119 -54.286289
v 59.183971 -101.720940 -54.408035
v 52.863483 -92.972282 -54.515472
v 52.877670 -93.960472 -54.424732
v 54.133099 -94.096352 -54.693417
v 54.160496 -93.087669 -54.692097
v 58.048965 -93.517220 -53.760979
v 58.049061 -94.479172 -54.188988
v 59.359787 -94.633804 -54.188068
v 59.417664 -93.618828 -53.898220
v 58.081432 -85.731407 -54.115540
v 58.103760 -86.703384 -54.104630
v 59.346249 -86.829720 -53.732838
v 59.353016 -85.911018 -53.603260
v 62.504429 -111.149109 -54.491474
v 62.386723 -112.335304 -54.516808
v 63.691418 -112.633400 -54.540131
v 63.825985 -111.423424 -54.604092
v 67.863884 -112.362640 -53.956604
v 67.674919 -113.587578 -53.552586
v 69.045479 -113.897484 -53.239037
v 69.219925 -112.638161 -53.587620
v 68.651688 -102.991722 -54.082573
v 68.588333 -104.087433 -54.383194
v 70.001846 -104.298889 -54.339970
v 70.058594 -103.188934 -54.027332
v 73.133369 -113.544380 -53.515049
v 72.954483 -114.821159 -53.401627
v 73.910042 -115.023018 -53.397156
v 74.097733 -113.748741 -53.361885
v 79.192879 -114.909538 -54.088131
v 78.941597 -116.241280 -54.204666
v 79.808929 -116.468483 -54.165123
v 79.996445 -115.177414 -54.084438
v 79.921257 -104.555717 -53.986649
v 79.790611 -105.780571 -54.078148
v 80.769798 -105.928932 -53.955299
v 80.904610 -104.771500 -54.020508
v 74.641144 -95.006165 -54.020672
v 74.595642 -96.066887 -54.265324
v 76.063927 -96.194725 -54.319508
v 76.094284 -95.110397 -54.237534
v 80.439316 -95.504433 -53.786217
v 80.326714 -96.620995 -53.711514
v 81.730934 -96.910080 -53.780807
v 81.842377 -95.648636 -53.665882
v 80.566101 -87.171333 -53.603596
v 80.562622 -88.157631 -53.732803
v 81.967789 -88.240120 -53.715462
v 81.967751 -87.249557 -53.764000
v 63.364361 -79.255081 -53.675262
v 63.372757 -80.094437 -53.529060
v 64.770767 -80.155006 -53.546211
v 64.748238 -79.320564 -53.756176
v 68.961830 -79.503265 -53.870811
v 68.977684 -80.359146 -54.002224
v 70.400978 -80.419556 -53.962177
v 70.388428 -79.561333 -53.831207
v 68.842194 -72.823929 -53.263992
v 68.857643 -73.657402 -53.078575
v 70.283157 -73.708076 -53.239780
v 70.251175 -72.892433 -53.467266
v 74.683571 -79.748711 -53.751980
v 74.678192 -80.609634 -53.625870
v 76.106537 -80.671257 -53.355759
v 76.102783 -79.810539 -53.428463
v 80.455879 -80.004562 -53.105640
v 80.447655 -80.894135 -53.094009
v 81.826141 -81.009369 -52.998821
v 81.860878 -80.079887 -53.116390
v 80.309738 -73.223656 -53.372910
v 80.332268 -74.057335 -53.324120
v 81.762672 -74.114288 -53.463352
v 81.755661 -73.280273 -53.462482
v 74.360863 -66.557060 -53.466518
v 74.381500 -67.358078 -53.511688
v 75.805893 -67.396980 -53.388203
v 75.790428 -66.595482 -53.418228
v 79.836395 -67.621803 -53.495899
v 80.867744 -67.567673 -53.618172
v 81.297997 -66.877052 -53.437397
v 79.995255 -66.758812 -53.507721
v 79.967819 -60.379295 -53.289253
v 79.973259 -61.171902 -53.165302
v 81.420776 -61.207752 -53.235397
v 81.399132 -60.426212 -53.337345
v 41.556458 -53.871056 -54.982853
v 41.556450 -55.318882 -54.754353
v 42.897877 -55.330914 -54.567024
v 42.918491 -53.936310 -54.715588
v 46.702576 -55.047405 -54.298386
v 47.583351 -55.212551 -54.326992
v 48.178989 -54.007206 -54.435707
v 46.844913 -53.814995 -54.439011
v 46.836109 -48.152657 -54.594212
v 46.854034 -49.585075 -54.748882
v 48.178722 -49.602806 -54.564137
v 48.166039 -48.172691 -54.473179
v 52.203918 -53.979851 -54.115318
v 52.246532 -55.567741 -53.983173
v 53.578232 -55.378387 -54.175362
v 53.573502 -54.051018 -54.194023
v 57.551708 -53.941589 -54.162392
v 57.475830 -55.228050 -54.159061
v 58.899895 -55.399071 -54.279507
v 58.909855 -54.018925 -54.309734
v 57.513397 -48.242462 -53.721119
v 57.529377 -49.693451 -53.535530
v 58.867260 -49.693707 -53.888069
v 58.854698 -48.253178 -53.845505
v 52.131710 -42.468880 -54.150864
v 52.119076 -43.871647 -54.162983
v 53.474899 -43.911842 -54.270920
v 53.474091 -42.486725 -54.197468
v 57.509167 -42.519169 -54.170048
v 57.516788 -43.950985 -54.124306
v 58.850723 -43.956863 -53.895515
v 58.834236 -42.520256 -53.902519
v 57.477478 -36.801403 -54.150639
v 57.487492 -38.234951 -54.167183
v 58.841492 -38.235603 -54.235008
v 58.818211 -36.816025 -54.006454
v 62.951412 -53.912319 -54.165115
v 63.007633 -54.914318 -54.182243
v 64.282089 -55.344299 -53.971691
v 64.354980 -54.058781 -53.949368
v 69.996918 -55.002918 -53.944157
v 69.297508 -54.640739 -53.863251
v 68.513786 -55.540974 -53.756058
v 69.322418 -55.783157 -53.845531
v 69.939911 -49.174549 -53.594669
v 69.216942 -48.828369 -53.589794
v 68.453041 -49.771568 -53.819302
v 69.432114 -50.084404 -53.814693
v 74.102692 -53.895710 -53.222794
v 74.187912 -55.141884 -53.635826
v 75.329765 -54.964535 -53.960350
v 75.487381 -54.134617 -53.486633
v 80.033867 -54.094002 -53.503223
v 79.952408 -55.138844 -53.598492
v 81.027519 -55.697029 -53.511879
v 81.374344 -54.213554 -53.435093
v 79.943718 -48.496632 -53.406094
v 80.004044 -50.055855 -53.412102
v 81.314987 -49.843372 -53.389679
v 81.150299 -48.560551 -53.407246
v 73.979813 -42.674881 -53.719730
v 74.018585 -44.040234 -53.594265
v 75.400703 -44.119370 -53.679966
v 75.393196 -42.693207 -53.788738
v 79.657806 -42.761555 -53.198437
v 79.679756 -44.202110 -53.280972
v 81.121696 -44.230434 -53.167683
v 81.101196 -42.779602 -53.265282
v 79.589081 -37.003284 -53.171116
v 79.604202 -38.435604 -53.071720
v 81.046883 -38.454487 -53.098637
v 81.027733 -37.025387 -53.246853
v 62.829094 -31.191780 -53.707050
v 62.837486 -32.600391 -53.645119
v 64.202934 -32.614277 -53.777950
v 64.200676 -31.199381 -53.720222
v 68.320213 -31.222296 -53.616062
v 68.334702 -32.638702 -53.638123
v 69.723167 -32.643604 -53.569183
v 69.693687 -31.223291 -53.426117
v 68.307678 -25.568617 -53.827873
v 68.314240 -26.986063 -53.940918
v 69.695908 -26.993446 -53.843937
v 69.658157 -25.616774 -53.470928
v 73.872116 -31.259613 -53.555264
v 73.883202 -32.677402 -53.602898
v 75.296501 -32.688477 -53.626785
v 75.275879 -31.275423 -53.455505
v 80.919266 -32.893002 -53.339024
v 80.992645 -32.012768 -53.386494
v 79.808914 -31.413084 -53.326141
v 79.577843 -32.772156 -53.194317
v 79.419746 -27.043123 -53.589581
v 80.247307 -27.076576 -53.351276
v 80.789322 -25.800468 -53.316948
v 79.452316 -25.666914 -53.463654
v 73.795509 -19.985109 -53.433132
v 73.802650 -21.394211 -53.418678
v 75.200775 -21.404594 -53.392761
v 75.193092 -19.996750 -53.360458
v 79.408043 -20.030661 -53.210865
v 79.420273 -21.442995 -53.168301
v 80.765892 -21.431690 -53.279350
v 80.819122 -20.053719 -53.429874
v 79.334244 -14.405679 -52.787300
v 79.348953 -15.815017 -52.909809
v 80.764046 -15.849448 -52.709827
v 80.748993 -14.423173 -52.610409
v -142.675751 -11.755614 -87.908585
v -141.721893 -11.866117 -86.952049
v -142.300674 -10.844785 -86.584450
v -143.277588 -10.717839 -87.473793
v -146.658890 -3.243825 -83.989624
v -147.163467 -2.332744 -83.805428
v -147.184479 -2.003474 -84.667625
v -147.376984 -2.809088 -84.578331
v -138.737427 -6.203300 -78.370468
v -138.412918 -7.076203 -78.584686
v -137.555359 -7.368299 -77.813080
v -137.830856 -6.506952 -77.648140
v -131.770737 -7.276804 -72.874565
v -131.660294 -8.136076 -72.800812
v -130.976974 -8.199357 -71.618118
v -131.002838 -7.247079 -71.622932
v -134.023651 -1.575254 -71.065498
v -133.895523 -2.366420 -71.260437
v -132.945129 -2.466639 -70.806473
v -133.016907 -1.688508 -70.676666
v -127.374672 -8.055442 -66.064194
v -127.149712 -8.821733 -65.727066
v -126.648659 -8.975100 -65.449150
v -126.649330 -8.159683 -65.575478
v -121.194550 -8.285372 -61.550240
v -121.239975 -9.051022 -61.413521
v -120.396637 -9.115525 -60.996471
v -120.319946 -8.362387 -61.154598
v -120.636490 -2.395629 -62.857891
v -120.847992 -3.056847 -62.535156
v -120.110420 -3.103505 -61.945827
v -119.861885 -2.462628 -62.324440
v -123.708473 3.557518 -72.109779
v -124.117714 2.013722 -71.503510
v -123.012383 2.140032 -70.763031
v -122.648277 3.666275 -71.017876
v -118.670410 3.075526 -62.673790
v -119.354271 3.161599 -63.317451
v -119.378098 2.126151 -63.486519
v -118.684250 1.997405 -62.685925
v -121.718491 9.236869 -62.088200
v -121.425072 8.527813 -62.401531
v -120.767929 8.457312 -61.650963
v -121.034492 9.182728 -61.345322
v -112.220222 -8.462119 -59.440937
v -113.038300 -8.340298 -59.886032
v -113.186996 -9.603746 -59.591179
v -112.219322 -9.684739 -59.196899
v -107.038025 -9.736219 -58.584412
v -106.189827 -9.744179 -58.752434
v -106.278137 -8.340062 -58.695354
v -107.135017 -8.332869 -58.667496
v -107.369560 -4.078672 -58.402817
v -106.507347 -4.098044 -58.254894
v -106.632698 -2.777509 -57.961990
v -107.479034 -2.727045 -58.013432
v -99.626602 -9.897365 -57.566284
v -99.648117 -9.078800 -57.696774
v -100.357590 -8.571530 -58.128422
v -100.361557 -9.854670 -57.967075
v -93.876503 -9.931807 -58.031521
v -93.071411 -9.938951 -57.908592
v -93.111877 -8.508886 -57.890587
v -93.923187 -8.510968 -57.800583
v -94.031487 -4.290967 -57.342686
v -93.211823 -4.304511 -57.288040
v -93.235146 -2.876713 -57.274906
v -94.058121 -2.867184 -57.266621
v -100.821060 1.471988 -56.717327
v -99.966438 1.425640 -56.493790
v -99.975914 2.825034 -56.511486
v -100.890076 2.914380 -56.628345
v -94.141434 1.358790 -56.617832
v -93.312172 1.348081 -56.687817
v -93.330223 2.781233 -56.694012
v -94.169212 2.785671 -56.706165
v -93.469269 6.914890 -57.264923
v -93.496948 7.741712 -57.156734
v -94.278770 8.221154 -57.313129
v -94.268776 6.966175 -57.335167
v -113.835869 13.165317 -57.489803
v -113.844772 14.043273 -57.458172
v -114.909966 14.665551 -57.429298
v -114.943886 13.427971 -57.773106
v -108.039124 13.012547 -58.059891
v -107.114822 12.988825 -58.183403
v -107.113335 14.405437 -57.930374
v -108.037758 14.439344 -57.953617
v -107.980904 18.685802 -58.049393
v -107.063385 18.648314 -57.985920
v -107.065254 19.980587 -58.060951
v -107.956749 20.070108 -58.206879
v -100.973015 12.818787 -57.086536
v -100.111473 12.797297 -57.065113
v -100.106819 14.203207 -57.076641
v -100.973412 14.227455 -57.035629
v -94.274803 12.691076 -57.404564
v -93.444435 12.655798 -57.505711
v -93.405205 14.018320 -57.121586
v -94.234421 14.016096 -56.850174
v -94.209839 18.248295 -57.212410
v -93.384819 18.224257 -57.259766
v -93.367310 19.621138 -57.445038
v -94.191467 19.650343 -57.433441
v -100.785072 24.040571 -57.479706
v -99.941689 24.027174 -57.569599
v -99.894409 25.423912 -57.418690
v -100.771606 25.438616 -57.352283
v -94.044647 23.816730 -57.020878
v -93.284309 23.753925 -57.424679
v -93.123283 24.956911 -57.025707
v -94.025192 25.186102 -56.960407
v -93.802032 31.156557 -57.213459
v -93.881241 30.193174 -57.000576
v -93.219727 29.729235 -56.995148
v -93.032555 30.963697 -57.264801
v -130.713791 36.124073 -73.724045
v -131.016205 36.409035 -74.162575
v -131.091568 36.203075 -74.524628
v -130.672043 35.668896 -74.032501
v -126.093765 36.484825 -86.093964
v -126.435463 34.911533 -85.812149
v -125.546921 34.759766 -84.975487
v -125.310059 35.979015 -85.213593
v -128.473480 32.693752 -70.230873
v -128.445007 33.085461 -69.348488
v -128.743774 34.328094 -69.523048
v -128.908020 33.550896 -70.520180
v -121.969742 36.603199 -61.491421
v -121.663788 35.888664 -62.286350
v -121.011459 35.493523 -61.387589
v -121.224518 36.314648 -60.704082
v -119.981644 44.414001 -58.086014
v -120.184395 43.648346 -57.594975
v -119.371872 43.758022 -57.689739
v -119.277596 44.551453 -58.128216
v -132.219360 56.613960 -63.174297
v -132.533493 55.608528 -63.193871
v -131.939789 56.107864 -62.675575
v -131.697952 57.097618 -62.610928
v -122.331863 48.225353 -60.188080
v -121.568748 48.373840 -60.471832
v -121.684135 48.738983 -60.209141
v -122.589584 48.486145 -59.984833
v -114.594894 37.940453 -56.217167
v -114.621300 38.872158 -56.232784
v -115.748108 39.032314 -56.801731
v -115.732101 38.031410 -56.566174
v -103.780807 36.936081 -55.972603
v -104.843422 36.885132 -56.054909
v -105.223679 36.092148 -55.948631
v -103.965660 35.734962 -56.010712
v -101.247849 36.870712 -55.635326
v -102.152718 36.117413 -55.650181
v -100.928650 35.849049 -55.880386
v -100.498016 36.673893 -55.925220
v -92.860619 35.942532 -56.734795
v -92.621834 36.990826 -56.447586
v -93.650841 37.287197 -56.511471
v -93.645630 36.131317 -56.876892
v -91.739052 47.127892 -56.762611
v -92.457603 46.766750 -56.876240
v -92.493073 46.076389 -56.899048
v -91.565567 46.782131 -56.765312
v -93.031311 51.839581 -56.089233
v -92.377151 51.375050 -56.226658
v -91.764374 51.813965 -56.224552
v -92.671417 52.295338 -56.083317
v -112.916306 58.144009 -60.943199
v -112.677994 57.638573 -61.356861
v -111.883034 57.448814 -60.961033
v -112.195213 57.985397 -60.425251
v -109.055092 58.880562 -54.383892
v -109.277893 58.976452 -55.366684
v -109.640129 58.317371 -55.922016
v -109.478630 57.989063 -54.559700
v -106.930931 64.444565 -57.573490
v -107.077881 63.664181 -57.178501
v -106.209351 63.583759 -57.035831
v -106.079170 64.379959 -57.411343
v -93.632149 58.298286 -56.167320
v -93.535728 57.567616 -56.307503
v -92.743896 57.669548 -56.522732
v -92.947876 58.671406 -56.403027
v -93.713547 64.273300 -56.410469
v -93.714066 63.511227 -56.483936
v -92.903358 63.487221 -56.521961
v -92.907913 64.259689 -56.418842
v -98.978577 70.608543 -56.971375
v -99.610229 70.711845 -57.709179
v -99.768105 69.535965 -57.395191
v -98.955276 69.381187 -56.820465
v -93.940239 70.433693 -55.927837
v -93.924301 69.629234 -55.971786
v -93.089973 69.593849 -55.962421
v -93.113831 70.365456 -55.912556
v -93.988617 76.524872 -56.299587
v -94.004707 75.741264 -56.101002
v -93.209732 75.743347 -55.962471
v -93.200142 76.526917 -56.152695
v -87.276436 -8.079923 -57.725601
v -87.256134 -9.188052 -57.452877
v -86.297661 -9.418860 -57.424873
v -86.053650 -8.438396 -57.487488
v -81.676750 -8.620018 -57.077816
v -81.704796 -10.023468 -57.021984
v -80.285378 -10.028388 -56.897709
v -80.292297 -8.628572 -57.051201
v -81.615952 -2.947330 -56.910229
v -81.691902 -4.329512 -56.918556
v -80.337257 -4.398072 -57.067715
v -80.323792 -3.010535 -57.075409
v -76.032669 -8.643367 -57.214046
v -76.021393 -10.050356 -57.231209
v -74.621315 -10.051671 -57.080540
v -74.627579 -8.647010 -57.074036
v -70.421349 -8.659117 -57.177063
v -70.403755 -10.076352 -57.231724
v -69.032921 -10.056412 -56.901829
v -69.036217 -8.653161 -57.003231
v -70.460472 -3.050809 -56.806004
v -70.451118 -4.440422 -56.998726
v -69.060234 -4.451315 -56.825089
v -69.067543 -3.052634 -56.752472
v -76.105629 2.582362 -56.933197
v -76.096825 1.179855 -56.990009
v -74.687546 1.174521 -56.918728
v -74.691742 2.575962 -56.913429
v -68.672081 2.428522 -57.025105
v -69.709862 2.556262 -56.990402
v -70.296600 1.501562 -56.784698
v -68.982178 1.158954 -56.723137
v -69.313362 6.421498 -56.919830
v -69.192230 7.386904 -56.937878
v -70.244667 8.032046 -56.903385
v -70.515533 6.702040 -56.974964
v -64.897942 -8.660166 -57.150532
v -64.903259 -10.078868 -57.284306
v -63.524891 -10.074942 -57.228680
v -63.525227 -8.657810 -57.149113
v -59.482384 -8.673654 -56.782837
v -59.489155 -10.073135 -56.662312
v -58.140049 -10.080102 -56.653107
v -58.135632 -8.675794 -56.726498
v -59.492256 -3.067304 -56.605629
v -59.489845 -4.469028 -56.633213
v -58.143608 -4.469515 -56.582615
v -58.145741 -3.067929 -56.555984
v -54.111782 -8.675362 -56.525513
v -54.112289 -10.078254 -56.553902
v -52.771946 -10.077786 -56.501812
v -52.772137 -8.675278 -56.482151
v -48.760723 -8.674868 -56.382015
v -48.760464 -10.076391 -56.383980
v -47.425415 -10.076339 -56.341770
v -47.425465 -8.674868 -56.348190
v -48.761868 -3.069996 -56.364304
v -48.761642 -4.471162 -56.365406
v -47.425701 -4.471275 -56.343437
v -47.425858 -3.070128 -56.338329
v -54.117149 2.535451 -56.498272
v -54.117035 1.134462 -56.473595
v -52.776928 1.134084 -56.431713
v -52.777050 2.535036 -56.452454
v -48.763313 2.534000 -56.349792
v -48.763210 1.133032 -56.340275
v -47.426983 1.132764 -56.306644
v -47.426964 2.533732 -56.318836
v -48.764957 8.137491 -56.339687
v -48.764278 6.736708 -56.350628
v -47.428158 6.736286 -56.301571
v -47.429169 8.137028 -56.280228
v -64.935333 13.750176 -56.859322
v -64.935005 12.349958 -56.855598
v -63.567238 12.347845 -56.814075
v -63.567539 13.748167 -56.812622
v -59.501709 13.744639 -56.726158
v -59.500969 12.344227 -56.747189
v -58.153042 12.343286 -56.693939
v -58.153416 13.743833 -56.688717
v -59.503651 19.346542 -56.680004
v -59.503468 17.945803 -56.670677
v -58.154922 17.945429 -56.654778
v -58.155243 19.346193 -56.656708
v -54.119442 13.742221 -56.574432
v -54.119358 12.341515 -56.566833
v -52.778595 12.341022 -56.522598
v -52.778801 13.741781 -56.526665
v -48.764736 13.740576 -56.372162
v -48.765175 12.339833 -56.356316
v -47.429234 12.339427 -56.296558
v -47.428867 13.740178 -56.309452
v -48.765606 19.344156 -56.362907
v -48.765614 17.943182 -56.363495
v -47.430168 17.942677 -56.289703
v -47.430771 19.343603 -56.276676
v -54.125698 24.951162 -56.446903
v -54.123947 23.548792 -56.493332
v -52.782669 23.548246 -56.459240
v -52.784103 24.950418 -56.434414
v -48.768753 24.947962 -56.276016
v -48.767418 23.547089 -56.310276
v -47.431087 23.546728 -56.248730
v -47.432079 24.947704 -56.218353
v -48.786358 30.553137 -56.074081
v -48.782509 29.148378 -56.086258
v -47.441139 29.148426 -56.033184
v -47.442860 30.551373 -56.019695
v -43.424805 -8.675645 -56.268467
v -43.425316 -10.077594 -56.294456
v -42.095146 -10.078908 -56.280930
v -42.094070 -8.676085 -56.249222
v -38.106312 -8.674740 -56.186485
v -38.107559 -10.076884 -56.174984
v -36.778164 -10.075447 -56.185116
v -36.776962 -8.674016 -56.230415
v -38.103840 -3.069875 -56.172802
v -38.104210 -4.470799 -56.175598
v -36.775841 -4.470620 -56.151684
v -36.775490 -3.069697 -56.148804
v -32.789249 -8.671491 -56.102997
v -32.791809 -10.072729 -56.013340
v -31.465309 -10.072238 -56.081047
v -31.467644 -8.673485 -55.946075
v -27.484642 -8.676721 -55.903675
v -27.477779 -10.071743 -56.131420
v -26.150614 -10.068960 -56.140648
v -26.159908 -8.682724 -55.832172
v -27.478506 -3.066955 -55.894497
v -27.481482 -4.470320 -55.808552
v -26.153111 -4.472847 -55.931419
v -26.149088 -3.070893 -55.941402
v -32.792789 2.533329 -55.983978
v -32.792149 1.132885 -56.017818
v -31.464769 1.132596 -55.977890
v -31.465014 2.533403 -55.965782
v -27.485437 2.532842 -55.821671
v -27.483742 1.132326 -55.886879
v -26.159393 1.134454 -55.826519
v -26.161627 2.531307 -55.742676
v -27.487591 8.144659 -55.676292
v -27.487961 6.737942 -55.660370
v -26.159084 6.739184 -55.681789
v -26.159193 8.146256 -55.772297
v -22.179497 -8.673777 -55.935837
v -22.188108 -10.079139 -55.792747
v -20.860723 -10.078800 -55.732986
v -20.859270 -8.671297 -55.754128
v -16.878481 -8.668786 -55.641415
v -16.879038 -10.070115 -55.545956
v -15.551104 -10.069142 -55.568516
v -15.553124 -8.668118 -55.623985
v -16.887316 -3.063678 -55.497646
v -16.897562 -4.461651 -55.313210
v -15.567157 -4.463047 -55.270920
v -15.567513 -3.060782 -55.356857
v -11.582289 -8.671203 -55.326488
v -11.585362 -10.071546 -55.255699
v -10.260388 -10.073884 -55.362644
v -10.256926 -8.670687 -55.362003
v -6.275343 -8.669562 -55.273586
v -6.277535 -10.073794 -55.269772
v -4.951663 -10.072421 -55.200443
v -4.949952 -8.668021 -55.171761
v -6.273251 -3.059568 -55.164871
v -6.267978 -4.456086 -55.294544
v -4.949214 -4.445730 -55.076553
v -4.946520 -3.051784 -55.228394
v -11.574664 2.532838 -55.509964
v -11.577902 1.128965 -55.462303
v -10.252183 1.132446 -55.382771
v -10.256310 2.534857 -55.338634
v -6.278481 2.534646 -55.336990
v -6.281690 1.136050 -55.412464
v -4.959006 1.138677 -55.525799
v -4.951601 2.531470 -55.331921
v -6.272844 8.145777 -55.365131
v -6.278626 6.740420 -55.334206
v -4.952258 6.738428 -55.223946
v -4.938751 8.145300 -55.344967
v -22.177395 13.741535 -55.772373
v -22.177458 12.339303 -55.727879
v -20.864628 12.335102 -55.555233
v -20.871075 13.735687 -55.476387
v -16.887459 13.730584 -55.351238
v -16.887062 12.331376 -55.348820
v -15.583909 12.323923 -55.066914
v -15.584225 13.733894 -55.074841
v -16.896076 19.340244 -55.191433
v -16.895452 17.935440 -55.284943
v -15.563856 17.937340 -55.237534
v -15.565459 19.344042 -55.303703
v -11.585887 13.732383 -54.925873
v -11.588080 12.327273 -54.917732
v -10.261633 12.332714 -55.016811
v -10.260156 13.731976 -54.999767
v -6.279692 13.733480 -54.951725
v -6.280182 12.329885 -54.844669
v -4.953900 12.330504 -54.951317
v -4.952855 13.734704 -55.012959
v -6.279068 19.345545 -54.988853
v -6.277198 17.941250 -55.037716
v -4.946350 17.946426 -54.920242
v -4.950155 19.353502 -54.944466
v -11.590385 24.928698 -55.432529
v -11.584148 23.536594 -55.155579
v -10.250473 23.538960 -55.159161
v -10.247842 24.935061 -55.369350
v -6.280306 24.933474 -54.739532
v -6.281382 23.523521 -54.855881
v -4.955706 23.538010 -54.997059
v -4.954984 24.939781 -54.929592
v -6.284008 30.552605 -55.266422
v -6.281940 29.168261 -55.028576
v -4.963134 29.153267 -55.263718
v -4.960747 30.553436 -55.234787
v -43.442356 36.159508 -55.747669
v -43.435352 34.758137 -55.833466
v -42.108719 34.756519 -55.697292
v -42.126465 36.155216 -55.496170
v -38.120171 36.153740 -55.383553
v -38.119785 34.744839 -55.451851
v -36.786957 34.747669 -55.450218
v -36.785076 36.154072 -55.357800
v -38.114243 41.778805 -55.603607
v -38.116337 40.368103 -55.571587
v -36.792019 40.369835 -55.428802
v -36.802994 41.773235 -55.308262
v -32.794052 36.167198 -55.790634
v -32.792213 34.752750 -55.819092
v -31.473267 34.756168 -55.560913
v -31.468035 36.165180 -55.560417
v -27.508924 36.158993 -55.014973
v -27.501312 34.754890 -55.107616
v -26.170815 34.738457 -54.884315
v -26.174044 36.158031 -54.923443
v -27.501558 41.775063 -55.272831
v -27.505617 40.369133 -55.246632
v -26.175129 40.369072 -55.232025
v -26.176882 41.775517 -55.196896
v -32.816166 47.403183 -55.246593
v -32.801888 45.994350 -55.355408
v -31.482336 45.997269 -55.125881
v -31.487026 47.415276 -55.129524
v -27.498991 47.407921 -55.479889
v -27.496319 45.996967 -55.486237
v -26.166775 45.996998 -55.390388
v -26.177608 47.407036 -55.298061
v -27.511452 53.044067 -54.924820
v -27.506714 51.646202 -55.201855
v -26.178608 51.645409 -55.176369
v -26.185871 53.050518 -55.017620
v -22.191494 36.157673 -55.354874
v -22.187466 34.751499 -55.372250
v -20.859833 34.749466 -55.389355
v -20.863796 36.158554 -55.393024
v -16.878529 36.161602 -55.152630
v -16.899393 34.744385 -55.118629
v -15.573298 34.739777 -54.944904
v -15.582704 36.158546 -54.637787
v -16.895374 41.771824 -54.808239
v -16.896975 40.361782 -54.755913
v -15.567411 40.366528 -54.839336
v -15.564799 41.774147 -54.665504
v -11.589787 36.159752 -55.002384
v -11.584819 34.756039 -54.984470
v -10.256617 34.758080 -54.930641
v -10.261885 36.160126 -54.963329
v -6.280794 36.160820 -55.148350
v -6.282530 34.758595 -55.179398
v -4.955955 34.757626 -55.329830
v -4.956493 36.163525 -55.246605
v -6.290242 41.774399 -54.736046
v -6.291928 40.382229 -55.000149
v -4.959094 40.374393 -54.989410
v -4.955923 41.771103 -54.749809
v -11.591800 47.404190 -54.843960
v -11.588223 45.995007 -54.804890
v -10.265658 45.999947 -54.968098
v -10.268110 47.404106 -54.911015
v -6.291910 47.402393 -54.809402
v -6.293490 45.994503 -54.817219
v -4.965960 45.993908 -54.683575
v -4.964905 47.402576 -54.834049
v -6.296082 53.057152 -54.697178
v -6.293417 51.639614 -54.750252
v -4.969031 51.639706 -54.698959
v -4.971432 53.056961 -54.641975
v -22.208879 58.769024 -55.268841
v -22.206051 57.330509 -55.229439
v -20.886290 57.344162 -55.054417
v -20.877615 58.767593 -55.311481
v -16.899618 58.776546 -55.028133
v -16.903896 57.351437 -54.819553
v -15.582365 57.339031 -54.965660
v -15.580474 58.773830 -54.911285
v -16.914665 64.533279 -54.613770
v -16.910791 63.085796 -54.733101
v -15.586082 63.087826 -54.723808
v -15.589291 64.536438 -54.694046
v -11.605247 58.772415 -54.735378
v -11.604316 57.338329 -54.774452
v -10.278262 57.339092 -54.721596
v -10.279482 58.773033 -54.692169
v -6.302423 58.774700 -54.614265
v -6.301358 57.340668 -54.613094
v -4.975915 57.340961 -54.583317
v -4.976935 58.775066 -54.584892
v -6.309359 64.542381 -54.536385
v -6.307923 63.093353 -54.539051
v -4.982628 63.093895 -54.507042
v -4.984110 64.542976 -54.502022
v -11.620752 70.389503 -54.612816
v -11.623860 68.935066 -54.642540
v -10.291343 68.927582 -54.604641
v -10.293120 70.387581 -54.581200
v -6.317140 70.389885 -54.480915
v -6.315502 68.928970 -54.479851
v -4.990285 68.929642 -54.446159
v -4.992364 70.390381 -54.432487
v -6.330165 76.437912 -54.321358
v -6.328338 75.659149 -54.338657
v -5.003010 75.660202 -54.315708
v -5.004929 76.438828 -54.293804
v -87.660515 83.069756 -55.871941
v -87.621643 82.248344 -55.985622
v -86.372612 82.242760 -55.883881
v -86.403679 83.068985 -55.848171
v -82.095879 83.054382 -56.056652
v -82.070335 82.225464 -55.967976
v -80.624512 82.221100 -55.957012
v -80.643074 83.043167 -56.167465
v -82.306786 89.790932 -55.931347
v -82.278305 88.935722 -55.960106
v -80.828575 88.945313 -56.156219
v -80.850685 89.787315 -55.975048
v -76.351128 83.057915 -55.763050
v -76.328194 82.241547 -55.594074
v -74.900566 82.235535 -55.685394
v -74.928032 83.044952 -55.900597
v -70.689842 83.044922 -55.778828
v -70.689835 82.218269 -55.639893
v -69.286743 82.213509 -55.522038
v -69.301033 83.042351 -55.499790
v -70.822342 89.764786 -55.538692
v -70.810768 88.909653 -55.494495
v -69.403465 88.909424 -55.350342
v -69.404724 89.759163 -55.490860
v -76.677155 96.822235 -55.560585
v -76.656837 95.927727 -55.628033
v -75.214890 95.929741 -55.689777
v -75.233925 96.828796 -55.639977
v -70.936928 96.840141 -55.705269
v -70.943153 95.967087 -55.416992
v -69.511398 95.977867 -55.281986
v -69.509186 96.844002 -55.640419
v -71.009232 104.429092 -55.565937
v -71.003746 103.416359 -55.617008
v -69.575447 103.415329 -55.462563
v -69.586952 104.427071 -55.354332
v -65.115013 83.039719 -55.671608
v -65.103142 82.210815 -55.653088
v -63.750404 82.209900 -55.347363
v -63.758266 83.040710 -55.396465
v -59.662697 83.018585 -55.141445
v -59.649563 82.182594 -55.067963
v -58.285458 82.177498 -55.121254
v -58.300797 83.014267 -55.034470
v -59.739441 89.771286 -55.407673
v -59.728054 88.909775 -55.375645
v -58.368633 88.908882 -55.425793
v -58.376938 89.771400 -55.430817
v -54.265484 83.022179 -55.549915
v -54.258194 82.188850 -55.546181
v -52.913933 82.184258 -55.449753
v -52.916790 83.016914 -55.507011
v -48.899391 83.003731 -55.119232
v -48.896294 82.177475 -55.218426
v -47.552532 82.167068 -55.274601
v -47.550388 82.992287 -55.102261
v -48.937813 89.766045 -55.705353
v -48.928963 88.903954 -55.412067
v -47.584206 88.904129 -55.363651
v -47.573627 89.764923 -55.537674
v -54.354088 96.856903 -55.418049
v -54.355888 95.955688 -55.276829
v -53.011665 95.958267 -55.147369
v -53.016109 96.862991 -55.176971
v -48.970139 96.855698 -54.992695
v -48.968693 95.947472 -55.003506
v -47.621815 95.947678 -55.017406
v -47.623257 96.854843 -54.954422
v -48.968040 104.480415 -54.807064
v -48.971146 103.463226 -54.858330
v -47.622276 103.464005 -54.883198
v -47.618290 104.478958 -54.802067
v -65.267410 113.498672 -54.727009
v -65.270081 112.319054 -54.897190
v -63.869370 112.317955 -54.797520
v -63.855057 113.499771 -54.752872
v -59.743599 113.519211 -54.444218
v -59.742851 112.348381 -54.668034
v -58.379158 112.348022 -54.565475
v -58.368885 113.519958 -54.442234
v -59.599838 123.329918 -54.599770
v -59.625412 122.040977 -54.480789
v -58.242912 122.051956 -54.522221
v -58.236847 123.330956 -54.758068
v -54.274975 113.524254 -54.133854
v -54.306107 112.360542 -54.422089
v -52.949230 112.366173 -54.615925
v -52.931072 113.533127 -54.496395
v -48.868900 113.466560 -53.925858
v -48.886711 112.291916 -54.179825
v -47.544594 112.338966 -54.523022
v -47.514389 113.484421 -54.303028
v -48.576401 123.107002 -54.589573
v -48.633987 121.861626 -54.613655
v -47.259155 121.831024 -54.401424
v -47.218987 123.062309 -54.271896
v -53.656506 133.892487 -51.935238
v -53.963120 132.881561 -52.091316
v -53.021149 132.669891 -52.401226
v -52.836803 133.820908 -52.174797
v -47.052406 133.792053 -51.932755
v -47.229668 132.982788 -52.195511
v -46.067780 132.824493 -51.990944
v -45.868011 133.697220 -51.980518
v -43.533325 83.001312 -55.386581
v -43.533947 82.173615 -55.312428
v -42.195877 82.163124 -55.259716
v -42.194153 82.995827 -55.354149
v -38.206261 82.992332 -55.273911
v -38.200821 82.158005 -55.245972
v -36.865028 82.156197 -55.281197
v -36.866318 82.989868 -55.273994
v -38.252205 89.750786 -55.020779
v -38.247528 88.880760 -54.975487
v -36.926624 88.863472 -55.303112
v -36.931782 89.749283 -55.339142
v -32.885269 82.968224 -55.007259
v -32.883839 82.142937 -54.869396
v -31.549831 82.139503 -54.860134
v -31.552837 82.970848 -54.903423
v -27.558771 82.951286 -55.065834
v -27.560791 82.123512 -54.988365
v -26.240520 82.126297 -54.792606
v -26.241035 82.959053 -54.842709
v -27.572639 89.714920 -55.007416
v -27.571669 88.855186 -55.062199
v -26.241596 88.860413 -55.247730
v -26.242271 89.721107 -55.181786
v -32.900162 96.836868 -54.950806
v -32.894974 95.940742 -54.782009
v -31.570944 95.921204 -55.015446
v -31.570480 96.828934 -55.048542
v -27.563976 96.825531 -55.098736
v -27.566401 95.910278 -55.033112
v -26.232054 95.905273 -54.975986
v -26.230326 96.816460 -55.005337
v -27.517462 104.420822 -54.259430
v -27.513723 103.451530 -54.669521
v -26.186146 103.425270 -54.475544
v -26.179636 104.434235 -54.306767
v -22.243982 82.961052 -54.630653
v -22.237791 82.126144 -54.692471
v -20.911448 82.114510 -54.460114
v -20.914991 82.955399 -54.437618
v -16.950441 82.945732 -54.357807
v -16.935419 82.109222 -54.289040
v -15.616299 82.117073 -54.488102
v -15.629570 82.940918 -54.643642
v -16.946135 89.694008 -54.523151
v -16.946827 88.841751 -54.651020
v -15.621648 88.844818 -54.700665
v -15.619205 89.687737 -54.492943
v -11.652323 82.957344 -54.265316
v -11.648199 82.127739 -54.302380
v -10.321472 82.129967 -54.317043
v -10.325426 82.959427 -54.278210
v -6.348506 82.959114 -54.223656
v -6.345861 82.130005 -54.232323
v -5.020445 82.130348 -54.209747
v -5.022669 82.959343 -54.209686
v -6.370589 89.708351 -54.196739
v -6.366404 88.858025 -54.074497
v -5.035783 88.866425 -54.076118
v -5.044577 89.704132 -54.337852
v -11.640343 96.806236 -54.233212
v -11.645212 95.904205 -54.382660
v -10.318721 95.902191 -54.312103
v -10.314359 96.809845 -54.293381
v -6.370890 96.792503 -53.657890
v -6.364226 95.885643 -53.840710
v -5.034453 95.894394 -53.873981
v -5.031787 96.793785 -53.678940
v -6.315516 104.411720 -53.876446
v -6.312262 103.406258 -54.074429
v -4.988572 103.391678 -53.963085
v -4.993824 104.381516 -53.670433
v -22.018824 113.578690 -53.910225
v -22.038778 112.390694 -53.938412
v -20.697744 112.406563 -53.940384
v -20.680706 113.599976 -53.937599
v -16.712307 113.627586 -53.726795
v -16.735577 112.434952 -53.908039
v -15.409546 112.454956 -53.963097
v -15.384970 113.646507 -53.822575
v -16.505714 123.619209 -53.106178
v -16.493597 122.367615 -53.585217
v -15.179517 122.352966 -53.366199
v -15.164204 123.666595 -53.146835
v -11.404494 113.639893 -53.981907
v -11.437688 112.445076 -53.912041
v -10.114575 112.421753 -53.780106
v -10.078601 113.609772 -53.957409
v -6.111369 113.468971 -53.608006
v -6.144160 112.296783 -53.644196
v -4.824718 112.250816 -53.629940
v -4.802056 113.404625 -53.423141
v -5.635858 123.059830 -52.345409
v -5.724774 121.878944 -52.810837
v -4.409237 121.798355 -52.996487
v -4.284326 122.952332 -52.504841
v -10.177039 134.722244 -49.606060
v -10.347677 133.976212 -49.729702
v -9.488118 133.802856 -49.863411
v -9.341265 134.592224 -49.743401
v -4.740036 132.483612 -51.258202
v -3.836721 132.178925 -51.337151
v -2.864687 133.099045 -51.592766
v -3.955817 133.552765 -51.339928
v -0.980743 -8.666727 -55.027225
v -0.964150 -10.057937 -55.251839
v 0.349583 -10.063628 -55.074894
v 0.329789 -8.678214 -54.730469
v 4.324644 -8.665336 -55.109264
v 4.325316 -10.068878 -55.069382
v 5.649343 -10.072111 -55.211071
v 5.650855 -8.666871 -55.202667
v 4.323935 -3.072163 -55.094250
v 4.329299 -4.472048 -55.180801
v 5.653764 -4.470181 -55.122437
v 5.648977 -3.069628 -55.018017
v 9.625152 -8.665990 -55.039120
v 9.627733 -10.068556 -55.075954
v 10.953450 -10.064552 -54.991993
v 10.950630 -8.657621 -55.057674
v 14.946136 -8.677814 -55.335873
v 14.939600 -10.079889 -55.132160
v 16.269138 -10.085547 -55.118149
v 16.269089 -8.676808 -55.166485
v 14.920108 -3.067816 -54.700241
v 14.921069 -4.470179 -54.791309
v 16.238588 -4.477343 -54.631405
v 16.246269 -3.070745 -54.661827
v 9.605001 2.528008 -54.566772
v 9.620514 1.131136 -54.820000
v 10.943151 1.116707 -54.654827
v 10.940701 2.525069 -54.558964
v 14.927320 2.533300 -54.776485
v 14.932775 1.130529 -54.756336
v 16.254398 1.133188 -54.715919
v 16.254877 2.534284 -54.737701
v 14.922967 8.136095 -54.704025
v 14.930425 6.739207 -54.815220
v 16.251081 6.735561 -54.673950
v 16.241259 8.132988 -54.524574
v 20.238911 -8.664234 -54.807507
v 20.223843 -10.066836 -54.680340
v 21.549603 -10.066317 -54.568264
v 21.552446 -8.666732 -54.598969
v 25.519728 -8.706615 -54.065475
v 25.532398 -10.067681 -54.483818
v 26.858521 -10.074212 -54.457504
v 26.868120 -8.696230 -54.151459
v 25.530073 -3.067338 -54.036488
v 25.519936 -4.473273 -54.170567
v 26.843067 -4.474690 -54.271320
v 26.832069 -3.075189 -54.388111
v 30.818506 -8.668914 -54.268158
v 30.808662 -10.073693 -54.303905
v 32.143593 -10.079064 -54.141533
v 32.147686 -8.674487 -54.111900
v 36.143311 -8.676775 -54.634052
v 36.129627 -10.068726 -54.317471
v 37.456261 -10.061732 -54.189522
v 37.460461 -8.668851 -54.355362
v 36.137344 -3.070342 -54.406551
v 36.140049 -4.470054 -54.270317
v 37.464619 -4.469718 -54.311729
v 37.464725 -3.069752 -54.401833
v 30.819574 2.537353 -54.071400
v 30.823298 1.132016 -54.167679
v 32.149914 1.135828 -54.235840
v 32.151329 2.536377 -54.109528
v 36.128941 2.531551 -54.115650
v 36.130478 1.131587 -54.202465
v 37.457390 1.131375 -54.167358
v 37.456532 2.531580 -54.110847
v 36.131348 8.135394 -54.117519
v 36.129391 6.734844 -54.110477
v 37.456253 6.733943 -54.060238
v 37.456764 8.134589 -54.051392
v 20.224751 13.733529 -54.356831
v 20.234629 12.329535 -54.557178
v 21.556112 12.325315 -54.345898
v 21.553816 13.730605 -54.300343
v 25.524330 13.745007 -54.052792
v 25.529459 12.358426 -53.769226
v 26.845598 12.340136 -54.034626
v 26.833462 13.725556 -54.345451
v 25.526398 19.344234 -54.237194
v 25.530874 17.941124 -54.314137
v 26.848270 17.941183 -54.073826
v 26.844238 19.344236 -54.024799
v 30.829071 13.737406 -54.332954
v 30.830738 12.335506 -54.203346
v 32.158531 12.330982 -54.333652
v 32.158440 13.739007 -54.293724
v 36.127289 13.736778 -53.940208
v 36.128716 12.336141 -53.990017
v 37.455513 12.336488 -53.961613
v 37.454727 13.737058 -53.921722
v 36.132305 19.342333 -53.954060
v 36.133812 17.939869 -53.997562
v 37.455704 17.939142 -53.881191
v 37.451920 19.338577 -53.803928
v 30.818007 24.928741 -53.823101
v 30.834026 23.551765 -54.137466
v 32.157383 23.554817 -54.103905
v 32.157673 24.929806 -53.766880
v 36.124512 24.953270 -53.762550
v 36.129929 23.548777 -53.828186
v 37.449390 23.544291 -53.663391
v 37.446072 24.951506 -53.595490
v 36.118984 30.545036 -53.359882
v 36.120861 29.141167 -53.438267
v 37.447758 29.149418 -53.471085
v 37.446392 30.549456 -53.402302
v 41.434891 -8.678323 -54.144264
v 41.431881 -10.083593 -54.129227
v 42.758907 -10.091706 -53.999714
v 42.760838 -8.679423 -54.005257
v 46.756863 -8.681108 -54.086433
v 46.758804 -10.082131 -54.128059
v 48.086502 -10.083676 -54.031483
v 48.086166 -8.682064 -54.027290
v 46.754364 -3.075570 -54.011406
v 46.754871 -4.476797 -54.024799
v 48.084530 -4.477917 -53.989948
v 48.083546 -3.076842 -53.964775
v 52.079773 -8.686938 -53.917023
v 52.081593 -10.089177 -53.922424
v 53.414028 -10.090367 -53.862068
v 53.412834 -8.688550 -53.881863
v 57.418884 -8.696928 -53.775547
v 57.422165 -10.098511 -53.847115
v 58.764492 -10.106298 -53.871521
v 58.757740 -8.702098 -53.741344
v 57.409145 -3.087850 -53.666439
v 57.411133 -4.489503 -53.690613
v 58.748177 -4.491675 -53.651402
v 58.746147 -3.089808 -53.632889
v 52.071411 2.524227 -53.794380
v 52.071888 1.122917 -53.794079
v 53.404224 1.121694 -53.771507
v 53.403675 2.523114 -53.772091
v 57.404087 2.518519 -53.631599
v 57.405148 1.116967 -53.637928
v 58.741325 1.115150 -53.594612
v 58.740139 2.516782 -53.590298
v 57.398407 8.123627 -53.538944
v 57.399792 6.722420 -53.566086
v 58.735054 6.720773 -53.515335
v 58.733784 8.122145 -53.494911
v 62.783520 -8.710218 -53.658089
v 62.783730 -10.104600 -53.501793
v 64.135048 -10.123540 -53.619854
v 64.136307 -8.718246 -53.713078
v 68.241425 -8.721313 -53.548412
v 68.224487 -10.118886 -53.358433
v 69.596352 -10.129550 -53.264225
v 69.597275 -8.723649 -53.303658
v 68.205711 -3.113901 -53.308022
v 68.210121 -4.516185 -53.348480
v 69.576569 -4.521800 -53.344971
v 69.572655 -3.117716 -53.379028
v 73.710571 -8.748264 -53.112267
v 73.723198 -10.154115 -53.119720
v 75.110229 -10.163389 -53.053204
v 75.100380 -8.756147 -53.103626
v 79.302956 -8.782209 -53.256420
v 79.313721 -10.195797 -53.191170
v 80.728127 -10.206375 -53.130924
v 80.709473 -8.794776 -53.094894
v 79.245682 -3.154873 -52.947674
v 79.252502 -4.564696 -52.924057
v 80.660500 -4.571902 -52.883652
v 80.708092 -3.062172 -52.856491
v 73.659454 2.477436 -53.215302
v 73.665771 1.075515 -53.132042
v 75.047890 1.067668 -53.145325
v 75.043404 2.471655 -53.233212
v 79.267014 2.555541 -53.184536
v 79.215073 1.052129 -53.033592
v 80.611183 1.036920 -52.965820
v 80.636627 2.410921 -52.976753
v 79.160706 8.066863 -52.983940
v 79.171616 6.664677 -53.005772
v 80.616966 6.755492 -52.916042
v 80.478905 8.087079 -52.941597
v 62.750492 13.722643 -53.305576
v 62.751476 12.321172 -53.326614
v 64.100494 12.318748 -53.281609
v 64.099716 13.720496 -53.274677
v 68.167923 13.712415 -53.154640
v 68.170197 12.311179 -53.196346
v 69.531883 12.308534 -53.155651
v 69.530083 13.710143 -53.130314
v 68.160378 19.319527 -53.028690
v 68.162064 17.917488 -53.069038
v 69.522202 17.915192 -53.031975
v 69.520943 19.319006 -53.029224
v 73.611839 13.681292 -52.735912
v 73.625267 12.300829 -53.039032
v 74.997452 12.306017 -53.115387
v 74.996506 13.682551 -52.775078
v 79.149330 13.678146 -53.042744
v 79.149139 12.273848 -53.031109
v 80.545311 12.251658 -53.079918
v 80.656654 13.634481 -53.015461
v 79.142128 19.281513 -52.755600
v 79.142738 17.879032 -52.661835
v 80.542198 17.874987 -52.565517
v 80.537102 19.284285 -52.627659
v 73.612907 24.912291 -52.882145
v 73.611610 23.510969 -52.775993
v 74.982407 23.504086 -52.735748
v 74.987671 24.911537 -52.812847
v 80.800621 24.815348 -52.851521
v 79.893814 24.886326 -52.635677
v 79.200615 23.605503 -52.629803
v 80.560471 23.459074 -52.810188
v 79.127213 30.527521 -52.929543
v 79.143707 29.124376 -52.750095
v 80.644989 29.083883 -52.940750
v 80.515343 30.535326 -53.093510
v 41.425320 36.161510 -53.339172
v 41.421406 34.752407 -53.197083
v 42.756660 34.756023 -53.287716
v 42.756660 36.160336 -53.376774
v 46.743916 36.164917 -53.574268
v 46.744381 34.758511 -53.528198
v 48.070427 34.753075 -53.726173
v 48.077293 36.163124 -53.633789
v 46.743649 41.791664 -53.543129
v 46.744331 40.377518 -53.518356
v 48.078533 40.377495 -53.615978
v 48.082123 41.795532 -53.578197
v 52.076252 36.165348 -53.530102
v 52.054932 34.768139 -53.335022
v 53.383133 34.770351 -53.148808
v 53.405964 36.162910 -53.399887
v 57.398155 36.164112 -53.077068
v 57.395962 34.754745 -53.089695
v 58.729977 34.753212 -52.969654
v 58.732048 36.164833 -52.967255
v 57.407139 41.786465 -53.158756
v 57.415276 40.381165 -53.292500
v 58.747383 40.379177 -53.131977
v 58.735992 41.779942 -52.962273
v 52.057186 47.409389 -53.042103
v 52.058052 46.011959 -52.697868
v 53.402527 46.005486 -52.827766
v 53.391781 47.410885 -53.134014
v 57.414383 47.422684 -53.028881
v 57.414219 46.005856 -53.065247
v 58.728191 46.004044 -52.780075
v 58.723663 47.408997 -52.702114
v 57.409088 53.073883 -52.669796
v 57.386761 51.650425 -52.530842
v 58.718491 51.649208 -52.383320
v 58.721947 53.075176 -52.359856
v 62.750046 36.160336 -52.880123
v 62.747482 34.754749 -52.954987
v 64.097313 34.755383 -52.935982
v 64.095665 36.161747 -52.991447
v 68.185005 36.155190 -53.123772
v 68.160057 34.770638 -52.773708
v 69.527847 34.753513 -52.780605
v 69.536148 36.154308 -52.885311
v 68.170509 41.783413 -52.635422
v 68.172012 40.376156 -52.705635
v 69.541168 40.371223 -52.615997
v 69.537872 41.783287 -52.619743
v 73.619797 36.158176 -52.307354
v 73.611565 34.744278 -52.193108
v 75.005028 34.739044 -52.169140
v 75.002716 36.157059 -52.230225
v 80.825317 36.059521 -52.702618
v 79.913429 36.131134 -52.553890
v 79.225235 34.843903 -52.446983
v 80.592377 34.704094 -52.563061
v 79.104088 40.411320 -52.337040
v 79.940781 40.364086 -52.260326
v 80.547882 41.674278 -52.557228
v 79.169357 41.782116 -52.545712
v 73.658844 47.429676 -52.496304
v 73.651291 46.023556 -52.311451
v 75.035072 46.022717 -52.351601
v 75.037407 47.437305 -52.434486
v 79.124191 46.055584 -52.515736
v 79.955559 46.009377 -52.507057
v 80.564857 47.333179 -52.417168
v 79.194832 47.444679 -52.501781
v 79.301399 53.225491 -52.463711
v 79.219681 51.686390 -52.645573
v 80.590889 51.594158 -52.447376
v 80.671227 53.097408 -52.486351
v 62.784332 58.831753 -52.439774
v 62.778133 57.387657 -52.456810
v 64.122398 57.395454 -52.683556
v 64.132072 58.833992 -52.620354
v 68.211174 58.842274 -52.410065
v 68.209732 57.400475 -52.521305
v 69.573959 57.396542 -52.373905
v 69.582130 58.845528 -52.339634
v 68.255264 64.584732 -52.497974
v 68.262619 63.179214 -52.708710
v 69.609314 63.160595 -52.460445
v 69.673691 64.456383 -52.408909
v 73.704399 58.860844 -52.110977
v 73.696716 57.411072 -52.151073
v 75.083244 57.428333 -52.192749
v 75.088531 58.868378 -52.076626
v 79.270309 58.884567 -51.948101
v 79.266876 57.431725 -51.879913
v 80.728630 57.547443 -51.931377
v 80.604698 58.908585 -51.885250
v 79.218536 64.477943 -52.175194
v 79.403534 63.240665 -52.173176
v 80.663383 63.154186 -52.091156
v 80.621681 64.764694 -52.141373
v 73.310730 69.182449 -51.963142
v 74.444130 69.099426 -52.078556
v 75.124924 70.134148 -52.192390
v 73.785301 70.499062 -52.193718
v 79.373466 70.293312 -52.030010
v 79.240364 68.891129 -52.068161
v 80.720772 68.884880 -52.091541
v 80.781013 70.302940 -51.988686
v 79.474251 76.716965 -51.772369
v 79.464684 75.941246 -51.874626
v 80.879951 75.959991 -51.789886
v 80.889656 76.736244 -51.674667
v 84.709213 -10.225873 -52.814037
v 85.688492 -10.238142 -52.835091
v 85.667168 -8.831223 -52.918278
v 84.690002 -8.821280 -52.912113
v 91.161270 -10.313583 -52.645466
v 91.943802 -10.323872 -52.610050
v 91.906647 -8.913566 -52.645874
v 91.125854 -8.903420 -52.648773
v 91.021042 -4.676975 -52.693825
v 91.795204 -4.685513 -52.676971
v 91.757584 -3.277976 -52.652477
v 90.985939 -3.269710 -52.688969
v 97.501656 -10.399104 -52.721348
v 98.323723 -10.402096 -52.720966
v 98.269112 -8.982308 -52.633003
v 97.451988 -8.977112 -52.680569
v 104.159393 -10.437559 -52.122875
v 105.026688 -10.441004 -52.167271
v 104.958847 -9.009226 -52.114273
v 104.095657 -9.005457 -52.084862
v 103.899422 -4.720133 -51.993313
v 104.760513 -4.726705 -51.907204
v 104.683647 -3.294135 -51.883942
v 103.828438 -3.299286 -51.924000
v 97.092773 0.877961 -52.695198
v 97.904541 0.868078 -52.765816
v 97.853065 2.278133 -52.639038
v 97.052155 2.287704 -52.617832
v 103.664841 0.898014 -52.361057
v 104.509621 0.910332 -52.284966
v 104.410286 2.290964 -52.065708
v 103.591469 2.287761 -52.261612
v 103.462082 6.434384 -52.443428
v 104.306953 6.411907 -52.566822
v 104.292679 7.805910 -52.479076
v 103.446800 7.823227 -52.480652
v 111.145027 -9.051786 -51.311836
v 111.151245 -9.746905 -51.091721
v 112.100754 -9.773004 -50.982422
v 112.096939 -9.053102 -51.114193
v 118.988533 -9.212981 -47.868843
v 119.152214 -10.174612 -48.332817
v 120.437973 -10.350862 -47.810398
v 120.376793 -9.346401 -47.477695
v 119.140907 -2.317827 -50.856300
v 119.330734 -3.341576 -51.094479
v 120.610748 -3.209468 -50.922657
v 120.341354 -2.161632 -50.601830
v 128.541107 -11.884395 -52.738197
v 129.235123 -11.973231 -52.411430
v 129.392044 -11.321343 -51.866768
v 128.393494 -11.387133 -52.158340
v 128.826843 4.034878 -50.596107
v 129.170547 4.554329 -50.887066
v 128.900284 5.102200 -51.111900
v 128.155014 4.589501 -51.068478
v 110.643875 11.789420 -52.296341
v 111.645081 11.745734 -52.343258
v 111.541443 12.892074 -51.553593
v 110.650093 13.118431 -51.979679
v 118.607285 10.754356 -49.947510
v 118.879395 11.374326 -49.857071
v 119.609146 10.544824 -50.302174
v 118.766708 11.831332 -50.727097
v 118.196907 17.268736 -51.878498
v 118.282257 16.459494 -51.767685
v 119.422310 16.178040 -51.799915
v 119.314514 17.016340 -52.025684
v 126.716187 22.318411 -53.792461
v 126.373878 21.495405 -53.443974
v 126.676598 21.125395 -53.110924
v 127.394150 22.268120 -53.524654
v 145.307159 61.091602 -59.136158
v 145.823700 60.702522 -59.619053
v 145.619217 61.361469 -59.499046
v 143.830276 46.026264 -58.151009
v 144.595642 45.985455 -58.926926
v 145.243668 47.119690 -58.927052
v 144.264755 47.209042 -57.947525
v 85.103752 83.347374 -51.741623
v 85.074913 82.515945 -51.710175
v 86.052513 82.544884 -51.613274
v 86.084541 83.372406 -51.691418
v 91.544861 83.554825 -51.495159
v 91.516121 82.721786 -51.439388
v 92.298416 82.747452 -51.451996
v 92.327034 83.580017 -51.538013
v 91.785217 90.344734 -51.168747
v 91.751801 89.477783 -51.217438
v 92.533569 89.509560 -51.127556
v 92.571465 90.380798 -51.090664
v 97.886497 83.814850 -51.451767
v 97.845139 82.976067 -51.388199
v 98.660782 83.018806 -51.272266
v 98.712784 83.855698 -51.375145
v 104.658028 84.182594 -51.246639
v 104.611450 83.335152 -51.126125
v 105.487907 83.400780 -51.024063
v 105.527618 84.259064 -51.051426
v 105.014587 91.110207 -51.730827
v 104.952621 90.214714 -51.844547
v 105.865311 90.275948 -51.861767
v 105.921730 91.175896 -51.827675
v 98.517006 97.779594 -50.874725
v 98.469521 96.857498 -50.919720
v 99.318146 96.902168 -50.827812
v 99.371376 97.830894 -50.726250
v 105.515358 98.205635 -51.020760
v 105.447075 97.302261 -51.157425
v 106.340546 97.394157 -51.356094
v 106.432999 98.278778 -51.137417
v 106.167610 105.813583 -51.342289
v 106.065193 104.787392 -51.218410
v 107.014603 104.843132 -51.207901
v 107.131271 105.868454 -51.312733
v 111.870483 84.694229 -52.154346
v 111.832825 83.836769 -51.843834
v 112.823166 83.915146 -52.097996
v 112.882225 84.798454 -52.341351
v 120.316521 85.646019 -53.677528
v 120.137581 84.654968 -53.626663
v 120.907104 84.763367 -54.338539
v 120.721146 86.238724 -55.297932
v 121.850952 93.250473 -51.180805
v 121.692657 92.331390 -51.633640
v 122.896912 92.435684 -51.112820
v 123.229240 93.584679 -50.941208
v 130.463257 85.912682 -56.552917
v 130.710754 86.317810 -55.958729
v 131.206985 86.275352 -55.115543
v 131.477478 85.766563 -55.669041
v 142.823090 94.470596 -56.639236
v 143.101166 95.388214 -57.039368
v 142.028427 95.544289 -56.127048
v 141.754974 94.557365 -55.780537
v 136.695419 103.619453 -48.882687
v 136.566849 104.173088 -49.363277
v 135.534256 104.210426 -49.697155
v 135.603378 102.992897 -49.074501
v 123.298286 128.113815 -59.822350
v 123.251785 128.889114 -58.891911
v 122.902596 127.916969 -58.329910
v 123.183861 127.229446 -59.027363
v 115.992264 119.358551 -51.706604
v 115.792587 118.243210 -51.634586
v 116.884552 118.398636 -51.635937
v 117.057556 119.488937 -51.895615
v 123.042084 112.156303 -54.642330
v 123.114960 111.008209 -54.263485
v 124.046402 111.207985 -54.750935
v 123.922813 112.375702 -55.214764
v -20.072559 -177.012390 -84.639664
v -20.572142 -176.720612 -83.918831
v -21.260521 -176.079712 -84.444016
v -20.710649 -176.358032 -85.141830
v 0.758747 -165.264740 -47.882076
v -0.535403 -165.122559 -47.948818
v -1.011484 -166.427444 -48.000843
v -15.387712 -155.753784 -60.112400
v -15.714531 -155.044922 -59.404434
v -15.599813 -154.275757 -59.124474
v -15.473850 -155.468124 -60.701572
v -25.631403 -137.080093 -53.013691
v -26.475357 -137.531937 -53.304108
v -25.992878 -138.092621 -54.275414
v -25.042465 -137.582214 -53.978832
v -15.519384 -136.921158 -44.939743
v -15.477428 -137.606522 -45.739838
v -14.525827 -137.554016 -45.622055
v -14.558114 -136.890564 -44.801521
v -21.112268 -124.170517 -50.583504
v -20.841064 -124.134140 -49.732838
v -20.481176 -123.225494 -48.978828
v -20.939041 -122.967049 -50.128216
v -13.568767 -125.525169 -42.371735
v -12.762657 -125.613937 -42.309547
v -12.362933 -124.446671 -42.568459
v -13.213864 -124.323898 -42.334518
v -11.151627 -113.323456 -41.555641
v -11.423744 -114.714676 -41.479389
v -10.143468 -114.846375 -41.437489
v -9.884874 -113.473419 -41.576496
v -91.543884 -116.251305 -58.222073
v -91.592125 -117.246712 -58.294144
v -90.779648 -117.167526 -58.053234
v -90.710648 -116.172379 -58.050278
v -84.969696 -115.360771 -57.904926
v -84.975143 -116.285706 -57.487148
v -84.145355 -116.161201 -57.652409
v -84.151970 -115.232643 -58.054878
v -84.611305 -104.796577 -57.980145
v -84.662376 -106.056129 -57.996216
v -83.886093 -105.961052 -57.929287
v -83.837959 -104.706696 -57.930923
v -78.517166 -114.241684 -57.833805
v -78.518402 -115.185112 -57.741333
v -77.791725 -115.088531 -57.721886
v -77.735588 -114.141006 -57.823856
v -72.748207 -113.087547 -57.433693
v -72.619827 -114.220055 -57.620480
v -71.428749 -113.982346 -57.402290
v -71.460815 -112.735367 -57.243759
v -72.706596 -103.299454 -57.820976
v -72.744522 -104.478210 -57.715103
v -71.327652 -104.272964 -57.712490
v -71.285912 -103.114609 -57.775887
v -77.682068 -95.080795 -57.941029
v -77.817780 -96.222549 -57.847507
v -76.603981 -96.116600 -57.890755
v -76.491898 -95.033165 -57.858650
v -72.314926 -94.666473 -57.753559
v -72.367149 -95.716202 -57.805038
v -70.952682 -95.592583 -57.517418
v -70.896248 -94.543381 -57.525883
v -71.900444 -86.626938 -57.274368
v -71.948448 -87.579933 -57.269207
v -70.521301 -87.482162 -57.041626
v -70.467415 -86.537178 -57.266167
v -67.678253 -112.035988 -56.882156
v -67.781578 -113.297646 -56.764790
v -66.528282 -113.235115 -56.712040
v -66.422935 -111.966743 -56.869667
v -62.603344 -112.042564 -56.985325
v -62.730347 -113.333153 -57.044548
v -61.423996 -113.425461 -56.982830
v -61.293762 -112.113419 -56.898201
v -61.755608 -102.362335 -57.491978
v -61.847691 -103.524796 -57.492546
v -60.502014 -103.490318 -57.568958
v -60.408394 -102.313904 -57.556561
v -57.260628 -112.300697 -56.837765
v -57.442291 -113.797783 -57.113712
v -56.105316 -113.599396 -57.006332
v -55.912724 -112.335236 -56.860577
v -51.486946 -111.744110 -57.128448
v -51.531567 -112.589676 -57.016464
v -50.254433 -112.494141 -57.146111
v -50.202087 -111.554527 -57.208385
v -50.982288 -101.658920 -57.346779
v -51.065384 -102.851257 -57.204205
v -49.713394 -102.693451 -57.202213
v -49.638317 -101.502861 -57.218166
v -55.788849 -93.537758 -57.244823
v -55.858620 -94.569763 -57.288116
v -54.514202 -94.473854 -57.288662
v -54.446262 -93.449554 -57.153667
v -50.426193 -93.133080 -57.319584
v -50.495552 -94.154152 -57.231735
v -49.153301 -94.040787 -57.230515
v -49.089619 -93.021736 -57.202820
v -49.957455 -85.357216 -57.146259
v -49.998737 -86.282501 -57.266308
v -48.659412 -86.195404 -57.140350
v -48.609673 -85.272194 -57.093872
v -65.900635 -79.307899 -57.373528
v -65.931465 -80.157951 -57.527599
v -64.547653 -80.087723 -57.366619
v -64.519104 -79.242722 -57.219501
v -60.415951 -79.050385 -57.221825
v -60.449337 -79.888374 -57.066963
v -59.091835 -79.827370 -57.237164
v -59.057255 -78.986961 -57.305412
v -60.154697 -72.478729 -56.892464
v -60.185093 -73.292046 -57.017315
v -58.828102 -73.235176 -57.022404
v -58.798317 -72.423294 -56.961906
v -55.008572 -78.800369 -57.157078
v -55.043068 -79.636131 -57.148415
v -53.694702 -79.561607 -57.179523
v -53.662952 -78.746017 -57.028439
v -49.636959 -78.565094 -57.027752
v -49.669594 -79.395554 -57.025723
v -48.327480 -79.314590 -57.144909
v -48.296726 -78.481995 -57.242542
v -49.371105 -72.109291 -57.100620
v -49.402245 -72.917259 -57.131851
v -48.054356 -72.872116 -57.090687
v -48.024853 -72.064178 -57.119537
v -54.532368 -65.986389 -57.215389
v -54.561028 -66.768234 -57.194019
v -53.212475 -66.736351 -57.182705
v -53.184059 -65.956291 -57.181984
v -49.165260 -65.859024 -56.955746
v -49.191631 -66.632385 -56.952587
v -47.851952 -66.600914 -57.043545
v -47.824726 -65.828758 -57.013775
v -48.997086 -59.436684 -56.537388
v -49.012905 -60.414730 -56.711262
v -47.674812 -60.392044 -56.688095
v -47.653320 -59.409260 -56.603260
v -45.377815 -110.679337 -57.189957
v -45.574711 -111.345612 -57.219704
v -44.786736 -111.660179 -57.240143
v -44.537777 -110.204857 -57.162716
v -40.725941 -108.942505 -57.381603
v -40.746372 -110.193619 -57.232559
v -39.465378 -109.655067 -57.279518
v -39.433128 -108.451294 -57.360336
v -40.252300 -99.914787 -56.829308
v -40.319229 -100.990417 -56.899746
v -38.988419 -100.693810 -56.849899
v -38.915134 -99.638771 -56.735813
v -35.757366 -107.171333 -56.381836
v -35.836803 -108.268387 -56.511711
v -34.602932 -107.884186 -56.363899
v -34.506706 -106.812546 -56.076237
v -30.667433 -105.912544 -56.579948
v -30.848883 -106.952171 -56.521648
v -29.590387 -106.701057 -56.609055
v -29.379221 -105.665489 -56.744194
v -29.589640 -97.985336 -56.663998
v -29.697594 -98.919220 -56.885811
v -28.347971 -98.720192 -56.945019
v -28.236607 -97.795052 -56.698963
v -34.311253 -91.310081 -56.944912
v -34.392517 -92.224739 -56.788033
v -33.036678 -92.057426 -56.753532
v -32.966572 -91.150978 -56.810425
v -28.921200 -90.727623 -56.785027
v -28.991035 -91.610970 -56.879612
v -27.638508 -91.481750 -56.806526
v -27.567648 -90.603790 -56.725014
v -28.426130 -83.811012 -56.644112
v -28.474932 -84.647850 -56.702991
v -27.136135 -84.565247 -56.450024
v -27.085403 -83.731110 -56.412537
v -25.410076 -105.204483 -56.227028
v -25.705740 -106.285912 -56.285252
v -24.436577 -106.439674 -56.042896
v -24.057922 -105.203178 -55.996964
v -18.359711 -105.202515 -56.006950
v -18.605114 -106.261917 -55.980480
v -17.619532 -106.089081 -54.666569
v -17.869843 -105.002289 -54.541653
v -18.583702 -97.408112 -55.601559
v -18.771727 -98.287239 -55.266613
v -17.422165 -98.292221 -54.876717
v -17.216547 -97.423813 -55.266563
v -16.383883 -103.669479 -48.274101
v -17.078922 -104.518349 -47.592842
v -15.985142 -104.564354 -47.149883
v -15.367817 -103.745613 -47.947449
v -8.693843 -104.298294 -46.895382
v -8.967592 -105.280594 -46.104660
v -8.020109 -105.278397 -45.910927
v -7.766413 -104.354782 -46.791565
v -7.115941 -97.900055 -53.466209
v -7.280370 -98.933258 -53.249809
v -6.517591 -99.019119 -53.295303
v -6.382637 -97.980339 -53.688511
v -12.286304 -90.407425 -56.254074
v -12.345709 -91.323463 -56.364513
v -10.935122 -91.392204 -56.184589
v -10.890463 -90.488815 -55.957695
v -6.752412 -90.724655 -56.731812
v -6.796361 -91.671898 -56.607220
v -5.616491 -91.796844 -57.019943
v -5.512785 -90.834206 -57.087818
v -6.444968 -83.535522 -55.689735
v -6.459091 -84.401764 -55.702236
v -5.065543 -84.423523 -55.873024
v -5.056024 -83.559799 -55.843479
v -22.742107 -77.279610 -56.479618
v -22.771576 -78.048477 -56.428520
v -21.425453 -78.012390 -56.235294
v -21.403027 -77.243477 -56.226902
v -17.305981 -77.187691 -56.225384
v -17.326668 -77.952988 -56.341362
v -15.953210 -77.943726 -56.309212
v -15.936737 -77.171593 -56.268238
v -17.156479 -70.851189 -55.913067
v -17.207354 -71.803795 -55.730606
v -15.843025 -71.823227 -55.786537
v -15.787880 -70.921974 -55.860073
v -11.853729 -77.154411 -55.749355
v -11.869913 -77.925140 -55.652927
v -10.491383 -77.930527 -55.730175
v -10.481013 -77.157822 -55.805748
v -6.387327 -77.193871 -56.071796
v -6.388089 -77.971817 -56.073700
v -5.022495 -77.974472 -55.927486
v -5.019932 -77.199181 -55.958096
v -6.354659 -70.783745 -56.035728
v -6.350509 -71.772087 -56.162735
v -4.985151 -71.773750 -56.134010
v -4.997493 -70.782738 -56.011864
v -11.692782 -65.187668 -56.266293
v -11.674192 -66.569870 -56.202347
v -10.366867 -66.627701 -56.171703
v -10.354921 -65.185829 -56.162090
v -6.328535 -65.182701 -56.045383
v -6.335439 -66.654366 -56.053215
v -4.989388 -66.655685 -56.018780
v -4.983582 -65.184692 -56.013172
v -6.307586 -59.339470 -55.965790
v -6.311951 -60.789757 -55.986057
v -4.975956 -60.789082 -55.948765
v -4.972976 -59.338528 -55.940662
v -43.567829 -53.850563 -56.494541
v -43.600372 -55.290237 -56.218884
v -42.239632 -55.275940 -56.132320
v -42.224827 -53.829037 -56.414055
v -38.241993 -53.800888 -56.481926
v -38.251442 -55.218616 -56.793560
v -36.803326 -55.269283 -56.713467
v -36.899319 -53.787010 -56.492710
v -38.181072 -48.068275 -56.349861
v -38.196487 -49.500454 -56.328480
v -36.866604 -49.490868 -56.438072
v -36.855858 -48.066841 -56.555809
v -32.908356 -53.756168 -56.345852
v -32.922043 -55.164734 -56.606934
v -31.589596 -55.147129 -56.720413
v -31.574419 -53.734085 -56.456009
v -27.593904 -53.698063 -56.209736
v -27.637337 -55.134090 -56.114441
v -26.289749 -55.127911 -55.990479
v -26.265905 -53.694378 -56.077599
v -27.539106 -48.014107 -56.563034
v -27.548418 -49.436298 -56.512341
v -26.212717 -49.424599 -56.512165
v -26.207516 -47.996460 -56.555435
v -32.824802 -42.368580 -56.472706
v -32.830959 -43.783146 -56.412582
v -31.509975 -43.773827 -56.626549
v -31.500542 -42.364876 -56.540901
v -27.532042 -42.356785 -56.146614
v -27.528131 -43.770306 -56.261204
v -26.200180 -43.772945 -56.067619
v -26.201721 -42.354809 -56.029747
v -27.509323 -36.718052 -56.261501
v -27.515541 -38.126808 -56.189888
v -26.191145 -38.115120 -56.016979
v -26.179216 -36.712780 -56.204136
v -22.265165 -53.673801 -55.902580
v -22.269390 -55.106022 -55.772640
v -20.939075 -55.090878 -55.957233
v -20.932253 -53.664494 -55.889713
v -16.942732 -53.647961 -55.954765
v -16.950747 -55.070656 -56.057743
v -15.619208 -55.064545 -56.069927
v -15.611382 -53.641773 -56.016624
v -16.917538 -47.973598 -56.345394
v -16.922640 -49.394577 -56.261719
v -15.590289 -49.388718 -56.197708
v -15.584719 -47.971119 -56.242996
v -11.618952 -53.630486 -56.039562
v -11.624228 -55.052738 -56.047134
v -10.292829 -55.050194 -56.007954
v -10.288160 -53.628113 -56.004135
v -6.296070 -53.623142 -55.911598
v -6.298647 -55.045116 -55.909958
v -4.967121 -55.043915 -55.890575
v -4.965505 -53.622108 -55.880466
v -6.288623 -47.958668 -55.868176
v -6.290742 -49.372234 -55.858047
v -4.961747 -49.371323 -55.831974
v -4.960502 -47.957840 -55.824505
v -11.592584 -42.322369 -55.975250
v -11.594571 -43.731861 -55.973618
v -10.266689 -43.730877 -55.951088
v -10.265060 -42.321892 -55.939804
v -6.283703 -42.320511 -55.831303
v -6.283666 -43.728302 -55.881359
v -4.956674 -43.727787 -55.830799
v -4.956630 -42.320057 -55.793602
v -6.281248 -36.694077 -55.756073
v -6.280985 -38.098732 -55.811214
v -4.954292 -38.098892 -55.776268
v -4.954533 -36.693939 -55.733616
v -22.186781 -31.094387 -55.876896
v -22.178667 -32.496693 -55.988403
v -20.847685 -32.486591 -55.912548
v -20.865471 -31.090061 -55.844601
v -16.890642 -31.079542 -55.617207
v -16.905973 -32.496422 -55.559254
v -15.577757 -32.501282 -55.726284
v -15.564445 -31.089714 -55.751286
v -16.881586 -25.487726 -55.723202
v -16.876892 -26.873920 -56.012039
v -15.548698 -26.875488 -55.926205
v -15.554010 -25.478947 -55.773254
v -11.586551 -31.090424 -55.598495
v -11.588308 -32.493988 -55.642841
v -10.258931 -32.488914 -55.681660
v -10.259741 -31.090637 -55.544949
v -6.281623 -31.086159 -55.366066
v -6.281928 -32.489594 -55.466324
v -4.951276 -32.488907 -55.481327
v -4.948593 -31.084272 -55.447769
v -6.286293 -25.477497 -55.578831
v -6.286158 -26.879507 -55.527996
v -4.953520 -26.880398 -55.491489
v -4.955137 -25.476851 -55.587231
v -11.579835 -19.879620 -55.736691
v -11.579687 -21.286695 -55.701664
v -10.256896 -21.290300 -55.861423
v -10.248071 -19.878210 -55.834972
v -6.252615 -19.875906 -55.974525
v -6.258162 -21.290613 -55.947945
v -4.949608 -21.270180 -55.646095
v -4.929421 -19.870544 -55.818748
v -6.276701 -14.274126 -55.569080
v -6.287608 -15.683603 -55.431805
v -4.952966 -15.681309 -55.415241
v -4.948008 -14.273803 -55.455715
v 59.575325 -121.946976 -55.315567
v 60.141762 -122.990593 -55.599232
v 60.570805 -122.263092 -55.255081
v 60.160969 -121.458138 -55.027298
v 85.328384 -116.534378 -53.749786
v 85.251099 -117.333023 -53.970409
v 86.061241 -117.477730 -53.889820
v 86.130196 -116.692047 -53.661098
v 91.913208 -117.248161 -54.423904
v 91.850433 -118.034264 -54.673763
v 92.699890 -118.132874 -54.636528
v 92.756935 -117.342903 -54.445854
v 92.589806 -106.031281 -53.351753
v 92.539085 -107.340355 -53.508492
v 93.364952 -107.421707 -53.441303
v 93.400871 -106.118179 -53.155930
v 98.869225 -117.991524 -54.742985
v 98.821091 -118.747490 -54.344910
v 99.781334 -118.858086 -54.264442
v 99.851913 -118.094925 -54.648487
v 107.166451 -119.157875 -53.138882
v 107.137489 -119.930466 -52.848774
v 108.353592 -120.142906 -52.814041
v 108.350082 -119.382446 -53.144039
v 107.119797 -107.697670 -53.148769
v 107.133286 -109.054497 -53.099762
v 108.182838 -109.218826 -53.029316
v 108.154121 -107.851021 -53.037804
v 99.602821 -97.132141 -53.061069
v 99.575363 -98.285835 -52.874840
v 100.478050 -98.375717 -52.922661
v 100.499016 -97.221306 -53.067741
v 106.998749 -97.870979 -52.818768
v 107.020767 -99.053810 -52.829094
v 107.978073 -99.155945 -52.655254
v 107.939720 -97.969772 -52.545494
v 106.877060 -88.890633 -52.911282
v 106.885147 -89.948502 -52.840702
v 107.808380 -90.014694 -52.625813
v 107.736427 -88.938576 -52.465542
v 117.687714 -121.478493 -53.186367
v 117.838730 -122.259933 -53.492092
v 118.695061 -122.515099 -53.578705
v 118.493507 -121.669571 -53.245560
v 126.909248 -111.061562 -52.761932
v 127.189522 -111.817513 -52.792763
v 128.024658 -111.977631 -52.926060
v 127.688400 -111.161285 -52.849007
v 114.128807 -81.789291 -52.577232
v 114.168045 -82.713470 -52.787163
v 115.125702 -82.744637 -53.192101
v 115.076004 -81.814568 -53.030575
v 122.303139 -82.129425 -55.038830
v 122.427841 -83.048241 -54.743645
v 123.565369 -83.042625 -54.477211
v 123.436012 -82.115280 -54.812866
v 121.593811 -74.674568 -55.084450
v 121.514946 -75.508636 -55.602730
v 122.615021 -75.564194 -55.801460
v 122.644997 -74.712273 -55.404057
v 138.375061 -77.235748 -59.585262
v 139.124741 -77.459862 -59.959869
v 138.866058 -76.296410 -60.303089
v 138.082596 -76.141556 -59.611340
v 132.839050 -86.256874 -54.277710
v 133.083984 -87.220367 -53.571075
v 134.340958 -86.921158 -53.018841
v 134.097794 -85.836227 -53.735359
v 128.901733 -67.792137 -57.892212
v 129.085510 -68.718330 -57.947243
v 130.317520 -68.721252 -57.974873
v 130.130341 -67.796951 -57.846607
v 137.040283 -61.980610 -61.063038
v 137.339508 -62.762756 -60.792847
v 138.642517 -62.908714 -61.081280
v 138.306839 -62.107826 -61.430412
v 140.996704 -34.450928 -58.131649
v 141.529572 -33.671463 -57.897938
v 142.535629 -32.626587 -58.083153
v 142.160706 -33.808361 -58.922894
v 144.091980 -42.832115 -63.490059
v 143.794327 -43.546089 -63.842941
v 144.426559 -43.290611 -64.584312
v 144.846680 -42.574219 -64.232704
v -0.975282 -17.068371 -55.406342
v -0.972055 -18.471210 -55.493874
v 0.351212 -18.471977 -55.383545
v 0.356357 -17.067474 -55.463604
v 1.696672 -17.070711 -55.535294
v 1.674621 -18.473370 -55.262562
v 2.988008 -18.469540 -55.040279
v 2.997503 -17.065804 -55.164627
v 1.679214 -14.268911 -55.127659
v 1.689769 -15.650688 -55.446243
v 3.015762 -15.659802 -55.243111
v 3.002756 -14.266319 -55.119759
v -87.346626 73.435959 -55.783035
v -87.327682 72.671463 -55.788826
v -86.082825 72.678429 -55.811340
v -86.100975 73.442062 -55.797276
v -84.708290 73.447884 -55.798496
v -84.691345 72.684608 -55.812531
v -83.256905 72.688362 -55.764774
v -83.273186 73.451920 -55.723499
v -84.785667 76.539330 -55.821053
v -84.764343 75.755081 -55.823494
v -83.325958 75.757942 -55.758316
v -83.346619 76.541962 -55.746788
v -1.022521 73.058899 -54.252857
v -1.020042 71.804298 -54.282661
v 0.305226 71.804764 -54.251652
v 0.302673 73.059326 -54.218616
v 1.627978 73.059677 -54.189220
v 1.630669 71.805267 -54.227665
v 2.955677 71.805351 -54.187069
v 2.953350 73.060013 -54.164665
v 1.621241 76.441612 -54.143185
v 1.623594 75.663445 -54.177429
v 2.948606 75.663528 -54.136017
v 2.946326 76.441750 -54.105301
v 84.846581 73.734406 -51.749092
v 84.834854 72.976242 -51.845467
v 85.810776 73.002090 -51.831467
v 85.813950 73.737129 -51.578743
v 88.186714 73.805092 -51.609299
v 88.173714 73.046555 -51.654774
v 88.940323 73.063927 -51.637371
v 88.954010 73.824776 -51.615784
v 88.250061 76.894005 -51.524864
v 88.230339 76.109497 -51.549324
v 88.999832 76.132156 -51.581009
v 89.018745 76.917084 -51.572151
v -87.401970 -18.302069 -57.244041
v -86.685295 -18.294918 -57.485859
v -86.655090 -17.013435 -57.433632
v -87.446693 -17.037436 -57.196472
v -83.138863 -18.632328 -57.315254
v -83.103912 -17.798912 -57.292587
v -84.348068 -17.096830 -57.417606
v -84.375435 -18.420059 -57.446167
v -84.483658 -14.228942 -57.394257
v -84.466377 -15.638216 -57.399677
v -83.091759 -15.644235 -57.243965
v -83.103882 -14.238335 -57.237228
v -1.993104 -119.667519 -41.380993
v -2.012968 -121.030952 -41.470020
v -0.742316 -121.195618 -41.440659
v -0.750602 -119.825104 -41.352524
v 2.933939 -120.202919 -41.957672
v 3.129067 -120.989136 -42.355122
v 4.204304 -121.132660 -42.714046
v 4.161624 -120.352577 -42.229515
v 2.596033 -114.609940 -41.000610
v 2.631394 -115.470924 -40.954563
v 3.660054 -116.081505 -41.049961
v 3.643492 -114.844223 -40.978748
v 84.824471 -18.676891 -52.798111
v 85.816345 -18.688629 -52.911884
v 85.793266 -17.279793 -52.810402
v 84.806816 -17.265614 -52.844414
v 88.219086 -18.744434 -52.518467
v 89.007492 -18.750608 -52.614094
v 88.978844 -17.334368 -52.572544
v 88.190292 -17.319271 -52.443417
v 88.169075 -15.911289 -52.680809
v 88.949120 -15.922804 -52.685760
v 88.922264 -14.511509 -52.771957
v 88.146591 -14.499802 -52.807163
v 3.268724 138.325394 -51.206573
v 2.884727 139.460983 -51.072636
v 2.293819 139.096664 -51.209362
v 2.120324 138.169815 -51.350216
v 7.599213 132.274597 -52.068684
v 7.609731 133.278687 -51.831795
v 6.706117 133.316849 -51.906578
v 6.687682 132.401596 -52.043812
v 46.979385 138.949890 -49.869747
v 47.187176 139.692947 -49.259583
v 46.078857 139.746902 -49.115021
v 45.820343 138.996094 -49.929432
v 50.909885 131.475418 -51.128376
v 50.985954 132.380539 -50.745201
v 50.019386 132.500839 -50.947189
v 50.029377 131.691452 -51.365528
v -137.935608 -64.619164 -73.552750
v -137.891296 -65.481613 -73.777420
v -137.201935 -66.018112 -73.063705
v -137.370331 -64.639954 -72.823196
v -135.637314 -61.275311 -69.125771
v -136.272461 -60.471615 -69.849457
v -136.153122 -61.330986 -69.921432
v -134.123779 -15.661110 -81.316948
v -133.941589 -16.480324 -81.321274
v -133.084503 -16.410320 -80.620209
v -133.245193 -15.594378 -80.634224
v -130.602417 -15.390359 -78.798416
v -130.489044 -16.220970 -78.741554
v -129.609268 -16.183588 -78.087349
v -129.754791 -15.358464 -78.113182
v -131.922241 -12.485340 -77.964058
v -131.369888 -12.983884 -78.445084
v -130.558151 -12.982116 -77.720642
v -131.102325 -12.472393 -77.269051
v -0.964546 -62.249603 -55.868736
v -0.957174 -63.685413 -55.891319
v 0.378287 -63.713726 -55.855541
v 0.371896 -62.255772 -55.827126
v 1.708537 -62.262562 -55.781925
v 1.716659 -63.727219 -55.827816
v 3.055199 -63.737434 -55.788601
v 3.045893 -62.269260 -55.765640
v 1.696322 -59.348137 -55.733334
v 1.701803 -60.800949 -55.753384
v 3.036944 -60.806980 -55.714905
v 3.029870 -59.353264 -55.694271
v 41.661182 -62.680187 -54.814476
v 41.675541 -63.432915 -54.657242
v 43.010563 -63.450050 -54.623501
v 42.998772 -62.705795 -54.862766
v 44.338173 -62.724354 -54.798298
v 44.343487 -63.478348 -54.608078
v 45.671909 -63.510773 -54.557354
v 45.663605 -62.743145 -54.623245
v 44.252743 -59.386082 -54.418781
v 44.287884 -60.343502 -54.648998
v 45.590893 -60.404751 -54.315411
v 45.567585 -59.423298 -54.147671
v 41.469269 -17.078808 -54.706131
v 41.463051 -18.490902 -54.628773
v 42.783279 -18.491999 -54.477997
v 42.777729 -17.087032 -54.450359
v 44.101219 -17.088768 -54.314217
v 44.111813 -18.493080 -54.396091
v 45.417507 -18.494562 -54.085262
v 45.423367 -17.089392 -54.145164
v 44.106445 -14.280308 -54.412106
v 44.102539 -15.684678 -54.348633
v 45.427876 -15.686619 -54.206371
v 45.427986 -14.284231 -54.211029
v -134.511322 29.807241 -81.106812
v -135.044968 28.996372 -81.553978
v -134.315933 28.295229 -81.396759
v -134.132523 29.612875 -81.177162
v -129.894562 28.827934 -80.506577
v -129.851486 29.865641 -80.065590
v -130.050369 30.144100 -79.857681
v -130.844254 28.929178 -80.510681
v -140.350876 73.001778 -76.367104
v -140.144684 72.102722 -76.481056
v -139.038895 72.109413 -75.796646
v -139.261703 72.963226 -75.740677
v -136.462036 72.928123 -73.779099
v -136.400620 72.129601 -73.770462
v -135.652695 72.100571 -72.976837
v -135.666672 72.898178 -73.018990
v -137.122208 76.146729 -73.427376
v -136.890366 75.344406 -73.593491
v -135.927383 75.334679 -72.990547
v -136.119278 76.144455 -72.869110
v -87.228973 28.350471 -57.110924
v -87.341309 27.288843 -57.031460
v -86.412811 26.748777 -57.034695
v -85.968620 27.852217 -56.999783
v -83.320923 26.090891 -56.897911
v -82.985779 27.096651 -56.868568
v -83.913757 27.821421 -56.876572
v -84.490227 26.645960 -56.951263
v -84.628601 30.702204 -56.845757
v -84.731689 29.429169 -56.895428
v -83.507774 29.163765 -56.729412
v -83.466270 30.642197 -56.632347
v -43.438580 27.745306 -55.825943
v -43.433296 26.346645 -55.927368
v -42.103477 26.347073 -55.836411
v -42.109844 27.745642 -55.735184
v -40.793919 27.743042 -55.527390
v -40.777306 26.346663 -55.706852
v -39.457256 26.336430 -55.504242
v -39.481369 27.736235 -55.219063
v -40.774685 30.537933 -55.856953
v -40.788979 29.148350 -55.594563
v -39.470852 29.160355 -55.360046
v -39.447529 30.549286 -55.707336
v -43.385567 73.371162 -54.978661
v -43.452358 72.522423 -54.905373
v -42.119076 72.619934 -54.817192
v -42.140144 73.385971 -55.000877
v -40.843540 73.399071 -54.781643
v -40.839527 72.635956 -54.607010
v -39.593269 72.552811 -54.545540
v -39.532909 73.337456 -54.717167
v -40.841236 76.463554 -54.841541
v -40.843002 75.687523 -54.967480
v -39.514462 75.684967 -55.073280
v -39.507565 76.457626 -54.893135
v -87.014771 142.512207 -53.540550
v -87.288536 141.660492 -53.531376
v -86.254593 141.380066 -53.463085
v -85.953896 142.196121 -53.453426
v -83.321022 137.035126 -53.878292
v -83.613991 136.153473 -54.099190
v -82.936890 135.337799 -54.146729
v -82.205948 136.216507 -54.160042
v -42.911537 140.891708 -47.936237
v -44.272873 140.625458 -48.424099
v -44.146179 139.631241 -47.902721
v -42.865078 139.919312 -48.268620
v -35.488338 132.688675 -49.913841
v -35.571465 133.448013 -49.122654
v -36.564022 133.540634 -49.081532
v -36.470455 132.781204 -49.762703
v -0.945140 27.739832 -55.277378
v -0.960000 26.329836 -55.163731
v 0.317613 26.338255 -54.749584
v 0.312262 27.747105 -54.749939
v 1.651722 27.746700 -54.629700
v 1.655026 26.340015 -54.654343
v 2.988878 26.347620 -54.808449
v 2.988785 27.752771 -54.751369
v 1.661888 30.558123 -54.610390
v 1.660558 29.151682 -54.662998
v 2.991356 29.152340 -54.580944
v 2.994970 30.562620 -54.489712
v 41.433548 27.737509 -53.102989
v 41.434307 26.338171 -53.299545
v 42.766617 26.335464 -53.265270
v 42.759758 27.740610 -53.320618
v 44.081039 27.737507 -53.533085
v 44.089638 26.339994 -53.390003
v 45.414837 26.343176 -53.446541
v 45.412376 27.744720 -53.450020
v 44.082539 30.548670 -53.739918
v 44.083790 29.143242 -53.592392
v 45.416893 29.145878 -53.564831
v 45.425472 30.552217 -53.665291
v 43.205322 73.022324 -52.925617
v 42.190208 73.024979 -52.986763
v 41.722141 71.811455 -52.996578
v 42.979153 72.047623 -52.839218
v 44.240288 73.388344 -52.977020
v 44.244564 72.718704 -52.801525
v 45.444038 72.649467 -52.735748
v 45.448559 73.418854 -52.909874
v 44.091213 76.466225 -52.804749
v 44.092216 75.687225 -52.829285
v 45.422821 75.694252 -52.987003
v 45.415836 76.474564 -53.013775
v 86.102417 27.874935 -52.971516
v 85.377785 27.669041 -53.045231
v 84.995598 26.785994 -53.197987
v 86.348770 26.748426 -53.092503
v 87.493393 26.383961 -53.103458
v 88.420418 26.272715 -52.984406
v 88.440971 27.644363 -52.932003
v 87.627480 27.616102 -53.018265
v 87.286652 28.977276 -52.946404
v 88.408752 29.034708 -52.862911
v 88.419624 30.448963 -52.831791
v 87.615677 30.392540 -52.944664
v 89.409164 142.834732 -50.417976
v 89.128700 141.936707 -50.379005
v 90.243225 141.908401 -50.405899
v 90.575760 142.811829 -50.520130
v 92.829277 136.301956 -50.970413
v 93.760780 136.436783 -50.760201
v 93.609917 137.868179 -50.761887
v 92.701469 137.677628 -50.943745
v -87.713066 -63.697021 -57.826515
v -87.753456 -64.500229 -57.931473
v -86.518219 -64.468880 -57.723473
v -86.472748 -63.664917 -57.687458
v -85.076019 -63.622643 -57.678139
v -85.120369 -64.426811 -57.676228
v -83.677155 -64.384415 -57.643116
v -83.634453 -63.581120 -57.643826
v -84.916870 -60.442955 -57.615143
v -84.953423 -61.229912 -57.622204
v -83.515633 -61.193081 -57.618073
v -83.479607 -60.408028 -57.622490
v -43.725807 -62.677177 -56.959755
v -43.745129 -63.438732 -56.916092
v -42.408024 -63.412395 -56.998890
v -42.386925 -62.650089 -56.993122
v -41.056679 -62.624100 -56.865200
v -41.077709 -63.383114 -56.830570
v -39.741005 -63.352676 -56.784290
v -39.726856 -62.591957 -56.859154
v -40.990211 -59.315090 -56.891747
v -41.026096 -60.296089 -56.783146
v -39.811275 -60.337406 -56.688736
v -39.685646 -59.351879 -56.768730
v -43.426937 -17.080170 -56.231354
v -43.421890 -18.483839 -56.334923
v -42.087307 -18.485085 -56.231564
v -42.091911 -17.081972 -56.134075
v -40.764763 -17.086647 -55.929020
v -40.766388 -18.496378 -55.996498
v -39.434166 -18.487663 -56.114956
v -39.423351 -17.085308 -55.958504
v -40.762764 -14.274487 -56.115868
v -40.762264 -15.677553 -56.006187
v -39.427418 -15.676740 -56.041462
v -39.433514 -14.278641 -56.211082
v 85.945663 -63.710632 -53.411259
v 85.972328 -64.508034 -53.361473
v 86.770569 -64.536339 -53.334396
v 86.745369 -63.742245 -53.456043
v 89.148254 -63.837292 -53.215683
v 89.172928 -64.636353 -53.281502
v 89.984253 -64.671143 -53.304798
v 89.960594 -63.872131 -53.267235
v 89.055687 -60.682938 -53.228695
v 89.078148 -61.461990 -53.272289
v 89.889328 -61.495880 -53.269318
v 89.867340 -60.715824 -53.251934
v -132.913483 -22.277534 -81.225075
v -133.008118 -21.308493 -81.338982
v -133.987915 -21.440161 -81.953270
v -133.982574 -22.383402 -81.819580
v -137.005127 -22.774843 -83.582756
v -136.929840 -21.992065 -83.870369
v -137.974564 -22.177149 -84.470970
v -138.054596 -22.967262 -84.172592
v -137.729248 -25.720495 -82.152557
v -137.548447 -25.020761 -82.516022
v -138.499908 -25.195786 -83.102936
v -138.659317 -26.002111 -82.751633
v -0.975365 -39.505615 -55.668953
v -0.975188 -40.912300 -55.687630
v 0.351101 -40.912971 -55.641544
v 0.350759 -39.506222 -55.624443
v 1.676699 -39.507076 -55.577511
v 1.677494 -40.913872 -55.601845
v 3.003245 -40.915081 -55.545044
v 3.002829 -39.508003 -55.538902
v 1.676044 -36.695450 -55.552223
v 1.676406 -38.100807 -55.566833
v 3.002527 -38.101563 -55.534618
v 3.002213 -36.695988 -55.527298
v 20.239695 -39.527592 -55.167816
v 20.244970 -40.936802 -55.151108
v 21.570086 -40.938820 -55.102753
v 21.563009 -39.527515 -55.098526
v 22.886375 -39.525764 -54.990688
v 22.894733 -40.941456 -55.022465
v 24.221312 -40.943523 -54.966656
v 24.214064 -39.526783 -54.934189
v 22.891212 -36.716766 -55.395676
v 22.888033 -38.119820 -55.173794
v 24.211853 -38.108356 -55.003742
v 24.218176 -36.709320 -55.245514
v 20.231232 -17.078791 -54.753960
v 20.223881 -18.483488 -54.713150
v 21.557331 -18.487440 -54.665802
v 21.550560 -17.084618 -54.551403
v 22.885256 -17.085548 -54.571487
v 22.896133 -18.501795 -54.528149
v 24.220467 -18.485420 -54.785984
v 24.208109 -17.078575 -54.766373
v 22.879517 -14.275202 -54.537682
v 22.876295 -15.677938 -54.651745
v 24.208422 -15.676149 -54.682632
v 24.207195 -14.271503 -54.637650
v -83.903511 50.136551 -56.299931
v -83.059021 49.909012 -55.940571
v -83.429802 50.301701 -56.123909
v -84.418488 50.613529 -56.428959
v -83.145805 52.881004 -56.440960
v -83.967117 52.910610 -56.528316
v -84.215424 52.582355 -56.422310
v -83.237526 52.143597 -56.231693
v -64.900871 50.217976 -55.990891
v -64.891861 48.809673 -56.170155
v -63.539589 48.796974 -55.959949
v -63.540611 50.215420 -55.912708
v -62.187439 50.223251 -56.069275
v -62.184738 48.802364 -56.144825
v -60.817837 48.805622 -56.136593
v -60.829948 50.235054 -56.188286
v -62.210247 53.065544 -55.899719
v -62.191261 51.640930 -55.987049
v -60.845261 51.628277 -55.817474
v -60.855587 53.059967 -55.686661
v -65.028000 73.450943 -55.757561
v -65.010979 72.678238 -55.618530
v -63.632015 72.687927 -55.564869
v -63.807014 73.449425 -55.656754
v -62.557461 72.213188 -55.521523
v -61.631809 71.923805 -55.454933
v -60.890846 72.564583 -55.408421
v -61.959702 73.130875 -55.460529
v -62.318104 76.519188 -55.444767
v -62.307899 75.738007 -55.396381
v -60.951382 75.739159 -55.457924
v -60.958813 76.519043 -55.456032
v -0.990079 50.226913 -54.699860
v -0.985746 48.818943 -54.829189
v 0.339116 48.818233 -54.769028
v 0.335308 50.225842 -54.648949
v 1.661089 50.225643 -54.622936
v 1.664672 48.819862 -54.779369
v 2.993588 48.822815 -54.814476
v 2.987261 50.225151 -54.596527
v 1.655307 53.057156 -54.469822
v 1.657552 51.638351 -54.519054
v 2.982731 51.637707 -54.473743
v 2.980440 53.056995 -54.426254
v 20.203657 50.217510 -53.852360
v 20.206009 48.796631 -53.892670
v 21.539337 48.821255 -54.048077
v 21.533653 50.227325 -53.893356
v 22.858324 50.223312 -53.774406
v 22.877186 48.834560 -54.099434
v 24.195389 48.823097 -53.903370
v 24.182848 50.216286 -53.619843
v 22.858393 53.068333 -53.700283
v 22.856272 51.641869 -53.684978
v 24.184765 51.642708 -53.600101
v 24.187840 53.066990 -53.723137
v 20.183004 73.060570 -53.705269
v 20.187817 71.810661 -53.680851
v 21.417656 71.852875 -53.699688
v 21.486118 73.047829 -53.739826
v 24.603991 73.020058 -53.837219
v 23.664022 73.041626 -53.699215
v 23.355864 71.894638 -53.736778
v 24.405249 72.032516 -53.745178
v 22.834347 76.451851 -53.768761
v 22.836046 75.670364 -53.709614
v 24.166153 75.673439 -53.717251
v 24.163866 76.456261 -53.752380
v 84.499573 48.986744 -52.661255
v 85.503616 48.859653 -52.567741
v 85.900726 49.815380 -52.427288
v 84.758698 50.111023 -52.514175
v 87.849617 48.870934 -52.464828
v 88.628059 48.868763 -52.443665
v 88.638840 50.294281 -52.394714
v 87.842186 50.302734 -52.373680
v 87.870293 51.736000 -52.371677
v 88.652916 51.724010 -52.359428
v 88.665489 53.161045 -52.322544
v 87.890694 53.167706 -52.393616
v 110.490211 48.540218 -51.124058
v 111.441978 48.420769 -51.096439
v 111.544373 49.692104 -51.041882
v 110.517403 49.899078 -50.907272
v 114.539444 49.667484 -52.006187
v 114.422012 48.924084 -51.911613
v 115.360474 48.239758 -51.737976
v 115.343727 49.084167 -51.754520
v 114.441650 51.395569 -51.937664
v 115.394676 51.205898 -51.823280
v 115.413017 52.398098 -51.945084
v 114.423950 52.512154 -52.143894
v 111.213173 74.544525 -51.959599
v 111.180473 73.709564 -51.948776
v 112.154587 73.734222 -52.069366
v 112.202278 74.579285 -52.055374
v 115.223969 74.507271 -51.491070
v 115.184647 73.742233 -51.840164
v 116.219971 73.776688 -51.856728
v 116.260818 74.535088 -51.459488
v 115.443893 77.873825 -51.257397
v 115.377434 77.009689 -51.079296
v 116.419647 77.053696 -51.065315
v 116.490852 77.927689 -51.216728
v -87.045380 -39.771141 -58.060894
v -87.084938 -41.216438 -57.848759
v -85.851532 -41.214207 -57.792435
v -85.816811 -39.768791 -57.937496
v -84.460724 -39.758369 -57.674244
v -84.480255 -41.204849 -57.651104
v -83.061264 -41.195850 -57.502079
v -83.045998 -39.749836 -57.477859
v -84.379768 -36.767147 -57.613113
v -84.446274 -38.310863 -57.659946
v -83.034637 -38.310612 -57.466187
v -82.995750 -36.903343 -57.448277
v -64.898407 -39.645649 -57.520153
v -64.918297 -41.091442 -57.427570
v -63.578922 -41.075794 -57.141869
v -63.550201 -39.649475 -57.295048
v -62.214512 -39.652092 -57.115963
v -62.231602 -41.072739 -56.973270
v -60.879700 -41.070473 -56.923409
v -60.866119 -39.647778 -57.081314
v -62.210564 -36.811016 -56.805973
v -62.215973 -38.239079 -56.953117
v -60.863583 -38.223019 -57.115013
v -60.862877 -36.800499 -57.122326
v -64.874077 -17.094709 -57.355370
v -64.897980 -18.472244 -56.906807
v -63.562069 -18.462276 -56.704880
v -63.495461 -17.091661 -57.201637
v -62.173668 -17.081333 -56.899788
v -62.196121 -18.470694 -56.637424
v -60.836899 -18.490030 -56.780849
v -60.831043 -17.086029 -56.904949
v -62.210373 -14.299608 -56.581234
v -62.176971 -15.687670 -56.858864
v -60.832188 -15.683423 -56.809338
v -60.836269 -14.288424 -56.597733
v 85.184250 -41.405724 -53.014107
v 86.194603 -41.427773 -53.090675
v 86.165771 -39.985455 -53.162014
v 85.156296 -39.964462 -53.128563
v 88.662918 -41.495296 -53.228516
v 89.463356 -41.517422 -53.137611
v 89.435379 -40.069962 -53.114449
v 88.634766 -40.046890 -53.171375
v 88.606758 -38.602684 -53.107559
v 89.407410 -38.625980 -53.073288
v 89.379234 -37.188034 -53.031811
v 88.579773 -37.169033 -52.969524
v 114.529007 -41.373753 -53.245327
v 113.477028 -41.289318 -53.086060
v 113.374329 -42.272243 -53.745583
v 114.586830 -42.430317 -53.621727
v 116.036636 -42.556255 -53.943005
v 116.761299 -42.523357 -54.692101
v 116.810089 -41.251076 -54.427383
v 116.001167 -41.351585 -53.845253
v 117.513824 -38.071026 -53.068111
v 117.196259 -38.278942 -53.013180
v 116.552246 -39.000206 -52.987915
v 117.312897 -38.908951 -53.426598
v 111.483948 -17.482998 -52.419327
v 111.617188 -18.421556 -52.412846
v 112.584938 -19.106201 -52.121243
v 112.582031 -17.749332 -52.019138
v 116.757797 -19.468090 -52.764755
v 116.475777 -18.611282 -52.898865
v 115.969627 -18.133804 -52.285809
v 115.814278 -19.057581 -51.761929
v 115.607933 -16.772360 -51.044544
v 116.375145 -16.444311 -52.154484
v 116.632881 -15.430370 -51.378571
v 115.519760 -15.564031 -50.792683
v -145.201736 97.110558 -69.307121
v -144.632172 97.248642 -68.601112
v -145.005692 98.294426 -68.747452
v -144.595810 98.027527 -69.450226
v -142.821259 104.836540 -64.935844
v -143.533600 105.078522 -65.536140
v -143.273056 103.875984 -65.435478
v -142.539200 103.730698 -64.783928
v -115.651306 101.177933 -57.261276
v -115.614548 100.187622 -57.046597
v -114.699303 100.186310 -56.779270
v -114.747978 101.168884 -56.916836
v -111.965225 101.121162 -56.748955
v -111.911232 100.160347 -56.575157
v -111.005821 100.151405 -56.702282
v -111.061096 101.113243 -56.775726
v -112.180801 105.116753 -56.465813
v -112.147171 104.065498 -56.324249
v -111.227249 104.057289 -56.309212
v -111.274132 105.105804 -56.376808
v -119.968010 143.799255 -54.179050
v -119.810791 142.765274 -54.223747
v -118.912735 142.769821 -54.061214
v -119.120758 143.759552 -54.203415
v -114.026688 143.699188 -54.373299
v -113.957420 142.714279 -54.478622
v -112.742538 142.738876 -54.654366
v -112.801094 143.691559 -54.704205
v -114.538406 151.989120 -52.512028
v -115.145432 152.463089 -51.831505
v -114.446442 152.813660 -51.862534
v -116.568115 150.780945 -53.508118
v -1.040622 100.488792 -53.977863
v -1.044929 99.554199 -54.017929
v 0.282060 99.548752 -53.955872
v 0.284507 100.481148 -53.898445
v 1.608791 100.474007 -53.803967
v 1.605897 99.543411 -53.861698
v 2.932734 99.541115 -53.859486
v 2.935677 100.471107 -53.800503
v 1.637810 104.349991 -53.686569
v 1.627781 103.348053 -53.772465
v 2.954284 103.341042 -53.764229
v 2.964362 104.342300 -53.684055
v 20.180668 100.488953 -53.344471
v 20.199286 99.577911 -53.607609
v 21.507772 99.561890 -53.371086
v 21.502888 100.486542 -53.199619
v 22.828760 100.491493 -53.148163
v 22.825212 99.557503 -53.214222
v 24.144035 99.555054 -53.057831
v 24.154634 100.490211 -53.100315
v 22.856066 104.401474 -53.001728
v 22.852757 103.384544 -52.835693
v 24.171516 103.388969 -53.082138
v 24.189705 104.408905 -53.003136
v 18.193014 139.298599 -47.467190
v 18.559782 138.532623 -47.854755
v 19.453033 138.808990 -48.155651
v 19.208790 139.507782 -47.645844
v 21.807646 140.389191 -47.563381
v 22.003656 139.606735 -47.990143
v 22.902494 140.041641 -47.749172
v 22.682037 140.872345 -47.347992
v 21.080990 146.127487 -48.601887
v 20.731531 145.449356 -48.389847
v 21.661442 145.076309 -48.016384
v 22.326849 145.855438 -48.419254
v 41.477627 100.425697 -52.829910
v 41.475288 99.493675 -52.787048
v 42.819153 99.499001 -52.882168
v 42.821297 100.422020 -52.781631
v 44.152390 100.409012 -52.580883
v 44.159878 99.492424 -52.731899
v 45.477539 99.477844 -52.433346
v 45.482082 100.395355 -52.380863
v 44.204201 104.250191 -52.497288
v 44.176018 103.258980 -52.397438
v 45.495857 103.245308 -52.071064
v 45.535236 104.245270 -52.216209
v 63.112793 100.446243 -52.059555
v 63.102703 99.526405 -52.184143
v 64.495522 99.543747 -52.206440
v 64.511017 100.468285 -52.122868
v 65.917587 100.487190 -52.067944
v 65.898071 99.561058 -52.106754
v 67.304512 99.581497 -52.018433
v 67.321114 100.500351 -51.907898
v 65.998032 104.325386 -51.862831
v 65.957298 103.330055 -51.762913
v 67.362770 103.358788 -51.480675
v 67.411186 104.349327 -51.724777
v 63.553978 137.436142 -50.894016
v 63.596214 136.279800 -50.998619
v 64.388847 136.359543 -50.856987
v 64.335411 137.622330 -50.771477
v 68.008102 136.891907 -50.630058
v 68.057045 137.845276 -50.264301
v 67.074036 138.072250 -50.176781
v 66.933800 136.767746 -50.597546
v 68.359734 142.168533 -49.807388
v 68.063454 142.014221 -50.536404
v 66.837395 141.530060 -49.975174
v 68.601456 141.934677 -50.155834
v -135.791473 -87.359741 -81.697670
v -136.018723 -88.133339 -81.994385
v -135.147690 -88.339722 -81.459175
v -134.896378 -87.528610 -81.122337
v -135.157959 -84.237595 -80.393723
v -135.245773 -85.034729 -80.719513
v -134.438721 -85.179237 -80.162491
v -134.372147 -84.404335 -79.857124
v -115.259270 -92.378441 -65.907822
v -114.400352 -92.671494 -66.456696
v -114.174149 -90.390327 -66.504036
v -114.659988 -90.163200 -66.342758
v -112.391182 -92.346016 -64.054779
v -112.847565 -93.242264 -64.467979
v -112.545364 -93.795792 -64.234009
v -111.637070 -92.685509 -63.459190
v -112.846001 -89.026939 -60.480526
v -112.558128 -89.834961 -61.158627
v -112.013397 -90.034462 -60.700874
v -112.160927 -89.138527 -59.941326
v -113.111488 -64.907784 -56.653790
v -114.262878 -66.092926 -56.386520
v -114.674164 -66.800232 -57.065186
v -113.553757 -66.185539 -57.503178
v -111.051903 -64.318069 -60.248363
v -111.265564 -65.237488 -60.507175
v -110.186363 -65.165497 -60.838409
v -110.109947 -64.256638 -60.739849
v -110.450195 -60.978580 -59.233036
v -110.637314 -61.763397 -59.588680
v -109.746696 -61.780373 -59.903915
v -109.594368 -60.987583 -59.597809
v -136.022812 -34.872261 -75.208847
v -136.408585 -35.542675 -74.349411
v -136.466614 -36.229118 -74.456810
v -135.581970 -35.403236 -74.934044
v -133.359238 -37.177986 -74.599342
v -133.903778 -37.620518 -73.864365
v -132.911041 -37.989799 -73.598358
v -132.411301 -37.566933 -74.334122
v -131.606064 -34.942692 -76.602249
v -131.867661 -35.962517 -76.444077
v -130.793060 -36.262363 -76.405441
v -130.686340 -35.055481 -76.333183
v -112.492195 -39.539806 -61.782356
v -112.500710 -40.356983 -61.762924
v -111.975494 -40.356239 -60.862530
v -111.960510 -39.488091 -60.872345
v -109.071457 -39.666489 -60.750801
v -109.132233 -40.453533 -60.618641
v -108.247429 -40.553463 -60.974812
v -108.193611 -39.794609 -61.158985
v -109.014580 -37.983936 -61.313320
v -108.116676 -38.124092 -61.568604
v -107.976181 -37.213219 -61.056126
v -108.996208 -37.064129 -60.923294
v -113.746223 -13.993645 -57.669765
v -114.068245 -15.872249 -58.424484
v -113.666939 -15.834114 -57.818466
v -112.446770 -13.982739 -57.178268
v -109.109947 -16.446905 -58.153278
v -108.387970 -17.372459 -58.074158
v -109.120140 -17.090944 -58.654400
v -110.055878 -16.898155 -58.478916
v -109.680679 -13.766353 -57.989307
v -109.629631 -14.700017 -58.260921
v -108.807098 -15.271884 -58.679039
v -108.710091 -13.930417 -58.484207
v -0.904080 -87.298325 -55.757587
v -0.980164 -88.330574 -55.657860
v 0.440186 -88.324623 -55.839638
v 0.515507 -87.311546 -55.897461
v 1.942496 -87.328789 -55.911922
v 1.817020 -88.431419 -55.898457
v 3.314486 -88.412262 -55.778111
v 3.366152 -87.345673 -55.771347
v 1.890362 -83.700050 -55.782570
v 1.905224 -84.568047 -55.869759
v 3.301544 -84.598785 -55.828049
v 3.277854 -83.726738 -55.785015
v 21.498180 -87.757942 -55.605621
v 21.584074 -88.694221 -55.503117
v 22.931978 -88.702927 -55.312580
v 22.849180 -87.770477 -55.422768
v 24.157818 -87.764008 -55.088989
v 24.240524 -88.695770 -54.982044
v 25.575480 -88.717422 -54.972210
v 25.493423 -87.801079 -55.164490
v 23.869831 -84.170403 -55.553627
v 23.932062 -85.050819 -55.435127
v 25.264135 -85.081230 -55.359585
v 25.203289 -84.201180 -55.465755
v 21.828766 -63.978020 -55.313671
v 21.767210 -63.077126 -55.146877
v 20.603168 -62.677490 -55.175179
v 20.475185 -63.895496 -55.253990
v 23.014257 -62.249603 -55.144886
v 23.023310 -63.187008 -55.214275
v 24.089943 -63.631256 -55.325752
v 24.384216 -62.434505 -55.324100
v 24.559719 -61.211330 -55.293053
v 24.412052 -60.216087 -55.320198
v 23.201265 -59.707386 -55.333626
v 23.093920 -60.976395 -55.179642
v 42.480766 -88.401596 -55.214581
v 42.534950 -89.310928 -54.964542
v 43.834976 -89.438057 -55.195419
v 43.797588 -88.489159 -55.220345
v 45.073292 -88.573364 -54.894630
v 45.127998 -89.510094 -54.950893
v 46.370819 -89.584877 -54.532574
v 46.330826 -88.660744 -54.543461
v 44.917202 -84.959679 -54.650116
v 44.958359 -85.832169 -54.742580
v 46.228882 -85.932701 -54.414215
v 46.217678 -85.045494 -54.485119
v 63.457561 -90.068619 -54.106510
v 63.417259 -91.003654 -54.339760
v 64.754784 -91.132111 -54.014946
v 64.767273 -90.148102 -53.919552
v 66.169640 -90.238602 -54.048378
v 66.159485 -91.233147 -54.003681
v 67.567619 -91.334846 -54.023178
v 67.582291 -90.337440 -54.098942
v 66.217407 -86.365005 -53.898819
v 66.197159 -87.302361 -54.060238
v 67.599274 -87.388588 -54.358845
v 67.607094 -86.420525 -54.263168
v 63.093620 -63.125137 -53.898098
v 63.108707 -63.908825 -53.901058
v 64.481628 -63.937099 -53.760735
v 64.468750 -63.154209 -53.778370
v 65.853470 -63.186829 -53.672501
v 65.868149 -63.969742 -53.734932
v 67.260849 -64.005585 -53.711369
v 67.247299 -63.218754 -53.686543
v 67.391876 -60.098301 -53.704247
v 66.482651 -59.962620 -53.743053
v 65.876526 -60.656479 -53.754185
v 67.273300 -60.840408 -53.654568
v 41.481304 -39.569511 -54.893158
v 41.488884 -40.999981 -54.914730
v 42.832851 -41.017960 -54.779507
v 42.827320 -39.594528 -54.723888
v 45.635891 -41.250553 -54.567352
v 45.548580 -40.306942 -54.708904
v 44.325996 -39.676212 -54.654667
v 44.186367 -41.063412 -54.546745
v 44.124229 -36.763039 -54.531857
v 44.143654 -38.184711 -54.472080
v 45.470341 -38.175167 -54.391273
v 45.456394 -36.766243 -54.442551
v 62.895988 -39.708416 -53.959499
v 62.891644 -41.141506 -53.755997
v 64.264168 -41.153774 -53.699821
v 64.258232 -39.715324 -53.749023
v 65.604271 -39.720802 -53.417248
v 65.624573 -41.152813 -53.498611
v 67.003563 -41.158443 -53.449261
v 66.985870 -39.725292 -53.442558
v 65.604836 -36.862206 -53.509350
v 65.605957 -38.289143 -53.492222
v 66.972717 -38.296791 -53.348873
v 66.950882 -36.873466 -53.071121
v 62.795681 -17.123175 -53.393208
v 62.806633 -18.516037 -53.673988
v 64.170227 -18.522337 -53.589787
v 64.158379 -17.119513 -53.406815
v 65.513084 -17.138632 -53.232887
v 65.518906 -18.542345 -53.336666
v 66.886528 -18.550070 -53.271362
v 66.879753 -17.145229 -53.183212
v 65.511299 -14.326114 -53.212051
v 65.510750 -15.734275 -53.225197
v 66.875381 -15.741796 -53.311195
v 66.871986 -14.336432 -53.399227
v -138.502594 7.702457 -77.927841
v -137.706238 7.130241 -77.300453
v -137.042862 8.188274 -77.490654
v -138.028763 8.655046 -78.127762
v -132.946075 7.036314 -74.256813
v -131.473282 9.105484 -75.014198
v -131.589706 9.135709 -74.183197
v -133.686401 7.155092 -74.957001
v -131.764862 12.528932 -74.451294
v -131.524475 12.070295 -74.528542
v -132.205643 12.524412 -75.212952
v -131.833862 12.093349 -76.034782
v -115.020065 4.818927 -58.773396
v -114.032997 4.595016 -58.445301
v -114.186089 5.869141 -58.125351
v -115.156929 5.936216 -58.284008
v -111.554085 6.107980 -57.784477
v -111.401711 5.166733 -57.696114
v -110.551384 4.627498 -57.499649
v -110.452858 5.738214 -57.694309
v -111.775307 9.111176 -57.291847
v -111.632889 8.170767 -57.663055
v -110.755806 7.699171 -57.823105
v -110.747292 8.947741 -57.630276
v -114.712990 26.817471 -60.463409
v -114.244919 26.852657 -59.402126
v -114.262283 27.926966 -59.444988
v -114.767731 27.928410 -60.508648
v -111.954712 27.464882 -56.728142
v -110.686600 27.425289 -56.311886
v -110.588814 28.441057 -56.747204
v -111.816780 28.334526 -57.064499
v -110.270821 30.900938 -56.262665
v -110.216957 30.053104 -56.647320
v -109.080826 30.116796 -56.888031
v -108.997986 30.941484 -56.675999
v -128.590851 42.582726 -69.624374
v -128.322281 43.118702 -68.924629
v -128.268234 42.038342 -68.449501
v -128.535416 41.551178 -69.237183
v -114.914017 50.987152 -61.380188
v -114.525902 50.302860 -61.287083
v -113.414421 50.434231 -61.545769
v -114.067635 51.590023 -61.514259
v -110.852242 52.111549 -60.490353
v -111.244759 51.309628 -60.522621
v -111.356911 50.401512 -60.244881
v -110.908035 51.326958 -60.099403
v -113.806053 74.259148 -60.591213
v -113.089378 74.923782 -58.685707
v -113.237190 73.375298 -60.039669
v -114.081161 73.998360 -60.326199
v -110.154404 76.247276 -58.256840
v -110.080605 75.626938 -58.732018
v -109.098885 75.866547 -58.999165
v -109.265930 76.345627 -58.483845
v -87.734711 4.241811 -57.389973
v -86.983063 4.232130 -57.351841
v -86.936501 5.503288 -57.506649
v -87.779121 5.515298 -57.565670
v -84.708267 5.458909 -57.178421
v -84.709290 4.168692 -57.123623
v -83.477303 3.917574 -57.090641
v -83.333946 5.425371 -57.115574
v -84.713387 8.257264 -57.222897
v -84.710106 6.855654 -57.213497
v -83.312912 6.841873 -57.136864
v -83.314590 8.245166 -57.204418
v -63.498283 5.315593 -56.816219
v -64.329521 5.364911 -56.844959
v -64.901337 4.037470 -56.793743
v -63.551445 3.942522 -56.774048
v -62.203529 5.340862 -56.771378
v -62.202595 3.941005 -56.747704
v -60.849003 3.940431 -56.705730
v -60.849815 5.341452 -56.735394
v -62.206951 8.143723 -56.800724
v -62.207462 6.739418 -56.811089
v -60.850502 6.742368 -56.759998
v -60.851421 8.143414 -56.762741
v -64.930504 27.750038 -56.577351
v -64.944557 26.349205 -56.428268
v -63.573341 26.343708 -56.364544
v -63.570309 27.748646 -56.490276
v -62.215916 27.747402 -56.466194
v -62.211582 26.346231 -56.434986
v -60.867489 26.356689 -56.653576
v -60.871349 27.753567 -56.469215
v -62.199551 30.545404 -56.624451
v -62.214428 29.142832 -56.482048
v -60.894360 29.123650 -56.074306
v -60.876003 30.548412 -56.224430
v -43.424080 5.334846 -56.204853
v -43.423664 3.934052 -56.220894
v -42.092400 3.933889 -56.182465
v -42.092701 5.334722 -56.167793
v -40.762424 5.334659 -56.143501
v -40.762287 3.933868 -56.153393
v -39.433544 3.933633 -56.104290
v -39.433319 5.334550 -56.106712
v -40.763332 8.135960 -56.106491
v -40.762440 6.735508 -56.140034
v -39.433666 6.735260 -56.089653
v -39.433880 8.136032 -56.079300
v -22.171644 5.324233 -55.826874
v -22.185871 3.926959 -55.654194
v -20.864901 3.924977 -55.502747
v -20.870003 5.333354 -55.488396
v -19.535860 5.333688 -55.392231
v -19.537083 3.939415 -55.634487
v -18.206806 3.945028 -55.723148
v -18.204092 5.340064 -55.532852
v -19.528614 8.142890 -55.591660
v -19.534872 6.743888 -55.429028
v -18.199375 6.742919 -55.430828
v -18.201370 8.141418 -55.587727
v -22.189234 27.742781 -55.322739
v -22.183506 26.346729 -55.485329
v -20.841307 26.342211 -55.570175
v -20.850758 27.761370 -55.451653
v -19.519787 27.755318 -55.271118
v -19.506563 26.338848 -55.349281
v -18.225504 26.349117 -54.926407
v -18.209660 27.751514 -55.010761
v -19.552879 30.547817 -55.054939
v -19.556755 29.142048 -54.976208
v -18.238264 29.144955 -54.776928
v -18.231371 30.555447 -54.903370
v -43.449806 50.233192 -55.488224
v -43.458622 48.821545 -55.345577
v -42.119785 48.821320 -55.234634
v -42.120289 50.234680 -55.346664
v -40.789490 50.226933 -55.442619
v -40.777382 48.819843 -55.293724
v -39.452591 48.817509 -55.505276
v -39.459461 50.229282 -55.534946
v -40.788879 53.057461 -55.341072
v -40.788509 51.638378 -55.344364
v -39.458668 51.643082 -55.452484
v -39.459778 53.055737 -55.361206
v -22.206291 50.218121 -54.877151
v -22.200489 48.803917 -54.968235
v -20.867521 48.810768 -55.025066
v -20.875988 50.222530 -54.922691
v -19.549440 50.226887 -54.963406
v -19.539515 48.835648 -55.297134
v -18.200670 48.832619 -55.190830
v -18.232889 50.204407 -54.759369
v -19.553288 53.057552 -54.744419
v -19.554976 51.634468 -54.784756
v -18.235886 51.624962 -54.640541
v -18.237146 53.047073 -54.500755
v -22.222961 73.067345 -55.152744
v -22.124701 71.786530 -55.016140
v -20.754583 72.022408 -54.943939
v -20.986042 73.095909 -55.025040
v -18.094072 71.545120 -54.851944
v -18.190357 72.521744 -54.777386
v -19.193052 72.923805 -54.710697
v -19.468573 71.734810 -54.846413
v -19.580133 76.430099 -54.819355
v -19.572737 75.648918 -54.880028
v -18.251799 75.651733 -54.748810
v -18.255831 76.430809 -54.721245
v -88.604012 100.578278 -55.641472
v -88.580788 99.638992 -55.602169
v -87.808945 99.636421 -55.668453
v -87.833237 100.567451 -55.603649
v -85.243660 100.545471 -55.664680
v -85.235023 99.618050 -55.678421
v -83.978737 99.603920 -55.659695
v -83.989868 100.537094 -55.667511
v -85.320335 104.451889 -55.601067
v -85.304230 103.433098 -55.605175
v -84.058693 103.430931 -55.568016
v -84.072990 104.444176 -55.564388
v -65.319412 100.521774 -55.089954
v -65.309235 99.594772 -55.173008
v -63.924866 99.605644 -55.031818
v -63.928436 100.531029 -55.216530
v -62.543621 100.537148 -55.280708
v -62.541435 99.606720 -55.132309
v -61.171406 99.608368 -55.300354
v -61.170944 100.540604 -55.203392
v -62.548523 104.445702 -55.049145
v -62.553425 103.426788 -55.028271
v -61.176880 103.431091 -55.009144
v -61.169918 104.448082 -55.084080
v -63.561489 137.963745 -52.122429
v -63.472206 138.775085 -51.729504
v -64.696770 139.279175 -51.598690
v -64.974831 138.113007 -52.052460
v -62.442261 138.228058 -51.946220
v -61.457233 138.062912 -51.857533
v -60.740231 139.213715 -51.421570
v -62.138248 139.440796 -51.456478
v -43.594929 100.558510 -54.799801
v -43.595947 99.620544 -54.815487
v -42.257969 99.616531 -54.931240
v -42.255894 100.559189 -54.883270
v -40.915310 100.555862 -54.869354
v -40.917343 99.615662 -54.905483
v -39.582882 99.613129 -54.855614
v -39.583908 100.541618 -54.717247
v -40.896385 104.454636 -54.839546
v -40.907234 103.442879 -54.752232
v -39.584137 103.435974 -54.513088
v -39.567577 104.450951 -54.600945
v -22.214235 100.540611 -55.094498
v -22.221277 99.586365 -55.137188
v -20.875723 99.581245 -55.092617
v -20.859545 100.545250 -55.235996
v -19.510992 100.531914 -55.088467
v -19.550531 99.590614 -54.854546
v -18.251003 99.618721 -54.516991
v -18.205812 100.530037 -54.795940
v -19.540936 104.436646 -54.209717
v -19.548628 103.403969 -54.298893
v -18.210882 103.415215 -54.317299
v -18.208122 104.451241 -54.273979
v -23.343468 138.951202 -46.966705
v -23.197880 138.914154 -46.289349
v -22.285355 138.886444 -46.447414
v -22.786448 138.979294 -46.808167
v -17.998993 140.103363 -46.670918
v -16.397472 141.949646 -45.316124
v -19.251207 141.318481 -46.457661
v -18.460972 139.613510 -46.407352
v -19.893150 143.919815 -49.914810
v -20.062199 142.898178 -49.672810
v -18.873985 142.775146 -49.446060
v -19.255619 142.965561 -50.229408
v -0.970541 5.344290 -55.383686
v -0.967695 3.943217 -55.491035
v 0.352139 3.937944 -55.301105
v 0.353407 5.339540 -55.264885
v 1.675407 5.336399 -55.144676
v 1.670792 3.934482 -55.123810
v 2.998022 3.933736 -55.068592
v 2.999525 5.335011 -55.059120
v 1.677447 8.139051 -55.089123
v 1.676666 6.737417 -55.121506
v 3.001685 6.736685 -55.065056
v 3.002185 8.137744 -55.033234
v 20.231472 5.339855 -54.658691
v 20.232924 3.933343 -54.651669
v 21.551865 3.937330 -54.490685
v 21.557043 5.339880 -54.624260
v 22.877777 5.341492 -54.473618
v 22.877441 3.937587 -54.426891
v 24.203697 3.937826 -54.554649
v 24.202833 5.336944 -54.421215
v 22.881630 8.170541 -54.569176
v 22.884092 6.749506 -54.586868
v 24.207808 6.742525 -54.407494
v 24.214176 8.155405 -54.404514
v 20.216194 27.749596 -54.326176
v 20.207191 26.352362 -54.485329
v 21.526321 26.357489 -54.795990
v 21.545391 27.744473 -54.389805
v 22.881805 27.735559 -54.416595
v 22.873840 26.350557 -54.743992
v 24.208929 26.346676 -54.744312
v 24.210566 27.751411 -54.555271
v 22.875103 30.546970 -54.170490
v 22.888697 29.132414 -54.142513
v 24.206293 29.151028 -54.347828
v 24.201401 30.557211 -54.305195
v 41.435875 5.331333 -53.937244
v 41.435757 3.930146 -53.943634
v 42.763874 3.929877 -53.923500
v 42.763695 5.330873 -53.910248
v 44.091881 5.330300 -53.879631
v 44.092258 3.929352 -53.898769
v 45.420986 3.928801 -53.875256
v 45.420368 5.329639 -53.847610
v 44.091019 8.131907 -53.830029
v 44.091480 6.731169 -53.858116
v 45.420059 6.730660 -53.834965
v 45.419682 8.131569 -53.814899
v 62.758530 5.313419 -53.410313
v 62.760506 3.911679 -53.422955
v 64.110962 3.908704 -53.375935
v 64.108887 5.310658 -53.372799
v 65.463829 5.307578 -53.340466
v 65.466553 3.905635 -53.353230
v 66.824799 3.902155 -53.318401
v 66.821815 5.304278 -53.311836
v 65.459190 8.111383 -53.315628
v 65.461235 6.709460 -53.323715
v 66.818947 6.706358 -53.298931
v 66.816483 8.108418 -53.286671
v 62.741879 27.738909 -52.923340
v 62.745613 26.338625 -53.040974
v 64.089859 26.334084 -52.922710
v 64.091621 27.735811 -52.943684
v 65.445175 27.731363 -52.909733
v 65.435432 26.330069 -52.746284
v 66.794273 26.330181 -52.734280
v 66.796104 27.731165 -52.815861
v 65.453644 30.543404 -53.017056
v 65.444931 29.137110 -52.927723
v 66.792595 29.131195 -52.744473
v 66.790726 30.536205 -52.699284
v 41.433819 50.233494 -53.348675
v 41.433655 48.820930 -53.398518
v 42.765633 48.819576 -53.429768
v 42.763950 50.232059 -53.284119
v 44.092171 50.235939 -53.261024
v 44.098602 48.821404 -53.369228
v 45.415295 48.826416 -53.151150
v 45.419926 50.238010 -53.244450
v 44.089821 53.069096 -53.308815
v 44.098728 51.651402 -53.417061
v 45.420452 51.654541 -53.238869
v 45.395500 53.064548 -52.970943
v 62.756386 50.244179 -52.610344
v 62.755192 48.829998 -52.648891
v 64.109871 48.832867 -52.617287
v 64.109756 50.247971 -52.657536
v 65.467766 50.252033 -52.680557
v 65.466499 48.836082 -52.706051
v 66.828842 48.839634 -52.640240
v 66.827660 50.258469 -52.620396
v 65.466553 53.092602 -52.916901
v 65.468208 51.668316 -52.788036
v 66.832451 51.666878 -52.835320
v 66.835831 53.096302 -52.898251
v 62.798607 73.441986 -52.410046
v 62.764290 72.504845 -52.279671
v 64.178566 72.706665 -52.193439
v 64.017265 73.475670 -52.303375
v 65.191589 72.164696 -52.264198
v 66.177513 71.866119 -52.368835
v 66.964111 72.599442 -52.455135
v 65.879654 73.161209 -52.388031
v 65.596573 76.567924 -52.607735
v 65.588615 75.783890 -52.648781
v 66.937431 75.782211 -52.343536
v 66.936020 76.563530 -52.231915
v 84.930588 5.632398 -53.006756
v 85.089699 4.623919 -52.908283
v 86.273911 4.549809 -53.017029
v 86.367393 5.685542 -53.323471
v 87.545265 5.400918 -53.356430
v 87.407257 4.375692 -53.032349
v 88.305542 3.819812 -52.917355
v 88.461586 5.238763 -53.184494
v 87.699905 6.610555 -53.701820
v 88.549759 6.549789 -53.462360
v 88.551262 7.769328 -53.266685
v 87.773033 7.819261 -53.386196
v 110.400635 3.731688 -50.712376
v 111.084419 3.893192 -50.825222
v 111.284477 4.752490 -51.484989
v 110.347099 4.866224 -51.538132
v 114.157661 3.832670 -50.514015
v 115.181221 3.850256 -50.630093
v 115.120560 5.088725 -50.323410
v 114.146507 5.063444 -50.725018
v 114.138161 6.360896 -50.903984
v 115.102997 6.355211 -50.336388
v 115.244362 7.581443 -50.533512
v 114.443687 7.574509 -51.357998
v 111.056450 26.786718 -52.424435
v 111.238747 26.474909 -52.360939
v 111.808403 25.676701 -52.086491
v 111.821632 26.315071 -52.379551
v 114.301224 25.549549 -53.046337
v 113.278839 25.299997 -52.512962
v 114.081131 24.708702 -52.749069
v 115.095871 25.114744 -53.460693
v 85.769783 100.914032 -51.584785
v 85.743431 99.975098 -51.724163
v 86.723106 100.005905 -51.497730
v 86.754463 100.942535 -51.393158
v 89.157394 101.047424 -51.248108
v 89.113747 100.106224 -51.262020
v 89.890129 100.140717 -51.223198
v 89.934532 101.083252 -51.207947
v 89.352089 104.977814 -51.164886
v 89.299042 103.954987 -51.184856
v 90.080086 103.994255 -51.161869
v 90.133705 105.017380 -51.164238
v 113.659721 102.588188 -50.999710
v 113.574234 101.657692 -50.824455
v 114.685646 101.837318 -50.868069
v 114.787361 102.754471 -51.071926
v 118.369141 103.439964 -50.643940
v 118.281433 102.475601 -50.607170
v 119.513359 102.752373 -50.861137
v 119.610222 103.697876 -50.760178
v 118.754982 107.238640 -51.182339
v 118.649910 106.263046 -51.091343
v 119.841820 106.493256 -51.312889
v 119.906715 107.442093 -51.568096
v -31.821234 -120.947273 -57.257401
v -32.255520 -122.130310 -57.535534
v -31.331057 -121.861916 -56.741005
v -31.255611 -120.656219 -56.230743
v -28.944370 -119.661636 -53.447773
v -29.312056 -120.983002 -53.472816
v -28.137960 -120.558960 -53.140839
v -27.688780 -119.462753 -53.528934
v -24.773479 -113.534470 -56.785568
v -25.363811 -114.178520 -57.227383
v -24.839640 -113.810181 -57.063824
v -25.165810 -112.558876 -56.851761
v -89.968781 -91.890564 -57.999897
v -90.045975 -92.959366 -57.952190
v -89.276672 -92.899124 -58.098713
v -89.190620 -91.831337 -58.033688
v -86.884109 -91.666779 -57.972267
v -86.953239 -92.705780 -58.263588
v -86.182060 -92.653473 -58.181576
v -86.119972 -91.609360 -57.951263
v -86.603844 -87.557465 -57.904976
v -86.670898 -88.555481 -57.940796
v -85.910873 -88.504974 -57.934498
v -85.844284 -87.508537 -57.900726
v -66.427063 -90.161293 -57.222649
v -66.473862 -91.159142 -57.316189
v -65.096893 -91.072205 -57.081375
v -65.043999 -90.069160 -57.035221
v -63.664364 -89.989906 -57.126411
v -63.718746 -90.987305 -57.044422
v -62.350735 -90.903542 -57.077103
v -62.295223 -89.908211 -57.179592
v -63.461456 -86.122368 -57.570126
v -63.511322 -87.069023 -57.499214
v -62.143112 -86.993500 -57.609413
v -62.093239 -86.047600 -57.687630
v -65.270638 -63.119831 -57.227718
v -65.297523 -63.908588 -57.205261
v -63.925411 -63.877697 -57.250362
v -63.899975 -63.086975 -57.228596
v -62.538063 -63.051525 -57.216698
v -62.563713 -63.835892 -57.164017
v -61.209423 -63.797558 -57.079556
v -61.182884 -63.017929 -57.200413
v -62.352200 -59.717892 -56.850739
v -62.459232 -60.665470 -56.903133
v -61.123676 -60.692818 -56.727947
v -61.081203 -59.848362 -56.566563
v -44.809944 -88.747345 -57.207195
v -44.871700 -89.711433 -57.208817
v -43.526779 -89.579468 -57.172035
v -43.465969 -88.624367 -57.150494
v -42.121372 -88.487617 -57.200203
v -42.179619 -89.434906 -57.320419
v -40.840302 -89.302475 -57.088112
v -40.800560 -88.367943 -56.881042
v -41.894730 -84.800766 -57.105637
v -41.949036 -85.702194 -57.062927
v -40.605038 -85.590797 -57.074787
v -40.549671 -84.695869 -57.262531
v -23.213684 -86.891655 -56.350235
v -23.273609 -87.744034 -56.441109
v -21.900063 -87.694283 -56.636929
v -21.841785 -86.835503 -56.576744
v -20.449968 -86.807961 -56.683891
v -20.505442 -87.674683 -56.689651
v -19.115963 -87.665459 -56.522312
v -19.056734 -86.801849 -56.575481
v -20.262230 -83.472282 -56.267841
v -20.310019 -84.297333 -56.241375
v -18.931986 -84.279373 -56.174133
v -18.900280 -83.457237 -56.030273
v -22.370445 -62.316689 -56.086880
v -22.389536 -63.784260 -56.284534
v -20.940826 -63.839470 -56.128006
v -21.022997 -62.307938 -56.178440
v -19.688540 -62.298508 -56.343941
v -19.673639 -63.675682 -56.252964
v -18.370028 -63.720909 -56.296520
v -18.356245 -62.287807 -56.212582
v -19.649515 -59.378147 -56.420807
v -19.666006 -60.837788 -56.417221
v -18.331287 -60.827469 -56.260906
v -18.322294 -59.370045 -56.220856
v -43.455570 -39.569824 -56.568146
v -43.463909 -40.992611 -56.592865
v -42.130592 -40.987865 -56.656040
v -42.122719 -39.565853 -56.675220
v -40.788780 -39.563934 -56.786224
v -40.797207 -40.985180 -56.743172
v -39.463112 -40.979149 -56.696091
v -39.454952 -39.561321 -56.684780
v -40.773232 -36.734768 -56.851582
v -40.781734 -38.146629 -56.704384
v -39.452141 -38.145603 -56.647217
v -39.449528 -36.730297 -56.659660
v -22.202801 -39.526115 -56.087437
v -22.209702 -40.938560 -56.038864
v -20.888630 -40.936558 -55.892551
v -20.882500 -39.526932 -55.898788
v -19.561598 -39.529907 -55.736347
v -19.562130 -40.937450 -55.862743
v -18.235758 -40.953003 -55.732487
v -18.230480 -39.533276 -55.746662
v -19.554483 -36.711693 -55.723064
v -19.554226 -38.117641 -55.777512
v -18.226400 -38.115261 -55.745975
v -18.222227 -36.698776 -55.765137
v -22.187202 -17.073402 -55.840553
v -22.185656 -18.475266 -55.777931
v -20.860767 -18.475246 -55.707645
v -20.859821 -17.075014 -55.822914
v -19.534607 -17.076138 -55.800175
v -19.535894 -18.475767 -55.732445
v -18.212023 -18.476591 -55.719509
v -18.208591 -17.076744 -55.823460
v -19.534037 -14.273540 -55.701668
v -19.533146 -15.676015 -55.755859
v -18.208323 -15.674598 -55.895996
v -18.205614 -14.274021 -55.771149
v 86.545616 -91.655228 -53.688766
v 86.532143 -92.729149 -53.584343
v 87.316154 -92.783142 -53.589699
v 87.324806 -91.712234 -53.787796
v 89.722221 -91.882423 -53.606243
v 89.706955 -92.965286 -53.572903
v 90.514137 -93.027489 -53.602375
v 90.529785 -91.943481 -53.617260
v 89.757874 -87.709938 -53.555820
v 89.754829 -88.719940 -53.589771
v 90.560349 -88.771507 -53.658337
v 90.562553 -87.759987 -53.644032
v 114.855125 -93.929108 -52.596638
v 114.945023 -95.089943 -52.399456
v 115.938057 -95.206909 -52.953533
v 115.940247 -94.038177 -52.772850
v 119.114120 -94.245369 -54.210648
v 119.080482 -95.432655 -54.870853
v 120.376015 -95.493324 -55.066975
v 120.314507 -94.345024 -54.277054
v 118.829941 -89.780487 -53.711414
v 118.939323 -90.849510 -53.250370
v 120.070198 -90.909187 -53.126503
v 119.956108 -89.845848 -53.704208
v 113.518478 -64.786880 -51.935257
v 113.511131 -65.576050 -52.150780
v 114.506844 -65.551155 -52.268585
v 114.499435 -64.751190 -52.087185
v 116.524040 -66.093185 -53.454220
v 116.719765 -65.179817 -53.114491
v 116.670143 -65.325455 -52.915409
v 116.756256 -66.748375 -52.903194
v 115.821419 -61.945522 -52.499859
v 115.927811 -62.078487 -53.088413
v 115.845535 -62.262535 -53.559120
v 115.630249 -61.920174 -53.463692
v -0.971116 -28.271902 -55.730209
v -0.978596 -29.679853 -55.705246
v 0.344670 -29.680433 -55.516117
v 0.344670 -28.277290 -55.481770
v 1.659195 -28.278908 -55.241001
v 1.670087 -29.680445 -55.391842
v 2.994745 -29.684067 -55.257938
v 2.989567 -28.277647 -55.122040
v 1.675643 -25.476688 -55.344578
v 1.673174 -26.879797 -55.386414
v 2.998268 -26.886177 -55.389206
v 3.002715 -25.478542 -55.332321
v 9.626733 -28.281164 -55.312511
v 9.627265 -29.686054 -55.273205
v 10.955084 -29.686630 -55.234329
v 10.956080 -28.281782 -55.277321
v 12.276149 -28.283926 -55.100132
v 12.286133 -29.690157 -55.223610
v 13.605726 -29.687611 -55.062866
v 13.603467 -28.284246 -55.066608
v 12.275525 -25.479839 -55.362320
v 12.277028 -26.879299 -55.172276
v 13.605557 -26.883905 -55.190468
v 13.606237 -25.479345 -55.271343
v 9.620193 -17.063679 -55.322105
v 9.627826 -18.468397 -55.232655
v 10.950318 -18.470602 -55.415474
v 10.949920 -17.058149 -55.401142
v 12.284317 -17.057522 -55.351185
v 12.282881 -18.469255 -55.354538
v 13.610151 -18.468742 -55.231419
v 13.610595 -17.061016 -55.217831
v 12.271461 -14.274695 -54.891487
v 12.281071 -15.655932 -55.180172
v 13.610160 -15.653146 -55.132923
v 13.595947 -14.273745 -54.828728
v -87.137581 61.339409 -56.455734
v -87.034668 60.257706 -56.429695
v -85.780914 60.372345 -56.305756
v -86.235313 61.568085 -56.323040
v -83.055061 59.794094 -56.161484
v -83.012909 60.751640 -56.070778
v -84.112335 61.406464 -56.191898
v -84.332954 59.926617 -56.237179
v -84.244820 64.900757 -56.247997
v -84.330490 63.783916 -56.286564
v -83.078766 63.682621 -56.459660
v -82.847656 64.723251 -56.479778
v -74.581047 60.162525 -56.465038
v -74.523170 60.994480 -56.425461
v -75.727280 61.605778 -56.521194
v -76.045784 60.365627 -56.330341
v -73.380470 60.331902 -56.260448
v -72.430138 60.207214 -56.138489
v -71.906837 61.369370 -56.206005
v -73.150955 61.626652 -56.227524
v -73.292297 64.780907 -56.129482
v -73.216576 63.775185 -56.179298
v -71.802704 63.565624 -56.196869
v -72.054901 64.746071 -56.138088
v -76.138985 73.477943 -55.738392
v -76.126305 72.723686 -55.841713
v -74.736877 72.718765 -55.778397
v -74.738152 73.475105 -55.686256
v -73.344711 73.465569 -55.635757
v -73.388031 72.688736 -55.699047
v -71.981377 72.532433 -55.656731
v -71.945755 73.447197 -55.567177
v -73.409241 76.554855 -55.227158
v -73.403183 75.755966 -55.138191
v -71.983116 75.754875 -55.084702
v -71.996391 76.536087 -55.253262
v -1.005336 61.651825 -54.416515
v -1.003459 60.212360 -54.440224
v 0.321774 60.212608 -54.404533
v 0.319650 61.651928 -54.370903
v 1.645213 61.652374 -54.347931
v 1.647366 60.213074 -54.384182
v 2.972580 60.213207 -54.346073
v 2.970780 61.652798 -54.326420
v 1.641262 64.544716 -54.303230
v 1.643264 63.095646 -54.324787
v 2.968850 63.096104 -54.304234
v 2.966552 64.544983 -54.271595
v 9.596864 61.653435 -54.140701
v 9.598748 60.213879 -54.161697
v 10.923692 60.213814 -54.112152
v 10.922102 61.653507 -54.100937
v 12.247384 61.653606 -54.061920
v 12.249049 60.213909 -54.073135
v 13.574872 60.214279 -54.050854
v 13.572952 61.653839 -54.030907
v 12.243390 64.545975 -54.022503
v 12.245370 63.096878 -54.039459
v 13.571024 63.097160 -54.012432
v 13.569213 64.546364 -54.003429
v 9.578853 73.060059 -53.975121
v 9.581701 71.805840 -54.014496
v 10.906853 71.805794 -53.972309
v 10.904108 73.060097 -53.938404
v 12.229610 73.060295 -53.907681
v 12.231756 71.805664 -53.921764
v 13.557130 71.805740 -53.883774
v 13.555229 73.060509 -53.876774
v 12.222301 76.441353 -53.839111
v 12.223886 75.662781 -53.846802
v 13.549220 75.662712 -53.804344
v 13.547988 76.441391 -53.806549
v 84.668358 60.384911 -52.034214
v 85.640060 60.390823 -51.997028
v 85.656769 61.846664 -52.129181
v 84.684250 61.832062 -52.181168
v 87.990822 60.412434 -51.904377
v 88.752724 60.418705 -51.944759
v 88.768593 61.852585 -51.918411
v 88.008400 61.866371 -51.911488
v 88.810188 63.160995 -51.885441
v 88.768593 64.097046 -51.865486
v 88.091309 64.565407 -51.917690
v 88.027939 63.276375 -51.921551
v 98.219521 60.135529 -51.513596
v 98.143814 61.182049 -51.356483
v 97.438301 61.665840 -51.510998
v 97.331383 60.348396 -51.550709
v 100.539085 60.539997 -51.237865
v 101.380516 60.377823 -51.217632
v 101.550369 61.620682 -51.115284
v 100.610596 61.735481 -51.172829
v 100.631195 64.989578 -51.239803
v 100.627869 64.224220 -51.058693
v 101.441521 64.256187 -51.022366
v 101.451988 65.000793 -51.233189
v 97.568283 74.063179 -51.398010
v 97.555786 73.295204 -51.450680
v 98.367348 73.320244 -51.413574
v 98.378685 74.087448 -51.308399
v 100.846977 74.167892 -51.109028
v 100.829872 73.392914 -51.171467
v 101.641594 73.413498 -50.952221
v 101.676430 74.193008 -51.041882
v 100.948204 77.326370 -51.241333
v 100.922333 76.521858 -51.199875
v 101.763374 76.552551 -51.271255
v 101.791466 77.358215 -51.346245
v -87.025223 -28.361168 -57.715954
v -87.034821 -29.770647 -57.802952
v -85.812195 -29.771402 -57.728317
v -85.813164 -28.357201 -57.658813
v -84.443291 -28.352455 -57.557842
v -84.442177 -29.767155 -57.584400
v -83.030319 -29.760950 -57.551468
v -83.032867 -28.340267 -57.452473
v -84.421989 -25.397236 -57.524624
v -84.449455 -26.930473 -57.538067
v -83.037376 -26.931040 -57.429733
v -83.028503 -25.518263 -57.422493
v -75.823090 -28.392981 -57.400055
v -75.715843 -29.831547 -57.521908
v -74.405937 -29.762945 -57.473270
v -74.373383 -28.429977 -57.382469
v -73.117912 -28.201954 -57.520226
v -73.186234 -29.072859 -57.354713
v -72.046951 -29.651072 -57.169521
v -71.805527 -28.297403 -57.377903
v -73.184662 -25.538689 -56.860321
v -73.167915 -26.923685 -57.211407
v -71.779907 -26.898558 -57.428387
v -71.785820 -25.518944 -57.068012
v -75.981209 -17.076780 -57.275833
v -75.983498 -18.484409 -57.149761
v -74.608139 -18.473141 -56.800858
v -74.580101 -17.082518 -57.138741
v -73.189789 -17.077465 -56.927464
v -73.193474 -18.482529 -56.825832
v -71.794952 -18.485441 -56.970695
v -71.795364 -17.082855 -56.847996
v -73.182922 -14.261846 -57.131973
v -73.178032 -15.675009 -57.113079
v -71.800385 -15.674648 -56.849899
v -71.802536 -14.270004 -56.903152
v -1.504207 -140.984085 -46.369877
v -1.442303 -141.959915 -46.303062
v -0.606872 -142.104874 -46.373829
v -0.646424 -141.171219 -46.399261
v 4.753500 -143.161606 -46.395710
v 4.806481 -143.993942 -46.488144
v 5.543725 -144.323059 -46.663296
v 5.498517 -143.481567 -46.502205
v 4.179482 -137.153122 -44.520409
v 4.258828 -137.733871 -45.083260
v 5.006648 -137.899582 -45.245335
v 4.922597 -137.333771 -44.648186
v 17.026827 -122.820251 -41.258404
v 17.225170 -123.600487 -41.322853
v 18.261705 -123.817680 -41.658920
v 18.060482 -123.010941 -41.645027
v 21.279125 -123.512962 -42.394924
v 21.512426 -124.321465 -41.855843
v 22.657688 -124.466408 -41.328503
v 22.367374 -123.655159 -41.648132
v 19.360170 -117.176674 -40.646137
v 19.576904 -117.956902 -40.811035
v 20.614887 -118.032158 -40.918690
v 20.389875 -117.250191 -40.741215
v 84.872131 -29.685221 -53.096657
v 85.969833 -29.926994 -53.064728
v 85.994530 -28.562391 -53.045345
v 85.088486 -28.460196 -52.972763
v 88.445236 -30.050461 -53.064262
v 89.239716 -30.067322 -53.029728
v 89.211510 -28.648630 -53.007301
v 88.418976 -28.631021 -53.023766
v 88.399223 -27.214273 -53.100590
v 89.183601 -27.231627 -52.988716
v 89.152740 -25.817039 -52.921070
v 88.368042 -25.798386 -53.025749
v 98.169983 -30.280722 -52.857101
v 99.010635 -30.300812 -52.881676
v 98.962074 -28.877728 -52.757160
v 98.131058 -28.850466 -52.867020
v 101.554207 -30.369978 -52.728638
v 102.411690 -30.394625 -52.695038
v 102.365005 -28.958313 -52.705124
v 101.506317 -28.935318 -52.749771
v 101.442116 -27.528090 -52.462475
v 102.297913 -27.546043 -52.441803
v 102.241974 -26.114210 -52.364883
v 101.399551 -26.094246 -52.505333
v 97.785599 -18.899349 -52.552677
v 98.615715 -18.910963 -52.645351
v 98.569733 -17.495998 -52.450470
v 97.748695 -17.481936 -52.404308
v 101.128601 -18.962196 -52.444859
v 101.972595 -18.974739 -52.392906
v 101.917130 -17.549263 -52.533352
v 101.075920 -17.535324 -52.497303
v 101.022476 -16.109133 -52.518509
v 101.860275 -16.121059 -52.613659
v 101.805954 -14.697492 -52.490387
v 100.969429 -14.684969 -52.514645
v -133.758133 117.934441 -59.574749
v -132.824417 118.220833 -58.813416
v -132.680817 119.394577 -59.157078
v -127.889534 119.475883 -59.764484
v -128.222885 119.146477 -59.407459
v -127.221024 119.054749 -59.397114
v -126.856346 119.488297 -59.857456
v -129.247696 135.558334 -68.065994
v -128.405258 135.810883 -67.420059
v -128.077805 136.766266 -68.100883
v -125.795074 137.743240 -65.807381
v -126.053368 136.650879 -65.192772
v -125.590210 137.134430 -64.174149
v -125.340607 138.284103 -64.800262
v -125.507614 142.070679 -68.595032
v -125.403519 140.936096 -67.891022
v -125.259109 141.818695 -66.817230
v -125.460167 142.766830 -67.657364
v -0.642303 117.933998 -53.191345
v -0.700091 116.756752 -53.121895
v 0.628367 116.695450 -53.075188
v 0.690282 117.869690 -53.048347
v 2.030659 117.799965 -53.081909
v 1.961895 116.641853 -53.127308
v 3.288310 116.592377 -53.064953
v 3.364088 117.734650 -53.116367
v 2.556447 122.478088 -53.375519
v 2.352487 121.258774 -53.575874
v 3.658967 121.145828 -53.247410
v 3.876974 122.306122 -53.188366
v 9.864895 117.691124 -52.874825
v 9.832737 116.560997 -53.072197
v 11.143957 116.593971 -53.006493
v 11.167551 117.743813 -53.029881
v 12.483635 117.807869 -53.089943
v 12.462749 116.648430 -52.984772
v 13.783128 116.712410 -53.052670
v 13.800242 117.875565 -52.987087
v 12.483145 122.459938 -52.797180
v 12.499266 121.284019 -52.604374
v 13.819895 121.390106 -52.836361
v 13.805678 122.582771 -52.998775
v 8.388191 138.608170 -48.654015
v 8.493116 139.750839 -48.443394
v 7.787736 139.764084 -49.043354
v 7.630032 138.356766 -49.322453
v 13.673225 133.888977 -49.565010
v 12.501689 133.808777 -49.780045
v 12.694265 132.876495 -50.093365
v 41.939278 117.776482 -52.746735
v 41.890121 116.620918 -53.058636
v 43.258465 116.529320 -52.895206
v 43.304096 117.663612 -52.585560
v 44.670673 117.578201 -52.530045
v 44.614094 116.448532 -52.706467
v 45.952888 116.378708 -52.462391
v 46.027691 117.503944 -52.551212
v 45.327686 122.192375 -52.119991
v 45.038280 121.000374 -51.919353
v 46.378681 120.857742 -52.257782
v 46.636604 121.983627 -52.212082
v 52.679970 117.333275 -51.860802
v 52.630001 116.198875 -51.701881
v 53.983116 116.219635 -51.782047
v 54.022503 117.354614 -51.822224
v 55.372841 117.390572 -51.752098
v 55.339897 116.255554 -51.827698
v 56.697102 116.282372 -51.723583
v 56.731979 117.427483 -51.722126
v 55.484173 121.918968 -51.741116
v 55.466431 120.784111 -51.858002
v 56.826591 120.850121 -51.932899
v 56.850060 121.989769 -51.791283
v 53.689991 137.675369 -49.999077
v 54.717800 138.440186 -49.575249
v 53.850906 138.882217 -49.618473
v 52.868996 138.492599 -49.837208
v 58.078602 132.429367 -51.386246
v 57.026924 132.795212 -51.275047
v 56.866158 131.602951 -51.415775
v -136.535675 -75.409180 -77.163101
v -136.323212 -76.254112 -77.465363
v -135.465454 -76.330994 -76.764725
v -135.646027 -75.545990 -76.451271
v -137.465012 -71.793678 -75.998520
v -137.006729 -72.873993 -76.146408
v -136.216446 -73.025711 -75.456200
v -136.578156 -71.906509 -75.166336
v -128.812317 -77.017487 -67.959770
v -128.874542 -77.900719 -68.187126
v -128.455460 -78.113190 -67.263443
v -128.345459 -77.199104 -67.066826
v -126.450706 -77.602783 -64.641258
v -126.536705 -78.543678 -64.813644
v -125.741470 -78.647972 -64.101830
v -125.593552 -77.687973 -64.023849
v -125.723770 -73.995110 -64.471817
v -125.863411 -74.894073 -64.548050
v -124.848862 -74.978050 -64.260895
v -124.796577 -74.095131 -64.031593
v -129.558762 -63.680130 -63.633610
v -129.627121 -64.646675 -63.684818
v -128.688309 -64.671867 -63.229385
v -128.714233 -63.731056 -63.025158
v -125.850357 -63.798618 -61.903957
v -125.926430 -64.725372 -61.971336
v -125.058617 -64.766411 -61.432915
v -125.030006 -63.853214 -61.246819
v -125.312950 -60.150944 -62.102261
v -125.637032 -60.984165 -61.716648
v -124.787476 -60.982811 -61.126598
v -124.495895 -60.113693 -61.492371
v -133.407700 -28.101664 -78.230515
v -133.037628 -26.935389 -78.656593
v -134.053513 -26.903997 -79.112671
v -124.870331 -29.610487 -75.890495
v -125.510612 -32.651653 -76.580139
v -126.718575 -29.897358 -75.734123
v -125.347832 -29.780867 -75.258057
v -124.040611 -27.827555 -76.987160
v -124.181267 -26.990709 -77.349480
v -124.814339 -26.255379 -77.824303
v -124.914024 -26.812296 -76.093773
v -120.316597 -27.351145 -73.149551
v -120.041527 -27.968777 -73.539101
v -119.556419 -28.014755 -72.731133
v -119.932175 -27.499739 -72.256920
v -119.283775 -28.064095 -69.533012
v -118.752670 -28.588442 -70.202904
v -118.433235 -28.561239 -69.298752
v -119.197350 -27.789953 -68.262878
v -121.572479 -25.805632 -67.623734
v -121.248138 -26.478565 -68.187119
v -121.073303 -26.540058 -67.501999
v -121.357750 -25.828201 -66.687729
v -120.784058 -15.715235 -66.282715
v -120.280357 -16.327133 -66.926819
v -120.244225 -16.756323 -66.554306
v -120.709900 -16.295732 -65.985100
v -122.918793 -15.069188 -63.385342
v -122.700493 -15.105922 -64.646515
v -122.055023 -14.868554 -64.540245
v -122.426674 -14.273350 -64.155014
v -0.914692 -74.165955 -55.378155
v -0.936078 -74.915947 -55.660194
v 0.415966 -74.908325 -55.933647
v 0.417791 -74.153572 -55.787712
v 1.777002 -74.167618 -55.785885
v 1.778982 -74.921890 -55.828709
v 2.964478 -74.920654 -55.430969
v 2.999775 -74.192093 -55.213894
v 1.802349 -70.949669 -55.887054
v 1.771815 -71.863838 -55.886105
v 3.121242 -71.915543 -55.820053
v 3.139311 -71.085266 -55.862682
v 9.902635 -74.328766 -54.749317
v 9.920979 -75.071640 -55.180405
v 11.278352 -75.082787 -55.310200
v 11.261979 -74.319153 -55.142082
v 12.621913 -74.341599 -55.338451
v 12.639380 -75.111176 -55.403954
v 13.998527 -75.136444 -55.487762
v 13.976213 -74.363403 -55.469479
v 12.558412 -71.271217 -55.564568
v 12.571120 -72.045624 -55.515789
v 13.923181 -72.067963 -55.569733
v 13.911084 -71.295456 -55.682793
v 11.251111 -63.978020 -55.580956
v 11.133863 -63.056293 -55.560902
v 9.895722 -62.460865 -55.582130
v 9.747606 -63.654442 -55.612099
v 12.407900 -62.271778 -55.514561
v 12.340492 -63.553226 -55.537724
v 13.762549 -63.736576 -55.501019
v 13.778427 -62.383350 -55.488194
v 13.877246 -61.047146 -55.471928
v 13.761784 -60.153549 -55.470955
v 12.479992 -59.459270 -55.498531
v 12.403191 -60.881092 -55.501266
v 41.932381 -75.042030 -54.373421
v 41.963776 -75.847588 -54.370159
v 43.286499 -75.903564 -54.101658
v 43.261131 -75.093513 -54.211555
v 44.588779 -75.140915 -54.303711
v 44.606113 -75.931129 -54.444939
v 45.947788 -75.982628 -54.447643
v 45.916119 -75.202568 -54.207069
v 44.507324 -71.993721 -54.295208
v 44.539040 -72.778458 -54.403824
v 45.863598 -72.832390 -54.337925
v 45.842644 -72.033028 -54.392570
v 52.557877 -75.476700 -54.282490
v 52.582470 -76.283081 -54.398296
v 53.915668 -76.342064 -54.346947
v 53.894821 -75.526024 -54.263466
v 55.229065 -75.591797 -54.197575
v 55.252254 -76.403908 -54.329918
v 56.589226 -76.466095 -54.235363
v 56.565540 -75.647057 -54.182758
v 55.162556 -72.326004 -53.636879
v 55.187824 -73.164146 -53.242355
v 56.523533 -73.213684 -53.743896
v 56.505096 -72.410355 -53.846355
v 52.299080 -62.891556 -53.792809
v 52.316513 -63.683483 -53.714123
v 53.661007 -63.705128 -53.923824
v 53.642307 -62.925438 -53.907089
v 54.980873 -62.945854 -54.085823
v 54.996410 -63.721413 -54.150379
v 56.342010 -63.749279 -54.203419
v 56.327698 -62.973629 -54.141575
v 55.062496 -59.635601 -53.888844
v 54.982883 -60.544888 -53.942944
v 56.300598 -60.583073 -53.952385
v 56.328922 -59.509525 -53.945953
v 41.446911 -28.321495 -54.346554
v 41.455956 -29.718449 -54.515408
v 42.779243 -29.716217 -54.486385
v 42.773205 -28.309076 -54.488079
v 44.105717 -28.307901 -54.572639
v 44.110683 -29.715309 -54.499321
v 45.445278 -29.717726 -54.540298
v 45.443153 -28.308151 -54.624939
v 44.108364 -25.505028 -54.480991
v 44.109894 -26.908310 -54.433567
v 45.440105 -26.908091 -54.480106
v 45.440334 -25.505898 -54.449234
v 52.108410 -28.318777 -54.322830
v 52.102730 -29.740055 -54.320259
v 53.434864 -29.754477 -54.156963
v 53.432777 -28.335875 -54.093719
v 54.772717 -28.342186 -54.034019
v 54.780964 -29.754265 -54.165173
v 56.126190 -29.746145 -54.232857
v 56.114483 -28.336597 -54.079964
v 54.758595 -25.535187 -53.746040
v 54.766861 -26.930571 -53.963459
v 56.101841 -26.938925 -53.878078
v 56.097839 -25.529636 -53.838310
v 52.086899 -17.102474 -53.942688
v 52.089226 -18.505337 -53.964584
v 53.419903 -18.504173 -53.940693
v 53.420433 -17.104435 -54.051750
v 54.757282 -17.108820 -54.049351
v 54.747684 -18.497074 -53.787376
v 56.087662 -18.495052 -53.714386
v 56.097630 -17.112309 -54.054794
v 54.753582 -14.302777 -53.809120
v 54.757011 -15.707412 -53.910355
v 56.096035 -15.700412 -54.013229
v 56.089668 -14.300925 -53.854359
v -136.597031 17.506435 -80.092354
v -135.610535 17.101225 -79.567390
v -135.431519 18.389120 -79.854362
v -136.449005 18.651833 -80.346077
v -132.750549 16.533829 -78.193680
v -131.818268 16.393078 -77.741402
v -131.655365 17.723053 -78.038971
v -132.588684 17.874739 -78.502869
v -132.451813 19.281843 -78.998138
v -131.433716 19.033833 -78.389687
v -131.062500 20.208754 -78.884514
v -132.006836 20.460112 -79.431030
v -127.509827 17.017725 -67.757973
v -126.970016 16.925060 -66.895706
v -126.456406 17.845610 -67.237564
v -127.161598 18.113522 -68.108528
v -124.973511 18.194355 -64.823051
v -125.073410 17.395981 -64.649559
v -124.565269 17.383911 -63.761787
v -124.498566 18.159267 -63.920620
v -124.454353 19.773413 -65.474724
v -124.180222 19.783363 -64.381195
v -124.028099 20.861521 -64.565170
v -124.275108 20.909733 -65.718178
v -123.945023 28.680201 -71.659134
v -123.662933 28.194740 -71.712006
v -123.084091 28.149584 -70.971542
v -123.395882 28.739904 -70.897835
v -121.975319 28.409477 -68.471222
v -122.007324 27.900522 -68.508553
v -121.608879 27.779064 -67.505943
v -121.654381 28.444372 -67.660683
v -121.893738 29.849178 -67.462135
v -122.426170 30.659380 -67.926788
v -122.442879 29.789494 -68.651009
v -121.912392 29.774378 -67.528885
v -139.745667 60.638329 -76.912544
v -139.521606 59.502007 -76.670235
v -139.109116 59.359283 -76.073769
v -138.869492 60.619232 -75.981697
v -135.958755 62.372467 -73.056839
v -135.932816 61.550922 -72.652901
v -135.514694 60.869759 -71.733849
v -135.272552 61.794853 -72.036476
v -129.566666 60.620491 -63.267948
v -128.825424 60.407555 -62.795731
v -128.307678 61.029152 -63.315147
v -129.046204 61.282467 -63.794632
v -124.630249 61.127392 -60.435619
v -124.707298 60.356693 -60.364597
v -123.476669 60.220032 -60.818951
v -123.444496 61.010349 -60.777134
v -123.968491 72.523796 -68.054588
v -122.579987 72.744514 -68.320572
v -123.437561 73.130043 -67.427032
v -124.500313 72.926537 -67.499748
v -121.494415 76.253456 -61.123913
v -120.854897 78.050697 -59.799328
v -121.164520 76.765625 -59.501286
v -121.226265 76.569504 -61.771896
v -87.759186 15.289294 -57.313042
v -86.927689 15.275578 -57.190056
v -86.913406 16.676271 -57.184551
v -87.748894 16.685894 -57.216423
v -84.678146 16.652861 -57.133438
v -84.696007 15.255771 -57.124687
v -83.348083 15.223927 -57.002274
v -83.191238 16.598667 -57.033192
v -84.658058 19.441988 -57.111134
v -84.666107 18.049116 -57.205967
v -83.278610 18.041473 -57.151150
v -83.261810 19.435394 -57.086906
v -75.990417 16.899082 -56.553833
v -76.097641 15.857168 -56.297043
v -74.939018 15.248652 -56.480503
v -74.666954 16.616440 -56.680161
v -73.338066 16.452936 -56.896408
v -73.200394 15.136086 -56.711056
v -71.875900 15.168024 -56.691761
v -71.879326 16.567553 -56.859123
v -71.774551 19.355757 -57.136028
v -72.621284 19.400961 -57.135517
v -73.233002 18.068733 -57.005440
v -71.853195 17.972712 -57.076847
v -76.024437 27.744764 -56.816658
v -76.024551 26.335962 -57.082909
v -74.628502 26.360054 -57.233578
v -74.616096 27.739988 -56.928802
v -73.225441 27.750036 -57.051571
v -73.227882 26.355728 -57.260372
v -71.831711 26.354021 -57.160999
v -71.830139 27.757946 -57.033924
v -73.229401 30.509687 -56.493690
v -73.225990 29.130606 -56.766930
v -71.828270 29.160036 -57.116135
v -71.814575 30.511990 -56.593452
v -43.428402 16.540413 -56.096943
v -43.427769 15.139725 -56.110649
v -42.096382 15.139499 -56.065880
v -42.097103 16.540207 -56.049751
v -40.767078 16.539974 -56.006359
v -40.766201 15.139366 -56.028915
v -39.437126 15.139123 -55.984241
v -39.437977 16.539721 -55.960819
v -40.768738 19.341219 -55.962078
v -40.768242 17.940422 -55.974510
v -39.438641 17.940430 -55.944370
v -39.439445 19.341085 -55.921215
v -32.797394 16.539480 -55.777668
v -32.796513 15.138989 -55.813145
v -31.469038 15.139051 -55.782280
v -31.469597 16.539814 -55.753746
v -30.142067 16.540039 -55.717762
v -30.142517 15.138605 -55.726448
v -28.817112 15.137596 -55.640285
v -28.816383 16.539225 -55.636673
v -30.144518 19.344076 -55.622952
v -30.142704 17.942471 -55.681374
v -28.816866 17.942741 -55.598831
v -28.819263 19.348108 -55.528889
v -32.800209 27.754036 -55.737286
v -32.798443 26.350906 -55.801544
v -31.465458 26.352501 -55.811012
v -31.464773 27.757872 -55.780739
v -30.130255 27.755154 -55.677963
v -30.137554 26.349087 -55.675945
v -28.818993 26.342241 -55.454781
v -28.795303 27.750505 -55.522945
v -30.145105 30.553156 -55.463963
v -30.135056 29.158289 -55.593044
v -28.820980 29.147631 -55.336185
v -28.833652 30.547806 -55.220367
v -43.464108 61.657448 -55.555511
v -43.456268 60.212818 -55.663292
v -42.120621 60.214718 -55.619370
v -42.128471 61.659657 -55.538406
v -40.797478 61.659290 -55.483749
v -40.799999 60.219841 -55.399090
v -39.471497 60.220448 -55.281940
v -39.468666 61.656261 -55.419220
v -39.510128 63.016159 -55.394176
v -39.528366 63.842846 -55.346893
v -40.760010 64.371979 -55.478195
v -40.801189 63.077454 -55.521645
v -31.537840 60.114166 -54.495979
v -31.559223 60.950420 -54.594227
v -32.805695 61.465714 -54.646866
v -32.849239 60.170300 -54.455074
v -30.203342 61.670162 -54.883804
v -30.290623 60.272724 -54.625061
v -28.856016 60.218159 -54.630917
v -28.854132 61.644352 -54.899704
v -30.184446 64.543800 -55.064625
v -30.191383 63.092758 -55.070869
v -28.852047 63.091671 -54.997322
v -28.852247 64.541389 -55.042202
v -31.121105 72.974228 -54.970100
v -32.088436 73.052742 -54.932205
v -32.704170 72.036049 -54.929394
v -31.425549 71.778427 -55.099964
v -30.052902 73.354301 -54.880405
v -30.050930 72.620415 -54.884228
v -28.841753 72.561211 -54.864056
v -28.846577 73.362434 -55.036217
v -30.201681 76.444305 -55.019352
v -30.199411 75.665970 -54.976864
v -28.871239 75.665520 -54.936943
v -28.875248 76.443268 -54.923531
v -88.738174 118.601837 -54.842560
v -88.728737 117.343849 -55.000111
v -87.956909 117.323997 -54.970795
v -87.956299 118.579872 -54.822842
v -85.669998 118.544609 -55.039806
v -85.692299 117.316849 -55.181835
v -84.955345 117.316132 -55.303986
v -84.899567 118.528633 -55.116718
v -85.651474 123.740746 -55.185043
v -85.628830 122.416267 -55.074570
v -84.693176 122.368492 -55.191628
v -84.860756 123.770180 -55.356571
v -75.477440 115.946350 -55.829182
v -75.356842 117.233856 -55.970566
v -76.525146 117.369499 -55.392467
v -76.710083 116.012657 -55.416946
v -74.027985 118.437859 -56.003536
v -74.140648 117.176987 -56.195866
v -73.094635 117.178879 -55.892757
v -72.997803 118.351830 -55.831215
v -72.173210 123.636284 -55.016254
v -73.153183 123.409203 -55.219017
v -73.563072 122.347870 -55.400421
v -72.287025 122.194794 -55.266159
v -76.330261 141.252304 -51.231831
v -76.378319 140.436584 -51.355782
v -75.527473 140.356018 -51.457333
v -75.466507 141.144623 -51.352699
v -72.789429 140.910919 -51.656670
v -72.866905 140.129547 -51.875828
v -71.556915 140.187622 -52.137833
v -71.704697 140.994751 -51.991955
v -71.932533 144.301956 -50.952812
v -71.821434 145.187088 -51.166767
v -72.873207 145.141632 -51.385891
v -73.031487 144.256561 -51.054237
v -43.303192 118.147301 -54.269981
v -43.339287 116.965256 -54.124454
v -41.983414 116.944221 -54.277954
v -41.944092 118.126793 -54.451092
v -40.581413 118.102928 -54.474094
v -40.632858 116.919197 -54.456829
v -39.273849 116.906258 -54.561676
v -39.225597 118.095428 -54.627197
v -40.021629 122.811386 -53.494549
v -40.291275 121.566727 -53.580647
v -38.934166 121.464561 -53.533245
v -38.710167 122.665382 -53.490147
v -32.576473 118.049911 -54.160938
v -32.595325 116.871513 -54.020157
v -31.275021 116.910454 -54.203358
v -31.256104 118.084961 -54.397820
v -29.919798 118.143372 -54.338837
v -29.947559 116.951668 -54.271618
v -28.645969 117.003090 -54.000771
v -28.637535 118.195938 -53.915501
v -29.940760 122.961273 -53.871582
v -29.928408 121.738564 -53.927044
v -28.606936 121.835258 -53.809486
v -28.622578 123.078262 -53.767693
v -36.025688 140.576904 -48.372589
v -36.339432 140.546494 -46.386669
v -36.513992 141.049973 -46.453896
v -35.444901 140.832367 -48.149197
v -28.973412 134.192825 -48.421616
v -30.150503 134.058563 -48.692501
v -29.886570 133.357483 -49.268833
v -0.976629 16.540071 -55.038177
v -0.976648 15.141494 -54.898052
v 0.348581 15.141024 -54.909664
v 0.350681 16.541502 -55.005020
v 1.673943 16.545021 -54.892838
v 1.671904 15.141987 -54.841755
v 2.999207 15.144738 -54.847168
v 2.992743 16.547602 -54.695469
v 1.684700 19.338255 -55.177094
v 1.671887 17.950726 -54.937489
v 2.996486 17.952732 -54.820782
v 3.013896 19.337803 -55.090923
v 9.624914 16.545969 -54.876209
v 9.625748 15.143628 -54.971821
v 10.954455 15.141885 -54.915199
v 10.942451 16.536705 -54.707542
v 12.270723 16.540367 -54.645882
v 12.283625 15.145197 -54.844242
v 13.615703 15.153060 -54.803326
v 13.597404 16.542591 -54.581196
v 12.261087 19.342022 -54.456360
v 12.256412 17.933184 -54.417606
v 13.588832 17.937578 -54.433567
v 13.588367 19.339336 -54.375496
v 9.626098 27.746979 -54.629246
v 9.628942 26.347179 -54.729595
v 10.954701 26.345398 -54.663219
v 10.953412 27.749098 -54.681843
v 12.282251 27.752640 -54.778309
v 12.280262 26.347363 -54.690430
v 13.604414 26.346052 -54.611458
v 13.601699 27.748407 -54.589230
v 12.273087 30.554804 -54.531078
v 12.277242 29.153381 -54.632450
v 13.597663 29.149426 -54.508060
v 13.597682 30.554625 -54.499329
v 41.433907 16.537371 -53.748718
v 41.433681 15.136390 -53.758171
v 42.760742 15.135796 -53.708389
v 42.761341 16.536947 -53.712055
v 44.089092 16.536484 -53.673378
v 44.088589 15.135281 -53.667950
v 45.417313 15.135036 -53.651760
v 45.417339 16.536139 -53.642246
v 44.088512 19.338488 -53.625454
v 44.088669 17.937300 -53.642059
v 45.417130 17.937111 -53.619976
v 45.416950 19.338287 -53.604439
v 52.065922 16.535614 -53.607399
v 52.066479 15.134574 -53.640366
v 53.397690 15.133632 -53.596111
v 53.397156 16.534744 -53.567406
v 54.728691 16.533520 -53.512672
v 54.729359 15.132426 -53.543213
v 56.061829 15.131199 -53.492897
v 56.061211 16.532375 -53.464855
v 54.728153 19.336163 -53.469063
v 54.728428 17.934822 -53.491684
v 56.060966 17.933764 -53.446453
v 56.060719 19.335167 -53.425888
v 52.061844 27.746986 -53.347992
v 52.063381 26.345158 -53.397251
v 53.394516 26.345257 -53.356678
v 53.393238 27.748693 -53.315449
v 54.725765 27.749411 -53.274548
v 54.726563 26.345133 -53.317154
v 56.059307 26.344528 -53.278568
v 56.058193 27.747595 -53.216316
v 54.710800 30.544918 -52.898640
v 54.720051 29.149359 -53.117779
v 56.052601 29.143406 -53.037582
v 56.050045 30.542986 -52.889099
v 41.425053 61.671200 -53.295521
v 41.419884 60.223305 -53.264351
v 42.755264 60.230244 -53.292542
v 42.750122 61.668896 -53.155754
v 44.072632 61.652885 -52.901268
v 44.084061 60.222294 -53.179874
v 45.417007 60.228775 -53.218391
v 45.427490 61.644855 -52.831196
v 44.060303 64.466774 -53.234478
v 44.073509 63.111427 -52.944767
v 45.410606 63.115219 -52.752293
v 45.308781 64.618652 -53.050392
v 52.082245 61.687904 -53.025143
v 52.076794 60.240829 -53.026264
v 53.415863 60.240234 -53.135681
v 53.419373 61.684608 -53.155472
v 54.756557 61.687023 -53.061272
v 54.743324 60.246357 -52.946079
v 56.070782 60.250721 -52.765903
v 56.086243 61.690529 -52.891682
v 54.752377 64.584740 -53.044102
v 54.757637 63.135307 -53.075603
v 56.066418 63.133472 -52.722767
v 56.076580 64.561699 -52.820992
v 52.056431 73.345711 -52.682610
v 52.002491 72.591949 -52.922516
v 53.055782 72.281883 -52.758434
v 53.300621 73.234932 -52.794083
v 54.667171 71.996277 -52.800640
v 55.403004 71.946724 -52.809097
v 55.590950 73.032669 -52.843750
v 54.520252 72.992226 -52.833107
v 54.764164 76.501274 -52.647121
v 54.763947 75.726669 -52.727913
v 56.105980 75.724823 -52.649490
v 56.105549 76.506454 -52.564411
v 85.692116 16.499420 -52.767803
v 85.349510 15.796309 -52.925877
v 86.156624 15.006092 -52.844421
v 86.388672 15.869300 -52.861767
v 87.274216 15.310354 -52.845287
v 88.355927 15.080135 -52.921146
v 88.404869 16.429293 -53.020069
v 87.512024 16.529264 -52.947681
v 87.613213 17.712589 -52.990463
v 88.403328 17.794796 -53.048466
v 88.241753 19.269295 -53.053596
v 87.287628 18.796236 -52.955051
v 96.948593 14.920411 -53.058403
v 97.776611 14.909951 -53.050488
v 97.801582 16.325991 -53.188618
v 96.961227 16.338743 -53.242512
v 100.246506 14.834485 -52.729061
v 101.050598 14.808841 -52.482460
v 101.054649 16.185236 -52.277454
v 100.230606 16.210588 -52.454742
v 100.191422 17.572786 -52.092220
v 101.025826 17.534504 -51.899410
v 101.109779 18.947050 -52.023945
v 100.294411 18.987040 -52.291779
v 97.013802 26.111425 -52.752239
v 97.829559 26.086987 -52.658676
v 97.801262 27.501205 -52.477180
v 96.987259 27.524595 -52.585220
v 100.285179 25.999128 -52.123814
v 101.096504 25.959301 -51.998676
v 101.075089 27.386368 -51.939068
v 100.265907 27.422455 -52.086987
v 100.222389 28.842857 -51.955441
v 101.032814 28.811155 -51.758728
v 101.069962 30.231539 -51.930214
v 100.267914 30.256981 -52.172775
v 87.005692 118.906372 -50.969723
v 86.933563 117.658569 -50.855427
v 87.716286 117.706955 -50.891460
v 87.784615 118.959846 -50.917080
v 90.163597 119.124382 -50.876186
v 90.091743 117.865158 -50.852989
v 90.888626 117.921494 -50.743343
v 90.966164 119.176636 -50.904846
v 90.466194 124.343803 -50.896839
v 90.396080 122.993256 -50.766937
v 91.205025 123.054787 -50.813187
v 91.279610 124.408295 -50.910732
v 100.196739 119.669601 -50.720005
v 100.083252 118.405853 -50.565384
v 101.008423 118.421715 -50.518002
v 101.120842 119.674004 -50.760410
v 103.995781 119.655830 -50.590008
v 103.863861 118.391396 -50.650867
v 104.836327 118.368614 -50.604809
v 104.979286 119.634560 -50.429092
v 104.553078 124.616516 -51.346035
v 104.431694 123.445244 -51.343536
v 105.422089 123.416862 -51.324245
v 105.479630 124.559982 -51.145103
v 102.471420 144.109085 -50.842167
v 102.428719 143.153732 -51.001186
v 103.556595 143.157532 -50.788246
v 103.643860 144.109070 -50.787716
v 107.240990 143.885956 -50.750809
v 107.078766 143.013641 -50.397804
v 108.299240 142.908035 -50.426662
v 108.450706 143.800659 -50.668896
v 109.155396 146.045319 -50.772659
v 109.283531 147.008926 -50.563446
v 108.205963 146.889496 -50.865761
v 107.800827 146.163620 -50.817348
v -88.888542 -76.974792 -57.290325
v -88.947014 -77.854965 -57.269535
v -88.168129 -77.811760 -57.382275
v -88.123459 -76.943283 -57.488171
v -85.563736 -76.827164 -57.921486
v -85.619179 -77.694908 -57.996899
v -84.377594 -77.627960 -57.794491
v -84.322052 -76.770271 -57.767464
v -85.916367 -74.411613 -57.769119
v -84.952194 -74.279617 -57.744438
v -84.446075 -73.509056 -57.741497
v -85.640121 -73.464638 -57.790737
v -77.109482 -76.446732 -57.396458
v -77.154816 -77.292557 -57.493404
v -75.712791 -77.221024 -57.546860
v -75.670067 -76.378227 -57.482014
v -74.236610 -76.317474 -57.435905
v -74.279915 -77.161018 -57.438686
v -72.845474 -77.097969 -57.482201
v -72.805214 -76.253494 -57.481651
v -74.084793 -72.971901 -57.787083
v -74.117500 -73.814323 -57.722317
v -72.685776 -73.774223 -57.917801
v -72.649780 -72.919037 -57.862228
v -76.479027 -63.400764 -56.971195
v -76.507736 -64.208870 -57.156487
v -75.092186 -64.122314 -57.327389
v -75.060287 -63.348900 -57.114803
v -73.652000 -63.315231 -57.057789
v -73.674484 -64.071281 -57.340710
v -72.277847 -64.081612 -57.086517
v -72.247581 -63.293930 -56.897072
v -73.508690 -60.162029 -57.405327
v -73.546875 -60.958691 -57.324379
v -72.146248 -60.924614 -57.257942
v -72.114662 -60.138840 -57.360332
v -44.149776 -75.073906 -56.801846
v -44.174171 -75.852989 -56.908524
v -42.827255 -75.783501 -56.835278
v -42.833614 -75.040749 -56.481625
v -41.494789 -75.025223 -56.107586
v -41.501240 -75.800476 -56.515430
v -40.148521 -75.728027 -56.522781
v -40.116379 -74.938812 -56.299633
v -41.329891 -71.821709 -56.709377
v -41.357204 -72.608589 -56.711060
v -40.026897 -72.552383 -56.584728
v -39.999096 -71.775078 -56.581245
v -33.404388 -74.615868 -56.864429
v -33.441483 -75.392708 -56.737122
v -32.098434 -75.340126 -56.692909
v -32.066891 -74.565567 -56.752548
v -30.726578 -74.509483 -56.726196
v -30.755032 -75.281357 -56.654198
v -29.410433 -75.224129 -56.662876
v -29.384094 -74.456573 -56.669758
v -30.629602 -71.444695 -56.509907
v -30.651276 -72.213432 -56.470486
v -29.312674 -72.162216 -56.610073
v -29.296274 -71.398659 -56.687469
v -32.992260 -62.206772 -56.962212
v -33.050613 -63.179897 -56.935036
v -31.757154 -63.245846 -56.659698
v -31.679722 -62.304489 -56.566639
v -29.367844 -63.971710 -56.368637
v -29.203894 -63.046021 -56.268764
v -30.313507 -62.530098 -56.230759
v -30.546492 -63.419697 -56.368389
v -30.332935 -59.358555 -56.695717
v -30.475424 -60.634857 -56.612877
v -29.054781 -60.800426 -56.567997
v -28.976892 -59.430851 -56.702374
v -43.432201 -28.303308 -56.413231
v -43.433697 -29.710308 -56.416084
v -42.102047 -29.707169 -56.385426
v -42.099834 -28.299849 -56.458046
v -40.770187 -28.297525 -56.487312
v -40.770458 -29.703051 -56.374092
v -39.441330 -29.701874 -56.447620
v -39.439804 -28.292524 -56.607235
v -40.770390 -25.512943 -56.038288
v -40.768616 -26.897842 -56.346008
v -39.438713 -26.908699 -56.286896
v -39.438629 -25.502943 -56.184696
v -32.805244 -28.302542 -56.213577
v -32.811890 -29.714418 -56.173046
v -31.482866 -29.709620 -56.198593
v -31.480001 -28.301704 -56.073601
v -30.149805 -28.298407 -56.123825
v -30.153736 -29.704178 -56.224937
v -28.824799 -29.697662 -56.164047
v -28.823450 -28.294554 -56.244781
v -30.145975 -25.486988 -56.080780
v -30.147474 -26.892248 -56.100479
v -28.821066 -26.888540 -56.197250
v -28.817764 -25.490870 -56.034817
v -32.797302 -17.079544 -56.026352
v -32.795105 -18.476425 -56.200443
v -31.464184 -18.473089 -56.232754
v -31.460812 -17.080675 -55.995316
v -30.130266 -17.075186 -56.127556
v -30.131548 -18.475729 -56.269215
v -28.794811 -18.479490 -56.306980
v -28.797592 -17.071363 -56.194073
v -30.134014 -14.281048 -56.179344
v -30.132219 -15.674268 -56.083488
v -28.804983 -15.668138 -56.121399
v -28.815668 -14.275262 -56.044762
v 86.367821 -76.822571 -53.552883
v 86.390892 -77.661957 -53.782269
v 87.182999 -77.706566 -53.687050
v 87.149208 -76.876671 -53.428829
v 89.550713 -76.977463 -53.557983
v 89.573860 -77.833183 -53.592152
v 90.383034 -77.872841 -53.585136
v 90.359795 -77.015762 -53.573994
v 89.453987 -73.587761 -53.546944
v 89.478653 -74.427399 -53.543400
v 90.288147 -74.464836 -53.563629
v 90.263573 -73.624680 -53.565208
v 99.467926 -77.489578 -53.145985
v 99.496040 -78.345551 -52.957066
v 100.356003 -78.396820 -52.989792
v 100.323425 -77.532394 -53.087383
v 102.943001 -77.668655 -53.041561
v 102.970963 -78.531487 -53.172024
v 103.856819 -78.572739 -53.278301
v 103.818314 -77.696915 -53.259529
v 102.807014 -74.231934 -52.741577
v 102.841049 -75.088661 -52.768223
v 103.719505 -75.123734 -52.954407
v 103.677277 -74.271729 -52.989162
v 99.050026 -64.288399 -52.714676
v 99.085892 -65.087433 -52.807426
v 99.928764 -65.131996 -52.612965
v 99.907974 -64.324463 -52.661728
v 102.510391 -64.431992 -52.669033
v 102.537994 -65.236084 -52.725620
v 103.394402 -65.253052 -52.972137
v 103.376068 -64.457924 -52.824562
v 102.412628 -61.261158 -52.632736
v 102.436005 -62.047993 -52.658894
v 103.309196 -62.084297 -52.590874
v 103.288818 -61.296261 -52.611378
v -137.358719 -34.751823 -76.739799
v -136.499985 -34.230591 -76.801704
v -135.783569 -34.135906 -76.226128
v -136.635498 -35.089966 -76.188881
v -134.670135 -25.923130 -80.222893
v -135.082275 -27.008871 -79.594254
v -137.866119 -26.630333 -81.724846
v -138.814636 -26.960119 -82.395874
v -138.998795 -28.025805 -82.014999
v -138.024277 -27.731075 -81.378319
v -138.198761 -28.879320 -81.038589
v -139.182846 -29.151117 -81.604424
v -139.342560 -30.267851 -81.163643
v -138.342651 -30.060308 -80.730957
v -0.975432 -50.786171 -55.741833
v -0.974603 -52.202988 -55.774216
v 0.354765 -52.204666 -55.733604
v 0.353704 -50.787457 -55.714375
v 1.682690 -50.789391 -55.685551
v 1.684173 -52.206821 -55.699986
v 3.013345 -52.209511 -55.660648
v 3.010550 -50.792103 -55.623386
v 1.680286 -47.959877 -55.657429
v 1.681517 -49.373646 -55.675034
v 3.009356 -49.375954 -55.624573
v 3.007492 -47.961967 -55.601921
v 9.654120 -50.807640 -55.457626
v 9.658753 -52.227283 -55.471664
v 10.987836 -52.231472 -55.441730
v 10.982901 -50.811306 -55.437313
v 12.311643 -50.815174 -55.418266
v 12.316999 -52.235806 -55.419670
v 13.646136 -52.240303 -55.399940
v 13.640113 -50.819302 -55.387852
v 12.302266 -47.980259 -55.391430
v 12.306734 -49.396584 -55.409306
v 13.634748 -49.400303 -55.376518
v 13.629901 -47.983589 -55.359306
v 9.633884 -39.513618 -55.388092
v 9.635499 -40.921631 -55.399254
v 10.962049 -40.923229 -55.375469
v 10.960265 -39.514904 -55.367123
v 12.286257 -39.516403 -55.329563
v 12.288139 -40.924915 -55.333702
v 13.614331 -40.926678 -55.297745
v 13.612225 -39.517933 -55.291645
v 12.283043 -36.702042 -55.300961
v 12.284281 -38.108780 -55.310390
v 13.610110 -38.110073 -55.273766
v 13.608327 -36.703381 -55.251820
v 20.283092 -50.842716 -55.249428
v 20.291122 -52.266418 -55.266064
v 21.620571 -52.272976 -55.224243
v 21.612532 -50.848080 -55.212162
v 22.944040 -50.852501 -55.184357
v 22.952129 -52.279892 -55.207840
v 24.284964 -52.287975 -55.252918
v 24.276695 -50.855198 -55.242512
v 22.923454 -48.008568 -55.101555
v 22.934723 -49.428047 -55.150257
v 24.270750 -49.419342 -55.241051
v 24.238037 -48.022388 -54.896381
v 30.894434 -50.904942 -54.866173
v 30.923882 -52.321430 -55.139668
v 32.248508 -52.333893 -54.961742
v 32.214165 -50.915646 -54.694691
v 33.547516 -50.920971 -54.623592
v 33.562046 -52.351078 -54.754601
v 34.886898 -52.367413 -54.766960
v 34.880413 -50.931122 -54.758392
v 33.540619 -48.067448 -54.880772
v 33.544365 -49.495178 -54.816498
v 34.870178 -49.498638 -54.782585
v 34.861832 -48.074112 -54.721901
v 30.844233 -39.559738 -54.946186
v 30.854528 -40.962784 -54.728802
v 32.174557 -40.972195 -54.873638
v 32.167213 -39.564602 -54.785431
v 33.494514 -39.559025 -54.875957
v 33.493839 -40.975597 -55.056885
v 34.832367 -40.975597 -55.188599
v 34.824493 -39.526505 -55.115158
v 33.461708 -36.731426 -54.403515
v 33.481422 -38.158642 -54.562737
v 34.816990 -38.144424 -54.642773
v 34.804478 -36.740158 -54.318039
v 20.232561 -28.290279 -55.059536
v 20.234159 -29.685833 -55.192059
v 21.554108 -29.671879 -55.297253
v 21.561575 -28.293417 -54.984818
v 22.882154 -28.238489 -55.230438
v 22.885496 -29.642441 -55.489891
v 24.234795 -29.636156 -55.416840
v 24.205742 -28.267570 -55.002762
v 22.865820 -25.479120 -54.792782
v 22.869772 -26.879604 -54.846619
v 24.173941 -26.900021 -54.588490
v 24.191620 -25.485903 -54.713070
v 30.795525 -28.293308 -54.780445
v 30.801756 -29.710400 -54.819016
v 32.135086 -29.703047 -55.095264
v 32.131710 -28.286259 -54.969742
v 33.474300 -28.293161 -54.913986
v 33.485107 -29.701624 -55.030205
v 34.813240 -29.702496 -54.849125
v 34.813416 -28.292814 -54.833473
v 33.466606 -25.481018 -54.826511
v 33.467499 -26.886232 -54.916576
v 34.805000 -26.888172 -55.028217
v 34.794842 -25.470673 -55.072765
v 30.826614 -17.073755 -54.422749
v 30.823528 -18.479746 -54.355717
v 32.156700 -18.478231 -54.263264
v 32.157440 -17.074701 -54.399357
v 33.486881 -17.083775 -54.491695
v 33.494846 -18.478807 -54.250332
v 34.816608 -18.482346 -54.448093
v 34.810238 -17.083307 -54.482586
v 33.480610 -14.278466 -54.395634
v 33.489468 -15.677872 -54.567249
v 34.804657 -15.689331 -54.342484
v 34.796955 -14.287627 -54.188465
v -140.575226 63.454704 -77.655434
v -140.710419 62.558743 -77.735733
v -86.527725 39.773148 -56.888748
v -86.962669 39.871944 -56.973831
v -86.654434 39.175148 -57.002312
v -86.130531 39.076756 -56.884109
v -83.387833 38.974197 -56.582363
v -83.917511 39.604607 -56.600132
v -84.333984 38.367409 -56.700081
v -83.619057 37.960789 -56.628830
v -83.445351 42.289387 -56.441345
v -83.479820 41.573170 -56.447247
v -83.280502 41.376617 -56.352097
v -83.256584 42.170177 -56.390694
v -75.803642 38.986893 -56.611538
v -75.854630 37.729126 -56.491203
v -74.611427 37.624882 -56.237152
v -74.562645 38.981113 -56.325111
v -73.320061 37.467361 -56.347931
v -72.408363 37.591927 -56.561493
v -71.865753 38.715973 -56.673191
v -73.174049 38.934597 -56.263191
v -73.136917 41.745457 -56.434669
v -73.036232 40.303482 -56.490910
v -71.692993 40.535877 -56.796684
v -71.833702 41.766514 -56.695492
v -75.856796 50.189987 -56.788704
v -75.905273 48.776123 -56.665833
v -74.511810 48.772884 -56.577976
v -74.514389 50.176247 -56.358643
v -73.118401 50.188793 -56.435921
v -73.128349 48.777534 -56.533199
v -71.739861 48.783844 -56.538040
v -71.733490 50.197777 -56.659744
v -73.116211 53.031361 -56.532516
v -73.112373 51.609600 -56.411720
v -71.729370 51.618271 -56.606659
v -71.732040 53.042496 -56.652828
v -65.050224 38.707447 -56.553669
v -64.789444 37.551289 -56.536137
v -63.561974 37.553009 -56.321365
v -63.658367 38.984600 -56.479443
v -62.203041 38.955994 -56.227730
v -62.214493 37.545277 -56.103016
v -60.850388 37.547421 -56.168648
v -60.849476 38.954502 -56.151028
v -62.175747 41.738007 -56.205544
v -62.197227 40.359112 -56.221416
v -60.857506 40.348980 -56.049999
v -60.892742 41.634621 -56.030731
v -54.119240 38.967903 -56.453575
v -54.119602 37.554153 -56.339455
v -52.793663 37.554317 -56.135258
v -52.791916 38.967056 -56.162579
v -51.460743 38.965298 -55.913830
v -51.457390 37.547207 -55.998970
v -50.112560 37.548977 -55.989193
v -50.115768 38.960167 -55.854481
v -51.431179 41.789822 -56.293766
v -51.442123 40.369907 -56.175247
v -50.093971 40.355118 -56.174847
v -50.096611 41.776424 -56.111546
v -54.131363 50.214417 -55.922359
v -54.145821 48.786709 -55.821373
v -52.791286 48.791874 -55.845379
v -52.782860 50.213661 -55.926384
v -51.456974 50.221096 -55.687035
v -51.454544 48.806351 -55.654034
v -50.128159 48.809483 -55.909401
v -50.124538 50.225986 -55.839157
v -51.458477 53.056309 -55.673901
v -51.453354 51.636192 -55.744682
v -50.120415 51.633484 -55.664715
v -50.124283 53.050777 -55.545570
v -64.767822 61.713200 -55.713257
v -64.768311 60.289330 -55.873184
v -63.540916 60.246555 -55.828423
v -63.542824 61.665684 -55.627319
v -62.236385 61.584961 -55.628429
v -62.210869 60.232040 -55.820007
v -60.868176 60.233391 -55.973259
v -60.943958 61.694496 -55.718124
v -60.563694 64.221916 -55.386829
v -61.475876 64.406700 -55.597340
v -62.086880 63.353455 -55.721348
v -60.767643 63.018734 -55.569592
v -54.144512 61.689514 -55.927525
v -54.201103 60.342731 -55.762577
v -52.813244 60.231876 -55.685173
v -52.762386 61.560066 -56.022560
v -50.021587 59.938046 -55.551846
v -50.173172 60.952938 -55.686623
v -51.321400 61.380913 -55.980667
v -51.441891 60.108288 -55.681293
v -51.526985 64.679604 -55.004745
v -51.642994 63.415234 -55.388981
v -50.206963 63.260513 -55.468784
v -50.177048 64.615204 -55.292747
v -52.877827 71.800789 -55.155190
v -52.723507 72.710190 -55.202709
v -53.817528 73.113495 -55.102047
v -54.293037 72.079712 -55.070568
v -51.478310 73.419930 -55.441467
v -51.487591 72.613792 -55.310322
v -50.182434 72.574158 -55.188461
v -50.148670 73.406563 -55.243816
v -51.535439 76.505585 -55.098576
v -51.527500 75.741280 -55.239967
v -50.189144 75.724663 -55.050766
v -50.199547 76.496399 -54.979103
v -0.970737 38.971741 -54.959221
v -0.975232 37.567184 -55.047787
v 0.355852 37.564854 -55.105675
v 0.361054 38.972099 -55.067112
v 1.682630 38.976429 -55.314693
v 1.676966 37.554287 -55.366100
v 3.017316 37.562138 -55.234051
v 3.023616 38.978184 -55.277023
v 1.685115 41.801117 -55.218975
v 1.689161 40.385830 -55.146835
v 3.016663 40.387474 -55.152916
v 3.017103 41.799732 -55.119312
v 9.635249 38.988583 -54.774700
v 9.623129 37.574677 -54.697933
v 10.951108 37.574490 -54.724720
v 10.951667 38.985394 -54.724228
v 12.273019 38.982918 -54.688202
v 12.276579 37.573318 -54.692863
v 13.605652 37.574036 -54.714268
v 13.595029 38.979008 -54.595844
v 12.280368 41.772465 -54.328903
v 12.268779 40.390732 -54.626030
v 13.592511 40.386509 -54.633938
v 13.589905 41.787777 -54.577312
v 9.612548 50.230061 -54.464489
v 9.611173 48.815933 -54.441044
v 10.939056 48.816822 -54.421707
v 10.938406 50.231392 -54.468418
v 12.264348 50.231956 -54.420418
v 12.267460 48.817509 -54.418339
v 13.597672 48.822987 -54.492359
v 13.590673 50.236698 -54.439960
v 12.257668 53.058685 -54.211315
v 12.261046 51.644527 -54.334072
v 13.586018 51.644279 -54.293152
v 13.582783 53.058205 -54.169975
v 20.218815 38.969608 -54.252705
v 20.216137 37.570301 -54.094429
v 21.544600 37.569885 -54.080097
v 21.545450 38.970234 -54.171055
v 22.867908 38.968323 -54.080666
v 22.870119 37.566463 -54.193771
v 24.197939 37.564251 -54.132641
v 24.196066 38.965302 -54.028599
v 22.870132 41.782413 -54.054909
v 22.858973 40.372410 -53.965843
v 24.193760 40.367691 -53.851563
v 24.192310 41.784718 -53.824703
v 30.827019 38.955227 -53.874531
v 30.830183 37.548199 -54.053432
v 32.162067 37.535908 -54.100948
v 32.164825 38.951839 -53.972084
v 33.503586 38.954887 -54.080490
v 33.511711 37.524868 -54.092655
v 34.842419 37.535618 -53.866440
v 34.812008 38.956081 -53.775547
v 33.482159 41.779099 -53.828987
v 33.492397 40.372101 -53.975285
v 34.806522 40.368233 -53.772820
v 34.807438 41.776588 -53.750790
v 30.825006 50.228146 -53.756920
v 30.820644 48.815948 -53.663834
v 32.146797 48.813313 -53.613743
v 32.152836 50.220306 -53.831665
v 33.476627 50.227882 -53.713387
v 33.475471 48.817619 -53.561638
v 34.803242 48.819633 -53.599945
v 34.801365 50.232147 -53.632381
v 33.489971 53.068314 -53.829502
v 33.472557 51.647442 -53.747204
v 34.797489 51.650993 -53.567738
v 34.803974 53.066135 -53.661221
v 20.202854 61.654018 -53.907085
v 20.205624 60.213264 -53.907715
v 21.533087 60.213657 -53.988995
v 21.527369 61.655994 -54.020481
v 22.852457 61.659508 -54.204777
v 22.855700 60.209003 -54.167561
v 24.187925 60.211521 -54.085365
v 24.193192 61.658581 -54.214359
v 22.852697 64.545036 -53.787415
v 22.854090 63.099865 -53.981388
v 24.185631 63.100723 -54.000992
v 24.180286 64.548904 -53.823963
v 30.809513 61.665932 -53.387512
v 30.811630 60.222172 -53.463898
v 32.140713 60.220348 -53.453194
v 32.138580 61.663193 -53.356560
v 33.466671 61.662678 -53.431412
v 33.472214 60.217323 -53.455826
v 34.793728 60.224022 -53.632359
v 34.786213 61.670719 -53.631084
v 33.442204 64.561111 -53.299904
v 33.460464 63.108433 -53.445568
v 34.788330 63.113766 -53.457470
v 34.793289 64.558746 -53.181004
v 30.965412 73.347176 -53.670967
v 30.950232 72.614891 -53.541630
v 32.067287 72.489708 -53.301815
v 32.173309 73.299370 -53.416893
v 33.165508 72.136002 -53.164825
v 34.152901 71.892471 -53.151485
v 34.815655 72.546005 -53.026302
v 33.613594 73.120750 -53.082817
v 33.442314 76.454437 -53.073212
v 33.447285 75.681358 -53.086098
v 34.730816 75.685905 -52.658169
v 34.758751 76.462029 -52.821026
v 86.178757 38.988686 -52.796078
v 85.341248 39.115582 -52.914085
v 84.920723 38.000000 -53.108475
v 86.039482 37.689022 -52.963673
v 87.786346 37.549416 -52.951107
v 88.544052 37.534637 -52.793026
v 88.548607 38.943851 -52.682251
v 87.788544 38.950829 -52.761478
v 87.784584 40.360332 -52.609791
v 88.555969 40.357208 -52.613106
v 88.567307 41.774712 -52.640965
v 87.781792 41.788250 -52.663513
v 97.013748 37.449383 -52.389523
v 97.815170 37.437138 -52.373760
v 97.819481 38.860531 -52.386669
v 97.016975 38.873203 -52.453499
v 100.248550 37.384983 -52.214649
v 101.063049 37.366974 -52.095520
v 101.027229 38.788883 -51.818867
v 100.240662 38.824814 -52.077629
v 100.171326 40.238457 -51.700882
v 101.010330 40.227127 -51.622120
v 101.041260 41.666744 -51.861401
v 100.213440 41.682034 -51.923191
v 97.137070 48.834263 -52.227650
v 97.934052 48.825092 -52.127357
v 97.942947 50.272308 -52.099808
v 97.141289 50.280479 -52.113960
v 100.328835 48.806572 -51.501240
v 101.162453 48.802143 -51.642582
v 101.174545 50.255043 -51.689270
v 100.343369 50.275566 -51.608833
v 100.382233 51.677132 -52.052063
v 101.188515 51.667282 -52.053848
v 101.211479 53.091419 -51.848701
v 100.391098 53.116402 -51.849163
v 112.354355 38.371094 -51.250908
v 111.521027 38.524139 -51.664715
v 111.314774 37.210358 -51.500031
v 112.276604 37.083439 -51.363018
v 115.193512 38.261379 -51.813774
v 115.005043 37.499084 -52.125031
v 116.044174 37.302746 -52.447495
v 116.299606 38.084240 -52.035877
v 114.149483 40.049057 -51.206768
v 115.181816 39.927025 -51.203659
v 115.261482 40.955338 -51.209305
v 114.230675 41.167912 -51.226223
v 127.180626 36.805607 -48.602558
v 127.213936 36.008720 -48.766060
v 128.417740 35.768059 -48.321289
v 128.399841 36.622280 -48.235161
v 130.670135 34.866974 -46.982529
v 131.059174 34.718052 -47.185631
v 131.337753 34.971973 -48.115005
v 130.885162 35.802826 -47.816650
v 131.948044 39.494484 -47.891624
v 131.821014 38.744785 -47.660110
v 131.385620 38.495964 -48.564915
v 131.854980 39.274536 -48.622578
v 127.124702 48.965237 -52.437363
v 127.133987 48.177757 -52.624737
v 128.295700 48.032631 -52.114349
v 128.326385 48.822052 -51.952099
v 132.010269 46.704441 -49.660999
v 132.945602 46.553814 -49.214531
v 132.975098 47.828617 -48.995731
v 131.761215 47.895668 -49.762093
v 131.709213 51.658825 -49.291973
v 131.692596 50.810574 -49.292465
v 132.937729 50.625492 -48.610420
v 133.071701 51.455715 -49.191341
v 110.800629 61.966389 -51.457428
v 110.788490 61.223419 -51.320370
v 111.710617 61.163879 -51.629238
v 111.737099 61.916561 -51.707558
v 114.493698 61.704647 -53.078426
v 114.523628 60.949718 -52.716377
v 115.509911 60.829128 -53.037533
v 115.505791 61.644753 -53.429363
v 114.693626 65.036583 -53.041935
v 114.634056 64.262604 -53.335896
v 115.730476 64.523216 -53.968216
v 115.721733 65.194252 -53.403652
v 127.639793 61.301041 -53.285488
v 127.540077 60.456039 -53.475967
v 128.774811 60.354439 -53.041687
v 128.972549 61.275822 -52.767693
v 132.551178 60.741066 -51.604431
v 132.398010 59.900669 -51.853378
v 133.715866 59.864670 -52.035267
v 133.878738 60.762238 -52.014812
v 132.883179 63.364048 -51.401146
v 133.705139 63.310135 -51.234394
v 134.229630 64.054665 -50.982590
v 133.063629 64.166084 -51.226055
v 129.433777 74.400650 -53.013401
v 128.966583 74.528252 -52.359665
v 128.566299 73.813637 -51.915432
v 129.576233 73.605301 -52.966961
v 133.293610 73.216408 -53.574074
v 134.204422 73.232391 -53.263676
v 134.241501 74.100815 -53.397160
v 133.404938 74.085999 -53.699806
v 133.663223 76.711098 -54.127148
v 134.468826 76.747536 -53.824776
v 134.540543 77.680824 -53.902142
v 133.834564 77.640129 -54.407715
v -69.106277 -122.263939 -59.904972
v -69.838783 -122.145020 -59.423367
v -68.932213 -122.307747 -59.214558
v -68.342934 -121.554573 -59.606346
v -85.975334 -53.126411 -57.588673
v -86.094574 -52.155727 -57.773285
v -87.123947 -51.729740 -57.832787
v -87.299049 -52.977390 -57.599670
v -85.083885 -52.503571 -57.647453
v -84.128914 -52.684830 -57.625042
v -83.555870 -51.779137 -57.641064
v -84.760002 -51.379951 -57.718765
v -84.721092 -49.304562 -57.737453
v -83.947998 -49.491196 -57.661510
v -83.783531 -48.505424 -57.648113
v -84.703133 -48.316536 -57.731354
v -76.139160 -51.306160 -57.476151
v -76.211685 -52.808952 -57.442787
v -74.693687 -52.634163 -57.404072
v -74.823166 -51.265656 -57.415627
v -71.945686 -52.860432 -57.370155
v -71.923393 -51.987797 -57.473675
v -73.062294 -51.397018 -57.452385
v -73.317299 -52.778889 -57.383484
v -73.200516 -48.170204 -57.232555
v -73.290535 -49.143627 -57.282784
v -71.864265 -49.440552 -57.307968
v -72.007408 -48.311817 -57.230217
v -75.963440 -39.595146 -57.479183
v -76.001366 -41.128494 -57.270012
v -74.605850 -41.129459 -57.460007
v -74.617157 -39.720627 -57.848461
v -73.208359 -39.745258 -57.980476
v -73.227989 -41.138439 -57.626270
v -71.865761 -41.117924 -57.327587
v -71.840569 -39.776836 -57.703941
v -73.197372 -37.375774 -57.812832
v -72.493881 -37.721783 -57.937771
v -71.766510 -36.921619 -57.495434
v -72.550949 -36.670345 -57.604446
v -65.339149 -52.303692 -57.159420
v -64.445633 -52.471313 -57.199615
v -63.811844 -51.409210 -57.240574
v -64.968010 -51.201782 -57.019424
v -62.444138 -51.108437 -57.137726
v -62.335728 -52.590305 -57.259037
v -60.979988 -52.581726 -57.218204
v -60.967396 -51.132904 -57.133701
v -62.293915 -48.244476 -57.071472
v -62.324413 -49.672070 -57.181862
v -60.947834 -49.680588 -57.224407
v -60.933182 -48.241043 -57.031200
v -54.233753 -51.067814 -56.851494
v -54.243164 -52.509979 -56.980309
v -52.909016 -52.494125 -56.826481
v -52.894966 -51.048908 -56.839355
v -51.558453 -51.039845 -56.909733
v -51.577415 -52.468231 -56.655930
v -50.237247 -52.437000 -56.521091
v -50.223576 -51.040447 -56.993225
v -51.537140 -48.175125 -56.676056
v -51.546700 -49.592411 -56.988983
v -50.207233 -49.590855 -56.957096
v -50.197617 -48.164291 -56.659290
v -54.153805 -39.623238 -56.733261
v -54.159710 -41.046486 -56.777840
v -52.816566 -41.038494 -56.760967
v -52.811493 -39.613716 -56.722466
v -51.469398 -39.604332 -56.731087
v -51.477943 -41.030991 -56.716488
v -50.143967 -41.025364 -56.583263
v -50.139072 -39.601143 -56.539616
v -51.465862 -36.777077 -56.385315
v -51.469227 -38.193581 -56.521435
v -50.134129 -38.183693 -56.612392
v -50.127655 -36.767357 -56.523876
v -64.876434 -28.332777 -57.050282
v -64.872406 -29.766579 -56.996277
v -63.521053 -29.742941 -57.165115
v -63.524265 -28.334961 -57.085163
v -62.181664 -28.332664 -56.969036
v -62.174213 -29.738932 -57.108585
v -60.827599 -29.739756 -57.044388
v -60.830273 -28.329693 -56.952087
v -62.170666 -25.512934 -57.092361
v -62.175644 -26.922327 -57.049744
v -60.831085 -26.917833 -56.923161
v -60.817921 -25.506931 -57.111717
v -54.109409 -28.319384 -56.791210
v -54.114811 -29.728912 -56.758991
v -52.795986 -29.727201 -56.512066
v -52.789371 -28.319824 -56.546680
v -51.461288 -28.324661 -56.337357
v -51.457340 -29.723570 -56.535740
v -50.115814 -29.720263 -56.559086
v -50.116386 -28.321852 -56.352921
v -51.437881 -25.510372 -56.532948
v -51.455860 -26.913260 -56.370567
v -50.118046 -26.913992 -56.224602
v -50.114746 -25.501045 -56.270077
v -54.114223 -17.086163 -56.551929
v -54.114120 -18.491840 -56.533112
v -52.774464 -18.488585 -56.496761
v -52.773243 -17.082823 -56.583775
v -51.432011 -17.085402 -56.634392
v -51.438343 -18.486609 -56.451126
v -50.102283 -18.486609 -56.399147
v -50.096542 -17.083591 -56.503761
v -51.428432 -14.287337 -56.327316
v -51.430725 -15.672061 -56.639877
v -50.094738 -15.678819 -56.524597
v -50.093586 -14.281019 -56.491692
v -7.879936 -185.570969 -71.254616
v -7.029761 -185.950241 -71.467201
v -6.920293 -185.082672 -70.604561
v -7.653813 -184.487152 -70.664986
v 7.642236 -182.607849 -64.664665
v 7.611253 -182.880844 -65.502747
v 8.634539 -182.719879 -65.774078
v 8.640115 -182.330597 -64.986816
v 28.363714 -118.432701 -49.864609
v 29.328718 -119.015686 -49.633644
v 28.985456 -119.114449 -50.567116
v 28.499149 -118.468193 -50.584496
v 31.788136 -124.433571 -50.591717
v 32.108253 -125.219841 -50.790253
v 32.566010 -125.045189 -51.647491
v 32.203552 -124.278076 -51.474949
v 32.730728 -124.059776 -52.528168
v 33.129871 -124.821983 -52.673630
v 33.780273 -124.530136 -53.686398
v 33.421120 -123.770409 -53.554256
v 85.454582 -51.633270 -53.312901
v 85.446632 -52.521904 -53.317951
v 86.447647 -53.106625 -53.243309
v 86.413940 -52.252190 -53.232460
v 88.852844 -52.961536 -53.226379
v 89.650162 -53.133900 -53.236099
v 89.623932 -51.867901 -53.169598
v 88.846405 -51.713223 -53.187607
v 88.696655 -48.464600 -53.350307
v 88.794899 -49.487896 -53.381844
v 89.591530 -50.083195 -53.218513
v 89.573143 -48.695110 -53.209156
v 100.595497 -52.470448 -52.800457
v 99.607094 -52.101799 -52.859482
v 99.500595 -53.284031 -52.636925
v 100.489105 -53.647270 -52.770943
v 102.076424 -51.804020 -52.640167
v 102.174377 -52.710819 -52.419109
v 102.980438 -52.882637 -52.130154
v 103.020973 -52.014763 -52.409454
v 103.108582 -50.950737 -52.541225
v 102.998520 -49.996674 -52.689064
v 102.212776 -49.497730 -52.830299
v 102.140999 -50.681622 -52.675030
v 98.481468 -41.791164 -52.755463
v 99.327423 -41.821156 -52.697231
v 99.298798 -40.372505 -52.821762
v 98.456139 -40.339462 -52.937981
v 101.797729 -40.199810 -52.820095
v 101.894638 -41.180798 -52.736015
v 102.652779 -41.647713 -52.613827
v 102.689178 -40.383392 -52.628723
v 101.808937 -38.931374 -52.759933
v 102.661102 -39.033199 -52.499710
v 102.705750 -37.632774 -52.605282
v 101.790504 -37.539375 -52.814697
v 113.306747 -53.753021 -52.298229
v 114.516266 -53.918625 -52.146309
v 114.693687 -52.788551 -51.747402
v 113.329544 -52.702103 -52.000179
v 117.694595 -52.495789 -50.853588
v 118.669136 -53.334461 -50.619450
v 118.885727 -52.469082 -51.535000
v 118.180687 -51.949131 -51.215225
v 117.711212 -49.057930 -52.003132
v 117.878494 -49.844170 -51.614628
v 118.741516 -49.975254 -52.553398
v 118.616234 -49.139832 -52.878532
v 125.644348 -55.133537 -62.552746
v 126.350006 -54.479233 -62.378323
v 125.863274 -55.374229 -62.352623
v 125.652458 -55.037815 -62.333084
v 130.626572 -53.144386 -61.338303
v 130.499191 -54.180672 -61.353718
v 131.909775 -54.012947 -61.027451
v 131.865921 -53.132774 -61.255344
v 130.497330 -50.028099 -62.652817
v 130.548935 -50.742683 -62.194855
v 131.674759 -50.753510 -61.970913
v 131.616837 -50.025414 -62.426361
v 127.287216 -41.498981 -59.204945
v 127.361649 -42.026363 -59.784157
v 128.397934 -42.257008 -59.792782
v 128.574020 -41.736168 -59.117928
v 131.723129 -41.802021 -60.193924
v 131.516159 -42.361706 -60.768162
v 132.525452 -42.327347 -61.143040
v 132.711380 -41.715416 -60.646366
v 132.162537 -38.672539 -59.231495
v 132.084503 -39.616924 -59.361012
v 133.197922 -39.807255 -59.350693
v 133.333572 -38.965340 -59.127224
v 112.129967 -29.146385 -51.827755
v 112.239456 -29.951773 -51.479038
v 113.215988 -30.020151 -51.684891
v 112.999573 -28.926468 -52.018215
v 116.265976 -30.653404 -51.986183
v 117.315460 -30.872650 -52.245071
v 117.213913 -29.662746 -52.499355
v 116.223686 -29.441477 -52.108444
v 117.768173 -26.620050 -53.310150
v 116.820747 -26.403719 -52.422543
v 116.821434 -27.667095 -52.698029
v 117.863670 -27.857826 -53.259296
v 128.524673 -30.062609 -55.507736
v 128.654465 -30.780378 -54.967747
v 129.894073 -30.830889 -54.777077
v 129.654907 -30.106030 -55.317955
v 132.832916 -30.126554 -56.585163
v 132.727539 -31.019342 -57.108116
v 134.002090 -31.307730 -57.193378
v 134.086746 -30.392885 -56.773094
v 132.931854 -29.047010 -56.170383
v 134.334335 -29.304512 -56.418972
v 134.363312 -28.098969 -55.942631
v 132.970627 -27.912975 -55.808350
v 129.066391 -18.910555 -53.472401
v 128.154816 -18.452671 -53.701126
v 129.086899 -19.170025 -53.465050
v 129.882141 -18.440670 -52.758919
v 133.905807 -18.938185 -51.006786
v 134.711472 -19.000900 -50.672073
v 134.828918 -18.068306 -50.244717
v 134.022217 -18.009586 -50.657288
v 134.041580 -15.368224 -49.604256
v 134.855179 -15.299046 -49.158379
v 135.001953 -14.347475 -49.415371
v 134.181351 -14.447482 -49.804638
v -143.500946 86.244301 -72.530846
v -144.210922 86.329979 -72.921120
v -144.185104 85.565918 -73.333649
v -143.301132 85.401230 -72.793930
v -140.281357 86.159172 -70.749680
v -140.051285 85.290253 -70.945305
v -139.041397 85.209717 -70.263390
v -139.241867 86.100243 -70.114799
v -141.338135 89.679787 -69.861099
v -141.037567 88.794708 -70.092323
v -139.959564 88.760185 -69.527740
v -140.270218 89.628395 -69.277435
v -125.366562 86.342247 -64.207405
v -124.672585 85.486847 -64.298462
v -124.976295 85.853012 -63.959267
v -125.444092 86.601761 -63.587894
v -126.217682 89.186012 -60.455372
v -126.106239 88.244873 -60.625839
v -125.359482 88.148018 -59.800648
v -125.425316 89.115852 -59.753643
v -133.740814 100.312927 -57.587883
v -133.567688 99.136177 -57.459103
v -132.220413 99.211006 -57.481537
v -132.402649 100.344574 -57.535244
v -128.547455 100.537666 -57.656200
v -128.409439 99.496162 -57.899399
v -127.214233 99.601631 -58.138775
v -127.339294 100.628395 -57.935501
v -129.227570 104.789551 -56.960999
v -129.060699 103.801849 -57.535019
v -127.811813 103.747910 -57.322338
v -128.016708 104.668991 -56.628872
v -114.679199 86.489510 -57.504272
v -114.647438 85.609367 -57.466644
v -113.811516 85.587387 -57.042122
v -113.879387 86.482269 -56.987339
v -111.155701 86.524033 -56.763767
v -111.080711 85.660782 -56.908138
v -110.195374 85.674881 -56.843136
v -110.270889 86.533218 -56.686413
v -111.457726 90.070122 -56.195988
v -111.386612 89.129913 -56.176704
v -110.479607 89.148392 -56.384361
v -110.543869 90.058228 -56.422844
v -100.915398 86.513718 -55.581043
v -100.869781 85.648460 -55.634155
v -100.028503 85.646477 -55.640800
v -100.067688 86.508980 -55.526577
v -97.633247 86.518082 -55.969044
v -97.596573 85.654457 -55.926632
v -96.797470 85.647041 -55.721359
v -96.837753 86.499916 -55.709053
v -97.805832 89.951118 -55.856430
v -97.759392 89.091476 -55.698456
v -96.952126 89.081436 -55.734821
v -96.999260 89.926003 -55.980312
v -101.526909 100.899109 -55.804226
v -101.488968 99.955772 -56.042068
v -100.649208 99.939148 -56.112473
v -100.682503 100.877182 -55.857025
v -98.203377 100.809906 -55.926090
v -98.173248 99.875481 -56.190189
v -97.361588 99.876518 -56.261162
v -97.394073 100.810097 -56.073315
v -98.316666 104.796425 -55.873219
v -98.297104 103.767036 -56.073887
v -97.474205 103.739403 -56.055382
v -97.496841 104.769608 -55.924179
v -116.503441 119.303398 -54.761894
v -116.568741 118.084671 -54.777695
v -115.663574 118.219200 -55.188461
v -115.678856 119.448288 -54.868042
v -112.680031 119.443245 -55.309746
v -112.711418 118.259193 -55.912140
v -111.725304 118.201729 -55.920464
v -111.714455 119.417595 -55.460896
v -111.891174 123.195793 -56.342457
v -111.930038 124.021660 -56.375076
v -112.976135 124.436897 -56.471539
v -112.939415 123.212822 -56.418800
v -101.740196 119.159294 -55.453362
v -101.734177 117.903297 -55.635269
v -100.878395 117.862854 -55.605389
v -100.891937 119.107872 -55.322453
v -98.382202 119.007011 -55.284565
v -98.374336 117.730103 -55.476570
v -97.524826 117.679405 -55.481186
v -97.539307 118.972649 -55.315819
v -98.341347 124.032478 -53.610008
v -98.375427 122.709045 -53.777752
v -97.515297 122.681282 -53.859394
v -97.535683 123.889038 -53.626110
v -101.561516 143.812881 -54.329449
v -101.605270 142.857315 -54.565819
v -100.616402 142.782089 -54.294235
v -100.570518 143.709137 -54.190773
v -98.042274 143.638321 -53.424713
v -98.020432 142.775970 -53.354595
v -97.163208 142.787750 -53.177444
v -97.119057 143.674179 -53.406616
v -1.055630 86.309364 -54.021896
v -1.053565 85.467888 -54.038868
v 0.271920 85.467621 -54.010460
v 0.269813 86.308670 -53.992058
v 1.595145 86.308189 -53.958122
v 1.597407 85.467422 -53.982628
v 2.922477 85.467003 -53.940140
v 2.920196 86.307648 -53.914963
v 1.593772 89.710587 -54.062679
v 1.591961 88.852989 -53.971134
v 2.917119 88.851799 -53.934822
v 2.920433 89.708130 -54.034538
v 9.544615 86.308182 -53.696556
v 9.547134 85.466309 -53.732212
v 10.872293 85.466255 -53.690201
v 10.869773 86.308319 -53.643166
v 12.195148 86.306824 -53.600296
v 12.197860 85.466019 -53.651989
v 13.522833 85.465103 -53.588036
v 13.520412 86.305206 -53.559673
v 12.200064 89.701012 -53.853485
v 12.201211 88.836693 -53.885780
v 13.526936 88.839180 -53.794724
v 13.524712 89.700623 -53.771152
v 9.561767 100.467964 -53.592690
v 9.557293 99.534660 -53.558327
v 10.882541 99.533165 -53.458225
v 10.888834 100.466110 -53.584457
v 12.216395 100.466164 -53.585339
v 12.212026 99.535454 -53.538773
v 13.529043 99.549652 -53.737000
v 13.538049 100.467819 -53.597645
v 12.272450 104.359543 -53.848206
v 12.272579 103.344666 -53.983063
v 13.569911 103.340218 -53.609867
v 13.570370 104.347717 -53.498520
v 20.152933 86.306236 -53.511127
v 20.154425 85.461235 -53.449322
v 21.492256 85.461708 -53.490562
v 21.487705 86.307831 -53.483761
v 22.816605 86.313301 -53.619781
v 22.819588 85.471222 -53.707253
v 24.156141 85.473976 -53.615189
v 24.147196 86.314926 -53.533283
v 22.804806 89.696648 -53.536465
v 22.808914 88.846451 -53.378914
v 24.136663 88.843330 -53.441605
v 24.138029 89.695320 -53.589195
v 30.774048 86.296364 -52.960438
v 30.774775 85.453430 -52.985359
v 32.103016 85.457466 -53.113205
v 32.099388 86.298653 -53.145756
v 33.434296 86.301506 -53.120464
v 33.436497 85.460594 -53.084030
v 34.770473 85.464760 -52.961906
v 34.767792 86.305756 -53.084888
v 33.424351 89.704002 -53.544460
v 33.427113 88.842949 -53.354328
v 34.771584 88.836212 -53.391418
v 34.788273 89.703903 -53.573059
v 30.805965 100.478294 -53.109833
v 30.799404 99.545563 -53.001102
v 32.129692 99.541008 -53.020817
v 32.132229 100.479622 -52.953308
v 33.465851 100.472183 -52.900799
v 33.460495 99.537987 -53.054276
v 34.792839 99.528282 -53.025009
v 34.799046 100.463760 -52.922047
v 33.498631 104.360985 -52.816200
v 33.491058 103.349617 -52.945713
v 34.816570 103.350082 -53.139889
v 34.822704 104.370316 -53.098675
v 20.492628 118.238869 -53.148750
v 20.489813 117.042557 -53.393330
v 21.815550 117.084137 -53.095356
v 21.813147 118.294334 -52.911674
v 23.119123 118.345367 -52.608227
v 23.098679 117.116272 -52.682430
v 24.430988 117.171135 -52.670631
v 24.453770 118.405830 -52.598343
v 23.177280 123.361931 -51.958824
v 23.196405 122.102402 -52.387417
v 24.512892 122.193878 -52.196148
v 24.504387 123.458412 -51.654522
v 31.087719 118.583908 -53.242134
v 31.072777 117.311821 -52.996811
v 32.414307 117.274071 -52.924496
v 32.445534 118.525726 -53.180721
v 33.796879 118.430969 -53.099815
v 33.758553 117.194199 -52.857334
v 35.107323 117.093391 -52.887917
v 35.149506 118.326363 -52.988182
v 33.904449 123.517586 -52.123547
v 33.911049 122.186417 -52.405983
v 35.280071 122.060295 -52.528034
v 35.339855 123.355003 -52.276264
v 32.214828 142.642258 -47.312424
v 32.208004 141.774719 -47.477005
v 33.371979 141.547791 -47.363995
v 33.408436 142.431061 -47.148563
v 37.973083 142.051102 -47.373520
v 37.402096 140.875870 -47.498669
v 38.465523 140.801331 -47.957008
v 39.026581 141.978119 -47.826279
v 41.419903 86.312859 -52.865387
v 41.426216 85.472023 -52.912315
v 42.748688 85.476807 -52.684402
v 42.748547 86.313744 -52.688061
v 44.089729 86.313141 -52.796303
v 44.091698 85.474426 -52.749397
v 45.422333 85.470695 -52.999397
v 45.434818 86.314392 -52.957050
v 44.101906 89.703171 -52.935535
v 44.096802 88.850075 -52.814026
v 45.439106 88.849411 -52.823746
v 45.442806 89.703850 -52.903965
v 52.129826 86.308655 -52.626312
v 52.122421 85.482040 -52.754890
v 53.451321 85.488297 -53.035557
v 53.456673 86.343315 -52.945862
v 54.815632 86.340523 -52.877129
v 54.812435 85.493462 -52.921673
v 56.141163 85.500854 -52.602596
v 56.158295 86.341217 -52.661022
v 54.833843 89.723114 -52.673485
v 54.827511 88.866531 -52.647858
v 56.179447 88.868683 -52.702816
v 56.186806 89.724152 -52.616043
v 52.224758 100.398598 -52.318951
v 52.213352 99.475182 -52.317577
v 53.570053 99.476616 -52.265141
v 53.581539 100.399620 -52.264736
v 54.941841 100.402428 -52.256554
v 54.930023 99.479935 -52.284241
v 56.290417 99.486015 -52.323921
v 56.303558 100.403030 -52.205521
v 55.003994 104.230019 -52.241470
v 54.984081 103.240967 -52.255905
v 56.345951 103.248634 -52.263470
v 56.368595 104.236694 -52.254860
v 62.922943 86.377800 -52.203934
v 62.917728 85.545631 -52.314968
v 64.285721 85.553177 -52.174496
v 64.298286 86.390160 -52.215240
v 65.680649 86.400475 -52.183960
v 65.667664 85.564026 -52.168575
v 67.051620 85.573647 -52.289978
v 67.068573 86.415482 -52.237873
v 65.727234 89.790062 -52.066658
v 65.714287 88.931580 -52.075268
v 67.107468 88.942291 -52.111118
v 67.120110 89.796043 -52.216885
v 74.073235 86.500656 -52.216503
v 74.053474 85.658089 -52.222466
v 75.466782 85.678856 -52.133659
v 75.487579 86.520660 -52.092892
v 76.896324 86.536888 -51.840988
v 76.876427 85.696617 -51.928898
v 78.296326 85.714897 -51.756413
v 78.323959 86.561279 -51.704685
v 76.981247 89.929207 -51.705147
v 76.959656 89.070366 -51.705784
v 78.398895 89.096863 -51.691933
v 78.421524 89.963287 -51.697868
v 74.428665 100.620461 -52.118576
v 74.402191 99.701698 -51.863297
v 75.836983 99.736748 -51.778877
v 75.876701 100.657471 -52.017159
v 77.309158 100.692505 -51.774025
v 77.276894 99.760902 -51.739155
v 78.716904 99.792755 -51.709724
v 78.745155 100.715851 -51.532669
v 77.247276 103.562096 -52.029984
v 78.175713 103.640129 -51.899296
v 78.693222 104.575203 -51.709801
v 77.466637 104.643234 -51.928398
v 63.633549 117.622368 -51.931507
v 63.591351 116.465302 -51.885075
v 64.996880 116.517349 -51.839897
v 65.028999 117.677589 -51.689568
v 66.453094 117.740974 -51.638599
v 66.414879 116.576172 -51.767094
v 67.837868 116.645546 -51.743065
v 67.883400 117.809608 -51.611481
v 66.601761 122.496460 -51.442558
v 66.570518 121.289536 -51.548389
v 67.991943 121.385139 -51.351097
v 68.027588 122.609718 -51.422794
v 74.765854 116.908012 -51.760136
v 75.666473 117.014412 -51.398529
v 76.267998 118.039658 -51.057499
v 74.970848 118.168816 -51.455162
v 79.074722 115.893219 -51.223862
v 79.376907 117.182846 -51.225590
v 78.232285 117.274048 -50.860088
v 77.919739 115.959465 -51.093056
v 78.154518 123.439552 -51.045418
v 78.124077 122.116356 -51.092720
v 79.518639 122.182014 -51.167149
v 79.514183 123.328537 -51.085087
v 74.900894 141.940277 -49.416645
v 74.978584 140.915985 -49.547474
v 75.838242 141.132065 -49.775169
v 75.817238 142.119812 -49.476185
v 78.528763 142.340622 -49.890724
v 78.490028 141.410049 -50.199238
v 79.368538 141.458313 -50.284557
v 79.397995 142.407272 -50.131191
v 79.067612 149.918411 -50.680771
v 78.877296 148.775803 -50.314686
v 79.977135 147.672882 -49.582321
v 80.129837 149.058594 -50.519081
v -129.039917 -106.416161 -74.623306
v -129.931641 -107.237831 -74.522820
v -129.230682 -107.635033 -73.507622
v -128.151031 -106.933128 -74.054672
v -128.639603 -102.677994 -72.441940
v -128.495071 -103.586502 -73.214417
v -127.523819 -103.878197 -72.782570
v -127.608559 -102.900818 -72.072990
v -127.905602 -89.964523 -73.050133
v -128.214752 -90.960785 -73.175789
v -127.360649 -91.130501 -72.611458
v -127.056236 -90.163048 -72.502060
v -124.952019 -90.761047 -70.525040
v -125.345062 -91.696548 -70.554688
v -124.948486 -91.852043 -69.622391
v -124.592934 -90.895195 -69.566628
v -123.960571 -86.857765 -69.914162
v -124.172714 -87.819046 -70.084579
v -123.885902 -87.634369 -68.793327
v -123.848244 -86.785706 -68.722046
v -116.426384 -111.783943 -72.605423
v -116.053703 -112.803406 -72.880501
v -115.155876 -112.392799 -71.879692
v -115.649757 -111.548759 -71.905830
v -113.857765 -111.114861 -65.293205
v -113.632141 -112.059196 -65.640915
v -113.434486 -112.136528 -64.366653
v -113.586746 -111.324791 -63.956429
v -115.103218 -107.053955 -59.745052
v -114.288429 -106.024017 -59.559120
v -114.844498 -106.042816 -59.888958
v -114.685806 -105.888184 -60.773563
v -105.219307 -112.077255 -59.020340
v -105.416199 -113.494545 -59.000637
v -104.474609 -113.524658 -58.689171
v -104.241325 -112.128189 -58.513313
v -101.615585 -111.839218 -58.370728
v -101.726425 -113.193016 -58.113667
v -100.817856 -113.164124 -58.232742
v -100.703911 -111.768494 -58.517509
v -101.087875 -106.402390 -58.226360
v -101.202980 -107.726646 -58.284527
v -100.333130 -107.657692 -58.203857
v -100.236145 -106.344315 -58.007069
v -102.521408 -92.706284 -60.809887
v -102.370644 -93.714272 -61.257298
v -101.879181 -93.724228 -60.585579
v -102.011238 -92.687851 -60.138760
v -99.883507 -92.658455 -58.433002
v -99.908577 -93.763626 -58.711029
v -99.208519 -93.748482 -58.098640
v -99.041519 -92.616158 -58.132404
v -99.389740 -88.373405 -58.233337
v -99.429909 -89.399170 -58.421921
v -98.682304 -89.368744 -58.004635
v -98.644989 -88.332474 -57.791767
v -115.474106 -78.050972 -60.321053
v -115.509590 -78.891556 -60.609486
v -114.580544 -78.832268 -60.650368
v -114.544708 -77.967690 -60.426693
v -111.857063 -77.855629 -60.194778
v -111.880173 -78.739372 -60.412716
v -110.972466 -78.654869 -60.560352
v -110.946228 -77.725822 -60.343166
v -111.760681 -74.540680 -58.687679
v -111.791733 -75.414879 -58.961021
v -110.904305 -75.387039 -58.822952
v -110.867439 -74.530067 -58.495193
v -101.629211 -77.610252 -58.865852
v -101.693733 -78.493385 -58.988144
v -100.854256 -78.455383 -59.063206
v -100.795982 -77.566704 -58.880486
v -98.403404 -77.469009 -58.351563
v -98.418037 -78.315659 -58.680382
v -97.632065 -78.279228 -58.465721
v -97.614746 -77.438713 -58.130859
v -98.160599 -73.998497 -58.095768
v -98.256485 -74.848862 -57.879215
v -97.434135 -74.825272 -57.935177
v -97.352783 -73.970604 -58.100609
v -100.690269 -64.135178 -58.385788
v -100.776474 -64.888115 -57.993481
v -99.935982 -64.885315 -57.981827
v -99.857521 -64.112846 -58.300591
v -97.467804 -64.041702 -57.890980
v -97.521904 -64.826340 -58.179031
v -96.714867 -64.789040 -58.248497
v -96.654282 -64.007065 -57.932884
v -97.258011 -60.789223 -58.021286
v -97.324417 -61.575047 -57.853874
v -96.514565 -61.566551 -57.848404
v -96.457214 -60.776474 -57.981625
v -140.247314 -47.419445 -75.013451
v -140.411331 -48.367138 -74.939133
v -139.629944 -48.708153 -74.333534
v -139.385925 -47.887733 -74.359764
v -134.722641 -48.640423 -72.919090
v -135.669556 -48.771767 -72.863083
v -136.562088 -49.398174 -72.823479
v -135.300308 -49.599987 -72.611046
v -135.548996 -45.511215 -72.642281
v -135.830017 -46.379333 -72.771744
v -134.658508 -46.387695 -72.509064
v -134.016251 -45.396214 -72.355606
v -124.684692 -51.520329 -69.891594
v -124.482582 -51.494587 -69.764702
v -123.609085 -51.886589 -69.567825
v -123.631775 -51.869350 -69.785370
v -120.871338 -53.254238 -69.102493
v -121.255898 -52.914742 -67.985870
v -120.410881 -53.757397 -68.042290
v -119.922691 -53.562206 -68.801674
v -117.444405 -51.048035 -72.101387
v -118.147560 -51.069752 -72.683563
v -119.470665 -51.782818 -71.944283
v -118.029900 -51.927135 -71.151672
v -122.532654 -38.924103 -70.875145
v -122.700249 -39.612225 -70.510513
v -121.729012 -39.808277 -70.594017
v -121.585052 -39.121933 -70.955322
v -118.650490 -39.540920 -71.076439
v -118.771660 -40.328548 -70.837997
v -117.693008 -40.454418 -70.887451
v -117.616264 -39.639000 -71.066208
v -118.308563 -36.454025 -70.772568
v -118.422600 -37.233017 -70.729050
v -117.445747 -37.314037 -70.531799
v -117.331268 -36.524509 -70.585564
v -111.716599 -52.133175 -63.422363
v -111.898224 -52.973999 -63.331585
v -111.170815 -52.918716 -63.073109
v -111.132019 -52.078400 -62.869419
v -109.161865 -51.902538 -61.559925
v -109.083305 -52.699409 -61.919998
v -108.374672 -52.644981 -61.519806
v -108.442894 -51.868717 -61.198269
v -109.806908 -49.075794 -59.489346
v -109.681244 -49.896149 -59.840694
v -108.772148 -49.666435 -60.021061
v -108.868362 -48.859470 -59.778259
v -99.999573 -51.703033 -58.257015
v -100.139389 -52.450706 -58.032394
v -99.381737 -52.437901 -57.732918
v -99.301743 -51.676693 -57.815201
v -97.008461 -51.616295 -56.958454
v -97.045944 -52.402386 -56.906063
v -96.213615 -52.377316 -56.846619
v -96.180367 -51.594101 -56.922733
v -96.861557 -48.618580 -57.718460
v -96.888519 -49.320133 -57.373127
v -96.082825 -49.308289 -57.428196
v -96.073257 -48.628532 -57.802837
v -98.190529 -39.765663 -58.408546
v -98.971138 -39.671474 -58.415623
v -99.097717 -40.828426 -57.850586
v -98.234230 -41.095291 -58.085529
v -96.646202 -41.248455 -58.273777
v -95.842758 -41.311550 -58.158722
v -95.699280 -40.011814 -58.654995
v -96.594223 -39.864796 -58.481300
v -95.690369 -38.616631 -58.766918
v -95.758629 -37.600731 -58.714363
v -96.422020 -37.025436 -58.472519
v -96.520386 -38.456512 -58.389557
v -115.934853 -25.692606 -59.068104
v -115.227470 -26.264027 -58.768784
v -114.856163 -25.676544 -58.901752
v -115.633186 -25.525377 -59.409706
v -109.951324 -30.148386 -59.492413
v -108.853386 -30.248177 -59.176495
v -108.992317 -29.068073 -58.496765
v -110.197449 -29.270645 -58.708286
v -109.817131 -24.434380 -57.394753
v -108.643410 -24.377554 -57.178711
v -108.119736 -25.033220 -57.540012
v -108.497246 -24.446636 -57.223553
v -99.946800 -29.532402 -58.567799
v -99.048927 -29.621260 -58.186012
v -99.019257 -28.305574 -58.231758
v -99.895042 -28.312819 -58.289368
v -96.029404 -29.799038 -56.858494
v -96.003380 -28.959265 -56.752693
v -96.898041 -28.847727 -57.054893
v -96.855591 -29.704990 -57.160042
v -95.735985 -27.058350 -57.677711
v -95.807434 -26.140223 -58.013748
v -96.536888 -25.572859 -58.018559
v -96.678505 -26.877863 -57.688900
v -100.150238 -18.357800 -57.459957
v -99.303444 -18.380838 -57.432972
v -99.354607 -16.981989 -57.738255
v -100.160057 -16.973206 -57.742241
v -96.872681 -18.405764 -57.694931
v -96.074158 -18.411875 -57.779839
v -96.119408 -16.984924 -58.059452
v -96.934196 -16.981941 -57.954613
v -96.959000 -15.571569 -57.642155
v -96.145935 -15.588012 -57.651443
v -96.179840 -14.165831 -57.459816
v -96.986206 -14.162025 -57.321079
v -1.092266 -101.409698 -50.254028
v -1.149762 -102.230141 -49.273991
v -0.297624 -102.271317 -49.199898
v -0.255552 -101.461540 -50.200783
v 2.224957 -101.323013 -49.745815
v 2.231956 -102.123299 -48.697132
v 3.079631 -102.058479 -48.501942
v 3.057943 -101.264824 -49.572372
v 2.356974 -98.958817 -54.328644
v 2.271470 -99.447845 -53.172318
v 3.060881 -99.453781 -53.052235
v 3.137247 -99.013741 -54.155045
v 12.173212 -101.945442 -48.595100
v 12.388249 -102.658020 -47.419811
v 13.213210 -102.720764 -47.356411
v 12.979501 -101.963326 -48.496174
v 15.366906 -102.093666 -48.338245
v 15.630389 -103.034012 -47.368065
v 16.508785 -103.111473 -47.268486
v 16.152491 -102.221275 -48.363087
v 14.428703 -100.001770 -51.463985
v 15.302907 -99.939194 -51.434353
v 15.653756 -99.288719 -52.264561
v 14.426295 -99.144051 -52.491867
v 10.393596 -87.499619 -55.301178
v 10.449727 -88.444984 -55.194801
v 11.872735 -88.470505 -55.116756
v 11.801517 -87.523979 -55.158501
v 13.204021 -87.545731 -55.145271
v 13.283668 -88.485481 -55.102127
v 14.683208 -88.502792 -55.006657
v 14.601871 -87.565460 -55.124531
v 12.943485 -83.934723 -55.674801
v 12.994749 -84.828667 -55.593987
v 14.391204 -84.849335 -55.568737
v 14.341304 -83.963791 -55.681885
v 25.194057 -101.941833 -48.685928
v 25.587711 -103.134514 -47.875118
v 26.268055 -103.399582 -48.543919
v 25.982313 -102.347076 -49.136227
v 26.651331 -103.407928 -51.371380
v 26.107954 -104.508377 -51.115200
v 25.869701 -104.692146 -52.018272
v 26.048561 -103.658554 -52.304768
v 25.602236 -99.048653 -52.632290
v 25.805063 -100.170876 -52.182663
v 26.714727 -100.277359 -53.300323
v 26.704197 -99.140076 -53.280075
v 33.562519 -103.691429 -54.449829
v 33.680115 -104.812744 -54.515381
v 34.967194 -104.803322 -54.689774
v 34.841129 -103.686264 -54.676891
v 36.120361 -103.701118 -54.774719
v 36.249039 -104.814583 -54.780972
v 37.520023 -104.843056 -54.661057
v 37.386780 -103.735062 -54.646698
v 35.670799 -99.396790 -54.489880
v 35.770916 -100.445648 -54.553978
v 37.031300 -100.488548 -54.597672
v 36.921097 -99.447685 -54.723553
v 32.083714 -87.929985 -54.686417
v 32.158836 -88.848175 -54.638596
v 33.481018 -88.893814 -54.576988
v 33.400162 -87.972580 -54.701271
v 34.695423 -88.014603 -54.922718
v 34.771626 -88.934181 -54.879089
v 36.058800 -88.978645 -55.146900
v 35.998798 -88.053490 -55.088394
v 34.458267 -84.485428 -54.484783
v 34.516151 -85.367317 -54.330719
v 35.731419 -85.510040 -55.060413
v 35.799793 -84.572586 -54.646515
v 20.707727 -74.484566 -54.926983
v 20.738981 -75.271164 -54.996742
v 22.085939 -75.302086 -54.989807
v 22.056810 -74.515800 -54.883205
v 23.393526 -74.541855 -55.037460
v 23.420921 -75.314102 -55.153244
v 24.758186 -75.346687 -55.184376
v 24.729889 -74.570992 -55.104347
v 23.278723 -71.450829 -54.925968
v 23.302427 -72.224106 -54.918140
v 24.642338 -72.251556 -54.918777
v 24.617435 -71.482574 -54.887238
v 31.377254 -74.729332 -55.205269
v 31.405954 -75.513298 -55.159824
v 32.728222 -75.541100 -55.047951
v 32.701374 -74.763344 -55.143440
v 34.024315 -74.805771 -55.215435
v 34.053280 -75.582558 -55.070148
v 35.378731 -75.618813 -55.030056
v 35.352932 -74.841461 -55.191135
v 33.923714 -71.681488 -55.084373
v 33.947544 -72.454033 -55.164661
v 35.276115 -72.479851 -55.284542
v 35.252399 -71.717194 -55.101009
v 31.073345 -62.320797 -55.004097
v 31.060415 -63.221531 -54.946518
v 32.389503 -63.267651 -54.989330
v 32.393444 -62.456268 -55.001778
v 33.701633 -62.538731 -54.937149
v 33.715729 -63.303654 -55.054630
v 35.042217 -63.338371 -54.983765
v 35.023449 -62.579872 -54.892780
v 33.523464 -59.171551 -54.898479
v 33.734154 -60.125114 -54.817829
v 34.982441 -60.212418 -54.783291
v 34.950619 -59.236862 -54.801994
v 43.514343 -104.106781 -54.986076
v 43.613686 -105.227814 -55.160938
v 44.817482 -105.351517 -55.163479
v 44.715145 -104.226395 -54.974113
v 45.897209 -104.351479 -54.925060
v 46.007740 -105.468254 -55.187721
v 47.152168 -105.619720 -54.940353
v 47.034813 -104.516953 -54.639523
v 45.597073 -100.076218 -54.164261
v 45.654877 -101.126938 -54.376709
v 46.855152 -101.245384 -54.548687
v 46.801510 -100.198364 -54.436195
v 52.857502 -105.227997 -54.558056
v 52.846668 -106.337059 -54.757927
v 54.041252 -106.496689 -54.608112
v 54.054581 -105.388588 -54.462727
v 55.270641 -105.548241 -54.411381
v 55.231174 -106.657051 -54.372562
v 56.434406 -106.820374 -54.143116
v 56.491024 -105.710655 -54.250515
v 55.389187 -101.215805 -54.256886
v 55.367710 -102.279327 -54.383373
v 56.615688 -102.446945 -54.293041
v 56.637642 -101.391190 -54.073730
v 52.819099 -89.165054 -54.387550
v 52.828548 -90.108170 -54.434978
v 54.141003 -90.222366 -54.335884
v 54.142265 -89.270554 -54.384598
v 55.490135 -89.380814 -54.353531
v 55.473110 -90.337494 -54.251305
v 56.802536 -90.458496 -54.068138
v 56.845436 -89.500870 -54.159161
v 55.440392 -85.628632 -54.191765
v 55.468029 -86.531853 -54.291351
v 56.796219 -86.615814 -54.034840
v 56.748127 -85.707893 -53.907753
v 62.858898 -106.586700 -54.413883
v 62.779736 -107.717918 -54.415749
v 64.115166 -107.954926 -54.338985
v 64.201706 -106.815514 -54.391918
v 65.561676 -107.068832 -54.310135
v 65.474861 -108.213737 -54.305244
v 66.849159 -108.483719 -54.292240
v 66.939034 -107.320480 -54.355236
v 65.857971 -102.613541 -54.158504
v 65.799141 -103.710197 -54.027481
v 67.186234 -103.902870 -54.203545
v 67.251488 -102.800339 -54.068802
v 73.917038 -108.627052 -54.103291
v 73.729706 -109.888153 -54.141624
v 74.994370 -110.271324 -53.972038
v 75.284393 -108.923416 -53.949230
v 76.648903 -109.363342 -53.823414
v 76.793953 -110.581413 -53.844360
v 77.849129 -110.919518 -53.937313
v 78.035812 -109.467773 -53.801609
v 77.227547 -104.159668 -53.935532
v 77.140869 -105.369926 -53.890469
v 78.538651 -105.583878 -54.036945
v 78.639229 -104.359978 -53.908852
v 74.710068 -90.840538 -53.821323
v 74.700310 -91.853874 -54.041740
v 76.153381 -91.954765 -54.041054
v 76.160873 -90.936089 -53.806953
v 77.615036 -91.039543 -53.715027
v 77.606888 -92.070976 -53.861439
v 79.063614 -92.184853 -53.693012
v 79.073730 -91.140800 -53.592842
v 77.650452 -87.004684 -53.634354
v 77.641052 -87.985229 -53.711357
v 79.106804 -88.069946 -53.737686
v 79.110992 -87.088425 -53.625961
v 63.311142 -75.913063 -53.874519
v 63.320766 -76.756477 -53.796627
v 64.709091 -76.818466 -53.700867
v 64.701164 -75.982346 -53.772430
v 66.094986 -76.041077 -53.676155
v 66.111877 -76.879272 -53.696476
v 67.515739 -76.914795 -53.877186
v 67.497238 -76.077995 -53.772465
v 66.028938 -72.761925 -53.522900
v 66.032471 -73.574600 -53.353687
v 67.439667 -73.618111 -53.247307
v 67.432083 -72.796684 -53.394810
v 74.593185 -76.358055 -53.380127
v 74.614639 -77.197159 -53.475212
v 76.034081 -77.268112 -53.201313
v 76.020210 -76.431046 -53.150795
v 77.464760 -76.481926 -53.346924
v 77.474915 -77.330727 -53.404682
v 78.915810 -77.408295 -53.761440
v 78.908096 -76.520576 -53.651707
v 77.401878 -73.120575 -53.355755
v 77.421555 -73.946342 -53.205811
v 78.880318 -74.000801 -53.193481
v 78.852074 -73.176819 -53.390984
v 74.278656 -63.381104 -53.488842
v 74.304832 -64.159760 -53.650604
v 75.728302 -64.212944 -53.463558
v 75.697983 -63.427109 -53.274914
v 77.141205 -63.455109 -53.391186
v 77.165855 -64.251404 -53.413757
v 78.596474 -64.285767 -53.665462
v 78.571075 -63.479652 -53.688877
v 77.140152 -60.200478 -53.273930
v 77.086525 -61.085072 -53.263229
v 78.527397 -61.125484 -53.237617
v 78.556046 -60.315536 -53.255886
v 43.027500 -52.612766 -54.629501
v 42.920467 -51.728561 -54.638554
v 41.640789 -51.037846 -54.578735
v 41.557137 -52.451778 -54.684216
v 44.195042 -50.975426 -54.842564
v 44.161217 -52.255867 -54.711086
v 45.531147 -52.388523 -54.655926
v 45.528168 -51.007862 -54.791092
v 44.177849 -48.130390 -54.803280
v 44.185200 -49.564358 -54.768688
v 45.517525 -49.576626 -54.747726
v 45.503735 -48.144100 -54.659740
v 53.689209 -52.715851 -54.214302
v 53.581738 -51.828934 -54.224983
v 52.297874 -51.136806 -54.239712
v 52.208992 -52.548496 -54.140244
v 54.852882 -51.073666 -54.063889
v 54.831436 -52.359657 -54.196545
v 56.204613 -52.501766 -54.092663
v 56.172012 -51.132568 -53.750423
v 54.831978 -48.195805 -54.202366
v 54.727577 -49.600674 -54.056763
v 56.153591 -49.674713 -53.673695
v 56.175774 -48.235413 -53.924850
v 52.123489 -39.640865 -54.087055
v 52.131241 -41.055935 -54.141621
v 53.469933 -41.062309 -54.202293
v 53.456291 -39.638855 -54.283562
v 54.802822 -39.643921 -54.385086
v 54.811684 -41.071705 -54.310612
v 56.159828 -41.083626 -54.366386
v 56.153343 -39.651829 -54.387756
v 54.784058 -36.792824 -54.273098
v 54.793270 -38.214619 -54.399715
v 56.137909 -38.227818 -54.228760
v 56.130619 -36.799934 -54.180309
v 62.952866 -51.198383 -53.799034
v 62.974026 -52.621162 -53.937149
v 64.346992 -52.655525 -53.944592
v 64.328819 -51.215878 -53.777424
v 65.713242 -51.234016 -53.748493
v 65.732918 -52.681931 -53.931675
v 67.219597 -52.741974 -53.870609
v 67.094337 -51.240391 -53.832355
v 65.679993 -48.328033 -53.836876
v 65.693817 -49.779091 -53.830700
v 67.079491 -49.792938 -53.822685
v 67.078506 -48.345631 -53.860527
v 74.019196 -52.670620 -53.143486
v 74.803635 -52.761749 -53.062424
v 74.915054 -51.569462 -53.373615
v 74.126778 -51.475292 -53.346455
v 78.623962 -51.369396 -53.488194
v 77.578743 -51.264366 -53.504986
v 77.001831 -51.974354 -53.535679
v 78.035690 -52.621002 -53.515602
v 78.010475 -50.280354 -53.494267
v 78.079903 -49.318016 -53.515404
v 76.959106 -48.862835 -53.595615
v 76.843658 -50.142399 -53.589664
v 73.944534 -39.803936 -53.501514
v 73.962944 -41.234177 -53.694378
v 75.377350 -41.247276 -53.706284
v 75.359924 -39.811596 -53.544659
v 76.783363 -39.826981 -53.488838
v 76.779015 -41.277157 -53.429043
v 78.199074 -41.300426 -53.210899
v 78.195267 -39.854427 -53.243961
v 76.735405 -36.970173 -53.241638
v 76.750130 -38.404118 -53.233917
v 78.171204 -38.419399 -53.131725
v 78.157524 -36.985313 -53.172859
v 62.832798 -28.378424 -53.535591
v 62.823559 -29.785103 -53.667236
v 64.183868 -29.790920 -53.854855
v 64.165115 -28.373251 -53.923885
v 65.549751 -28.384325 -54.009846
v 65.559532 -29.805134 -53.981659
v 66.940926 -29.810982 -53.894573
v 66.935974 -28.396732 -53.952766
v 65.554367 -25.569973 -53.661228
v 65.551697 -26.975237 -53.832447
v 66.930122 -26.980051 -53.913223
v 66.923431 -25.564268 -53.845856
v 73.855339 -28.442535 -53.620598
v 73.862640 -29.847195 -53.438385
v 75.262154 -29.860575 -53.405029
v 75.258797 -28.455950 -53.596935
v 76.663651 -28.460640 -53.456356
v 76.668701 -29.869102 -53.291630
v 78.075050 -29.889452 -53.321434
v 78.083702 -28.475590 -53.529850
v 76.637527 -25.641249 -53.499058
v 76.653053 -27.051699 -53.549221
v 78.068687 -27.061546 -53.617928
v 78.053734 -25.645887 -53.592537
v 73.778023 -17.164610 -53.423958
v 73.790344 -18.573633 -53.560390
v 75.184494 -18.587879 -53.325676
v 75.175148 -17.176331 -53.267002
v 76.546158 -17.198797 -52.915527
v 76.557846 -18.611059 -52.952164
v 77.977005 -18.615480 -53.008762
v 77.956383 -17.204025 -53.022537
v 76.522705 -14.378439 -52.843670
v 76.535324 -15.787390 -52.954060
v 77.939896 -15.792583 -53.045311
v 77.928795 -14.391403 -52.913174
v -147.424210 -11.023630 -91.402122
v -146.709030 -11.216670 -90.982437
v -146.524490 -10.612090 -90.301781
v -147.629501 -10.374641 -91.068268
v -150.851089 -4.851212 -90.206573
v -150.541718 -5.452728 -90.020958
v -149.866882 -6.005641 -89.706200
v -150.405823 -4.939979 -89.716156
v -138.268402 11.059306 -79.100723
v -138.650650 10.043200 -78.917870
v -137.093369 21.463064 -81.385811
v -137.348114 20.756878 -81.305321
v -140.114929 -2.851707 -77.167953
v -139.732498 -3.629793 -77.569885
v -138.805435 -4.063945 -76.918983
v -139.177002 -3.298162 -76.595573
v -136.607224 -4.129193 -74.504585
v -136.237320 -4.837852 -74.815865
v -135.414658 -4.999864 -74.118889
v -135.769547 -4.293103 -73.816780
v -137.832962 -0.909566 -73.354736
v -137.498520 -1.738208 -73.705589
v -136.601547 -1.919899 -73.046333
v -136.895905 -1.104433 -72.701530
v -127.593735 -4.941282 -66.122139
v -127.649002 -5.745162 -66.007294
v -126.788162 -5.769724 -65.518959
v -126.783867 -4.961026 -65.549133
v -124.302765 -5.092999 -64.016792
v -124.483902 -5.820288 -63.706268
v -123.601196 -5.885469 -63.298855
v -123.424065 -5.178862 -63.619705
v -123.343552 -2.441965 -65.481590
v -123.619331 -3.063015 -65.080627
v -122.843208 -3.117098 -64.543373
v -122.610046 -2.459345 -64.874901
v -124.774986 7.244814 -69.772896
v -124.212929 6.722085 -70.494186
v -123.607338 6.827567 -69.579994
v -124.284515 7.120127 -68.895851
v -123.363380 6.266565 -65.987892
v -122.894447 5.681193 -66.402245
v -122.312126 5.666402 -65.626053
v -122.744896 6.273773 -65.233574
v -124.510521 9.163005 -64.880943
v -124.283127 8.415584 -65.100510
v -123.628754 8.415637 -64.372780
v -123.882759 9.141472 -64.126518
v -114.237503 -5.324153 -59.029305
v -114.131760 -6.190734 -59.544258
v -113.226753 -6.102930 -59.922230
v -113.312958 -5.253067 -59.452953
v -110.529655 -6.628792 -59.618183
v -109.755859 -6.752045 -59.100552
v -110.006157 -5.325471 -58.898781
v -110.692039 -5.576677 -59.403637
v -110.943344 -3.844937 -58.472584
v -110.033691 -3.979741 -58.452843
v -110.106430 -2.613317 -58.229740
v -111.012665 -2.590961 -58.104885
v -100.524582 -6.682428 -58.246758
v -99.673355 -6.919180 -57.996490
v -99.713379 -5.576218 -57.779366
v -100.542397 -5.556350 -57.549873
v -97.205032 -7.030655 -57.838196
v -96.447411 -7.058803 -57.492863
v -96.465858 -5.630653 -57.554852
v -97.185989 -5.585958 -58.079754
v -97.244171 -4.139237 -57.875671
v -96.473747 -4.214716 -57.524609
v -96.520966 -2.842014 -57.192619
v -97.338638 -2.828579 -57.249142
v -100.846565 4.271561 -57.114956
v -99.889381 4.120462 -57.138195
v -100.022621 5.547518 -57.343483
v -100.868202 5.663836 -57.262306
v -97.634140 4.507689 -57.470440
v -96.725357 4.309587 -57.195538
v -96.746613 5.682341 -57.171776
v -97.575851 5.788567 -57.465492
v -97.589226 7.117082 -57.194164
v -96.759117 7.071259 -57.242641
v -96.783295 8.454292 -57.482067
v -97.599586 8.502685 -57.277020
v -115.043892 17.941164 -57.053993
v -114.930992 17.114613 -57.129265
v -114.054428 16.459145 -57.226418
v -114.033455 17.948887 -57.237236
v -111.800491 16.069851 -57.371662
v -110.852173 16.009325 -57.610031
v -110.780663 17.441874 -57.386269
v -111.757111 17.519077 -57.221184
v -111.706711 18.975626 -57.289108
v -110.756744 18.871441 -57.535816
v -110.709915 20.230417 -57.778999
v -111.634262 20.377207 -57.562920
v -100.958466 15.636562 -57.092442
v -100.100197 15.608871 -57.128460
v -100.091743 17.014750 -57.164654
v -100.938354 17.043545 -57.023327
v -97.533760 15.619571 -57.369286
v -96.722694 15.554015 -57.334930
v -96.725227 16.918091 -57.280468
v -97.555168 16.940702 -57.306553
v -97.540443 18.319569 -57.564568
v -96.703011 18.304934 -57.477390
v -96.694611 19.715034 -57.441765
v -97.521645 19.725752 -57.661495
v -100.780235 26.787939 -57.138988
v -99.879150 26.760656 -56.983501
v -99.835579 28.139488 -56.694523
v -100.767471 28.166399 -56.877392
v -97.345955 26.666857 -57.484253
v -96.525932 26.602425 -57.624107
v -96.537567 27.762077 -57.639805
v -97.269577 27.884756 -57.377117
v -96.235519 29.287439 -57.004051
v -96.248459 30.131613 -56.804668
v -96.950981 30.632549 -56.842884
v -97.065834 29.572342 -56.840988
v -131.849274 37.360752 -75.587387
v -131.541260 38.440262 -75.907684
v -131.596405 38.364422 -75.747826
v -132.622131 37.904194 -75.792480
v -126.812195 29.731855 -76.046700
v -127.075653 29.887709 -75.937073
v -127.284431 29.654503 -75.089668
v -126.423859 28.225605 -76.375900
v -128.714859 38.899273 -69.815292
v -128.442322 38.630390 -68.829941
v -128.815491 39.526253 -68.590599
v -129.112152 39.888138 -69.419144
v -127.086334 38.310562 -63.241245
v -126.726547 38.223961 -62.529480
v -127.141151 38.759529 -61.645428
v -127.520821 38.890221 -62.518608
v -128.030243 43.488556 -60.262413
v -128.294876 42.543892 -60.111080
v -127.669670 42.519024 -59.033955
v -127.285103 43.583202 -59.132244
v -123.594536 56.399349 -61.047516
v -123.383514 57.230133 -61.150928
v -124.014763 57.780907 -60.657486
v -124.328278 57.028030 -60.372753
v -115.325325 41.193901 -57.319237
v -115.119476 41.645054 -57.064232
v -114.247704 42.546028 -57.224079
v -114.704285 42.142544 -57.269848
v -115.163063 42.944157 -57.916210
v -115.625427 42.085163 -57.809101
v -115.240700 42.398434 -57.534546
v -114.609108 43.214901 -57.584675
v -96.622375 38.715240 -56.869576
v -96.550774 38.538502 -56.521294
v -96.183334 38.770477 -56.351715
v -95.891869 39.223076 -56.754868
v -96.455055 44.033245 -56.922821
v -96.655342 42.540752 -57.029644
v -95.643806 42.472202 -57.071068
v -95.312912 43.599411 -56.894863
v -97.083412 50.497494 -54.324177
v -97.039085 50.902935 -53.751823
v -97.618576 50.387165 -52.970726
v -97.030792 50.408310 -53.760818
v -96.125572 49.901604 -55.642147
v -95.720558 50.773529 -55.530689
v -95.926231 51.848766 -55.357376
v -96.050331 50.614887 -55.431499
v -113.119469 61.223278 -60.424011
v -113.137398 60.498325 -60.452633
v -112.559769 60.323338 -59.823914
v -112.520050 61.142956 -59.859097
v -110.510040 61.153214 -58.156841
v -110.454079 60.275944 -58.194187
v -109.660080 60.288746 -57.780788
v -109.721176 61.167892 -57.753548
v -109.944611 64.316414 -59.286648
v -110.089928 63.542049 -58.950474
v -109.350777 63.565586 -58.485188
v -109.229912 64.365974 -58.775665
v -100.320702 61.944813 -53.850327
v -100.138222 61.307659 -53.136971
v -98.952263 61.199902 -53.393745
v -99.155006 62.017178 -53.735027
v -97.086571 61.210182 -55.581722
v -97.257523 60.363060 -55.617649
v -96.327911 60.384476 -56.007500
v -96.275063 61.195290 -56.034481
v -96.937828 64.345818 -55.831104
v -96.896858 63.597816 -55.541580
v -96.081726 63.556526 -55.756634
v -96.106255 64.336510 -55.879440
v -100.386047 72.063614 -58.452045
v -99.603134 71.953156 -57.768593
v -99.561928 73.098785 -57.716282
v -100.353394 73.163284 -58.195522
v -97.235191 71.712540 -56.167122
v -96.467216 71.977608 -55.979908
v -96.299713 73.024910 -56.294586
v -97.258781 73.032829 -56.511211
v -97.178421 76.495743 -56.767048
v -97.169312 75.692307 -56.886086
v -96.351273 75.701897 -56.776371
v -96.362122 76.510559 -56.748779
v -87.499352 -6.988842 -57.812798
v -86.761230 -7.125854 -57.627693
v -86.428749 -6.142074 -57.475426
v -87.423561 -5.863423 -57.553814
v -83.447578 -7.408720 -57.234035
v -83.295738 -6.549263 -57.222317
v -84.341507 -5.723008 -57.270840
v -84.537682 -7.046194 -57.316570
v -84.644989 -2.806831 -57.162331
v -84.863632 -3.724751 -57.208015
v -84.095345 -4.345094 -57.191975
v -83.529610 -3.253583 -57.099854
v -76.050377 -5.831783 -57.224716
v -76.043213 -7.238354 -57.321938
v -74.630196 -7.243351 -57.209705
v -74.637337 -5.838191 -57.190853
v -73.224960 -5.842565 -57.168655
v -73.224747 -7.248444 -57.117920
v -71.825562 -7.253178 -57.066898
v -71.833405 -5.855675 -56.941055
v -73.251373 -3.039721 -56.977150
v -73.237778 -4.442702 -57.062248
v -71.848160 -4.462501 -56.787796
v -71.858253 -3.053095 -56.792709
v -76.116905 5.389390 -56.985336
v -76.113052 3.986508 -56.914280
v -74.696022 3.979028 -56.925411
v -74.699936 5.381914 -56.965118
v -73.290596 5.377570 -56.969700
v -73.287453 3.974206 -56.928257
v -71.884949 3.988239 -56.978615
v -71.898926 5.384078 -56.999134
v -73.299721 8.179147 -56.983570
v -73.292236 6.780448 -57.037148
v -71.836845 6.874851 -56.995640
v -71.972137 8.200453 -56.920166
v -64.904510 -5.894152 -56.495300
v -64.899101 -7.294444 -56.731613
v -63.531254 -7.293482 -56.747856
v -63.543221 -5.882538 -56.705425
v -62.186222 -5.872958 -56.786289
v -62.178558 -7.275022 -56.833248
v -60.830948 -7.270844 -56.795540
v -60.834301 -5.869872 -56.751053
v -62.194820 -3.067298 -56.669437
v -62.191029 -4.469948 -56.721035
v -60.838287 -4.468519 -56.692642
v -60.841568 -3.066862 -56.648323
v -54.112835 -5.871828 -56.487801
v -54.111866 -7.273294 -56.511581
v -52.772305 -7.273417 -56.475750
v -52.773430 -5.872153 -56.445374
v -51.435047 -5.872222 -56.423370
v -51.434406 -7.273544 -56.436138
v -50.097359 -7.273579 -56.404362
v -50.097626 -5.872291 -56.405094
v -51.436001 -3.069543 -56.427582
v -51.435394 -4.470872 -56.431973
v -50.097805 -4.471018 -56.411892
v -50.098392 -3.069785 -56.401459
v -54.117935 5.337432 -56.525482
v -54.117607 3.936514 -56.510601
v -52.777325 3.936012 -56.466595
v -52.777733 5.336978 -56.475632
v -51.439102 5.336579 -56.425270
v -51.438702 3.935631 -56.419792
v -50.100979 3.935279 -56.377533
v -50.101604 5.336222 -56.371887
v -51.439274 8.138265 -56.450062
v -51.439503 6.737505 -56.430237
v -50.101860 6.737132 -56.378242
v -50.101719 8.137897 -56.394226
v -64.936417 16.553431 -56.887276
v -64.935875 15.150961 -56.875687
v -63.568432 15.148586 -56.798347
v -63.568901 16.549437 -56.792496
v -62.208767 16.547297 -56.749115
v -62.208469 15.146873 -56.757313
v -60.853722 15.145742 -56.728390
v -60.853996 16.546167 -56.720654
v -62.208660 19.347929 -56.724430
v -62.209034 17.947632 -56.731083
v -60.854748 17.946375 -56.689171
v -60.854877 19.346987 -56.689571
v -54.120003 16.543728 -56.574921
v -54.119553 15.142955 -56.580040
v -52.778866 15.142556 -56.533165
v -52.779064 16.543392 -56.535217
v -51.439667 16.543058 -56.493286
v -51.439644 15.142177 -56.487778
v -50.102127 15.141849 -56.424690
[truncated: 36,067,561 more chars]
