# Supplementary material for: Automatic Detection and Reproduction of Natural Head Position in Stereo-Photogrammetry
Source: PLoS One. 2015 Jun 30;10(6):e0130877. doi: 10.1371/journal.pone.0130877 (PMC4488321; doi:10.1371/journal.pone.0130877)
Supplement: S2 File — (ZIP) [file pone.0130877.s002.zip › autoSPNHP/di3d/board_15-10_003.mtl]

# Produced by Dimensional Imaging OBJ exporter
# http://www.di3d.com
#
#
newmtl merged_material
Ka  0.5 0.5 0.5
Kd  0.5 0.5 0.5
Ks  0.47 0.47 0.47
d 1
Ns 0
illum 2
map_Kd board_15-10_003.jpg
#
#
# EOF
