# Supplementary material for: Automatic Detection and Reproduction of Natural Head Position in Stereo-Photogrammetry
Source: PLoS One. 2015 Jun 30;10(6):e0130877. doi: 10.1371/journal.pone.0130877 (PMC4488321; doi:10.1371/journal.pone.0130877)
Supplement: S2 File — (ZIP) [file pone.0130877.s002.zip › autoSPNHP/di3d/board_15-10_003.obj]

# Produced by Dimensional Imaging OBJ exporter
# http://www.di3d.com
#
# units mm
#
mtllib board_15-10_003.mtl
# Object0 follows...
v 4.137675 -14.517102 -55.257069
v 4.129298 -15.919267 -55.187321
v 5.432074 -15.918938 -55.140652
v 5.433374 -14.517903 -55.108585
v -80.409149 76.166489 -55.835178
v -80.394897 75.392090 -55.736774
v -78.981018 75.388329 -55.844227
v -78.997604 76.162575 -55.969055
v 4.078725 76.043747 -54.105293
v 4.080490 75.270782 -54.113811
v 5.380005 75.272858 -54.078674
v 5.378412 76.045998 -54.076241
v 88.843582 76.467926 -51.787445
v 88.753929 75.655586 -51.761997
v 89.982254 75.669464 -51.745579
v 90.027901 76.460358 -51.770950
v -80.139351 -14.520943 -57.071537
v -80.144104 -15.922974 -56.960865
v -78.734177 -15.923704 -56.755997
v -78.730415 -14.515116 -56.832245
v 3.308953 -114.385574 -41.085510
v 3.257444 -115.727959 -40.982311
v 4.354233 -115.705399 -40.900635
v 4.384202 -114.368706 -41.099152
v 88.281876 -14.593623 -52.909355
v 88.273521 -16.005280 -52.977482
v 89.670700 -16.021044 -52.977005
v 89.770607 -14.506976 -52.914845
v -134.559998 -58.328110 -71.387924
v -134.886475 -59.275585 -71.270866
v -134.019913 -59.405117 -70.282181
v -133.684738 -58.551189 -70.454979
v -133.549469 -12.359933 -71.452431
v -133.604141 -13.290072 -71.378464
v -132.726669 -13.418539 -70.384460
v -132.678223 -12.531478 -70.451096
v 4.129521 -59.515965 -55.642483
v 4.130342 -60.963207 -55.643578
v 5.439884 -60.964760 -55.608467
v 5.437411 -59.517246 -55.602203
v 45.884674 -59.548847 -54.554214
v 45.902313 -60.534763 -54.523628
v 47.167618 -60.543625 -54.146301
v 47.158710 -59.556408 -54.219845
v 45.722687 -14.528239 -54.064747
v 45.715664 -15.929413 -53.965481
v 47.016842 -15.931656 -53.830784
v 47.024498 -14.531218 -53.995312
v -116.165802 75.460831 -82.544388
v -116.467110 75.828217 -83.323959
v -117.098175 75.506378 -83.319656
v -116.704735 75.192619 -82.643242
v -78.684273 30.235798 -56.600266
v -79.629227 30.196335 -56.548088
v -79.958794 28.949026 -56.578423
v -78.697220 28.861969 -56.609581
v -37.467571 30.236647 -55.994186
v -37.470821 28.830235 -55.847130
v -36.170792 28.837442 -55.737957
v -36.173943 30.237768 -55.743103
v -37.547245 76.136322 -54.845406
v -37.552502 75.361534 -54.990414
v -36.244698 75.361053 -55.046890
v -36.254372 76.140121 -55.090096
v 4.130078 30.234617 -54.493736
v 4.128902 28.837019 -54.687126
v 5.431831 28.843313 -54.781639
v 5.434326 30.246841 -54.662731
v 45.719387 30.240219 -53.085697
v 45.717323 28.849621 -53.288662
v 47.013474 28.829966 -53.126263
v 47.016151 30.232792 -53.066242
v 45.714706 76.179169 -52.934402
v 45.716019 75.396606 -52.938278
v 47.015854 75.400597 -53.082565
v 47.004913 76.175842 -53.214554
v 88.173820 28.867582 -52.832401
v 89.135796 28.866880 -52.725281
v 89.144295 30.269194 -52.701904
v 88.182693 30.269947 -52.815441
v 91.477219 152.237396 -52.239994
v 91.428986 151.366638 -51.889549
v 92.148521 151.507004 -52.152069
v 91.932358 151.839066 -52.717865
v -80.543777 -60.543289 -57.427513
v -80.570190 -61.324993 -57.517506
v -79.161484 -61.296719 -57.358723
v -79.132065 -60.512154 -57.358780
v -37.681889 -59.526440 -56.713936
v -37.697613 -60.508423 -56.632450
v -36.392750 -60.488655 -56.732643
v -36.373600 -59.508789 -56.691368
v -37.464970 -14.541721 -55.820194
v -37.470375 -15.920195 -56.144943
v -36.158657 -15.920966 -56.217312
v -36.149651 -14.538673 -55.893318
v 88.701569 -60.801067 -53.639191
v 88.722237 -61.587116 -53.579987
v 89.708755 -61.634701 -53.501648
v 89.688766 -60.848484 -53.576324
v 4.130168 -36.913532 -55.412117
v 4.130271 -38.316513 -55.443710
v 5.430075 -38.317139 -55.390408
v 5.429871 -36.914173 -55.361961
v 24.932455 -36.925159 -55.033951
v 24.931353 -38.314976 -54.754509
v 26.236849 -38.314690 -54.787231
v 26.230742 -36.923500 -55.051704
v 24.920658 -14.526423 -54.631233
v 24.920322 -15.925915 -54.549553
v 26.218914 -15.932002 -54.723137
v 26.217239 -14.531958 -54.812206
v -80.458961 51.459217 -56.494202
v -79.483467 51.341415 -56.803486
v -78.703636 52.454659 -56.779076
v -80.104134 52.767242 -56.569553
v -58.438610 52.747898 -56.099716
v -58.395046 51.338463 -56.429596
v -57.145355 51.311886 -55.845577
v -57.137070 52.733971 -55.849693
v -58.556087 76.147690 -55.302868
v -58.556168 75.383698 -55.494160
v -57.215675 75.399124 -55.583256
v -57.226448 76.164467 -55.419827
v 4.114921 52.719585 -54.394638
v 4.116319 51.301788 -54.417603
v 5.416550 51.301994 -54.391872
v 5.414907 52.719940 -54.370358
v 24.907888 52.726528 -53.950958
v 24.888742 51.330761 -53.652401
v 26.195459 51.334965 -53.547619
v 26.210459 52.722000 -53.939754
v 24.880781 76.111908 -53.560509
v 24.884132 75.337746 -53.468178
v 26.180071 75.344933 -53.642292
v 26.179081 76.111610 -53.508770
v 88.506111 52.822617 -51.948284
v 88.499153 51.397179 -52.018551
v 89.730751 51.403309 -52.043846
v 89.736862 52.828686 -51.964279
v 113.977829 51.407127 -52.468174
v 114.916061 51.313171 -52.777927
v 115.149506 52.605927 -52.414772
v 114.057404 52.771389 -52.268623
v 114.486076 76.668137 -51.850677
v 114.406044 75.854355 -52.004032
v 115.340271 75.780586 -51.815624
v 115.427513 76.603821 -51.685356
v -80.326485 -37.131111 -57.289318
v -80.114052 -38.565788 -57.225559
v -78.767212 -38.529137 -57.200142
v -78.758286 -37.107021 -57.430363
v -58.442352 -37.014866 -56.677986
v -58.455818 -38.425591 -56.937073
v -57.128231 -38.427334 -56.896538
v -57.120655 -37.011841 -56.733665
v -58.406700 -14.536730 -56.538971
v -58.412369 -15.937210 -56.462963
v -57.095753 -15.937689 -56.322090
v -57.094357 -14.532461 -56.339161
v 1.251211 -155.204041 -52.911140
v 2.147811 -155.056442 -52.843830
v 2.210909 -154.505463 -51.908909
v 1.305314 -154.563904 -51.879837
v 32.051155 -115.387199 -53.344406
v 32.669125 -116.367310 -53.217751
v 33.627354 -116.216515 -52.739147
v 33.014946 -115.147408 -53.075489
v 89.953392 -38.185944 -53.398342
v 89.266609 -37.790070 -53.398399
v 88.536118 -38.524887 -53.491077
v 89.339745 -38.874588 -53.493660
v 114.929070 -39.521618 -52.498993
v 114.738289 -38.494724 -53.004902
v 113.735046 -38.034607 -53.213867
v 113.864563 -39.300522 -52.753677
v 113.129875 -14.842246 -51.518810
v 113.292633 -15.751732 -51.750462
v 113.969170 -16.294619 -51.245964
v 113.952797 -15.121159 -50.934063
v -131.121460 98.951286 -81.869995
v -130.617706 98.947723 -80.873978
v -131.483139 99.006042 -81.317604
v -131.918198 99.065811 -82.128471
v -130.090363 98.873482 -79.811569
v -129.011368 98.499260 -79.724136
v -128.436920 98.514771 -78.737495
v -129.511780 98.925926 -78.775009
v -107.839958 103.073174 -56.151459
v -107.696678 102.037018 -56.071720
v -106.711472 102.178497 -56.074123
v -106.842415 103.210457 -56.154617
v -122.970375 149.219467 -54.518078
v -122.175484 150.171829 -54.241371
v -122.024559 150.702286 -55.486561
v -122.895790 149.752197 -55.637722
v 4.088082 103.439171 -53.688084
v 4.079204 102.470406 -53.735359
v 5.372681 102.478806 -53.786438
v 5.381413 103.449112 -53.726467
v 24.849031 104.042450 -53.047676
v 24.847412 103.026375 -53.115288
v 26.155663 103.062050 -53.102081
v 26.161579 104.083549 -52.966537
v 22.451454 145.189865 -47.018162
v 22.405462 145.857193 -47.661457
v 21.844704 145.457840 -47.729885
v 22.077869 144.871933 -46.972305
v 45.789577 104.313477 -51.921032
v 45.743382 103.281456 -51.857273
v 47.082436 103.279549 -51.760586
v 47.111965 104.308128 -51.473244
v 67.124077 104.180374 -52.281521
v 67.105278 103.176811 -52.380089
v 68.480080 103.179672 -52.298244
v 68.503853 104.187782 -52.264683
v 66.816246 141.416840 -48.967812
v 66.469727 140.859421 -49.364426
v 66.458061 140.952026 -49.130669
v 66.191414 142.660751 -48.731739
v -107.865547 -88.807884 -60.021984
v -108.036819 -89.879662 -60.113159
v -107.096550 -89.859993 -60.369942
v -106.941765 -88.784676 -60.390858
v -105.693832 -61.028156 -57.520473
v -105.722603 -61.839172 -57.415295
v -104.844872 -61.841923 -57.463039
v -104.813736 -61.031055 -57.517056
v -139.097687 -35.744652 -64.867897
v -138.327652 -35.930115 -64.122238
v -138.090149 -34.629501 -64.216118
v -138.936386 -34.576763 -64.670929
v -103.959610 -36.717308 -59.600990
v -103.919914 -37.704353 -59.625343
v -103.305763 -38.380512 -59.018707
v -102.966972 -37.081760 -59.147087
v -105.163437 -15.537568 -57.901203
v -104.243690 -15.739807 -57.734749
v -104.142891 -14.499616 -57.981216
v -105.241096 -14.175163 -58.145969
v 4.212319 -83.803101 -55.669891
v 4.222206 -84.682579 -55.646324
v 5.600995 -84.691360 -55.707253
v 5.585284 -83.812714 -55.715183
v 25.925489 -84.076042 -55.371513
v 26.009598 -84.947990 -55.462124
v 27.337406 -84.986725 -55.411335
v 27.253685 -84.110428 -55.372196
v 25.050993 -59.609642 -55.131802
v 25.069208 -61.000309 -54.956821
v 26.385273 -61.081348 -55.125599
v 26.388723 -59.680897 -55.110447
v 46.686207 -85.121567 -54.030064
v 46.753002 -86.013412 -54.150585
v 48.012924 -86.103096 -53.801811
v 47.971668 -85.205292 -53.930080
v 67.302048 -86.496712 -53.742123
v 67.308357 -87.421776 -53.938236
v 68.655060 -87.509117 -53.951042
v 68.643585 -86.597946 -53.616009
v 66.919617 -59.921616 -53.639488
v 66.882858 -60.894032 -53.530308
v 68.224472 -60.932369 -53.467842
v 68.282410 -59.790165 -53.523403
v 45.738117 -36.964191 -54.463314
v 45.749603 -38.378433 -54.367012
v 47.051708 -38.379314 -54.451813
v 47.047100 -36.961369 -54.652744
v 66.669655 -37.056618 -53.369389
v 66.678482 -38.482742 -53.506344
v 68.015343 -38.491184 -53.449383
v 68.009537 -37.067043 -53.325966
v 66.619240 -14.552060 -53.212303
v 66.620499 -15.957697 -53.221264
v 67.937325 -15.967426 -53.014053
v 67.937813 -14.553122 -53.015484
v -105.604301 7.083567 -57.604454
v -104.695923 7.022977 -57.693546
v -104.682533 8.446021 -57.656742
v -105.592758 8.519549 -57.697769
v -105.085838 29.376104 -58.409595
v -104.083496 29.206871 -58.601803
v -104.168732 30.489035 -57.941734
v -105.084435 30.743670 -58.268677
v -126.619644 52.532707 -72.560081
v -127.381035 51.449154 -72.493225
v -127.333038 53.122627 -73.261909
v -126.477859 52.005424 -72.772202
v -104.594528 52.979759 -58.500313
v -104.737717 52.240135 -58.515945
v -104.061119 51.674431 -58.283833
v -103.876747 52.476952 -58.452297
v -78.596588 7.828203 -57.107128
v -79.493111 7.896432 -57.154190
v -79.982765 6.863400 -57.159435
v -78.688904 6.565948 -57.152359
v -58.402714 7.859962 -56.620758
v -58.402584 6.460851 -56.607788
v -57.080772 6.459996 -56.576202
v -57.081158 7.859066 -56.578667
v -58.431030 30.237185 -56.448620
v -58.413078 28.849546 -56.688038
v -57.077648 28.857330 -56.699791
v -57.099636 30.237452 -56.383591
v -37.464558 7.855899 -56.015957
v -37.464539 6.457102 -56.024315
v -36.162327 6.457145 -55.990261
v -36.162033 7.856027 -55.993660
v -16.641777 7.880671 -56.046482
v -16.642776 6.453653 -55.985073
v -15.341209 6.460572 -55.770729
v -15.323326 7.874182 -55.864819
v -16.673246 30.237301 -55.160271
v -16.671621 28.832481 -55.175007
v -15.368739 28.835737 -55.165062
v -15.368499 30.239788 -55.164284
v -37.502781 52.719738 -55.231850
v -37.498142 51.308994 -55.337162
v -36.205353 51.296341 -55.154282
v -36.216412 52.712749 -54.969437
v -16.677298 52.716991 -54.856625
v -16.686232 51.295216 -54.935719
v -15.382775 51.294678 -55.052803
v -15.382206 52.716686 -55.057476
v -16.703262 76.074135 -54.908852
v -16.708094 75.293823 -54.857510
v -15.418169 75.289322 -54.669250
v -15.421437 76.065445 -54.650097
v -81.146667 103.730629 -55.521263
v -81.131554 102.740906 -55.667358
v -79.695282 102.752838 -55.573116
v -79.717308 103.740204 -55.372555
v -58.760227 104.156197 -55.036362
v -58.751667 103.119064 -55.086510
v -57.406872 103.176048 -55.318649
v -57.411964 104.201447 -55.137413
v -59.138309 146.661804 -50.350052
v -59.215466 145.943634 -49.936462
v -58.392078 146.087433 -49.720818
v -58.400875 146.714874 -50.207943
v -37.582664 104.418671 -54.740620
v -37.593315 103.385994 -54.630966
v -36.280998 103.364716 -54.729763
v -36.267670 104.403702 -54.701435
v -16.612463 103.925972 -54.343285
v -16.635651 102.918999 -54.351551
v -15.324332 102.889938 -54.393040
v -15.303254 103.900246 -54.305630
v 4.133213 7.856771 -54.927517
v 4.130674 6.457306 -54.887810
v 5.430601 6.457820 -54.787750
v 5.432117 7.857046 -54.892796
v 24.920364 7.853920 -54.309906
v 24.922903 6.458137 -54.412189
v 26.219961 6.453848 -54.311752
v 26.219095 7.853362 -54.270477
v 24.928001 30.244036 -54.352795
v 24.928593 28.842844 -54.424187
v 26.237850 28.841858 -54.527416
v 26.235083 30.248238 -54.403877
v 45.722805 7.857352 -53.904461
v 45.722240 6.458201 -53.899170
v 47.023979 6.457941 -53.870068
v 47.024433 7.857152 -53.869728
v 66.624954 7.852476 -53.277966
v 66.625084 6.453229 -53.307430
v 67.949196 6.453126 -53.260963
v 67.949112 7.852396 -53.229862
v 66.667381 30.248579 -53.521683
v 66.655327 28.841381 -53.340786
v 67.993980 28.840992 -53.282257
v 68.025146 30.247425 -53.459572
v 45.720291 52.741772 -53.055264
v 45.719902 51.321419 -53.123848
v 47.026741 51.322086 -53.031082
v 47.029758 52.744629 -53.010319
v 66.677078 52.757339 -52.654350
v 66.673386 51.335396 -52.703144
v 67.999001 51.327831 -52.554256
v 68.000694 52.757099 -52.468452
v 66.742538 76.239021 -51.997330
v 66.744560 75.465172 -52.137600
v 68.074211 75.442039 -51.880451
v 68.079330 76.230133 -51.777401
v 87.942200 6.638335 -53.413330
v 88.984856 6.454845 -53.040562
v 89.677460 7.395523 -52.945438
v 88.325066 7.829731 -52.980679
v 113.340973 6.818538 -54.498436
v 114.066429 6.906826 -55.188972
v 114.462379 7.892580 -54.627045
v 113.433762 7.810155 -54.139812
v 114.206650 29.401424 -52.447803
v 114.958984 28.857309 -51.208759
v 115.013863 30.252295 -51.109791
v 114.155571 30.393406 -50.903648
v 89.567688 104.367126 -51.559956
v 89.522697 103.350784 -51.552917
v 90.513588 103.378365 -51.450489
v 90.562408 104.395805 -51.521351
v 117.154671 105.229973 -50.719589
v 117.049347 104.183434 -50.761681
v 118.028214 104.164421 -50.263187
v 118.162750 105.228233 -50.356728
v 121.414597 142.755310 -58.731071
v 121.147301 142.114380 -58.227383
v 121.500359 141.147858 -58.057583
v 121.624916 141.700287 -58.546116
v -23.876356 -116.090210 -57.266483
v -22.912182 -116.135452 -57.596603
v -22.590485 -115.354485 -57.301350
v -23.485977 -115.360329 -56.964966
v -81.583527 -87.589966 -57.666557
v -81.641731 -88.590080 -57.648727
v -80.417610 -88.517555 -57.671707
v -80.363876 -87.519638 -57.730988
v -59.587021 -86.368965 -57.279572
v -59.635258 -87.318474 -57.303921
v -58.295792 -87.249031 -57.292999
v -58.245953 -86.298935 -57.397198
v -57.231750 -59.850399 -57.220406
v -58.087036 -59.804028 -57.193851
v -58.660458 -60.704315 -57.142792
v -57.330788 -60.790920 -57.257858
v -38.625629 -85.232483 -56.927197
v -38.685387 -86.152321 -56.982910
v -37.377125 -86.057846 -57.110470
v -37.321236 -85.134857 -57.059460
v -17.540493 -83.837288 -56.293308
v -17.593773 -84.682175 -56.281765
v -16.243298 -84.650803 -56.232704
v -16.191816 -83.807190 -56.219894
v -16.808367 -59.602680 -56.057259
v -16.834139 -61.053486 -55.964752
v -15.522898 -61.043171 -55.877628
v -15.500868 -59.593044 -56.068459
v -37.501495 -36.972458 -56.267941
v -37.489594 -38.381065 -56.426380
v -36.205299 -38.384880 -56.138714
v -36.200745 -36.967255 -56.159199
v -16.685665 -36.927441 -55.495197
v -16.693481 -38.339291 -55.646965
v -15.390438 -38.338371 -55.687340
v -15.385523 -36.930908 -55.659626
v -16.663336 -14.520281 -55.629059
v -16.663834 -15.922053 -55.599571
v -15.362707 -15.916831 -55.495148
v -15.362633 -14.517971 -55.605461
v 89.354546 -87.932938 -53.331676
v 89.353111 -88.936340 -53.289688
v 90.329529 -89.012161 -53.375629
v 90.330933 -88.004272 -53.363998
v 115.389351 -62.151752 -48.560181
v 115.143417 -62.851044 -48.872883
v 115.819717 -62.835213 -49.704159
v 115.989082 -62.065975 -49.263588
v 4.122217 -25.709574 -55.063023
v 4.123543 -27.112888 -55.101353
v 5.426935 -27.112413 -55.137920
v 5.426911 -25.711056 -55.072311
v 14.523489 -25.728935 -55.042229
v 14.512314 -27.140478 -54.950844
v 15.805066 -27.139736 -54.832287
v 15.818644 -25.730154 -54.931767
v 14.523950 -14.515070 -54.862194
v 14.530472 -15.907654 -54.990181
v 15.826355 -15.915188 -54.844894
v 15.826379 -14.518004 -54.834000
v -78.761581 64.201401 -56.153576
v -79.607239 64.414413 -56.176125
v -80.185204 63.764881 -56.331272
v -79.199463 63.130257 -56.256496
v -69.254768 64.171364 -56.241127
v -69.218826 62.796307 -56.129269
v -67.875717 62.789436 -55.993359
v -67.979309 64.278091 -56.006874
v -69.337799 76.149002 -55.663086
v -69.330940 75.366936 -55.593647
v -67.971397 75.382355 -55.504852
v -67.968399 76.144798 -55.770134
v 4.099123 64.191162 -54.211086
v 4.101457 62.744675 -54.236816
v 5.400776 62.745487 -54.191662
v 5.398342 64.191986 -54.161270
v 14.497721 64.203453 -53.985775
v 14.499664 62.755329 -53.992462
v 15.799732 62.756817 -53.964390
v 15.797629 64.205139 -53.953712
v 14.475608 76.073990 -53.809177
v 14.477079 75.298737 -53.808048
v 15.777155 75.303314 -53.777191
v 15.775676 76.078941 -53.776676
v 88.556183 62.969524 -51.764835
v 89.579475 62.985268 -51.779366
v 89.853973 64.097626 -51.752346
v 88.604218 64.329330 -51.763878
v 100.726349 64.932022 -51.391708
v 100.764511 63.972328 -51.480209
v 101.488174 63.409222 -51.644310
v 101.621994 64.679840 -51.473721
v 101.104767 76.659058 -51.093338
v 101.082649 75.861496 -51.133396
v 101.889587 75.868248 -51.040775
v 101.913246 76.669106 -51.016350
v -80.146751 -25.775778 -57.084671
v -80.150177 -27.188175 -57.039837
v -78.728912 -27.188236 -56.996124
v -78.724701 -25.773623 -57.040745
v -69.108650 -25.768143 -56.940567
v -69.131874 -27.175608 -56.765240
v -67.779610 -27.173878 -56.660160
v -67.777161 -25.762196 -56.666447
v -69.101486 -14.523062 -56.790421
v -69.102524 -15.927093 -56.868996
v -67.770828 -15.936936 -56.588505
v -67.768852 -14.532004 -56.531498
v 3.666370 -136.608826 -44.042122
v 3.768285 -136.012070 -43.467712
v 2.527118 -135.580688 -43.200405
v 2.530893 -136.505173 -44.048786
v 24.367311 -136.916306 -44.340096
v 24.382446 -137.632004 -44.799889
v 25.262323 -137.542297 -45.172726
v 25.215517 -136.916565 -44.759026
v 22.382250 -114.941154 -40.484226
v 21.693081 -114.684219 -40.565540
v 21.228882 -115.442795 -40.574596
v 22.459423 -115.703445 -40.422916
v 88.330643 -25.962734 -53.251621
v 88.352898 -27.295834 -53.354733
v 89.650398 -27.362793 -53.266033
v 89.641685 -25.845873 -53.206928
v 100.356636 -27.459297 -53.009483
v 101.141396 -27.472389 -53.001724
v 101.115242 -26.039631 -52.991276
v 100.331543 -26.030041 -53.024921
v 100.202461 -16.102451 -52.851524
v 100.979935 -16.105730 -52.931885
v 100.971504 -14.696307 -52.775707
v 100.193344 -14.691148 -52.726204
v -138.385162 121.443886 -58.862579
v -139.000534 121.575371 -59.745846
v -138.953552 120.611282 -59.337860
v -138.425934 120.440231 -58.292362
v 4.603839 120.913261 -53.225292
v 4.546423 119.758789 -53.408401
v 5.723296 119.761230 -53.175236
v 5.753507 120.903969 -52.945461
v 14.295922 121.689926 -52.576031
v 14.329990 120.475128 -52.618523
v 15.614544 120.604584 -52.465862
v 15.568007 121.818359 -52.300896
v 13.302423 140.505844 -55.273438
v 14.110983 139.945099 -54.700993
v 14.176119 140.455078 -55.029652
v 13.646974 141.501633 -55.865627
v 46.806168 122.963745 -51.966690
v 46.457718 121.569756 -52.167309
v 47.828659 121.457741 -52.000977
v 48.192429 122.846359 -52.035435
v 56.886341 122.119949 -51.888416
v 56.878147 121.002808 -51.736053
v 58.209625 121.050438 -51.730972
v 58.214989 122.175980 -51.971699
v -135.084213 -71.644547 -72.017624
v -135.001999 -72.497795 -72.093269
v -134.397247 -72.584229 -71.145081
v -134.454880 -71.729950 -71.021065
v -121.979416 -73.348434 -60.432735
v -121.777542 -74.172531 -60.899010
v -121.120766 -74.299202 -59.931313
v -121.386574 -73.502464 -59.371510
v -120.418602 -60.281036 -60.008133
v -120.517899 -61.144516 -60.091534
v -119.860863 -61.226528 -59.165657
v -119.816475 -60.344460 -59.015656
v -134.259369 -25.843241 -69.431602
v -133.099365 -25.796917 -68.826469
v -133.367584 -24.515083 -69.118118
v -134.384384 -24.742491 -69.643402
v -120.227570 -24.736574 -59.394180
v -120.408058 -25.866985 -59.331623
v -119.409721 -25.993254 -58.887688
v -119.373581 -24.876936 -58.786480
v -120.304695 -15.040929 -59.960651
v -119.112549 -15.154595 -60.093201
v -119.277184 -13.857100 -59.784588
v -120.396454 -13.807513 -59.732826
v 4.031056 -71.186493 -55.730190
v 4.095392 -72.035355 -55.674232
v 5.455586 -71.994530 -55.635300
v 5.078844 -70.852798 -55.695000
v 14.767750 -71.152397 -55.388470
v 14.737836 -72.032799 -55.102135
v 16.039640 -72.055626 -54.951405
v 15.970179 -71.242363 -55.070694
v 14.590268 -59.547112 -55.360447
v 14.606418 -60.995628 -55.373707
v 15.913005 -61.003616 -55.346962
v 15.897447 -59.553459 -55.330173
v 46.210152 -72.137863 -54.269932
v 46.242424 -72.949829 -54.267834
v 47.510757 -72.995598 -53.756859
v 47.480213 -72.183762 -53.819477
v 56.568127 -72.512222 -53.651188
v 56.603058 -73.303833 -53.397541
v 57.886841 -73.373718 -53.786346
v 57.869270 -72.574562 -53.855316
v 56.310940 -59.718655 -54.043701
v 56.326035 -60.713791 -54.051250
v 57.638237 -60.736282 -54.037807
v 57.625351 -59.742538 -54.136864
v 45.724552 -25.740170 -54.237076
v 45.713165 -27.139076 -54.060780
v 47.017696 -27.144989 -54.002243
v 47.020126 -25.736290 -54.045715
v 56.155388 -25.753830 -53.763790
v 56.156204 -27.149933 -53.960636
v 57.467609 -27.156710 -53.942150
v 57.462868 -25.754816 -53.783913
v 56.149193 -14.531952 -54.180397
v 56.142807 -15.946473 -54.302963
v 57.474293 -15.941453 -54.313324
v 57.463608 -14.533236 -54.112656
v -138.738205 23.038279 -69.527977
v -138.157623 23.114580 -68.681526
v -138.694580 24.461052 -68.927216
v -139.110565 24.209372 -69.658127
v -120.425323 20.235992 -60.567451
v -119.584206 20.108259 -59.942654
v -119.437248 21.462095 -60.427757
v -120.128441 21.333200 -61.092922
v -117.816566 32.101589 -61.079185
v -118.749359 32.278534 -61.541115
v -118.974426 31.134258 -61.454575
v -118.135345 31.122564 -60.800987
v -122.816673 65.398506 -79.591972
v -123.159248 64.607536 -79.287148
v -122.079758 64.309700 -78.896034
v -121.687569 65.059509 -79.296310
v -105.056610 75.026047 -73.954262
v -105.858810 74.232155 -73.365364
v -105.269951 74.091408 -72.535225
v -104.446678 74.903076 -73.133865
v -80.171066 19.104866 -57.306026
v -80.186867 17.699444 -57.246212
v -78.794525 17.578773 -57.157185
v -78.761833 19.089157 -57.175674
v -69.134781 19.058638 -56.850330
v -69.132889 17.654999 -56.904633
v -67.776451 17.660526 -56.889977
v -67.782097 19.075787 -56.944893
v -69.136436 30.244373 -56.949650
v -69.134705 28.830746 -57.004852
v -67.772240 28.826715 -56.967106
v -67.781464 30.244913 -56.947601
v -37.467957 19.045671 -55.889839
v -37.467449 17.646729 -55.909027
v -36.165264 17.646648 -55.865768
v -36.165562 19.045635 -55.849026
v -27.058142 19.049330 -55.763233
v -27.054831 17.642296 -55.796577
v -25.747065 17.636740 -55.757885
v -25.748417 19.048283 -55.799191
v -27.062864 30.236227 -55.609669
v -27.063448 28.834969 -55.492710
v -25.761780 28.835417 -55.515648
v -25.760599 30.236200 -55.534351
v -37.526680 64.209915 -55.343800
v -37.515236 62.772793 -55.261818
v -36.209408 62.763271 -55.076248
v -36.200191 64.137421 -55.247879
v -27.216433 64.263443 -55.003250
v -27.102989 62.754532 -55.057705
v -25.795834 62.750908 -54.949684
v -25.802149 64.196815 -54.932182
v -27.153801 76.099327 -54.524597
v -27.136034 75.312706 -54.625179
v -25.826204 75.305870 -54.505386
v -25.833736 76.091949 -54.359688
v -80.955185 122.010551 -55.113663
v -80.997604 120.741333 -54.889103
v -79.769119 120.818604 -54.819130
v -79.750015 122.015388 -55.108124
v -69.833618 123.072098 -54.866325
v -69.830383 121.740875 -54.853428
v -68.401543 121.828751 -54.839420
v -68.412544 123.170189 -54.836536
v -70.842926 148.610916 -52.274220
v -70.967789 147.697891 -51.801792
v -69.835495 147.597504 -51.553841
v -69.699303 148.497772 -52.086441
v -36.657635 123.841408 -54.198742
v -36.897579 122.964378 -54.141750
v -35.539238 122.794724 -54.249187
v -35.268261 123.689316 -54.330692
v -26.652573 122.585045 -54.210121
v -26.644098 121.380768 -54.193985
v -25.326410 121.380470 -54.121326
v -25.334492 122.600403 -54.173046
v 4.119168 19.043285 -54.407787
v 4.123358 17.644131 -54.536457
v 5.420863 17.642838 -54.519512
v 5.413116 19.041061 -54.576359
v 14.518459 19.034355 -54.464706
v 14.512211 17.620419 -54.512531
v 15.822259 17.620298 -54.429363
v 15.822867 19.031437 -54.350521
v 14.530478 30.243349 -54.515305
v 14.530825 28.838678 -54.533020
v 15.835888 28.838875 -54.418587
v 15.838622 30.244120 -54.456135
v 45.723103 19.048870 -53.709564
v 45.723278 17.649725 -53.741131
v 47.024544 17.649464 -53.694847
v 47.024624 19.048759 -53.670803
v 56.145428 19.046755 -53.421692
v 56.144993 17.647350 -53.436226
v 57.450665 17.647116 -53.402077
v 57.451275 19.046549 -53.393944
v 56.140266 30.238211 -52.968483
v 56.149372 28.849682 -53.175014
v 57.450611 28.837124 -53.015038
v 57.444981 30.237541 -52.846920
v 47.138809 62.495934 -52.689461
v 46.991920 63.515034 -52.602055
v 45.854488 63.943233 -52.518734
v 45.751312 62.642773 -52.467121
v 56.152039 64.264893 -52.712234
v 56.047894 62.874901 -52.474468
v 57.471386 62.817928 -52.441730
v 57.440884 64.183060 -52.627266
v 56.174629 76.236168 -52.888630
v 56.169258 75.450027 -52.987988
v 57.498562 75.451309 -52.986206
v 57.500935 76.233749 -52.879055
v 88.322418 19.026934 -52.937298
v 88.327950 17.656830 -52.963020
v 89.556610 17.655846 -52.871094
v 89.528107 18.978834 -52.852276
v 100.726913 17.654278 -52.514088
v 101.489403 17.629110 -52.175522
v 101.480179 19.024105 -51.942917
v 100.729523 19.047911 -52.301353
v 100.826042 28.865376 -51.875469
v 101.619263 28.864201 -51.720745
v 101.643814 30.265345 -51.863064
v 100.835716 30.267771 -51.886230
v 90.214561 123.674423 -51.041862
v 90.300041 122.238083 -51.008110
v 91.325836 122.302628 -51.014889
v 91.364738 123.634117 -50.986568
v 103.770393 124.326279 -49.865215
v 103.696747 123.148178 -49.995068
v 104.612305 123.160492 -49.783298
v 104.700668 124.341248 -49.692345
v 105.401527 147.271240 -51.387894
v 106.814270 147.166321 -51.156929
v 108.128754 146.785492 -51.395046
v 105.930534 146.959717 -51.683788
v -36.397598 -140.572525 -58.230438
v -35.742149 -141.452225 -58.026730
v -35.976444 -141.230789 -57.232372
v -36.887169 -140.712311 -57.797802
v -39.451138 -120.323227 -57.495853
v -40.009567 -121.185036 -57.910095
v -38.912376 -120.925766 -57.463127
v -38.137299 -120.018738 -57.556084
v -81.146660 -73.497528 -57.481956
v -81.191414 -74.340630 -57.517689
v -79.769447 -74.293137 -57.426285
v -79.719849 -73.448547 -57.407688
v -69.921471 -73.113731 -57.706604
v -69.969009 -73.930054 -57.480701
v -68.580132 -73.936981 -57.657730
v -68.529572 -73.100212 -57.836266
v -69.442390 -60.309296 -57.186565
v -69.463875 -61.092350 -57.106522
v -68.116425 -61.079350 -57.355286
v -68.087761 -60.289501 -57.328331
v -38.054443 -72.111618 -56.684059
v -38.084564 -72.900307 -56.726948
v -36.772064 -72.854691 -56.677990
v -36.748470 -72.065102 -56.579548
v -27.596762 -71.755257 -56.123985
v -27.607416 -72.507889 -56.361301
v -26.300924 -72.475838 -56.197727
v -26.276794 -71.706551 -56.079220
v -27.236828 -59.740574 -56.404789
v -27.375254 -61.255558 -56.463696
v -25.945627 -61.230389 -56.568775
v -25.792620 -59.881615 -56.484005
v -37.477695 -25.731531 -56.140358
v -37.480621 -27.133833 -56.129158
v -36.179142 -27.130035 -56.138454
v -36.180340 -25.729534 -56.036022
v -27.075455 -25.724009 -55.838501
v -27.054398 -27.115959 -56.047314
v -25.769567 -27.128206 -55.793045
v -25.770008 -25.720589 -55.741295
v -27.080280 -14.510024 -55.552406
v -27.075872 -15.926317 -55.634113
v -25.767376 -15.927738 -55.554214
v -25.765108 -14.510560 -55.513950
v 89.095131 -73.803619 -53.331966
v 89.117950 -74.645889 -53.346256
v 90.115837 -74.705437 -53.287342
v 90.094727 -73.864014 -53.288937
v 100.784447 -72.883316 -51.253582
v 100.418030 -73.382477 -51.121498
v 100.769516 -74.171898 -50.375126
v 101.503448 -73.360161 -50.899261
v 101.882736 -61.639572 -52.887890
v 101.950066 -62.453030 -52.845505
v 102.662003 -62.487648 -52.196003
v 102.639252 -61.683945 -52.347649
v 4.129093 -48.157215 -55.572815
v 4.129421 -49.567837 -55.602577
v 5.431611 -49.568428 -55.546379
v 5.431814 -48.157448 -55.548214
v 14.545451 -48.170280 -55.276077
v 14.548797 -49.582611 -55.293121
v 15.850750 -49.585762 -55.247524
v 15.847317 -48.172977 -55.241058
v 14.530271 -36.918442 -55.128716
v 14.531377 -38.322269 -55.147087
v 15.831794 -38.323162 -55.119678
v 15.830404 -36.919407 -55.091957
v 24.961060 -48.192993 -54.866623
v 24.964029 -49.614571 -54.855221
v 26.256578 -49.623032 -54.643951
v 26.250032 -48.198383 -54.614479
v 35.370472 -48.245106 -54.827015
v 35.385368 -49.672382 -54.908337
v 36.676338 -49.679276 -54.678474
v 36.650646 -48.253891 -54.528111
v 35.323910 -36.947021 -54.413387
v 35.328331 -38.348804 -54.530056
v 36.624119 -38.358883 -54.405670
v 36.624611 -36.950928 -54.504028
v 24.920843 -25.716946 -54.526787
v 24.920897 -27.122206 -54.414490
v 26.219215 -27.120850 -54.572426
v 26.219761 -25.719179 -54.588718
v 35.318104 -25.726013 -54.227123
v 35.314499 -27.122564 -54.392010
v 36.620205 -27.119188 -54.472588
v 36.618969 -25.721964 -54.340168
v 35.327160 -14.526795 -54.544556
v 35.315910 -15.902567 -54.198437
v 36.626740 -15.910928 -54.243046
v 36.629902 -14.522368 -54.480053
v -125.917900 56.788036 -74.048904
v -126.625084 55.862011 -73.684616
v -126.393951 55.767056 -73.030441
v -125.696053 56.532055 -73.240730
v -125.483444 59.852699 -77.406601
v -125.203392 60.547585 -77.641251
v -125.908653 60.237530 -78.673691
v -126.180939 59.477737 -78.454926
v -79.937454 41.348476 -56.747643
v -80.075951 40.144245 -56.459156
v -78.756859 39.986069 -56.629143
v -78.717613 41.395557 -56.959988
v -69.153030 41.450417 -56.473915
v -69.154953 40.045471 -56.658504
v -67.798500 40.045147 -56.638508
v -67.799744 41.459946 -56.591179
v -67.890114 51.179905 -56.134956
v -67.845581 52.123482 -55.905949
v -69.137299 52.482899 -56.033764
v -69.179405 51.245888 -56.212975
v -58.416237 41.462589 -56.174759
v -58.433006 40.050781 -55.998299
v -57.116405 40.044136 -55.793198
v -57.103924 41.457687 -55.880009
v -47.946636 41.446857 -55.607246
v -47.920689 40.050980 -55.871532
v -46.601677 40.059711 -55.843216
v -46.643734 41.442043 -55.461254
v -47.952084 52.713066 -55.569458
v -47.949978 51.274651 -55.464310
v -46.625504 51.290779 -55.501480
v -46.634426 52.720268 -55.608215
v -58.497860 64.231972 -55.658337
v -58.491512 62.775528 -55.645638
v -57.167198 62.764423 -55.509068
v -57.182472 64.222809 -55.426250
v -48.090946 64.277893 -55.401154
v -47.976189 62.771450 -55.405128
v -46.666336 62.765461 -55.239517
v -46.675232 64.197731 -55.294365
v -48.007751 76.154709 -55.312721
v -48.013924 75.377899 -55.224590
v -46.722454 75.388542 -54.928844
v -46.707813 76.154823 -55.101860
v 4.121102 41.441833 -54.406467
v 4.133304 40.067646 -54.782623
v 5.430578 40.052006 -54.624359
v 5.427450 41.441990 -54.391243
v 14.516884 41.458096 -54.367481
v 14.526723 40.050228 -54.271572
v 15.811661 40.073975 -53.998581
v 15.819089 41.465771 -54.293568
v 14.515531 52.723095 -54.279873
v 14.512820 51.309204 -54.422428
v 15.810157 51.318478 -54.590385
v 15.815376 52.730515 -54.386078
v 24.919945 41.444794 -54.048161
v 24.918772 40.041946 -53.872425
v 26.214937 40.046341 -53.810749
v 26.218037 41.450962 -53.909962
v 35.313755 41.469852 -53.634033
v 35.322117 40.074619 -53.868675
v 36.620300 40.063885 -53.691154
v 36.599716 41.456417 -53.411190
v 35.306133 52.738861 -53.443699
v 35.318653 51.332417 -53.680134
v 36.614216 51.324322 -53.502464
v 36.600563 52.740963 -53.281326
v 24.911242 64.227936 -53.855263
v 24.926638 62.800129 -54.180103
v 26.237429 62.794750 -54.045013
v 26.212313 64.232956 -53.811283
v 35.298817 64.220634 -53.384304
v 35.304089 62.783104 -53.476521
v 36.605503 62.784279 -53.469276
v 36.594017 64.197220 -53.271702
v 35.269691 76.144791 -52.828861
v 35.272205 75.362511 -52.864140
v 36.582111 75.372375 -52.876801
v 36.575447 76.145798 -52.981377
v 88.210266 40.090126 -52.625877
v 89.189568 40.069851 -52.531963
v 89.243248 41.345688 -52.522350
v 88.143059 41.554977 -52.623077
v 100.888657 40.173103 -52.143513
v 101.604866 40.133423 -51.765484
v 101.540749 41.509644 -51.352287
v 100.734993 41.509491 -51.591385
v 100.794281 51.437195 -51.705093
v 101.595848 51.440857 -51.693810
v 101.592468 52.848373 -51.694313
v 100.793732 52.864170 -51.612072
v 113.997864 40.040668 -52.754421
v 114.926491 40.029678 -52.844437
v 114.908287 41.440536 -52.938683
v 113.967445 41.460571 -52.858116
v 131.464813 39.370708 -52.385498
v 131.518280 40.324154 -52.091484
v 130.660492 40.909138 -52.173912
v 130.520813 39.702507 -52.773598
v 130.518951 50.871758 -51.507557
v 131.786942 50.810863 -51.001579
v 131.834244 52.020432 -51.442410
v 130.491257 52.184174 -51.794132
v 114.038124 65.442741 -54.494205
v 114.308266 64.369865 -54.082970
v 115.201530 61.207165 -54.438370
v 114.964066 65.014107 -54.344700
v 130.850586 63.912163 -51.905540
v 130.803833 63.142632 -51.766788
v 132.015335 63.064312 -51.244347
v 132.121643 63.842529 -51.450634
v 130.861023 76.230324 -54.384804
v 130.835022 75.524696 -53.941174
v 132.026001 75.571381 -53.586090
v 132.045547 76.259377 -54.051620
v -78.608757 -48.916042 -57.339756
v -79.553642 -48.719593 -57.266495
v -80.362289 -49.732666 -57.083679
v -78.962967 -50.063919 -57.346336
v -69.241478 -48.539402 -57.203320
v -69.260628 -49.991158 -57.210194
v -67.910896 -49.979122 -57.084957
v -67.895256 -48.526978 -57.072529
v -69.144012 -37.056610 -57.039249
v -69.152168 -38.481709 -57.081512
v -67.817001 -38.476776 -56.838696
v -67.796661 -37.052322 -56.955853
v -58.519157 -48.449394 -56.802238
v -58.529285 -49.893467 -56.872719
v -57.209335 -49.887062 -56.719990
v -57.195480 -48.439484 -56.751240
v -48.009972 -48.372128 -56.453503
v -48.024796 -49.807663 -56.282223
v -46.714779 -49.804722 -56.457977
v -46.702347 -48.365841 -56.504047
v -47.933132 -36.986244 -56.818214
v -47.937080 -38.406384 -56.850048
v -46.632317 -38.405766 -56.746017
v -46.637638 -36.994423 -56.577454
v -58.417267 -25.758131 -56.528992
v -58.416862 -27.163967 -56.585930
v -57.098164 -27.169455 -56.480690
v -57.095497 -25.760611 -56.437447
v -47.910984 -25.738846 -56.457985
v -47.910835 -27.143122 -56.557194
v -46.602879 -27.141691 -56.513969
v -46.605213 -25.732138 -56.467903
v -47.902691 -14.531898 -56.303574
v -47.903042 -15.932419 -56.307198
v -46.597145 -15.928684 -56.312218
v -46.607243 -14.535900 -56.548576
v -0.893404 -174.256393 -60.154587
v -0.712010 -173.909302 -59.376949
v -1.548695 -173.562088 -58.426895
v -1.801206 -174.057968 -59.486019
v 45.057312 -114.933105 -54.236382
v 45.877705 -115.761192 -54.622936
v 46.768932 -115.957878 -54.705399
v 45.858337 -115.044777 -54.572884
v 88.421783 -50.227909 -53.658207
v 89.425865 -50.350330 -53.615013
v 89.463104 -48.941891 -53.612797
v 88.415863 -48.828205 -53.656521
v 101.089470 -49.323750 -53.320679
v 101.119690 -50.086475 -53.179363
v 101.935600 -50.128876 -53.166950
v 101.896629 -49.368706 -53.300175
v 100.651901 -38.881027 -53.005146
v 101.422424 -38.987034 -52.901123
v 101.435959 -37.585602 -52.984814
v 100.593369 -37.507423 -53.086666
v 115.912331 -51.278172 -51.899891
v 115.697075 -50.406120 -51.546947
v 114.855759 -49.749870 -51.694721
v 114.699966 -50.889919 -51.947285
v 124.881592 -51.081287 -62.068634
v 124.999847 -51.979099 -61.932472
v 125.759697 -52.021721 -62.966740
v 125.808723 -51.118553 -62.909348
v 119.319397 -39.826435 -58.537239
v 119.583328 -39.931068 -59.402000
v 119.570572 -39.211807 -59.411831
v 119.475845 -39.276337 -58.376240
v 114.060608 -25.978008 -51.550953
v 114.245689 -26.882233 -51.278568
v 115.080696 -27.438908 -51.418968
v 115.015205 -26.283951 -51.823761
v 120.069344 -31.993774 -56.044270
v 120.080795 -32.860474 -55.709843
v 120.486031 -32.626446 -55.548130
v 120.638390 -31.668383 -56.780289
v 129.061234 -17.496851 -51.878780
v 130.259003 -17.597794 -51.701519
v 130.292343 -16.445145 -51.683430
v 129.058502 -16.329742 -51.684509
v -122.113388 95.252808 -81.514366
v -123.004860 95.574783 -81.122124
v -123.410561 95.363350 -82.013016
v -122.476616 95.089264 -82.401840
v -118.135002 89.995529 -83.186966
v -117.762054 89.381790 -83.530121
v -117.468742 88.971886 -82.711464
v -117.929085 89.638222 -82.406166
v -110.988693 89.016098 -71.156265
v -110.130005 88.465187 -71.584053
v -109.793922 88.485191 -70.672638
v -110.723740 88.907036 -70.224861
v -121.407593 101.615448 -64.293922
v -120.502991 100.912102 -64.836945
v -120.326622 100.679680 -63.447708
v -121.218430 101.348518 -63.158276
v -106.915276 87.872505 -56.418968
v -106.939445 86.925407 -56.346977
v -105.891174 87.247505 -56.058128
v -105.868462 88.144508 -56.188263
v -92.742371 89.211426 -55.693268
v -92.720528 88.369995 -55.870834
v -91.926559 88.384132 -55.941917
v -91.953995 89.215065 -55.722263
v -93.401848 103.766396 -55.923500
v -93.352936 102.753059 -55.966675
v -92.549561 102.763618 -56.082958
v -92.595383 103.772804 -56.055920
v -111.081039 122.843925 -55.977028
v -111.048111 121.962135 -56.065613
v -109.912300 121.411041 -55.515137
v -109.935989 122.602562 -55.271465
v -94.078522 122.524818 -55.029827
v -94.065918 121.226822 -55.127533
v -93.200134 121.174927 -54.938419
v -93.188713 122.466766 -55.029255
v -91.123566 148.028961 -55.055370
v -90.977554 148.660095 -54.628792
v -90.884789 148.617310 -54.049393
v -90.395409 147.689102 -54.230377
v 4.046181 89.143890 -53.929729
v 4.046789 88.297676 -53.922390
v 5.346157 88.302650 -53.876644
v 5.345672 89.150116 -53.856335
v 14.435527 89.231750 -53.484852
v 14.439698 88.388039 -53.609692
v 15.739923 88.395973 -53.529438
v 15.736430 89.245239 -53.433342
v 14.442450 103.662193 -53.815552
v 14.445251 102.672997 -53.875870
v 15.747097 102.716339 -53.799061
v 15.738132 103.709633 -53.700672
v 24.861799 89.358589 -53.798004
v 24.857864 88.498016 -53.664597
v 26.161531 88.516113 -53.528481
v 26.169569 89.374954 -53.646381
v 35.260902 89.470016 -52.821003
v 35.243355 88.600807 -52.748882
v 36.560741 88.609871 -52.635906
v 36.569901 89.479156 -52.700558
v 35.315414 104.255920 -52.792782
v 35.308762 103.236488 -52.949318
v 36.623749 103.253891 -52.989677
v 36.630383 104.277321 -52.887783
v 24.800777 122.963203 -52.369747
v 24.832834 121.668015 -52.507969
v 26.165716 121.779541 -52.482304
v 26.137257 123.099205 -52.433701
v 35.519115 123.451950 -52.309216
v 35.499775 122.130318 -52.379669
v 36.837460 122.085739 -52.233898
v 36.865372 123.395958 -52.157356
v 45.721172 89.556992 -52.663719
v 45.718075 88.682671 -52.606533
v 47.029327 88.684639 -52.677029
v 47.030876 89.553185 -52.756218
v 56.242855 89.555443 -52.698944
v 56.246750 88.688721 -52.788246
v 57.553204 88.694511 -52.545715
v 57.561111 89.555122 -52.570019
v 56.379826 104.230453 -52.440834
v 56.364479 103.227341 -52.504452
v 57.692848 103.224953 -52.646275
v 57.710487 104.233955 -52.505890
v 66.879356 89.541344 -52.051693
v 66.869400 88.681526 -52.095322
v 68.227356 88.691551 -52.205128
v 68.239128 89.546532 -52.167942
v 77.887337 89.579430 -51.830128
v 77.873055 88.724380 -51.904327
v 79.273949 88.734650 -51.842484
v 79.286781 89.587593 -51.713326
v 78.320000 104.199280 -51.779980
v 78.286308 103.195747 -51.700802
v 79.705193 103.208740 -51.658169
v 79.742767 104.211403 -51.703175
v 67.797401 122.511528 -51.833298
v 67.749619 121.302361 -51.886662
v 69.144852 121.327042 -51.761757
v 69.201553 122.541801 -51.781048
v 79.078918 122.804535 -51.554764
v 79.058754 121.542686 -51.899242
v 80.433113 121.584229 -51.376427
v 80.466850 122.858177 -51.144196
v 67.972168 144.258438 -49.303074
v 69.746239 144.631256 -48.346779
v 68.041656 144.701370 -49.613289
v -126.328087 -88.224594 -59.663174
v -126.418388 -89.107529 -59.252865
v -125.546120 -89.269974 -59.754440
v -124.902321 -88.163925 -59.841568
v -111.283302 -107.459892 -58.667789
v -111.627197 -108.724548 -59.273418
v -110.411522 -108.777191 -58.655231
v -110.146561 -107.435783 -58.511238
v -95.601120 -106.622231 -58.041969
v -95.693771 -107.944496 -57.847958
v -94.825256 -107.880211 -57.935928
v -94.741531 -106.550400 -58.046211
v -94.242897 -88.282906 -58.017727
v -94.314331 -89.316399 -57.929821
v -93.513695 -89.269707 -58.007008
v -93.439384 -88.237106 -58.033524
v -106.385368 -74.163010 -59.861172
v -106.440125 -74.982925 -59.453522
v -105.553551 -74.989685 -59.563000
v -105.470085 -74.150444 -59.895134
v -93.306694 -73.936478 -57.801067
v -93.362259 -74.791916 -57.791229
v -92.567879 -74.764374 -57.870895
v -92.512909 -73.907249 -57.838482
v -92.604584 -60.858139 -57.695297
v -92.635979 -61.648170 -57.747204
v -91.880516 -61.634174 -57.511444
v -91.838600 -60.840042 -57.514328
v -133.380051 -46.516186 -69.984238
v -132.987030 -47.203201 -70.674866
v -131.694626 -47.104980 -70.499939
v -132.025146 -46.563473 -69.830650
v -120.445816 -48.321835 -59.234863
v -120.294998 -48.915577 -59.611256
v -119.424347 -49.053551 -59.230274
v -119.575470 -48.385338 -58.832966
v -119.271317 -36.618580 -63.417336
v -119.372086 -37.378914 -63.067863
v -118.350128 -37.412743 -62.859852
v -118.277054 -36.628296 -63.138943
v -105.152084 -48.977665 -59.278980
v -105.195396 -49.683475 -58.948586
v -104.301826 -49.695183 -58.851265
v -104.251030 -48.973835 -59.124008
v -92.351486 -50.231194 -57.446018
v -91.579002 -50.251385 -57.416428
v -91.543213 -48.799969 -57.484024
v -92.316765 -48.801388 -57.500786
v -92.162537 -38.581417 -57.609390
v -91.391235 -38.579819 -57.545609
v -91.384315 -37.136742 -57.480118
v -92.152214 -37.136345 -57.557106
v -104.202393 -27.408966 -57.395992
v -104.249649 -26.417892 -57.452633
v -104.921471 -25.855614 -57.882938
v -105.060577 -27.081215 -57.900040
v -92.128944 -27.164654 -57.554115
v -91.370132 -27.159649 -57.408070
v -91.331764 -25.764847 -57.710720
v -92.095543 -25.763206 -57.838169
v -92.153862 -15.864625 -57.144337
v -91.373978 -15.868874 -57.152622
v -91.394394 -14.462520 -56.971210
v -92.164696 -14.451071 -57.087849
v 4.361856 -99.113640 -53.717819
v 4.242223 -99.555298 -52.537220
v 5.038549 -99.574478 -52.482605
v 5.149659 -99.171829 -53.595291
v 16.694059 -98.849380 -52.562042
v 16.798090 -99.632935 -51.772038
v 17.586288 -99.668159 -51.792862
v 17.505405 -98.929482 -52.524879
v 15.118353 -83.923698 -55.721470
v 15.164918 -84.796631 -55.574650
v 16.518885 -84.805511 -55.364803
v 16.460634 -83.931656 -55.415264
v 27.972069 -98.558990 -53.401970
v 28.087109 -99.584763 -53.454659
v 29.371351 -99.655724 -54.001862
v 29.243124 -98.659325 -53.873577
v 38.271019 -99.178322 -54.979599
v 38.491154 -100.140030 -54.873795
v 39.739124 -100.236115 -54.792076
v 39.529591 -99.278931 -54.963272
v 36.368767 -84.529587 -54.444363
v 36.434959 -85.405586 -54.375408
v 37.748234 -85.474396 -54.312424
v 37.672058 -84.598160 -54.363415
v 25.302822 -71.472656 -54.902859
v 25.331175 -72.234749 -55.026531
v 26.640518 -72.275124 -54.836990
v 26.616196 -71.512314 -54.860500
v 35.762070 -71.783699 -54.728813
v 35.801079 -72.537079 -54.961498
v 37.103386 -72.591904 -54.838627
v 37.062943 -71.831200 -54.610844
v 35.318703 -59.402489 -54.973560
v 35.458431 -60.346012 -55.147491
v 36.452404 -60.794380 -54.864761
v 36.693081 -59.611050 -54.734978
v 48.009521 -100.139198 -54.570759
v 48.145222 -101.154808 -54.466408
v 49.313633 -101.306854 -54.433250
v 49.186489 -100.286339 -54.411968
v 57.381493 -101.315453 -54.446438
v 57.413189 -102.362480 -54.288536
v 58.591297 -102.520355 -54.289856
v 58.576065 -101.468307 -54.428246
v 56.943760 -85.815331 -54.093708
v 56.978210 -86.721077 -54.119709
v 58.242855 -86.812920 -54.039394
v 58.210510 -85.915520 -54.063549
v 67.152145 -102.596962 -53.791721
v 67.114365 -103.673637 -53.813980
v 68.412766 -103.866341 -53.892204
v 68.456848 -102.788979 -53.740116
v 77.973557 -104.223419 -53.564247
v 77.913757 -105.410866 -53.600155
v 79.321587 -105.629784 -53.524002
v 79.379204 -104.429710 -53.622261
v 78.269012 -87.211861 -53.245895
v 78.271355 -88.194061 -53.167847
v 79.675377 -88.280449 -53.211929
v 79.675659 -87.297417 -53.244389
v 67.092056 -72.884949 -53.788128
v 67.108749 -73.708946 -53.692116
v 68.457741 -73.750496 -53.571033
v 68.440811 -72.911789 -53.644661
v 77.839493 -74.109886 -53.377243
v 78.780388 -74.078346 -53.214584
v 79.199829 -73.429558 -53.427643
v 77.947762 -73.299782 -53.458233
v 77.712364 -60.440025 -53.353821
v 77.722748 -61.228802 -53.234245
v 79.103806 -61.278812 -53.412483
v 79.093460 -60.489468 -53.501972
v 45.778461 -48.315887 -54.451664
v 45.791492 -49.743023 -54.547436
v 47.092873 -49.757038 -54.427586
v 47.084126 -48.325211 -54.401745
v 56.223637 -48.398758 -54.137566
v 56.246162 -49.827217 -54.341976
v 57.563553 -49.876778 -54.110992
v 57.636883 -48.463116 -54.091122
v 56.218174 -37.002235 -54.421837
v 56.202774 -38.425823 -54.296772
v 57.484875 -38.422352 -53.959068
v 57.525909 -37.006466 -54.145580
v 66.747772 -48.466713 -53.805027
v 66.714653 -49.759048 -53.818272
v 68.092239 -49.900360 -53.742752
v 68.085556 -48.506001 -53.851646
v 77.542778 -48.634449 -53.474533
v 77.565132 -50.093033 -53.501545
v 79.053154 -50.176960 -53.443089
v 78.918594 -48.659622 -53.412384
v 77.420258 -37.122467 -53.260277
v 77.431107 -38.553181 -53.344379
v 78.792313 -38.566898 -53.444645
v 78.782089 -37.136478 -53.358028
v 66.646706 -25.780853 -53.367893
v 66.648933 -27.178480 -53.578644
v 67.967690 -27.169817 -53.789219
v 67.970901 -25.772982 -53.510063
v 77.353531 -25.820425 -53.282276
v 77.351624 -27.229544 -53.186596
v 78.700188 -27.241720 -53.019344
v 78.684753 -25.823984 -52.975574
v 77.296005 -14.576876 -52.878338
v 77.304703 -15.964369 -53.123238
v 78.650978 -15.965090 -53.146275
v 78.646400 -14.573573 -52.914295
v -137.394562 -0.018081 -67.876945
v -137.182480 -0.706191 -68.171272
v -136.372330 -1.011689 -67.360580
v -136.581451 -0.232465 -67.106995
v -122.214592 -2.403250 -56.129002
v -122.231110 -3.216054 -55.791637
v -121.061958 -3.297825 -55.827442
v -121.077637 -2.507826 -56.241348
v -121.441574 10.283542 -58.231674
v -121.359184 9.320529 -58.267460
v -120.446335 9.270787 -57.746399
v -120.437157 10.232327 -57.901295
v -105.802010 -4.279398 -57.748089
v -104.722137 -4.413803 -57.889503
v -104.713654 -2.985210 -57.932926
v -105.932510 -2.853424 -57.848503
v -92.227661 -4.598853 -57.539955
v -91.427589 -4.604517 -57.524513
v -91.460564 -3.200424 -57.294655
v -92.238129 -3.187620 -57.399590
v -92.311295 6.667470 -57.407875
v -91.509583 6.656568 -57.404236
v -91.522339 8.063532 -57.275143
v -92.313644 8.075783 -57.302441
v -105.483879 18.434919 -57.792938
v -104.607719 18.383343 -57.759262
v -104.612686 19.769361 -57.413258
v -105.492966 19.832096 -57.512741
v -92.283379 17.860998 -57.104347
v -91.497635 17.838821 -57.133862
v -91.493736 19.239769 -57.247459
v -92.271530 19.261066 -57.154354
v -92.099861 28.952417 -57.071392
v -91.324585 28.934568 -57.070171
v -91.298012 30.310715 -56.890579
v -92.088348 30.344242 -56.977715
v -114.259071 56.008286 -66.631958
v -115.231705 55.822475 -67.214592
v -115.080498 54.791660 -66.767609
v -114.362190 55.087479 -66.455933
v -104.956085 40.354244 -57.607784
v -104.069283 40.300003 -57.568729
v -104.115929 41.466434 -57.348759
v -104.973808 41.533535 -57.533531
v -92.124756 40.135529 -56.683819
v -91.334663 40.125717 -56.775349
v -91.315704 41.479805 -56.390934
v -92.121811 41.518242 -56.549782
v -92.069389 51.311680 -56.410553
v -91.310509 51.317722 -56.519577
v -91.339378 52.764439 -56.812714
v -92.116905 52.757458 -56.681107
v -105.270378 65.084763 -57.396763
v -105.301285 64.264214 -57.308182
v -104.440643 64.192093 -57.058369
v -104.416512 65.009148 -57.117813
v -91.352287 62.710617 -56.544792
v -91.429085 63.633953 -56.615425
v -92.114510 64.106857 -56.453072
v -92.147369 62.845921 -56.429691
v -92.233780 76.198624 -55.626331
v -92.221039 75.424744 -55.690907
v -91.472122 75.396744 -55.496532
v -91.488213 76.180550 -55.404594
v -80.102715 -3.291613 -57.110775
v -80.203102 -4.799582 -57.015415
v -78.747025 -4.701026 -56.753857
v -78.733093 -3.298440 -56.916744
v -69.114891 -3.322559 -56.744263
v -69.109222 -4.715673 -56.926121
v -67.756920 -4.716829 -56.892715
v -67.766945 -3.334056 -56.580856
v -69.118797 7.875629 -56.914944
v -69.120033 6.472250 -56.899914
v -67.770103 6.468107 -56.809364
v -67.768860 7.872031 -56.854191
v -58.403015 -3.333883 -56.501419
v -58.403259 -4.733585 -56.489048
v -57.081905 -4.734002 -56.456455
v -57.081551 -3.334418 -56.473400
v -47.901772 -3.335633 -56.298042
v -47.902016 -4.734868 -56.293137
v -46.595360 -4.734851 -56.274181
v -46.595016 -3.335653 -56.285381
v -47.902206 7.856445 -56.275459
v -47.901447 6.457611 -56.294739
v -46.595459 6.457386 -56.240211
v -46.596146 7.856198 -56.223167
v -58.409943 19.050734 -56.609917
v -58.408825 17.651751 -56.611595
v -57.086647 17.650906 -56.566757
v -57.087307 19.049858 -56.572792
v -47.907032 19.046637 -56.203609
v -47.905128 17.648211 -56.249752
v -46.598736 17.647875 -56.198837
v -46.600010 19.046579 -56.170765
v -47.914944 30.242779 -56.389942
v -47.918694 28.855875 -56.083752
v -46.612400 28.864643 -55.953510
v -46.600018 30.244915 -56.264725
v -37.465050 -3.335640 -56.094044
v -37.465408 -4.734958 -56.088150
v -36.163151 -4.734998 -56.067902
v -36.162685 -3.335557 -56.076088
v -27.052147 -3.327908 -56.025562
v -27.054892 -4.727270 -55.842121
v -25.751753 -4.738308 -55.943268
v -25.743820 -3.334441 -56.115292
v -27.053070 7.856963 -55.694439
v -27.052769 6.455936 -55.741245
v -25.751438 6.457778 -55.787388
v -25.751242 7.855945 -55.756088
v -16.672707 -3.340337 -55.220730
v -16.654789 -4.702308 -55.631027
v -15.361370 -4.713888 -55.507900
v -15.365678 -3.322707 -55.379742
v -6.255542 -3.327482 -54.878181
v -6.263418 -4.733239 -54.964165
v -4.969366 -4.733160 -55.021740
v -4.975103 -3.345208 -55.147808
v -6.259362 7.856843 -55.342796
v -6.256966 6.455093 -55.414097
v -4.959718 6.453588 -55.315693
v -4.970463 7.846681 -55.150360
v -16.661644 19.048506 -55.485962
v -16.659582 17.649042 -55.482044
v -15.358093 17.646606 -55.487896
v -15.361091 19.055038 -55.543987
v -6.264126 19.045849 -55.130733
v -6.264236 17.645760 -55.223927
v -4.965192 17.646517 -55.124565
v -4.961390 19.045414 -55.104706
v -6.272133 30.235889 -54.869480
v -6.258638 28.856913 -54.562405
v -4.959788 28.847841 -54.769352
v -4.975212 30.242414 -54.920017
v -37.488693 41.434479 -55.001968
v -37.488415 40.021828 -55.079689
v -36.173965 40.020672 -55.099960
v -36.181553 41.434830 -55.131302
v -27.082523 41.436119 -54.881973
v -27.077604 40.017700 -54.791130
v -25.773920 40.027817 -54.931465
v -25.779299 41.436230 -54.971771
v -27.095020 52.719589 -54.976654
v -27.086834 51.299358 -54.984051
v -25.789171 51.302910 -55.114586
v -25.797726 52.727421 -55.141384
v -16.669628 41.447926 -55.069695
v -16.667503 40.039967 -55.089062
v -15.371794 40.048634 -54.965343
v -15.369793 41.450306 -55.050095
v -6.268635 41.451553 -55.003262
v -6.268237 40.045033 -54.994385
v -4.971417 40.044174 -54.882809
v -4.990582 41.449020 -54.718372
v -6.282065 52.717258 -54.661171
v -6.279502 51.300251 -54.714081
v -4.979267 51.302162 -54.696831
v -4.982523 52.717651 -54.620735
v -16.709288 64.159668 -54.653076
v -16.695055 62.739777 -54.572521
v -15.398028 62.738361 -54.667152
v -15.438169 64.100090 -54.703285
v -6.296008 64.188644 -54.539600
v -6.294324 62.742035 -54.541233
v -4.994603 62.742191 -54.512726
v -4.996491 64.188713 -54.502258
v -6.315990 76.048203 -54.421295
v -6.313710 75.274307 -54.454475
v -5.014209 75.272850 -54.415337
v -5.016434 76.046577 -54.385853
v -80.750069 89.263199 -56.206562
v -80.728462 88.401787 -56.117725
v -79.312752 88.418694 -55.843124
v -79.328537 89.271164 -55.936424
v -69.586296 89.311012 -55.410892
v -69.565002 88.472595 -55.539314
v -68.194710 88.484650 -55.554821
v -68.209686 89.329979 -55.434334
v -69.798485 103.946884 -55.306015
v -69.792953 102.930367 -55.297005
v -68.396950 102.955315 -55.311085
v -68.399727 103.976105 -55.333897
v -58.669228 89.408340 -55.442959
v -58.657867 88.547394 -55.544930
v -57.326797 88.559631 -55.369312
v -57.332111 89.413567 -55.338631
v -48.057724 89.475739 -55.683735
v -48.073795 88.634781 -55.355175
v -46.766113 88.641327 -55.218060
v -46.767876 89.505348 -55.311836
v -48.114353 104.364609 -54.931419
v -48.116467 103.328064 -54.934166
v -46.794933 103.346771 -55.021687
v -46.791927 104.383636 -54.983829
v -58.680973 123.311882 -54.137688
v -58.676369 121.993286 -54.258751
v -57.338810 122.070503 -54.506012
v -57.354755 123.389488 -54.467957
v -48.051601 123.588272 -54.551556
v -48.006607 122.379341 -54.658867
v -46.566254 122.521095 -54.803997
v -46.862423 123.860161 -54.543320
v -37.599201 89.527351 -54.949722
v -37.600723 88.659386 -54.852055
v -36.294170 88.653900 -54.755085
v -36.293789 89.522964 -54.847183
v -27.155043 89.427505 -54.580780
v -27.152575 88.557220 -54.598763
v -25.843914 88.532837 -54.384930
v -25.854328 89.397987 -54.348953
v -27.092381 104.162521 -54.402405
v -27.114935 103.202042 -54.789536
v -25.800415 103.183945 -54.884163
v -25.773239 104.126534 -54.401276
v -16.738798 89.298752 -54.544727
v -16.729429 88.453934 -54.703106
v -15.435884 88.431442 -54.525673
v -15.435824 89.286812 -54.478802
v -6.348169 89.188034 -54.332516
v -6.344445 88.351593 -54.157120
v -5.045066 88.348083 -54.124828
v -5.046637 89.185272 -54.335072
v -6.214178 103.658150 -53.941357
v -6.240121 102.665962 -53.902531
v -4.946547 102.631302 -53.878284
v -4.918006 103.620445 -53.977440
v -15.856826 122.526085 -53.424812
v -15.909133 121.284859 -53.672764
v -14.582493 121.288818 -53.847153
v -14.511798 122.502136 -53.416508
v -5.266771 122.068161 -53.406010
v -5.383543 120.795975 -53.264374
v -4.096424 120.651360 -53.094082
v -3.967044 121.908348 -53.279099
v -0.555326 139.627518 -51.786732
v 0.531311 141.479385 -52.162163
v 0.085005 141.548264 -52.971199
v -0.832440 141.903503 -51.332035
v 4.130363 -3.339946 -55.128090
v 4.121489 -4.740878 -55.305401
v 5.431604 -4.743020 -55.346340
v 5.429824 -3.325623 -55.361050
v 14.523863 -3.331163 -54.531368
v 14.520056 -4.740116 -54.506439
v 15.820422 -4.728603 -54.667572
v 15.829599 -3.325857 -54.560513
v 14.521724 7.852386 -54.472897
v 14.519331 6.449104 -54.472824
v 15.821231 6.448721 -54.410667
v 15.819427 7.852800 -54.364902
v 24.912136 -3.343505 -54.247910
v 24.901947 -4.746315 -54.014248
v 26.226789 -4.742341 -53.996487
v 26.223513 -3.329388 -54.190273
v 35.313320 -3.336498 -54.028843
v 35.315498 -4.726687 -54.246304
v 36.610771 -4.722860 -54.359299
v 36.616352 -3.334800 -54.105553
v 35.318783 7.857287 -54.088181
v 35.318649 6.456204 -54.123074
v 36.617714 6.455713 -54.070721
v 36.618965 7.856557 -54.067863
v 24.941076 19.062788 -54.622581
v 24.937126 17.654572 -54.634109
v 26.248190 17.656376 -54.660892
v 26.245462 19.060438 -54.508579
v 35.334000 19.059265 -54.164135
v 35.331921 17.649693 -54.173313
v 36.624599 17.648134 -54.014610
v 36.622932 19.043871 -53.943661
v 35.305676 30.233675 -53.474190
v 35.309685 28.834749 -53.650642
v 36.610779 28.833559 -53.551529
v 36.609142 30.237356 -53.373020
v 45.722237 -3.333833 -54.014526
v 45.722759 -4.732613 -54.048279
v 47.024437 -4.733091 -54.009228
v 47.024593 -3.333858 -54.005875
v 56.145485 -3.338784 -53.717636
v 56.145882 -4.738199 -53.733150
v 57.451530 -4.738863 -53.698750
v 57.450890 -3.339506 -53.677277
v 56.144287 7.854490 -53.595699
v 56.144741 6.455688 -53.629879
v 57.450294 6.455379 -53.594315
v 57.449680 7.854115 -53.555595
v 66.626717 -3.347436 -53.422142
v 66.628166 -4.748170 -53.496105
v 67.952667 -4.742429 -53.610645
v 67.951256 -3.348475 -53.412281
v 77.299736 -3.358920 -52.987045
v 77.295670 -4.751831 -53.206413
v 78.650696 -4.741139 -53.383171
v 78.652863 -3.358900 -53.045456
v 77.310318 7.853368 -52.975090
v 77.306931 6.452398 -52.952354
v 78.660378 6.452927 -52.886765
v 78.663902 7.854192 -52.913799
v 66.631210 19.046947 -53.118565
v 66.630440 17.647593 -53.149883
v 67.956764 17.648436 -53.119934
v 67.957367 19.047726 -53.073318
v 77.335663 19.050756 -52.675465
v 77.332863 17.648020 -52.746735
v 78.688622 17.656054 -52.886253
v 78.691711 19.053434 -52.803570
v 77.369118 30.251612 -52.851620
v 77.367683 28.846228 -52.813915
v 78.729393 28.849380 -52.733501
v 78.734306 30.255396 -52.823223
v 45.727875 41.453728 -53.355843
v 45.718002 40.048481 -53.187271
v 47.022865 40.050446 -53.127132
v 47.028538 41.453823 -53.244411
v 56.157955 41.461594 -53.202454
v 56.151829 40.057816 -53.092468
v 57.459404 40.055313 -53.032513
v 57.456635 41.462341 -53.039494
v 56.144520 52.742424 -52.600792
v 56.148411 51.318718 -52.699684
v 57.456963 51.315281 -52.588863
v 57.455505 52.742111 -52.474289
v 66.640106 41.449402 -52.278469
v 66.644447 40.054829 -52.478951
v 67.967529 40.041889 -52.225304
v 67.970978 41.452183 -52.396633
v 77.410431 41.478107 -52.300041
v 77.402885 40.061691 -52.335365
v 78.771873 40.067013 -52.305351
v 78.781075 41.484985 -52.211422
v 77.439621 52.780704 -51.996628
v 77.437668 51.352444 -52.087631
v 78.806152 51.355595 -52.015564
v 78.809669 52.783440 -51.910904
v 66.698563 64.243279 -52.606712
v 66.697105 62.832039 -52.664272
v 68.035332 62.816528 -52.609615
v 68.073082 64.108810 -52.435040
v 77.478996 64.342926 -52.161106
v 77.377914 62.940868 -52.099083
v 78.858208 62.887390 -52.244415
v 78.832497 64.263359 -52.190937
v 77.609276 76.320122 -51.967651
v 77.599609 75.537529 -52.007217
v 78.978493 75.548897 -51.980846
v 78.989105 76.330887 -51.920189
v 88.476173 -3.074016 -52.437168
v 88.320297 -4.038494 -52.475044
v 89.499031 -4.765160 -52.563713
v 89.859207 -3.544696 -52.548336
v 100.258095 -4.845382 -51.989262
v 101.036018 -4.854372 -51.946365
v 101.059929 -3.445652 -52.041496
v 100.276428 -3.437371 -52.118023
v 100.420616 6.410072 -52.476559
v 101.207207 6.407658 -52.411251
v 101.228958 7.813190 -52.391891
v 100.443283 7.818319 -52.478081
v 113.346191 -5.181642 -52.321018
v 114.274086 -5.264017 -52.392792
v 114.268204 -3.936859 -52.647186
v 113.392479 -3.783592 -52.394268
v 129.359756 -6.658981 -51.561546
v 130.495178 -6.856820 -51.299782
v 130.537094 -5.689631 -50.950436
v 129.412140 -5.460888 -51.339176
v 129.834610 4.770979 -53.222557
v 130.600250 4.863097 -53.171669
v 130.710297 5.485869 -53.912510
v 129.946609 5.428609 -54.051323
v 130.442398 18.629307 -50.701050
v 130.695160 18.513594 -51.236561
v 131.197189 18.407753 -51.400047
v 131.576553 18.441555 -50.387764
v 130.339310 28.098980 -53.537857
v 130.730072 28.887041 -53.864220
v 129.860291 29.829002 -54.115513
v 129.639389 28.513199 -53.812302
v 88.968956 89.682716 -51.785339
v 88.936607 88.825470 -51.801208
v 89.917183 88.843353 -51.766758
v 89.950729 89.700729 -51.766155
v 101.758217 90.001373 -50.976303
v 101.719093 89.132248 -50.996235
v 102.545677 89.162651 -51.047134
v 102.585083 90.031479 -50.967026
v 102.520638 104.897934 -51.447250
v 102.486122 103.856819 -51.295792
v 103.338287 103.882584 -51.387726
v 103.373207 104.924881 -51.622135
v 115.751617 90.159096 -50.621857
v 115.670807 89.285866 -50.474483
v 116.670395 89.250572 -50.514065
v 116.760605 90.119690 -50.596481
v 133.108429 89.660385 -51.544044
v 132.877335 88.737495 -51.857018
v 133.885681 88.772247 -52.523781
v 134.135254 89.661415 -52.198658
v 133.470444 104.356003 -54.383705
v 133.581055 103.243370 -54.132729
v 134.055786 103.245819 -55.270794
v 133.972595 104.395378 -55.493530
v 119.359695 124.105087 -52.993401
v 119.291260 122.724831 -52.860703
v 120.448029 122.660828 -52.704681
v 120.620117 123.944122 -52.970600
v 4.052736 -160.329300 -48.387413
v 3.282046 -160.373108 -48.467281
v 2.790857 -160.946136 -48.027428
v 3.847543 -161.140976 -47.749470
v -16.842869 -136.414261 -53.944530
v -17.070999 -137.303253 -53.422344
v -16.920626 -135.988281 -52.817669
v -16.716810 -135.112396 -53.304920
v -15.111719 -114.975121 -41.605602
v -15.293063 -115.722298 -41.733929
v -13.983445 -115.739479 -41.534603
v -13.892643 -114.999107 -41.506580
v -82.463753 -105.335587 -57.760223
v -82.508629 -106.643921 -57.716221
v -81.259193 -106.521935 -57.775375
v -81.218903 -105.199562 -57.770023
v -71.274239 -104.012146 -57.672955
v -71.299194 -105.228401 -57.463924
v -69.909332 -105.041977 -57.503208
v -69.887611 -103.837112 -57.630718
v -70.560417 -86.965782 -57.246067
v -70.604477 -87.933197 -57.415253
v -69.212715 -87.860100 -57.308105
v -69.167328 -86.889778 -57.218990
v -60.453033 -102.768318 -57.468887
v -60.510490 -103.893700 -57.414505
v -59.200981 -103.800858 -57.464340
v -59.139309 -102.675018 -57.413525
v -50.089401 -102.206543 -57.352665
v -50.179050 -103.368279 -57.186810
v -48.887699 -103.286049 -57.242168
v -48.789906 -102.117233 -57.387245
v -49.062157 -85.837181 -57.172436
v -49.109734 -86.773659 -57.181671
v -47.800556 -86.698914 -57.128544
v -47.750141 -85.764328 -57.148262
v -59.047707 -72.779411 -57.192482
v -59.078403 -73.598824 -57.166397
v -57.745876 -73.553215 -57.147778
v -57.718140 -72.740967 -57.086807
v -48.501213 -72.455688 -56.999630
v -48.528156 -73.268120 -56.931828
v -47.227997 -73.211113 -56.797237
v -47.195457 -72.413651 -56.958664
v -48.140919 -59.691559 -56.801701
v -48.158749 -60.665436 -56.801094
v -46.850254 -60.646832 -56.802788
v -46.852905 -59.681034 -56.705387
v -39.761513 -101.256332 -56.997822
v -39.857357 -102.403336 -57.058281
v -38.569866 -102.209229 -56.961636
v -38.469028 -101.073029 -57.076107
v -29.419857 -99.608963 -56.691418
v -29.510015 -100.650879 -57.031288
v -28.227293 -100.445572 -56.822102
v -28.111807 -99.394943 -56.633663
v -28.121048 -84.449211 -56.782684
v -28.172796 -85.330093 -56.875160
v -26.872133 -85.245499 -56.596699
v -26.824945 -84.382668 -56.464840
v -19.141270 -98.148727 -55.210888
v -19.489899 -98.993507 -54.737667
v -18.349716 -98.775314 -54.163216
v -17.955193 -97.935509 -54.669731
v -8.558965 -98.425766 -53.292038
v -8.888314 -99.588753 -52.627491
v -7.770924 -99.495003 -52.788219
v -7.511409 -98.407509 -53.277584
v -6.732150 -83.768539 -55.842678
v -6.766453 -84.640129 -55.978043
v -5.417924 -84.667870 -55.733013
v -5.383525 -83.785286 -55.587048
v -16.965315 -70.947075 -55.934521
v -17.071238 -72.056488 -56.013748
v -15.763721 -72.049622 -55.951637
v -15.711971 -71.046761 -55.939167
v -6.460905 -70.972458 -56.136841
v -6.476782 -71.961609 -56.028568
v -5.145978 -71.953407 -55.983280
v -5.134135 -70.964294 -56.023895
v -6.340510 -59.540604 -55.891010
v -6.351969 -60.989532 -55.919155
v -5.041383 -60.984089 -55.888428
v -5.031157 -59.535423 -55.880642
v -37.555817 -48.297157 -56.563786
v -37.566948 -49.714836 -56.836102
v -36.250259 -49.711124 -56.783920
v -36.255394 -48.309978 -56.400723
v -27.134808 -48.247242 -56.174046
v -27.153111 -49.676243 -56.163853
v -25.851084 -49.668354 -56.112144
v -25.836615 -48.242172 -56.090183
v -27.082544 -36.936642 -56.249260
v -27.084661 -38.349243 -56.279034
v -25.787703 -38.343353 -56.121056
v -25.779085 -36.932987 -56.309490
v -16.705713 -48.179020 -56.381462
v -16.723011 -49.605366 -56.242496
v -15.422595 -49.599541 -56.067844
v -15.402781 -48.184845 -56.191330
v -6.294797 -48.170441 -55.766357
v -6.298867 -49.582596 -55.767723
v -4.995213 -49.579922 -55.746201
v -4.991906 -48.168106 -55.730503
v -6.275289 -36.917751 -55.651306
v -6.276543 -38.321331 -55.691635
v -4.975288 -38.320305 -55.667015
v -4.973995 -36.916397 -55.641430
v -16.662113 -25.711855 -55.888729
v -16.666595 -27.115250 -55.888611
v -15.393733 -27.114798 -55.532215
v -15.371360 -25.709450 -55.729801
v -6.281641 -25.726166 -54.986118
v -6.284659 -27.134068 -54.989929
v -4.978883 -27.141125 -54.884968
v -4.981332 -25.724005 -54.796394
v -6.268391 -14.520062 -55.251980
v -6.263925 -15.914776 -55.383926
v -4.967132 -15.919239 -55.291279
v -4.970218 -14.524248 -55.168739
v 89.076332 -105.772858 -53.688599
v 89.017059 -107.078636 -53.593796
v 89.982178 -107.210876 -53.499104
v 90.041336 -105.900421 -53.593754
v 101.837486 -107.387421 -53.193928
v 101.795898 -108.714226 -53.163216
v 102.665482 -108.836296 -53.123234
v 102.701019 -107.507912 -53.170403
v 102.241089 -89.030983 -53.302120
v 102.197411 -90.070107 -53.170116
v 103.026985 -90.181595 -52.935974
v 103.070961 -89.145607 -52.981514
v 120.875839 -120.911636 -53.124828
v 121.066483 -121.937302 -52.960773
v 122.083679 -121.957588 -52.902584
v 121.835823 -120.940880 -53.144863
v 115.811821 -75.974892 -51.940525
v 115.873978 -76.861412 -52.104053
v 116.904327 -76.977257 -52.343601
v 116.833908 -76.085030 -52.196304
v 130.651093 -62.828045 -55.087456
v 131.134216 -63.549835 -54.497005
v 132.102951 -63.662666 -55.133175
v 131.611359 -62.976871 -55.757919
v 4.129203 -20.117151 -54.970589
v 4.130281 -21.516838 -55.046761
v 5.427933 -21.516872 -54.963886
v 5.429294 -20.115507 -54.993919
v 9.326706 -20.117624 -55.436382
v 9.328526 -21.517691 -55.217766
v 10.633308 -21.520046 -55.221069
v 10.635239 -20.116367 -55.341705
v 9.324715 -14.549382 -54.563618
v 9.330389 -15.927269 -54.892818
v 10.629126 -15.913564 -55.005718
v 10.655826 -14.555483 -54.564873
v -78.807587 68.453247 -55.956409
v -78.920395 69.404030 -55.930389
v -80.031952 69.843033 -56.013630
v -80.177666 68.595200 -55.968140
v -74.854210 70.142670 -55.866348
v -74.787064 68.541283 -55.873039
v -73.344193 68.603271 -55.854347
v -73.197350 70.057442 -55.842785
v -74.829643 76.155975 -55.661053
v -74.816986 75.381187 -55.676273
v -73.438141 75.378464 -55.658535
v -73.448944 76.156364 -55.668453
v 4.088655 70.023491 -54.110321
v 4.091052 68.567139 -54.125126
v 5.391145 68.568810 -54.103073
v 5.388382 70.025040 -54.072193
v 9.288568 70.032112 -54.019524
v 9.290811 68.574959 -54.023346
v 10.590710 68.577332 -53.998928
v 10.588575 70.034760 -53.999290
v 9.277466 76.056496 -53.978127
v 9.278690 75.282654 -53.967407
v 10.578128 75.286461 -53.924019
v 10.576833 76.060616 -53.932621
v 88.643669 70.013435 -51.673359
v 88.638115 68.769485 -51.697063
v 89.863937 68.788025 -51.681366
v 89.877609 70.031479 -51.660641
v 94.735237 68.836082 -51.663647
v 95.525337 68.779747 -51.751186
v 95.655190 70.042702 -51.558205
v 94.769302 70.091225 -51.572102
v 94.900848 76.542831 -51.697746
v 94.866989 75.766205 -51.837807
v 95.639114 75.784576 -51.902885
v 95.664078 76.559868 -51.841648
v -80.143234 -20.142660 -57.053783
v -80.145004 -21.549385 -56.968376
v -78.723503 -21.548582 -56.944988
v -78.719818 -20.144199 -57.077801
v -74.559792 -20.148098 -56.793930
v -74.560791 -21.557144 -56.768246
v -73.190735 -21.557312 -56.686646
v -73.188110 -20.148582 -56.747944
v -74.559517 -14.531667 -56.829239
v -74.556381 -15.931855 -56.933018
v -73.182022 -15.932270 -56.896606
v -73.192368 -14.539456 -56.671829
v 4.086226 -126.356636 -41.538116
v 4.192985 -125.544304 -42.065907
v 3.111772 -125.147827 -42.104603
v 2.764983 -126.215851 -41.437992
v 12.730011 -125.147888 -41.352695
v 12.838298 -126.511131 -41.175262
v 14.108672 -126.583580 -41.184395
v 13.967858 -125.201637 -41.202705
v 11.768860 -114.338257 -41.011051
v 11.884521 -115.676682 -40.764812
v 12.973198 -115.675751 -40.792194
v 12.837552 -114.317543 -40.884048
v 88.364143 -20.128889 -53.011868
v 88.272659 -21.642019 -53.125797
v 89.557930 -21.764240 -53.158424
v 89.715408 -20.304090 -53.115635
v 93.742050 -21.407244 -52.894814
v 94.824158 -21.649103 -52.770031
v 94.855331 -20.285965 -52.656399
v 93.967377 -20.172430 -52.800747
v 93.919678 -15.892389 -53.086224
v 94.793953 -15.986455 -52.867493
v 94.804321 -14.615696 -52.956039
v 93.681404 -14.561684 -53.016983
v 5.563988 130.939270 -52.631542
v 5.418647 129.727066 -52.816822
v 6.250697 129.719070 -52.919292
v 6.330680 130.929657 -52.726273
v 8.737860 131.295670 -52.490665
v 8.912824 130.069168 -52.689186
v 9.939842 130.259262 -52.489502
v 9.719153 131.501633 -52.258934
v 48.154274 133.254974 -51.397827
v 47.981731 132.376297 -51.324505
v 48.926697 132.242676 -51.520340
v 49.130238 133.115616 -51.499916
v 55.587990 122.067734 -51.878330
v 55.566696 123.151405 -51.973862
v 54.323566 123.075333 -51.987011
v 54.335411 122.026703 -51.949436
v -135.480362 -64.692123 -70.932800
v -135.337250 -65.557823 -71.140053
v -134.759888 -65.791344 -70.099518
v -134.940994 -64.929436 -69.838951
v -129.132416 -66.003624 -64.112946
v -129.229416 -66.818863 -64.164276
v -128.133759 -66.944038 -63.735615
v -128.024261 -66.127014 -63.684998
v -127.454437 -59.710445 -65.209206
v -127.480766 -60.559284 -65.336060
v -126.899788 -60.599697 -64.323685
v -126.776794 -59.784462 -64.334328
v -133.505524 -17.852476 -70.924286
v -133.522797 -18.804798 -70.883118
v -132.570770 -19.022797 -70.011787
v -132.574890 -18.034004 -70.080238
v -127.323830 -20.292505 -64.267189
v -126.243347 -20.369064 -64.608109
v -126.336884 -18.998409 -64.436722
v -127.441010 -18.963495 -64.109329
v -128.010651 -14.494136 -62.424389
v -127.227669 -14.710040 -62.380157
v -126.603294 -14.059502 -62.061462
v -127.995186 -13.531657 -62.292343
v 4.134790 -65.339668 -55.663494
v 4.132957 -66.781761 -55.676441
v 5.456687 -66.809967 -55.643223
v 5.450140 -65.347443 -55.626133
v 9.416510 -65.397560 -55.533146
v 9.413970 -66.846970 -55.542610
v 10.764939 -66.911179 -55.509190
v 10.870461 -65.556725 -55.499950
v 9.360422 -59.527073 -55.492756
v 9.367345 -60.976112 -55.492554
v 10.676451 -60.981060 -55.458122
v 10.667792 -59.531456 -55.451031
v 46.001488 -65.932114 -54.132347
v 46.015076 -66.703812 -54.045780
v 47.323318 -66.749123 -54.235126
v 47.308071 -65.972847 -54.260410
v 51.210056 -66.071495 -53.797398
v 51.241840 -66.853439 -53.936825
v 52.506828 -66.929253 -53.487965
v 52.488922 -66.108932 -53.387711
v 51.090065 -59.634697 -54.149868
v 51.099247 -60.618050 -54.058216
v 52.405373 -60.643314 -54.021721
v 52.398865 -59.655933 -54.059349
v 45.729118 -20.115541 -54.387939
v 45.733246 -21.522682 -54.517044
v 47.046574 -21.528549 -54.421844
v 47.034092 -20.125969 -54.257061
v 50.933453 -20.143753 -53.985466
v 50.936363 -21.541126 -54.202076
v 52.241806 -21.543856 -54.123638
v 52.237862 -20.143003 -53.956799
v 50.931683 -14.531946 -53.862732
v 50.932430 -15.933542 -53.875809
v 52.236130 -15.934683 -53.755985
v 52.236336 -14.531290 -53.790649
v -126.423920 28.366129 -66.716782
v -125.755959 27.983137 -67.362534
v -125.623192 28.497643 -67.038162
v -126.756065 29.027348 -66.330635
v -120.773064 72.351097 -79.402931
v -119.490532 72.143303 -79.627747
v -118.568634 72.590309 -79.686165
v -119.778770 72.552956 -79.823906
v -108.703873 66.317940 -61.271549
v -107.180519 67.252884 -61.796146
v -107.988617 67.047417 -63.243488
v -109.899208 66.199745 -62.585625
v -111.157089 74.901634 -80.035278
v -111.737694 74.378906 -79.516968
v -110.937820 74.219284 -78.783401
v -109.977158 75.144234 -79.423042
v -80.375786 24.342779 -56.712925
v -80.032402 23.197241 -57.055016
v -78.718597 23.374872 -57.008339
v -79.035095 24.739223 -56.764866
v -74.607651 24.674854 -56.966858
v -74.586853 23.291874 -57.291080
v -73.198357 23.303602 -57.205833
v -73.244232 24.663319 -56.771515
v -74.600838 30.254236 -57.017452
v -74.601723 28.856920 -57.217808
v -73.229660 28.851532 -57.075809
v -73.234337 30.252645 -56.984638
v -37.469612 24.643904 -55.669868
v -37.467422 23.245502 -55.793068
v -36.163685 23.244160 -55.717564
v -36.166298 24.638165 -55.518967
v -32.266396 24.641569 -55.961510
v -32.263634 23.238459 -55.886044
v -30.959965 23.242849 -55.816917
v -30.958530 24.641443 -55.928402
v -32.267342 30.233694 -55.582504
v -32.267704 28.824371 -55.509857
v -30.965332 28.834913 -55.619965
v -30.966335 30.239006 -55.614223
v -37.375031 70.128853 -54.643784
v -37.416279 69.395271 -54.683548
v -36.213493 69.239731 -54.660889
v -36.193241 70.053726 -54.606113
v -32.495178 70.295944 -55.022621
v -32.449482 69.249443 -55.087837
v -31.196115 68.852859 -55.214329
v -31.039000 70.078400 -55.182152
v -32.313110 76.151604 -55.534992
v -32.302528 75.354591 -55.447083
v -30.985615 75.333221 -55.706589
v -30.983774 76.146309 -55.703575
v -81.342384 131.997299 -54.991550
v -81.353775 130.794449 -54.937912
v -80.037430 130.949051 -54.857471
v -80.063148 132.163803 -54.810852
v -74.785934 130.886505 -54.384167
v -74.933731 131.615936 -54.211494
v -76.022781 131.308853 -54.492531
v -75.698586 130.312897 -54.610447
v -35.641869 134.153793 -49.867580
v -35.833950 133.432816 -50.554169
v -34.684349 133.403580 -50.675827
v -34.506958 134.068909 -49.945843
v -27.937824 122.577286 -54.219299
v -27.979465 123.758011 -54.065292
v -29.202011 123.709579 -53.969193
v -29.174551 122.571556 -54.101463
v 4.129927 24.649256 -54.773262
v 4.133309 23.260723 -54.473900
v 5.418417 23.240757 -54.723282
v 5.422163 24.630974 -54.956696
v 9.328450 24.644028 -54.647812
v 9.327963 23.244579 -54.557705
v 10.632817 23.245176 -54.606808
v 10.631557 24.644800 -54.704151
v 9.325710 30.237125 -54.381023
v 9.341097 28.851095 -54.638969
v 10.627663 28.832569 -54.408718
v 10.621675 30.221819 -54.188828
v 45.723068 24.649395 -53.618584
v 45.723591 23.248886 -53.661774
v 47.025661 23.249142 -53.632454
v 47.025177 24.649984 -53.591316
v 50.932354 24.649580 -53.495842
v 50.932331 23.248281 -53.514790
v 52.235699 23.248182 -53.504044
v 52.235771 24.649422 -53.477589
v 50.930176 30.238783 -53.023869
v 50.926826 28.851162 -53.253845
v 52.232693 28.855825 -53.313671
v 52.232464 30.246298 -53.122250
v 45.699444 70.174011 -52.633438
v 45.812275 69.433762 -52.798229
v 47.008625 69.468124 -52.824074
v 46.552395 70.512314 -52.650307
v 50.948692 69.937477 -52.824177
v 50.780327 68.887817 -53.086632
v 52.203423 68.634933 -52.893105
v 52.356369 69.795639 -52.860455
v 50.950775 76.201828 -52.982296
v 50.963783 75.427689 -53.099022
v 52.229961 75.406319 -52.684998
v 52.214859 76.184067 -52.555397
v 88.003250 23.456831 -53.018745
v 88.996651 23.437742 -52.864437
v 89.082664 24.699856 -52.824120
v 88.135338 24.730309 -52.983170
v 94.512726 23.263943 -52.321945
v 95.282753 23.260283 -52.490154
v 95.295494 24.667225 -52.617802
v 94.517776 24.667490 -52.535061
v 94.558640 28.867916 -52.405064
v 95.335228 28.870718 -52.492321
v 95.344116 30.274382 -52.426991
v 94.570427 30.274746 -52.368118
v 91.045013 136.266983 -50.743725
v 91.037598 135.403702 -50.503666
v 91.838913 135.473648 -50.569176
v 91.853088 136.329315 -50.831646
v 97.574440 136.635788 -50.684906
v 97.536095 135.811035 -50.760376
v 98.371849 135.887375 -50.679825
v 98.405708 136.718338 -50.637676
v -80.814529 -66.932701 -57.476055
v -80.857887 -67.744759 -57.448280
v -79.435936 -67.706429 -57.402084
v -79.390030 -66.903358 -57.516785
v -75.191315 -66.780815 -57.019344
v -75.227280 -67.596878 -57.015755
v -73.836189 -67.560249 -57.152843
v -73.802109 -66.749153 -57.158669
v -74.931656 -60.403160 -57.348778
v -74.963737 -61.207630 -57.257984
v -73.580414 -61.178665 -57.196323
v -73.549088 -60.383244 -57.282215
v -37.846710 -65.919411 -56.721199
v -37.867241 -66.686417 -56.827316
v -36.563393 -66.659714 -56.733498
v -36.543217 -65.897591 -56.592674
v -32.622089 -65.798996 -56.583206
v -32.651108 -66.556915 -56.497974
v -31.344151 -66.524475 -56.398613
v -31.314800 -65.770035 -56.526115
v -32.466526 -59.474148 -56.489712
v -32.498951 -60.450722 -56.595116
v -31.318151 -60.513489 -56.371605
v -31.205444 -59.526829 -56.224361
v -37.478069 -20.128817 -56.564182
v -37.475224 -21.507862 -56.214302
v -36.169991 -21.517973 -56.245171
v -36.160980 -20.134430 -56.581322
v -32.262119 -20.117403 -56.081150
v -32.268780 -21.519226 -55.980644
v -30.973862 -21.518229 -55.831966
v -30.973511 -20.109638 -55.841980
v -32.251663 -14.527261 -56.119545
v -32.246265 -15.914324 -56.323524
v -30.933849 -15.909347 -56.429848
v -30.944895 -14.526975 -56.116592
v 88.894440 -67.222221 -53.284065
v 88.924202 -68.034882 -53.219131
v 89.912170 -68.096863 -53.332508
v 89.884979 -67.280945 -53.347370
v 95.491280 -67.704071 -53.214836
v 95.536293 -68.528259 -53.338795
v 96.360786 -68.590462 -53.468689
v 96.306671 -67.763535 -53.288723
v 95.247215 -61.183327 -53.355453
v 95.272331 -61.982483 -53.320488
v 96.074104 -62.038887 -53.349674
v 96.050240 -61.235844 -53.388649
v -133.669922 -14.315938 -71.239960
v -134.679794 -14.321615 -72.310509
v -134.686539 -15.462615 -72.052116
v -133.713470 -15.504838 -71.044174
v 4.130558 -42.529171 -55.533028
v 4.130010 -43.934902 -55.541435
v 5.430834 -43.935421 -55.488186
v 5.430791 -42.529869 -55.471325
v 9.332989 -42.532665 -55.342823
v 9.334108 -43.938446 -55.368858
v 10.635166 -43.939804 -55.331959
v 10.634125 -42.533684 -55.320129
v 9.329636 -36.916134 -55.240993
v 9.330540 -38.319092 -55.275837
v 10.630836 -38.319763 -55.245892
v 10.629790 -36.916637 -55.212608
v 24.944675 -42.551811 -55.181450
v 24.947393 -43.969662 -55.194473
v 26.259439 -43.983776 -55.292320
v 26.251511 -42.558140 -55.157318
v 30.140581 -42.568413 -54.764355
v 30.153049 -43.976856 -54.747574
v 31.449890 -43.980244 -54.885815
v 31.430857 -42.563770 -54.927460
v 30.176821 -36.945522 -55.238201
v 30.165243 -38.381447 -55.067207
v 31.437923 -38.353432 -54.690624
v 31.467392 -36.944584 -54.917225
v 24.924829 -20.119915 -54.743580
v 24.925968 -21.526821 -54.745689
v 26.221230 -21.519506 -54.592472
v 26.225660 -20.119326 -54.720928
v 30.117237 -20.122030 -54.368614
v 30.114937 -21.523756 -54.352665
v 31.418516 -21.522144 -54.349995
v 31.419533 -20.121284 -54.310860
v 30.109598 -14.513466 -54.225956
v 30.118092 -15.919401 -54.369942
v 31.418791 -15.922489 -54.367516
v 31.425013 -14.517114 -54.275547
v -132.231400 66.811920 -85.047050
v -131.702499 66.515190 -85.128067
v -131.775848 67.458969 -85.100845
v -132.445740 67.756584 -85.224434
v -117.661240 73.442535 -81.013420
v -118.380112 73.925156 -81.670212
v -118.748901 73.407875 -81.024956
v -117.955986 72.929253 -80.490097
v -79.901474 46.980484 -56.568630
v -79.930717 45.727959 -56.451298
v -78.700752 45.725758 -56.365192
v -78.679863 47.216320 -56.547955
v -74.596626 47.111053 -56.626381
v -74.606468 45.707809 -56.390846
v -73.243256 45.710079 -56.346069
v -73.229744 47.108719 -56.687927
v -73.140900 52.642803 -56.424175
v -74.096321 52.782784 -56.332638
v -74.514763 51.460369 -56.013287
v -73.254997 51.204357 -56.110142
v -58.446194 47.081871 -55.969074
v -58.441860 45.670464 -56.029194
v -57.121571 45.669693 -55.949608
v -57.136604 47.066296 -55.587189
v -53.173786 47.084892 -56.301212
v -53.168312 45.668045 -56.321384
v -51.846050 45.667542 -56.325352
v -51.847816 47.085247 -56.372871
v -53.178757 52.732880 -55.764122
v -53.177601 51.313065 -55.879005
v -51.868000 51.319511 -56.014751
v -51.873203 52.738476 -55.995144
v -57.229218 68.600288 -55.857887
v -57.154381 69.411888 -55.725456
v -58.355865 70.110413 -55.691071
v -58.667004 68.856956 -55.844463
v -51.779659 70.033394 -55.379734
v -52.547859 70.287048 -55.452171
v -53.189793 69.445686 -55.422871
v -52.060295 68.868973 -55.251431
v -53.254395 76.136208 -55.080681
v -53.251511 75.354317 -55.185097
v -51.935394 75.365570 -55.417320
v -51.953411 76.155632 -55.410934
v 4.125052 47.059166 -54.651375
v 4.125824 45.633263 -54.596138
v 5.422358 45.655251 -54.375813
v 5.427458 47.064568 -54.525696
v 9.314169 47.071079 -54.095352
v 9.309964 45.664047 -53.921516
v 10.620213 45.662102 -53.915783
v 10.617432 47.087440 -53.928288
v 9.314421 52.720356 -54.295456
v 9.316553 51.301189 -54.347565
v 10.616805 51.303322 -54.368065
v 10.614174 52.720669 -54.272438
v 24.906778 47.073635 -53.763485
v 24.908777 45.663509 -53.860004
v 26.204161 45.655594 -53.696724
v 26.195932 47.063698 -53.534466
v 30.098801 47.081036 -53.826450
v 30.107996 45.674484 -53.714512
v 31.406408 45.671673 -53.838039
v 31.391584 47.082878 -54.103558
v 30.120394 52.729858 -53.798916
v 30.112862 51.319824 -53.552570
v 31.412001 51.319233 -53.510273
v 31.415672 52.734230 -53.680801
v 24.927412 69.804642 -53.230595
v 24.902748 68.537178 -53.542721
v 26.215424 68.446198 -53.389172
v 26.309212 69.679329 -53.222824
v 29.939703 70.110123 -53.299545
v 30.004919 68.683350 -53.390171
v 31.373190 68.564438 -53.283333
v 31.406229 69.843468 -53.167419
v 30.095741 76.158096 -53.731281
v 30.099016 75.365219 -53.647144
v 31.411779 75.367920 -53.629658
v 31.414921 76.163734 -53.699818
v 88.541801 47.279823 -52.296425
v 88.476669 46.393215 -52.347317
v 89.573135 45.809883 -52.360767
v 89.710205 47.194534 -52.300224
v 94.584518 45.746113 -52.028748
v 95.360123 45.746059 -51.995022
v 95.357559 47.169743 -52.066242
v 94.587578 47.164452 -52.135307
v 94.594940 51.423935 -52.032497
v 95.363197 51.427822 -52.055275
v 95.367020 52.853931 -51.907703
v 94.598862 52.847878 -51.867622
v 114.131218 45.686943 -52.061523
v 114.964401 45.687492 -52.553253
v 115.018051 47.111984 -52.422455
v 114.114616 47.132366 -52.066654
v 121.544312 47.203560 -53.796520
v 121.718262 46.201931 -53.828033
v 122.646790 45.680813 -53.457802
v 122.682182 47.002525 -53.326553
v 121.645294 51.247597 -53.028667
v 122.697327 51.104034 -52.683586
v 122.601845 52.548790 -52.452297
v 121.605804 52.458008 -52.649807
v 114.009483 70.728912 -54.663555
v 113.996880 69.873734 -54.778831
v 115.122246 69.565010 -54.468704
v 115.117424 70.532242 -54.530258
v 121.969070 70.306358 -53.998894
v 121.871841 69.641365 -54.454029
v 122.955338 69.509048 -54.426003
v 123.052872 70.291649 -54.185375
v 122.254150 76.547211 -53.391106
v 122.258446 75.734909 -53.299946
v 123.216606 75.734863 -53.760658
v 123.182198 76.534348 -53.951897
v 139.341949 136.120789 -71.267395
v 139.499084 135.447632 -70.763214
v 139.483276 136.133011 -71.271027
v -80.314819 -42.739872 -57.315666
v -80.264206 -43.640453 -57.297295
v -78.941910 -44.257298 -57.473175
v -78.817482 -42.830456 -57.324821
v -74.641396 -42.807457 -57.398018
v -74.652725 -44.248463 -57.474968
v -73.291527 -44.246819 -57.239220
v -73.280045 -42.800545 -57.187683
v -74.596252 -37.078262 -56.997810
v -74.605110 -38.507561 -57.142788
v -73.232491 -38.500301 -57.184845
v -73.223328 -37.073437 -57.059307
v -58.470711 -42.716221 -56.914124
v -58.480995 -44.144455 -56.951729
v -57.157265 -44.134258 -56.932430
v -57.150364 -42.706146 -57.067009
v -53.206028 -42.696747 -56.735199
v -53.214176 -44.123917 -56.836983
v -51.899582 -44.107922 -56.926548
v -51.888321 -42.689171 -56.708408
v -53.163589 -36.991875 -56.793377
v -53.182446 -38.420288 -56.695229
v -51.873646 -38.427380 -56.520962
v -51.862251 -37.002808 -56.547451
v -58.407627 -20.143169 -56.629414
v -58.408905 -21.547693 -56.655499
v -57.086823 -21.545712 -56.677391
v -57.084782 -20.135063 -56.750210
v -53.142944 -20.140272 -56.424061
v -53.134987 -21.541754 -56.530621
v -51.835159 -21.535894 -56.318848
v -51.834568 -20.134529 -56.385269
v -53.142303 -14.534092 -56.218678
v -53.142582 -15.938422 -56.243011
v -51.836735 -15.924904 -56.410469
v -51.828884 -14.533820 -56.183430
v 6.819695 -162.413391 -47.965672
v 6.479649 -161.523132 -47.925240
v 4.960006 -160.929855 -47.918468
v 5.452512 -162.105179 -47.764271
v 9.383768 -159.853683 -65.727028
v 8.814973 -160.998795 -65.654137
v 9.980759 -161.244156 -65.624908
v 10.417501 -160.463867 -65.404953
v 18.600729 -154.889191 -54.610584
v 16.574764 -154.434860 -53.850388
v 17.843952 -156.256058 -54.745571
v 17.438965 -154.880020 -54.648129
v 37.327423 -125.300194 -53.326336
v 37.538502 -125.930168 -53.773926
v 38.579090 -125.830688 -54.180038
v 38.346569 -125.202545 -53.636101
v 45.737194 -124.313797 -56.104271
v 46.151043 -124.850388 -56.652885
v 47.348022 -124.647141 -56.815887
v 46.883354 -124.195328 -56.144646
v 38.540783 -114.943474 -55.119064
v 39.083832 -115.800270 -54.618450
v 40.077934 -115.773064 -54.606419
v 39.393772 -114.922485 -55.080814
v 89.861832 -45.040096 -53.472576
v 89.812492 -43.864101 -53.497047
v 88.874611 -43.418190 -53.612938
v 88.594521 -44.592770 -53.538990
v 94.673439 -44.597576 -53.117691
v 95.433540 -44.680737 -53.352085
v 95.398315 -43.250561 -53.395538
v 94.624954 -43.177452 -53.182060
v 94.493027 -38.808510 -53.284092
v 95.253265 -38.832577 -53.225399
v 95.140274 -37.347336 -52.877735
v 94.415985 -37.482811 -52.885414
v 114.555862 -43.051926 -51.569454
v 114.797974 -43.931416 -51.101601
v 115.618355 -43.758610 -50.338524
v 115.444130 -43.023983 -50.796162
v 118.264587 -45.062042 -55.504185
v 118.478653 -45.242638 -54.806728
v 118.741173 -45.748051 -55.929405
v 118.596878 -45.110832 -56.714935
v 118.829659 -38.158867 -56.643749
v 118.601288 -39.013199 -56.725128
v 118.990891 -39.119045 -57.662273
v 119.209801 -38.294651 -57.577358
v 113.171326 -20.522718 -52.007881
v 113.216904 -21.370020 -52.586994
v 114.087204 -21.456522 -52.623299
v 114.070824 -20.677731 -51.988480
v 121.391678 -22.191547 -52.575325
v 121.965385 -22.332253 -53.786694
v 120.988983 -22.780447 -53.653706
v 118.587326 -23.636488 -52.119381
v 121.582512 -17.216295 -51.791660
v 121.710312 -16.181519 -51.943260
v 120.809074 -15.527786 -51.880066
v 120.677559 -16.909193 -51.901817
v -121.256416 94.945549 -81.904480
v -120.871521 95.037621 -81.092896
v -121.642082 95.503563 -80.756073
v -117.300308 97.143135 -76.051994
v -116.869987 96.061462 -76.208069
v -116.280945 96.181190 -75.432610
v -116.745010 97.239754 -75.217133
v -124.789230 101.164528 -72.741714
v -123.677025 100.860016 -73.112778
v -123.074860 101.304222 -72.295372
v -124.157104 101.807457 -71.994263
v -106.996262 95.365318 -56.464073
v -106.917793 94.415939 -56.591209
v -105.974945 94.570465 -56.366318
v -106.046654 95.507240 -56.284164
v -99.730690 96.050804 -55.773567
v -99.669853 95.151131 -55.604355
v -98.802818 95.187424 -55.680565
v -98.866417 96.086349 -55.811974
v -100.308968 103.653023 -55.713375
v -100.226486 102.634926 -55.775269
v -99.340172 102.663528 -55.756462
v -99.417450 103.681046 -55.708782
v -114.071526 135.314682 -54.830410
v -113.874748 134.442673 -54.623066
v -113.010147 134.402390 -54.616856
v -113.237709 135.255951 -54.827770
v -102.941673 134.548416 -55.107822
v -102.896111 133.686935 -54.996170
v -101.783440 133.528748 -55.446190
v -101.802025 134.471298 -55.550755
v 4.052534 96.090302 -53.816956
v 4.052381 95.209984 -53.923203
v 5.349634 95.214973 -53.774433
v 5.352313 96.096176 -53.684971
v 9.234022 96.107208 -53.081161
v 9.237000 95.196358 -53.215221
v 10.535926 95.262436 -53.383678
v 10.540092 96.141403 -53.146343
v 9.257390 103.506973 -53.474525
v 9.244374 102.541313 -53.667599
v 10.546816 102.562622 -53.630482
v 10.555071 103.543274 -53.591610
v 24.840759 96.443398 -53.262268
v 24.842184 95.536575 -53.305691
v 26.151739 95.559448 -53.411724
v 26.152786 96.474030 -53.415737
v 30.028624 96.522079 -52.614010
v 30.030602 95.614693 -52.679951
v 31.347948 95.633690 -52.711246
v 31.349728 96.539268 -52.615528
v 30.074480 104.160339 -52.929501
v 30.092817 103.166199 -53.247173
v 31.386635 103.188202 -53.110588
v 31.382727 104.165588 -52.720413
v 25.125254 132.163574 -49.073036
v 24.943050 133.052750 -48.821251
v 24.213896 133.423569 -49.013340
v 24.212358 132.207657 -49.280155
v 30.176994 134.763016 -50.166237
v 30.081730 133.991364 -50.335533
v 31.209717 134.104614 -50.657997
v 31.263037 134.936035 -50.562943
v 31.791388 142.454254 -47.625278
v 30.593803 142.298584 -47.493252
v 30.517187 142.765961 -48.131760
v 31.777782 142.219467 -48.202000
v 45.752228 96.696022 -52.766983
v 45.742798 95.790688 -52.679600
v 47.052372 95.790756 -52.644508
v 47.059444 96.693466 -52.771103
v 51.008446 96.675453 -52.558842
v 51.001495 95.764183 -52.511353
v 52.322624 95.759712 -52.430939
v 52.329491 96.670227 -52.527779
v 51.063389 104.278084 -52.402084
v 51.045273 103.277817 -52.414440
v 52.380844 103.258675 -52.366600
v 52.397327 104.264046 -52.413300
v 66.974258 96.631996 -52.285919
v 66.965569 95.727524 -52.220013
v 68.334694 95.722794 -52.468624
v 68.342636 96.636024 -52.523682
v 72.474121 96.627617 -51.865795
v 72.453613 95.731354 -51.895981
v 73.818123 95.748215 -51.519730
v 73.850967 96.634476 -51.603443
v 72.674164 104.195183 -52.025116
v 72.655525 103.182671 -52.051796
v 74.046448 103.186562 -51.828335
v 74.075691 104.196304 -51.852303
v 68.402725 132.545151 -51.436176
v 68.285416 131.374374 -51.602787
v 69.514069 131.363876 -51.798550
v 69.556244 132.652588 -51.352337
v 74.042465 133.215759 -51.241440
v 73.912041 131.767838 -51.544731
v 75.290405 131.933304 -51.567642
v 75.363533 133.229034 -51.183434
v -135.408096 -61.977707 -70.978409
v -135.306671 -61.100655 -71.050949
v -136.114044 -61.197151 -72.131767
v -136.168320 -62.113052 -72.024307
v -127.384773 -91.057045 -58.281796
v -128.194717 -90.958191 -57.997669
v -128.750748 -92.101830 -57.813690
v -127.942154 -92.172539 -58.077374
v -108.742996 -97.644157 -62.726978
v -108.953606 -98.658897 -62.321236
v -108.322777 -98.950096 -61.362663
v -107.788300 -97.755569 -61.743221
v -101.848862 -97.417091 -58.695595
v -101.990524 -98.579155 -58.627216
v -101.108452 -98.533211 -58.361759
v -100.962677 -97.366127 -58.460190
v -100.895126 -88.555984 -58.883835
v -101.032188 -89.589684 -58.730869
v -100.193802 -89.553322 -58.489429
v -100.029770 -88.528252 -58.760910
v -105.927971 -67.389229 -58.979412
v -105.949379 -68.191811 -59.273792
v -105.098145 -68.240036 -58.988857
v -105.093605 -67.454811 -58.674793
v -99.358704 -67.523674 -57.302109
v -99.387321 -68.332306 -57.571339
v -98.569077 -68.280884 -57.605675
v -98.537682 -67.482872 -57.328438
v -98.989716 -61.004166 -58.078819
v -99.037201 -61.778812 -57.828850
v -98.222107 -61.775120 -57.817551
v -98.173416 -60.993015 -58.015911
v -136.237503 -42.724438 -68.390213
v -135.480545 -42.576305 -68.223824
v -136.005066 -42.234833 -67.671288
v -136.814484 -42.320076 -67.936134
v -126.891083 -42.306057 -62.164795
v -127.529030 -41.957241 -62.538681
v -127.562233 -42.569149 -63.299698
v -126.665077 -42.897896 -62.737492
v -128.104706 -35.533257 -61.950497
v -128.291031 -36.226261 -61.296223
v -127.025032 -36.336605 -61.393707
v -126.894424 -35.620426 -61.939640
v -105.033302 -42.601326 -58.529869
v -105.007965 -43.475151 -58.638252
v -104.233246 -43.600136 -58.472969
v -104.259384 -42.606472 -58.325581
v -97.848289 -44.345276 -57.651531
v -97.825233 -43.558777 -57.798779
v -98.602829 -42.901581 -57.870319
v -98.581841 -43.733852 -57.789970
v -98.508553 -38.389660 -57.674652
v -97.701561 -38.523075 -57.988472
v -97.659332 -37.099258 -57.968658
v -98.458946 -37.046654 -57.849201
v -103.388031 -21.574057 -57.623638
v -103.453156 -20.630663 -57.345791
v -104.221008 -20.132730 -56.889545
v -104.353058 -21.288864 -57.018875
v -98.699890 -19.898058 -57.651299
v -98.572548 -20.734909 -57.701271
v -97.818817 -21.359446 -57.680496
v -97.852760 -19.863184 -57.692623
v -98.523102 -15.741584 -57.153698
v -97.714569 -15.786430 -57.250214
v -97.718361 -14.383151 -57.163521
v -98.524406 -14.359317 -57.202118
v 4.513184 -91.246979 -55.683521
v 4.356171 -92.290131 -55.627415
v 5.723864 -92.306976 -55.611927
v 5.768846 -91.280807 -55.614525
v 9.962860 -92.392258 -54.638794
v 10.684194 -92.331139 -55.092949
v 11.108957 -91.501266 -55.312023
v 9.778585 -91.462761 -55.041008
v 9.660220 -83.855621 -55.210114
v 9.702530 -84.723274 -55.388134
v 11.061951 -84.738754 -55.385300
v 11.021758 -83.861977 -55.352161
v 26.728434 -91.303856 -55.035843
v 26.865919 -92.224937 -55.321976
v 28.194929 -92.233406 -55.245075
v 28.060156 -91.312912 -54.998009
v 31.976585 -91.436188 -55.039192
v 32.100822 -92.322937 -54.729336
v 33.397060 -92.400467 -54.867363
v 33.274220 -91.490852 -55.023666
v 31.169580 -84.266060 -54.840717
v 31.246658 -85.130554 -54.765156
v 32.558918 -85.190071 -54.772259
v 32.477360 -84.329826 -54.872555
v 26.712147 -67.251579 -55.043037
v 26.609707 -66.365585 -55.038425
v 25.568830 -65.802467 -55.019203
v 25.273853 -66.967422 -54.981827
v 30.489668 -65.174095 -55.253948
v 30.415945 -66.247543 -55.327400
v 31.710526 -66.326248 -55.111691
v 31.759241 -65.431862 -54.933384
v 30.309977 -59.663322 -54.942623
v 30.202280 -60.872540 -55.016663
v 31.648802 -61.124298 -55.006748
v 31.768871 -59.925877 -55.094822
v 47.251667 -92.454941 -54.493286
v 47.338139 -93.397690 -54.386620
v 48.550392 -93.484711 -53.931290
v 48.493397 -92.559425 -54.286869
v 52.197071 -92.898888 -54.350555
v 52.258484 -93.851822 -54.313625
v 53.493240 -93.986656 -54.327972
v 53.437817 -93.013725 -54.283615
v 51.808205 -85.461449 -54.252876
v 51.846516 -86.351830 -54.289383
v 53.119747 -86.444603 -54.145493
v 53.084702 -85.545929 -54.144100
v 67.299591 -94.346077 -54.007858
v 67.292801 -95.365013 -54.074535
v 68.615219 -95.501083 -53.983715
v 68.629089 -94.474304 -53.938877
v 72.688171 -94.870735 -53.885242
v 72.671669 -95.922874 -53.935928
v 74.047035 -96.062164 -53.811798
v 74.067604 -95.004768 -53.880421
v 72.750443 -86.857880 -53.793602
v 72.745209 -87.807251 -53.702271
v 74.114586 -87.903168 -53.554993
v 74.121574 -86.942474 -53.604786
v 66.987274 -66.501099 -53.732986
v 67.008469 -67.308502 -53.838032
v 68.347450 -67.308891 -54.089226
v 68.323914 -66.502289 -54.037914
v 72.348450 -66.639961 -53.330738
v 72.358063 -67.451660 -53.299332
v 73.744965 -67.482658 -53.312992
v 73.727539 -66.677818 -53.358658
v 72.247360 -60.296230 -52.686153
v 72.258156 -61.134605 -52.742447
v 73.643127 -61.161945 -52.900700
v 73.624893 -60.344784 -52.890106
v 45.755302 -42.625214 -54.341148
v 45.762600 -44.039433 -54.445049
v 47.063591 -44.050293 -54.318668
v 47.052715 -42.632462 -54.222286
v 50.964069 -42.664143 -54.179310
v 50.964813 -44.072556 -53.927734
v 52.274673 -44.080822 -53.914639
v 52.272953 -42.673832 -54.201202
v 50.960964 -36.995216 -54.148155
v 50.964069 -38.403706 -54.247185
v 52.271503 -38.417389 -54.216400
v 52.264832 -37.002621 -54.109417
v 66.721664 -42.736794 -54.180805
v 66.725540 -44.176670 -54.035160
v 68.067169 -44.200188 -54.075535
v 68.065338 -42.751480 -54.180401
v 72.066711 -42.799755 -53.563915
v 72.056641 -44.224899 -53.348373
v 73.410294 -44.233608 -53.158283
v 73.409218 -42.812340 -53.457897
v 72.018188 -37.086178 -53.509369
v 72.026726 -38.510204 -53.371159
v 73.373955 -38.522331 -53.449219
v 73.363235 -37.099869 -53.689293
v 66.638451 -20.152622 -53.502106
v 66.634331 -21.553764 -53.381535
v 67.958946 -21.563799 -53.549675
v 67.961037 -20.157122 -53.527981
v 71.968765 -20.162899 -53.570099
v 71.973160 -21.571749 -53.582664
v 73.316376 -21.575397 -53.541035
v 73.300064 -20.171249 -53.393433
v 71.943649 -14.556050 -53.284397
v 71.949104 -15.962412 -53.238201
v 73.286949 -15.959006 -53.351692
v 73.278656 -14.558751 -53.198071
v -130.466843 39.271770 -71.489281
v -130.589035 38.304459 -71.643661
v -130.402603 37.277706 -72.556709
v -130.740021 39.475075 -72.106697
v -128.291611 4.203935 -62.691753
v -128.989212 3.821177 -62.224930
v -128.254852 3.781847 -61.432182
v -127.888565 4.446117 -61.766644
v -127.029739 9.760314 -63.315475
v -127.439087 9.226834 -63.138153
v -127.359276 8.676824 -62.250347
v -126.972893 9.476876 -62.722946
v -105.591537 1.345030 -57.813145
v -104.666931 1.318936 -57.758862
v -104.672195 2.739517 -57.485203
v -105.605438 2.760935 -57.444820
v -97.957657 1.077376 -56.804787
v -97.962372 1.866653 -57.075848
v -98.731346 2.396645 -57.183411
v -98.761459 1.141677 -56.946533
v -98.714737 6.836895 -58.220287
v -97.887085 6.783421 -58.003590
v -97.897545 8.158861 -57.964764
v -98.719681 8.252379 -58.188366
v -105.331566 24.033024 -57.853367
v -104.528496 23.991156 -57.500576
v -104.433113 25.332796 -57.855484
v -105.275818 25.406836 -57.922356
v -98.657196 23.656771 -57.202827
v -97.836693 23.618267 -57.200302
v -97.808891 24.984215 -57.182560
v -98.626167 25.028496 -57.155308
v -98.573563 29.114578 -56.804714
v -97.779091 29.077036 -56.799259
v -97.756950 30.458960 -56.981335
v -98.561729 30.477703 -57.034885
v -126.225777 52.156227 -68.996376
v -125.529236 53.143009 -68.607689
v -125.266457 53.037457 -70.559784
v -125.352318 52.657887 -69.501289
v -104.882263 46.222729 -58.110268
v -104.164635 46.193115 -57.639225
v -104.224472 47.351791 -57.698524
v -104.817093 47.399261 -58.364239
v -98.322334 45.652275 -56.730633
v -97.498779 45.635208 -56.853321
v -97.491463 46.848766 -56.831245
v -98.311424 46.850391 -56.786495
v -98.451180 51.215889 -56.557301
v -97.480797 51.041634 -56.592522
v -97.592957 52.287281 -55.844826
v -98.510284 52.492340 -56.287247
v -97.601242 68.749710 -55.799484
v -97.689484 69.560623 -55.767750
v -98.341499 70.211411 -56.110134
v -98.364670 68.750732 -56.197399
v -98.314636 74.710350 -56.769676
v -97.560768 74.704056 -56.370975
v -97.633240 75.878006 -56.166649
v -98.393120 75.905685 -56.524982
v -80.313019 1.991371 -57.128059
v -80.014091 0.835551 -56.899628
v -78.698509 1.009361 -56.857224
v -79.015244 2.391688 -57.062710
v -74.576744 2.289474 -56.915272
v -74.574608 0.888533 -56.911526
v -73.202423 0.884937 -56.853695
v -73.203506 2.286000 -56.887695
v -74.580826 7.888931 -57.010593
v -74.580551 6.489528 -57.002182
v -73.207367 6.485390 -57.002010
v -73.208977 7.884911 -56.967056
v -58.401855 2.263311 -56.589653
v -58.401997 0.864026 -56.573326
v -57.080223 0.863216 -56.554375
v -57.080227 2.262571 -56.559998
v -53.136883 2.261320 -56.467327
v -53.136829 0.862112 -56.465881
v -51.826302 0.861934 -56.427921
v -51.826378 2.261112 -56.427597
v -53.138584 7.857544 -56.438091
v -53.137863 6.458618 -56.452324
v -51.827621 6.458269 -56.400764
v -51.827694 7.857242 -56.405544
v -58.419144 24.647512 -56.504128
v -58.415894 23.247799 -56.542831
v -57.092632 23.246954 -56.498482
v -57.094929 24.646736 -56.457539
v -53.147266 24.644430 -56.349018
v -53.145992 23.245218 -56.378551
v -51.835503 23.244694 -56.314350
v -51.836777 24.643751 -56.279285
v -53.158817 30.240984 -56.088425
v -53.146801 28.845407 -56.234268
v -51.849903 28.833885 -55.957066
v -51.847897 30.242138 -55.997284
v -37.464764 2.260467 -56.047131
v -37.464745 0.861592 -56.065018
v -36.162285 0.861814 -56.050591
v -36.162342 2.260638 -56.028385
v -32.257950 2.260850 -55.944431
v -32.257336 0.862248 -55.982941
v -30.957714 0.861473 -55.908520
v -30.956944 2.260759 -55.912834
v -32.257793 7.856268 -55.891632
v -32.257725 6.457589 -55.906487
v -30.956482 6.457936 -55.874680
v -30.956444 7.856511 -55.863819
v -16.661297 2.268007 -55.437386
v -16.662525 0.869389 -55.376259
v -15.365848 0.871984 -55.312000
v -15.360611 2.263302 -55.490025
v -11.471313 2.263079 -55.127254
v -11.464655 0.874902 -55.397549
v -10.166481 0.869596 -55.311115
v -10.162304 2.262719 -55.151890
v -11.468882 7.855807 -55.285992
v -11.468159 6.461956 -55.351395
v -10.168558 6.461138 -55.408409
v -10.169404 7.859922 -55.386433
v -16.678349 24.630199 -55.011051
v -16.676182 23.225479 -54.997208
v -15.379739 23.226076 -54.863628
v -15.387500 24.633886 -54.802643
v -11.465302 24.634207 -54.702061
v -11.472478 23.237020 -54.862713
v -10.180371 23.262098 -55.091175
v -10.169713 24.635042 -54.787178
v -11.462814 30.232260 -54.999744
v -11.445484 28.838606 -55.296135
v -10.149167 28.838028 -55.041363
v -10.164262 30.233145 -54.875038
v -37.493229 47.067856 -55.442757
v -37.499027 45.655796 -55.365982
v -36.190987 45.657726 -55.384460
v -36.183598 47.065758 -55.537598
v -32.286659 47.062859 -55.194347
v -32.279312 45.665825 -55.429180
v -30.979197 45.664055 -55.328167
v -30.983076 47.066509 -55.165878
v -32.308163 52.714272 -54.903732
v -32.306923 51.290756 -54.966000
v -30.998728 51.302998 -55.069077
v -30.999790 52.716000 -54.920452
v -16.685661 47.060726 -54.634373
v -16.683084 45.644302 -54.715572
v -15.377851 45.654755 -54.769928
v -15.379754 47.064075 -54.687721
v -11.476243 47.074524 -54.794300
v -11.472568 45.667366 -54.711472
v -10.165168 45.674995 -54.734188
v -10.182123 47.074837 -54.986679
v -11.485193 52.717758 -54.762363
v -11.486525 51.295010 -54.705738
v -10.180285 51.288181 -54.556969
v -10.181648 52.712772 -54.690445
v -16.908415 70.331924 -54.679626
v -16.828957 69.284798 -54.698112
v -15.590635 68.826378 -54.715401
v -15.465614 70.131599 -54.699665
v -11.503540 70.026276 -54.644787
v -11.501696 68.569130 -54.659389
v -10.201077 68.567604 -54.624607
v -10.203189 70.025093 -54.619179
v -11.516813 76.056702 -54.528576
v -11.514514 75.281448 -54.553909
v -10.213956 75.279442 -54.530506
v -10.216149 76.054306 -54.501842
v -80.962646 96.254189 -55.833012
v -80.945160 95.369232 -55.967678
v -79.504822 95.374916 -55.892597
v -79.526726 96.263168 -55.971130
v -75.272591 96.314415 -55.808155
v -75.252419 95.415062 -55.812675
v -73.842087 95.437370 -55.788597
v -73.859985 96.337791 -55.745266
v -75.436729 103.799477 -55.480701
v -75.425804 102.805984 -55.266155
v -74.011269 102.833412 -55.336109
v -74.017685 103.826477 -55.565247
v -58.727318 96.503784 -54.929295
v -58.718266 95.605278 -55.085476
v -57.373028 95.609894 -54.989510
v -57.374733 96.522835 -54.840313
v -53.392311 96.577362 -55.348663
v -53.388313 95.669266 -55.256779
v -52.064716 95.685623 -55.201466
v -52.070499 96.597282 -55.202473
v -53.409210 104.258942 -54.812973
v -53.411289 103.231270 -54.913826
v -52.088726 103.257935 -54.985729
v -52.097187 104.289398 -55.078434
v -58.856144 132.892242 -52.512741
v -58.007195 132.902969 -52.618629
v -57.904510 133.990356 -52.127144
v -58.838882 133.994019 -52.009991
v -53.440407 134.754837 -52.087048
v -53.423710 134.024261 -52.430882
v -52.094719 134.195465 -52.558647
v -52.082401 134.928360 -52.159328
v -55.033504 149.853409 -48.867672
v -54.910263 148.630478 -48.254646
v -53.850941 148.850433 -47.892262
v -53.676308 149.909317 -48.580215
v -37.604755 96.694641 -54.758827
v -37.604595 95.777222 -54.799870
v -36.296322 95.765327 -54.715187
v -36.293777 96.685516 -54.727573
v -32.376255 96.638550 -54.855526
v -32.378242 95.724907 -54.726219
v -31.075029 95.707916 -54.755375
v -31.076960 96.621140 -54.693325
v -32.346489 104.302345 -54.372295
v -32.349220 103.288719 -54.516113
v -31.041428 103.254349 -54.465042
v -31.035179 104.256897 -54.245800
v -16.712902 96.363380 -54.446690
v -16.720154 95.471176 -54.462105
v -15.439258 95.438026 -54.192352
v -15.431898 96.337311 -54.177505
v -11.518335 96.274963 -54.039867
v -11.522585 95.386612 -54.198429
v -10.216978 95.363716 -54.181206
v -10.213251 96.252930 -54.040043
v -11.420388 103.782745 -53.739380
v -11.445005 102.779175 -53.813217
v -10.141477 102.750626 -53.762707
v -10.115541 103.746353 -53.637432
v -14.165587 130.331818 -52.254417
v -13.942310 131.262375 -51.508041
v -15.052320 131.128143 -51.095764
v -15.303084 130.367264 -51.703655
v -9.451394 133.704819 -51.910385
v -9.689956 132.816971 -52.097755
v -8.543915 132.684830 -52.461494
v -8.371346 133.639771 -52.228947
v 4.130033 2.258787 -54.999035
v 4.130167 0.856658 -54.970890
v 5.429012 0.861167 -54.916180
v 5.431063 2.258508 -55.025311
v 9.334300 2.256566 -54.940163
v 9.334018 0.868488 -54.691154
v 10.636830 0.866710 -54.726089
v 10.640966 2.254758 -54.965439
v 9.333864 7.863561 -54.966419
v 9.336138 6.461509 -55.020691
v 10.645288 6.463975 -55.093735
v 10.636098 7.858278 -54.890663
v 24.923525 2.260517 -54.600746
v 24.920076 0.857163 -54.655968
v 26.224215 0.858450 -54.655972
v 26.227184 2.263724 -54.625805
v 30.119108 2.269487 -54.375648
v 30.120087 0.867265 -54.327000
v 31.419708 0.867349 -54.252850
v 31.420170 2.267713 -54.287094
v 30.115007 7.851642 -53.969280
v 30.120317 6.464286 -54.212540
v 31.422144 6.468590 -54.209908
v 31.417095 7.849960 -53.915684
v 24.901848 24.647287 -54.022480
v 24.939535 23.248022 -54.242626
v 26.202080 23.243635 -53.853687
v 26.208416 24.650841 -53.903534
v 30.134916 24.634695 -54.248199
v 30.131681 23.233400 -54.052917
v 31.437157 23.229490 -54.054226
v 31.430849 24.643209 -54.002346
v 30.107544 30.224934 -53.806202
v 30.138458 28.854673 -54.203217
v 31.430920 28.850317 -54.040890
v 31.414268 30.237906 -53.762180
v 45.721058 2.261105 -53.909866
v 45.721764 0.862650 -53.949955
v 47.023109 0.862148 -53.904995
v 47.022606 2.260810 -53.872341
v 50.929493 2.259534 -53.764614
v 50.929752 0.860523 -53.787758
v 52.232754 0.860040 -53.754307
v 52.232319 2.258967 -53.725819
v 50.930298 7.855970 -53.735603
v 50.929722 6.456760 -53.732334
v 52.232510 6.456423 -53.695091
v 52.232952 7.855625 -53.693977
v 66.624474 2.254338 -53.340374
v 66.624504 0.854487 -53.351494
v 67.948807 0.854211 -53.322430
v 67.948425 2.254040 -53.297894
v 71.940033 2.250779 -53.113132
v 71.942146 0.854534 -53.269432
v 73.280334 0.854543 -53.252445
v 73.278091 2.253714 -53.114887
v 71.944733 7.851123 -53.071259
v 71.943977 6.451097 -53.086830
v 73.278221 6.446077 -52.964005
v 73.276443 7.849877 -52.896519
v 66.634033 24.649179 -52.962521
v 66.634781 23.247850 -53.041256
v 67.958397 23.247099 -52.934525
v 67.958015 24.648321 -52.859718
v 71.964363 24.633684 -52.653000
v 71.966705 23.265903 -53.072247
v 73.310867 23.258074 -52.980644
v 73.311539 24.645985 -52.759106
v 71.969109 30.227930 -52.522861
v 71.967033 28.822586 -52.590374
v 73.319939 28.822783 -52.569122
v 73.319740 30.227268 -52.492405
v 45.713951 47.081081 -52.972813
v 45.712090 45.667866 -52.987755
v 47.017963 45.671955 -53.082066
v 47.021267 47.082150 -52.974579
v 50.938919 47.085567 -53.072289
v 50.942905 45.671883 -53.182873
v 52.252884 45.673096 -53.075447
v 52.247772 47.082417 -52.983654
v 50.954075 52.746670 -53.250729
v 50.934368 51.329960 -53.044895
v 52.240036 51.326233 -52.955696
v 52.241905 52.745899 -52.982365
v 66.664932 47.103016 -52.461681
v 66.657799 45.707134 -52.160179
v 68.009544 45.704865 -52.202675
v 68.000740 47.099022 -52.524960
v 72.019836 47.102489 -52.477211
v 72.016380 45.692059 -52.484875
v 73.358833 45.695381 -52.377678
v 73.360451 47.105373 -52.321980
v 72.039574 52.779324 -52.404015
v 72.043495 51.365410 -52.662235
v 73.386391 51.354393 -52.458679
v 73.385841 52.772743 -52.291359
v 66.568520 68.745789 -52.874676
v 67.496033 68.610870 -52.676064
v 68.071640 69.817612 -52.529613
v 66.701309 69.925591 -52.857323
v 72.085297 70.002121 -52.110737
v 71.924500 68.934608 -51.953053
v 73.370949 68.703094 -51.943226
v 73.543861 69.878189 -52.075237
v 72.147400 76.271980 -51.912071
v 72.133568 75.505890 -51.713589
v 73.505997 75.518761 -51.675106
v 73.507294 76.293671 -51.797226
v 88.368660 2.224059 -52.560329
v 88.282349 0.828713 -52.571991
v 89.684692 0.878070 -52.548100
v 89.764999 2.137376 -52.574673
v 94.156960 0.880727 -52.786194
v 94.980003 0.832394 -52.610779
v 94.985939 2.223663 -52.458790
v 94.182434 2.244541 -52.534462
v 94.283043 6.440698 -52.705540
v 95.046623 6.438118 -52.608437
v 95.053864 7.844628 -52.568951
v 94.296440 7.845193 -52.670147
v 114.896385 1.769037 -54.104694
v 114.419327 1.919302 -53.217773
v 114.173378 1.068349 -52.534931
v 114.809776 0.788934 -53.483669
v 121.699532 -0.107390 -57.207226
v 122.421692 -0.006790 -56.625782
v 122.615540 0.778667 -57.105988
v 121.985855 0.694115 -57.708561
v 113.412880 23.422165 -50.367836
v 113.767700 23.109539 -51.371235
v 114.741920 24.164597 -50.593842
v 113.799202 24.346888 -51.433434
v 121.340515 23.169924 -53.454971
v 122.381790 22.961731 -54.025650
v 122.461327 24.040514 -54.081429
v 121.415939 24.315998 -53.483807
v 121.678726 28.707762 -52.883045
v 122.423027 28.583866 -53.699741
v 122.394180 29.986378 -53.836502
v 121.623695 30.078751 -53.063622
v 140.259293 -17.868450 -66.893127
v 141.592743 -17.409977 -67.700333
v 141.534988 -17.573908 -66.878883
v 140.861801 -18.590664 -66.530922
v 146.605637 32.404465 -63.510750
v 146.833832 31.413691 -63.560856
v 147.778961 31.349442 -64.162430
v 147.668137 32.389084 -64.373978
v 89.251228 96.765465 -51.705223
v 89.214539 95.862450 -51.727520
v 90.202103 95.883270 -51.678040
v 90.240593 96.787277 -51.659328
v 95.747192 96.959427 -51.619667
v 95.706200 96.048676 -51.679024
v 96.491142 96.074974 -51.566059
v 96.535477 96.984711 -51.527050
v 96.092072 104.611816 -51.231392
v 96.069481 103.588585 -51.369698
v 96.812561 103.617821 -51.051556
v 96.877678 104.644699 -51.105373
v 116.332092 97.469437 -50.599033
v 116.230949 96.548225 -50.471764
v 117.233971 96.546570 -50.343697
v 117.335815 97.465508 -50.513294
v 124.813057 97.311028 -50.401634
v 124.715302 96.397850 -50.352154
v 125.824104 96.367241 -50.443817
v 125.932686 97.277428 -50.339233
v 125.885735 104.811180 -51.349701
v 125.604462 103.876511 -50.929813
v 126.704445 103.842087 -50.246281
v 126.995689 104.768089 -50.619461
v 121.858215 134.909607 -51.692341
v 122.127617 134.318848 -51.361984
v 122.791954 133.445007 -51.848885
v 122.132629 134.127350 -52.408146
v 131.024643 132.604065 -56.757320
v 130.583557 131.902832 -56.644867
v 131.784988 131.588623 -57.080002
v 132.070694 132.350754 -57.236328
v -30.308887 -127.813675 -54.371250
v -30.926720 -128.628082 -54.449688
v -29.686905 -128.615356 -54.511799
v -29.086971 -127.806168 -54.415424
v -21.210293 -127.551819 -51.393169
v -20.023684 -126.694389 -52.760464
v -20.413494 -127.080521 -53.444687
v -22.023441 -128.390167 -52.549133
v -16.948992 -116.004143 -50.111511
v -17.209898 -117.181580 -50.444275
v -17.232721 -116.773026 -48.756218
v -17.199034 -115.736565 -48.791874
v -82.037224 -96.046577 -57.748158
v -82.093719 -97.159088 -57.747379
v -80.863327 -97.053398 -57.661617
v -80.806129 -95.945541 -57.695713
v -76.572350 -95.599434 -58.050419
v -76.629051 -96.714890 -58.082371
v -75.189651 -96.578087 -57.977989
v -75.163513 -95.487526 -57.762611
v -76.175209 -87.288612 -57.510178
v -76.228546 -88.271034 -57.438538
v -74.813148 -88.192963 -57.471062
v -74.759880 -87.218987 -57.690521
v -60.009018 -94.308205 -57.028061
v -60.065422 -95.354378 -56.976997
v -58.732777 -95.252922 -57.164616
v -58.676052 -94.226822 -57.138210
v -54.739754 -94.003143 -56.728092
v -54.798527 -95.042252 -56.747894
v -53.485298 -94.967361 -56.727982
v -53.424484 -93.932991 -56.810249
v -54.294147 -86.096802 -57.336163
v -54.329483 -87.035118 -57.204788
v -53.025894 -86.980782 -57.529594
v -52.983322 -86.030807 -57.542912
v -58.850403 -66.382660 -56.985867
v -58.885391 -67.175644 -56.920818
v -57.545536 -67.144806 -56.813534
v -57.515900 -66.354919 -56.944748
v -53.557606 -66.267830 -57.181816
v -53.578369 -67.062996 -57.230968
v -52.254257 -67.037376 -57.266808
v -52.234165 -66.240967 -57.208553
v -53.379723 -59.878998 -56.896477
v -53.430119 -60.793533 -56.908333
v -52.129589 -60.781990 -57.069366
v -52.182274 -59.951649 -57.018116
v -39.136051 -92.916405 -56.971729
v -39.210163 -93.911987 -56.765415
v -37.909416 -93.782990 -56.920288
v -37.832615 -92.786850 -56.926025
v -33.919605 -92.351578 -56.553955
v -33.994415 -93.335312 -56.560028
v -32.677608 -93.177544 -56.439491
v -32.603592 -92.196953 -56.512367
v -33.387768 -84.866096 -56.698414
v -33.446648 -85.762909 -56.762226
v -32.133533 -85.663979 -56.655643
v -32.081066 -84.784966 -56.487564
v -18.084692 -90.819656 -56.318821
v -18.173134 -91.722031 -56.257183
v -16.822363 -91.692169 -56.228462
v -16.730803 -90.791328 -56.335064
v -12.638453 -90.806175 -56.009602
v -12.735615 -91.744781 -55.964451
v -11.373953 -91.814789 -56.207973
v -11.274102 -90.867523 -56.231232
v -12.131699 -83.731445 -56.546455
v -12.177270 -84.548157 -56.878719
v -10.815530 -84.580460 -56.632698
v -10.777326 -83.741913 -56.435371
v -15.792539 -67.181763 -56.048897
v -15.673210 -66.240562 -56.181984
v -16.762548 -65.543335 -55.971931
v -17.060951 -66.842873 -55.921337
v -11.667235 -65.416100 -55.920670
v -11.691303 -66.890732 -55.956047
v -10.373487 -66.878304 -55.950733
v -10.348682 -65.405678 -55.950241
v -11.575685 -59.566109 -56.020172
v -11.593913 -61.018009 -56.038403
v -10.283688 -61.010242 -56.009254
v -10.267016 -59.559044 -55.988544
v -37.527504 -42.623566 -56.232227
v -37.531906 -44.042557 -56.374073
v -36.228390 -44.039543 -56.337811
v -36.222469 -42.621593 -56.376877
v -32.320377 -42.597008 -56.353821
v -32.321606 -44.021843 -56.256134
v -31.022974 -44.014210 -56.138855
v -31.017967 -42.588753 -56.167870
v -32.284801 -36.955032 -56.217403
v -32.288673 -38.362370 -56.299355
v -30.990707 -38.360680 -56.259544
v -30.988766 -36.952606 -56.186085
v -16.683310 -42.555809 -56.053364
v -16.684473 -43.972824 -56.155445
v -15.388950 -43.965454 -56.019615
v -15.395200 -42.565804 -55.825226
v -11.489399 -42.544353 -55.849155
v -11.493355 -43.952724 -55.851498
v -10.191085 -43.950317 -55.832813
v -10.187641 -42.542446 -55.823181
v -11.479538 -36.928722 -55.468513
v -11.482035 -38.341702 -55.421917
v -10.180234 -38.330574 -55.579910
v -10.176471 -36.924892 -55.534466
v -16.650606 -20.118305 -55.909180
v -16.665777 -21.510967 -55.661469
v -15.368337 -21.515324 -55.627430
v -15.362204 -20.116877 -55.694683
v -11.466386 -20.117838 -55.366085
v -11.468216 -21.522846 -55.392254
v -10.167156 -21.525959 -55.554787
v -10.165245 -20.120037 -55.497395
v -11.461905 -14.517088 -55.507904
v -11.454381 -15.917564 -55.642868
v -10.165495 -15.920489 -55.447941
v -10.175460 -14.528280 -55.258839
v 53.098328 -119.097389 -55.205200
v 53.489117 -119.975586 -55.355877
v 54.519703 -120.025360 -55.210133
v 54.058685 -119.228638 -55.178135
v 89.295845 -96.413689 -54.110722
v 89.276649 -97.554977 -54.090656
v 90.248695 -97.647858 -53.875523
v 90.264595 -96.522934 -53.863956
v 95.675591 -97.074142 -53.344028
v 95.651009 -98.207352 -53.153805
v 96.448395 -98.283653 -53.160423
v 96.458405 -97.155411 -53.402683
v 95.778519 -88.450783 -53.214695
v 95.760490 -89.472740 -53.069843
v 96.536171 -89.538284 -52.850346
v 96.560539 -88.514069 -53.124306
v 115.205017 -68.932587 -51.288803
v 115.170029 -69.772545 -51.643383
v 116.081894 -69.853577 -52.150181
v 116.059723 -68.975357 -51.893978
v 123.180878 -69.665634 -54.243237
v 123.322227 -70.602898 -54.337341
v 124.492477 -70.723846 -54.244923
v 124.322922 -69.805130 -54.046837
v 122.541504 -62.480164 -52.860146
v 122.632858 -63.409473 -52.784863
v 123.707230 -63.454422 -53.108562
v 123.560776 -62.546329 -53.229000
v 4.130991 -31.310974 -55.167362
v 4.129720 -32.708054 -55.303696
v 5.429253 -32.709103 -55.290737
v 5.429560 -31.308176 -55.269558
v 9.325932 -31.305792 -55.162159
v 9.327875 -32.709431 -55.181747
v 10.629269 -32.707966 -55.200573
v 10.628749 -31.303080 -55.110779
v 9.325125 -25.727949 -54.785137
v 9.323615 -27.100283 -55.162022
v 10.623422 -27.096819 -55.209423
v 10.630271 -25.716000 -54.909325
v 14.536062 -31.307501 -55.316364
v 14.531713 -32.709072 -55.146225
v 15.835664 -32.714447 -55.171368
v 15.845536 -31.313585 -55.305763
v 19.714207 -31.317619 -54.730526
v 19.723583 -32.719757 -54.842262
v 21.023197 -32.719086 -54.791878
v 21.015387 -31.318998 -54.632351
v 19.706707 -25.714600 -54.410839
v 19.711494 -27.132862 -54.526726
v 21.017887 -27.114870 -54.655090
v 21.014368 -25.713696 -54.487091
v 14.529946 -20.115484 -55.025078
v 14.531739 -21.514917 -55.067043
v 15.833405 -21.512392 -55.038422
v 15.813977 -20.124323 -54.772446
v 19.723228 -20.124983 -54.720646
v 19.728226 -21.522738 -54.901760
v 21.024204 -21.523472 -54.799290
v 21.023428 -20.120979 -54.758072
v 19.720203 -14.523832 -54.710979
v 19.724310 -15.920562 -54.763908
v 21.011911 -15.917269 -54.513027
v 21.021997 -14.525873 -54.769012
v -80.071777 58.751301 -56.332081
v -80.228645 57.576046 -56.133110
v -78.872635 57.327007 -56.268742
v -78.606125 58.729958 -56.475491
v -73.993858 56.922352 -56.185963
v -73.741325 57.692520 -56.443569
v -74.378014 58.393894 -56.339104
v -74.704376 57.686661 -56.318684
v -73.433464 62.560787 -56.253448
v -73.341820 63.483955 -56.127987
v -74.599663 64.211868 -56.075008
v -74.748680 62.852184 -56.265690
v -69.188606 58.467854 -56.344433
v -69.195160 57.072247 -56.042946
v -67.842941 57.049706 -55.986771
v -67.839432 58.462578 -56.212997
v -63.799133 58.454918 -55.986927
v -63.788052 57.006706 -55.922047
v -62.485466 57.033028 -55.444870
v -62.479275 58.466969 -55.705334
v -64.012589 64.466515 -55.668709
v -63.905056 63.511673 -55.564125
v -62.656139 62.949848 -55.545288
v -62.547939 64.262581 -55.590019
v -69.260887 69.672806 -55.855247
v -68.838249 68.393822 -55.735001
v -67.782265 68.742523 -55.904175
v -67.868011 69.789673 -55.883453
v -64.012924 69.503761 -55.600262
v -63.374710 69.215736 -55.478664
v -62.751266 69.986397 -55.402409
v -64.076767 70.337952 -55.668564
v -63.924183 76.152222 -55.357018
v -63.912304 75.378105 -55.477982
v -62.576485 75.352509 -55.241550
v -62.604885 76.119987 -55.002411
v 4.108528 58.431698 -54.336662
v 4.110133 56.999237 -54.349571
v 5.409521 56.999664 -54.305840
v 5.408044 58.432274 -54.296669
v 9.306358 58.434254 -54.172462
v 9.308532 57.001667 -54.204418
v 10.608426 57.002544 -54.179214
v 10.606184 58.435234 -54.144066
v 9.298162 64.196625 -54.092457
v 9.300594 62.749649 -54.123684
v 10.600270 62.750999 -54.088223
v 10.597934 64.198227 -54.061611
v 14.506033 58.437523 -54.045826
v 14.508312 57.003746 -54.077934
v 15.808736 57.003666 -54.036579
v 15.806607 58.438023 -54.006336
v 19.704208 58.443317 -54.045231
v 19.706905 57.008846 -54.027466
v 21.005764 57.011692 -54.082928
v 20.998827 58.445187 -54.223122
v 19.697599 64.205460 -53.810280
v 19.699509 62.756645 -53.854301
v 21.000481 62.750874 -53.821262
v 20.993805 64.198517 -53.632423
v 14.487839 70.043045 -53.900654
v 14.490528 68.584984 -53.926552
v 15.790516 68.587593 -53.898521
v 15.787772 70.045967 -53.870956
v 19.693377 70.052162 -53.754330
v 19.691946 68.593330 -53.774658
v 20.994751 68.577316 -53.685677
v 21.105906 70.016144 -53.723053
v 19.677895 76.094589 -53.761105
v 19.679621 75.317459 -53.740631
v 20.980848 75.320282 -53.773682
v 20.979343 76.097298 -53.840240
v 88.532135 58.553001 -51.814129
v 88.528328 57.140518 -51.848763
v 89.759415 57.145672 -51.856400
v 89.741478 58.502033 -51.833115
v 94.551498 57.241135 -51.647869
v 95.380363 57.192207 -51.650494
v 95.388702 58.643860 -51.762302
v 94.612526 58.666656 -51.734844
v 94.657913 63.025612 -51.919449
v 95.437256 63.022274 -51.891216
v 95.458221 64.469376 -51.891209
v 94.679878 64.489357 -51.780342
v 100.702164 57.512497 -51.777626
v 101.569313 57.332928 -51.677582
v 101.596336 58.700821 -51.718048
v 100.783913 58.813324 -51.739395
v 108.945496 58.523796 -51.571201
v 108.129242 58.589069 -51.340008
v 107.986328 57.552544 -51.520226
v 108.905792 57.431255 -51.678257
v 107.331779 64.636513 -52.396656
v 107.363594 63.913734 -52.204723
v 108.093979 63.839581 -52.542583
v 108.035995 64.628860 -52.759964
v 101.809631 68.719383 -51.508423
v 101.726532 69.732712 -51.554733
v 101.020058 70.118530 -51.509083
v 100.949844 68.889282 -51.343960
v 107.301369 70.671455 -53.242569
v 107.234413 69.875923 -53.254948
v 108.142426 69.835640 -53.490608
v 108.324524 70.597031 -53.330944
v 107.683952 76.709610 -51.350937
v 107.669815 75.883667 -51.323048
v 108.517014 75.883560 -51.369114
v 108.532349 76.716057 -51.383289
v -80.120178 -31.337542 -57.240093
v -80.168182 -32.167992 -57.212883
v -78.847626 -32.786827 -57.416031
v -78.735176 -31.379631 -57.430187
v -74.580849 -31.413475 -56.897717
v -74.584007 -32.829556 -56.951691
v -73.211296 -32.827065 -56.883400
v -73.206810 -31.411337 -56.889706
v -74.564362 -25.767193 -56.956814
v -74.567833 -27.176189 -56.824417
v -73.198845 -27.179688 -57.008602
v -73.198029 -25.764816 -57.099976
v -69.117447 -31.401163 -57.173626
v -69.128296 -32.807087 -56.955986
v -67.775139 -32.810390 -56.983589
v -67.776184 -31.396969 -56.958961
v -63.755322 -31.387741 -56.759418
v -63.760033 -32.802330 -56.768223
v -62.421211 -32.800991 -56.766075
v -62.418446 -31.388355 -56.668346
v -63.745361 -25.758562 -56.866573
v -63.744995 -27.166363 -56.811958
v -62.407993 -27.171438 -56.968189
v -62.404095 -25.755669 -56.915455
v -69.105927 -20.151009 -57.016899
v -69.108658 -21.548586 -56.819447
v -67.760193 -21.550987 -56.829098
v -67.760590 -20.147083 -56.853436
v -63.739052 -20.146511 -56.646282
v -63.738171 -21.549690 -56.603458
v -62.408253 -21.554012 -56.809273
v -62.406181 -20.145082 -56.779190
v -63.727062 -14.546820 -56.861198
v -63.737144 -15.932520 -56.558167
v -62.408604 -15.935852 -56.461502
v -62.405670 -14.532842 -56.529415
v 1.766764 -147.375412 -46.858952
v 2.596324 -147.293121 -46.851276
v 2.625184 -146.030075 -46.341011
v 1.788972 -146.106827 -46.384647
v 14.548511 -147.110825 -46.607635
v 14.542880 -147.679886 -47.014572
v 15.506631 -148.060532 -47.148033
v 15.558097 -147.317764 -46.727383
v 13.584378 -135.876160 -42.723137
v 13.607799 -136.558258 -43.373932
v 14.960815 -136.692459 -43.439697
v 14.901136 -135.951218 -42.778736
v 31.901737 -135.422913 -53.012367
v 32.002632 -136.124878 -53.610073
v 33.190552 -135.952240 -54.104504
v 32.873310 -135.396851 -53.222107
v 22.889347 -125.499672 -40.893677
v 23.052179 -126.225388 -40.816422
v 24.001478 -126.256859 -40.646683
v 23.867416 -125.554985 -40.725121
v 30.441916 -125.275650 -47.835411
v 30.944847 -126.571396 -47.993526
v 31.713175 -126.585045 -49.000713
v 31.110363 -125.304871 -48.874676
v 26.478729 -114.753746 -46.780838
v 26.622526 -116.124237 -47.017803
v 26.673079 -116.403725 -48.338055
v 26.277729 -115.067726 -48.107403
v 88.480492 -31.448999 -53.402977
v 88.406189 -32.969421 -53.535358
v 89.698822 -33.110336 -53.397842
v 89.844658 -31.649073 -53.362652
v 95.102432 -33.291237 -52.799839
v 94.999992 -32.384274 -52.889130
v 94.126564 -32.016411 -53.068459
v 94.324989 -33.221489 -53.005630
v 94.002502 -25.787165 -52.819351
v 93.963669 -26.735840 -52.781937
v 94.777916 -27.252783 -52.901894
v 94.889503 -25.896242 -52.925575
v 100.477669 -33.186848 -53.082325
v 101.262222 -33.203320 -53.003426
v 101.229462 -31.764700 -52.984749
v 100.447166 -31.747782 -53.096889
v 106.830696 -33.353207 -51.832710
v 107.698189 -33.396790 -51.650768
v 107.652664 -31.969971 -51.606384
v 106.821594 -31.918028 -51.953407
v 106.741203 -27.628263 -52.311230
v 107.627129 -27.745987 -52.188545
v 107.643150 -26.411030 -52.252850
v 106.701805 -26.209009 -52.347111
v 100.270592 -21.771126 -53.006348
v 101.023582 -21.780245 -52.771046
v 101.005753 -20.358591 -52.795990
v 100.234619 -20.349012 -52.953571
v 106.618843 -21.910776 -52.547222
v 107.481445 -22.034351 -52.618996
v 107.542023 -20.711287 -52.634289
v 106.606071 -20.511196 -52.681782
v 106.533478 -16.217196 -52.796932
v 107.352562 -16.245247 -52.869106
v 107.351921 -14.843451 -52.863621
v 106.537125 -14.808322 -52.684605
v -134.722580 103.424690 -71.275101
v -134.574860 103.480995 -71.135956
v -135.265442 103.573242 -70.730728
v -135.962509 103.728470 -71.322777
v -131.046097 106.907310 -59.559967
v -130.270660 106.399284 -59.887371
v -129.583801 106.663116 -59.295509
v -130.356354 107.093910 -58.890877
v -118.941803 110.579849 -56.576553
v -118.614738 109.315186 -56.821884
v -117.429733 109.597015 -56.854973
v -117.785500 110.866104 -56.738949
v -123.982872 122.029716 -54.118034
v -123.558586 121.195831 -53.818539
v -122.638939 121.204742 -53.970486
v -123.037697 122.033157 -54.251362
v -131.210938 137.094955 -56.439873
v -130.785065 137.125183 -55.608921
v -130.908600 137.896362 -56.370392
v -131.293182 137.283966 -57.189739
v 4.249700 111.910233 -53.599770
v 4.231196 110.822250 -53.719955
v 5.496832 110.822403 -53.550365
v 5.501822 111.904190 -53.368954
v 9.310759 112.060287 -53.535301
v 9.305644 110.952362 -53.569302
v 10.591722 111.014519 -53.491657
v 10.588194 112.122711 -53.388000
v 9.317907 121.172455 -52.789574
v 9.325770 120.004723 -52.926006
v 10.548326 120.108963 -52.776600
v 10.537531 121.295433 -52.886768
v 14.441130 112.369659 -53.389076
v 14.452642 111.237190 -53.284912
v 15.742772 111.328400 -53.526192
v 15.739135 112.468079 -53.499012
v 19.654196 112.752693 -53.137798
v 19.655157 111.598457 -53.176987
v 20.958546 111.684456 -53.000568
v 20.967989 112.846848 -53.023758
v 19.482742 122.261528 -51.925194
v 19.504719 121.051003 -52.274677
v 20.810005 121.251816 -52.583370
v 20.766090 122.492096 -52.390121
v 13.322433 131.854431 -51.494324
v 13.476647 130.635193 -51.463467
v 14.792396 130.751953 -51.300613
v 14.690469 131.944626 -51.095970
v 18.640112 131.497513 -51.275673
v 19.522770 131.518967 -51.031311
v 19.874628 132.618179 -50.600487
v 18.576256 132.619186 -50.892696
v 16.917288 144.535919 -53.785301
v 16.944321 143.734680 -52.947083
v 17.415146 144.155975 -52.228813
v 17.488678 145.005646 -52.838665
v 45.957306 113.254082 -52.086468
v 45.933506 112.112831 -52.242455
v 47.246246 112.105423 -52.469639
v 47.291367 113.238007 -52.201992
v 51.325092 113.143227 -52.177616
v 51.267273 112.003510 -52.293480
v 52.577728 111.942963 -52.006832
v 52.615803 113.061111 -51.761326
v 51.997856 122.101685 -52.158604
v 51.817150 121.028313 -51.972912
v 53.064625 120.963783 -51.924381
v 53.152020 122.016724 -52.092854
v 56.621819 113.059631 -52.213253
v 56.586563 111.941772 -52.496323
v 57.943523 111.945061 -52.646767
v 57.969616 113.100540 -52.365646
v 61.979126 113.067963 -51.887878
v 61.940479 111.924255 -51.837399
v 63.289280 111.929283 -51.859455
v 63.327896 113.072983 -51.859322
v 62.272808 122.360260 -51.603149
v 62.225735 121.160675 -51.570988
v 63.615623 121.200211 -51.554230
v 63.664238 122.409073 -51.620308
v 55.920040 131.473373 -50.847458
v 56.135326 130.243332 -50.948734
v 57.039577 130.397675 -50.952209
v 56.947689 131.615112 -50.875938
v 62.173401 132.186493 -51.681278
v 62.190166 130.961227 -51.898724
v 63.440044 130.961761 -51.932838
v 63.419128 132.213074 -51.767262
v -136.090820 -77.348679 -72.494621
v -136.210037 -77.701813 -72.938354
v -136.243271 -78.078415 -72.020744
v -135.505753 -77.685287 -71.845314
v -130.664658 -79.591751 -65.840202
v -131.005722 -80.670303 -66.086227
v -130.125839 -80.884537 -65.339874
v -129.825623 -79.777542 -65.111229
v -130.012405 -72.711784 -64.286858
v -130.002197 -73.542244 -64.495621
v -128.912964 -73.605370 -64.099655
v -128.847260 -72.761726 -64.016418
v -123.948372 -80.382118 -59.683201
v -123.937843 -81.391968 -59.991734
v -123.100868 -81.412445 -59.059315
v -122.922951 -80.418983 -58.995163
v -115.124229 -80.966354 -60.557335
v -115.266670 -81.953629 -60.413841
v -114.178558 -81.975250 -60.514053
v -114.040855 -80.982956 -60.613667
v -114.093117 -73.878067 -59.170677
v -114.208832 -74.734047 -59.338642
v -113.205948 -74.783844 -59.414944
v -113.112953 -73.923401 -59.427223
v -120.619728 -66.924522 -61.460518
v -120.885818 -67.715118 -61.104309
v -120.021111 -67.729370 -60.526173
v -119.942223 -66.607475 -60.757874
v -113.441437 -67.253387 -58.995869
v -113.509804 -68.060158 -59.065319
v -112.539330 -68.105042 -59.071644
v -112.484642 -67.311134 -58.884918
v -113.249565 -60.887371 -56.961178
v -113.282631 -61.706749 -57.127552
v -112.310448 -61.763649 -56.855427
v -112.271217 -60.930748 -56.712437
v -134.159378 -29.904232 -67.890732
v -135.000778 -30.613214 -67.607002
v -134.976852 -31.587505 -66.441315
v -133.910110 -30.986736 -66.763374
v -126.899864 -29.729424 -64.891937
v -126.873215 -30.778683 -65.091682
v -125.907997 -30.891768 -64.653496
v -125.864426 -29.870583 -64.625549
v -127.289688 -25.670071 -64.087776
v -125.882317 -25.942551 -64.122124
v -126.104599 -24.477142 -63.901630
v -127.174858 -24.318827 -64.159943
v -119.135468 -32.008781 -63.158604
v -118.244118 -32.168438 -62.723679
v -118.317856 -31.096045 -62.374290
v -119.096924 -30.827822 -62.887829
v -111.673157 -30.767942 -61.592262
v -111.576851 -31.499294 -61.998203
v -110.597755 -31.523100 -61.889481
v -110.725555 -30.814640 -61.362148
v -112.054756 -26.632420 -60.092239
v -111.101646 -26.725842 -59.902168
v -111.180550 -25.394094 -59.391670
v -112.116463 -25.293802 -59.626431
v -118.446785 -20.835377 -61.432377
v -118.406250 -19.963039 -61.514439
v -119.327072 -19.390881 -61.810658
v -119.373207 -20.640528 -61.802296
v -112.295807 -21.218071 -58.811901
v -111.358246 -21.480885 -58.250164
v -111.277473 -20.134615 -58.407692
v -112.264702 -19.993208 -58.869141
v -110.814400 -15.638129 -60.447544
v -111.086525 -14.837308 -59.859646
v -111.664055 -14.256166 -60.754307
v -111.968239 -15.373927 -60.698360
v 4.169623 -77.345070 -55.754223
v 4.173034 -78.135132 -55.723885
v 5.519498 -78.145485 -55.707859
v 5.511489 -77.352112 -55.749733
v 9.518064 -77.407631 -55.206600
v 9.547813 -78.187263 -55.352570
v 10.876588 -78.204552 -55.138924
v 10.854941 -77.420876 -55.079292
v 9.440116 -70.975121 -55.585922
v 9.451111 -71.971794 -55.536839
v 10.777157 -71.985863 -55.522495
v 10.767470 -70.987022 -55.569221
v 14.877595 -77.467773 -55.272839
v 14.891778 -78.249802 -55.354874
v 16.231297 -78.271072 -55.411388
v 16.206751 -77.492188 -55.471806
v 20.204992 -77.516792 -54.937531
v 20.230856 -78.319153 -54.860443
v 21.584812 -78.339539 -54.868755
v 21.556896 -77.537216 -54.927700
v 20.027138 -71.367882 -55.119301
v 20.048056 -72.143013 -55.223053
v 21.371439 -72.172409 -55.093628
v 21.342945 -71.408630 -54.998379
v 14.651814 -65.259216 -55.401737
v 14.678180 -66.193329 -55.405708
v 15.865481 -66.674225 -55.313831
v 16.129686 -65.586441 -55.346382
v 19.950006 -65.464447 -55.337570
v 19.927578 -66.789658 -55.351013
v 21.307566 -66.941177 -55.356709
v 21.415138 -65.683731 -55.355381
v 19.823221 -59.578182 -55.225830
v 19.842793 -61.029575 -55.237366
v 21.172041 -61.070400 -55.201767
v 21.240011 -59.644276 -55.187752
v 46.394539 -78.518524 -54.274063
v 46.429893 -79.323006 -54.354816
v 47.720722 -79.393578 -54.236507
v 47.686409 -78.584763 -54.141655
v 51.569321 -78.766228 -54.324455
v 51.600780 -79.581207 -54.309135
v 52.892536 -79.647110 -54.225426
v 52.860939 -78.827286 -54.170944
v 51.357506 -72.342476 -54.041187
v 51.384560 -73.117287 -54.034416
v 52.675850 -73.171745 -53.878628
v 52.663509 -72.393295 -54.007324
v 56.781364 -78.993889 -54.072315
v 56.818787 -79.820305 -54.223095
v 58.093658 -79.883110 -54.053551
v 58.068626 -79.049881 -53.927608
v 61.950581 -79.274818 -53.578991
v 61.964947 -80.113403 -53.665882
v 63.268581 -80.189919 -53.684040
v 63.251289 -79.352394 -53.729790
v 61.813496 -72.696564 -54.039921
v 61.829285 -73.525520 -54.117752
v 63.138332 -73.573822 -53.889248
v 63.118038 -72.763329 -53.759926
v 56.427727 -66.209572 -53.984173
v 56.444702 -66.992821 -53.978653
v 57.758167 -67.018799 -54.121128
v 57.739098 -66.233398 -54.013985
v 61.672188 -66.344833 -53.696678
v 61.694733 -67.130455 -53.808098
v 63.004185 -67.163071 -53.761086
v 62.985840 -66.382698 -53.636086
v 61.590885 -59.862217 -54.016426
v 61.583828 -60.829487 -53.948872
v 62.875767 -60.861298 -53.710178
v 62.882656 -59.963276 -53.762741
v 45.738705 -31.337460 -54.462513
v 45.735348 -32.750095 -54.377663
v 47.032944 -32.755619 -54.215633
v 47.023296 -31.349524 -54.153717
v 50.931702 -31.356962 -53.926491
v 50.933052 -32.769611 -53.731922
v 52.250130 -32.770573 -53.694496
v 52.243767 -31.361750 -53.902847
v 50.921795 -25.734922 -53.465897
v 50.921139 -27.162073 -53.508396
v 52.235588 -27.156933 -53.635860
v 52.238441 -25.744717 -53.567585
v 56.162216 -31.364685 -53.868839
v 56.172215 -32.756378 -54.038780
v 57.449341 -32.771721 -53.733261
v 57.465466 -31.367746 -53.796337
v 61.391556 -31.398834 -54.093300
v 61.396244 -32.795883 -53.794369
v 62.717880 -32.820629 -53.951778
v 62.725101 -31.405619 -54.095734
v 61.388226 -25.757238 -53.645779
v 61.394920 -27.157545 -53.828693
v 62.706333 -27.168152 -53.728203
v 62.690411 -25.777557 -53.433617
v 56.153725 -20.131056 -53.735188
v 56.149845 -21.546312 -53.669861
v 57.458031 -21.541534 -53.825756
v 57.460934 -20.132704 -53.752453
v 61.387695 -20.152208 -53.806683
v 61.370884 -21.499369 -53.279373
v 62.712440 -21.516993 -53.404312
v 62.701080 -20.154261 -53.824165
v 61.369377 -14.548997 -53.543919
v 61.391895 -15.934686 -53.805412
v 62.689175 -15.945297 -53.603333
v 62.679905 -14.550333 -53.449940
v -133.794617 15.234906 -69.816856
v -133.291397 15.475203 -69.000023
v -132.919647 15.526091 -69.462456
v -133.979233 16.148808 -69.811432
v -128.078766 16.616180 -63.734253
v -128.250214 15.911094 -63.481522
v -127.647865 15.895066 -62.536266
v -127.343735 16.544573 -62.903801
v -127.621346 22.684196 -65.463615
v -127.774261 22.011412 -65.085236
v -126.725296 21.793873 -64.572655
v -126.533783 22.398447 -65.059654
v -120.804840 15.716204 -59.877716
v -120.938843 15.093314 -59.401577
v -119.924713 14.948895 -59.196201
v -119.785355 15.557709 -59.697243
v -113.127884 15.200618 -57.593628
v -113.098946 14.288108 -57.233143
v -112.232010 13.741915 -57.023594
v -112.111595 14.895780 -57.386791
v -111.819031 18.899841 -59.081783
v -111.800674 19.769503 -58.932415
v -112.637123 20.243868 -59.044170
v -112.657501 19.171022 -59.259533
v -119.294426 27.373619 -61.146343
v -118.954964 26.423237 -61.067135
v -118.467621 25.922638 -59.872299
v -118.537384 27.237486 -60.079250
v -112.850983 24.787712 -57.543701
v -111.824280 24.615314 -57.759155
v -111.767593 25.839314 -57.337967
v -112.862694 26.164831 -57.217518
v -112.775955 30.950258 -57.603264
v -111.601288 30.758001 -57.288715
v -111.501549 31.833158 -58.026363
v -112.557205 32.001492 -58.307014
v -125.756271 59.140888 -77.190781
v -125.044083 59.386395 -76.212471
v -124.786835 60.024208 -76.340088
v -117.017342 61.950012 -73.368797
v -116.320564 62.340237 -72.236618
v -116.179207 62.787693 -72.401764
v -116.688950 62.161125 -73.557526
v -109.808609 59.755241 -63.875656
v -109.964905 58.789974 -63.623901
v -109.031990 58.933193 -62.903149
v -108.930046 60.002098 -62.991257
v -110.316757 69.130219 -69.096039
v -110.744606 68.275253 -68.563316
v -110.067719 68.115227 -67.641243
v -109.621010 68.892502 -68.189804
v -99.924370 73.663643 -67.027809
v -100.479919 72.732201 -66.607269
v -99.791199 72.460686 -65.749512
v -99.306511 73.315559 -66.244812
v -80.380898 12.962831 -56.884514
v -79.755501 11.901660 -56.887245
v -78.621307 12.426632 -56.949879
v -79.187111 13.604914 -56.720119
v -74.591225 13.490461 -56.917648
v -74.587257 12.086267 -56.929180
v -73.212189 12.083838 -56.915081
v -73.211319 13.486874 -56.874912
v -74.595284 19.077211 -57.266167
v -74.583656 17.700550 -56.958206
v -73.212448 17.675970 -57.163963
v -73.215683 19.071835 -57.429661
v -69.124260 13.466549 -56.872284
v -69.132713 12.080408 -56.573246
v -67.763412 12.077502 -56.601479
v -67.770645 13.465665 -56.874832
v -63.743206 13.461359 -56.772873
v -63.741383 12.062300 -56.774445
v -62.401909 12.060655 -56.759693
v -62.403530 13.459644 -56.750408
v -63.751053 19.054346 -56.697552
v -63.745777 17.657896 -56.772156
v -62.407875 17.655813 -56.723572
v -62.410622 19.054935 -56.710220
v -69.154976 24.647434 -56.261330
v -69.154030 23.229074 -56.324982
v -67.806023 23.264885 -56.624630
v -67.793068 24.646973 -56.355930
v -63.753757 24.652056 -56.420494
v -63.752678 23.252039 -56.420078
v -62.410442 23.249449 -56.477161
v -62.422668 24.640219 -56.656887
v -63.758980 30.248928 -56.581631
v -63.758690 28.845465 -56.633533
v -62.427120 28.844532 -56.868423
v -62.441494 30.257616 -56.946510
v -37.465900 13.450631 -55.962708
v -37.465469 12.051929 -55.976639
v -36.163197 12.051935 -55.941048
v -36.163448 13.450673 -55.933094
v -32.259254 13.450887 -55.834599
v -32.259064 12.052076 -55.831944
v -30.957630 12.052456 -55.817055
v -30.957972 13.451588 -55.827682
v -32.262299 19.045748 -55.719814
v -32.261219 17.647078 -55.759331
v -30.960316 17.647715 -55.744122
v -30.964867 19.042929 -55.608006
v -27.058355 13.451591 -55.692364
v -27.052530 12.057291 -55.865189
v -25.754431 12.049681 -55.728416
v -25.757952 13.450205 -55.626728
v -21.851633 13.459434 -55.660500
v -21.846237 12.057057 -55.796200
v -20.548443 12.051714 -55.646008
v -20.556316 13.446974 -55.485241
v -21.860636 19.045465 -55.599403
v -21.861238 17.646059 -55.585430
v -20.562637 17.645704 -55.683907
v -20.565182 19.037531 -55.481369
v -27.052452 24.637629 -55.696537
v -27.052166 23.237471 -55.673256
v -25.757591 23.239193 -55.591427
v -25.759508 24.637991 -55.567410
v -21.846027 24.661465 -55.621201
v -21.848158 23.247438 -55.676826
v -20.546665 23.243355 -55.539356
v -20.550476 24.647707 -55.430908
v -21.865921 30.225513 -55.213356
v -21.894455 28.830284 -54.959801
v -20.585360 28.820253 -55.053898
v -20.582142 30.224482 -54.988991
v -37.508614 58.441902 -55.208187
v -37.505299 57.004993 -55.248974
v -36.198681 57.002636 -55.194187
v -36.205128 58.439789 -55.127052
v -32.296978 58.438622 -55.202892
v -32.288265 57.015335 -54.977665
v -30.989300 56.997116 -55.188557
v -30.994331 58.428822 -55.353119
v -32.351177 64.210342 -55.110207
v -32.460571 62.930416 -55.214146
v -31.024494 62.763844 -55.335381
v -30.976492 64.027672 -55.196255
v -27.105429 58.439426 -54.769493
v -27.095631 56.998760 -54.771973
v -25.793619 57.000221 -54.636753
v -25.795910 58.440773 -54.669807
v -21.898155 58.438595 -54.534592
v -21.891590 56.997746 -54.664619
v -20.589045 56.995811 -54.634663
v -20.590193 58.430401 -54.618187
v -22.019428 64.249893 -54.642033
v -21.904428 62.748890 -54.791702
v -20.600805 62.739799 -54.686485
v -20.611206 64.184982 -54.615440
v -27.267008 70.279678 -55.091537
v -27.150919 69.306198 -54.938126
v -25.996925 68.846657 -54.760319
v -25.840937 70.076942 -54.824718
v -20.377510 69.763321 -54.857109
v -21.207050 70.057991 -54.967670
v -21.834311 69.386292 -54.895924
v -20.798899 68.779129 -54.817291
v -21.913258 76.085106 -54.656578
v -21.914204 75.307045 -54.752895
v -20.614134 75.303741 -54.830894
v -20.611332 76.083321 -54.731457
v -80.938835 112.545677 -55.680481
v -80.940407 111.410439 -55.753201
v -79.706673 111.427391 -55.574989
v -79.710335 112.571068 -55.528034
v -75.492287 112.745735 -55.082256
v -75.484543 111.575485 -55.070763
v -74.047379 111.653320 -55.130028
v -74.066940 112.832771 -55.204792
v -75.512115 122.564919 -55.627644
v -75.552513 121.153358 -55.648708
v -74.103088 121.324142 -55.466251
v -74.085052 122.640129 -55.564766
v -69.806709 113.056061 -55.486015
v -69.810165 111.866562 -55.410503
v -68.402092 111.912178 -55.296715
v -68.404434 113.106903 -55.293148
v -64.220375 113.229317 -54.971867
v -64.225739 112.038025 -54.786182
v -62.832874 112.061859 -54.945480
v -62.827099 113.258278 -55.092724
v -64.154945 123.285423 -54.922535
v -64.163071 121.953171 -55.054287
v -62.762794 121.976257 -54.933067
v -62.777241 123.287811 -54.679489
v -70.226059 134.928986 -53.133705
v -70.143272 134.161179 -53.354225
v -69.353020 134.285568 -53.487400
v -69.431236 135.015228 -53.230263
v -64.393547 133.925262 -53.120159
v -63.616638 133.687836 -53.068829
v -62.996124 134.299622 -52.769390
v -64.271721 134.654175 -52.829861
v -63.490974 146.503906 -52.176003
v -63.536320 146.472656 -51.805897
v -62.272083 146.758072 -51.224586
v -62.396233 147.052856 -51.805279
v -37.453041 113.636383 -54.490025
v -37.474331 112.449959 -54.687210
v -36.149597 112.401459 -54.602829
v -36.121834 113.582352 -54.481087
v -32.128960 113.410591 -54.775757
v -32.162987 112.223808 -54.727955
v -30.845144 112.162193 -54.587116
v -30.811613 113.330284 -54.603203
v -31.494183 122.742966 -54.122257
v -31.663784 121.598175 -54.022202
v -30.429226 121.484978 -54.162853
v -30.352406 122.611015 -54.102737
v -26.869434 113.173088 -54.588081
v -26.900705 112.011360 -54.562279
v -25.575188 111.967697 -54.598751
v -25.543550 113.130638 -54.559841
v -21.577049 113.012314 -54.173801
v -21.611515 111.856758 -54.284893
v -20.287766 111.828369 -54.305134
v -20.249168 112.985268 -54.192688
v -21.268612 122.634132 -54.238995
v -21.300041 121.385796 -54.256126
v -19.941921 121.370735 -54.105511
v -19.900438 122.621056 -54.072464
v -27.797855 132.383255 -49.782372
v -27.514297 131.838654 -50.501945
v -26.710913 131.913803 -50.440964
v -26.737267 132.465164 -49.694271
v -21.566961 131.460251 -51.153114
v -20.533918 131.429855 -51.041134
v -20.359001 132.373077 -50.469299
v -21.607838 132.558228 -50.624168
v 4.127549 13.448835 -54.708042
v 4.129859 12.052853 -54.817398
v 5.428281 12.055843 -54.762787
v 5.421726 13.441484 -54.524662
v 9.326560 13.451294 -54.515949
v 9.332870 12.064788 -54.757748
v 10.632679 12.061504 -54.710960
v 10.630115 13.456579 -54.517811
v 9.322615 19.047165 -54.754105
v 9.319554 17.646067 -54.906479
v 10.625741 17.649736 -54.876377
v 10.624801 19.053278 -54.872364
v 14.530221 13.439526 -54.664719
v 14.521398 12.049093 -54.525166
v 15.802617 12.055930 -54.235329
v 15.804798 13.462727 -54.365513
v 19.723768 13.461782 -54.204487
v 19.723755 12.055151 -54.296825
v 21.020359 12.058606 -54.459217
v 21.026081 13.459682 -54.288548
v 19.732351 19.050196 -54.591179
v 19.734358 17.646587 -54.681877
v 21.032536 17.649015 -54.551350
v 21.032211 19.048666 -54.580627
v 14.522513 24.638842 -54.359112
v 14.524310 23.238529 -54.412254
v 15.812951 23.227856 -54.151691
v 15.813209 24.635715 -54.127857
v 19.718306 24.641657 -54.436676
v 19.710415 23.240982 -54.556736
v 21.016518 23.244612 -54.742569
v 21.011496 24.656515 -54.727901
v 19.739967 30.263973 -54.006668
v 19.771933 28.848425 -53.787807
v 21.007214 28.840990 -54.352802
v 20.969133 30.240017 -54.567474
v 45.722080 13.452197 -53.773121
v 45.722309 12.053493 -53.807159
v 47.024075 12.053580 -53.784847
v 47.023762 13.452160 -53.745472
v 50.930450 13.451423 -53.645432
v 50.930809 12.052769 -53.683449
v 52.233753 12.052556 -53.651810
v 52.233482 13.451282 -53.618191
v 50.931206 19.047998 -53.561523
v 50.931187 17.648767 -53.588089
v 52.233494 17.648207 -53.537319
v 52.233631 19.047541 -53.514339
v 56.144272 13.450129 -53.495869
v 56.143852 12.051034 -53.508762
v 57.449356 12.050751 -53.471451
v 57.449665 13.449813 -53.454590
v 61.371510 13.449023 -53.330219
v 61.371571 12.050194 -53.364014
v 62.681381 12.050002 -53.323769
v 62.681297 13.448818 -53.286407
v 61.373936 19.045895 -53.277920
v 61.373093 17.646549 -53.284809
v 62.683117 17.646503 -53.242588
v 62.683609 19.045774 -53.221992
v 56.148430 24.647610 -53.393551
v 56.147293 23.246613 -53.394932
v 57.452892 23.246006 -53.351429
v 57.454536 24.646793 -53.367931
v 61.379173 24.645306 -53.268826
v 61.376770 23.244959 -53.252697
v 62.687191 23.245054 -53.204235
v 62.689388 24.645514 -53.205269
v 61.382572 30.241068 -53.006008
v 61.380222 28.839025 -53.075996
v 62.687809 28.841923 -53.199432
v 62.697266 30.239918 -53.080589
v 45.706398 58.479324 -53.238712
v 45.718746 57.036896 -53.151993
v 47.017128 57.037769 -53.308125
v 47.011189 58.483875 -53.382427
v 50.912571 58.389381 -53.186436
v 50.924831 57.040756 -52.982933
v 52.232838 57.038937 -52.897167
v 52.135117 58.536762 -52.958714
v 50.871601 64.112473 -53.049484
v 50.913280 62.807922 -53.095604
v 52.234917 62.789913 -53.068157
v 52.098289 64.280746 -53.078674
v 56.140198 58.483051 -52.865715
v 56.151997 57.041317 -52.804348
v 57.458843 57.038143 -52.962761
v 57.449680 58.487865 -53.067806
v 61.428505 58.486538 -52.924957
v 61.401653 57.052063 -52.694721
v 62.712517 57.059097 -52.457935
v 62.725906 58.492710 -52.654404
v 61.418709 64.276932 -52.471104
v 61.427189 62.846642 -52.760487
v 62.740284 62.833752 -52.578918
v 62.726753 64.232880 -52.210545
v 56.185925 69.943428 -52.463928
v 56.112907 68.710930 -52.417870
v 57.465096 68.617012 -52.198280
v 57.499542 69.869286 -52.275826
v 63.150997 69.937386 -52.609035
v 62.115833 70.131554 -52.573036
v 61.357384 69.068573 -52.491226
v 62.792038 68.661354 -52.647610
v 61.452236 76.242065 -52.566273
v 61.433876 75.476822 -52.424408
v 62.763008 75.439667 -52.556278
v 62.777077 76.233696 -52.659779
v 89.302612 13.520553 -52.910923
v 88.935303 12.814149 -52.953758
v 89.703735 12.054107 -52.920773
v 89.981964 12.893107 -52.891968
v 94.356293 12.051224 -52.642914
v 95.121185 12.055116 -52.707420
v 95.146332 13.449132 -52.527962
v 94.382050 13.444470 -52.406120
v 94.439911 17.658459 -52.722031
v 95.212692 17.658718 -52.758724
v 95.230621 19.065626 -52.917358
v 94.449181 19.065397 -52.845119
v 100.546577 12.029631 -52.516247
v 101.340797 12.022782 -52.388535
v 101.342384 13.424641 -52.218479
v 100.578636 13.435357 -52.490631
v 107.032021 11.973835 -52.007011
v 107.873993 11.957423 -51.995682
v 107.960327 13.383147 -51.896103
v 107.119560 13.412400 -51.977734
v 107.392647 18.835865 -52.427883
v 105.949776 18.628548 -52.266972
v 106.058495 17.304190 -52.359436
v 107.930214 17.744375 -52.195671
v 100.778992 23.258696 -52.064426
v 101.560966 23.248991 -51.794994
v 101.638672 24.666849 -51.933628
v 100.847778 24.672516 -52.111500
v 108.842377 24.328030 -52.791245
v 108.922508 23.408043 -52.635975
v 109.382324 22.811153 -52.301277
v 110.087410 23.957432 -52.519386
v 107.728058 28.787567 -52.067795
v 108.187134 28.998045 -52.051403
v 108.443489 30.039312 -52.087875
v 107.782257 29.966276 -52.206181
v 89.973335 113.454506 -51.224251
v 89.920143 112.268181 -51.234276
v 90.918762 112.313652 -51.195103
v 90.973358 113.502869 -51.175476
v 96.542984 113.842926 -51.234013
v 96.502563 112.631363 -51.338589
v 97.276894 112.673912 -51.079781
v 97.293610 113.886047 -50.917297
v 97.038498 124.030632 -51.021461
v 96.971138 122.731216 -51.039505
v 97.781044 122.771935 -50.897575
v 97.831367 123.984581 -50.765533
v 103.079308 114.199211 -50.592690
v 103.023758 112.979416 -50.495327
v 103.836594 113.007202 -50.918659
v 103.888924 114.247292 -50.999569
v 110.339203 114.382462 -50.442818
v 110.270897 113.165329 -50.546329
v 111.176430 113.181450 -50.169502
v 111.289703 114.401909 -50.221584
v 111.335602 124.433838 -50.909733
v 110.952980 123.175323 -51.361881
v 111.726563 123.112968 -52.156483
v 112.152351 124.377930 -51.729286
v 104.774590 137.242905 -50.395500
v 104.710602 136.406586 -50.386299
v 105.722130 136.407562 -50.315571
v 105.794296 137.246780 -50.208149
v 113.448212 136.745377 -50.470882
v 113.234909 135.939011 -50.180313
v 114.390923 135.762054 -50.004078
v 114.601196 136.591461 -50.131966
v 116.025551 146.515213 -50.504276
v 115.922699 145.646790 -50.609879
v 116.749825 145.869370 -50.991848
v 116.842842 146.565262 -51.182205
v -29.686338 -127.089401 -54.154587
v -30.954636 -127.000366 -54.218723
v -31.543089 -127.752640 -54.584370
v -37.490753 -127.519409 -59.873135
v -38.354393 -128.015060 -60.119423
v -38.115734 -128.465103 -60.119423
v -36.982052 -128.087372 -60.124016
v -36.876194 -119.734802 -57.746883
v -37.339203 -120.676117 -57.592621
v -36.032181 -120.345978 -57.696518
v -35.527077 -119.430969 -57.773186
v -81.432953 -80.338402 -57.575279
v -81.484283 -81.217941 -57.578159
v -80.106438 -81.157364 -57.507744
v -80.056099 -80.278709 -57.523338
v -75.802391 -80.101120 -57.408367
v -75.848534 -80.976273 -57.431202
v -74.433426 -80.918053 -57.416691
v -74.387169 -80.043953 -57.304241
v -75.485214 -73.302872 -57.477470
v -75.529495 -74.139511 -57.486450
v -74.130760 -74.087799 -57.651623
v -74.091362 -73.251671 -57.639835
v -70.210617 -79.832832 -58.084263
v -70.249535 -80.719368 -58.047153
v -68.846222 -80.652336 -58.026215
v -68.818710 -79.786499 -57.859173
v -64.727959 -79.634605 -57.348534
v -64.768463 -80.488777 -57.252567
v -63.407173 -80.420197 -57.092709
v -63.367073 -79.569702 -57.174618
v -64.465744 -72.942772 -57.121544
v -64.500610 -73.766983 -57.062561
v -63.138714 -73.730675 -57.191319
v -63.102695 -72.904167 -57.156895
v -69.659714 -66.636383 -57.374268
v -69.689842 -67.444023 -57.361015
v -68.318512 -67.410210 -57.282780
v -68.298744 -66.610687 -57.167988
v -64.222542 -66.512863 -57.206062
v -64.233322 -67.315941 -57.150471
v -62.896637 -67.267731 -57.495087
v -62.875343 -66.467300 -57.419903
v -64.180046 -60.227009 -57.090210
v -64.086220 -60.974545 -56.985020
v -62.662903 -60.806759 -57.020756
v -63.068153 -59.901123 -57.112282
v -38.301895 -78.514259 -56.933807
v -38.345497 -79.311272 -56.692417
v -37.030861 -79.263344 -56.734783
v -36.985744 -78.456261 -56.895679
v -33.058167 -78.253883 -56.692783
v -33.101181 -79.050041 -56.618401
v -31.797865 -78.982010 -56.467487
v -31.767262 -78.179733 -56.444397
v -32.818249 -71.927544 -56.599182
v -32.844959 -72.709244 -56.597076
v -31.530895 -72.657394 -56.656891
v -31.505489 -71.879303 -56.582481
v -27.830658 -77.975708 -56.152985
v -27.857580 -78.762932 -56.237263
v -26.564678 -78.706924 -55.929928
v -26.520943 -77.910950 -55.996960
v -22.558983 -77.727394 -55.973679
v -22.593061 -78.502472 -56.021675
v -21.273825 -78.450577 -55.956985
v -21.243053 -77.670990 -55.833897
v -22.346256 -71.579735 -56.021160
v -22.369631 -72.328094 -56.185925
v -21.074036 -72.263077 -56.401474
v -21.063890 -71.524254 -56.159893
v -27.548950 -65.651375 -56.283905
v -27.450825 -66.398155 -56.293774
v -26.084036 -66.191666 -56.339939
v -26.491617 -65.234985 -56.337608
v -22.155291 -65.357094 -55.805698
v -22.188435 -66.255829 -55.984268
v -20.918995 -66.296631 -55.701485
v -20.884451 -65.466370 -55.702290
v -22.033186 -59.634609 -56.211201
v -22.069675 -61.018272 -56.199017
v -20.757332 -61.066139 -56.303810
v -20.726894 -59.631294 -56.288319
v -37.484180 -31.341122 -56.179005
v -37.488644 -32.747498 -56.150154
v -36.182659 -32.748425 -56.065823
v -36.181576 -31.340628 -56.109131
v -32.274258 -31.332022 -56.286907
v -32.280270 -32.737370 -56.213062
v -30.982355 -32.731243 -56.140224
v -30.974955 -31.330383 -56.209641
v -32.278584 -25.730709 -55.994389
v -32.270435 -27.119053 -56.225574
v -30.970106 -27.117430 -56.178349
v -30.971878 -25.733664 -55.927197
v -27.060560 -31.328218 -56.186253
v -27.072603 -32.726879 -55.982727
v -25.769054 -32.728920 -55.977039
v -25.765139 -31.325468 -56.034416
v -21.870596 -31.316130 -56.346642
v -21.871811 -32.732212 -56.274185
v -20.561138 -32.742123 -56.350029
v -20.566534 -31.333828 -56.166649
v -21.863773 -25.720545 -55.955925
v -21.865768 -27.128643 -55.940746
v -20.566494 -27.125362 -56.040588
v -20.564259 -25.716110 -56.071136
v -27.067831 -20.125982 -55.803738
v -27.069418 -21.515028 -56.037121
v -25.768900 -21.515560 -56.041813
v -25.764088 -20.123072 -55.848228
v -21.867628 -20.117863 -55.900421
v -21.859737 -21.512278 -56.058537
v -20.572752 -21.512777 -55.834362
v -20.566111 -20.116297 -55.922901
v -21.861879 -14.519240 -55.656097
v -21.862297 -15.911263 -55.793182
v -20.562510 -15.914985 -55.717133
v -20.567385 -14.517814 -55.542515
v 89.249763 -80.649940 -53.060753
v 89.262886 -81.532524 -53.070396
v 90.246956 -81.590279 -53.197269
v 90.234497 -80.709724 -53.177765
v 95.843269 -81.037422 -53.317688
v 95.827194 -81.926704 -53.347191
v 96.665878 -81.941826 -53.524429
v 96.698769 -81.039185 -53.452526
v 95.812630 -74.348900 -53.246513
v 95.826561 -75.175217 -53.172985
v 96.665550 -75.297302 -52.885063
v 96.672325 -74.486938 -53.090702
v 101.986832 -81.554848 -51.728672
v 102.079788 -82.351433 -52.283291
v 102.923088 -82.470062 -52.171864
v 102.826500 -81.691925 -51.594547
v 108.916443 -82.441048 -51.178440
v 108.991997 -83.398819 -51.062042
v 109.956947 -83.546593 -50.945526
v 109.796806 -82.534592 -51.317047
v 108.562576 -75.445663 -49.334732
v 108.587631 -76.257774 -49.658199
v 109.477966 -76.329941 -49.927158
v 109.423599 -75.463142 -49.723202
v 102.397560 -68.422882 -52.218758
v 102.299553 -69.299232 -51.746574
v 103.109718 -69.456047 -50.905899
v 103.024353 -68.377022 -51.262260
v 108.054680 -68.837166 -46.724506
v 108.141594 -69.585098 -47.261616
v 109.145233 -69.609344 -47.647991
v 109.117859 -68.852402 -47.133518
v 107.806999 -61.640419 -47.598309
v 107.768837 -62.478947 -47.140770
v 108.623177 -62.507236 -46.534580
v 108.665703 -61.685356 -47.060966
v -132.134567 -49.246166 -71.845436
v -132.292038 -48.326443 -71.698349
v -133.536743 -48.235424 -72.139984
v -133.343307 -49.098076 -72.368637
v -134.876617 -43.936993 -68.954880
v -135.834366 -44.014793 -69.268890
v -135.706436 -44.806931 -69.728806
v -134.626572 -44.818123 -69.191933
v 4.128437 -53.810898 -55.606495
v 4.128206 -55.229992 -55.605103
v 5.433325 -55.230797 -55.570335
v 5.432815 -53.811607 -55.569382
v 9.345466 -53.817898 -55.469883
v 9.348468 -55.237587 -55.490803
v 10.653404 -55.240677 -55.464970
v 10.649545 -53.820747 -55.436424
v 9.337436 -48.161808 -55.412834
v 9.339242 -49.573029 -55.435856
v 10.641834 -49.575077 -55.405788
v 10.639806 -48.163536 -55.390968
v 14.561433 -53.831020 -55.337204
v 14.566661 -55.252266 -55.342640
v 15.871016 -55.256912 -55.306320
v 15.865297 -53.835167 -55.306889
v 19.776028 -53.849579 -55.198891
v 19.784452 -55.272495 -55.232529
v 21.088406 -55.278183 -55.192455
v 21.079573 -53.854637 -55.169746
v 19.752378 -48.182339 -55.122501
v 19.757429 -49.596172 -55.144154
v 21.059649 -49.600117 -55.100807
v 21.054220 -48.185509 -55.084805
v 14.536684 -42.537704 -55.221474
v 14.538465 -43.944435 -55.234314
v 15.839496 -43.946274 -55.199760
v 15.837458 -42.539337 -55.186081
v 19.740778 -42.544518 -55.077045
v 19.743055 -43.952408 -55.097057
v 21.044746 -43.954697 -55.096462
v 21.043329 -42.546429 -55.085686
v 19.731451 -36.919571 -55.141556
v 19.732574 -38.323566 -55.058369
v 21.031103 -38.321804 -54.964710
v 21.031847 -36.920570 -55.095215
v 24.988846 -53.882172 -54.955547
v 25.010645 -55.297626 -55.185738
v 26.317327 -55.310173 -55.108467
v 26.302994 -53.893074 -54.936001
v 30.203926 -53.926785 -54.866348
v 30.348156 -55.367535 -55.123013
v 31.568783 -55.254864 -55.096798
v 31.508034 -53.917988 -54.948421
v 30.152863 -48.220146 -54.945972
v 30.148596 -49.647110 -55.031696
v 31.468662 -49.647892 -55.012085
v 31.455683 -48.223137 -55.127121
v 35.411648 -53.958538 -54.623581
v 35.592583 -55.471298 -54.721375
v 36.777607 -55.260632 -54.540741
v 36.711781 -53.954582 -54.587456
v 40.606213 -54.000591 -54.500999
v 40.617970 -55.433178 -54.474281
v 41.920807 -55.451839 -54.428257
v 41.908829 -54.013763 -54.498989
v 40.563229 -48.284138 -54.351700
v 40.577625 -49.712818 -54.354206
v 41.872108 -49.716423 -54.584076
v 41.867546 -48.289562 -54.486050
v 35.366940 -42.569378 -55.140060
v 35.353577 -43.990345 -54.944675
v 36.630787 -43.980141 -54.641113
v 36.668072 -42.575764 -54.928715
v 40.545464 -42.614044 -54.454639
v 40.553951 -44.027660 -54.617691
v 41.860222 -44.032627 -54.553989
v 41.849960 -42.615559 -54.449261
v 40.524754 -36.959938 -54.290504
v 40.533264 -38.368130 -54.436420
v 41.835411 -38.372047 -54.336311
v 41.830708 -36.959724 -54.241802
v 24.923437 -31.323681 -54.625095
v 24.925072 -32.709225 -54.857971
v 26.228256 -32.710930 -54.844666
v 26.222534 -31.325432 -54.595947
v 30.131079 -31.329533 -54.651009
v 30.120436 -32.736481 -54.554512
v 31.415022 -32.738796 -54.440647
v 31.417805 -31.334414 -54.430473
v 30.126699 -25.730276 -54.670059
v 30.105225 -27.119085 -54.393398
v 31.405045 -27.121712 -54.268085
v 31.431479 -25.729513 -54.520081
v 35.316551 -31.330467 -54.555126
v 35.318336 -32.733974 -54.556347
v 36.623016 -32.734184 -54.517696
v 36.623196 -31.331099 -54.537685
v 40.526348 -31.335073 -54.250473
v 40.530415 -32.739441 -54.318474
v 41.823994 -32.748123 -54.102428
v 41.815178 -31.335531 -53.948967
v 40.519402 -25.730484 -54.202164
v 40.517609 -27.130001 -54.311977
v 41.820290 -27.132732 -54.371208
v 41.823036 -25.733767 -54.219322
v 35.314510 -20.121096 -54.446423
v 35.315231 -21.526114 -54.452599
v 36.619461 -21.523994 -54.431931
v 36.617832 -20.121382 -54.532078
v 40.523632 -20.121794 -54.372982
v 40.525570 -21.527374 -54.322273
v 41.821507 -21.522263 -54.131973
v 41.820293 -20.117283 -54.204826
v 40.527550 -14.534033 -54.654762
v 40.520569 -15.914875 -54.333092
v 41.820480 -15.918874 -54.285240
v 41.839241 -14.533611 -54.570530
v -131.431549 57.819305 -80.890198
v -132.444672 57.770401 -80.829803
v -132.432556 57.848785 -80.655853
v -131.088196 57.461147 -80.566422
v -126.969269 57.085609 -76.287300
v -126.485161 57.741543 -76.616722
v -127.425560 57.152054 -77.305435
v -127.766632 56.756397 -77.129280
v -80.113625 35.859730 -56.397591
v -80.139610 34.465759 -56.486813
v -78.768837 34.463127 -56.513065
v -78.778854 35.858711 -56.342110
v -74.556358 35.825172 -56.444569
v -74.602760 34.463043 -56.901463
v -73.242538 34.462284 -56.839951
v -73.228905 35.855881 -56.855366
v -74.660233 41.425045 -56.198250
v -74.626465 40.035847 -56.396622
v -73.241570 40.018726 -56.255642
v -73.252083 41.408279 -55.930107
v -69.140167 35.854446 -56.661186
v -69.148552 34.449276 -56.599579
v -67.810745 34.416908 -56.235123
v -67.804192 35.851597 -56.407780
v -63.747864 35.852402 -56.713177
v -63.756245 34.448231 -56.456818
v -62.406273 34.453632 -56.429607
v -62.406967 35.851795 -56.649963
v -63.783188 41.454189 -56.153999
v -63.788395 40.043819 -56.095608
v -62.442818 40.036942 -56.181904
v -62.439213 41.452374 -56.233467
v -69.151001 47.078636 -56.306995
v -69.159042 45.683334 -56.066319
v -67.798584 45.674374 -56.109486
v -67.804680 47.079025 -56.146717
v -63.778530 47.079910 -56.573658
v -63.777523 45.672470 -56.430172
v -62.437531 45.676170 -56.347210
v -62.430683 47.068188 -56.679863
v -63.796673 52.731457 -55.911316
v -63.794617 51.338039 -56.242439
v -62.444309 51.330791 -56.261551
v -62.444714 52.705490 -55.797844
v -58.452587 35.840137 -55.886917
v -58.450336 34.419346 -55.976490
v -57.107632 34.415051 -55.869789
v -57.108212 35.838444 -55.801785
v -53.160873 35.858185 -56.222313
v -53.167938 34.447727 -56.040878
v -51.846382 34.433281 -56.054401
v -51.840977 35.853725 -56.144020
v -53.158428 41.440792 -56.058975
v -53.157978 40.032185 -55.944103
v -51.849709 40.032421 -56.065651
v -51.847904 41.427174 -56.295235
v -47.922821 35.841400 -55.783279
v -47.923359 34.438057 -55.729622
v -46.614769 34.446266 -55.887173
v -46.621658 35.832024 -55.733158
v -42.738075 35.807407 -55.034225
v -42.718193 34.408768 -55.317055
v -41.402966 34.407917 -55.272980
v -41.405956 35.809029 -54.988888
v -42.710831 41.445175 -55.500725
v -42.704735 40.028824 -55.539032
v -41.397938 40.031498 -55.486393
v -41.398003 41.452160 -55.488472
v -47.890461 47.076263 -56.242439
v -47.884953 45.649990 -56.254078
v -46.635059 45.666203 -55.780437
v -46.604137 47.077950 -55.930065
v -42.718334 47.072880 -55.419991
v -42.738468 45.674831 -55.154919
v -41.423668 45.669518 -55.109138
v -41.407230 47.067261 -55.368050
v -42.722736 52.718369 -55.156128
v -42.713272 51.305435 -55.385353
v -41.407162 51.304619 -55.321339
v -41.408775 52.721352 -55.195847
v -58.468716 58.450195 -55.705807
v -58.471809 57.024952 -55.935154
v -57.153469 57.035957 -56.143993
v -57.138798 58.455593 -55.848763
v -53.212322 58.460571 -55.722836
v -53.209789 57.017670 -55.678936
v -51.888885 57.017010 -55.626553
v -51.896370 58.456318 -55.556454
v -53.218712 64.223251 -55.499329
v -53.206219 62.778236 -55.619888
v -51.903748 62.767727 -55.411510
v -51.908684 64.216873 -55.490345
v -47.949108 58.455284 -55.726536
v -47.954227 57.023956 -55.486610
v -46.644894 57.021244 -55.477180
v -46.635693 58.452328 -55.693184
v -42.725502 58.445667 -55.455246
v -42.724609 57.010887 -55.352283
v -41.420406 57.008205 -55.422714
v -41.420238 58.443558 -55.465321
v -42.740849 64.219009 -55.545517
v -42.727356 62.775169 -55.420918
v -41.421295 62.776501 -55.498642
v -41.434341 64.190941 -55.674400
v -47.952797 70.076256 -55.313431
v -48.159180 68.871735 -55.400070
v -46.715466 68.643082 -55.431492
v -46.642155 69.859978 -55.408821
v -41.071289 69.858681 -54.970161
v -42.066505 70.017578 -54.895302
v -42.830025 68.992744 -55.093796
v -41.376915 68.588791 -55.093777
v -42.777348 76.148407 -54.909760
v -42.788391 75.374275 -55.073730
v -41.474197 75.371384 -55.136375
v -41.470673 76.148048 -55.046349
v 4.127133 35.836411 -54.661255
v 4.129319 34.418530 -54.639294
v 5.432941 34.427307 -54.608990
v 5.428759 35.837605 -54.598904
v 9.316360 35.847923 -54.173710
v 9.304734 34.445850 -53.938065
v 10.624707 34.445866 -53.993275
v 10.621137 35.845901 -54.185753
v 9.318714 41.441956 -54.243771
v 9.328253 40.041950 -54.456493
v 10.628959 40.044579 -54.448700
v 10.626059 41.439308 -54.202175
v 14.501583 35.826786 -53.884769
v 14.515088 34.445087 -54.181911
v 15.809248 34.462994 -54.280975
v 15.813746 35.837246 -53.923424
v 19.712151 35.830872 -53.908791
v 19.722584 34.448826 -54.212887
v 21.019619 34.433514 -54.063183
v 21.019354 35.834297 -53.934719
v 19.733225 41.450951 -54.263863
v 19.710556 40.059692 -53.983364
v 21.007761 40.059326 -53.878204
v 21.014479 41.460003 -54.020744
v 14.523269 47.067085 -54.260990
v 14.526690 45.654541 -54.215534
v 15.815911 45.659172 -54.227989
v 15.816074 47.060944 -54.403023
v 19.722519 47.071228 -54.287880
v 19.712242 45.669518 -54.094376
v 21.011393 45.673172 -54.019886
v 21.018969 47.075481 -54.181519
v 19.715899 52.729511 -54.193054
v 19.722696 51.312622 -54.308968
v 21.022743 51.311516 -54.211975
v 21.015041 52.726723 -54.083248
v 24.924751 35.859131 -54.314133
v 24.925634 34.446754 -54.288792
v 26.236086 34.444508 -54.256229
v 26.238333 35.850296 -54.276382
v 30.102034 35.848011 -53.675880
v 30.108946 34.441422 -53.719788
v 31.409433 34.443481 -53.567181
v 31.407742 35.848309 -53.600174
v 30.111614 41.450439 -53.677700
v 30.107271 40.044495 -53.590424
v 31.408449 40.044289 -53.488087
v 31.412405 41.451664 -53.611629
v 35.321690 35.848515 -53.835224
v 35.322166 34.445633 -53.720936
v 36.631779 34.445763 -53.829441
v 36.623711 35.849354 -53.990036
v 40.521202 35.837162 -53.628357
v 40.539043 34.437252 -53.792519
v 41.822258 34.438820 -53.539265
v 41.821442 35.839993 -53.505695
v 40.506348 41.454277 -53.186977
v 40.513916 40.050713 -53.328667
v 41.814960 40.046059 -53.220161
v 41.814129 41.454166 -53.119991
v 35.324333 47.084141 -53.848846
v 35.318935 45.677311 -53.704834
v 36.622665 45.668793 -53.720863
v 36.631516 47.080502 -53.861729
v 40.518009 47.082302 -53.425552
v 40.510281 45.677490 -53.301743
v 41.810852 45.674721 -53.254135
v 41.816872 47.083443 -53.338902
v 40.518894 52.731060 -53.357368
v 40.509338 51.313927 -53.258026
v 41.802769 51.312283 -53.117546
v 41.807640 52.735538 -53.146057
v 24.918943 58.446777 -54.148544
v 24.914019 57.014881 -54.047653
v 26.202522 57.018898 -53.933617
v 26.164915 58.446140 -53.718246
v 30.092552 58.445248 -53.432941
v 30.100065 57.053635 -53.870575
v 31.412868 57.052769 -53.847801
v 31.399527 58.440956 -53.384983
v 30.087572 64.192261 -53.381866
v 30.095079 62.772175 -53.432159
v 31.393639 62.776665 -53.326756
v 31.355833 64.138206 -53.409134
v 35.305893 58.454361 -53.403755
v 35.310375 57.020950 -53.508083
v 36.607460 57.012680 -53.380993
v 36.607121 58.455479 -53.366505
v 40.498417 58.456104 -53.032295
v 40.492554 57.002510 -52.995171
v 41.806168 57.019409 -53.101704
v 41.807911 58.458714 -53.022842
v 40.493107 64.204483 -53.077999
v 40.503376 62.781925 -53.119400
v 41.787270 62.773911 -52.867908
v 41.764416 64.137016 -52.957169
v 35.311321 70.051956 -53.235310
v 35.117458 68.856094 -53.201199
v 36.562893 68.591324 -53.083675
v 36.722816 69.801849 -53.203644
v 40.386303 68.720276 -52.988655
v 41.211147 68.581566 -52.992783
v 41.884468 69.736145 -53.032288
v 40.493366 69.984924 -53.045715
v 40.496861 76.170708 -53.048622
v 40.495712 75.383797 -53.118217
v 41.802891 75.389030 -53.056492
v 41.804443 76.171547 -53.070930
v 88.200638 34.478870 -52.691658
v 89.163322 34.479771 -52.619316
v 89.169655 35.883743 -52.613762
v 88.207642 35.880978 -52.671955
v 94.581764 34.473000 -52.186253
v 95.362770 34.481655 -52.274349
v 95.358200 35.892033 -52.309551
v 94.582077 35.888157 -52.205444
v 94.579697 40.113369 -52.278286
v 95.341583 40.118969 -52.131084
v 95.358849 41.515400 -52.399536
v 94.585197 41.518024 -52.416389
v 100.806816 34.498074 -51.716755
v 101.557098 34.495838 -51.343475
v 101.518272 35.929451 -51.240849
v 100.817207 35.921047 -51.765942
v 108.160568 34.299526 -52.608707
v 108.113182 35.101723 -52.327049
v 107.388123 35.812805 -51.837231
v 107.373466 34.341412 -52.272663
v 107.275635 40.090389 -51.954582
v 108.093872 40.087006 -52.068909
v 108.090912 41.507347 -52.037163
v 107.265343 41.510574 -51.967903
v 100.825058 45.764217 -52.186745
v 101.598618 45.763401 -52.056099
v 101.596382 47.183086 -52.042645
v 100.800880 47.177296 -52.076180
v 107.256805 45.765614 -52.044857
v 108.083771 45.753078 -51.936958
v 108.094612 47.184582 -51.846191
v 107.269196 47.196121 -51.934509
v 107.262642 51.348072 -50.754505
v 108.127266 51.310390 -50.636894
v 108.134056 52.568699 -50.820435
v 107.292671 52.655159 -50.815125
v 114.122658 34.477776 -51.521488
v 115.031059 34.452995 -51.725502
v 115.011536 35.859741 -51.984802
v 114.108635 35.886959 -51.764477
v 121.644753 34.226295 -53.610714
v 122.537132 34.461674 -53.794277
v 122.578369 35.681004 -53.566349
v 121.556870 35.729752 -53.519032
v 121.791649 39.865334 -52.636475
v 122.756264 40.017258 -52.782051
v 122.759041 41.334801 -52.485836
v 121.721878 41.347939 -52.406200
v 129.939896 34.113682 -54.058025
v 131.205231 34.054390 -54.014568
v 131.210861 35.523727 -53.723900
v 130.006851 35.384174 -53.879524
v 138.686401 34.324650 -57.552200
v 139.528458 33.966927 -58.039890
v 140.052353 34.839165 -58.390144
v 139.229340 35.322830 -57.915421
v 137.532608 40.412708 -56.541294
v 136.638794 40.552120 -56.369148
v 136.402130 39.885883 -56.163509
v 137.670700 39.643009 -56.451679
v 130.650360 45.257256 -51.464252
v 131.602524 45.074200 -50.970089
v 131.488007 46.280521 -50.474979
v 130.676834 46.613316 -51.299961
v 136.530106 45.996628 -56.602253
v 136.091827 45.430676 -56.130787
v 136.990189 45.138866 -56.705402
v 137.520584 45.963905 -57.369961
v 137.246185 51.732811 -56.233765
v 137.101456 50.885403 -56.198330
v 137.747742 50.260555 -57.086952
v 138.062012 51.562912 -57.083736
v 114.029022 58.761162 -52.231411
v 114.055260 58.044865 -51.945652
v 114.979591 58.055084 -51.927750
v 114.955223 58.783981 -52.193447
v 121.748695 56.998070 -52.800999
v 122.785690 56.866745 -52.983955
v 122.779274 58.033485 -53.113293
v 121.754311 58.100605 -53.151398
v 121.587723 64.581985 -55.445290
v 121.520065 64.349350 -55.521717
v 122.751839 63.777042 -54.922779
v 122.552917 64.594170 -55.257721
v 130.582962 57.879536 -52.063511
v 130.604721 57.287579 -52.510395
v 131.715607 57.014874 -52.060310
v 131.713974 57.708462 -51.562775
v 138.352036 57.198330 -55.704880
v 137.985794 56.402531 -55.819248
v 138.524033 55.700378 -56.783775
v 139.060440 56.986469 -56.617088
v 138.889679 62.741978 -55.493565
v 139.029114 61.945427 -55.735966
v 139.815384 61.829506 -56.523083
v 139.999176 62.653202 -56.420536
v 130.777573 70.271393 -51.927155
v 130.824127 69.457748 -51.940582
v 132.042252 69.466438 -51.347542
v 132.038971 70.288635 -51.416233
v 138.984940 68.978058 -56.913120
v 138.790237 68.107986 -56.853451
v 139.924240 68.129387 -57.676846
v 140.017731 68.982513 -57.743717
v 140.403290 75.589233 -56.052959
v 140.260330 74.774361 -56.156380
v 141.302643 74.628441 -57.017826
v 141.453552 75.454514 -56.920620
v -63.657890 -121.925529 -58.445042
v -62.278156 -121.912552 -58.958466
v -62.187641 -123.054054 -60.101208
v -63.884529 -122.463753 -59.354790
v -78.820503 -54.695133 -57.487175
v -79.728706 -54.380367 -57.480045
v -80.390060 -55.101898 -57.467541
v -79.477142 -55.815231 -57.539124
v -74.750748 -54.549408 -57.398987
v -74.831795 -55.900097 -57.389309
v -73.470070 -55.795662 -57.391544
v -73.425827 -54.425606 -57.383675
v -74.782455 -48.683807 -57.318977
v -74.681244 -50.032696 -57.354713
v -73.360870 -50.029049 -57.315044
v -73.339264 -48.579041 -57.285416
v -69.322021 -54.377983 -57.247414
v -69.352501 -55.835423 -57.196888
v -67.995766 -55.830647 -56.980980
v -67.952515 -54.389172 -57.105885
v -63.929062 -54.239727 -57.058968
v -64.023148 -55.517612 -57.137638
v -62.613216 -55.637257 -57.188221
v -62.595177 -54.270844 -56.925621
v -63.853142 -48.496826 -56.969898
v -63.862671 -49.949818 -56.851765
v -62.524830 -49.934177 -56.954971
v -62.513424 -48.488052 -57.076454
v -69.196236 -42.775009 -56.870861
v -69.213913 -44.224014 -56.834530
v -67.855957 -44.207996 -56.976616
v -67.845726 -42.769192 -57.071297
v -63.810955 -42.745922 -56.932728
v -63.818100 -44.175198 -57.083649
v -62.479656 -44.168755 -56.988834
v -62.470646 -42.736298 -56.879684
v -63.776051 -37.040142 -56.597992
v -63.784187 -38.464340 -56.699474
v -62.446590 -38.460300 -56.659393
v -62.438404 -37.038246 -56.603905
v -58.558949 -54.281967 -56.818008
v -58.587814 -55.711689 -56.987370
v -57.228542 -55.751411 -56.935669
v -57.096573 -54.413658 -56.797764
v -53.287281 -54.190006 -56.861691
v -53.325787 -55.553074 -56.808903
v -51.995186 -55.626659 -56.647743
v -51.932499 -54.265961 -56.841717
v -53.234684 -48.406105 -56.713020
v -53.214447 -49.761795 -56.796131
v -51.936668 -49.812527 -56.823994
v -51.927052 -48.403873 -56.825024
v -48.076668 -53.998425 -56.951942
v -48.202389 -55.292355 -57.098320
v -46.796307 -55.446407 -57.097736
v -46.761913 -54.100452 -56.724480
v -42.826939 -54.085712 -56.702873
v -42.845066 -55.530964 -56.704109
v -41.557941 -55.522717 -56.425446
v -41.536209 -54.073612 -56.456364
v -42.777000 -48.333118 -56.583302
v -42.791374 -49.769321 -56.558460
v -41.484627 -49.760841 -56.475174
v -41.474361 -48.328655 -56.419685
v -47.961983 -42.661629 -56.797661
v -47.983749 -44.081085 -56.559521
v -46.675766 -44.077389 -56.487556
v -46.644627 -42.672905 -56.773994
v -42.741779 -42.636318 -56.313301
v -42.749104 -44.057251 -56.121109
v -41.437611 -44.053268 -56.198689
v -41.432961 -42.632137 -56.346825
v -42.709515 -36.975582 -56.582977
v -42.710445 -38.393806 -56.591988
v -41.402756 -38.384266 -56.725979
v -41.404415 -36.962418 -56.696220
v -58.417465 -31.371748 -56.913891
v -58.421478 -32.791130 -56.950111
v -57.094791 -32.788101 -56.826580
v -57.097939 -31.379337 -56.732449
v -53.182583 -31.366037 -56.850155
v -53.162643 -32.750862 -56.484177
v -51.851234 -32.760303 -56.643314
v -51.861217 -31.364443 -56.972775
v -53.151772 -25.757967 -56.343151
v -53.151962 -27.169046 -56.261806
v -51.835625 -27.166615 -56.267879
v -51.838146 -25.755865 -56.237816
v -47.924496 -31.345741 -56.687946
v -47.926414 -32.758465 -56.658207
v -46.622681 -32.754795 -56.522743
v -46.614922 -31.346132 -56.626225
v -42.689251 -31.346308 -56.617783
v -42.706139 -32.749447 -56.443268
v -41.401585 -32.745785 -56.335705
v -41.388512 -31.342731 -56.479298
v -42.713474 -25.733778 -56.083622
v -42.674068 -27.105524 -56.474628
v -41.398811 -27.134396 -56.121387
v -41.408756 -25.728601 -55.921520
v -47.903973 -20.130932 -56.520634
v -47.906883 -21.532082 -56.470287
v -46.604469 -21.524155 -56.357788
v -46.597031 -20.128714 -56.512585
v -42.662537 -20.128885 -56.777813
v -42.685192 -21.511271 -56.359497
v -41.386799 -21.500313 -56.154308
v -41.362686 -20.117462 -56.492733
v -42.667866 -14.542216 -56.339397
v -42.699474 -15.933366 -56.015530
v -41.397137 -15.936085 -55.808201
v -41.379902 -14.533821 -56.079094
v -4.667523 -182.594772 -66.406075
v -4.736482 -183.510071 -66.818909
v -3.870314 -184.400635 -66.936295
v -3.603986 -183.487961 -66.289070
v 14.208050 -176.917328 -65.706963
v 14.517316 -177.869629 -65.754051
v 15.524223 -178.027527 -66.139687
v 15.208410 -177.094315 -65.958008
v 28.323627 -175.495911 -76.664658
v 27.516365 -175.450302 -75.977776
v 27.734343 -175.706329 -77.148155
v 28.495382 -175.651443 -77.590454
v 25.895164 -173.862473 -68.653587
v 25.803650 -174.182999 -69.553680
v 26.598162 -174.344467 -69.941963
v 26.715292 -174.094040 -69.052292
v 46.810898 -135.148758 -53.909508
v 47.385979 -135.812088 -53.817757
v 48.427109 -135.554840 -54.572689
v 47.934296 -134.902283 -54.484589
v 55.064796 -124.986427 -56.504028
v 55.383537 -125.954727 -56.109402
v 56.911175 -126.931778 -56.794571
v 55.878845 -127.043526 -58.423828
v 47.808712 -116.543633 -54.533215
v 47.766769 -117.481071 -54.417599
v 48.608543 -118.277168 -54.056499
v 48.684155 -117.163216 -54.206417
v 90.284042 -54.702221 -53.640133
v 89.374062 -54.553749 -54.027924
v 89.411949 -55.869534 -53.851143
v 90.327103 -55.962906 -53.602329
v 95.014763 -54.762341 -53.173862
v 95.040504 -55.728004 -53.316647
v 95.832047 -55.794559 -53.422791
v 95.827980 -54.883286 -53.216831
v 95.813942 -50.941906 -53.053680
v 95.687637 -49.976280 -53.061024
v 94.969849 -49.456619 -53.082989
v 94.926582 -50.727474 -53.112019
v 101.434685 -55.410973 -53.091553
v 101.498093 -56.178383 -53.146599
v 102.318832 -56.223763 -52.934322
v 102.248230 -55.454506 -52.923275
v 108.086502 -55.781139 -51.354843
v 108.046089 -56.429012 -50.842499
v 109.157532 -56.745220 -51.036434
v 109.193680 -56.116405 -51.495972
v 107.430061 -49.482830 -53.420887
v 107.596016 -50.330566 -53.624996
v 108.461525 -50.351322 -53.760307
v 108.433578 -49.502296 -53.568081
v 100.726051 -43.307777 -53.165970
v 100.886803 -44.136429 -53.370262
v 101.597206 -44.616203 -53.231129
v 101.490089 -43.308903 -52.998428
v 107.251564 -43.394901 -52.705627
v 107.245232 -44.221935 -52.568188
v 108.087784 -44.172256 -53.242809
v 108.139595 -43.414753 -53.364079
v 106.968330 -38.974579 -52.167248
v 107.849823 -39.101490 -52.038040
v 107.891838 -37.717831 -52.030865
v 106.963707 -37.613842 -52.224457
v 115.666206 -56.228672 -50.868637
v 115.893158 -57.011692 -50.299019
v 116.080727 -56.923576 -50.295322
v 115.893745 -56.213696 -50.861336
v 120.081627 -49.695087 -54.718842
v 120.131119 -49.568333 -53.890301
v 119.753975 -50.078239 -53.836849
v 119.372650 -50.753170 -54.272594
v 127.145668 -57.378277 -59.444756
v 127.630508 -57.978771 -58.981739
v 128.420944 -58.206074 -59.777985
v 127.934059 -57.567776 -60.366215
v 136.472443 -58.069374 -65.599327
v 135.627167 -58.073727 -65.422081
v 135.516464 -58.596527 -64.499535
v 136.674362 -58.704151 -64.851212
v 132.627258 -50.038273 -67.029808
v 132.108536 -51.125076 -67.399025
v 133.191925 -51.495251 -67.343178
v 133.695496 -50.364594 -66.951775
v 123.463791 -44.599174 -63.814308
v 123.513206 -45.501530 -63.769611
v 124.530502 -45.398998 -64.622284
v 124.507301 -44.470093 -64.516853
v 132.906967 -44.362503 -64.927170
v 133.025681 -45.052444 -65.259918
v 134.210464 -45.012447 -65.064438
v 133.989548 -44.025513 -64.701706
v 132.836243 -38.222931 -64.529442
v 132.858032 -39.179920 -64.470726
v 134.137314 -39.192425 -64.639694
v 134.129105 -38.247993 -64.952515
v 115.017281 -32.195404 -51.830204
v 114.017380 -31.934208 -51.384510
v 113.973305 -33.294205 -51.701309
v 114.860451 -33.484882 -52.208755
v 120.056740 -33.979038 -56.906689
v 120.153214 -33.096256 -56.671391
v 119.614761 -32.555550 -55.917629
v 119.238251 -33.676163 -56.130657
v 119.169792 -26.505054 -53.917091
v 119.197647 -27.440746 -54.283398
v 119.666946 -27.894398 -55.204624
v 119.712418 -27.281490 -54.710129
v 135.278687 -34.086857 -59.138657
v 135.104431 -34.614086 -59.859779
v 135.732635 -34.562424 -61.025700
v 136.107941 -33.605659 -60.096756
v 135.431671 -29.955111 -57.214828
v 136.535080 -30.104887 -57.782665
v 136.765289 -28.840052 -57.651287
v 135.680099 -28.834646 -57.093632
v 127.497498 -22.109116 -52.007687
v 128.577774 -23.060938 -51.954586
v 129.568848 -22.529667 -52.120300
v 128.364517 -21.759846 -51.464432
v 138.319427 -24.322300 -54.870766
v 138.507904 -24.165836 -55.664677
v 138.560944 -23.233292 -55.699638
v 138.432220 -23.322098 -54.868034
v 136.824402 -18.184566 -56.200848
v 137.375351 -18.359726 -57.299648
v 137.313690 -17.070198 -57.512756
v 136.693604 -16.973783 -56.374233
v -124.263237 77.120239 -88.632683
v -124.030373 78.114365 -89.130737
v -125.101517 78.498611 -89.638206
v -125.291145 77.297493 -89.264908
v -116.469238 87.325806 -84.561028
v -116.922226 88.014641 -84.214653
v -117.503510 88.266495 -85.027458
v -117.159264 87.440460 -85.328453
v -119.472488 92.933128 -82.621368
v -119.929024 93.725632 -82.442322
v -120.092232 93.757149 -83.402733
v -119.559258 92.991943 -83.588921
v -130.007111 91.056023 -89.072044
v -128.753296 90.907684 -88.908554
v -129.162735 91.703384 -89.008011
v -129.931595 91.862030 -89.149757
v -115.397881 84.280350 -85.413475
v -115.299644 83.468346 -85.666977
v -114.655380 83.120300 -84.817528
v -114.781837 83.990692 -84.664993
v -106.005554 82.842308 -82.106430
v -106.247032 83.931114 -82.055847
v -107.108574 84.299568 -82.798752
v -107.200485 82.960251 -82.976273
v -114.637840 88.896889 -77.068542
v -113.706299 88.506805 -77.704529
v -113.168640 88.469116 -76.999130
v -114.103226 88.901131 -76.378746
v -103.928230 84.066200 -74.593483
v -103.176300 83.043343 -74.912903
v -103.206024 82.935593 -73.826286
v -103.963005 83.901855 -73.530159
v -103.718887 83.368195 -66.267021
v -103.208389 82.440056 -66.517670
v -103.173340 82.387390 -65.460289
v -103.677544 83.324059 -65.208885
v -113.913689 96.946022 -68.775467
v -113.293884 96.036179 -69.176437
v -112.988396 95.990730 -68.153458
v -113.595505 96.810432 -67.620300
v -116.708344 100.525818 -56.635277
v -116.415154 99.347168 -56.846592
v -115.255936 99.903358 -56.673050
v -115.519020 101.067314 -56.626022
v -98.862778 82.371918 -55.784111
v -98.835411 81.572517 -55.633446
v -97.998489 81.614227 -55.705986
v -98.029121 82.417908 -55.745529
v -99.287437 88.979309 -55.539383
v -99.225174 88.130180 -55.606159
v -98.378777 88.180153 -55.586411
v -98.443497 89.022461 -55.462666
v -92.438606 82.576187 -56.178635
v -92.407738 81.764664 -56.098045
v -91.630646 81.770248 -56.067142
v -91.659294 82.581604 -56.191982
v -86.097298 82.705276 -55.712643
v -86.259911 81.838684 -55.720886
v -84.873009 81.805138 -55.827248
v -84.809097 82.631088 -55.807919
v -86.315460 89.249580 -55.689110
v -86.299286 88.409615 -55.678616
v -85.041100 88.408844 -55.777283
v -85.062897 89.252960 -55.766163
v -93.056801 96.224930 -55.864086
v -93.012108 95.331711 -55.750118
v -92.223022 95.331543 -55.866222
v -92.268318 96.229546 -55.948620
v -86.552376 96.276031 -55.714821
v -86.533020 95.355659 -55.726479
v -85.273338 95.355286 -55.734711
v -85.290565 96.259392 -55.725880
v -87.152275 103.731644 -55.514091
v -87.119339 102.738373 -55.614285
v -86.357277 102.743484 -55.619381
v -86.388313 103.732704 -55.567005
v -109.255493 112.281349 -55.548935
v -109.056992 111.094582 -55.811062
v -107.983643 111.214211 -55.869858
v -108.164063 112.398666 -55.597691
v -101.087944 112.745026 -55.907387
v -100.998993 111.568024 -55.572025
v -100.045059 111.588615 -55.498970
v -100.129433 112.761772 -55.891396
v -101.961906 122.658714 -54.915634
v -101.901344 121.391609 -54.720436
v -100.868279 121.368202 -54.619797
v -100.970047 122.643318 -54.415771
v -93.757492 112.748421 -55.677696
v -93.722137 111.572792 -55.674622
v -92.893066 111.553940 -55.560501
v -92.933258 112.715714 -55.461758
v -87.351196 112.580116 -55.112942
v -87.317688 111.427238 -55.131168
v -86.552048 111.424561 -55.273617
v -86.577332 112.572319 -55.234173
v -87.411530 122.108246 -55.117470
v -87.409805 120.875549 -54.875988
v -86.623741 120.846466 -54.856579
v -86.622871 122.060837 -55.133461
v -93.760742 133.886780 -53.890675
v -93.823631 133.124756 -53.777935
v -92.835045 133.025909 -53.648170
v -92.765099 133.808578 -53.597454
v -86.314796 132.863266 -55.109085
v -86.444252 132.011002 -55.052601
v -85.474472 131.779877 -55.535007
v -85.188599 132.540771 -55.290653
v 4.060829 82.488808 -54.029133
v 4.063327 81.670860 -54.048668
v 5.363079 81.674316 -54.025669
v 5.360723 82.492561 -54.013966
v 9.260003 82.512177 -53.925758
v 9.262411 81.692596 -53.939243
v 10.561485 81.699738 -53.885315
v 10.558812 82.519676 -53.865173
v 9.229844 89.180862 -53.653683
v 9.225476 88.329430 -53.556370
v 10.529290 88.339806 -53.458809
v 10.527456 89.200165 -53.486992
v 14.457774 82.546333 -53.731682
v 14.460252 81.724060 -53.749023
v 15.760628 81.733116 -53.703667
v 15.757815 82.555878 -53.676147
v 19.663141 82.584694 -53.737038
v 19.664045 81.757172 -53.700977
v 20.970497 81.764694 -53.708912
v 20.968685 82.594833 -53.705093
v 19.640434 89.295052 -53.330196
v 19.646141 88.445343 -53.482670
v 20.951244 88.454437 -53.410667
v 20.951250 89.311966 -53.262135
v 14.426062 96.223137 -53.293114
v 14.426783 95.335411 -53.403675
v 15.726422 95.361862 -53.472542
v 15.727029 96.249413 -53.349525
v 19.629919 96.325851 -53.255096
v 19.622019 95.425972 -53.109394
v 20.929840 95.450806 -53.067944
v 20.929880 96.356010 -53.148060
v 19.641777 103.858086 -53.440041
v 19.641619 102.853188 -53.471912
v 20.943178 102.896492 -53.410023
v 20.943817 103.905464 -53.348034
v 24.862015 82.624916 -53.500866
v 24.865559 81.796768 -53.416264
v 26.166187 81.806915 -53.408905
v 26.163868 82.636490 -53.449966
v 30.063725 82.656525 -53.221073
v 30.059591 81.830605 -53.103954
v 31.364637 81.835670 -53.084534
v 31.364122 82.668930 -53.115025
v 30.055235 89.428703 -53.088718
v 30.055107 88.564278 -53.046082
v 31.367043 88.575958 -53.062828
v 31.363359 89.439636 -53.054695
v 35.274284 82.698685 -53.092682
v 35.290993 81.876785 -52.961864
v 36.556572 81.873116 -53.355015
v 36.558941 82.714798 -53.354790
v 40.500801 82.722610 -53.267078
v 40.506847 81.891434 -53.405987
v 41.821548 81.894127 -53.320412
v 41.811726 82.733849 -53.218117
v 40.485996 89.495178 -52.884323
v 40.489193 88.643303 -52.657089
v 41.794044 88.646851 -52.724827
v 41.793320 89.487640 -53.032795
v 35.282497 96.598816 -52.990986
v 35.277550 95.685654 -53.063400
v 36.578796 95.704720 -52.825417
v 36.588951 96.611580 -52.929466
v 40.515003 96.659439 -52.757099
v 40.510612 95.741951 -52.698402
v 41.822971 95.753014 -52.768597
v 41.826511 96.664940 -52.814869
v 40.550484 104.274330 -52.543488
v 40.564991 103.298782 -52.958607
v 41.879925 103.299789 -52.834789
v 41.882614 104.310387 -52.724701
v 24.890697 113.118736 -52.971279
v 24.887379 111.934441 -52.892746
v 26.200424 111.999779 -52.854221
v 26.206366 113.184990 -52.885170
v 30.149136 113.335625 -52.869625
v 30.136831 112.142418 -52.833439
v 31.448757 112.172974 -52.740417
v 31.457520 113.371819 -52.718868
v 30.152567 123.289268 -52.119499
v 30.147757 122.013374 -52.488747
v 31.477718 122.078491 -52.601902
v 31.484825 123.365639 -52.226669
v 35.408844 113.460007 -52.983429
v 35.389523 112.261971 -52.853767
v 36.708809 112.258492 -52.806915
v 36.730629 113.453232 -52.921421
v 40.674942 113.390297 -52.473160
v 40.641617 112.220245 -52.297619
v 41.968719 112.187637 -52.355656
v 41.997757 113.360039 -52.480972
v 40.927528 123.118698 -52.275402
v 40.882408 121.859413 -52.122650
v 42.247803 121.783783 -52.131718
v 42.302849 123.037514 -52.293579
v 35.916267 135.216110 -51.549267
v 35.761967 134.378860 -51.287006
v 36.684887 134.244858 -51.349865
v 36.831669 135.088608 -51.360897
v 42.791824 130.664505 -51.978172
v 43.039825 131.529587 -51.937916
v 41.866650 131.894135 -51.599079
v 41.592819 130.878159 -51.600594
v 45.713814 82.752548 -53.004948
v 45.720398 81.928375 -52.823067
v 47.026302 81.919800 -52.947319
v 47.024250 82.753937 -53.123997
v 50.949261 82.752792 -52.678558
v 50.944695 81.921448 -52.701893
v 52.255638 81.921127 -52.860909
v 52.267242 82.753273 -52.707783
v 50.974133 89.558640 -52.739929
v 50.970470 88.689148 -52.719486
v 52.284851 88.683510 -52.822472
v 52.288746 89.555794 -52.835388
v 56.211048 82.762177 -52.598396
v 56.204853 81.924858 -52.577950
v 57.501469 81.933334 -52.244644
v 57.511280 82.769836 -52.305969
v 61.477108 82.780106 -52.511326
v 61.471867 81.944084 -52.564869
v 62.799480 81.943581 -52.436554
v 62.802013 82.775208 -52.366463
v 61.553558 89.537605 -52.477547
v 61.528934 88.677979 -52.336842
v 62.842289 88.676720 -52.087765
v 62.858757 89.539070 -52.163979
v 56.271378 96.651001 -52.003887
v 56.250641 95.702080 -51.964939
v 57.615227 95.712982 -52.034901
v 57.629139 96.649338 -51.985924
v 61.598423 96.637596 -52.174965
v 61.600090 95.730217 -52.230659
v 62.926022 95.732758 -52.020344
v 62.934887 96.637337 -52.067585
v 61.725681 104.204308 -52.439098
v 61.701813 103.199692 -52.449577
v 63.039852 103.178520 -52.586529
v 63.063374 104.206757 -52.690990
v 66.800522 82.778702 -52.208202
v 66.785446 81.946190 -52.252678
v 68.133850 81.950989 -52.361664
v 68.148903 82.787018 -52.319111
v 72.229759 82.799263 -52.055210
v 72.227898 81.978424 -52.219849
v 73.578941 81.976921 -51.942913
v 73.606216 82.806641 -52.044487
v 72.363228 89.548676 -52.636349
v 72.344170 88.677483 -52.441875
v 73.724091 88.697044 -52.282421
v 73.752403 89.560097 -52.413990
v 77.734993 82.833931 -51.902290
v 77.716805 82.004837 -51.800674
v 79.106468 82.035019 -51.688797
v 79.124947 82.849907 -51.900402
v 83.327545 82.880257 -52.064831
v 83.301521 82.051514 -52.155994
v 84.718567 82.068848 -52.190742
v 84.739426 82.893929 -52.061630
v 83.521156 89.615761 -51.562305
v 83.495392 88.751709 -51.527355
v 84.919769 88.768181 -51.625309
v 84.949928 89.629166 -51.585701
v 78.078468 96.645889 -51.882004
v 78.057404 95.746910 -51.888054
v 79.474403 95.762970 -51.989845
v 79.499329 96.657799 -51.821983
v 83.782524 96.685913 -51.789967
v 83.735748 95.788773 -51.663242
v 85.166878 95.801720 -51.612167
v 85.200592 96.692993 -51.576836
v 84.037628 104.258217 -51.554741
v 83.993820 103.247307 -51.660473
v 85.439827 103.267647 -51.606201
v 85.483223 104.277374 -51.500828
v 67.419128 113.068840 -51.977295
v 67.369034 111.921692 -51.908916
v 68.758553 111.925285 -52.020874
v 68.794876 113.075203 -51.754768
v 73.007759 113.077225 -51.602272
v 72.958916 111.925735 -51.565506
v 74.372833 111.932137 -51.594666
v 74.420296 113.079781 -51.525925
v 73.444740 122.615021 -51.596077
v 73.387337 121.378593 -51.801788
v 74.787399 121.398590 -51.611610
v 74.841362 122.626930 -51.392345
v 80.387383 113.323982 -51.675659
v 79.389465 113.190315 -51.573116
v 78.815170 112.136833 -51.495228
v 80.139198 112.039474 -51.610359
v 84.435326 113.259315 -51.410412
v 84.371559 112.087425 -51.375275
v 85.821152 112.126274 -51.357246
v 85.873520 113.300491 -51.308369
v 84.564354 121.802452 -51.231331
v 85.491310 121.940887 -51.254868
v 86.039787 123.026413 -51.007175
v 84.741371 123.135925 -51.041348
v 79.498802 134.084259 -51.128750
v 79.473587 133.232956 -51.351307
v 80.913559 133.676773 -51.216236
v 80.663948 134.366806 -51.063030
v 84.974266 135.206192 -50.665714
v 84.926208 134.350891 -50.910954
v 86.079391 134.517593 -50.576077
v 86.129341 135.432724 -50.421379
v 84.171944 150.132050 -51.458473
v 84.365089 149.475433 -50.862961
v 85.179581 150.062424 -50.735275
v 84.949478 150.796875 -51.453239
v -124.735619 -121.671661 -58.508907
v -124.480049 -122.804779 -58.869186
v -123.875633 -122.421425 -59.194851
v -124.238922 -121.743607 -58.838516
v -121.083435 -107.697945 -59.418865
v -121.408981 -108.400230 -58.992146
v -120.171089 -108.294685 -58.559052
v -119.864128 -107.704712 -59.151733
v -129.651535 -98.346481 -55.743694
v -129.464523 -97.501953 -55.655285
v -130.348419 -97.095024 -55.934570
v -130.949921 -97.912834 -55.934978
v -118.267632 -97.512794 -62.026592
v -118.600357 -98.864601 -61.624336
v -117.395683 -98.992676 -62.044804
v -117.138489 -97.911354 -62.869732
v -116.442650 -88.754936 -59.367016
v -116.725639 -89.855843 -59.460426
v -115.550484 -89.901703 -59.361130
v -115.297546 -88.783257 -59.330437
v -111.958534 -118.186768 -59.503220
v -112.724266 -118.248970 -59.745701
v -113.402130 -119.296158 -60.338680
v -112.189972 -119.122215 -59.667568
v -104.149986 -118.084785 -59.544708
v -104.256760 -118.917870 -59.359501
v -103.220329 -118.901344 -59.267967
v -103.118797 -118.121033 -59.528294
v -102.972466 -107.049263 -58.522545
v -103.101250 -108.368050 -58.518696
v -102.160980 -108.310997 -58.285770
v -102.042473 -106.987862 -58.251034
v -96.310127 -117.604385 -58.609348
v -96.380386 -118.594322 -58.483341
v -95.450645 -118.529572 -58.365387
v -95.379578 -117.548759 -58.479900
v -89.585793 -117.000435 -59.429871
v -89.624100 -117.830666 -59.419979
v -88.871689 -117.733582 -59.759285
v -88.884308 -116.914192 -59.847279
v -89.013359 -106.014000 -58.003002
v -89.070389 -107.326363 -58.092999
v -88.278961 -107.251099 -58.114079
v -88.228180 -105.940842 -57.902943
v -94.913727 -97.033394 -58.057976
v -94.996010 -98.171806 -57.832355
v -94.174927 -98.111610 -57.796265
v -94.077415 -96.978989 -58.048416
v -88.499634 -96.555710 -57.516014
v -88.560318 -97.681519 -57.784107
v -87.779488 -97.631691 -57.629108
v -87.710373 -96.500984 -57.477455
v -87.955742 -87.946259 -58.293613
v -88.022888 -88.963066 -58.135910
v -87.247139 -88.921867 -58.165264
v -87.179344 -87.908722 -58.315586
v -106.979385 -81.152542 -60.063831
v -107.079834 -82.067986 -60.203003
v -106.215134 -82.080002 -59.886818
v -106.144165 -81.176117 -59.639160
v -100.273293 -81.079208 -58.346008
v -100.337662 -82.003235 -58.438339
v -99.515160 -81.986473 -58.243126
v -99.448090 -81.049965 -58.171761
v -99.511421 -74.032265 -59.326588
v -99.585640 -74.925789 -59.394722
v -98.888458 -74.920387 -58.867683
v -98.862106 -74.064209 -58.741505
v -93.711525 -80.858604 -58.233841
v -93.776932 -81.759865 -58.219978
v -92.993973 -81.730721 -58.052013
v -92.938309 -80.832611 -58.028015
v -87.532066 -80.610825 -57.890327
v -87.576843 -81.495224 -57.787285
v -86.816536 -81.461502 -57.885181
v -86.769554 -80.577354 -58.003662
v -87.129776 -73.711578 -57.957306
v -87.172234 -74.557999 -57.920380
v -86.411438 -74.526810 -57.993931
v -86.366821 -73.682938 -57.910870
v -92.937309 -67.316338 -57.484917
v -92.974968 -68.133629 -57.549248
v -92.196182 -68.120766 -57.385983
v -92.157562 -67.293457 -57.339302
v -86.791275 -67.119972 -57.431023
v -86.833725 -67.944351 -57.401443
v -86.069229 -67.917404 -57.460667
v -86.030731 -67.096573 -57.503086
v -86.495140 -60.709015 -57.266384
v -86.513031 -61.496975 -57.147095
v -85.750786 -61.473831 -57.216812
v -85.733795 -60.683769 -57.314854
v -132.633209 -51.277950 -71.324738
v -133.035782 -52.097725 -71.104485
v -132.431152 -52.194714 -69.904030
v -131.925781 -51.389027 -70.218231
v -125.313911 -53.708267 -66.896332
v -125.578041 -54.486053 -66.693329
v -124.888557 -54.574360 -65.878464
v -124.726051 -53.780933 -65.998909
v -124.991928 -47.070606 -66.566620
v -124.730728 -47.839348 -66.890518
v -124.117996 -48.048065 -65.971336
v -124.297180 -47.233112 -65.711342
v -119.700859 -54.094711 -61.064625
v -119.395157 -55.008869 -61.491020
v -118.570099 -55.069698 -60.579350
v -118.803879 -54.162640 -60.267323
v -112.865707 -54.558525 -57.591721
v -112.910530 -55.333935 -57.494553
v -111.928520 -55.373775 -57.358429
v -111.880104 -54.586967 -57.417023
v -112.657738 -48.442207 -57.718716
v -112.708626 -49.163486 -57.428501
v -111.713493 -49.145321 -57.235138
v -111.670059 -48.460117 -57.649334
v -120.084496 -42.247547 -60.370350
v -120.220215 -42.952404 -60.001160
v -119.195557 -43.068661 -60.015617
v -119.070496 -42.378853 -60.438694
v -112.410027 -42.457104 -58.759975
v -112.437958 -43.247425 -58.683220
v -111.493317 -43.344749 -58.567238
v -111.446838 -42.526024 -58.539879
v -111.219994 -36.497536 -60.515915
v -111.209084 -37.406036 -60.455540
v -110.457306 -38.077595 -60.119526
v -110.214890 -36.825390 -60.328556
v -105.413193 -54.815395 -57.717369
v -105.400558 -55.564888 -57.492931
v -104.615990 -55.617649 -57.950512
v -104.609245 -54.856770 -58.104126
v -98.834419 -54.884060 -57.512066
v -98.826843 -55.628826 -57.794617
v -98.014656 -55.624924 -57.669281
v -97.991821 -54.864975 -57.516495
v -97.108398 -48.729179 -57.594028
v -98.037407 -48.617153 -57.323559
v -98.076401 -49.958778 -57.602764
v -97.151871 -50.033787 -57.713436
v -92.426941 -54.757584 -57.888393
v -92.441025 -55.519238 -57.923828
v -91.674500 -55.503983 -57.849636
v -91.676712 -54.749046 -57.745865
v -86.380257 -55.931442 -57.384872
v -85.574669 -56.105766 -57.467373
v -85.350220 -54.989162 -57.470127
v -86.261681 -54.806667 -57.423294
v -85.245697 -50.432350 -57.569862
v -85.200760 -49.572571 -57.533680
v -85.849411 -48.984821 -57.559223
v -86.121056 -50.281559 -57.647888
v -92.250664 -44.406376 -57.378304
v -91.477783 -44.403351 -57.342636
v -91.456100 -42.939686 -57.370487
v -92.223099 -42.943443 -57.456444
v -84.538383 -44.416733 -57.503258
v -84.601280 -43.414196 -57.514305
v -85.705376 -43.120121 -57.642277
v -85.803963 -44.368183 -57.601871
v -85.101837 -38.808746 -57.564240
v -85.052292 -37.948231 -57.533493
v -85.702934 -37.358517 -57.583443
v -85.973328 -38.629337 -57.736324
v -104.148064 -32.849056 -58.788311
v -104.204651 -32.030457 -58.774448
v -105.024124 -31.572750 -58.558670
v -104.994621 -32.768482 -58.781849
v -98.489563 -31.070866 -58.202888
v -98.405952 -32.093842 -58.147144
v -97.749191 -32.634720 -57.796238
v -97.657944 -31.297865 -57.792480
v -97.622955 -27.422905 -57.126537
v -97.679817 -26.477161 -56.930088
v -98.388351 -26.075897 -56.784592
v -98.481468 -27.203466 -57.062042
v -92.129166 -32.849026 -57.592823
v -91.357826 -32.844978 -57.518856
v -91.333138 -31.424818 -57.729069
v -92.119141 -31.426193 -57.783241
v -85.718094 -31.428156 -57.408096
v -85.705406 -32.841118 -57.388378
v -84.519058 -32.823860 -57.363491
v -84.479820 -31.433413 -57.345074
v -85.710808 -25.768385 -57.322414
v -85.713478 -27.180542 -57.301464
v -84.459503 -27.183294 -57.278378
v -84.457664 -25.771099 -57.269020
v -92.140244 -21.520130 -57.379845
v -91.365059 -21.518003 -57.434742
v -91.364021 -20.109955 -57.279758
v -92.140701 -20.105684 -57.284256
v -85.713898 -20.128983 -57.188519
v -85.710037 -21.535629 -57.300873
v -84.456184 -21.540178 -57.233677
v -84.457977 -20.131744 -57.187557
v -84.523819 -16.032101 -57.115440
v -84.461525 -15.148393 -57.090916
v -85.580482 -14.560630 -57.102795
v -85.712990 -15.939421 -57.154613
v 3.801227 -105.282822 -45.941292
v 3.735849 -106.392830 -45.289761
v 4.668366 -106.402100 -45.292309
v 4.707370 -105.292809 -45.937553
v 11.000495 -105.188408 -45.600311
v 11.093210 -106.241188 -44.892433
v 12.018367 -106.164352 -44.764545
v 11.904491 -105.129074 -45.497925
v 10.535775 -98.973808 -53.155785
v 10.549366 -99.598907 -52.126438
v 11.333713 -99.647102 -52.082825
v 11.293779 -98.931572 -53.023041
v 18.429157 -105.046883 -45.377300
v 18.739925 -106.098312 -44.698357
v 19.720894 -105.966545 -44.613850
v 19.363617 -104.905624 -45.276184
v 26.260548 -104.672417 -46.790359
v 26.740437 -105.787247 -46.473007
v 27.090158 -106.202332 -47.626007
v 26.795429 -105.037392 -47.803173
v 22.700891 -98.294495 -52.067299
v 22.920244 -99.088333 -51.151604
v 24.348021 -99.129303 -51.444912
v 24.037189 -98.242477 -52.167820
v 15.713513 -91.297943 -55.317410
v 15.813354 -92.271729 -55.312164
v 17.145109 -92.241440 -54.982658
v 17.095613 -91.281151 -55.236908
v 21.261513 -91.287537 -55.144650
v 21.370138 -92.249939 -55.158611
v 22.749050 -92.250732 -55.277538
v 22.637524 -91.288208 -55.166603
v 20.534599 -83.977257 -55.365437
v 20.603294 -84.849449 -55.391819
v 21.961176 -84.867210 -55.538788
v 21.888697 -83.993912 -55.503334
v 28.677307 -106.726402 -55.198460
v 28.873013 -107.862022 -55.283203
v 30.279976 -107.910355 -55.080250
v 29.895500 -106.778923 -55.214123
v 35.200550 -106.779907 -54.442963
v 35.508877 -107.824524 -54.519958
v 36.903175 -107.821198 -54.719543
v 36.560238 -106.798859 -54.715649
v 33.108379 -98.892067 -54.712910
v 33.349949 -99.847824 -54.552441
v 34.660297 -99.905251 -54.732830
v 34.399883 -98.965202 -54.985439
v 40.521240 -107.004807 -54.395809
v 40.900711 -107.993889 -54.433239
v 42.115555 -108.125221 -54.385960
v 41.738022 -107.130806 -54.328033
v 45.151718 -107.676567 -54.337997
v 45.481270 -108.708473 -54.511124
v 46.551819 -108.956802 -54.555511
v 46.233891 -107.885406 -54.535061
v 43.178108 -99.624916 -54.784927
v 43.387737 -100.565620 -54.422028
v 44.593456 -100.719521 -54.573193
v 44.403893 -99.759895 -54.986385
v 37.136772 -91.693710 -55.069931
v 37.248852 -92.615608 -55.079926
v 38.515759 -92.702377 -54.903725
v 38.400082 -91.777985 -54.857643
v 42.208435 -92.053360 -54.763176
v 42.309052 -92.949348 -55.097187
v 43.590939 -93.017639 -55.241257
v 43.478111 -92.118835 -54.847603
v 41.557846 -84.804543 -54.742592
v 41.622917 -85.684555 -54.685490
v 42.908688 -85.765045 -54.552197
v 42.837841 -84.888374 -54.497074
v 25.537573 -77.648857 -55.209930
v 25.572317 -78.435654 -55.161228
v 26.896482 -78.471169 -55.069687
v 26.862217 -77.684555 -55.133762
v 30.791563 -77.817596 -54.851147
v 30.827209 -78.600204 -54.743084
v 32.140625 -78.653160 -54.818565
v 32.102371 -77.865196 -54.805046
v 30.549362 -71.626968 -54.945724
v 30.576033 -72.395912 -54.971313
v 31.881744 -72.434395 -54.812820
v 31.855925 -71.666229 -54.886967
v 35.993233 -78.011154 -54.493145
v 36.016907 -78.803093 -54.321217
v 37.330845 -78.866318 -54.279182
v 37.303814 -78.089615 -54.522293
v 41.218666 -78.254601 -54.433887
v 41.251423 -79.043182 -54.219093
v 42.551811 -79.111458 -54.252289
v 42.520031 -78.303009 -54.383121
v 40.968117 -71.975349 -54.511711
v 40.977631 -72.762611 -54.377960
v 42.270813 -72.803940 -54.163200
v 42.267181 -72.012505 -54.376606
v 35.610146 -65.709259 -55.085808
v 35.632549 -66.466820 -54.956825
v 36.937481 -66.496025 -55.099960
v 36.917904 -65.735512 -55.144012
v 40.814167 -65.839767 -54.680988
v 40.841133 -66.592072 -54.809177
v 42.148418 -66.623123 -54.835552
v 42.124180 -65.848251 -54.811619
v 40.549324 -59.398239 -54.471474
v 40.760490 -60.356892 -54.290588
v 41.994137 -60.445755 -54.483356
v 41.944923 -59.472176 -54.645164
v 49.451141 -108.588188 -54.554626
v 49.700733 -109.746689 -54.483139
v 50.717575 -110.010345 -54.463890
v 50.491867 -108.823463 -54.477673
v 53.566452 -109.470200 -54.371452
v 53.727020 -110.705444 -54.350750
v 54.726166 -110.896729 -54.233173
v 54.587894 -109.651100 -54.320881
v 52.703636 -100.729416 -54.268070
v 52.786358 -101.766991 -54.395077
v 53.940228 -101.916687 -54.340462
v 53.871162 -100.871651 -54.283451
v 57.692188 -110.099266 -54.362392
v 57.766182 -111.304878 -54.527905
v 58.805717 -111.404900 -54.672527
v 58.754406 -110.217697 -54.471165
v 62.055477 -110.600586 -54.494335
v 62.044693 -111.748833 -54.615597
v 63.147251 -111.898926 -54.535862
v 63.189213 -110.756371 -54.507870
v 62.190247 -101.931641 -54.232243
v 62.175770 -102.992004 -54.175045
v 63.380482 -103.144501 -53.958641
v 63.405369 -102.089111 -54.079647
v 57.144379 -93.371834 -54.046120
v 57.165604 -94.354813 -54.089222
v 58.432858 -94.476936 -53.927784
v 58.408947 -93.492470 -53.928810
v 62.138226 -93.837410 -54.637367
v 62.177727 -94.837814 -54.770771
v 63.464020 -94.968010 -54.590462
v 63.425365 -93.972733 -54.382263
v 62.055389 -86.135223 -54.314388
v 62.074806 -87.065002 -54.418835
v 63.389633 -87.156242 -54.262444
v 63.373219 -86.225723 -54.170101
v 66.707924 -111.449562 -54.109913
v 66.598244 -112.641998 -53.742329
v 67.876144 -112.973732 -53.691944
v 67.958672 -111.738571 -53.889187
v 71.881165 -112.687065 -54.196182
v 71.746254 -113.792412 -54.854156
v 73.073212 -114.063820 -55.232964
v 73.196335 -112.953156 -54.545746
v 72.486961 -103.385330 -53.925945
v 72.430397 -104.499695 -54.087109
v 73.788254 -104.730743 -54.028843
v 73.849144 -103.589439 -54.018978
v 78.398392 -117.336708 -54.859112
v 78.671280 -116.473732 -54.933132
v 77.819748 -116.123993 -54.833191
v 77.541656 -116.935226 -54.912380
v 82.795052 -115.216949 -55.411236
v 82.772202 -116.135330 -55.541000
v 83.454224 -116.388878 -55.650166
v 83.533150 -115.476891 -55.768528
v 83.639000 -105.031418 -53.701977
v 83.582260 -106.283936 -53.678555
v 85.006775 -106.503967 -53.819649
v 85.063828 -105.233070 -53.624306
v 78.212730 -95.412704 -53.450874
v 78.196030 -96.482758 -53.526798
v 79.592087 -96.622948 -53.433857
v 79.609589 -95.551537 -53.230320
v 83.853981 -95.924789 -53.546825
v 83.841385 -97.021858 -53.409458
v 85.261436 -97.162132 -53.607735
v 85.280693 -96.061127 -53.615993
v 83.915337 -87.566895 -53.564713
v 83.910553 -88.563744 -53.630032
v 85.340149 -88.658897 -53.653030
v 85.342445 -87.658676 -53.648739
v 67.212799 -79.539391 -54.053684
v 67.231941 -80.384071 -54.090115
v 68.569519 -80.449089 -53.840313
v 68.566956 -79.606201 -53.991718
v 72.658562 -79.802856 -53.482948
v 72.668739 -80.664818 -53.451756
v 74.029358 -80.733109 -53.157269
v 74.015343 -79.868759 -53.175259
v 72.535416 -73.102386 -53.708504
v 72.551102 -73.932777 -53.689419
v 73.911949 -73.969704 -53.438580
v 73.892357 -73.137962 -53.492153
v 78.176468 -80.068481 -53.365589
v 78.192368 -80.933205 -53.342995
v 79.597198 -81.008995 -53.280006
v 79.576370 -80.139778 -53.406647
v 83.797440 -80.350044 -53.278221
v 83.822571 -81.216843 -53.405670
v 85.232689 -81.305603 -53.177643
v 85.218483 -80.426285 -53.155949
v 83.640472 -73.541412 -53.318596
v 83.665970 -74.374092 -53.355022
v 85.076202 -74.452057 -53.110924
v 85.048889 -73.607971 -53.063511
v 77.859322 -66.789375 -53.277649
v 77.884163 -67.599342 -53.204094
v 79.266777 -67.648682 -53.427395
v 79.239342 -66.839607 -53.513054
v 83.457550 -66.984634 -53.386703
v 83.499298 -67.792023 -53.579788
v 84.909317 -67.844917 -53.367626
v 84.864479 -67.049263 -53.117580
v 83.286453 -60.606712 -53.493637
v 83.304871 -61.387997 -53.610870
v 84.715355 -61.447002 -53.408592
v 84.698372 -60.661243 -53.338482
v 45.820187 -54.052155 -54.385666
v 45.836056 -55.497402 -54.331844
v 47.138988 -55.511253 -54.429493
v 47.121700 -54.069046 -54.538391
v 51.041832 -54.108025 -54.400166
v 51.046978 -55.555119 -54.242558
v 52.357498 -55.581078 -54.271778
v 52.348766 -54.128681 -54.366653
v 50.997963 -48.352505 -54.216190
v 50.996033 -49.794449 -54.122517
v 52.312595 -49.808582 -54.025665
v 52.302116 -48.364159 -54.093338
v 56.263996 -54.169209 -53.964870
v 56.276451 -55.618210 -53.818783
v 57.584408 -55.649178 -54.100769
v 57.594292 -54.217018 -53.983322
v 61.425404 -55.466106 -54.160225
v 62.308834 -55.655430 -53.989895
v 63.003506 -54.612961 -54.131973
v 61.578133 -54.301243 -54.109394
v 61.464596 -48.429459 -53.799442
v 61.471188 -49.819546 -53.901936
v 62.796215 -49.884193 -53.910824
v 62.786591 -48.455223 -53.909901
v 56.185379 -42.683983 -53.842766
v 56.202477 -44.114716 -53.831818
v 57.510368 -44.113308 -54.011333
v 57.494034 -42.687431 -53.941566
v 61.432175 -42.723358 -53.855927
v 61.443413 -44.139565 -54.070198
v 62.754807 -44.151348 -54.046093
v 62.746716 -42.722198 -53.955307
v 61.396404 -37.034176 -53.328182
v 61.398136 -38.445694 -53.558010
v 62.715862 -38.448505 -53.651230
v 62.709827 -37.028378 -53.596302
v 66.531311 -55.436344 -54.147007
v 67.371552 -55.598686 -54.083611
v 68.019325 -54.455460 -53.911652
v 66.840881 -54.069992 -54.156548
v 71.901985 -55.735790 -53.634430
v 72.923119 -56.006657 -53.648506
v 73.547707 -55.238853 -53.555855
v 72.419434 -54.677372 -53.450672
v 72.111946 -48.566086 -53.457130
v 72.123711 -49.992607 -53.563141
v 73.477707 -50.026463 -53.598415
v 73.456734 -48.596302 -53.282383
v 77.574585 -54.355659 -53.584293
v 77.591919 -55.337673 -53.650211
v 78.709305 -55.779808 -53.571823
v 78.946556 -54.439255 -53.491310
v 84.657082 -55.413017 -53.495289
v 83.896896 -55.187675 -53.490669
v 83.167145 -56.006039 -53.491005
v 84.029007 -56.211475 -53.468761
v 84.632202 -48.976849 -53.487984
v 83.825317 -48.874367 -53.435383
v 83.223434 -49.917587 -53.395660
v 84.506088 -50.060261 -53.428688
v 77.476334 -42.857632 -53.494148
v 77.491257 -44.299381 -53.564072
v 78.866447 -44.318466 -53.589176
v 78.846176 -42.875237 -53.496239
v 82.980484 -42.929226 -53.216972
v 82.999107 -44.372784 -53.275288
v 84.317467 -44.381821 -53.407101
v 84.477066 -42.986542 -53.349148
v 82.893326 -37.169281 -53.294544
v 82.919830 -38.610596 -53.353115
v 84.402596 -38.683418 -53.241955
v 84.286934 -37.186588 -53.291435
v 66.661842 -31.406479 -53.598114
v 66.668938 -32.827881 -53.608646
v 67.995003 -32.820183 -53.543392
v 67.992531 -31.403584 -53.584595
v 71.999191 -31.423973 -53.573967
v 72.006729 -32.832775 -53.408714
v 73.354836 -32.842094 -53.446957
v 73.346092 -31.436743 -53.698307
v 71.975609 -25.785227 -53.584473
v 71.981140 -27.191532 -53.675217
v 73.292122 -27.203047 -53.325829
v 73.308159 -25.793922 -53.478703
v 77.374741 -31.467224 -53.242847
v 77.386955 -32.884506 -53.340172
v 78.749146 -32.897270 -53.329586
v 78.734940 -31.476700 -53.303345
v 82.833862 -31.484922 -53.661278
v 82.850235 -32.915371 -53.676006
v 84.230606 -32.937260 -53.521122
v 84.218002 -31.504942 -53.528435
v 82.800995 -25.848600 -52.720531
v 82.810966 -27.275560 -52.840839
v 84.188538 -27.272530 -53.023544
v 84.190987 -25.857899 -52.837826
v 77.312614 -20.194965 -52.950081
v 77.320900 -21.607847 -52.970009
v 78.675888 -21.604343 -53.052860
v 78.667816 -20.196882 -53.016254
v 82.758469 -20.215210 -52.926979
v 82.763130 -21.634367 -52.870518
v 84.136223 -21.634403 -52.955097
v 84.134567 -20.223091 -52.910103
v 82.733223 -14.585686 -52.992088
v 82.734840 -15.990137 -52.884296
v 84.107750 -15.994045 -52.824226
v 84.112938 -14.591811 -52.982601
v -144.085617 -11.143834 -78.283882
v -144.274933 -12.087085 -78.512550
v -144.140411 -12.592085 -78.444580
v -143.772842 -11.575091 -78.153389
v -136.614410 -2.985545 -68.914795
v -136.814850 -2.188308 -68.709717
v -137.734085 -1.668657 -69.522522
v -137.524048 -2.571895 -69.785316
v -138.868576 4.652773 -66.437691
v -139.704773 4.266380 -66.963974
v -139.187195 3.828945 -66.889435
v -138.824829 4.668921 -66.188736
v -135.444839 16.070017 -69.890633
v -133.858978 15.528969 -67.925797
v -134.347595 14.883713 -68.418411
v -135.045639 15.025064 -70.069603
v -135.811768 -5.711939 -69.110397
v -135.507538 -6.580402 -69.452171
v -134.677353 -6.914851 -68.757484
v -135.011368 -6.137956 -68.411232
v -129.065765 -9.325476 -62.600044
v -128.099274 -9.530615 -62.080738
v -128.446625 -8.408582 -61.646915
v -129.492126 -8.321828 -62.223515
v -130.503815 -1.646161 -60.926517
v -130.475174 -2.523568 -60.962334
v -129.938889 -2.717345 -59.801777
v -129.999542 -1.789770 -59.734337
v -121.442757 -8.887264 -57.592323
v -121.191856 -9.369831 -58.207878
v -120.145210 -9.555824 -57.855999
v -120.344971 -9.117152 -57.119835
v -112.005394 -7.074778 -60.545963
v -112.136787 -7.486371 -60.980930
v -111.112251 -7.524703 -60.676350
v -111.128242 -7.130483 -60.177483
v -112.417175 -1.734621 -57.910374
v -112.303619 -2.365801 -58.338680
v -111.449684 -2.555523 -58.008598
v -111.618835 -1.903258 -57.585732
v -122.418709 4.194897 -55.478500
v -122.463860 3.287213 -55.419800
v -121.467804 3.152774 -54.510956
v -121.417191 4.157924 -54.549839
v -113.451569 3.231129 -56.922173
v -113.441597 2.469217 -56.729412
v -112.462280 2.343351 -57.087193
v -112.485817 3.110787 -57.303310
v -113.362038 7.726138 -57.732277
v -112.320633 7.530499 -57.843773
v -112.216789 8.786057 -57.911129
v -113.271294 9.060543 -57.602844
v -105.314896 -8.463217 -57.638569
v -105.049911 -9.300322 -58.041355
v -104.251144 -9.844940 -58.157143
v -104.423073 -8.607553 -57.576561
v -98.574684 -10.129250 -56.914539
v -97.760124 -10.140144 -57.064182
v -97.802811 -8.753592 -57.441166
v -98.612671 -8.738325 -57.261040
v -98.667686 -4.491190 -57.108524
v -97.856171 -4.510050 -56.986095
v -97.875565 -3.094655 -56.929192
v -98.693497 -3.076569 -57.022362
v -92.177887 -10.228678 -57.269829
v -91.405502 -10.234613 -57.154140
v -91.423492 -8.825402 -57.128532
v -92.187096 -8.817374 -57.298054
v -86.026787 -10.106591 -57.029392
v -85.286705 -10.112160 -57.050503
v -85.243378 -8.841081 -57.052578
v -86.059280 -8.834291 -57.048470
v -86.070892 -4.657411 -57.070831
v -85.235565 -4.680064 -57.045650
v -85.237350 -3.318316 -57.073212
v -86.068481 -3.260863 -57.128071
v -92.262962 1.036276 -57.049458
v -91.481071 1.026212 -57.071541
v -91.490883 2.435279 -57.083454
v -92.271057 2.442490 -57.168907
v -86.110924 0.964229 -57.157581
v -85.350365 0.967171 -57.093391
v -85.360474 2.360580 -57.093575
v -86.121468 2.367039 -57.140598
v -86.136322 6.575244 -57.224693
v -85.375755 6.565671 -57.190804
v -85.375969 7.965509 -57.232292
v -86.138359 7.975403 -57.300884
v -105.557686 12.783721 -57.741005
v -104.678154 12.717497 -57.600494
v -104.659737 14.137277 -57.544735
v -105.558472 14.193439 -57.498062
v -98.924316 12.664825 -56.470314
v -98.017166 12.483640 -56.525848
v -97.982872 13.860227 -56.488247
v -98.848618 13.959724 -56.338856
v -98.756889 18.066717 -57.193943
v -97.924515 18.028759 -57.235466
v -97.903984 19.438545 -57.367458
v -98.738136 19.472792 -57.366680
v -92.311546 12.287994 -56.922142
v -91.533195 12.290816 -56.787231
v -91.509193 13.626362 -57.336205
v -92.295334 13.636763 -57.406197
v -86.138786 12.174765 -57.239735
v -85.380722 12.165412 -57.191498
v -85.379143 13.563693 -57.184563
v -86.136520 13.573426 -57.249283
v -86.130173 17.765301 -57.192226
v -85.370354 17.755123 -57.171600
v -85.358414 19.144657 -57.255089
v -86.124336 19.162397 -57.252934
v -92.202347 23.408241 -56.942352
v -91.419739 23.392616 -56.983158
v -91.386429 24.783228 -56.853600
v -92.173912 24.801914 -56.881077
v -86.110420 23.322868 -57.188961
v -85.253555 23.239807 -57.064686
v -85.117485 24.644743 -57.025238
v -86.110878 24.711018 -57.184605
v -84.924904 28.482527 -56.914722
v -84.640015 29.554237 -56.875832
v -85.651337 30.029551 -56.970596
v -85.880493 28.746408 -56.995602
v -111.987534 37.374874 -57.667137
v -112.063194 36.741001 -57.778667
v -111.438766 36.664154 -57.888634
v -111.492126 37.559711 -57.759254
v -112.120422 42.323090 -58.331409
v -111.747360 41.284309 -58.089462
v -110.985443 41.364803 -58.201584
v -111.069977 42.212139 -58.332424
v -120.940132 49.376259 -63.388008
v -120.367661 49.919060 -63.287643
v -119.690483 48.957680 -63.032185
v -120.669853 49.268692 -63.497547
v -111.066635 46.864937 -59.801189
v -110.523193 47.329914 -59.902264
v -110.994789 48.089996 -60.407066
v -111.553337 47.287910 -60.181171
v -109.566246 52.512688 -60.870422
v -109.435791 53.234028 -61.096828
v -109.999268 53.816349 -61.981392
v -110.184914 53.094276 -61.610592
v -105.269196 35.519234 -57.233089
v -104.360092 35.356136 -57.106239
v -104.077957 36.441429 -57.680080
v -105.080116 36.625687 -57.701183
v -98.506035 36.355412 -56.194786
v -98.498817 35.545525 -56.048595
v -97.689491 35.394466 -56.278656
v -97.668770 36.223591 -56.267090
v -98.400970 40.239517 -57.291439
v -97.612373 40.230015 -57.169090
v -97.593407 41.542789 -57.210728
v -98.414162 41.529472 -57.172359
v -91.169952 34.243866 -56.562931
v -91.245071 35.232372 -56.509399
v -91.972664 35.770454 -56.536144
v -92.048019 34.454460 -56.431862
v -85.739517 35.867317 -56.823208
v -85.750832 34.479828 -56.886700
v -84.573372 34.479916 -56.766472
v -84.512535 35.862221 -56.733700
v -85.780472 41.582680 -56.733200
v -85.771141 40.112801 -56.747223
v -84.749191 40.195877 -56.670273
v -84.750534 41.491413 -56.642803
v -92.068886 45.730385 -56.994926
v -91.288704 45.716194 -57.010113
v -91.292503 47.111637 -57.062176
v -92.063789 47.117641 -57.097790
v -85.308479 45.538120 -56.631676
v -85.049492 46.312035 -56.601089
v -85.848587 47.095970 -56.699078
v -86.323036 45.854313 -56.738125
v -85.761086 52.736195 -56.540016
v -85.824493 51.499893 -56.561935
v -84.796791 51.225353 -56.484688
v -84.611504 52.595703 -56.460579
v -104.776123 57.214119 -58.263706
v -103.950294 57.247555 -57.781582
v -104.203613 58.432453 -57.605686
v -104.927689 58.517006 -58.148537
v -98.365425 57.222244 -57.538372
v -97.426003 57.013538 -57.590981
v -97.459534 58.307693 -57.359200
v -98.394592 58.362370 -57.307308
v -96.891945 64.460472 -56.466835
v -97.736992 64.627922 -56.474800
v -97.859459 63.389893 -56.198750
v -96.951530 63.119289 -56.221764
v -92.218544 58.722206 -56.528549
v -92.154099 57.839367 -56.421101
v -91.406059 57.166348 -56.269516
v -91.375725 58.562412 -56.603821
v -84.252144 56.921848 -56.359783
v -84.562012 57.907955 -56.371155
v -85.552567 58.318821 -56.429554
v -85.651314 56.977905 -56.475346
v -84.412155 62.657970 -56.258774
v -84.417099 63.639027 -56.267639
v -85.391983 64.258080 -56.249020
v -85.797218 63.134407 -56.297932
v -91.338715 68.501312 -55.905296
v -91.418816 69.481331 -55.771805
v -92.108749 69.891685 -55.750549
v -92.177528 68.733414 -55.714165
v -86.120834 70.507515 -55.838383
v -86.220039 69.389687 -55.868835
v -85.356354 68.656807 -55.968311
v -84.891212 69.882095 -55.949089
v -86.111397 76.187958 -55.784153
v -86.261192 75.392380 -55.814899
v -84.980118 75.303925 -55.853119
v -84.791153 76.156479 -55.839981
v -80.215050 -9.000559 -56.830387
v -80.065041 -10.341618 -56.964828
v -78.728310 -10.316955 -56.854733
v -78.736153 -8.913199 -56.794052
v -74.567139 -8.919958 -56.851692
v -74.563850 -10.325480 -56.822418
v -73.192291 -10.335488 -56.883926
v -73.198677 -8.926341 -57.006462
v -74.571556 -3.306615 -56.716316
v -74.563667 -4.708376 -56.637291
v -73.200363 -4.709145 -56.819168
v -73.198288 -3.310749 -56.690166
v -69.105988 -8.936803 -57.012142
v -69.105850 -10.350762 -56.976505
v -67.748047 -10.352207 -56.995884
v -67.754257 -8.937428 -56.938656
v -63.728806 -8.930436 -56.690628
v -63.730602 -10.333271 -56.649548
v -62.396343 -10.333103 -56.587151
v -62.395687 -8.932528 -56.602547
v -63.732979 -3.329130 -56.706142
v -63.730923 -4.730193 -56.753590
v -62.396309 -4.731794 -56.647465
v -62.397514 -3.331507 -56.617180
v -69.111443 2.278586 -56.938648
v -69.112862 0.877168 -56.824463
v -67.761963 0.872460 -56.867756
v -67.760277 2.276638 -56.924793
v -63.736450 2.268523 -56.705181
v -63.736225 0.869206 -56.676674
v -62.397770 0.867581 -56.658405
v -62.397957 2.267029 -56.675316
v -63.737499 7.865580 -56.782547
v -63.736881 6.466271 -56.772285
v -62.398289 6.464661 -56.741009
v -62.398899 7.863869 -56.749634
v -58.403099 -8.933634 -56.507538
v -58.402966 -10.333730 -56.536625
v -57.081585 -10.333710 -56.518654
v -57.081657 -8.933728 -56.486362
v -53.138771 -8.934129 -56.418472
v -53.138435 -10.334952 -56.462727
v -51.827847 -10.334511 -56.421635
v -51.828430 -8.934066 -56.381107
v -53.138256 -3.335325 -56.404156
v -53.138741 -4.734656 -56.384628
v -51.828011 -4.734794 -56.364346
v -51.827667 -3.335423 -56.376110
v -47.902370 -8.932772 -56.313034
v -47.902493 -10.332088 -56.325459
v -46.595974 -10.332110 -56.314320
v -46.595791 -8.932645 -56.288654
v -42.680302 -8.932683 -56.208336
v -42.680351 -10.332790 -56.213467
v -41.376530 -10.332576 -56.174053
v -41.376263 -8.932759 -56.175274
v -42.679909 -3.335610 -56.188107
v -42.680012 -4.734821 -56.191761
v -41.375866 -4.734869 -56.158829
v -41.375427 -3.335682 -56.170624
v -47.901794 2.260596 -56.284431
v -47.902428 0.861522 -56.266125
v -46.595543 0.861476 -56.247234
v -46.595570 2.260493 -56.243179
v -42.679924 2.260358 -56.154606
v -42.679600 0.861465 -56.176048
v -41.375156 0.861550 -56.150578
v -41.375687 2.260286 -56.118622
v -42.680183 7.855855 -56.130661
v -42.679546 6.457217 -56.161537
v -41.375046 6.457192 -56.131718
v -41.375694 7.855773 -56.099827
v -58.405136 13.455372 -56.639217
v -58.404003 12.056530 -56.647778
v -57.082703 12.055649 -56.588844
v -57.083584 13.454465 -56.584408
v -53.141869 13.452732 -56.395596
v -53.141026 12.053905 -56.404774
v -51.829819 12.053642 -56.375866
v -51.830540 13.452441 -56.368191
v -53.142368 19.048256 -56.441143
v -53.142292 17.649227 -56.429401
v -51.831448 17.648832 -56.382465
v -51.832073 19.047770 -56.377773
v -47.904018 13.451594 -56.251183
v -47.903606 12.052792 -56.253716
v -46.596928 12.052600 -56.217121
v -46.597034 13.451394 -56.224449
v -42.681286 13.450871 -56.103100
v -42.681187 12.052096 -56.100395
v -41.376827 12.051994 -56.062004
v -41.377430 13.450709 -56.047050
v -42.683170 19.046356 -56.073689
v -42.682777 17.647261 -56.075470
v -41.378254 17.647110 -56.035877
v -41.378479 19.046230 -56.034275
v -47.911690 24.643709 -56.112408
v -47.910095 23.244164 -56.148510
v -46.603310 23.244184 -56.111050
v -46.605289 24.643677 -56.066799
v -42.688339 24.643957 -55.948116
v -42.687004 23.243731 -55.979984
v -41.381870 23.244120 -55.941292
v -41.383163 24.644676 -55.900406
v -42.687473 30.229856 -55.936863
v -42.682877 28.829340 -55.979088
v -41.387630 28.836285 -55.809830
v -41.383869 30.233877 -55.907772
v -37.464764 -8.933952 -56.141117
v -37.463875 -10.334234 -56.228302
v -36.157383 -10.333482 -56.226254
v -36.161842 -8.933551 -56.120586
v -32.257343 -8.931185 -56.075928
v -32.255287 -10.329159 -56.036747
v -30.955322 -10.328773 -56.210854
v -30.954014 -8.929029 -56.123039
v -32.258377 -3.334553 -55.969563
v -32.258514 -4.734687 -55.994118
v -30.957302 -4.733965 -56.029476
v -30.957056 -3.332478 -56.003242
v -27.066807 -8.936294 -55.760811
v -27.058519 -10.346906 -55.921684
v -25.757492 -10.342729 -55.871227
v -25.761152 -8.927186 -55.716015
v -21.858164 -8.932345 -55.571297
v -21.857126 -10.337108 -55.659283
v -20.557497 -10.325544 -55.722073
v -20.558931 -8.925608 -55.665054
v -21.856342 -3.329342 -55.674988
v -21.858978 -4.725616 -55.537716
v -20.551653 -4.725598 -55.506393
v -20.552103 -3.333633 -55.734093
v -27.054495 2.258633 -55.801125
v -27.060198 0.860513 -55.672325
v -25.760210 0.863184 -55.654995
v -25.763792 2.266920 -55.578037
v -21.851702 2.263634 -55.789265
v -21.856569 0.862652 -55.705013
v -20.563084 0.863622 -55.549492
v -20.559172 2.264966 -55.599888
v -21.859076 7.858703 -55.470089
v -21.854094 6.457865 -55.579758
v -20.552858 6.457129 -55.594765
v -20.553761 7.854280 -55.565536
v -16.658600 -8.920643 -55.543575
v -16.662409 -10.322149 -55.459763
v -15.360856 -10.322827 -55.474678
v -15.357871 -8.922714 -55.518711
v -11.462494 -8.915309 -55.606876
v -11.464375 -10.318334 -55.469227
v -10.163142 -10.325751 -55.503593
v -10.160363 -8.920129 -55.534332
v -11.481126 -3.326184 -55.122711
v -11.480329 -4.730653 -55.145664
v -10.181652 -4.735804 -54.994602
v -10.181700 -3.328087 -54.985172
v -6.263073 -8.920702 -55.382511
v -6.266268 -10.321033 -55.309322
v -4.965479 -10.323193 -55.265518
v -4.961719 -8.921020 -55.345032
v -1.076612 -8.932133 -54.955368
v -1.056197 -10.318623 -55.237038
v 0.243294 -10.320354 -55.081333
v 0.222244 -8.937541 -54.779903
v -1.074758 -3.327855 -55.064941
v -1.074736 -4.725424 -54.941250
v 0.227592 -4.726162 -54.976093
v 0.226889 -3.332278 -55.198956
v -6.266563 2.259154 -55.466614
v -6.264946 0.864971 -55.324356
v -4.965010 0.858078 -55.420959
v -4.966275 2.255645 -55.498165
v -1.038464 2.259466 -55.393063
v -1.085500 0.884137 -55.061047
v 0.215691 0.881113 -54.894382
v 0.234694 2.262749 -55.120739
v -1.069721 7.854888 -55.098373
v -1.071311 6.449711 -55.091640
v 0.231105 6.452299 -55.131474
v 0.232424 7.856608 -55.097439
v -16.663420 13.440434 -55.347225
v -16.658476 12.039207 -55.435310
v -15.361705 12.041087 -55.401920
v -15.365340 13.441578 -55.287910
v -11.468640 13.448352 -55.294231
v -11.462708 12.048165 -55.234730
v -10.168134 12.045102 -55.441704
v -10.168402 13.451389 -55.429325
v -11.473291 19.037584 -55.017727
v -11.460395 17.644524 -55.198921
v -10.166053 17.644459 -55.117798
v -10.169633 19.037365 -54.943974
v -6.262029 13.446882 -55.116798
v -6.242571 12.040093 -55.202957
v -4.996208 12.040312 -54.743820
v -4.983939 13.446324 -54.823689
v -1.074317 13.437741 -54.785973
v -1.072101 12.041912 -54.591370
v 0.233050 12.045275 -54.651604
v 0.229901 13.443943 -54.785339
v -1.060518 19.046303 -55.049965
v -1.065684 17.645996 -54.986141
v 0.230069 17.646589 -54.847759
v 0.238170 19.049671 -54.913311
v -6.268110 24.635326 -54.659306
v -6.268524 23.242275 -54.871964
v -4.962907 23.248810 -54.900642
v -4.961560 24.638651 -54.677689
v -1.062909 24.641920 -54.924789
v -1.058292 23.244307 -55.025658
v 0.226437 23.242691 -54.803532
v 0.226824 24.641109 -54.802261
v -1.068236 30.240131 -54.763767
v -1.060749 28.840235 -54.940659
v 0.225822 28.826292 -54.673412
v 0.224855 30.229254 -54.576694
v -37.488617 35.831379 -55.514675
v -37.489651 34.432583 -55.658192
v -36.183689 34.433517 -55.660378
v -36.186939 35.837677 -55.652382
v -32.267876 35.839661 -55.628590
v -32.292473 34.458084 -55.280575
v -30.975307 34.468235 -55.149975
v -30.965567 35.836914 -55.567307
v -32.280712 41.446163 -55.363079
v -32.277042 40.044643 -55.392841
v -30.977898 40.046062 -55.326031
v -30.986059 41.446060 -55.219585
v -27.074316 35.835209 -55.227482
v -27.068834 34.440228 -55.356697
v -25.773239 34.434143 -55.245659
v -25.774191 35.836246 -55.201134
v -21.869919 35.833149 -55.037575
v -21.867012 34.436443 -55.186584
v -20.567057 34.433540 -55.103447
v -20.568129 35.835224 -55.086269
v -21.872551 41.446865 -54.974873
v -21.872824 40.039749 -54.971046
v -20.572742 40.042591 -55.057240
v -20.571110 41.451382 -55.055389
v -27.086588 47.067833 -55.017567
v -27.089037 45.657867 -54.974556
v -25.788656 45.658104 -54.879456
v -25.786230 47.067719 -54.935089
v -21.880924 47.067722 -55.013672
v -21.881266 45.661476 -55.145393
v -20.577702 45.664238 -55.093159
v -20.579947 47.065536 -54.937481
v -21.881203 52.716209 -54.976585
v -21.864309 51.298119 -55.122623
v -20.590870 51.291714 -54.789654
v -20.589714 52.715664 -54.787289
v -16.672665 35.836002 -54.818668
v -16.671213 34.435299 -54.925793
v -15.364393 34.437157 -54.930260
v -15.369176 35.840710 -54.832775
v -11.478620 35.833565 -54.597507
v -11.474403 34.433689 -54.381096
v -10.154558 34.442173 -54.380611
v -10.179441 35.823906 -54.745834
v -11.475255 41.434452 -54.916862
v -11.468548 40.036545 -55.145042
v -10.170633 40.041428 -55.091507
v -10.171429 41.436695 -54.871445
v -6.280565 35.841389 -54.690765
v -6.280664 34.440334 -54.688797
v -4.999158 34.435913 -54.446117
v -4.984053 35.838261 -54.612392
v -1.077394 35.841236 -54.377037
v -1.080945 34.435249 -54.411442
v 0.221301 34.434620 -54.452538
v 0.229325 35.840923 -54.341686
v -1.083668 41.448799 -54.468075
v -1.084210 40.042244 -54.362297
v 0.208292 40.052391 -54.616016
v 0.217686 41.450958 -54.462990
v -6.280396 47.079350 -54.861423
v -6.279509 45.666706 -54.858433
v -4.983613 45.660782 -54.687496
v -4.980792 47.073639 -54.727695
v -1.088863 47.072620 -54.472759
v -1.076798 45.665287 -54.601768
v 0.218770 45.664505 -54.446033
v 0.211222 47.076035 -54.311005
v -1.083479 52.718735 -54.536560
v -1.082032 51.301487 -54.555225
v 0.217299 51.301449 -54.518700
v 0.216160 52.718964 -54.506248
v -16.694431 58.435497 -54.901093
v -16.687857 56.997021 -54.861000
v -15.384965 56.999691 -54.905041
v -15.388562 58.435089 -54.889957
v -11.490550 58.426250 -54.645470
v -11.488939 56.993095 -54.687191
v -10.188317 56.994324 -54.639858
v -10.189745 58.427235 -54.623306
v -11.496758 64.189674 -54.661743
v -11.494040 62.741940 -54.642494
v -10.194023 62.741863 -54.615009
v -10.195481 64.188766 -54.626488
v -6.288893 58.428730 -54.587524
v -6.287490 56.996429 -54.584839
v -4.987696 56.996708 -54.559895
v -4.989093 58.428963 -54.558533
v -1.090235 58.429806 -54.460773
v -1.088394 56.997681 -54.481579
v 0.211354 56.998066 -54.453575
v 0.209471 58.430214 -54.431362
v -1.098370 64.189247 -54.378464
v -1.095994 62.742950 -54.405315
v 0.203069 62.743122 -54.354481
v 0.201225 64.189659 -54.344322
v -6.304025 70.022873 -54.513161
v -6.302113 68.565956 -54.513046
v -5.003014 68.565689 -54.462372
v -5.004790 70.022400 -54.465900
v -1.107433 70.021843 -54.319702
v -1.105668 68.565460 -54.314682
v 0.194033 68.565735 -54.282997
v 0.191995 70.022003 -54.279610
v -1.118122 76.043320 -54.277855
v -1.116190 75.269958 -54.293961
v 0.183114 75.269501 -54.253304
v 0.181013 76.042603 -54.232964
v -80.567474 82.606895 -55.975555
v -80.606102 81.721848 -56.059235
v -79.127419 81.788712 -56.007511
v -79.142334 82.608215 -56.038837
v -74.960587 82.618423 -55.694050
v -74.947395 81.804466 -55.634182
v -73.558846 81.803276 -55.605988
v -73.575127 82.621056 -55.636841
v -75.108917 89.293129 -55.925930
v -75.076050 88.458260 -55.696384
v -73.696648 88.436066 -56.031475
v -73.709167 89.290047 -56.136696
v -69.462715 82.624809 -55.419621
v -69.441582 81.804970 -55.518368
v -68.079758 81.803596 -55.402515
v -68.090500 82.627419 -55.436432
v -63.994308 82.628227 -55.477520
v -63.985023 81.791031 -55.429256
v -62.665504 81.814316 -55.041340
v -62.692898 82.647369 -54.997841
v -64.101013 89.374519 -55.775288
v -64.088394 88.503067 -55.917786
v -62.722969 88.514755 -55.714878
v -62.734318 89.379570 -55.697887
v -69.707176 96.355690 -55.189270
v -69.693085 95.457184 -55.235691
v -68.315491 95.468140 -55.396191
v -68.331375 96.371880 -55.450180
v -64.177551 96.439972 -55.422558
v -64.163017 95.523643 -55.479939
v -62.807003 95.540558 -55.192806
v -62.814045 96.451439 -55.197483
v -64.244110 104.060326 -55.201595
v -64.242668 103.035347 -55.334648
v -62.862885 103.063766 -55.385769
v -62.863064 104.087418 -55.205296
v -58.596107 82.669609 -54.733131
v -58.589989 81.828064 -54.751385
v -57.268280 81.834526 -55.075104
v -57.275742 82.670753 -55.069424
v -53.308250 82.686821 -55.539284
v -53.301262 81.847160 -55.545547
v -51.975601 81.853539 -55.475422
v -51.991871 82.685791 -55.367764
v -53.346478 89.456764 -55.613689
v -53.347488 88.589943 -55.519356
v -52.028255 88.605675 -55.362041
v -52.031925 89.469238 -55.389988
v -48.050163 82.701241 -55.114403
v -48.044590 81.865280 -55.092026
v -46.733337 81.868958 -55.067917
v -46.735550 82.705048 -55.105640
v -42.802429 82.705521 -54.852673
v -42.808933 81.872391 -54.978573
v -41.509457 81.873817 -55.267971
v -41.511600 82.720810 -55.193336
v -42.830006 89.519424 -55.135452
v -42.824127 88.650116 -55.190765
v -41.515568 88.649673 -55.103916
v -41.518448 89.516457 -55.061211
v -48.109322 96.639885 -54.997318
v -48.107300 95.724937 -55.017124
v -46.791054 95.737053 -55.006355
v -46.791683 96.653275 -55.021263
v -42.845798 96.683617 -55.107174
v -42.849133 95.763748 -55.049347
v -41.536816 95.772774 -55.058506
v -41.533848 96.693420 -55.038376
v -42.851444 104.421608 -54.697685
v -42.861584 103.383438 -54.661358
v -41.546818 103.387810 -54.592903
v -41.536839 104.423615 -54.715916
v -58.719852 113.349594 -54.879967
v -58.706039 112.169487 -55.106518
v -57.356422 112.201447 -54.927170
v -57.368137 113.390152 -54.763573
v -53.387264 113.489159 -54.317825
v -53.382427 112.282631 -54.361282
v -52.057907 112.336006 -54.581909
v -52.059502 113.538658 -54.592354
v -53.330627 123.544083 -54.532543
v -53.330914 122.224709 -54.615559
v -52.013500 122.273621 -54.423042
v -51.997105 123.594589 -54.531380
v -48.058247 113.624435 -54.263287
v -48.077675 112.430809 -54.507435
v -46.750381 112.484703 -54.766609
v -46.743946 113.675644 -54.605862
v -42.755550 113.674461 -54.009861
v -42.772797 112.465935 -54.191635
v -41.446022 112.474823 -54.296257
v -41.447769 113.678108 -54.406693
v -42.502956 123.622482 -53.662395
v -42.576199 122.323853 -53.626858
v -41.197639 122.295937 -53.577106
v -41.148918 123.601654 -53.676773
v -47.560383 135.322098 -52.248573
v -47.681042 134.689529 -52.925674
v -46.692715 134.622498 -52.669392
v -46.630669 135.278564 -52.005196
v -41.121712 134.910599 -49.325661
v -41.351353 134.076996 -49.769993
v -40.506557 134.045578 -49.837135
v -40.250732 134.910828 -49.438736
v -37.593124 82.708656 -54.636005
v -37.588787 81.865044 -54.631706
v -36.275803 81.868324 -54.667000
v -36.280209 82.701378 -54.558472
v -32.357666 82.671371 -54.565430
v -32.355392 81.864494 -54.820240
v -31.050434 81.853653 -54.850281
v -31.047466 82.661575 -54.594345
v -32.377205 89.487839 -54.680141
v -32.378578 88.642036 -54.430317
v -31.069263 88.612801 -54.520695
v -31.071638 89.457832 -54.740948
v -27.146069 82.644363 -54.578712
v -27.141378 81.814102 -54.663597
v -25.838356 81.798859 -54.576252
v -25.840820 82.633629 -54.547073
v -21.933699 82.603783 -54.831860
v -21.929937 81.778023 -54.748333
v -20.629669 81.770683 -54.771923
v -20.630291 82.592148 -54.884560
v -21.956507 89.387253 -54.760151
v -21.965939 88.543396 -54.991608
v -20.640682 88.516502 -54.957863
v -20.643715 89.350258 -54.699356
v -27.155624 96.521805 -54.702904
v -27.181314 95.644196 -54.421085
v -25.884981 95.626930 -54.232079
v -25.870028 96.522430 -54.404030
v -21.943247 96.460121 -54.107788
v -21.947212 95.556374 -54.268299
v -20.627968 95.504128 -54.204762
v -20.624405 96.421669 -54.156357
v -21.839239 104.054871 -54.538361
v -21.838621 103.054276 -54.699993
v -20.555811 103.016518 -54.370800
v -20.544853 104.023994 -54.348656
v -16.724377 82.563560 -54.731018
v -16.723478 81.731834 -54.709408
v -15.428262 81.730377 -54.572659
v -15.429084 82.557701 -54.582134
v -11.535953 82.536270 -54.312752
v -11.533217 81.713264 -54.355972
v -10.232075 81.709473 -54.380917
v -10.234486 82.531242 -54.325481
v -11.544379 89.238762 -54.169689
v -11.543873 88.384438 -54.176243
v -10.241951 88.376389 -54.248100
v -10.241793 89.228798 -54.244381
v -6.333313 82.513596 -54.288406
v -6.331309 81.692360 -54.301228
v -5.031807 81.687515 -54.270031
v -5.033663 82.508286 -54.267174
v -1.135784 82.495071 -54.178516
v -1.133546 81.676033 -54.192936
v 0.165452 81.673058 -54.151257
v 0.163061 82.491615 -54.133373
v -1.150862 89.166000 -54.081924
v -1.149500 88.315491 -54.054947
v 0.149587 88.306740 -54.018738
v 0.149143 89.155693 -54.024044
v -6.317763 96.198250 -54.229748
v -6.324888 95.304092 -54.287140
v -5.025866 95.288246 -54.192398
v -5.015899 96.181381 -54.223083
v -1.131515 96.122330 -54.063999
v -1.136945 95.233948 -54.037369
v 0.158266 95.220528 -53.954479
v 0.163091 96.108040 -53.999699
v -1.063640 103.523796 -53.857769
v -1.080513 102.545654 -53.929520
v 0.209182 102.517632 -53.859280
v 0.223549 103.492455 -53.807724
v -16.279453 112.888031 -54.178108
v -16.337072 111.730225 -54.084290
v -15.031846 111.696014 -53.886433
v -14.966968 112.847313 -54.135056
v -11.054576 112.702156 -53.970558
v -11.110985 111.541023 -54.031414
v -9.813842 111.491974 -53.932770
v -9.748920 112.650589 -54.042362
v -10.514761 122.393303 -53.341080
v -10.588497 121.138428 -53.667095
v -9.276022 121.084656 -53.623627
v -9.196885 122.336456 -53.284348
v -5.900041 112.446289 -53.274456
v -5.953887 111.307220 -53.361870
v -4.675038 111.225449 -53.191200
v -4.629369 112.350716 -52.999836
v -0.804402 112.147171 -53.663460
v -0.858882 111.030273 -53.768105
v 0.420842 110.950325 -53.734364
v 0.464473 112.055489 -53.569557
v -0.182343 121.368858 -53.186344
v -0.311318 120.176476 -53.322006
v 0.918549 120.028282 -53.369987
v 1.030908 121.210892 -53.341522
v -2.247889 130.991470 -52.779671
v -3.151226 131.213913 -52.783134
v -4.009171 130.589066 -52.891682
v -2.901189 129.927841 -52.815693
v 2.160712 131.904755 -52.577812
v 1.769527 131.132813 -52.720669
v 2.545071 130.337448 -52.892029
v 3.084025 131.496414 -52.835030
v 4.129809 -8.931843 -54.936676
v 4.137318 -10.332069 -54.872482
v 5.429610 -10.324469 -54.931252
v 5.430837 -8.931179 -55.003407
v 9.325133 -8.925528 -54.727486
v 9.319858 -10.329364 -54.708652
v 10.624154 -10.330977 -54.793663
v 10.627584 -8.927729 -54.779247
v 9.336048 -3.331825 -54.981766
v 9.330914 -4.732414 -54.929855
v 10.622016 -4.736932 -54.767735
v 10.626548 -3.332948 -54.798862
v 14.522892 -8.916894 -54.622017
v 14.525468 -10.321755 -54.696209
v 15.828057 -10.316021 -54.691921
v 15.802533 -8.927623 -54.935699
v 19.720108 -8.919711 -54.926708
v 19.722425 -10.326948 -54.842094
v 21.010014 -10.315774 -54.585548
v 21.018145 -8.910337 -54.716824
v 19.708994 -3.329718 -54.480053
v 19.716610 -4.728494 -54.690102
v 21.006956 -4.747579 -54.485401
v 21.011528 -3.335810 -54.426693
v 14.496765 2.262416 -54.278625
v 14.503521 0.850428 -54.349201
v 15.802896 0.837040 -54.136089
v 15.808306 2.256376 -54.212872
v 19.721077 2.257249 -54.431957
v 19.723007 0.865331 -54.218655
v 21.032146 0.873974 -54.193592
v 21.024986 2.264810 -54.412312
v 19.721737 7.859173 -54.640076
v 19.721205 6.455096 -54.614956
v 21.024237 6.457415 -54.580288
v 21.028366 7.859679 -54.621529
v 24.927206 -8.926982 -54.539890
v 24.925900 -10.328701 -54.449383
v 26.229551 -10.330754 -54.542511
v 26.222807 -8.927993 -54.572414
v 30.123520 -8.918918 -54.708347
v 30.125626 -10.322671 -54.687996
v 31.427120 -10.320395 -54.719440
v 31.422487 -8.919305 -54.643562
v 30.115971 -3.327981 -54.299000
v 30.121235 -4.715841 -54.535576
v 31.420210 -4.726484 -54.407597
v 31.416891 -3.334300 -54.218910
v 35.310421 -8.936842 -54.207748
v 35.322598 -10.330199 -54.397942
v 36.614845 -10.345644 -54.164280
v 36.612232 -8.940728 -54.019188
v 40.520973 -8.928742 -54.356998
v 40.519539 -10.326975 -54.316692
v 41.815311 -10.327076 -54.207920
v 41.821274 -8.928433 -54.295158
v 40.518364 -3.332788 -54.152683
v 40.517464 -4.731538 -54.188442
v 41.819160 -4.731805 -54.145264
v 41.818913 -3.333223 -54.106827
v 35.317245 2.272499 -54.394299
v 35.309631 0.866513 -54.166378
v 36.612656 0.864896 -54.140903
v 36.612370 2.261855 -54.145142
v 40.518627 2.261481 -54.076214
v 40.518703 0.862936 -54.095917
v 41.819706 0.863159 -54.072910
v 41.818977 2.261356 -54.027981
v 40.519047 7.856544 -53.968300
v 40.518814 6.457582 -53.995415
v 41.819851 6.458354 -53.999496
v 41.819599 7.856833 -53.950890
v 24.935759 13.449556 -54.541615
v 24.935968 12.047921 -54.531845
v 26.246429 12.038348 -54.683807
v 26.242617 13.446864 -54.610420
v 30.111927 13.453115 -53.995770
v 30.109428 12.051251 -54.002892
v 31.416903 12.038512 -53.910305
v 31.416615 13.450362 -53.880772
v 30.125641 19.046741 -54.212032
v 30.128113 17.649549 -54.376820
v 31.429344 17.650639 -54.282894
v 31.425123 19.050676 -54.222630
v 35.320927 13.456182 -54.064541
v 35.320499 12.056570 -54.093525
v 36.620327 12.054719 -54.034798
v 36.620613 13.453638 -54.013371
v 40.520344 13.452403 -53.916279
v 40.519775 12.053442 -53.918640
v 41.819965 12.053382 -53.884674
v 41.820621 13.452433 -53.888283
v 40.518677 19.046354 -53.812828
v 40.519665 17.647987 -53.846474
v 41.820423 17.648787 -53.828972
v 41.819847 19.047592 -53.798298
v 35.311234 24.632927 -53.496510
v 35.304478 23.222488 -53.516243
v 36.606590 23.224215 -53.619698
v 36.607601 24.628618 -53.709675
v 40.516514 24.640804 -53.565285
v 40.515804 23.243423 -53.691235
v 41.818310 23.246338 -53.714340
v 41.819241 24.643339 -53.609249
v 40.517799 30.236174 -53.516724
v 40.515190 28.841698 -53.597858
v 41.797241 28.826019 -53.355774
v 41.809307 30.233047 -53.359734
v 45.722450 -8.929885 -54.100136
v 45.708965 -10.322306 -53.912655
v 47.017052 -10.331234 -53.931995
v 47.022907 -8.932240 -54.054585
v 50.932590 -8.933664 -53.930107
v 50.931160 -10.332924 -53.875912
v 52.236790 -10.335614 -53.867561
v 52.236431 -8.934602 -53.898388
v 50.931484 -3.335906 -53.880577
v 50.931805 -4.735050 -53.898190
v 52.234840 -4.735743 -53.862221
v 52.234085 -3.336749 -53.831654
v 56.149242 -8.936163 -53.822392
v 56.151421 -10.334046 -53.901558
v 57.458561 -10.336665 -53.851917
v 57.455647 -8.937390 -53.782795
v 61.370571 -8.939858 -53.536575
v 61.365032 -10.338054 -53.434891
v 62.677559 -10.341236 -53.449764
v 62.680912 -8.942811 -53.525455
v 61.372780 -3.341789 -53.568592
v 61.373333 -4.741672 -53.584370
v 62.682930 -4.743032 -53.542370
v 62.681820 -3.343012 -53.510860
v 56.144474 2.258041 -53.655281
v 56.144234 0.858775 -53.656712
v 57.449440 0.858201 -53.611149
v 57.449909 2.257576 -53.617840
v 61.371525 2.256143 -53.502846
v 61.371403 0.856686 -53.507690
v 62.681274 0.856257 -53.480347
v 62.680962 2.255648 -53.459675
v 61.370834 7.852978 -53.422825
v 61.371017 6.453856 -53.447594
v 62.680359 6.453369 -53.398891
v 62.680256 7.852602 -53.375534
v 66.625671 -8.941393 -53.231384
v 66.621887 -10.344783 -53.362705
v 67.946068 -10.351091 -53.430473
v 67.949135 -8.950278 -53.413143
v 71.927437 -8.944678 -53.000179
v 71.917458 -10.350080 -52.843693
v 73.268417 -10.352529 -52.777817
v 73.270195 -8.951818 -52.974987
v 71.933372 -3.350942 -53.135937
v 71.941811 -4.752754 -53.239014
v 73.269974 -4.752450 -53.072250
v 73.270866 -3.350365 -53.099449
v 77.293999 -8.950939 -52.863831
v 77.293808 -10.356143 -52.818184
v 78.647896 -10.356141 -52.860958
v 78.650185 -8.947017 -52.790310
v 82.718552 -8.972152 -52.715065
v 82.723877 -10.366520 -52.937069
v 84.097122 -10.369285 -52.904949
v 84.096115 -8.964824 -52.864979
v 82.745102 -3.357899 -52.943302
v 82.747025 -4.758126 -52.987000
v 84.103584 -4.753885 -52.727692
v 84.118050 -3.357971 -52.890488
v 77.303253 2.252415 -53.027843
v 77.300194 0.853184 -52.951008
v 78.654114 0.850929 -52.981743
v 78.655838 2.251197 -53.037170
v 82.759689 2.248749 -53.017498
v 82.762566 0.846272 -53.191502
v 84.128098 0.841684 -52.899963
v 84.145370 2.217208 -52.854973
v 82.751549 7.865275 -52.910660
v 82.876724 6.429644 -52.909466
v 84.278069 6.730526 -52.919109
v 83.993744 7.914346 -52.907276
v 66.627930 13.449595 -53.215801
v 66.627151 12.050345 -53.235874
v 67.952377 12.050665 -53.203022
v 67.953239 13.449893 -53.176441
v 71.954460 13.451310 -53.082306
v 71.952156 12.052793 -53.105125
v 73.289612 12.054092 -53.035877
v 73.280472 13.446622 -52.850357
v 71.958374 19.051716 -52.914539
v 71.958611 17.651134 -52.983879
v 73.293182 17.650101 -52.867111
v 73.294800 19.050632 -52.803928
v 77.321747 13.454581 -52.977436
v 77.317833 12.055258 -52.985325
v 78.674339 12.054497 -52.991772
v 78.678902 13.454654 -52.985909
v 82.781586 13.458056 -53.085728
v 82.779579 12.053325 -53.105461
v 84.164680 12.059886 -53.136105
v 84.161278 13.457820 -53.081478
v 82.870300 19.159071 -52.728260
v 82.803276 17.658524 -52.838596
v 84.180840 17.654736 -52.992184
v 84.223701 19.026611 -52.884933
v 77.343529 24.656385 -52.406380
v 77.343063 23.251184 -52.516174
v 78.707626 23.251341 -52.579704
v 78.720482 24.655296 -52.344795
v 82.835365 24.656773 -52.821373
v 82.827332 23.254358 -52.808651
v 84.207382 23.249037 -52.778084
v 84.232185 24.648531 -52.876450
v 82.858070 30.267714 -52.617325
v 82.853638 28.866787 -52.857616
v 84.239792 28.860909 -52.741127
v 84.247612 30.265839 -52.711487
v 45.734600 35.860199 -53.684372
v 45.730022 34.435909 -53.731285
v 47.028862 34.429485 -53.507587
v 47.019978 35.838276 -53.373535
v 50.924900 35.849495 -53.041039
v 50.924252 34.443638 -53.012043
v 52.226940 34.444622 -53.153530
v 52.230350 35.848427 -53.098930
v 50.931999 41.452930 -53.315739
v 50.920849 40.046608 -53.436031
v 52.224289 40.039402 -53.672943
v 52.222767 41.472694 -53.649261
v 56.144089 35.845253 -53.009453
v 56.148109 34.447487 -53.195862
v 57.457081 34.447536 -53.157745
v 57.454300 35.852207 -53.050541
v 61.385212 35.847157 -52.890968
v 61.388786 34.444489 -52.919529
v 62.706848 34.446827 -52.862980
v 62.698479 35.849186 -52.880486
v 61.372032 41.456554 -52.570095
v 61.379513 40.050579 -52.640553
v 62.694679 40.052868 -52.537418
v 62.689590 41.464096 -52.583878
v 56.181183 47.125107 -53.528793
v 56.186646 45.690113 -53.730438
v 57.493694 45.691227 -53.354179
v 57.502628 47.117191 -53.332150
v 61.384956 47.094349 -52.628918
v 61.380001 45.682629 -52.584915
v 62.699314 45.679295 -52.567070
v 62.702236 47.093307 -52.583969
v 61.403038 52.754745 -52.657848
v 61.399357 51.335297 -52.771706
v 62.715847 51.338802 -52.876617
v 62.714634 52.759476 -52.777870
v 66.645096 35.872795 -53.042645
v 66.642410 34.480049 -53.239494
v 67.921234 34.439331 -52.737823
v 67.932983 35.844601 -52.627552
v 71.971565 35.842602 -52.731422
v 71.965096 34.465714 -52.308754
v 73.328018 34.463493 -52.366608
v 73.330765 35.865879 -52.617058
v 72.004089 41.467369 -52.587513
v 72.001389 40.062500 -52.604046
v 73.341011 40.056908 -52.549385
v 73.342491 41.464596 -52.431522
v 77.393814 35.864460 -52.697895
v 77.389671 34.459785 -52.681324
v 78.752640 34.461369 -52.742210
v 78.757866 35.866386 -52.715565
v 82.883469 35.871147 -52.499725
v 82.877266 34.463520 -52.677113
v 84.264160 34.483597 -52.792156
v 84.276108 35.873859 -52.427559
v 82.909088 41.509285 -52.680984
v 82.885643 40.097691 -52.850624
v 84.285461 40.108471 -52.959618
v 84.343239 41.634029 -53.009521
v 77.443672 47.107750 -52.243473
v 77.408844 45.725311 -52.597126
v 78.779457 45.744617 -52.779034
v 78.792152 47.133926 -52.491497
v 82.917412 47.096760 -51.834251
v 82.915321 45.700211 -52.157898
v 84.311256 45.716248 -52.214806
v 84.313072 47.121052 -52.015041
v 82.948792 52.804443 -51.876110
v 82.949821 51.377991 -52.044884
v 84.336632 51.376652 -51.856483
v 84.339165 52.802937 -51.739170
v 66.695816 58.500340 -52.657650
v 66.693451 57.057476 -52.730755
v 68.031219 57.060009 -52.797050
v 68.032005 58.503891 -52.824818
v 72.045685 58.527256 -52.369946
v 72.052155 57.077816 -52.432636
v 73.398285 57.080414 -52.274498
v 73.398476 58.527187 -52.230392
v 71.975594 64.369080 -52.502178
v 72.073914 62.866245 -52.554085
v 73.427895 62.860382 -52.443607
v 73.428650 64.267265 -52.404404
v 77.459572 58.541389 -51.846207
v 77.448204 57.087536 -51.775494
v 78.827049 57.088383 -51.601479
v 78.834930 58.546532 -51.757183
v 82.985374 58.564484 -51.947540
v 82.974747 57.114746 -51.908516
v 84.367920 57.121296 -52.009323
v 84.385536 58.557457 -51.982525
v 83.026886 64.375099 -52.056522
v 83.004730 62.920708 -51.937492
v 84.327011 62.930565 -51.934494
v 84.517120 64.326088 -52.037418
v 78.962234 68.588814 -52.078411
v 78.900650 69.574287 -52.051620
v 77.569916 69.973419 -52.085094
v 77.640564 68.734161 -52.130035
v 83.084686 69.978806 -51.893600
v 83.063087 68.723709 -51.994091
v 84.452568 68.722908 -51.845200
v 84.468727 69.974472 -51.807892
v 83.157394 76.358398 -51.683872
v 83.142784 75.581757 -51.794624
v 84.547546 75.597221 -51.767643
v 84.557350 76.376114 -51.702446
v 88.406204 -8.750743 -52.583988
v 88.307076 -9.645366 -52.644527
v 89.607170 -10.334746 -52.695309
v 89.703461 -9.077132 -52.637043
v 93.816246 -10.419401 -52.499748
v 94.801392 -10.422934 -52.560013
v 94.785652 -9.002998 -52.590195
v 93.804382 -9.016597 -52.509792
v 93.964020 -4.689524 -52.289974
v 94.845016 -4.789242 -52.114113
v 94.842087 -3.420500 -52.052235
v 94.052208 -3.514048 -52.142082
v 100.205017 -10.469604 -52.373512
v 100.984741 -10.479721 -52.350086
v 100.997269 -9.071619 -52.266350
v 100.216042 -9.063450 -52.272552
v 106.639709 -10.639931 -52.128452
v 107.415642 -10.508391 -52.091297
v 107.384987 -9.213738 -51.718098
v 106.578896 -9.180250 -51.881092
v 106.644562 -4.943501 -51.584438
v 107.454437 -4.952860 -51.306370
v 107.468079 -3.516457 -51.402775
v 106.667030 -3.522871 -51.666817
v 100.334023 0.798491 -52.062748
v 101.117294 0.791855 -52.064304
v 101.137566 2.204664 -51.951527
v 100.343887 2.212627 -51.959057
v 106.726768 0.724384 -51.864620
v 107.546906 0.712931 -51.790405
v 107.574577 2.141035 -51.861378
v 106.752785 2.147744 -51.918716
v 106.814308 6.354217 -52.505726
v 107.626228 6.325772 -52.633408
v 107.662308 7.748042 -52.760124
v 106.847542 7.760282 -52.668655
v 114.205063 -11.073403 -51.260639
v 114.164932 -10.126822 -51.643650
v 113.378387 -9.642878 -51.864384
v 113.244957 -10.897401 -51.594238
v 120.747940 -11.341210 -52.208195
v 121.733734 -11.575712 -52.346294
v 121.800392 -10.456417 -52.725739
v 120.787895 -10.129155 -52.471729
v 120.858002 -4.413528 -56.177345
v 121.975586 -4.544449 -55.821552
v 122.009796 -4.323209 -54.946198
v 120.882782 -4.242032 -55.248043
v 129.205063 -10.480090 -51.599445
v 129.273941 -11.400106 -51.232647
v 130.293320 -11.961123 -51.041649
v 130.477951 -10.773952 -51.403202
v 136.830383 -12.954123 -56.300114
v 137.099976 -12.959313 -57.513615
v 137.122177 -11.731295 -57.528259
v 136.738632 -11.733451 -56.374161
v 137.440979 -5.818673 -55.607918
v 136.999680 -6.188391 -56.075287
v 137.786194 -6.382467 -56.897816
v 138.289108 -5.949617 -56.387596
v 130.706543 1.200447 -50.920589
v 129.795074 1.002077 -51.219395
v 129.483643 0.058220 -51.428623
v 130.590469 0.037542 -50.781708
v 139.232956 0.029254 -52.266720
v 139.118454 -0.844343 -52.505722
v 140.264130 -1.092134 -53.126465
v 140.490601 -0.232450 -52.674126
v 138.795242 6.823778 -53.924461
v 138.763702 5.857972 -54.129158
v 140.043488 5.915410 -53.911533
v 140.139923 6.810869 -53.308353
v 113.971893 11.920165 -51.849804
v 114.965599 11.836915 -51.786591
v 115.093056 13.105574 -51.596062
v 114.080116 13.134492 -51.381916
v 121.569176 12.884736 -51.779961
v 122.024055 12.082421 -52.623383
v 121.133865 12.711853 -52.034653
v 121.526985 13.295987 -51.744064
v 121.629868 18.217007 -52.611282
v 121.708664 17.439980 -52.256046
v 122.592865 17.171560 -52.985752
v 122.514473 17.946499 -53.358082
v 129.274063 12.795250 -56.290081
v 129.661942 13.350973 -55.633839
v 129.102295 13.720525 -54.450279
v 128.639725 12.883744 -55.252029
v 140.144730 13.978625 -53.728367
v 139.591110 13.126619 -53.769852
v 139.558029 12.886801 -53.792690
v 140.546234 13.733149 -53.346745
v 130.871521 24.292713 -51.771095
v 131.252136 23.189339 -50.536987
v 129.677048 24.608944 -51.144680
v 129.728912 24.129389 -52.188183
v 138.661346 22.497772 -55.732456
v 139.827225 22.159595 -55.952007
v 139.489151 23.110718 -56.469887
v 138.190521 23.383358 -56.249901
v 137.204590 28.563576 -58.140499
v 138.050034 28.596020 -58.665680
v 138.633835 29.351629 -58.838963
v 137.529205 29.565434 -58.134827
v 152.944687 29.111599 -67.003517
v 152.187515 29.195057 -66.305733
v 152.719666 27.913427 -66.337616
v 153.278519 28.037998 -66.909637
v 147.621536 63.143219 -61.712448
v 148.309433 62.920151 -62.349026
v 148.684723 63.815151 -62.333954
v 147.892975 64.014183 -61.767330
v 145.473328 58.498867 -63.031906
v 145.238525 57.657505 -62.966419
v 145.982422 57.005329 -63.991425
v 146.083939 57.821419 -63.859028
v 143.510880 47.663818 -63.399803
v 144.482880 47.726871 -64.299820
v 143.973206 49.009445 -64.225113
v 143.164246 48.819180 -63.385880
v 88.724487 82.942032 -51.836124
v 88.696159 82.114304 -51.848862
v 89.668938 82.131012 -51.805393
v 89.698959 82.958954 -51.806404
v 95.149788 83.070091 -51.672646
v 95.099533 82.245995 -51.858006
v 95.870659 82.268806 -52.004189
v 95.916725 83.096169 -51.858959
v 95.436127 89.837791 -51.880268
v 95.396988 88.979568 -51.752750
v 96.183685 88.990768 -51.843021
v 96.227631 89.851929 -51.961330
v 101.432228 83.252953 -51.740791
v 101.393280 82.446251 -51.482307
v 102.211266 82.437775 -51.618721
v 102.257172 83.257011 -51.850548
v 108.056702 83.348724 -51.278065
v 108.001984 82.505760 -51.304012
v 108.844917 82.524323 -51.408966
v 108.910675 83.364090 -51.366291
v 109.374863 88.580261 -51.289162
v 109.386200 89.247490 -51.301903
v 108.662056 90.138603 -51.677830
v 109.025772 89.119591 -51.609474
v 102.129555 97.164581 -50.962780
v 102.073654 96.260292 -50.771481
v 102.914116 96.282814 -50.766277
v 102.966537 97.195602 -50.894138
v 109.016182 97.351921 -50.678936
v 108.943733 96.482941 -50.313740
v 109.827652 96.473747 -50.451096
v 109.895119 97.372787 -50.707039
v 109.593147 105.102287 -50.966515
v 109.508675 104.069359 -50.875660
v 110.420502 104.089127 -50.952015
v 110.501106 105.126175 -50.967213
v 115.089424 83.400337 -51.568466
v 115.011131 82.556038 -51.702095
v 115.974846 82.519638 -51.632725
v 116.064781 83.379036 -51.596920
v 123.082062 83.129578 -51.839378
v 122.945068 82.337662 -52.217209
v 123.865669 82.493996 -52.785484
v 124.041901 83.254501 -52.325363
v 124.072571 89.943077 -50.230476
v 123.967941 89.019157 -50.330151
v 125.080948 88.995445 -50.472843
v 125.193573 89.920525 -50.248772
v 131.337296 83.020882 -54.611153
v 131.122650 82.266640 -55.168991
v 132.303787 82.114784 -55.349445
v 132.492813 82.865479 -54.823257
v 141.156693 82.137032 -55.884140
v 141.124023 81.333206 -55.781639
v 142.357788 81.306458 -56.236824
v 142.399078 82.157448 -56.243538
v 132.954941 96.783646 -53.589355
v 132.925873 95.936752 -53.373642
v 133.622696 95.680237 -54.282017
v 133.655518 96.573631 -54.487560
v 118.396950 114.467155 -49.327770
v 118.214638 113.210632 -49.049065
v 119.405327 113.163330 -49.041195
v 119.563499 114.441956 -49.172707
v 127.577820 112.754311 -51.364361
v 128.442627 112.641655 -51.434586
v 129.093170 113.713943 -51.249981
v 127.927963 113.903961 -51.142487
v 127.222099 122.464966 -52.769283
v 127.943924 121.828491 -53.119026
v 128.515015 121.360733 -53.060818
v 126.541534 120.760109 -51.720600
v 136.907974 107.872017 -53.017906
v 136.331863 107.722183 -53.386593
v 137.049271 107.658081 -54.097668
v 137.366409 107.687584 -53.871452
v -20.668182 -173.490005 -98.337196
v -20.043633 -174.087799 -98.563385
v -19.601036 -174.772095 -97.822830
v -20.382191 -174.049789 -97.229645
v -16.065075 -179.247574 -84.956543
v -16.042509 -179.535355 -84.002197
v -15.747765 -179.824753 -83.085785
v -16.264574 -178.935196 -84.114754
v -0.669989 -171.275421 -50.987122
v 0.115935 -171.290009 -51.087246
v 0.764825 -171.091293 -49.950523
v -0.175001 -170.934738 -49.900536
v -29.558975 -138.574173 -56.964336
v -27.389389 -139.101761 -56.923199
v -25.071035 -139.082779 -58.008301
v -28.413097 -137.632980 -57.012032
v -11.709839 -152.065277 -49.926243
v -11.048164 -151.567047 -49.703747
v -11.157558 -150.623138 -48.966301
v -11.943645 -151.109085 -49.212952
v -9.965278 -137.742340 -44.482677
v -10.110196 -138.458893 -44.980804
v -9.333784 -138.208023 -44.972019
v -9.192914 -137.513153 -44.480347
v -18.776064 -127.154968 -42.243023
v -19.100952 -128.011505 -42.422237
v -18.542871 -128.014282 -41.690990
v -18.076954 -127.165009 -41.740501
v -7.682003 -125.707230 -41.883316
v -7.707036 -126.714119 -41.818806
v -6.469058 -126.615128 -41.704597
v -6.201069 -125.625839 -41.758045
v -5.489784 -114.797356 -41.089176
v -5.711695 -116.201729 -41.202576
v -4.567461 -116.151649 -40.962933
v -4.352894 -114.751762 -41.068634
v -82.776756 -116.470490 -60.004761
v -82.676292 -117.353714 -60.404621
v -82.022385 -117.224846 -60.159817
v -82.104958 -116.398659 -59.693169
v -77.067749 -115.516586 -58.704056
v -76.979218 -116.319397 -59.254566
v -76.186127 -116.180779 -58.975441
v -76.264595 -115.477051 -58.510445
v -75.434425 -104.554062 -57.824909
v -76.254059 -104.659119 -57.735245
v -76.798515 -105.892975 -57.622505
v -75.524200 -105.783119 -57.589394
v -71.471451 -115.624512 -57.956421
v -70.598137 -115.351006 -58.053257
v -69.965454 -114.201019 -57.930222
v -71.282654 -114.402512 -57.827568
v -65.973396 -113.242981 -57.564117
v -65.803467 -114.461975 -57.566990
v -64.617920 -114.098770 -57.459618
v -64.643646 -112.805298 -57.557804
v -65.797722 -103.334114 -57.416473
v -65.833420 -104.496826 -57.387440
v -64.494301 -104.322624 -57.268188
v -64.450996 -103.175446 -57.354652
v -70.949219 -95.145531 -57.411190
v -70.999283 -96.212433 -57.329998
v -69.606926 -96.093208 -57.371361
v -69.558319 -95.032463 -57.400105
v -65.428505 -94.721664 -57.169510
v -65.477219 -95.756073 -57.396370
v -64.112648 -95.643242 -57.381802
v -64.060448 -94.605141 -57.235683
v -65.031075 -86.667175 -57.226063
v -65.082214 -87.621292 -57.100620
v -63.709614 -87.545708 -57.037987
v -63.658211 -86.594727 -57.183331
v -60.923798 -112.096664 -57.552322
v -60.974846 -113.313217 -57.665596
v -59.767944 -113.216942 -57.670433
v -59.698425 -112.006660 -57.489704
v -55.999660 -111.980858 -57.260956
v -56.117924 -113.231407 -57.303211
v -54.875759 -113.246666 -57.297180
v -54.750637 -111.987869 -57.333309
v -55.257900 -102.493126 -56.874615
v -55.337620 -103.622704 -57.080341
v -54.045979 -103.569885 -57.074261
v -53.956409 -102.428322 -56.921448
v -50.955250 -111.983208 -57.210857
v -51.099232 -113.275436 -57.045280
v -49.803814 -113.249405 -57.130970
v -49.664185 -111.940872 -57.237206
v -45.775372 -111.731514 -57.393700
v -45.905560 -113.079247 -57.157616
v -44.444485 -112.996872 -57.039886
v -44.452591 -111.618858 -57.396812
v -44.927898 -101.806465 -57.141235
v -45.021904 -102.974258 -57.039089
v -43.732727 -102.853500 -57.019669
v -43.634392 -101.689011 -57.112835
v -49.515614 -93.708557 -57.149841
v -49.586143 -94.734116 -57.119572
v -48.285618 -94.660225 -57.001778
v -48.213310 -93.625999 -57.038395
v -44.324520 -93.349220 -56.972858
v -44.396286 -94.373062 -57.068386
v -43.101376 -94.268364 -57.075710
v -43.029041 -93.248711 -57.087292
v -43.837582 -85.545807 -57.062645
v -43.890450 -86.473274 -57.070919
v -42.595009 -86.387749 -56.926342
v -42.534523 -85.468170 -57.048344
v -59.298168 -79.396904 -57.164761
v -59.327282 -80.239983 -57.071720
v -57.996834 -80.191368 -57.270535
v -57.961525 -79.334846 -57.268925
v -54.004959 -79.181023 -56.795246
v -54.031441 -80.006317 -56.842693
v -52.728855 -79.878250 -57.040989
v -52.696190 -79.131996 -56.586735
v -53.765205 -72.604439 -56.888432
v -53.804577 -73.403404 -56.775875
v -52.486565 -73.382256 -56.866280
v -52.454090 -72.581955 -57.044960
v -48.770695 -78.950523 -57.050793
v -48.785091 -79.787254 -57.028023
v -47.479305 -79.736412 -57.078030
v -47.453186 -78.901260 -57.139786
v -43.521027 -78.740433 -57.030235
v -43.556141 -79.569756 -56.992264
v -42.247650 -79.512749 -57.025242
v -42.215897 -78.680565 -56.965199
v -43.269489 -72.290085 -57.022018
v -43.301159 -73.094795 -56.997311
v -41.995186 -73.044044 -56.824303
v -41.957878 -72.247536 -56.924931
v -48.309158 -66.145203 -56.754406
v -48.330433 -66.935867 -56.730995
v -47.022709 -66.899208 -56.554024
v -46.998241 -66.111275 -56.598354
v -43.070610 -66.032578 -56.872334
v -43.093117 -66.804634 -56.875843
v -41.791012 -66.764137 -57.019428
v -41.765175 -66.020760 -56.765587
v -42.904411 -59.604069 -56.683235
v -42.928825 -60.586830 -56.556305
v -41.619308 -60.569420 -56.542461
v -41.597160 -59.586430 -56.603256
v -40.642197 -111.035164 -57.320061
v -40.806103 -112.274445 -57.167530
v -39.577740 -112.054077 -57.110504
v -39.383675 -110.767532 -57.299206
v -35.661949 -109.836586 -57.030231
v -35.851395 -111.112129 -57.077484
v -34.626038 -110.797623 -57.032833
v -34.422916 -109.527328 -57.006916
v -34.590118 -100.444862 -57.015495
v -34.692341 -101.551865 -56.913857
v -33.400364 -101.319626 -56.994080
v -33.292583 -100.224960 -57.165127
v -30.714575 -108.686981 -56.765808
v -30.965450 -109.926666 -56.851490
v -29.714951 -109.627716 -56.782368
v -29.448832 -108.401726 -56.824848
v -25.661407 -107.545288 -56.254528
v -25.897263 -108.711830 -56.361675
v -24.604393 -108.410530 -56.197350
v -24.420797 -107.282120 -55.836857
v -24.193008 -98.799026 -56.430153
v -24.342062 -99.833725 -56.354214
v -23.051079 -99.633759 -56.139652
v -22.937536 -98.598686 -56.052555
v -28.674551 -91.753296 -56.734230
v -28.750645 -92.700539 -56.809101
v -27.443125 -92.550453 -56.633320
v -27.360935 -91.610077 -56.639835
v -23.412634 -91.203773 -56.355495
v -23.493927 -92.128036 -56.383614
v -22.165052 -92.006630 -56.376713
v -22.085062 -91.085823 -56.332996
v -22.867874 -84.118309 -56.081257
v -22.910831 -84.956230 -56.329567
v -21.588469 -84.899605 -56.156269
v -21.534052 -84.050316 -55.951443
v -19.975557 -106.286057 -56.276012
v -20.130781 -107.406693 -56.492573
v -18.861774 -107.169937 -56.143734
v -18.430429 -105.978271 -55.915470
v -18.505018 -104.847916 -48.561672
v -18.958002 -106.198875 -48.416023
v -18.469099 -105.791840 -47.333233
v -17.803980 -104.632164 -47.775265
v -14.028841 -97.923790 -53.669441
v -14.531160 -98.597954 -52.868504
v -13.333976 -98.742157 -52.541309
v -12.714798 -98.003937 -53.415253
v -11.179501 -105.183914 -46.380798
v -11.656032 -106.251427 -45.620209
v -10.676538 -106.212784 -45.436878
v -10.233145 -105.163773 -46.240864
v -3.568609 -105.216400 -45.924789
v -3.815493 -106.151176 -44.991188
v -2.856927 -106.128258 -44.954643
v -2.637765 -105.190910 -45.884911
v -1.975922 -98.782433 -53.728722
v -2.142716 -99.571884 -52.780228
v -1.349310 -99.579407 -52.789436
v -1.214718 -98.961525 -53.885952
v -7.159694 -91.041313 -56.723976
v -7.253166 -91.999374 -56.477390
v -6.028280 -92.066948 -56.615208
v -5.931496 -91.087891 -56.858433
v -1.196826 -91.249191 -55.725452
v -1.367155 -92.304626 -56.292786
v -0.117324 -92.312798 -56.134689
v 0.045614 -91.258728 -55.930267
v -1.287531 -83.765747 -55.471756
v -1.384000 -84.670113 -55.289581
v -0.027756 -84.793053 -55.598068
v 0.080776 -83.783455 -55.619038
v -17.261801 -77.516457 -55.948769
v -17.292696 -78.300529 -55.883583
v -15.958672 -78.265892 -55.955318
v -15.927564 -77.493828 -56.041649
v -11.920647 -77.413200 -56.097443
v -11.941055 -78.182388 -56.225571
v -10.606472 -78.173912 -56.039669
v -10.582025 -77.401970 -56.050404
v -11.770053 -71.015289 -55.777027
v -11.788007 -72.011780 -55.742207
v -10.466075 -71.997337 -55.922546
v -10.444454 -71.002892 -55.905163
v -6.576703 -77.363319 -55.644711
v -6.599810 -78.135857 -55.550819
v -5.246775 -78.138985 -55.566593
v -5.229931 -77.363792 -55.625790
v -1.196640 -77.348587 -55.359921
v -1.199517 -78.141739 -55.389095
v 0.123853 -78.128021 -55.722622
v 0.120924 -77.344406 -55.722187
v -1.158522 -70.951035 -55.805176
v -1.169411 -71.937035 -55.759861
v 0.160209 -71.950165 -55.828278
v 0.172912 -70.960594 -55.807709
v -6.397024 -65.378876 -55.928127
v -6.413969 -66.849411 -55.937050
v -5.094283 -66.841881 -55.908230
v -5.079984 -65.371964 -55.894524
v 0.362682 -67.066246 -55.774174
v 0.240684 -66.094009 -55.767723
v -0.972945 -65.535255 -55.798466
v -1.095998 -66.888878 -55.813950
v -1.104687 -59.523521 -55.777428
v -1.110064 -60.971107 -55.780769
v 0.200205 -60.967831 -55.746078
v 0.203980 -59.520473 -55.740864
v -37.607883 -54.035835 -56.327435
v -37.622803 -55.486309 -56.190033
v -36.315350 -55.466137 -56.348938
v -36.300793 -54.023014 -56.363762
v -32.389046 -53.985260 -56.383301
v -32.406876 -55.418514 -56.281395
v -31.102119 -55.408306 -56.334908
v -31.088215 -53.976753 -56.414963
v -32.339478 -48.255383 -56.637585
v -32.343674 -49.692432 -56.836559
v -31.034348 -49.687248 -56.660744
v -31.026691 -48.252251 -56.598660
v -27.159607 -53.928631 -56.986355
v -27.178436 -55.409771 -57.054169
v -25.847033 -55.380501 -56.828541
v -25.822390 -53.918262 -56.816044
v -21.975340 -53.912502 -56.004196
v -21.991083 -55.348381 -55.908829
v -20.678810 -55.330215 -55.961250
v -20.665876 -53.903301 -56.086929
v -21.926907 -48.234001 -55.946228
v -21.924723 -49.633263 -56.258198
v -20.629133 -49.642124 -56.026638
v -20.620485 -48.225979 -55.924011
v -27.107519 -42.585983 -56.032440
v -27.128952 -43.998123 -55.867630
v -25.823524 -43.991825 -55.700642
v -25.812895 -42.569553 -55.812115
v -21.903296 -42.570766 -56.076321
v -21.899302 -43.978664 -55.926331
v -20.600464 -43.976662 -56.043552
v -20.598381 -42.566818 -56.204147
v -21.879795 -36.931297 -56.022564
v -21.884348 -38.342495 -56.054054
v -20.578211 -38.334919 -56.019215
v -20.584284 -36.928204 -55.884338
v -16.751631 -53.866711 -55.954487
v -16.762108 -55.295517 -55.987217
v -15.457087 -55.286640 -55.945644
v -15.446716 -53.861271 -55.987015
v -11.532296 -53.845917 -55.950100
v -11.540765 -55.268452 -55.954449
v -10.235161 -55.263424 -55.921589
v -10.227180 -53.841457 -55.923470
v -11.507899 -48.181396 -55.870689
v -11.512891 -49.594212 -55.903378
v -10.209326 -49.591293 -55.867725
v -10.204456 -48.178532 -55.845116
v -6.312280 -53.829460 -55.817162
v -6.318143 -55.250076 -55.819225
v -5.012085 -55.246227 -55.797562
v -5.007067 -53.826019 -55.790043
v -1.091212 -53.817142 -55.730980
v -1.094382 -55.236641 -55.715786
v 0.211627 -55.234085 -55.699852
v 0.214039 -53.814762 -55.708691
v -1.082439 -48.161793 -55.671818
v -1.084653 -49.573082 -55.668865
v 0.219115 -49.571095 -55.665306
v 0.220626 -48.160076 -55.650745
v -6.282530 -42.537807 -55.736095
v -6.284885 -43.944515 -55.759201
v -4.983105 -43.942825 -55.725525
v -4.981016 -42.536438 -55.701408
v -1.075712 -42.532242 -55.641865
v -1.077076 -43.938190 -55.659351
v 0.225158 -43.936695 -55.651566
v 0.225699 -42.531300 -55.605274
v -1.071322 -36.914146 -55.564568
v -1.072083 -38.317577 -55.594242
v 0.228895 -38.316849 -55.568024
v 0.229509 -36.913467 -55.539085
v -16.656414 -31.323080 -56.109905
v -16.647404 -32.737877 -56.175697
v -15.382405 -32.727516 -55.774796
v -15.389966 -31.320070 -55.740814
v -11.478905 -31.317272 -55.449116
v -11.475439 -32.714420 -55.618248
v -10.176970 -32.719379 -55.470062
v -10.178370 -31.320562 -55.336670
v -11.480536 -25.715082 -55.411057
v -11.451145 -27.102720 -55.666077
v -10.167415 -27.107622 -55.412052
v -10.209077 -25.724150 -55.055233
v -6.269257 -31.312862 -55.455994
v -6.273915 -32.715481 -55.436295
v -4.972754 -32.715420 -55.403488
v -4.973410 -31.316397 -55.296104
v -1.075296 -31.311995 -55.384567
v -1.071328 -32.709942 -55.444824
v 0.227475 -32.708668 -55.379543
v 0.218182 -31.314964 -55.193012
v -1.064118 -25.717108 -55.136459
v -1.059850 -27.124172 -55.082825
v 0.229586 -27.116547 -55.273849
v 0.222976 -25.717199 -55.398762
v -6.260100 -20.119146 -55.409676
v -6.277164 -21.508884 -55.199219
v -4.977270 -21.508873 -55.088089
v -4.962528 -20.118408 -55.290981
v -1.072301 -20.116936 -54.981258
v -1.074226 -21.516655 -55.171181
v 0.228553 -21.518116 -55.120121
v 0.229518 -20.115526 -55.047474
v -1.076486 -14.520405 -55.203480
v -1.075601 -15.917116 -55.193935
v 0.208164 -15.929167 -55.451008
v 0.204520 -14.507636 -55.473701
v 77.056519 -126.210579 -55.337624
v 76.846733 -127.003662 -55.713013
v 77.490807 -127.079079 -55.238400
v 77.947723 -126.487930 -55.030354
v 69.791794 -126.553307 -54.141422
v 70.628326 -126.701065 -54.407478
v 71.555069 -125.925697 -54.735638
v 70.370102 -125.657539 -54.467236
v 64.047409 -121.380127 -54.994442
v 64.661797 -122.327194 -54.870697
v 65.020996 -121.860306 -54.930885
v 64.444679 -120.745438 -55.079681
v 88.883934 -116.908714 -56.162491
v 88.762871 -117.672638 -55.660652
v 89.514542 -117.767639 -55.425709
v 89.637215 -117.006165 -55.887337
v 94.977509 -117.816017 -55.048542
v 94.889534 -118.539108 -54.499409
v 95.698105 -118.689125 -54.409691
v 95.785072 -117.961906 -54.949787
v 95.433746 -106.552254 -53.545918
v 95.389908 -107.874657 -53.433315
v 96.165932 -107.966446 -53.461845
v 96.213959 -106.641907 -53.628704
v 101.415016 -118.919044 -53.479332
v 101.308525 -119.778206 -53.281933
v 102.218513 -119.908684 -53.061790
v 102.309830 -119.051437 -53.266701
v 109.485725 -119.857498 -53.110210
v 109.497490 -120.690811 -52.954899
v 110.730743 -120.790878 -53.033352
v 110.713753 -119.969330 -53.196117
v 109.291672 -108.474442 -52.994762
v 109.316551 -109.800957 -52.874413
v 110.424133 -109.981445 -52.834087
v 110.378075 -108.651688 -52.920193
v 102.038361 -97.789299 -53.294144
v 102.015808 -98.945778 -53.284672
v 102.862503 -99.054161 -53.145840
v 102.891052 -97.896751 -53.219170
v 109.155479 -98.836243 -52.725243
v 109.173943 -99.969315 -53.055138
v 110.132690 -100.143288 -53.041889
v 110.116722 -98.993950 -52.824265
v 109.302292 -90.022064 -50.633808
v 109.232330 -91.139999 -50.937145
v 110.291862 -91.156914 -51.022591
v 110.086571 -90.278969 -50.531246
v 127.154465 -94.072395 -54.335056
v 126.612846 -93.732071 -54.051525
v 126.249146 -94.434441 -53.773312
v 127.149368 -94.841736 -54.129047
v 129.718231 -104.288963 -52.881477
v 131.391937 -104.603882 -52.818069
v 131.107635 -104.716301 -52.876232
v 129.199081 -103.780243 -53.190594
v 120.301468 -116.501472 -52.378975
v 121.065323 -116.234818 -52.274857
v 120.796829 -115.066132 -52.127033
v 119.973640 -115.193535 -51.912853
v 116.390678 -83.426651 -52.645908
v 116.423943 -84.439957 -52.740871
v 117.357933 -84.144455 -54.393478
v 117.495247 -83.582306 -52.733131
v 126.256248 -85.510628 -54.726536
v 127.221550 -85.536819 -54.267754
v 127.115883 -84.482124 -54.077194
v 126.139633 -84.374687 -54.357872
v 124.686256 -76.996490 -53.250198
v 124.877975 -77.867088 -52.881943
v 125.984360 -77.940872 -52.453579
v 125.785149 -77.008545 -52.748280
v 132.382050 -70.475014 -55.225399
v 132.692200 -71.466866 -55.193130
v 133.616211 -71.617386 -55.835812
v 133.398499 -70.602570 -55.809284
v 139.114471 -63.606483 -59.423851
v 139.781342 -64.411156 -58.735474
v 141.100082 -64.497116 -58.508007
v 140.384171 -63.620304 -59.440884
v 4.129456 -17.318289 -55.124443
v 4.129640 -18.717207 -55.046669
v 5.429308 -18.715744 -55.053967
v 5.430648 -17.319567 -55.163322
v 6.727684 -17.320772 -55.032173
v 6.723033 -18.714552 -55.168114
v 8.021630 -18.712559 -55.245335
v 8.029529 -17.324991 -54.985210
v 6.735377 -14.517604 -55.025356
v 6.734151 -15.918330 -55.078278
v 8.037572 -15.917099 -55.033714
v 8.036214 -14.520760 -54.878994
v -80.563171 71.821205 -55.899197
v -79.736946 71.735352 -55.981243
v -79.184868 72.621994 -55.906189
v -80.555611 72.752014 -55.808651
v -77.471207 72.737244 -55.883728
v -77.412689 71.465500 -55.945667
v -76.116890 71.610107 -55.932137
v -76.157494 72.782722 -55.861294
v -77.592110 76.159660 -56.001274
v -77.581223 75.376266 -55.937145
v -76.198418 75.383430 -55.767097
v -76.204338 76.159882 -55.843170
v 4.084921 72.680771 -54.116776
v 4.086454 71.430984 -54.105148
v 5.386328 71.432671 -54.076962
v 5.384454 72.682602 -54.079418
v 6.684080 72.684982 -54.045033
v 6.686355 71.434944 -54.058819
v 7.986386 71.437607 -54.042011
v 7.983754 72.687660 -54.011322
v 6.678427 76.049118 -54.059395
v 6.679878 75.275650 -54.055195
v 7.979351 75.279037 -54.013367
v 7.978148 76.052650 -54.025421
v 88.692528 73.354240 -51.727997
v 88.679359 72.596214 -51.704529
v 89.916222 72.613686 -51.677956
v 89.929543 73.372543 -51.686909
v 91.741684 73.402840 -51.764553
v 91.727623 72.641953 -51.760059
v 92.501709 72.657448 -51.732586
v 92.516251 73.418129 -51.765175
v 91.810783 76.480415 -51.685287
v 91.789375 75.700706 -51.749382
v 92.564636 75.715797 -51.745548
v 92.585304 76.495216 -51.660297
v -80.141624 -17.325552 -57.021797
v -80.142151 -18.733814 -57.043167
v -78.718643 -18.733770 -57.055988
v -78.721420 -17.327684 -56.925194
v -77.325485 -17.344000 -56.722755
v -77.318321 -18.736744 -57.003433
v -75.933525 -18.739161 -56.938400
v -75.936897 -17.336817 -56.850368
v -77.325188 -14.518681 -56.784229
v -77.326355 -15.927513 -56.587471
v -75.937721 -15.931355 -56.819916
v -75.936630 -14.529235 -56.918644
v 3.210762 -119.543442 -41.733856
v 3.170363 -120.341782 -42.052330
v 4.225191 -120.613045 -42.428165
v 4.306929 -119.564140 -41.833717
v 7.679022 -119.688576 -41.385372
v 7.662823 -121.127098 -41.743938
v 8.871634 -121.026398 -41.365589
v 8.818401 -119.693581 -41.234150
v 7.549166 -114.352402 -41.154270
v 7.578001 -115.683022 -41.023964
v 8.647552 -115.683311 -40.977638
v 8.602983 -114.358696 -41.194626
v 88.215530 -18.789953 -52.988880
v 89.071884 -18.816801 -53.026112
v 89.612617 -17.540295 -53.015446
v 88.265709 -17.416563 -52.933105
v 91.470688 -17.164114 -52.993961
v 91.287094 -18.083158 -53.035713
v 92.258217 -18.863115 -52.915150
v 92.597397 -17.531410 -52.869011
v 90.961571 -16.135557 -52.979549
v 91.951324 -16.087141 -52.964947
v 92.471054 -14.994541 -52.949753
v 91.143372 -14.692872 -52.915836
v 6.558801 138.255859 -50.707439
v 6.523813 137.266571 -50.797123
v 7.147969 136.580917 -50.930229
v 7.496709 137.908798 -50.694397
v 8.530221 132.256058 -52.180931
v 7.734239 131.996109 -52.282421
v 7.871193 131.092651 -52.646519
v 50.993557 138.782516 -48.971905
v 51.256458 139.638092 -48.601055
v 50.241661 139.992523 -48.278923
v 49.737576 139.008911 -48.811756
v 54.952473 131.829727 -50.970093
v 54.969482 132.757202 -50.845844
v 54.024471 132.867035 -51.166782
v 54.015038 131.713043 -51.236279
v -135.476044 -62.840092 -70.892212
v -134.772736 -62.823269 -69.825539
v -134.629211 -61.963310 -69.960922
v -131.934738 -62.284309 -67.455193
v -132.031830 -63.101749 -67.465591
v -131.332230 -63.196224 -66.502655
v -131.290100 -62.352699 -66.427391
v -131.227936 -59.049915 -67.670677
v -131.407791 -59.855545 -67.629631
v -130.598175 -59.966282 -66.781258
v -130.382660 -59.189949 -66.875641
v -133.658951 -16.741711 -70.915558
v -132.712250 -16.855440 -70.018295
v -132.796021 -15.583746 -70.102501
v -127.339638 -17.754004 -64.595947
v -128.052063 -16.997160 -64.802193
v -128.300171 -16.065113 -65.369705
v -127.911934 -17.334789 -65.354156
v -128.107971 -13.559673 -64.614365
v -130.222076 -13.772573 -64.303543
v -129.069458 -14.292885 -65.802124
v -127.969749 -14.711937 -64.779556
v 4.131708 -62.418980 -55.653893
v 4.133061 -63.879768 -55.651150
v 5.446177 -63.882740 -55.612003
v 5.443104 -62.420921 -55.620960
v 6.754331 -62.424400 -55.588528
v 6.759322 -63.887039 -55.576950
v 8.077266 -63.894997 -55.549576
v 8.066376 -62.429558 -55.545712
v 6.745071 -59.519810 -55.561363
v 6.749195 -60.967724 -55.572437
v 8.058146 -60.971657 -55.527420
v 8.052629 -59.523182 -55.521164
v 45.936321 -62.888424 -54.332706
v 45.953571 -63.648720 -54.311684
v 47.256428 -63.672649 -54.223625
v 47.232399 -62.911076 -54.175388
v 48.519676 -62.931824 -53.936565
v 48.533615 -63.704712 -53.912159
v 49.832821 -63.727955 -53.667057
v 49.824505 -62.950832 -53.788033
v 48.466328 -59.572433 -54.073109
v 48.477375 -60.564621 -54.015156
v 49.790844 -60.592171 -54.053364
v 49.779716 -59.608341 -54.145275
v 45.713783 -17.333338 -53.953922
v 45.720856 -18.728861 -54.126293
v 47.023109 -18.732336 -54.054092
v 47.019165 -17.330563 -53.983353
v 48.322197 -17.329189 -54.035896
v 48.324574 -18.737425 -53.909260
v 49.631031 -18.735065 -54.050945
v 49.629333 -17.329060 -54.069168
v 48.324577 -14.532257 -53.898735
v 48.324429 -15.934910 -53.839306
v 49.628712 -15.933544 -53.911842
v 49.627911 -14.532719 -53.917259
v -130.539749 40.242176 -64.102295
v -132.451096 38.007118 -63.600849
v -131.417572 39.294994 -63.032780
v -130.175095 39.992008 -64.792068
v -133.309799 32.547462 -66.840790
v -133.449585 32.417015 -65.994049
v -133.507767 31.345716 -65.448494
v -133.185730 31.184828 -66.722382
v -118.406380 72.496216 -80.180618
v -117.732330 72.238808 -79.741432
v -117.345909 72.566055 -79.906830
v -118.179283 68.125893 -77.594864
v -117.738495 69.083603 -77.935593
v -118.854172 69.362038 -78.479530
v -119.044731 68.478172 -78.139015
v -114.823418 74.619316 -80.520233
v -115.359322 73.864899 -79.918953
v -114.869255 74.011772 -79.795639
v -114.195518 74.663002 -80.330635
v -80.080513 27.528303 -56.409081
v -80.208801 26.253754 -56.492310
v -78.776947 26.092216 -56.633926
v -78.719002 27.473005 -56.511677
v -77.360161 27.458752 -56.881901
v -77.432808 25.960455 -56.941036
v -75.995155 26.062197 -56.938194
v -75.989311 27.454964 -57.116917
v -77.358788 30.238401 -56.676388
v -77.344940 28.851316 -56.802242
v -75.987450 28.860846 -57.159195
v -75.959328 30.230055 -56.752651
v -37.474171 27.443737 -55.586723
v -37.474236 26.041965 -55.538982
v -36.165909 26.045603 -55.443726
v -36.169109 27.445593 -55.582027
v -34.870949 27.438171 -55.751419
v -34.847698 26.050879 -55.455490
v -33.558922 26.045458 -55.731476
v -33.571781 27.444517 -55.864403
v -34.872402 30.239845 -55.616604
v -34.871006 28.836906 -55.726845
v -33.574856 28.824219 -55.537865
v -33.566772 30.236181 -55.623112
v -37.537632 73.073845 -54.975830
v -37.502274 72.305710 -54.864925
v -36.223454 72.328156 -54.929680
v -36.243671 73.070175 -55.103310
v -34.952835 73.052994 -55.307167
v -34.936741 72.309509 -55.081696
v -33.660053 72.267296 -55.237854
v -33.657463 73.025024 -55.452526
v -34.944817 76.145897 -55.207649
v -34.931522 75.363121 -55.091438
v -33.613926 75.363953 -55.203499
v -33.630722 76.150711 -55.344765
v -82.284698 140.209137 -53.560379
v -81.991814 139.148911 -53.699608
v -81.456299 139.403885 -53.451912
v -81.753136 140.339645 -53.342930
v -76.533577 133.245712 -54.030701
v -76.778854 134.126190 -53.805027
v -77.851891 134.350327 -53.950851
v -77.813698 133.047562 -54.326195
v -28.845324 132.660629 -49.655197
v -28.752661 133.386505 -48.875084
v -29.737745 133.589874 -48.906857
v -29.804041 132.912476 -49.646782
v 4.128009 27.439631 -54.877506
v 4.125768 26.039312 -54.994202
v 5.426661 26.036034 -55.208668
v 5.430167 27.438633 -54.927132
v 6.731037 27.438608 -54.840641
v 6.741856 26.039076 -55.037262
v 8.033751 26.042591 -54.783550
v 8.033340 27.444263 -54.743858
v 6.737403 30.259438 -54.827785
v 6.735211 28.848276 -54.823013
v 8.037636 28.850145 -54.733608
v 8.028991 30.252728 -54.582859
v 45.719669 27.450823 -53.451332
v 45.722103 26.050932 -53.566589
v 47.024536 26.051985 -53.545765
v 47.021923 27.449200 -53.404617
v 48.322868 27.449274 -53.372604
v 48.326370 26.052431 -53.520283
v 49.628414 26.052364 -53.495029
v 49.624718 27.453459 -53.398518
v 48.317192 30.229643 -52.942627
v 48.316078 28.813007 -52.976192
v 49.624252 28.834715 -53.110329
v 49.626427 30.231552 -52.892452
v 45.750393 73.005539 -53.142445
v 45.627258 72.212082 -52.991966
v 46.639141 71.701553 -52.779869
v 47.182339 72.818916 -52.927910
v 48.432674 73.087845 -52.998283
v 48.390083 72.225235 -52.835918
v 49.685852 72.351570 -52.795731
v 49.662182 73.106766 -53.045601
v 48.324169 76.190376 -53.174530
v 48.328339 75.410904 -53.107334
v 49.645359 75.418709 -53.174706
v 49.643589 76.197998 -53.166275
v 88.157021 26.075409 -52.912071
v 89.112701 26.069748 -52.781334
v 89.126167 27.465734 -52.750942
v 88.166168 27.467081 -52.868114
v 91.466225 26.063786 -52.640278
v 92.229012 26.063717 -52.605064
v 92.238609 27.464752 -52.527447
v 91.475639 27.465033 -52.581745
v 91.484779 28.867842 -52.532139
v 92.246925 28.868361 -52.447464
v 92.248558 30.272396 -52.334930
v 91.489044 30.270340 -52.460060
v 91.408737 144.109329 -50.225758
v 91.304192 143.084061 -50.366211
v 92.244049 143.063370 -50.336426
v 92.367058 144.053253 -50.022942
v 95.397331 143.730362 -50.261600
v 95.210732 142.741531 -50.367653
v 96.394302 142.591812 -50.420918
v 96.518166 143.586182 -50.349491
v -80.661705 -63.708389 -57.665451
v -80.693718 -64.514328 -57.639423
v -79.268051 -64.475365 -57.773510
v -79.233238 -63.665653 -57.734821
v -77.844818 -63.644459 -57.402607
v -77.880203 -64.450645 -57.437500
v -76.491371 -64.421104 -57.162590
v -76.459808 -63.616196 -57.120476
v -77.726028 -60.482845 -57.334660
v -77.753487 -61.264732 -57.288498
v -76.355293 -61.234093 -57.260654
v -76.328468 -60.449482 -57.377312
v -37.762047 -62.865425 -56.705563
v -37.785900 -63.621078 -56.586964
v -36.479836 -63.605736 -56.701000
v -36.455265 -62.845383 -56.758915
v -35.148613 -62.825474 -56.668587
v -35.172047 -63.581455 -56.765278
v -33.862007 -63.553368 -56.833019
v -33.839542 -62.799370 -56.703785
v -35.066856 -59.491947 -56.644772
v -35.086533 -60.469646 -56.685863
v -33.782318 -60.452473 -56.662510
v -33.759399 -59.473076 -56.640465
v -37.472557 -17.318699 -56.384003
v -37.486889 -18.711433 -56.692261
v -36.164867 -18.713488 -56.630081
v -36.165852 -17.298904 -56.562893
v -34.850716 -17.298794 -56.601025
v -34.855408 -18.712221 -56.503857
v -33.550430 -18.716105 -56.381573
v -33.548374 -17.309963 -56.431252
v -34.858543 -14.516883 -56.167347
v -34.854713 -15.911875 -56.337807
v -33.551151 -15.911500 -56.345081
v -33.553852 -14.509993 -56.275043
v 88.794922 -63.992146 -53.574978
v 88.814476 -64.790001 -53.419289
v 89.807533 -64.843292 -53.381592
v 89.782074 -64.038086 -53.441330
v 92.200302 -64.193909 -53.393253
v 92.226448 -65.006096 -53.361687
v 93.011681 -65.061501 -53.315342
v 92.984932 -64.247231 -53.342327
v 92.095467 -60.985485 -53.430328
v 92.120171 -61.777130 -53.410183
v 92.901543 -61.825684 -53.339008
v 92.874947 -61.032475 -53.338863
v 4.130061 -39.720375 -55.466068
v 4.129673 -41.124870 -55.483047
v 5.430413 -41.125149 -55.442429
v 5.429851 -39.721069 -55.406086
v 6.730274 -39.721680 -55.365429
v 6.731098 -41.125740 -55.403732
v 8.031609 -41.126621 -55.362579
v 8.030807 -39.722328 -55.331673
v 6.729564 -36.914925 -55.313393
v 6.730104 -38.317799 -55.346138
v 8.030249 -38.318459 -55.307545
v 8.029514 -36.915585 -55.273476
v 24.938444 -39.726112 -54.948509
v 24.940054 -41.145153 -54.996891
v 26.239017 -41.154945 -54.882942
v 26.238485 -39.731243 -54.869743
v 27.536930 -39.735958 -54.794960
v 27.544899 -41.146557 -54.913364
v 28.817163 -41.166664 -54.577396
v 28.828888 -39.746941 -54.711811
v 27.531868 -36.924751 -55.162449
v 27.544580 -38.317760 -54.834805
v 28.842018 -38.368050 -55.113327
v 28.847250 -36.934967 -55.272041
v 24.924969 -17.329670 -54.456573
v 24.924061 -18.717407 -54.692715
v 26.224592 -18.714834 -54.738380
v 26.222851 -17.324156 -54.594772
v 27.521852 -17.322340 -54.564259
v 27.526451 -18.718946 -54.646709
v 28.826599 -18.719944 -54.527485
v 28.822384 -17.321249 -54.475155
v 27.519146 -14.526794 -54.656445
v 27.521221 -15.925823 -54.608883
v 28.819258 -15.921946 -54.461590
v 28.816793 -14.522313 -54.474426
v -128.013153 74.628258 -87.117805
v -127.265160 75.102043 -87.561646
v -128.406265 75.541809 -88.063324
v -129.187180 74.858810 -87.607574
v -80.141426 50.122272 -56.717781
v -80.109161 49.088329 -56.734863
v -79.042076 48.590813 -56.793945
v -78.759743 49.964348 -57.025780
v -77.388351 49.769657 -57.122566
v -77.279984 48.501209 -56.755451
v -75.979889 48.495220 -56.642944
v -75.913773 49.733429 -56.886578
v -76.025497 52.585983 -56.295895
v -76.730820 52.851109 -56.260746
v -77.341934 52.203896 -56.563286
v -76.329185 51.654121 -56.454124
v -58.432640 49.911362 -56.203346
v -58.457783 48.500931 -55.974434
v -57.127296 48.490955 -55.817707
v -57.125332 49.903461 -55.956059
v -55.800098 49.900810 -55.967579
v -55.794426 48.486935 -55.807583
v -54.468327 48.483036 -55.865108
v -54.479942 49.893219 -55.837654
v -55.815361 52.727226 -55.825348
v -55.820446 51.302734 -55.687275
v -54.490906 51.303009 -55.679890
v -54.498318 52.731007 -55.710884
v -56.827469 72.659241 -55.579491
v -57.776958 72.750725 -55.624023
v -58.498573 71.582458 -55.649029
v -57.198151 71.506393 -55.688267
v -55.749916 73.023590 -55.412724
v -55.793221 72.172768 -55.405064
v -54.647240 72.189766 -55.269672
v -54.540310 72.980682 -55.320690
v -55.910629 76.147118 -55.222584
v -55.910610 75.365997 -55.266918
v -54.582493 75.355797 -55.143139
v -54.586994 76.137177 -55.070892
v 4.118561 49.887760 -54.480877
v 4.123610 48.479488 -54.644882
v 5.428668 48.479088 -54.582241
v 5.419188 49.886696 -54.422829
v 6.719325 49.888000 -54.403847
v 6.724658 48.477859 -54.460224
v 8.017780 48.477654 -54.349697
v 8.018566 49.887722 -54.433441
v 6.714726 52.720200 -54.342083
v 6.716743 51.302597 -54.383232
v 8.016587 51.301998 -54.363358
v 8.014741 52.720490 -54.327259
v 24.885296 49.906620 -53.577915
v 24.881399 48.481567 -53.577248
v 26.185484 48.478592 -53.367119
v 26.185102 49.911987 -53.345135
v 27.504969 49.908207 -53.361450
v 27.504927 48.479408 -53.356014
v 28.812881 48.481258 -53.483234
v 28.810709 49.898876 -53.497738
v 27.515339 52.725319 -53.885326
v 27.508251 51.329346 -53.551048
v 28.812319 51.312870 -53.646984
v 28.817982 52.726273 -53.847172
v 25.008446 73.018234 -53.579525
v 25.038111 72.338791 -53.430504
v 26.207947 72.279541 -53.441517
v 26.206644 73.033310 -53.611561
v 27.493895 72.963722 -53.621899
v 27.395693 72.178566 -53.450371
v 28.486410 71.824699 -53.402790
v 28.953127 72.803139 -53.516621
v 27.479721 76.123245 -53.577377
v 27.481806 75.362366 -53.804958
v 28.790194 75.358208 -53.715336
v 28.784800 76.140945 -53.653561
v 88.493965 49.976387 -52.087433
v 88.496773 48.566322 -52.171196
v 89.722733 48.574947 -52.218956
v 89.725929 49.985149 -52.137825
v 91.529976 48.573227 -52.161217
v 92.300476 48.574734 -52.140388
v 92.306984 49.989731 -52.027908
v 91.532257 49.986546 -52.033985
v 91.536789 51.409248 -52.003033
v 92.308670 51.413872 -52.019249
v 92.313164 52.841343 -51.955074
v 91.541985 52.837662 -51.967087
v 114.004730 48.628845 -52.166946
v 115.006477 48.542114 -52.527813
v 114.912781 49.934410 -52.820480
v 113.979759 50.011963 -52.437031
v 117.692070 50.155235 -54.538158
v 117.694183 49.385750 -54.365379
v 118.640961 49.156452 -54.546730
v 118.666000 49.965897 -54.346764
v 117.777718 52.827370 -52.897312
v 117.751678 52.118343 -53.283375
v 118.697655 52.007793 -53.177204
v 118.723793 52.693275 -52.802380
v 114.244202 73.734344 -53.282955
v 114.201683 73.080177 -53.811642
v 115.141296 72.878380 -53.496616
v 115.169952 73.587685 -53.029179
v 118.150627 73.057663 -52.298103
v 118.034912 71.714470 -52.290649
v 119.034683 72.035927 -52.496773
v 119.200157 73.084648 -52.397850
v 118.515396 76.424423 -51.142677
v 118.443359 75.515831 -51.124798
v 119.508774 75.552452 -51.529186
v 119.565170 76.427399 -51.495079
v 121.492897 143.839478 -59.258007
v 122.108963 142.905716 -59.544762
v -80.178192 -39.971981 -57.148319
v -80.199554 -41.382408 -57.436264
v -78.795692 -41.406353 -57.185211
v -78.782379 -39.966663 -57.086388
v -77.381264 -39.958294 -57.181007
v -77.388275 -41.403282 -57.143696
v -76.005226 -41.382915 -57.312317
v -75.995491 -39.946049 -57.266487
v -77.354462 -37.094772 -57.305107
v -77.368614 -38.522850 -57.228165
v -75.985222 -38.515537 -57.144348
v -75.978615 -37.085140 -57.080284
v -58.457565 -39.857761 -56.882961
v -58.465599 -41.286190 -56.918182
v -57.142914 -41.276196 -57.017681
v -57.135990 -39.852585 -56.902691
v -55.822994 -39.851089 -56.769604
v -55.826794 -41.279232 -56.872696
v -54.510624 -41.275505 -56.776455
v -54.507050 -39.847271 -56.692570
v -55.803581 -37.006763 -56.767841
v -55.808762 -38.426064 -56.903133
v -54.492264 -38.423000 -56.851341
v -54.485203 -36.995026 -56.819942
v -58.412239 -17.338753 -56.478653
v -58.408615 -18.736603 -56.601173
v -57.086449 -18.731071 -56.594212
v -57.097027 -17.343119 -56.340191
v -55.780540 -17.348606 -56.206291
v -55.770092 -18.738281 -56.473244
v -54.457413 -18.747400 -56.341438
v -54.459019 -17.345329 -56.226215
v -55.775326 -14.532247 -56.259254
v -55.776863 -15.939182 -56.264809
v -54.458843 -15.938920 -56.274361
v -54.457237 -14.534157 -56.276352
v 9.079592 -156.499161 -52.006844
v 8.559361 -157.364334 -51.424408
v 8.535779 -157.196976 -50.995552
v 9.850904 -157.101273 -51.285740
v 34.247410 -120.036980 -53.478226
v 34.695751 -120.761787 -53.858902
v 35.734928 -120.658432 -54.009327
v 35.417461 -120.077408 -53.505928
v 38.338230 -119.617004 -53.493599
v 38.813725 -120.415672 -53.886879
v 39.733562 -120.285461 -54.220779
v 39.363720 -119.599861 -53.672714
v 35.412579 -115.253525 -54.367283
v 36.174183 -116.337051 -53.978806
v 37.214527 -116.362907 -54.218861
v 36.337605 -115.312065 -54.797050
v 88.690331 -39.820412 -53.655930
v 88.529297 -40.698704 -53.663647
v 89.697449 -41.511318 -53.513931
v 89.981682 -40.271557 -53.497849
v 92.339241 -41.953091 -53.320545
v 92.190979 -40.992641 -53.350399
v 91.257896 -40.707371 -53.419373
v 91.548111 -41.882408 -53.420715
v 91.063171 -38.506794 -53.387806
v 92.118439 -38.666710 -53.359989
v 92.119431 -37.324253 -53.277996
v 91.124557 -37.234169 -53.345203
v 114.863029 -40.940563 -51.514019
v 114.329880 -42.465225 -51.713604
v 114.122437 -42.543678 -51.422112
v 114.942665 -42.040825 -51.246681
v 116.820190 -40.866924 -52.359928
v 117.024872 -41.923756 -51.660789
v 117.058342 -41.970440 -52.445408
v 117.107803 -41.345284 -53.431633
v 117.381577 -39.511700 -53.879326
v 117.613899 -38.686501 -53.852360
v 117.292923 -37.930195 -53.090607
v 117.477570 -39.067715 -52.649078
v 113.156143 -19.360064 -51.589180
v 114.200409 -19.623106 -51.441933
v 114.175713 -18.301531 -51.247726
v 113.215744 -18.031530 -51.599758
v 117.595978 -17.965399 -50.956066
v 117.660835 -18.914690 -51.078625
v 118.477081 -19.619169 -51.559967
v 118.767281 -18.355694 -51.465084
v 116.707512 -16.502878 -50.328323
v 117.691475 -16.764809 -50.838898
v 117.777107 -15.606022 -50.784199
v 116.809631 -15.317800 -50.241344
v -125.802643 96.918907 -80.185066
v -124.849319 96.400879 -80.449539
v -124.259460 96.855057 -79.747040
v -125.249092 97.122131 -79.335693
v -123.298515 98.107819 -77.152443
v -122.346809 97.997383 -77.729530
v -121.662949 98.399292 -77.109688
v -122.597473 98.591194 -76.535545
v -127.467461 99.628708 -76.062874
v -126.333702 99.335304 -76.249130
v -125.673790 99.551697 -75.386269
v -126.770073 99.966293 -75.227684
v -107.285629 99.155167 -56.624119
v -107.179138 98.210236 -56.680855
v -106.245392 98.337662 -56.539318
v -106.338188 99.288109 -56.548172
v -103.578812 99.544930 -56.185852
v -103.505257 98.602318 -56.105259
v -102.607635 98.669800 -55.969261
v -102.680580 99.605515 -56.062550
v -103.999313 103.456856 -55.770264
v -103.878548 102.441994 -55.922802
v -102.959991 102.494247 -55.785431
v -103.065651 103.513992 -55.669060
v -116.115921 143.031235 -54.450558
v -115.803154 141.992538 -54.438858
v -114.814827 141.803802 -54.519424
v -115.089874 142.795258 -54.296883
v -107.462334 140.194214 -53.665604
v -107.489120 141.194901 -53.537148
v -108.591187 141.398697 -53.813389
v -108.541992 140.226669 -53.908310
v -108.685982 151.091522 -52.845795
v -109.439568 151.252792 -52.503513
v -109.452637 151.836975 -51.782246
v -109.261734 151.548737 -52.388466
v 4.065789 99.686623 -53.818264
v 4.066133 98.778740 -53.824001
v 5.339366 98.796074 -53.493320
v 5.333921 99.706444 -53.508484
v 6.626183 99.732414 -53.343727
v 6.613321 98.833359 -53.102329
v 7.923504 98.816528 -53.364586
v 7.910654 99.709015 -53.634789
v 6.657821 103.451988 -53.487495
v 6.656863 102.489189 -53.658203
v 7.947111 102.507507 -53.604542
v 7.956068 103.470490 -53.390553
v 24.846779 100.129593 -53.154278
v 24.843592 99.205437 -52.963230
v 26.145433 99.234360 -52.951321
v 26.146791 100.168747 -53.052525
v 27.451801 100.191277 -53.058613
v 27.445871 99.258209 -52.911465
v 28.750263 99.281387 -52.908661
v 28.758921 100.214035 -53.028378
v 27.471731 104.117271 -53.090496
v 27.465834 103.096878 -53.191792
v 28.778885 103.133148 -53.286385
v 28.779675 104.154022 -53.172691
v 22.892298 140.029358 -47.705528
v 23.121067 139.227753 -48.088577
v 23.971392 139.339752 -47.922424
v 23.792233 140.180298 -47.650253
v 26.326797 140.550644 -47.393002
v 26.452261 139.732346 -47.722755
v 27.253578 139.913498 -47.778996
v 27.121019 140.744949 -47.503040
v 45.733002 100.368561 -52.003677
v 45.727039 99.404015 -52.038757
v 47.074017 99.420288 -52.113911
v 47.073376 100.375969 -52.080139
v 48.375919 100.394806 -52.408569
v 48.379040 99.447594 -52.430550
v 49.698334 99.455185 -52.591305
v 49.700943 100.397141 -52.533543
v 48.471359 104.295128 -51.780621
v 48.378899 103.322945 -52.175179
v 49.701702 103.313736 -52.470028
v 49.733982 104.293625 -52.311901
v 67.042702 100.315208 -51.891617
v 67.027328 99.360092 -51.895348
v 68.395042 99.381874 -52.120388
v 68.414757 100.311378 -52.056541
v 69.791100 100.310020 -52.131435
v 69.774353 99.392952 -52.185390
v 71.136505 99.384468 -51.886135
v 71.152878 100.320755 -51.849438
v 69.895592 104.191811 -52.330421
v 69.870964 103.178986 -52.286190
v 71.269424 103.178566 -52.274704
v 71.296364 104.188736 -52.322182
v 68.015671 137.984192 -51.213577
v 68.105232 136.724869 -51.090744
v 68.966522 136.758789 -50.941261
v 69.004486 138.006302 -51.250088
v 72.935280 136.840286 -50.262493
v 72.942734 137.931000 -50.322567
v 71.886185 138.168777 -50.313419
v 71.643990 136.870651 -50.163517
v 72.889023 143.919022 -49.407276
v 71.901024 144.003632 -49.906376
v 71.682869 143.564499 -49.226009
v 72.844482 142.972229 -49.514809
v -137.729614 -86.988350 -60.927719
v -136.881927 -87.490578 -60.401463
v -137.182556 -89.122787 -60.937996
v -137.769119 -87.826645 -62.200443
v -108.570702 -93.315422 -60.014912
v -108.759216 -94.441910 -60.390980
v -107.827103 -94.434433 -60.060120
v -107.614853 -93.250748 -60.019894
v -104.843620 -93.081856 -59.683083
v -105.055695 -94.209846 -59.524441
v -104.161362 -94.156006 -59.292065
v -103.928627 -93.057991 -59.553337
v -104.141655 -88.712204 -60.426044
v -104.244293 -89.802399 -60.453568
v -103.474136 -89.734612 -59.885857
v -103.375778 -88.664307 -59.866070
v -105.831345 -64.309204 -57.640697
v -105.866142 -65.115807 -57.878613
v -105.000450 -65.081741 -57.939976
v -104.965919 -64.287361 -57.710903
v -102.469284 -64.254700 -57.523357
v -102.506935 -65.072525 -57.618385
v -101.686600 -65.065735 -57.504539
v -101.641876 -64.243736 -57.494980
v -102.300072 -61.030952 -57.975876
v -102.340240 -61.835781 -57.953804
v -101.510368 -61.814510 -57.905224
v -101.479256 -61.029678 -58.116947
v -138.478043 -40.343464 -66.306366
v -137.710526 -40.591873 -65.713341
v -138.189819 -39.705185 -65.081535
v -138.869553 -39.443554 -65.825348
v -132.244766 -39.714317 -63.366589
v -131.570206 -39.267956 -62.548946
v -132.422729 -38.517780 -62.279167
v -132.786057 -39.171272 -62.588531
v -132.778122 -35.753040 -63.486923
v -133.037994 -36.535034 -62.776493
v -131.802185 -36.574146 -62.659550
v -131.550110 -35.766018 -63.208202
v -103.417358 -41.548908 -58.293011
v -103.351822 -40.684738 -58.400509
v -104.068047 -40.149174 -58.719852
v -104.352425 -41.298923 -58.416023
v -101.753159 -39.891144 -57.701092
v -101.666924 -40.614094 -57.945877
v -100.949883 -40.772644 -57.717884
v -101.018402 -39.999496 -57.386574
v -101.417831 -36.747803 -58.791130
v -101.532867 -37.522179 -58.409184
v -100.846626 -37.650238 -58.033375
v -100.711006 -36.791336 -58.500107
v -103.444420 -17.175301 -57.207993
v -104.321693 -16.974728 -57.383575
v -104.435631 -18.167521 -57.060490
v -103.510216 -18.416445 -57.235645
v -101.888023 -16.808546 -56.823566
v -101.812805 -17.844002 -56.707325
v -100.990089 -17.989937 -56.599651
v -100.955757 -16.971395 -56.558777
v -101.737312 -15.633133 -57.278454
v -100.795197 -15.785583 -57.010994
v -100.930130 -14.328175 -57.239807
v -101.720825 -14.306363 -57.537647
v 4.256811 -87.429100 -55.757679
v 4.264953 -88.372353 -55.756447
v 5.678242 -88.388527 -55.806770
v 5.661387 -87.441048 -55.838093
v 7.067544 -87.450424 -55.826733
v 7.091928 -88.395874 -55.770649
v 8.474154 -88.393761 -55.485722
v 8.449625 -87.456429 -55.586849
v 6.955435 -83.821968 -55.664680
v 6.978269 -84.699600 -55.683403
v 8.350189 -84.708923 -55.567909
v 8.302053 -83.838501 -55.396702
v 26.277094 -87.573479 -54.804745
v 26.374685 -88.494133 -54.598049
v 27.720785 -88.536224 -54.682491
v 27.614773 -87.637032 -54.890873
v 28.931494 -87.696404 -54.963329
v 29.039572 -88.590515 -54.812027
v 30.342001 -88.646255 -54.947781
v 30.236557 -87.744316 -54.927341
v 28.573023 -84.156136 -55.268394
v 28.656361 -85.029114 -55.282879
v 29.946693 -85.077431 -54.985443
v 29.869514 -84.211281 -55.019032
v 25.013586 -62.275517 -54.982441
v 25.153631 -63.228416 -54.991978
v 26.306681 -63.715862 -55.034298
v 26.394119 -62.456417 -55.018608
v 27.725277 -62.565353 -55.124710
v 27.714432 -63.902187 -55.188793
v 29.052813 -64.007256 -55.309425
v 29.078386 -62.693817 -55.192257
v 29.181704 -61.396786 -55.145340
v 29.023878 -60.390400 -54.988583
v 27.829025 -59.887314 -54.933479
v 27.735758 -61.185963 -55.189114
v 46.938301 -88.735191 -54.318932
v 47.010372 -89.659134 -54.309586
v 48.272648 -89.750618 -54.419487
v 48.202625 -88.836586 -54.243107
v 49.465523 -88.924995 -54.300453
v 49.529659 -89.851791 -54.372120
v 50.782055 -89.950874 -54.252785
v 50.724442 -89.018250 -54.372402
v 49.264584 -85.279045 -53.855358
v 49.317169 -86.185844 -53.724220
v 50.578094 -86.268913 -54.072666
v 50.537838 -85.373779 -54.075626
v 67.307350 -90.352707 -53.771114
v 67.301872 -91.344246 -53.795422
v 68.638451 -91.455421 -53.771500
v 68.645638 -90.466042 -53.899189
v 70.000435 -90.576591 -53.845196
v 69.986732 -91.570610 -53.702808
v 71.334122 -91.685616 -53.460751
v 71.339424 -90.664474 -53.524460
v 70.005302 -86.706558 -53.444679
v 70.011719 -87.634109 -53.789719
v 71.382416 -87.710289 -53.799946
v 71.384651 -86.774612 -53.566769
v 66.895546 -63.355583 -53.163754
v 66.919266 -64.154617 -53.286270
v 68.278511 -64.166328 -53.428452
v 68.257607 -63.375656 -53.288635
v 69.602356 -63.372242 -53.571331
v 69.623352 -64.155411 -53.672539
v 70.956253 -64.218704 -53.378487
v 70.954292 -63.428101 -53.381325
v 69.636024 -60.065163 -53.338684
v 69.574768 -60.998158 -53.344799
v 70.905861 -61.066696 -53.043472
v 70.913574 -60.220600 -52.991478
v 45.751915 -39.795677 -54.415081
v 45.753483 -41.210785 -54.409176
v 47.052952 -41.214840 -54.283489
v 47.057621 -39.800251 -54.420589
v 48.350410 -39.795238 -54.192703
v 48.353016 -41.217705 -54.152214
v 49.659809 -41.227013 -54.171024
v 49.659126 -39.806400 -54.226337
v 48.367352 -36.959328 -54.558525
v 48.354942 -38.376461 -54.348343
v 49.663647 -38.388790 -54.328514
v 49.678566 -36.968102 -54.422806
v 66.687439 -39.917305 -53.649044
v 66.711571 -41.297359 -54.092140
v 68.051941 -41.309742 -54.037888
v 68.029175 -39.901340 -53.719879
v 69.366516 -39.910927 -53.649952
v 69.408073 -41.309605 -54.031773
v 70.722237 -41.345520 -53.689632
v 70.697395 -39.926723 -53.475220
v 69.339432 -37.068741 -53.505676
v 69.349220 -38.491169 -53.490471
v 70.680275 -38.500145 -53.335323
v 70.676781 -37.076023 -53.441433
v 66.629616 -17.355604 -53.357666
v 66.642677 -18.748188 -53.551067
v 67.958420 -18.760775 -53.413643
v 67.949760 -17.365593 -53.225563
v 69.282196 -17.370155 -53.176003
v 69.286430 -18.757847 -53.466419
v 70.622421 -18.767082 -53.420818
v 70.619705 -17.372892 -53.170597
v 69.277382 -14.550980 -52.939114
v 69.278503 -15.968493 -52.967705
v 70.622292 -15.967666 -53.015682
v 70.613098 -14.556231 -53.108170
v -127.841736 7.597671 -65.297920
v -128.553894 7.189639 -63.841034
v -128.064880 6.809513 -63.878914
v -128.144730 8.262433 -64.643471
v -130.369827 8.505722 -66.383957
v -130.786926 7.173231 -65.625526
v -130.286041 6.643249 -66.200996
v -129.576462 6.727509 -65.466827
v -128.441238 9.697989 -66.515167
v -127.709885 10.623932 -65.435799
v -127.770866 10.865070 -65.466942
v -129.148346 10.353437 -66.905151
v -105.606400 4.218072 -57.390678
v -104.681595 4.179369 -57.497704
v -104.710136 5.595876 -57.727085
v -105.605850 5.649830 -57.566647
v -102.114273 4.069857 -57.701077
v -101.269264 4.037749 -57.572628
v -101.261627 5.246934 -58.061825
v -102.117836 5.365545 -58.172245
v -101.222931 8.555404 -57.945782
v -101.298874 7.778321 -58.328491
v -100.576324 7.202728 -58.568027
v -100.438202 8.419555 -58.184525
v -105.177261 26.750195 -58.138912
v -104.333542 26.598946 -58.415855
v -104.248039 27.881943 -58.776344
v -105.117332 28.051352 -58.432732
v -101.791344 26.412321 -57.946964
v -101.103386 26.497341 -57.388237
v -101.236229 27.889574 -57.485306
v -101.729919 27.552565 -58.265518
v -101.929588 29.393814 -57.523766
v -101.117775 29.220390 -57.222652
v -101.068100 30.456867 -57.031033
v -101.947472 30.515631 -57.067924
v -126.443527 51.702583 -70.611786
v -127.100548 51.364597 -70.384567
v -127.329460 51.210293 -70.886566
v -126.555313 51.542221 -71.154884
v -121.077766 54.001743 -70.979004
v -121.111359 53.648479 -72.054359
v -120.515167 54.474312 -71.850517
v -120.255188 54.452541 -70.664314
v -125.719856 53.865189 -69.238510
v -125.412544 53.641579 -68.518471
v -124.536583 54.061836 -68.286804
v -124.726181 54.559921 -69.055687
v -104.764717 48.709564 -58.522339
v -104.204071 48.603119 -57.795959
v -104.066093 49.833969 -57.905476
v -104.825897 50.046326 -58.442669
v -101.837929 48.692959 -56.629284
v -100.754639 48.503403 -56.757568
v -100.923187 49.855453 -56.735249
v -101.793289 50.008514 -56.875614
v -101.784447 53.286785 -57.501926
v -101.780411 52.362972 -57.169018
v -101.003624 51.783432 -57.062439
v -100.954750 53.035217 -57.015369
v -101.970146 74.325554 -56.242306
v -101.042961 74.258476 -55.826546
v -101.177628 74.443695 -56.022133
v -101.066216 75.693748 -56.217545
v -101.641678 73.252228 -56.275177
v -101.694275 71.990974 -56.190918
v -100.977585 72.178215 -57.167873
v -101.186340 72.360695 -56.066410
v -80.113831 5.033474 -57.207932
v -80.155281 3.892684 -57.304844
v -78.786896 3.747634 -57.116482
v -78.889107 5.207387 -57.095497
v -77.362267 5.106808 -57.012108
v -77.414055 3.596905 -56.987812
v -75.963013 3.691133 -56.891544
v -75.963661 5.097002 -56.901043
v -77.305511 8.001616 -57.054314
v -77.339905 6.507869 -57.078320
v -75.959511 6.495400 -57.028725
v -75.945602 7.897290 -57.024719
v -58.401760 5.061692 -56.623013
v -58.401630 3.662473 -56.612423
v -57.080120 3.661833 -56.574383
v -57.079758 5.060927 -56.601871
v -55.762817 5.060374 -56.561104
v -55.763012 3.661208 -56.546467
v -54.449165 3.660788 -56.504349
v -54.449383 5.059909 -56.504040
v -55.764488 7.858446 -56.530659
v -55.763493 6.459505 -56.548546
v -54.450249 6.458893 -56.486347
v -54.450878 7.857910 -56.476437
v -58.415794 27.446131 -56.652996
v -58.420727 26.048798 -56.498119
v -57.095139 26.048203 -56.455402
v -57.086582 27.447721 -56.601189
v -55.774361 27.447962 -56.444035
v -55.776402 26.047083 -56.401524
v -54.458874 26.045589 -56.425076
v -54.456806 27.447081 -56.439014
v -55.782307 30.238144 -56.292171
v -55.772366 28.846970 -56.447315
v -54.461292 28.843969 -56.324753
v -54.468079 30.239666 -56.210754
v -37.464397 5.058314 -56.040287
v -37.464573 3.659420 -56.044121
v -36.162113 3.659605 -56.024479
v -36.162418 5.058294 -55.998650
v -34.860973 5.058288 -55.957085
v -34.860588 3.659637 -55.988056
v -33.559380 3.659608 -55.950886
v -33.559364 5.058473 -55.934540
v -34.860336 7.856063 -55.959633
v -34.860439 6.457225 -55.965881
v -33.559082 6.457370 -55.932621
v -33.558857 7.856209 -55.931259
v -16.653162 5.054371 -55.757870
v -16.658674 3.663458 -55.562126
v -15.360779 3.666016 -55.493599
v -15.360499 5.065616 -55.569332
v -14.061502 5.064381 -55.470821
v -14.056245 3.663077 -55.506680
v -12.757625 3.664153 -55.371075
v -12.759189 5.064371 -55.408875
v -14.059496 7.858978 -55.481934
v -14.063639 6.462583 -55.479145
v -12.766989 6.461278 -55.365227
v -12.769870 7.854989 -55.303535
v -16.670853 27.429529 -55.188057
v -16.669662 26.026560 -55.169956
v -15.371223 26.028053 -55.031765
v -15.372739 27.435127 -55.053299
v -14.069189 27.439573 -54.992760
v -14.074340 26.032927 -54.902771
v -12.770622 26.030113 -54.904503
v -12.764602 27.431633 -55.104656
v -14.065534 30.244850 -55.174438
v -14.066516 28.838696 -55.153870
v -12.763024 28.837152 -55.281116
v -12.761955 30.245371 -55.149521
v -37.498192 49.913708 -55.617874
v -37.487942 48.487148 -55.511513
v -36.171459 48.487461 -55.634132
v -36.168312 49.917423 -55.557945
v -34.883514 49.883568 -55.196941
v -34.864037 48.482925 -55.458073
v -33.592358 48.463680 -55.120739
v -33.600979 49.854755 -54.900620
v -34.931164 52.698318 -54.651432
v -34.939117 51.250500 -54.719551
v -33.602600 51.255852 -54.637817
v -33.609310 52.702038 -54.676342
v -16.691715 49.876701 -54.976570
v -16.685137 48.472363 -54.779335
v -15.381224 48.472202 -54.820248
v -15.382919 49.875698 -55.031403
v -14.078066 49.882946 -54.945381
v -14.079319 48.480061 -54.754833
v -12.778446 48.478447 -54.800144
v -12.777032 49.884491 -54.893700
v -14.075788 52.713524 -55.163280
v -14.076447 51.294960 -55.054966
v -12.773105 51.295471 -54.962959
v -12.774037 52.715649 -55.005169
v -16.728575 72.739174 -54.751553
v -16.774801 71.571854 -54.753117
v -15.429569 71.475822 -54.715424
v -15.416529 72.703743 -54.686409
v -14.110898 72.692108 -54.648678
v -14.111534 71.445168 -54.675198
v -12.807152 71.437187 -54.636917
v -12.809178 72.688232 -54.617767
v -14.120331 76.061249 -54.578323
v -14.117249 75.285904 -54.604214
v -12.815516 75.283638 -54.578903
v -12.817923 76.059357 -54.563137
v -81.070229 99.910408 -55.997208
v -81.044769 98.981476 -55.960220
v -79.594147 98.996040 -56.078400
v -79.618431 99.930069 -56.131397
v -78.172592 99.948715 -56.095131
v -78.151558 99.010292 -56.134712
v -76.749275 99.022102 -55.833050
v -76.777565 99.947571 -55.739853
v -78.284447 103.761467 -55.233353
v -78.267632 102.759750 -55.385521
v -76.847916 102.772614 -55.188000
v -76.852562 103.787788 -55.262207
v -58.745110 100.224342 -55.266285
v -58.743248 99.281525 -55.197384
v -57.396587 99.302025 -55.206432
v -57.399357 100.245407 -55.247925
v -56.065876 100.269066 -55.153595
v -56.060112 99.327415 -55.161961
v -54.736546 99.360031 -55.339046
v -54.736053 100.292992 -55.151890
v -56.071518 104.214691 -55.025574
v -56.059528 103.200684 -55.254684
v -54.734867 103.213585 -55.046398
v -54.739700 104.235413 -54.906761
v -58.980507 140.211060 -49.872036
v -58.940632 139.453476 -50.180927
v -57.658360 139.517380 -50.047157
v -57.707336 140.275879 -49.694996
v -56.447407 140.516113 -49.736828
v -56.399342 139.677414 -49.906410
v -55.160900 139.913742 -49.790970
v -55.203674 140.793716 -49.617340
v -56.309406 144.289795 -48.221287
v -56.354492 145.334488 -48.442493
v -57.280106 144.867020 -48.903755
v -57.088943 143.927841 -48.977585
v -37.602982 100.444000 -54.457798
v -37.607388 99.497108 -54.578678
v -36.294361 99.482803 -54.591251
v -36.293293 100.433182 -54.557526
v -34.983227 100.414558 -54.565376
v -34.984913 99.463753 -54.613754
v -33.675926 99.441338 -54.625465
v -33.675045 100.393753 -54.635349
v -34.951149 104.373627 -54.741039
v -34.968025 103.345230 -54.649040
v -33.659088 103.319427 -54.551971
v -33.642830 104.343613 -54.594643
v -16.679283 100.039131 -54.272457
v -16.688356 99.109390 -54.345329
v -15.383109 99.083893 -54.341785
v -15.374588 100.013474 -54.310452
v -14.074360 99.989426 -54.204849
v -14.084220 99.057602 -54.227497
v -12.788020 99.035271 -54.092518
v -12.767186 99.959038 -54.245270
v -13.998691 103.868851 -54.171246
v -14.023693 102.856979 -54.240757
v -12.743592 102.813255 -53.967224
v -12.719027 103.818840 -53.892189
v -15.690845 138.025909 -47.411465
v -15.567535 137.238708 -47.926514
v -14.900974 137.707901 -47.806477
v -14.801921 138.177765 -47.412945
v -12.142539 138.908554 -47.494297
v -12.198399 138.064514 -47.929058
v -11.333360 138.116257 -47.929401
v -11.260302 139.003052 -47.585762
v 4.129150 5.056275 -54.875881
v 4.129545 3.658085 -54.942749
v 5.430171 3.661214 -54.995140
v 5.431071 5.051877 -54.774834
v 6.736047 5.053225 -54.835121
v 6.731036 3.664714 -55.096062
v 8.034171 3.662876 -55.082916
v 8.035668 5.058739 -54.933022
v 6.731906 7.858172 -54.886719
v 6.733864 6.457654 -54.825073
v 8.034736 6.459404 -54.910107
v 8.032282 7.860180 -54.909939
v 24.924603 5.060782 -54.518936
v 24.925003 3.662524 -54.598202
v 26.225471 3.666814 -54.616417
v 26.222303 5.055998 -54.427074
v 27.523066 5.050993 -54.363064
v 27.528280 3.675313 -54.697742
v 28.835911 3.677450 -54.659508
v 28.825327 5.074060 -54.471916
v 27.516521 7.852150 -54.169060
v 27.516485 6.446960 -54.179020
v 28.818754 6.450011 -54.157558
v 28.814915 7.851874 -54.066322
v 24.921614 27.443911 -54.319874
v 24.904268 26.056965 -54.064026
v 26.217957 26.057018 -54.021255
v 26.227947 27.442451 -54.313377
v 27.530521 27.442055 -54.282021
v 27.522028 26.042269 -54.163265
v 28.822779 26.036619 -54.252026
v 28.827719 27.443068 -54.208149
v 27.526762 30.241735 -54.209805
v 27.537224 28.843483 -54.346760
v 28.829662 28.843353 -54.180172
v 28.806568 30.228043 -53.939194
v 45.721756 5.059125 -53.899250
v 45.721317 3.660084 -53.901608
v 47.022636 3.659757 -53.857780
v 47.023418 5.058820 -53.866764
v 48.324806 5.058432 -53.813690
v 48.324299 3.659324 -53.812046
v 49.626453 3.658872 -53.771870
v 49.626629 5.057991 -53.764023
v 48.325878 7.856761 -53.817291
v 48.325119 6.457583 -53.810535
v 49.627254 6.457160 -53.770180
v 49.627720 7.856356 -53.768448
v 66.625259 5.053809 -53.333462
v 66.624947 3.654105 -53.341171
v 67.948433 3.653790 -53.282112
v 67.948997 5.053552 -53.278248
v 69.277267 5.053335 -53.221581
v 69.276955 3.653605 -53.233948
v 70.608818 3.653403 -53.182816
v 70.608948 5.053052 -53.166416
v 69.278091 7.852456 -53.188282
v 69.277695 6.452960 -53.208225
v 70.609871 6.452633 -53.161583
v 70.610321 7.852229 -53.142365
v 66.645195 27.431669 -53.234138
v 66.636063 26.051828 -52.937176
v 67.963966 26.049734 -52.926945
v 67.977104 27.440634 -53.128349
v 69.314003 27.437828 -53.059715
v 69.295540 26.049379 -52.860046
v 70.628799 26.047758 -52.756260
v 70.643051 27.438578 -52.909615
v 69.322861 30.241516 -53.059311
v 69.323456 28.838251 -53.106575
v 70.630493 28.830673 -52.781364
v 70.630432 30.232235 -52.708126
v 45.719730 49.903656 -53.113964
v 45.720543 48.490284 -53.104706
v 47.022541 48.494728 -52.997490
v 47.023544 49.906212 -53.054173
v 48.326260 49.904320 -53.167015
v 48.327061 48.495766 -53.028301
v 49.630898 48.494961 -53.038643
v 49.635521 49.904629 -53.162067
v 48.326599 52.742332 -53.246624
v 48.331055 51.322857 -53.136433
v 49.635242 51.324009 -53.194248
v 49.640976 52.741997 -53.408722
v 66.670494 49.917072 -52.747597
v 66.665848 48.501152 -52.701809
v 67.996048 48.487774 -52.899498
v 68.002831 49.921700 -52.854454
v 69.349083 49.924641 -52.795055
v 69.346237 48.498058 -52.831127
v 70.689240 48.507221 -52.684845
v 70.693871 49.924000 -52.676617
v 69.338921 52.756748 -52.289852
v 69.340477 51.325821 -52.455463
v 70.691666 51.343811 -52.523155
v 70.692200 52.757927 -52.247177
v 66.727097 73.166817 -52.172310
v 66.715607 72.402412 -52.190430
v 68.019081 72.369591 -52.056206
v 68.061012 73.164612 -52.052601
v 69.413635 73.157440 -52.016171
v 69.358467 72.222603 -51.992638
v 70.785400 72.395348 -52.075451
v 70.774124 73.174088 -52.002243
v 69.435890 76.242668 -51.849167
v 69.432388 75.455643 -51.858845
v 70.788300 75.478058 -51.960220
v 70.788734 76.250175 -52.017704
v 88.231476 4.349164 -52.940014
v 89.004692 4.234338 -52.806427
v 89.621422 5.000488 -52.843983
v 88.443512 5.451918 -53.159462
v 91.541389 5.427658 -52.740551
v 91.306572 4.344738 -52.677357
v 92.328941 3.908450 -52.570297
v 92.543533 5.186947 -52.663998
v 90.758514 8.036603 -52.870064
v 90.854568 7.091457 -52.856419
v 91.726250 6.633215 -52.777023
v 91.880013 7.917381 -52.785339
v 113.431633 5.188550 -54.085785
v 113.634125 4.386295 -53.891670
v 114.241394 4.231272 -54.908730
v 114.141022 5.033766 -55.146740
v 115.713921 3.763889 -60.768913
v 115.788528 4.980433 -60.886143
v 115.591484 5.041481 -59.768166
v 115.493935 3.952303 -59.498997
v 117.523445 8.066923 -54.652172
v 117.391228 7.640292 -55.656754
v 118.590813 7.722808 -55.683037
v 118.565559 7.986255 -54.608891
v 114.783058 27.763559 -52.516830
v 115.097481 26.496986 -52.405319
v 115.027054 26.169495 -50.969730
v 115.033890 27.478098 -50.998852
v 118.861824 25.614799 -51.819279
v 118.815086 26.561054 -51.742477
v 117.937767 27.154774 -51.474880
v 117.815491 25.868410 -51.408203
v 117.770493 28.786541 -52.013363
v 118.783379 28.706121 -52.025074
v 118.884697 30.090342 -51.999626
v 117.806534 30.152237 -51.885189
v 89.402321 100.461166 -51.633877
v 89.363380 99.525986 -51.631733
v 90.353500 99.552406 -51.553223
v 90.394676 100.487297 -51.611286
v 92.790108 100.569435 -51.761177
v 92.753090 99.627220 -51.700455
v 93.534706 99.655357 -51.761639
v 93.574944 100.599678 -51.830513
v 92.969681 104.487991 -51.479057
v 92.929024 103.466537 -51.480362
v 93.703873 103.504921 -51.633236
v 93.748199 104.526367 -51.541370
v 116.683960 101.252357 -50.392200
v 116.608513 100.281502 -50.530560
v 117.632668 100.255363 -50.361553
v 117.732491 101.235054 -50.306190
v 120.786819 101.106392 -51.571533
v 120.698326 100.130020 -51.416580
v 121.827934 100.080612 -51.487579
v 121.925690 101.059151 -51.605923
v 121.324493 105.110275 -51.433010
v 121.184105 104.074074 -51.409286
v 122.279961 104.023346 -51.634373
v 122.432281 105.060097 -51.637970
v -15.464953 -179.871384 -82.167664
v -15.695584 -179.040421 -82.602234
v -15.715981 -179.465927 -83.955002
v -15.433328 -180.074722 -83.021141
v -24.923300 -123.368744 -57.176418
v -25.513954 -123.009644 -57.133759
v -26.113508 -123.466858 -56.819500
v -25.408691 -123.816856 -57.040684
v -20.491171 -122.810974 -55.653812
v -20.707846 -123.104691 -56.227352
v -20.084177 -122.927567 -54.761677
v -19.932789 -122.831123 -54.353439
v -18.538963 -115.936195 -53.428921
v -18.727606 -116.569923 -53.775425
v -17.459951 -116.214737 -52.347466
v -18.472149 -116.125023 -52.794037
v -81.809967 -91.722687 -57.702248
v -81.865944 -92.789696 -57.758179
v -80.639107 -92.702766 -57.739899
v -80.583397 -91.640808 -57.658901
v -79.209496 -91.549149 -57.690052
v -79.265327 -92.607376 -57.724182
v -77.850113 -92.513268 -57.670414
v -77.793503 -91.457497 -57.653214
v -78.994934 -87.442200 -57.718376
v -79.048042 -88.435951 -57.742611
v -77.643715 -88.356255 -57.551151
v -77.596878 -87.366692 -57.477345
v -59.787231 -90.265938 -57.342159
v -59.840572 -91.269684 -57.334618
v -58.511444 -91.188484 -57.206467
v -58.452629 -90.188652 -57.268982
v -57.131279 -90.115227 -57.176811
v -57.192074 -91.109406 -57.079693
v -55.873047 -91.037933 -57.049301
v -55.813084 -90.045624 -57.183586
v -56.931637 -86.225906 -57.159088
v -56.981274 -87.168098 -57.069450
v -55.656586 -87.106171 -57.144341
v -55.611244 -86.161980 -57.220852
v -58.744087 -63.242306 -57.242947
v -58.765945 -64.023399 -57.193325
v -57.441593 -64.010368 -57.417988
v -57.421108 -63.211040 -57.465981
v -56.075966 -63.172157 -57.496883
v -56.094700 -63.991745 -57.551254
v -54.750374 -63.967083 -57.381577
v -54.766434 -63.176926 -57.166225
v -56.022202 -59.801037 -56.980572
v -56.040817 -60.790386 -57.033005
v -54.743595 -60.782169 -56.778210
v -54.696838 -59.813911 -56.822887
v -38.871094 -89.001900 -56.599247
v -38.937241 -89.970535 -56.668240
v -37.638248 -89.856735 -56.596748
v -37.567242 -88.897018 -56.730179
v -36.257732 -88.772560 -56.721226
v -36.326870 -89.732544 -56.598209
v -35.016918 -89.607750 -56.709705
v -34.944675 -88.649132 -56.717323
v -36.000546 -85.045822 -57.028240
v -36.057014 -85.957863 -57.156860
v -34.737442 -85.856247 -57.062172
v -34.674000 -84.939163 -57.044209
v -17.790922 -87.271561 -56.488438
v -17.857401 -88.147217 -56.365265
v -16.506590 -88.121674 -56.521259
v -16.436930 -87.240227 -56.530369
v -15.078680 -87.224174 -56.525124
v -15.147127 -88.102371 -56.432976
v -13.784460 -88.099785 -56.413021
v -13.720060 -87.214310 -56.498936
v -14.833858 -83.797188 -56.189468
v -14.896856 -84.618561 -56.423809
v -13.562860 -84.558418 -56.789597
v -13.480705 -83.773956 -56.358482
v -16.842548 -62.437134 -55.926865
v -16.921349 -63.292233 -56.057243
v -15.706447 -63.933815 -56.178886
v -15.557313 -62.494438 -55.954494
v -14.244066 -62.491173 -56.133213
v -14.276172 -63.962994 -56.187717
v -12.955911 -63.955521 -56.070621
v -12.928034 -62.486450 -56.097202
v -14.192537 -59.583382 -56.032303
v -14.210934 -61.035812 -55.922985
v -12.903666 -61.026443 -56.026901
v -12.884325 -59.574150 -56.031807
v -37.482811 -39.798962 -56.512722
v -37.513157 -41.204079 -56.334270
v -36.214703 -41.206043 -56.356419
v -36.212383 -39.804359 -56.152130
v -34.903454 -39.790089 -56.291855
v -34.908867 -41.203136 -56.482086
v -33.610649 -41.187656 -56.785873
v -33.608250 -39.756725 -56.588428
v -34.892590 -36.961376 -56.140686
v -34.893383 -38.383667 -56.064110
v -33.585312 -38.376339 -56.162094
v -33.582664 -36.952724 -56.130032
v -16.699602 -39.755272 -55.584694
v -16.695715 -41.160645 -55.772964
v -15.393528 -41.162861 -55.657410
v -15.390577 -39.750355 -55.583447
v -14.089732 -39.738998 -55.734383
v -14.092308 -41.146667 -55.796116
v -12.788164 -41.138023 -55.857544
v -12.785166 -39.733372 -55.737385
v -14.083826 -36.931286 -55.615196
v -14.087131 -38.336147 -55.641396
v -12.786681 -38.338062 -55.537212
v -12.780966 -36.931660 -55.566483
v -16.670094 -17.326052 -55.548054
v -16.653893 -18.710070 -55.823456
v -15.362041 -18.717793 -55.646606
v -15.365161 -17.322166 -55.496674
v -14.059586 -17.319508 -55.516796
v -14.063361 -18.718679 -55.600491
v -12.764748 -18.719475 -55.547043
v -12.760715 -17.322308 -55.661556
v -14.063685 -14.514702 -55.706882
v -14.060564 -15.917343 -55.615891
v -12.757707 -15.918282 -55.751171
v -12.758246 -14.510134 -55.696362
v 89.341583 -92.102104 -53.260403
v 89.333473 -93.181061 -53.373753
v 90.305733 -93.252007 -53.510792
v 90.311966 -92.174767 -53.442097
v 92.673698 -92.375481 -53.570774
v 92.662178 -93.459045 -53.611599
v 93.425133 -93.531082 -53.589657
v 93.437965 -92.445503 -53.537342
v 92.701378 -88.187187 -53.419556
v 92.698471 -89.200829 -53.449120
v 93.462837 -89.265999 -53.386951
v 93.466843 -88.250252 -53.364277
v 115.168114 -65.477791 -49.921082
v 115.260132 -66.384140 -50.177269
v 116.070190 -66.396538 -50.859879
v 115.943794 -65.484749 -50.661785
v 118.497726 -65.601204 -52.720791
v 118.629784 -66.507141 -52.855961
v 119.589844 -66.547302 -53.434505
v 119.500824 -65.649757 -53.233967
v 118.399017 -62.212646 -51.658802
v 118.298615 -62.992943 -52.055603
v 119.357674 -63.112011 -52.417721
v 119.384758 -62.263947 -52.180550
v 4.128063 -28.508104 -55.272106
v 4.128916 -29.910145 -55.258652
v 5.428700 -29.906176 -55.337132
v 5.426369 -28.514826 -55.141682
v 6.727937 -28.519091 -55.038052
v 6.729158 -29.903994 -55.323891
v 8.026748 -29.906651 -55.302715
v 8.030944 -28.512718 -55.119022
v 6.730138 -25.704844 -55.146111
v 6.729340 -27.111340 -55.182835
v 8.027690 -27.106224 -55.152306
v 8.022387 -25.712336 -54.950542
v 14.540698 -28.488459 -55.438702
v 14.545564 -29.908218 -55.587234
v 15.864532 -29.905090 -55.470634
v 15.853955 -28.486826 -55.310055
v 17.135693 -28.506981 -55.027416
v 17.143324 -29.909668 -55.155304
v 18.427837 -29.915220 -54.948742
v 18.419937 -28.517895 -54.841225
v 17.118479 -25.734694 -54.825878
v 17.093176 -27.142874 -54.652477
v 18.392693 -27.148226 -54.463318
v 18.406065 -25.724789 -54.587551
v 14.514765 -17.308487 -54.923397
v 14.518319 -18.713734 -54.940781
v 15.811852 -18.717047 -54.730244
v 15.818705 -17.314104 -54.800053
v 17.124437 -17.322552 -54.923794
v 17.120197 -18.723425 -54.777260
v 18.425837 -18.729984 -54.856770
v 18.434731 -17.327938 -54.996971
v 17.127970 -14.511801 -54.976803
v 17.132648 -15.917015 -54.930962
v 18.442537 -15.917787 -55.064575
v 18.434694 -14.511492 -54.936413
v -78.663467 61.065987 -56.262897
v -79.497772 61.079544 -56.266636
v -79.926331 60.084087 -56.323914
v -78.707832 60.081291 -56.421692
v -76.148476 61.015686 -56.281464
v -76.920921 61.288681 -56.214104
v -77.506683 60.562363 -55.790592
v -76.832588 60.372200 -56.046593
v -77.575920 63.967388 -56.160423
v -77.203171 62.711964 -56.291698
v -76.018082 62.990974 -56.269962
v -76.209991 64.350784 -56.077034
v -69.205551 61.352524 -56.221436
v -69.189064 59.914509 -56.437103
v -67.863670 59.896709 -56.065964
v -67.856056 61.346905 -56.103500
v -66.521637 61.334408 -55.877392
v -66.512054 59.890648 -55.944199
v -65.159225 59.901974 -56.063625
v -65.173370 61.330059 -55.867283
v -66.522263 64.139435 -55.826241
v -66.529350 62.765030 -55.835354
v -65.184113 62.714268 -55.730225
v -65.102112 63.986275 -55.794365
v -69.154129 73.058151 -55.282532
v -69.116959 72.357559 -55.279476
v -67.918976 72.282806 -55.092361
v -67.931908 73.069870 -55.148857
v -66.646629 73.010208 -55.380970
v -66.712860 72.218643 -55.417084
v -65.633324 71.887627 -55.682888
v -65.433739 72.887856 -55.593243
v -66.622482 76.158501 -55.545380
v -66.617035 75.380531 -55.478348
v -65.264816 75.377998 -55.512451
v -65.269958 76.159142 -55.505157
v 4.103218 61.303349 -54.248459
v 4.106000 59.866272 -54.295815
v 5.405602 59.867031 -54.259438
v 5.403133 61.304432 -54.223091
v 6.702665 61.305359 -54.185001
v 6.704622 59.867485 -54.204491
v 8.004371 59.868465 -54.171829
v 8.002605 61.306599 -54.162720
v 6.698355 64.193489 -54.141026
v 6.700645 62.746773 -54.166893
v 8.000566 62.748146 -54.143063
v 7.998460 64.195190 -54.127281
v 14.501691 61.312756 -54.004913
v 14.503716 59.873734 -54.017380
v 15.804232 59.874744 -53.987144
v 15.801872 61.314018 -53.973957
v 17.102278 61.315235 -53.942905
v 17.104942 59.875725 -53.939804
v 18.406050 59.877522 -53.915901
v 18.402708 61.316368 -53.923161
v 17.097591 64.206581 -53.918579
v 17.099684 62.758018 -53.926056
v 18.399889 62.758488 -53.894936
v 18.397768 64.207207 -53.879677
v 14.483371 72.704353 -53.882290
v 14.485274 71.452423 -53.880478
v 15.785155 71.455673 -53.848610
v 15.783408 72.707962 -53.851757
v 17.083084 72.711426 -53.804478
v 17.085114 71.458870 -53.813416
v 18.385168 71.461853 -53.767818
v 18.383257 72.714783 -53.760620
v 17.076002 76.084084 -53.743061
v 17.077534 75.308105 -53.750160
v 18.378227 75.312904 -53.726204
v 18.376726 76.089279 -53.710480
v 88.537743 61.775970 -51.768288
v 88.600235 60.780334 -51.776199
v 89.675346 60.192768 -51.811264
v 89.897263 61.492348 -51.791431
v 92.373512 59.788219 -51.678127
v 92.252693 60.744278 -51.731876
v 91.298424 60.995457 -51.752666
v 91.575546 59.826210 -51.680546
v 91.267853 63.326801 -51.726948
v 92.271919 63.108425 -51.704979
v 92.349121 64.496376 -51.479244
v 91.517433 64.585037 -51.532883
v 101.642067 59.968681 -51.553513
v 101.583405 60.872124 -51.598106
v 100.875557 61.359428 -51.498653
v 100.827599 60.112827 -51.407875
v 104.936760 59.940186 -51.400066
v 104.858635 60.964428 -51.544811
v 104.151176 61.378666 -51.827106
v 104.044273 60.080025 -51.584015
v 104.032730 63.299877 -51.898216
v 104.845680 63.170929 -51.805855
v 104.863693 64.344551 -51.843700
v 104.077408 64.412430 -51.806110
v 101.039864 73.548927 -51.384693
v 101.011070 72.759232 -51.342354
v 101.823204 72.725098 -51.362934
v 101.851585 73.540428 -51.387718
v 104.310776 73.496902 -51.029171
v 104.299240 72.732498 -51.241703
v 105.068794 72.789162 -51.484844
v 105.124016 73.515678 -51.208389
v 104.384796 76.689690 -51.025337
v 104.362373 75.881599 -50.962715
v 105.179420 75.882874 -51.116787
v 105.197502 76.686974 -51.192307
v -80.155106 -28.601021 -56.993355
v -80.146591 -30.002987 -57.183048
v -78.733665 -30.024677 -56.976685
v -78.732826 -28.604372 -56.807053
v -77.331795 -28.601473 -56.993950
v -77.331810 -30.013285 -57.032742
v -75.945366 -30.005264 -57.045971
v -75.944344 -28.595409 -56.987732
v -77.325020 -25.773958 -57.124210
v -77.329849 -27.190992 -57.138268
v -75.937370 -27.184910 -57.071350
v -75.939453 -25.771839 -57.024517
v -69.126251 -28.584454 -56.884182
v -69.115524 -29.982798 -57.130314
v -67.773766 -29.984997 -56.935249
v -67.772614 -28.574898 -56.866428
v -66.429260 -28.575775 -56.784790
v -66.433655 -29.984526 -56.800224
v -65.092621 -29.982738 -56.730545
v -65.087990 -28.574715 -56.754429
v -66.428810 -25.763464 -56.720108
v -66.428520 -27.171093 -56.668156
v -65.085373 -27.167368 -56.744961
v -65.087700 -25.760962 -56.848392
v -69.101219 -17.330553 -56.981045
v -69.099228 -18.738640 -57.103340
v -67.763916 -18.742949 -56.811638
v -67.760384 -17.336504 -56.756359
v -66.419312 -17.338118 -56.575119
v -66.422142 -18.745440 -56.632057
v -65.079399 -18.746815 -56.516010
v -65.076996 -17.337305 -56.472431
v -66.419228 -14.533317 -56.550133
v -66.421432 -15.933753 -56.467045
v -65.074455 -15.927550 -56.493221
v -65.087082 -14.545740 -56.844048
v 1.872595 -141.689056 -46.434967
v 2.781722 -141.815491 -46.362041
v 2.969682 -140.586746 -46.181129
v 2.110494 -140.392899 -46.223274
v 9.353963 -142.333923 -46.361076
v 9.520897 -141.278076 -46.149956
v 8.742914 -140.625229 -46.031910
v 8.352366 -141.908936 -46.237717
v 7.966290 -135.443481 -43.149399
v 7.919339 -136.195633 -43.534355
v 9.120795 -136.771057 -43.918171
v 9.324046 -135.513885 -43.174488
v 25.580357 -142.961716 -46.291649
v 25.529068 -143.662781 -46.804981
v 26.057772 -143.548782 -47.458126
v 26.218334 -142.887985 -46.898743
v 27.267370 -135.463120 -50.632893
v 27.509472 -135.150452 -51.512402
v 27.188728 -134.648361 -50.284786
v 27.163645 -135.025665 -49.520840
v 27.190538 -135.698212 -49.167713
v 27.309275 -136.773056 -49.412365
v 27.061632 -136.321823 -50.749859
v 27.067701 -135.178314 -50.167046
v 21.600782 -121.134132 -41.664497
v 22.543541 -121.276093 -41.292149
v 23.184788 -120.222282 -41.065800
v 21.753162 -119.804977 -41.308891
v 26.996737 -120.706436 -42.598660
v 27.177402 -121.058189 -43.392311
v 27.153236 -120.414200 -43.937988
v 27.058100 -119.731903 -43.046883
v 26.501875 -113.514130 -40.750027
v 26.720510 -114.525688 -40.780598
v 27.149588 -114.574951 -41.609955
v 27.068808 -113.572510 -41.482365
v 88.315125 -30.093996 -53.438873
v 89.143692 -30.144136 -53.431862
v 89.249077 -28.768768 -53.291164
v 88.324554 -28.707390 -53.244125
v 92.443069 -30.381052 -53.072411
v 92.464363 -29.529068 -53.066162
v 91.343636 -28.900103 -53.181755
v 91.177742 -30.035891 -53.226212
v 93.035591 -26.150644 -52.819710
v 92.056946 -25.978363 -53.002617
v 91.578255 -27.055006 -53.101086
v 92.716309 -27.432251 -52.899990
v 100.415123 -30.315426 -52.998348
v 101.199745 -30.327435 -52.954784
v 101.155891 -28.897188 -52.832191
v 100.382362 -28.886675 -52.945202
v 103.572838 -30.387060 -52.721836
v 104.383698 -30.413260 -52.703709
v 104.351532 -28.968750 -52.732132
v 103.546120 -28.945065 -52.746368
v 103.520531 -27.507011 -52.864017
v 104.317642 -27.526176 -52.743607
v 104.249199 -26.115593 -52.423897
v 103.449371 -26.097437 -52.536613
v 100.214714 -18.926901 -52.944832
v 100.989700 -18.938099 -52.824280
v 100.989357 -17.522766 -52.952065
v 100.213058 -17.508165 -53.039165
v 103.350121 -18.979023 -52.557262
v 104.146362 -18.993345 -52.594921
v 104.136246 -17.575785 -52.432129
v 103.340271 -17.560829 -52.571434
v 103.339874 -16.145199 -52.663589
v 104.133186 -16.163364 -52.600002
v 104.132553 -14.751266 -52.610039
v 103.342216 -14.732062 -52.678211
v -135.063187 102.405998 -71.490204
v -134.285904 102.370262 -70.750206
v -133.235062 103.465660 -70.251961
v -137.479919 112.105049 -54.767876
v -138.086624 112.114838 -55.399773
v -137.777359 110.899788 -55.203415
v -136.998138 110.830734 -54.266205
v -128.347733 114.346054 -54.428368
v -127.976563 113.582428 -54.959728
v -127.032036 113.876083 -55.254078
v -127.457550 114.650955 -54.957973
v -131.440948 121.762230 -50.862793
v -132.231674 121.880882 -51.446320
v -132.659958 121.208054 -51.462009
v -131.851929 120.851456 -50.933968
v -132.068604 136.343597 -58.900784
v -133.063873 134.340881 -58.871124
v -132.252716 136.211960 -58.301308
v 4.385591 116.350754 -53.119164
v 4.344658 115.235397 -53.283298
v 5.583151 115.238144 -53.166435
v 5.613863 116.361015 -53.109074
v 6.845699 116.409683 -53.036312
v 6.825190 115.277679 -53.070999
v 8.074005 115.343208 -53.100609
v 8.086746 116.477654 -53.073658
v 6.929413 120.968521 -52.856846
v 6.910177 119.814606 -53.030148
v 8.111078 119.899185 -52.956841
v 8.115367 121.060593 -52.787415
v 14.386357 116.929276 -52.724308
v 14.403428 115.749947 -52.768360
v 15.702061 115.895782 -52.932178
v 15.679308 117.065117 -52.819790
v 16.979471 117.210907 -52.906288
v 17.006744 116.035469 -53.035538
v 18.314512 116.182228 -53.192463
v 18.287651 117.354889 -52.958042
v 16.832998 121.923431 -51.889317
v 16.883419 120.702377 -52.103943
v 18.206701 120.819206 -51.947395
v 18.157072 122.048752 -51.628086
v 16.234230 137.264084 -51.378853
v 16.073338 138.066376 -50.867386
v 15.536152 137.357376 -50.561966
v 15.044838 136.518646 -51.232414
v 18.391285 138.669937 -49.919983
v 17.464573 139.454056 -48.835979
v 17.694923 139.003616 -49.693531
v 17.952330 138.423874 -50.086811
v 46.154152 117.950523 -52.092789
v 46.101738 116.773399 -52.073280
v 47.440826 116.718414 -51.928455
v 47.495144 117.883949 -51.870495
v 48.844818 117.811813 -51.714352
v 48.785206 116.667435 -51.948940
v 50.129555 116.609581 -51.926727
v 50.194988 117.746819 -51.745167
v 49.471745 122.489571 -52.230881
v 49.183678 121.327263 -51.822750
v 50.524296 121.166588 -51.906319
v 50.772411 122.284370 -52.240791
v 56.783825 117.591316 -51.644379
v 56.744228 116.454971 -51.742931
v 58.080887 116.461975 -51.715080
v 58.114868 117.609138 -51.742916
v 59.433578 117.639633 -51.999020
v 59.410950 116.484138 -51.887711
v 60.753971 116.516602 -51.970024
v 60.779812 117.677536 -52.097424
v 59.560497 122.242432 -51.981022
v 59.540565 121.093102 -51.910286
v 60.884075 121.142914 -51.884148
v 60.909340 122.307877 -51.806419
v 56.312122 139.034271 -48.996975
v 56.178410 138.351212 -49.495026
v 57.112579 137.878754 -49.606388
v 57.295570 138.991104 -48.873241
v 62.196182 133.226379 -51.124130
v 60.837368 132.979797 -50.941601
v 60.890396 132.017105 -51.324760
v -134.670807 -74.854637 -72.673447
v -134.829117 -75.682716 -72.819260
v -133.900803 -75.818970 -72.155365
v -133.832916 -74.964111 -71.967850
v -131.597656 -75.372627 -69.355782
v -131.652145 -76.339218 -69.561974
v -131.313553 -76.458710 -68.480713
v -131.269012 -75.541855 -68.279060
v -132.733704 -72.129860 -67.967361
v -132.451584 -72.918800 -68.295769
v -131.917664 -73.073181 -67.301064
v -132.284775 -72.336227 -66.908676
v -122.415817 -76.956894 -60.940174
v -122.842072 -77.768288 -60.533604
v -122.032928 -77.691856 -59.757298
v -121.567009 -76.998840 -60.289417
v -118.714630 -77.171082 -59.384121
v -118.876282 -78.038635 -59.495316
v -117.810150 -78.118111 -59.499508
v -117.667427 -77.251213 -59.317169
v -118.329964 -73.767151 -58.088886
v -118.432823 -74.675934 -58.377609
v -117.329674 -74.646393 -58.659508
v -117.248009 -73.750443 -58.582710
v -120.825302 -63.619312 -60.391594
v -120.680351 -64.392647 -60.773399
v -119.844498 -64.516205 -60.183834
v -119.882568 -63.670177 -59.924789
v -117.246674 -63.902477 -58.764420
v -117.181580 -64.618584 -59.265045
v -116.184662 -64.641312 -59.141960
v -116.214203 -63.856197 -58.803753
v -117.173576 -60.673470 -57.827244
v -117.257713 -61.542679 -57.771145
v -116.183136 -61.539516 -57.974033
v -116.106544 -60.740490 -58.010719
v -134.335114 -28.212290 -68.905022
v -133.581268 -28.413471 -68.507690
v -133.070038 -27.192186 -68.570648
v -134.247620 -27.105268 -69.155197
v -127.939690 -25.110424 -64.568550
v -127.822449 -24.562141 -64.036842
v -128.426224 -24.939114 -64.067757
v -127.725159 -25.616732 -64.451210
v -120.151230 -28.315781 -60.374580
v -120.138481 -28.919390 -60.669792
v -119.331223 -29.320841 -59.911564
v -119.363937 -28.583717 -59.763649
v -115.847847 -27.761480 -60.359722
v -115.704910 -28.695395 -60.848236
v -114.762062 -28.650488 -60.820049
v -114.883347 -27.780790 -60.307903
v -116.043770 -26.527285 -59.195759
v -114.937103 -26.546680 -60.013371
v -114.927666 -25.147507 -59.946045
v -115.901222 -25.001207 -59.054432
v -119.749649 -17.478859 -61.510082
v -118.601181 -17.696800 -61.235245
v -119.004532 -16.385071 -60.657413
v -119.931427 -16.584717 -60.850945
v -114.885513 -18.377935 -59.791557
v -114.972206 -17.414379 -60.014702
v -115.871590 -16.866369 -59.862095
v -115.958183 -18.158831 -59.797890
v -116.443367 -13.912994 -60.807159
v -116.349075 -14.716760 -60.638920
v -115.534157 -15.495839 -60.895142
v -115.381241 -14.246848 -61.182301
v 5.486259 -75.779808 -55.525875
v 5.520091 -74.988045 -55.369411
v 4.212181 -74.991470 -54.702660
v 4.166544 -75.823914 -55.268219
v 6.858353 -74.249664 -55.392284
v 6.835094 -75.024178 -55.461788
v 8.134572 -75.076149 -55.102993
v 8.123631 -74.287537 -55.011421
v 6.893074 -71.014412 -55.640827
v 6.840254 -71.987762 -55.646278
v 8.135253 -71.968048 -55.586113
v 8.116952 -70.971939 -55.602325
v 14.791443 -74.390099 -55.335136
v 14.810592 -75.155556 -55.451309
v 16.146797 -75.169640 -55.441135
v 16.126335 -74.406387 -55.309925
v 17.460363 -74.414925 -55.378712
v 17.483738 -75.178734 -55.535767
v 18.827103 -75.188774 -55.601597
v 18.794846 -74.428703 -55.397472
v 17.218994 -71.065514 -55.127369
v 17.357857 -72.061150 -55.072926
v 18.707167 -72.103821 -55.216484
v 18.694820 -71.275040 -55.174114
v 14.657697 -62.369900 -55.369205
v 14.684351 -63.206097 -55.369011
v 15.909665 -63.740250 -55.358555
v 15.933706 -62.434891 -55.340736
v 17.244850 -62.469467 -55.292858
v 17.261581 -63.878971 -55.321304
v 18.593254 -63.963207 -55.312412
v 18.664480 -62.543434 -55.281303
v 17.204649 -59.560371 -55.304237
v 17.221985 -61.013588 -55.308453
v 18.534113 -61.023312 -55.275433
v 18.511843 -59.567741 -55.274544
v 46.248276 -75.334320 -53.933449
v 46.305523 -76.118294 -54.115879
v 47.591988 -76.189354 -53.871590
v 47.553135 -75.395042 -53.792717
v 48.852474 -75.427231 -53.975235
v 48.893112 -76.225639 -54.059288
v 50.163742 -76.250877 -54.438686
v 50.130615 -75.437294 -54.327133
v 48.764362 -72.206161 -53.416515
v 48.796177 -73.039467 -53.239368
v 50.122704 -73.082458 -53.585861
v 50.076050 -72.277931 -53.685318
v 56.669361 -75.721794 -53.986675
v 56.707043 -76.552063 -54.110107
v 57.991100 -76.625092 -54.022003
v 57.962776 -75.790268 -54.014946
v 59.246140 -75.855103 -54.006653
v 59.260475 -76.693497 -54.023041
v 60.563381 -76.759041 -54.118137
v 60.554905 -75.919144 -53.993729
v 59.180843 -72.620392 -53.893814
v 59.193035 -73.427826 -53.943661
v 60.498638 -73.485977 -54.168526
v 60.489765 -72.664146 -54.019901
v 56.372749 -63.109959 -54.052330
v 56.387970 -63.888538 -54.086468
v 57.688744 -63.910561 -53.891888
v 57.683170 -63.136105 -53.983425
v 58.989841 -63.163692 -53.854084
v 59.000111 -63.940723 -53.788723
v 60.315983 -63.976841 -53.745682
v 60.304108 -63.195412 -53.815968
v 58.938671 -59.765263 -54.029583
v 58.946926 -60.753853 -53.904884
v 60.264740 -60.785328 -53.902050
v 60.259411 -59.800083 -54.006210
v 45.707027 -28.544386 -53.992149
v 45.736984 -29.917257 -54.373505
v 47.012985 -29.948059 -54.022007
v 47.005749 -28.549284 -53.881050
v 48.311974 -28.554104 -53.826889
v 48.312042 -29.957561 -53.865318
v 49.616642 -29.950903 -54.009716
v 49.615993 -28.558018 -53.797493
v 48.324409 -25.740688 -53.938866
v 48.324341 -27.149885 -53.933540
v 49.610188 -27.154242 -53.653595
v 49.616264 -25.738028 -53.689178
v 56.155430 -28.553438 -53.815002
v 56.157707 -29.961319 -53.788681
v 57.470661 -29.963001 -53.845341
v 57.465492 -28.557146 -53.765667
v 58.777679 -28.559771 -53.681488
v 58.776863 -29.965847 -53.728531
v 60.076477 -29.970213 -53.954151
v 60.083801 -28.562902 -53.872768
v 58.771576 -25.753904 -53.791828
v 58.774593 -27.158106 -53.847088
v 60.082790 -27.157211 -53.837547
v 60.080238 -25.753281 -53.742081
v 56.147427 -17.356936 -54.075508
v 56.156525 -18.716812 -53.620415
v 57.468864 -18.719513 -53.691273
v 57.468513 -17.356102 -54.124119
v 58.779621 -17.334915 -54.001774
v 58.774734 -18.733398 -53.827003
v 60.083065 -18.742552 -53.900650
v 60.089046 -17.335997 -53.982834
v 58.764042 -14.540137 -53.910130
v 58.787930 -15.932213 -54.153118
v 60.096050 -15.926413 -54.027752
v 60.064888 -14.543674 -53.717415
v -136.915695 19.083666 -69.412056
v -136.214447 19.101339 -68.930824
v -136.714462 19.933004 -68.743607
v -137.346069 19.888840 -69.303192
v -132.029251 20.259203 -66.608040
v -131.454193 19.617758 -67.329102
v -130.331696 19.478388 -66.752251
v -130.844055 20.099096 -66.204742
v -133.431046 22.770134 -64.451881
v -132.608826 22.755421 -64.484413
v -132.673447 23.802029 -64.176155
v -133.579544 23.911835 -64.217018
v -120.610016 19.066681 -60.190151
v -120.630180 18.052969 -60.116215
v -119.654556 17.868687 -59.885593
v -119.671791 18.879326 -59.759712
v -116.840309 16.870979 -58.919724
v -115.859779 16.697117 -58.568707
v -115.728813 18.061264 -58.732738
v -116.796196 18.262239 -58.917831
v -116.761108 19.642918 -59.101120
v -115.762169 19.496948 -59.081955
v -115.882683 20.939264 -58.961571
v -116.846222 20.904135 -58.908161
v -119.966133 28.756310 -62.124878
v -119.272873 28.582275 -61.135315
v -119.108612 29.838205 -61.165142
v -119.837219 29.857140 -62.167904
v -116.630966 28.288950 -59.025658
v -115.754944 28.132837 -58.688690
v -115.744522 29.554642 -59.069237
v -116.590141 29.456728 -59.285233
v -116.456741 31.257139 -59.996841
v -115.479996 30.840801 -59.525795
v -115.267601 31.992630 -60.104130
v -116.232735 32.167130 -60.531769
v -124.312752 62.654266 -78.279373
v -124.676521 62.002758 -78.017700
v -123.772095 61.979446 -77.182442
v -123.338287 62.545570 -77.562088
v -121.038918 60.801254 -73.719864
v -120.575798 60.154301 -72.980499
v -120.449036 60.768135 -73.679054
v -120.796883 61.408001 -74.449707
v -118.852318 64.290794 -77.254601
v -119.420982 63.531551 -76.830139
v -118.690865 63.250546 -76.013573
v -118.134270 64.020966 -76.313400
v -113.249390 57.229610 -65.099564
v -112.687325 56.231972 -64.693329
v -113.128227 56.184650 -63.968922
v -114.541214 56.261501 -64.316879
v -107.930832 71.848801 -71.541145
v -108.610413 71.233734 -70.867477
v -107.956726 70.877716 -70.009125
v -107.325851 71.572205 -70.661583
v -105.522377 70.038452 -65.196533
v -105.686661 70.280846 -66.129341
v -106.063782 69.876060 -66.077400
v -105.852058 69.629105 -64.991028
v -102.979889 73.627998 -68.884781
v -102.436958 74.019684 -69.342026
v -102.707947 74.411774 -70.274559
v -103.636421 73.652061 -69.519257
v -78.518013 16.189970 -56.944050
v -79.422783 16.293119 -57.085632
v -80.155960 15.187138 -56.852200
v -78.847252 14.932073 -56.563484
v -77.305435 16.421684 -56.975540
v -77.389297 15.553464 -56.863041
v -76.154015 14.944593 -56.795605
v -75.978302 16.330664 -56.920948
v -77.361832 19.088909 -57.075722
v -77.352249 17.697132 -57.053566
v -75.970329 17.708477 -56.903217
v -75.973915 19.080870 -57.172104
v -69.125275 16.257273 -57.053341
v -69.122215 14.854498 -57.120110
v -67.771469 14.861764 -57.019463
v -67.772987 16.262585 -57.046337
v -66.422447 16.264891 -57.083637
v -66.423401 14.861184 -57.028873
v -65.083046 14.862627 -56.896000
v -65.076088 16.263466 -56.989986
v -66.433334 19.064667 -56.845047
v -66.426613 17.665314 -56.959743
v -65.078407 17.666842 -56.946461
v -65.094177 19.051901 -56.694092
v -69.142654 27.449022 -56.699047
v -69.151344 26.061796 -56.403996
v -67.795082 26.037443 -56.558788
v -67.787025 27.434578 -56.722443
v -66.453049 27.451948 -56.476147
v -66.448555 26.045599 -56.447201
v -65.103600 26.047504 -56.422802
v -65.099564 27.451553 -56.429104
v -66.447021 30.252951 -56.723480
v -66.443710 28.843981 -56.677708
v -65.102615 28.846987 -56.586281
v -65.107277 30.250490 -56.534382
v -37.467121 16.247871 -55.919151
v -37.466824 14.849032 -55.926037
v -36.163921 14.849371 -55.916813
v -36.164490 16.248037 -55.895790
v -34.863018 16.247892 -55.850750
v -34.862083 14.849424 -55.885063
v -33.561035 14.849303 -55.840145
v -33.561722 16.247927 -55.812820
v -34.863873 19.045605 -55.808891
v -34.863525 17.646681 -55.828457
v -33.562313 17.646746 -55.788147
v -33.562859 19.045652 -55.765610
v -27.060843 16.245972 -55.641159
v -27.064640 14.847028 -55.561325
v -25.767366 14.845367 -55.454773
v -25.766928 16.249990 -55.475895
v -24.468845 16.254822 -55.292442
v -24.463024 14.846013 -55.398682
v -23.155842 14.843596 -55.377155
v -23.155544 16.252604 -55.285046
v -24.451775 19.045160 -55.663906
v -24.456059 17.647762 -55.536530
v -23.156607 17.653875 -55.445206
v -23.156689 19.045979 -55.613838
v -27.064625 27.431841 -55.464096
v -27.062298 26.032516 -55.558853
v -25.762344 26.036188 -55.512306
v -25.762260 27.435993 -55.531532
v -24.463326 27.437469 -55.478210
v -24.461826 26.042936 -55.508957
v -23.160810 26.059546 -55.502228
v -23.199316 27.422487 -55.131866
v -24.465536 30.233425 -55.389069
v -24.464422 28.833492 -55.431469
v -23.184975 28.829992 -55.182518
v -23.160891 30.227365 -55.381989
v -37.519367 61.328617 -55.139240
v -37.514740 59.882214 -55.143887
v -36.208855 59.879845 -55.042099
v -36.210831 61.324547 -55.084679
v -34.907219 61.312111 -55.157108
v -34.903915 59.878723 -55.131962
v -33.602673 59.876057 -55.208389
v -33.609123 61.286335 -55.233070
v -33.570717 62.572678 -55.197441
v -33.664867 63.491966 -55.230774
v -34.832279 63.963230 -55.373276
v -34.911545 62.696690 -55.299797
v -27.084240 61.307415 -55.132393
v -27.096598 59.875748 -54.924969
v -25.796183 59.877026 -54.795273
v -25.792709 61.308640 -54.938896
v -24.495335 61.305317 -54.880215
v -24.494633 59.867001 -54.890816
v -23.193510 59.865421 -54.829685
v -23.195982 61.303226 -54.861748
v -24.510433 64.163559 -54.733669
v -24.502722 62.743088 -54.774632
v -23.203369 62.737328 -54.705238
v -23.243210 64.102623 -54.756908
v -27.287497 72.224213 -55.050789
v -26.463135 71.996277 -55.076893
v -25.679752 72.628754 -54.942986
v -27.145504 72.943741 -54.861080
v -24.430092 73.019012 -55.106636
v -24.423071 72.327805 -55.134251
v -23.395582 72.265388 -55.040813
v -23.280678 72.977303 -55.082478
v -24.520124 76.090088 -54.491203
v -24.519394 75.315506 -54.616982
v -23.215830 75.313652 -54.693550
v -23.215107 76.087448 -54.571728
v -80.993073 117.159126 -55.006348
v -80.960686 116.012268 -55.300529
v -79.739380 116.048393 -55.141735
v -79.750771 117.219994 -54.987362
v -78.363464 117.310799 -55.008610
v -78.357269 116.127106 -55.151257
v -76.928505 116.211914 -55.067657
v -76.934677 117.402138 -54.955265
v -78.407562 122.150711 -55.228779
v -78.401047 120.907219 -55.063835
v -77.022934 120.996918 -55.567474
v -77.001488 122.286736 -55.475910
v -69.812744 117.943352 -55.290653
v -69.811447 116.706413 -55.465229
v -68.381538 116.783997 -55.539165
v -68.388748 118.026253 -55.317223
v -66.998871 118.034256 -54.981449
v -66.974800 116.823387 -55.336197
v -65.590279 116.849701 -55.126499
v -65.587265 118.078140 -54.935261
v -66.936340 123.416367 -55.059460
v -66.990585 121.897751 -55.106045
v -65.568192 121.929428 -55.238285
v -65.524773 123.299896 -55.143948
v -71.082123 141.225403 -50.389187
v -70.979271 140.491974 -51.024128
v -69.931801 140.544281 -51.329720
v -69.970558 141.291534 -50.807686
v -67.117073 141.083588 -51.083912
v -67.164024 140.298599 -51.333828
v -66.367348 140.131424 -50.956169
v -66.297974 140.933716 -50.764248
v -65.347404 144.429184 -50.742908
v -65.212433 145.395767 -50.821342
v -66.506393 145.521988 -50.838551
v -66.630165 144.561432 -50.712219
v -37.289001 118.478546 -54.465916
v -37.340332 117.255157 -54.322632
v -35.990356 117.173515 -54.299141
v -35.936565 118.395912 -54.374504
v -34.589928 118.300346 -54.293491
v -34.645119 117.093399 -54.241104
v -33.307732 117.011177 -54.278633
v -33.251183 118.204277 -54.316956
v -33.993664 123.247513 -54.234219
v -34.367691 122.014000 -54.306313
v -32.952957 121.765854 -54.087280
v -32.710415 122.984741 -54.074406
v -26.696478 117.813133 -53.840721
v -26.725351 116.611496 -53.915531
v -25.438902 116.635490 -54.328438
v -25.386976 117.795547 -54.087372
v -24.075254 117.781364 -54.291019
v -24.111582 116.603401 -54.374687
v -22.786762 116.574310 -54.202587
v -22.749949 117.763496 -54.212574
v -23.996298 122.619850 -54.282406
v -23.997564 121.386688 -54.310154
v -22.649488 121.393730 -54.443054
v -22.637136 122.635506 -54.341446
v -27.202961 138.061462 -47.866325
v -27.134319 136.714127 -47.839386
v -26.456955 136.589584 -47.785404
v -26.572363 137.666458 -47.466972
v -21.658617 133.466690 -50.204899
v -22.859346 133.565338 -50.306343
v -22.863268 132.684906 -50.701744
v 4.121999 16.244659 -54.540447
v 4.128149 14.848346 -54.637375
v 5.418488 14.844990 -54.404713
v 5.420540 16.244720 -54.488728
v 6.714175 16.239820 -54.641342
v 6.728102 14.848854 -54.403786
v 8.022552 14.846174 -54.573269
v 8.005196 16.227140 -54.899548
v 6.716740 19.039423 -54.593830
v 6.715187 17.641954 -54.665260
v 8.007775 17.645449 -54.878925
v 8.021810 19.035055 -54.591118
v 14.536710 16.242067 -54.882832
v 14.542398 14.823744 -54.935921
v 15.839240 14.834606 -54.713448
v 15.834888 16.236994 -54.713520
v 17.130157 16.237226 -54.685814
v 17.123657 14.853272 -54.476086
v 18.420439 14.866946 -54.341087
v 18.433920 16.226213 -54.788471
v 17.132271 19.031918 -54.343292
v 17.130518 17.631123 -54.516464
v 18.428345 17.644453 -54.711353
v 18.430902 19.045368 -54.508884
v 14.528796 27.437586 -54.437763
v 14.523634 26.038914 -54.357841
v 15.827360 26.034508 -54.290199
v 15.833429 27.436243 -54.370457
v 17.134560 27.435829 -54.199791
v 17.131815 26.031488 -54.209011
v 18.429537 26.026022 -54.080456
v 18.426489 27.423729 -53.897907
v 17.119520 30.249435 -54.153877
v 17.111967 28.840931 -54.071098
v 18.417223 28.844013 -53.752846
v 18.418993 30.265602 -53.909500
v 45.722916 16.250446 -53.752220
v 45.722809 14.851401 -53.773380
v 47.024006 14.851187 -53.727253
v 47.024426 16.250351 -53.717167
v 48.326740 16.250389 -53.698471
v 48.326157 14.851089 -53.701847
v 49.628567 14.850924 -53.674477
v 49.628757 16.250025 -53.654427
v 48.326202 19.048370 -53.620743
v 48.326469 17.649273 -53.658985
v 49.628990 17.649265 -53.633850
v 49.628624 19.048216 -53.591454
v 56.144665 16.248165 -53.453972
v 56.144402 14.849099 -53.472912
v 57.449600 14.848715 -53.424416
v 57.450439 16.247992 -53.425045
v 58.757061 16.247808 -53.390423
v 58.756329 14.848574 -53.395084
v 60.063774 14.848413 -53.360043
v 60.064014 16.247478 -53.338112
v 58.758026 19.046328 -53.362442
v 58.757339 17.646950 -53.369801
v 60.064499 17.646698 -53.323269
v 60.065674 19.046129 -53.328922
v 56.151951 27.452538 -53.328995
v 56.149647 26.049448 -53.367748
v 57.455284 26.047529 -53.318836
v 57.456512 27.448086 -53.245220
v 58.763309 27.446032 -53.197803
v 58.762630 26.047024 -53.298340
v 60.070957 26.046329 -53.273067
v 60.071480 27.444124 -53.169601
v 58.760323 30.234324 -52.849072
v 58.760475 28.828640 -52.925587
v 60.073544 28.830177 -52.943630
v 60.072681 30.234390 -52.914543
v 45.710522 61.312473 -52.854912
v 45.685516 59.928905 -53.252892
v 46.999859 59.926659 -53.423950
v 47.029713 61.252815 -53.001381
v 49.667225 59.732544 -53.220085
v 49.574471 60.649395 -53.168327
v 48.402321 61.113621 -53.134655
v 48.326447 59.877480 -53.450642
v 48.267830 64.359886 -52.740334
v 48.133572 63.077110 -52.878883
v 49.568256 62.893738 -53.041012
v 49.608593 64.227776 -52.929443
v 56.154411 61.358284 -52.402485
v 56.151550 59.915623 -52.632904
v 57.474319 59.908852 -52.707878
v 57.475407 61.360893 -52.521194
v 58.790371 61.369736 -52.655270
v 58.781216 59.936241 -52.936653
v 60.103020 59.932667 -52.909546
v 60.107201 61.377247 -52.740097
v 58.674236 64.337654 -52.530270
v 58.788330 62.824074 -52.533291
v 60.102562 62.837517 -52.711750
v 60.096687 64.301491 -52.641495
v 56.191006 73.132431 -52.913242
v 56.213688 72.349251 -52.892124
v 57.513351 72.365479 -53.025524
v 57.512108 73.139030 -53.083858
v 58.850555 73.140549 -53.186687
v 58.837624 72.342682 -53.136421
v 60.138256 72.326324 -52.813229
v 60.124218 73.136017 -52.709446
v 58.827980 76.238983 -52.871780
v 58.824444 75.453247 -52.900150
v 60.142002 75.458633 -52.733517
v 60.153557 76.243126 -52.815693
v 88.315277 16.252489 -52.947166
v 88.279655 14.860533 -52.879749
v 89.511871 14.769347 -52.889824
v 89.537720 16.250078 -52.890415
v 91.267105 14.907244 -52.725945
v 92.072037 14.867920 -52.571617
v 92.115074 16.260778 -52.620022
v 91.335999 16.269634 -52.706081
v 91.366135 17.660341 -52.717060
v 92.141563 17.657766 -52.660831
v 92.158615 19.056910 -52.674076
v 91.380280 19.061756 -52.716766
v 100.621773 14.849317 -52.505928
v 101.395386 14.839832 -52.236416
v 101.511848 16.239355 -52.428150
v 100.734245 16.251812 -52.728794
v 103.831047 14.796163 -51.761253
v 104.659966 14.798330 -51.726311
v 104.705833 16.191860 -51.520134
v 103.890121 16.203726 -51.705173
v 103.920761 17.600872 -51.496418
v 104.750771 17.585701 -51.302692
v 104.801155 18.939644 -51.175255
v 103.927795 18.973240 -51.274044
v 100.785408 26.058638 -51.819862
v 101.586052 26.064598 -51.642651
v 101.556015 27.476652 -51.435200
v 100.766129 27.467747 -51.696609
v 104.221962 27.551613 -52.160374
v 104.171181 26.887697 -52.251457
v 105.189415 26.542635 -52.416428
v 105.183937 27.529411 -52.288666
v 104.147072 28.844666 -51.686066
v 105.035217 28.828760 -51.700123
v 104.996391 30.231606 -51.664551
v 104.145599 30.249737 -51.738464
v 90.179535 118.363892 -51.022743
v 90.130920 117.116264 -51.097664
v 91.131569 117.169411 -50.971718
v 91.183411 118.426453 -50.944618
v 93.613037 118.595535 -51.176628
v 93.563324 117.335899 -51.139057
v 94.341858 117.391846 -51.296463
v 94.394737 118.656586 -51.307758
v 93.835518 123.644768 -50.837872
v 93.778572 122.440186 -50.891045
v 94.571991 122.483742 -50.824451
v 94.612000 123.652359 -50.839211
v 103.438972 119.251152 -50.355946
v 103.356712 117.959290 -50.264469
v 104.251495 117.989098 -50.338360
v 104.336960 119.284256 -50.393997
v 107.078651 119.315086 -50.411377
v 106.949120 118.098450 -50.872787
v 107.874657 118.121704 -51.038723
v 107.992699 119.339470 -50.592854
v 107.661446 124.240639 -48.598560
v 107.510139 123.045250 -48.985786
v 108.330612 123.177200 -49.662701
v 108.595024 124.277679 -49.205498
v 105.081406 144.311096 -50.827736
v 105.161583 143.242981 -50.783508
v 106.345375 143.232834 -50.737156
v 106.450790 144.235168 -50.697086
v 110.195824 144.211960 -50.759460
v 109.955223 143.272751 -51.077007
v 111.186478 143.289398 -51.207420
v 111.425415 144.156631 -50.832626
v 112.109993 147.326233 -51.029667
v 112.407356 147.412979 -51.329403
v 110.667259 146.765030 -51.469452
v 110.729080 147.161774 -50.955841
v -34.286465 -134.972076 -56.022015
v -33.720982 -133.994324 -56.000191
v -34.676109 -133.950867 -56.046993
v -35.265976 -134.926849 -56.314396
v -41.522892 -121.195267 -58.437943
v -42.263107 -121.877342 -58.454056
v -42.169674 -122.200554 -58.282211
v -41.025665 -121.396759 -58.276169
v -43.002945 -125.362968 -57.964809
v -43.403465 -126.190460 -58.401474
v -42.206322 -126.025681 -58.394157
v -41.820301 -125.347519 -57.999790
v -79.635590 -76.766998 -57.710899
v -80.610115 -76.891525 -57.688812
v -81.081757 -77.664673 -57.579994
v -79.829948 -77.676201 -57.672184
v -78.395554 -76.775917 -57.548107
v -78.474518 -77.624603 -57.679642
v -77.064568 -77.563522 -57.616489
v -77.036575 -76.736031 -57.324890
v -78.297035 -73.400597 -57.386894
v -78.349945 -74.247849 -57.351398
v -76.930298 -74.188148 -57.299141
v -76.885300 -73.351570 -57.352528
v -70.098259 -76.469490 -57.437832
v -70.138168 -77.318787 -57.497578
v -68.772850 -77.273720 -57.199753
v -68.730682 -76.420395 -57.189888
v -67.351357 -76.368416 -57.083500
v -67.395531 -77.218979 -56.971714
v -66.008102 -77.160667 -57.136215
v -65.972198 -76.316605 -57.166519
v -67.190369 -73.036835 -57.444519
v -67.218033 -73.873322 -57.413883
v -65.870964 -73.810059 -57.110619
v -65.832848 -72.984062 -57.200974
v -69.539482 -63.468662 -57.016388
v -69.577148 -64.248810 -57.191418
v -68.214378 -64.224922 -57.180431
v -68.187164 -63.438351 -57.222679
v -66.826370 -63.411522 -57.249802
v -66.856201 -64.191521 -57.084732
v -65.497452 -64.168358 -57.102554
v -65.467506 -63.385349 -57.224945
v -66.732101 -60.267597 -57.280621
v -66.757301 -61.054302 -57.267410
v -65.428314 -61.027161 -56.984955
v -65.418373 -60.246120 -57.026726
v -38.180195 -75.282852 -56.804306
v -38.209721 -76.066795 -56.989624
v -36.897858 -76.028183 -56.869892
v -36.866859 -75.238525 -56.757484
v -35.552677 -75.173355 -56.847889
v -35.584690 -75.969658 -56.922115
v -34.266556 -75.908768 -56.975479
v -34.235603 -75.099838 -56.958252
v -35.440907 -72.025169 -56.432991
v -35.464550 -72.808876 -56.566799
v -34.154510 -72.761993 -56.491329
v -34.128395 -71.977165 -56.497475
v -27.698235 -74.842224 -56.372585
v -27.731901 -75.626648 -56.348454
v -26.415537 -75.567169 -56.271400
v -26.382795 -74.789932 -56.363640
v -25.067465 -74.737206 -56.329662
v -25.097746 -75.515488 -56.293736
v -23.777325 -75.463005 -56.313797
v -23.753019 -74.683006 -56.259464
v -24.962666 -71.655617 -56.164860
v -24.987898 -72.425026 -56.184200
v -23.677309 -72.379211 -56.137756
v -23.651749 -71.614532 -56.107193
v -27.333206 -62.574390 -56.387592
v -27.647490 -63.860031 -56.377686
v -26.182997 -63.997616 -56.343796
v -26.032417 -62.629314 -56.413994
v -24.656967 -62.728497 -56.429386
v -24.833485 -64.210625 -56.292271
v -23.374109 -64.149826 -56.195011
v -23.205639 -62.887234 -56.296307
v -24.674492 -59.498322 -56.364853
v -24.601658 -60.429855 -56.345066
v -23.440269 -60.889675 -56.218525
v -23.341242 -59.604626 -56.178139
v -37.480804 -28.535967 -56.131214
v -37.480682 -29.936802 -56.183228
v -36.180260 -29.936394 -56.097866
v -36.178051 -28.532713 -56.039009
v -34.876175 -28.528475 -56.138103
v -34.882141 -29.931688 -56.231190
v -33.577259 -29.929688 -56.237293
v -33.574730 -28.524431 -56.183952
v -34.877686 -25.721670 -56.105740
v -34.877731 -27.124628 -56.203156
v -33.573524 -27.118420 -56.329109
v -33.574047 -25.713482 -56.192554
v -27.075073 -28.525536 -55.979687
v -27.054815 -29.919348 -56.219650
v -25.763819 -29.924965 -56.025482
v -25.767050 -28.528545 -55.909222
v -24.467077 -28.536867 -55.771339
v -24.467308 -29.922050 -55.996986
v -23.172686 -29.911581 -56.101200
v -23.163504 -28.535202 -55.787914
v -24.467104 -25.724977 -55.894325
v -24.469143 -27.132561 -55.900181
v -23.165905 -27.131721 -55.896851
v -23.165594 -25.725340 -55.960999
v -27.058376 -17.316624 -55.888309
v -27.062683 -18.721973 -55.829212
v -25.761925 -18.721336 -55.751335
v -25.762878 -17.318512 -55.785660
v -24.464737 -17.318708 -55.785713
v -24.468140 -18.713985 -55.920681
v -23.166355 -18.714951 -55.909142
v -23.165623 -17.313509 -55.869987
v -24.455894 -14.514691 -55.568188
v -24.461035 -15.923402 -55.609417
v -23.161367 -15.916931 -55.716099
v -23.154921 -14.516785 -55.622726
v 89.178642 -77.196541 -53.206177
v 89.195641 -78.053986 -53.201900
v 90.187248 -78.113991 -53.213219
v 90.171005 -77.256332 -53.202980
v 92.591125 -77.420311 -53.259129
v 92.603127 -78.275063 -53.266529
v 93.392883 -78.330681 -53.274254
v 93.383301 -77.477631 -53.261902
v 92.534149 -74.036613 -53.313377
v 92.551300 -74.875717 -53.277241
v 93.349182 -74.938324 -53.287510
v 93.333107 -74.101021 -53.349667
v 101.528954 -77.924286 -49.850491
v 101.663620 -79.035904 -50.198170
v 102.557442 -79.192955 -50.141487
v 102.427666 -78.251678 -49.725182
v 105.163033 -78.577805 -49.925316
v 105.235687 -79.449005 -50.276016
v 106.122963 -79.552834 -50.283672
v 106.063980 -78.683487 -49.954475
v 104.919571 -75.363373 -48.537426
v 105.010818 -76.125168 -48.698418
v 105.901268 -76.130371 -48.965660
v 105.866531 -75.508469 -48.394318
v 102.198669 -64.920914 -52.660347
v 102.314514 -65.763786 -52.645657
v 103.026062 -65.787033 -51.778919
v 102.966652 -64.950325 -51.902256
v 104.079758 -64.918030 -48.602482
v 103.754250 -65.829735 -47.991688
v 103.771759 -65.582352 -46.602489
v 104.589417 -64.866829 -47.503555
v 104.824287 -61.743042 -50.416023
v 104.757729 -62.558083 -50.064583
v 105.382065 -62.486736 -49.226894
v 105.447617 -61.667992 -49.609879
v -135.440048 -24.836363 -70.260330
v -135.503647 -25.957205 -70.017502
v 4.128726 -50.980518 -55.593830
v 4.129116 -52.394600 -55.621250
v 5.432797 -52.395252 -55.579510
v 5.431910 -50.981106 -55.555424
v 6.734887 -50.982426 -55.513660
v 6.736066 -52.396797 -55.530643
v 8.039360 -52.398823 -55.485519
v 8.037852 -50.984196 -55.474735
v 6.733526 -48.158642 -55.495731
v 6.733976 -49.569660 -55.500374
v 8.036603 -49.571228 -55.466167
v 8.035358 -48.160152 -55.449638
v 14.552496 -50.996880 -55.306454
v 14.556814 -52.412819 -55.326275
v 15.860089 -52.416565 -55.294312
v 15.855216 -51.000259 -55.271946
v 17.157579 -51.004086 -55.226936
v 17.163162 -52.420677 -55.257401
v 18.466305 -52.424946 -55.224060
v 18.460096 -51.008022 -55.188362
v 17.149164 -48.175926 -55.206764
v 17.153099 -49.589027 -55.217236
v 18.455517 -49.592445 -55.189816
v 18.450878 -48.179062 -55.167953
v 14.533277 -39.726582 -55.183327
v 14.535142 -41.131721 -55.211105
v 15.835726 -41.133110 -55.176872
v 15.833582 -39.727821 -55.146313
v 17.134176 -39.728821 -55.119118
v 17.136246 -41.134579 -55.137833
v 18.436962 -41.135906 -55.097836
v 18.434944 -39.729538 -55.095680
v 17.129965 -36.921124 -55.039215
v 17.132030 -38.324078 -55.089272
v 18.432407 -38.324207 -55.061932
v 18.429817 -36.920055 -55.103565
v 24.967054 -51.036880 -54.827171
v 24.970961 -52.462566 -54.776016
v 26.279867 -52.461174 -54.870663
v 26.266933 -51.044502 -54.718292
v 27.571007 -51.047546 -54.733326
v 27.582579 -52.452011 -55.010601
v 28.884668 -52.477230 -54.855789
v 28.873749 -51.057209 -54.698582
v 27.559217 -48.205906 -54.466854
v 27.562359 -49.631321 -54.580082
v 28.853607 -49.635719 -54.804371
v 28.861439 -48.214352 -54.684246
v 35.394588 -51.103622 -54.933407
v 35.393299 -52.526917 -54.763676
v 36.698006 -52.537731 -54.757832
v 36.687840 -51.109024 -54.743782
v 37.981091 -51.119701 -54.567410
v 37.999805 -52.545490 -54.719112
v 39.297218 -52.555664 -54.590355
v 39.284737 -51.126709 -54.498798
v 37.938370 -48.270538 -54.220348
v 37.967178 -49.691204 -54.447216
v 39.270004 -49.705177 -54.309692
v 39.258030 -48.279163 -54.150627
v 35.343132 -39.740280 -54.785603
v 35.364254 -41.137329 -55.092426
v 36.684086 -41.144711 -54.977657
v 36.643097 -39.757938 -54.620514
v 37.926971 -39.783333 -54.342548
v 37.948841 -41.179417 -54.610012
v 39.238403 -41.192478 -54.446827
v 39.232956 -39.780041 -54.451916
v 37.927677 -36.954021 -54.543030
v 37.928028 -38.362640 -54.354122
v 39.229954 -38.366161 -54.598797
v 39.224751 -36.956863 -54.413708
v 24.921787 -28.530928 -54.447205
v 24.925478 -29.919703 -54.731987
v 26.223766 -29.923321 -54.599594
v 26.224466 -28.524330 -54.544159
v 27.520069 -28.519491 -54.751110
v 27.525646 -29.921268 -54.590012
v 28.828333 -29.922785 -54.691055
v 28.824366 -28.517437 -54.667019
v 27.518162 -25.719086 -54.590305
v 27.516968 -27.117252 -54.686901
v 28.807217 -27.118330 -54.488873
v 28.818073 -25.721701 -54.630318
v 35.312210 -28.521194 -54.546234
v 35.312782 -29.926250 -54.615208
v 36.625813 -29.927086 -54.597122
v 36.625298 -28.519909 -54.591816
v 37.917671 -28.526306 -54.359505
v 37.916809 -29.930475 -54.360188
v 39.216709 -29.934011 -54.220566
v 39.214558 -28.529387 -54.181492
v 37.921524 -25.723028 -54.359734
v 37.920177 -27.123892 -54.370914
v 39.216404 -27.126442 -54.229424
v 39.221920 -25.726437 -54.323021
v 35.322414 -17.317024 -54.205875
v 35.317463 -18.717209 -54.362537
v 36.616264 -18.713123 -54.519287
v 36.625450 -17.317858 -54.295341
v 37.926136 -17.316704 -54.414486
v 37.924187 -18.717022 -54.537769
v 39.229912 -18.717863 -54.539925
v 39.227215 -17.314161 -54.468140
v 37.929333 -14.514342 -54.369556
v 37.928307 -15.915655 -54.327679
v 39.226418 -15.916389 -54.385277
v 39.230824 -14.518469 -54.435493
v -129.756882 51.384552 -69.741135
v -128.784973 51.284210 -69.837570
v -128.412094 50.916458 -69.527672
v -129.182861 50.561478 -69.586464
v -130.058273 48.469440 -79.094704
v -130.218307 48.289116 -78.115509
v -130.688324 49.043594 -77.788567
v -130.451813 48.355877 -78.713234
v -123.938385 63.303036 -78.557472
v -125.036514 63.406673 -79.087166
v -125.343208 62.644112 -78.946716
v -127.353035 62.826607 -82.180084
v -127.582405 62.770222 -83.058876
v -128.098923 61.678963 -83.416252
v -127.546494 61.564751 -82.512436
v -128.238113 59.014793 -81.613678
v -129.221008 58.940033 -81.957275
v -129.745880 58.232937 -81.325851
v -128.766983 58.270706 -81.079414
v -78.659210 38.677612 -56.522369
v -79.491020 38.769444 -56.592587
v -80.180176 38.015823 -56.628273
v -78.872314 37.327957 -56.380527
v -77.342308 38.668530 -56.675335
v -77.375648 37.300835 -56.210133
v -75.956726 37.296646 -56.082771
v -75.954453 38.669678 -56.595528
v -77.369125 41.386200 -57.093773
v -77.322662 40.069939 -56.846916
v -75.946976 40.060196 -56.826042
v -76.059715 41.520840 -56.771927
v -69.155037 38.644478 -56.488594
v -69.118454 37.266182 -56.834362
v -67.800522 37.254261 -56.506584
v -67.808342 38.646217 -56.350140
v -66.458290 38.647659 -56.431133
v -66.466331 37.267853 -56.722576
v -65.101807 37.295097 -56.985199
v -65.116875 38.660160 -56.479366
v -66.446602 41.459129 -56.537910
v -66.455109 40.049019 -56.470734
v -65.138962 40.044441 -56.146160
v -65.128334 41.456856 -56.220119
v -69.175224 49.888088 -56.139881
v -69.166389 48.482559 -56.195908
v -67.810608 48.483234 -56.176800
v -67.822556 49.886990 -56.209381
v -66.478973 49.896091 -56.028622
v -66.460770 48.477100 -56.125145
v -65.116646 48.486053 -56.299732
v -65.111320 49.895962 -56.069382
v -66.390572 52.714607 -55.896816
v -66.624634 51.401661 -56.051250
v -65.142166 51.326122 -56.092461
v -65.142181 52.713661 -55.788261
v -58.442463 38.645180 -55.886036
v -58.434341 37.249557 -55.998585
v -57.118225 37.245434 -55.981129
v -57.119801 38.644806 -55.884411
v -55.811737 38.670780 -56.091343
v -55.809910 37.253998 -56.215218
v -54.488995 37.263912 -56.459747
v -54.484913 38.675224 -56.202873
v -55.789852 41.467255 -55.579109
v -55.792088 40.021763 -55.538200
v -54.465061 40.035767 -55.749592
v -54.465351 41.453545 -55.792507
v -47.902142 38.642433 -56.063560
v -47.904419 37.231407 -56.026711
v -46.599407 37.225979 -55.900326
v -46.573891 38.643871 -56.084778
v -45.305695 38.627846 -55.712143
v -45.320366 37.223019 -55.615749
v -44.018097 37.209255 -55.479923
v -44.007912 38.618279 -55.608028
v -45.332779 41.436565 -55.380775
v -45.321934 40.026852 -55.531063
v -44.013744 40.028111 -55.531773
v -44.020878 41.441952 -55.497913
v -47.925976 49.883194 -55.803577
v -47.902977 48.493416 -56.104778
v -46.594273 48.496170 -55.991085
v -46.609737 49.911472 -55.888634
v -45.311157 49.905994 -55.750858
v -45.331715 48.497662 -55.604870
v -44.018341 48.485588 -55.594353
v -44.010544 49.898960 -55.647812
v -45.326988 52.728573 -55.511181
v -45.317158 51.312283 -55.619873
v -44.014999 51.312035 -55.520275
v -44.031143 52.721622 -55.293823
v -58.478260 61.335468 -55.809120
v -58.474308 59.892342 -55.807793
v -57.151100 59.892910 -55.862923
v -57.155701 61.324810 -55.714245
v -55.832127 61.327881 -55.831543
v -55.842239 59.901897 -56.154343
v -54.492676 59.901230 -56.321678
v -54.506836 61.348511 -56.000599
v -55.856960 64.226135 -55.466560
v -55.839115 62.765499 -55.557564
v -54.520496 62.776287 -55.665264
v -54.533710 64.229515 -55.549507
v -47.964966 61.321049 -55.514374
v -47.946945 59.902885 -55.852299
v -46.629700 59.903069 -55.784172
v -46.655369 61.317188 -55.406055
v -45.342911 61.320335 -55.340946
v -45.333687 59.890480 -55.565903
v -44.031078 59.887325 -55.514515
v -44.031906 61.323860 -55.361774
v -45.389919 64.139519 -55.271202
v -45.349403 62.765572 -55.161774
v -44.035717 62.774364 -55.263420
v -44.152645 64.285240 -55.390652
v -48.024334 73.064789 -55.022736
v -48.027855 72.148666 -55.168190
v -46.660187 72.319633 -55.228691
v -46.698387 73.091240 -55.056171
v -45.397881 73.072350 -54.833759
v -45.381626 72.304733 -55.010334
v -44.090847 72.254417 -54.788532
v -44.084717 73.061897 -54.715462
v -45.398918 76.151283 -54.983089
v -45.405743 75.379074 -54.866474
v -44.093254 75.372795 -54.910210
v -44.091263 76.151497 -54.854900
v -59.001930 146.582047 -51.212135
v -59.814194 146.727203 -51.504421
v -59.949493 146.844955 -50.676388
v 4.129421 38.652725 -54.708885
v 4.125904 37.249878 -54.486141
v 5.428098 37.245705 -54.563614
v 5.431995 38.647053 -54.711990
v 6.732038 38.646835 -54.635227
v 6.727808 37.243423 -54.543369
v 8.026401 37.245640 -54.466709
v 8.036068 38.642189 -54.681599
v 6.724944 41.464474 -54.571106
v 6.730785 40.054081 -54.632889
v 8.031338 40.049351 -54.569599
v 8.025568 41.455353 -54.445053
v 14.526978 38.643192 -54.133583
v 14.506279 37.243473 -53.908638
v 15.810666 37.246395 -53.714375
v 15.808427 38.664711 -53.821831
v 17.117407 38.660362 -53.900166
v 17.118788 37.247467 -53.877789
v 18.416235 37.241650 -54.045258
v 18.415003 38.652145 -54.094719
v 17.126368 41.464493 -54.297375
v 17.123276 40.077862 -53.952938
v 18.420319 40.059917 -54.086216
v 18.431593 41.453266 -54.357498
v 14.512497 49.892456 -54.474510
v 14.509413 48.473026 -54.467102
v 15.816766 48.479984 -54.494614
v 15.809770 49.895775 -54.651989
v 17.119255 49.896412 -54.585739
v 17.122957 48.474380 -54.600838
v 18.425066 48.480213 -54.463497
v 18.419382 49.896183 -54.423183
v 17.118919 52.739155 -54.453869
v 17.119261 51.317745 -54.550629
v 18.419483 51.312832 -54.398720
v 18.410728 52.726173 -54.250927
v 24.927719 38.633953 -53.735764
v 24.930302 37.222832 -53.898083
v 26.232485 37.239731 -54.033310
v 26.221960 38.643299 -53.888218
v 27.520462 38.648125 -53.895649
v 27.533302 37.253288 -54.097015
v 28.815722 37.248955 -53.896160
v 28.822281 38.656178 -53.917683
v 27.507952 41.453293 -53.724236
v 27.510752 40.045593 -53.723854
v 28.811020 40.046211 -53.692917
v 28.809189 41.451683 -53.679115
v 35.320129 38.661354 -53.938168
v 35.316967 37.250843 -53.970074
v 36.622536 37.252857 -53.925644
v 36.622314 38.657028 -53.814644
v 37.904354 38.639389 -53.537525
v 37.921978 37.249447 -53.823338
v 39.217731 37.239117 -53.638489
v 39.207928 38.637524 -53.425117
v 37.903290 41.454887 -53.322105
v 37.910278 40.051708 -53.491398
v 39.213043 40.052418 -53.446842
v 39.208904 41.458733 -53.351051
v 35.320454 49.912300 -53.764801
v 35.323757 48.498745 -53.871544
v 36.624054 48.494083 -53.752327
v 36.614822 49.904533 -53.600739
v 37.914619 49.901970 -53.489918
v 37.919041 48.488716 -53.584129
v 39.214607 48.488605 -53.440849
v 39.215801 49.904346 -53.449074
v 37.910805 52.740028 -53.300411
v 37.909626 51.314365 -53.333763
v 39.211468 51.313663 -53.297409
v 39.216175 52.733669 -53.378098
v 24.934759 61.345097 -54.285984
v 24.925446 59.892048 -54.228745
v 26.161322 59.901344 -53.727444
v 26.223629 61.338070 -54.002613
v 27.499657 61.332378 -53.683224
v 27.454027 59.898090 -53.404709
v 28.777933 59.886765 -53.366356
v 28.791437 61.329075 -53.492756
v 27.490578 64.217628 -53.558895
v 27.506903 62.778000 -53.709377
v 28.795626 62.773052 -53.525200
v 28.792589 64.213844 -53.498341
v 35.306915 61.337208 -53.478245
v 35.303749 59.892124 -53.505150
v 36.608997 59.889011 -53.600006
v 36.609474 61.341213 -53.631245
v 37.918171 61.339405 -53.546555
v 37.920021 59.888069 -53.570812
v 39.225266 59.889500 -53.442684
v 39.224075 61.340195 -53.432739
v 37.861958 64.141373 -53.232597
v 37.904125 62.777905 -53.349606
v 39.205109 62.784698 -53.273338
v 39.090790 64.285049 -53.196079
v 35.292294 73.068848 -53.123116
v 35.291660 72.191444 -53.318207
v 36.626694 72.302559 -53.290165
v 36.599106 73.092056 -53.136002
v 37.895870 73.083084 -53.009300
v 37.905613 72.291443 -53.170258
v 39.185867 72.243713 -52.979412
v 39.187412 73.061012 -52.890522
v 37.884525 76.152748 -53.064213
v 37.892929 75.384445 -52.894981
v 39.186768 75.378418 -53.116737
v 39.190247 76.158783 -53.125763
v 88.217033 37.282299 -52.743626
v 89.174515 37.287533 -52.607441
v 89.177895 38.688786 -52.570000
v 88.218773 38.688232 -52.725613
v 91.514168 37.292625 -52.374195
v 92.271782 37.293335 -52.266075
v 92.281487 38.700329 -52.336666
v 91.522568 38.698551 -52.406113
v 91.520821 40.103649 -52.357929
v 92.282890 40.107841 -52.279114
v 92.286819 41.515114 -52.364914
v 91.512955 41.512280 -52.375031
v 100.733154 37.354237 -51.692097
v 101.533417 37.363129 -51.406418
v 101.606842 38.733421 -51.818581
v 100.862572 38.736782 -52.113499
v 104.040100 37.317528 -51.641808
v 104.853912 37.310711 -51.692051
v 104.837196 38.708012 -51.921562
v 104.021309 38.715317 -51.885349
v 104.017738 40.134235 -51.735703
v 104.834641 40.121040 -51.747726
v 104.847153 41.524727 -51.441803
v 104.018120 41.518589 -51.288254
v 100.802101 48.599888 -52.035652
v 101.596672 48.609055 -52.080353
v 101.597031 50.027653 -51.911247
v 100.797699 50.015980 -51.876892
v 104.010078 48.599453 -51.809902
v 104.822838 48.598000 -51.734253
v 104.836235 50.021378 -51.626469
v 104.022484 50.026684 -51.732319
v 104.036682 51.461369 -51.719658
v 104.859779 51.455421 -51.610447
v 104.843201 52.884872 -51.448154
v 104.022110 52.890461 -51.526978
v 114.107681 37.301231 -51.961342
v 114.970467 37.247570 -52.304741
v 114.964355 38.652657 -52.511517
v 114.058517 38.671417 -52.348808
v 118.639084 37.015987 -53.051140
v 118.673569 37.886951 -53.372559
v 117.805214 38.346466 -53.376961
v 117.729507 37.095928 -53.066349
v 117.691338 40.245251 -52.633221
v 118.710373 40.086445 -52.662556
v 118.743851 41.420425 -52.363804
v 117.757599 41.486629 -52.336243
v 131.397980 38.261730 -52.884750
v 130.960068 37.650295 -53.205017
v 131.656174 36.799297 -53.247269
v 131.985352 37.534653 -52.909393
v 130.557007 49.607349 -51.122570
v 130.640244 48.793251 -51.099056
v 131.787994 48.276070 -50.722973
v 131.746674 49.493473 -50.661713
v 113.911224 61.656822 -53.723263
v 113.936089 60.892838 -53.274948
v 114.877113 60.923954 -53.251331
v 114.856918 61.700626 -53.686947
v 117.758453 61.715981 -53.832932
v 117.841560 60.973667 -53.286831
v 118.782402 60.912769 -53.560757
v 118.564522 61.771793 -54.189770
v 116.770218 64.366890 -52.911400
v 117.432579 64.934372 -55.574776
v 118.930794 63.943829 -57.319397
v 118.346710 65.507736 -56.194836
v 130.657486 60.855007 -51.171993
v 130.623077 60.162243 -51.206707
v 131.598846 60.044548 -50.765022
v 131.647339 60.779743 -50.681870
v 133.254807 58.355358 -50.479755
v 134.747971 58.385143 -50.156086
v 135.148407 57.756256 -50.617474
v 134.310837 57.958012 -51.409882
v 130.758606 73.403999 -52.735874
v 130.746552 72.648216 -52.451450
v 132.045151 72.627937 -52.178192
v 132.033676 73.387650 -52.465042
v 135.732819 72.529625 -52.129444
v 135.865067 72.780144 -52.542591
v 136.579346 72.644760 -52.862453
v 135.937103 73.111626 -52.437794
v 135.912033 76.118553 -53.535854
v 135.941772 75.339455 -53.332169
v 137.256317 75.226555 -53.503967
v 137.252899 76.007355 -53.598087
v -60.958897 -121.658211 -58.520039
v -60.163025 -121.563690 -58.448566
v -60.011967 -122.100273 -58.355343
v -60.363491 -122.177124 -58.383560
v -78.926933 -53.406399 -57.518909
v -78.885445 -52.143158 -57.602787
v -80.096558 -51.882004 -57.737762
v -80.374054 -53.054935 -57.592785
v -77.817062 -52.691402 -57.493324
v -76.921486 -52.846161 -57.429272
v -76.183411 -51.866871 -57.445034
v -77.424339 -51.602993 -57.519180
v -77.584572 -48.394569 -57.389069
v -77.520607 -49.394272 -57.310635
v -76.390450 -49.828308 -57.309639
v -76.146355 -48.532082 -57.337124
v -69.276184 -51.446308 -57.316586
v -69.296593 -52.911774 -57.250252
v -67.828857 -52.953529 -57.234428
v -67.919136 -51.434402 -57.197479
v -66.580765 -51.423653 -57.012604
v -66.556244 -52.789558 -57.193901
v -65.248566 -52.831272 -57.257797
v -65.232353 -51.410423 -57.023487
v -66.548569 -48.519279 -56.977383
v -66.577736 -49.973621 -56.782883
v -65.215836 -49.961479 -56.820366
v -65.200188 -48.509109 -56.948444
v -69.168701 -39.910172 -57.026833
v -69.181778 -41.340130 -56.975452
v -67.835381 -41.330963 -57.134514
v -67.822205 -39.903645 -56.978756
v -66.478020 -39.901356 -56.886616
v -66.484169 -41.326374 -57.079563
v -65.146332 -41.326458 -56.896393
v -65.132423 -39.894058 -56.864185
v -66.449486 -37.046730 -56.917450
v -66.470009 -38.473095 -56.772095
v -65.126404 -38.469589 -56.723663
v -65.113113 -37.043026 -56.740067
v -58.534039 -51.343468 -56.990845
v -58.442284 -52.858658 -56.973785
v -57.188015 -52.695099 -56.914589
v -57.215080 -51.327831 -56.877800
v -55.896706 -51.315807 -56.880470
v -55.909649 -52.733425 -56.759422
v -54.589771 -52.751110 -56.795891
v -54.562088 -51.333424 -56.881008
v -55.873962 -48.428108 -56.732719
v -55.883022 -49.871788 -56.816673
v -54.456993 -49.918289 -56.766674
v -54.551613 -48.417946 -56.665508
v -48.035488 -51.253704 -56.366516
v -48.049683 -52.666882 -56.584129
v -46.738670 -52.693314 -56.442558
v -46.719078 -51.249603 -56.333752
v -45.411495 -51.234257 -56.506271
v -45.423367 -52.680645 -56.511452
v -44.126118 -52.655575 -56.760239
v -44.111023 -51.216690 -56.690071
v -45.395805 -48.355408 -56.584759
v -45.410927 -49.794281 -56.641792
v -44.098572 -49.779339 -56.652016
v -44.086300 -48.341518 -56.646477
v -47.940830 -39.834724 -56.925995
v -47.940266 -41.258976 -57.159855
v -46.616508 -41.256752 -57.038876
v -46.632408 -39.831234 -56.834248
v -45.326363 -39.819832 -56.751240
v -45.329601 -41.238567 -56.727871
v -44.038986 -41.217075 -56.492996
v -44.022396 -39.812813 -56.719372
v -45.325359 -36.985466 -56.601643
v -45.325958 -38.402061 -56.667690
v -44.017677 -38.395164 -56.686401
v -44.016376 -36.977837 -56.644657
v -58.416267 -28.568808 -56.640266
v -58.417049 -29.971251 -56.722591
v -57.096729 -29.975725 -56.592358
v -57.100975 -28.574160 -56.469410
v -55.798107 -28.580072 -56.161636
v -55.790485 -29.994415 -56.341511
v -54.463196 -30.000263 -56.337788
v -54.464012 -28.584845 -56.215755
v -55.775269 -25.764423 -56.521069
v -55.780193 -27.180984 -56.483040
v -54.461399 -27.179564 -56.428455
v -54.456280 -25.766638 -56.554668
v -47.911232 -28.537930 -56.785381
v -47.909397 -29.946859 -56.934986
v -46.600731 -29.945299 -56.811020
v -46.602161 -28.539097 -56.708080
v -45.294296 -28.529623 -56.689941
v -45.299633 -29.938347 -56.633976
v -43.988640 -29.932175 -56.553059
v -43.982399 -28.519859 -56.658928
v -45.299042 -25.722635 -56.458984
v -45.294567 -27.120672 -56.635998
v -43.980106 -27.104155 -56.643627
v -43.996040 -25.720531 -56.361851
v -47.902252 -17.329821 -56.451355
v -47.900970 -18.728680 -56.581123
v -46.593586 -18.727446 -56.520332
v -46.595875 -17.329884 -56.390671
v -45.300072 -17.339108 -56.221794
v -45.292252 -18.730618 -56.432678
v -43.988522 -18.735682 -56.403782
v -44.001022 -17.348745 -56.086575
v -45.288422 -14.540789 -56.635979
v -45.292961 -15.935668 -56.354774
v -43.991367 -15.937540 -56.238342
v -43.967979 -14.546882 -56.561890
v -2.931144 -176.636688 -62.568832
v -3.201673 -177.352478 -63.163277
v -2.083720 -178.064545 -63.206989
v -1.791716 -177.118454 -62.947018
v 7.779370 -182.665848 -63.650536
v 6.833690 -182.615479 -63.141491
v 6.141247 -182.945114 -63.895512
v 7.344788 -183.107742 -64.789703
v 6.363262 -175.040298 -62.149124
v 6.326068 -175.917191 -62.391727
v 7.223573 -176.128128 -63.076874
v 7.236293 -175.211090 -62.843834
v 50.260384 -120.739349 -54.852287
v 50.767239 -119.860779 -54.513783
v 49.800346 -119.392570 -54.116158
v 49.716732 -120.279701 -54.533890
v 46.650944 -115.438042 -54.729046
v 47.453598 -116.476944 -54.844894
v 47.688721 -117.359138 -54.831844
v 47.273495 -116.243614 -54.646069
v 90.283936 -51.903282 -53.565132
v 89.417793 -51.723404 -53.586346
v 89.302078 -53.080975 -53.791992
v 90.271271 -53.303986 -53.630222
v 91.770134 -51.674915 -53.487614
v 91.870743 -52.675484 -53.496597
v 92.560707 -53.147861 -53.415833
v 92.576759 -51.859364 -53.356686
v 91.781425 -50.382912 -53.464584
v 92.534058 -50.462170 -53.288422
v 92.487091 -49.088696 -53.349396
v 91.745941 -48.993656 -53.474644
v 101.243561 -52.382057 -53.143806
v 101.314880 -53.130253 -53.350224
v 102.125908 -53.185631 -53.178837
v 102.060265 -52.425667 -53.023262
v 104.554001 -52.560734 -53.020489
v 104.609558 -53.329136 -52.919182
v 105.441933 -53.374966 -52.791084
v 105.388985 -52.608433 -52.939701
v 104.360863 -49.503044 -53.356525
v 104.385170 -50.259838 -53.163792
v 105.194595 -50.284878 -52.962505
v 105.174988 -49.527802 -53.147659
v 101.601128 -42.128757 -52.685192
v 101.495483 -41.194775 -52.566368
v 100.750420 -40.560070 -52.752594
v 100.674110 -41.722271 -52.800110
v 103.806335 -40.269936 -52.887913
v 103.919693 -41.249645 -52.810452
v 104.663574 -41.730339 -52.826401
v 104.693222 -40.526627 -52.791954
v 103.812134 -39.002003 -52.834061
v 104.751709 -39.248276 -52.617714
v 104.644882 -37.843056 -52.531448
v 103.739983 -37.641323 -52.599197
v 114.925957 -52.818253 -52.121735
v 114.957611 -53.865952 -51.828682
v 115.792915 -53.789429 -51.931927
v 115.872696 -52.493046 -52.273342
v 117.701317 -53.517784 -52.563808
v 118.348145 -53.495209 -53.237389
v 118.416412 -52.383686 -53.395809
v 117.575119 -52.611832 -52.655773
v 118.098732 -49.354740 -51.734600
v 117.961548 -50.141621 -51.973633
v 118.616402 -50.037071 -52.707836
v 118.933571 -49.180313 -52.324123
v 125.264084 -54.697247 -61.554028
v 125.615677 -55.580051 -61.088211
v 126.553291 -55.535454 -62.022579
v 126.229904 -54.708179 -62.441753
v 128.395996 -55.400860 -65.974991
v 129.003998 -56.251156 -64.956261
v 130.157745 -56.214443 -65.680588
v 129.573792 -55.548470 -66.771805
v 127.770401 -52.262657 -66.301292
v 128.482681 -51.943428 -66.878922
v 129.216751 -51.165440 -66.612854
v 128.290665 -51.217560 -65.701126
v 124.315529 -39.353867 -62.762016
v 124.680824 -38.546368 -62.909866
v 124.128807 -38.169075 -63.172150
v 123.468201 -39.706249 -62.961567
v 128.325119 -41.261509 -63.217731
v 128.475143 -42.071743 -64.134743
v 129.594437 -42.427113 -64.281746
v 129.638794 -41.521042 -63.628914
v 128.357895 -39.209976 -61.046753
v 127.059929 -39.296814 -61.548458
v 127.368530 -39.516830 -61.010242
v 128.453934 -39.645157 -61.383472
v 115.210747 -30.979486 -51.550987
v 115.218178 -30.046665 -51.316868
v 114.357483 -29.359940 -50.774994
v 114.149673 -30.614923 -50.967148
v 116.675552 -30.603003 -52.560680
v 117.457054 -30.800694 -53.391964
v 117.544563 -29.436560 -53.186337
v 116.860123 -29.323450 -52.413658
v 116.905327 -27.950741 -52.324390
v 117.617683 -28.047237 -52.986233
v 117.598312 -26.573967 -52.985226
v 116.658890 -26.730061 -52.615040
v 128.302048 -29.334480 -59.390480
v 129.078110 -29.486250 -58.970257
v 129.457596 -29.061031 -58.599144
v 128.611313 -28.959543 -59.025974
v 128.986755 -19.287056 -51.374947
v 128.901642 -20.166533 -51.133327
v 130.153427 -20.278666 -50.908501
v 130.207092 -19.377596 -51.132641
v 134.071289 -19.519444 -51.608025
v 134.001129 -20.433403 -51.488102
v 135.311356 -20.521408 -51.532127
v 135.285904 -19.515829 -52.130409
v 134.014282 -17.815283 -51.955563
v 134.890274 -17.890182 -52.863289
v 134.929321 -16.821358 -52.887802
v 134.121307 -16.751299 -51.935150
v -129.111801 79.022690 -90.147194
v -128.872513 80.012337 -89.794434
v -131.170883 80.859230 -89.623596
v -130.423874 78.298485 -91.436256
v -124.794853 88.089561 -89.110298
v -124.839554 88.906006 -88.945282
v -125.713531 88.851837 -88.826324
v -125.586639 88.016548 -88.759132
v -126.821228 97.466499 -79.970848
v -127.254898 97.491417 -80.971619
v -126.203888 96.908501 -81.163719
v -129.337280 96.738083 -85.035057
v -128.525482 96.481529 -85.230766
v -127.526512 96.716995 -84.470390
v -128.771164 97.084412 -84.158958
v -123.221916 94.696533 -85.387955
v -124.139755 95.209404 -85.089386
v -124.348991 95.126450 -86.241524
v -123.405785 94.487022 -86.465881
v -116.045334 86.597061 -84.883453
v -115.479218 86.418190 -84.102829
v -115.889832 87.136520 -83.789589
v -114.062675 86.713631 -81.703110
v -113.496483 86.053658 -82.122818
v -112.667587 86.158096 -81.707626
v -113.331078 86.708946 -81.133659
v -116.906189 88.880638 -79.909439
v -116.080856 88.464401 -80.396362
v -115.476830 88.500870 -79.713203
v -116.360855 88.857376 -79.146889
v -107.185753 87.387756 -72.984497
v -106.276230 86.736061 -73.415268
v -106.078697 86.623444 -72.428383
v -106.913460 87.338768 -72.024750
v -106.331696 87.117233 -68.966530
v -105.722626 86.255531 -69.373253
v -105.653122 86.151894 -68.326965
v -106.270111 87.007370 -67.885628
v -109.352364 89.472488 -66.010231
v -109.326263 89.310074 -66.778679
v -108.910637 88.804710 -67.421715
v -108.745750 88.878532 -66.021019
v -117.627136 99.274864 -66.642479
v -116.649361 98.759544 -67.206558
v -116.264198 98.596252 -66.142715
v -117.283943 99.091644 -65.556686
v -114.506920 98.629204 -60.946335
v -115.151848 98.635963 -61.545506
v -114.580399 98.370323 -62.442295
v -113.812622 98.460838 -61.499157
v -117.380501 97.386070 -56.310184
v -117.698769 97.979324 -55.996143
v -118.861885 97.452240 -55.942787
v -118.416397 96.897957 -56.291901
v -106.871552 82.786453 -56.704838
v -105.895409 82.440948 -56.795780
v -106.129066 82.941811 -56.550659
v -105.851738 84.097656 -56.298874
v -102.617302 85.306831 -55.916702
v -102.534523 84.500824 -56.014206
v -101.620773 84.607025 -55.937607
v -101.687904 85.416718 -55.863354
v -102.852112 88.670830 -55.773335
v -102.808372 87.811806 -55.691124
v -101.868958 87.915466 -55.719849
v -101.916786 88.766037 -55.820915
v -92.577919 85.862640 -55.913879
v -92.557037 85.054863 -56.102798
v -91.772491 85.070580 -56.186703
v -91.806900 85.876106 -55.970455
v -89.499359 85.898651 -55.947075
v -89.469467 85.072273 -55.924202
v -88.646873 85.072365 -55.891998
v -88.666199 85.915504 -55.993763
v -89.660797 89.234169 -55.677353
v -89.623482 88.390541 -55.721218
v -88.872871 88.395859 -55.565521
v -88.902679 89.239182 -55.618229
v -93.226196 99.881325 -55.953659
v -93.186378 98.978012 -55.658047
v -92.384148 98.977242 -55.685188
v -92.425262 99.898827 -55.875092
v -90.077515 99.902161 -55.922623
v -90.044907 98.975594 -55.844494
v -89.276985 98.973732 -55.851746
v -89.306442 99.898766 -55.928032
v -90.233719 103.757942 -55.903240
v -90.172958 102.770065 -56.137562
v -89.414635 102.751678 -55.913708
v -89.469147 103.745117 -55.725677
v -110.189697 117.336235 -55.664360
v -109.952797 116.049408 -55.764923
v -108.791557 116.139320 -55.631748
v -109.010262 117.418022 -55.573082
v -105.703873 117.536270 -55.224556
v -105.536774 116.272621 -55.335613
v -104.484612 116.301712 -55.365501
v -104.639366 117.560783 -55.276798
v -106.399445 122.546669 -55.088074
v -106.221352 121.375496 -55.200283
v -105.112419 121.406929 -55.299145
v -105.247047 122.546524 -55.079231
v -93.934074 117.512367 -55.544010
v -93.908905 116.288803 -55.356842
v -93.073906 116.279541 -55.117062
v -93.063126 117.490715 -55.366440
v -90.599625 117.383072 -54.839470
v -90.593254 116.185028 -54.790798
v -89.783783 116.152061 -54.690071
v -89.798050 117.348801 -54.681477
v -90.627586 122.315605 -54.968578
v -90.644470 121.046913 -54.795517
v -89.820885 121.001663 -54.795773
v -89.805870 122.266251 -54.929111
v -92.824799 140.903290 -54.546867
v -93.142639 139.842865 -54.192730
v -91.815956 139.804749 -53.930161
v -91.357094 140.927612 -54.095936
v -87.314781 138.686768 -53.873711
v -86.626205 139.700516 -53.433426
v -87.810280 139.903625 -53.529625
v -88.336685 138.748901 -53.734596
v 4.051989 85.792206 -53.972652
v 4.054344 84.963348 -53.998608
v 5.354031 84.967606 -53.975048
v 5.351554 85.796593 -53.943764
v 6.651192 85.803757 -53.914688
v 6.653707 84.974258 -53.944256
v 7.953061 84.982224 -53.901794
v 7.950550 85.812477 -53.875256
v 6.646652 89.154991 -53.855137
v 6.644318 88.309792 -53.818947
v 7.938717 88.317810 -53.748222
v 7.945106 89.153679 -53.872467
v 14.448358 85.869232 -53.833294
v 14.451310 85.038681 -53.698341
v 15.753339 85.046585 -53.754013
v 15.753008 85.881836 -53.827019
v 17.051115 85.891724 -53.692890
v 17.055880 85.056984 -53.786140
v 18.355692 85.069496 -53.691887
v 18.351246 85.903114 -53.593506
v 17.039248 89.260948 -53.440590
v 17.041895 88.406837 -53.464561
v 18.343655 88.432022 -53.535706
v 18.340818 89.279388 -53.453304
v 14.425539 99.867195 -53.445465
v 14.423664 98.947327 -53.336838
v 15.728793 98.977562 -53.303463
v 15.731367 99.902878 -53.374649
v 17.034605 99.920418 -53.467609
v 17.031540 99.003883 -53.370354
v 18.332251 99.037109 -53.385525
v 18.332390 99.959145 -53.385426
v 17.035213 103.758835 -53.579300
v 17.036592 102.759605 -53.587418
v 18.339640 102.807411 -53.528671
v 18.337845 103.808548 -53.505684
v 24.852360 85.970375 -53.324036
v 24.855274 85.127991 -53.344654
v 26.156813 85.142563 -53.366962
v 26.152969 85.979904 -53.315174
v 27.444996 85.987068 -53.144836
v 27.451256 85.143143 -53.223854
v 28.755302 85.153328 -53.177895
v 28.751951 85.996750 -53.112644
v 27.461842 89.395363 -53.424423
v 27.445162 88.544151 -53.256668
v 28.744156 88.558952 -53.080181
v 28.757179 89.412682 -53.245926
v 35.272232 86.047043 -52.982822
v 35.275448 85.202904 -53.023975
v 36.574333 85.206139 -52.908058
v 36.570110 86.047035 -52.791874
v 37.879044 86.063736 -52.829075
v 37.879452 85.219704 -52.944561
v 39.185421 85.231590 -52.961365
v 39.185238 86.087357 -52.916454
v 37.879337 89.495178 -52.586399
v 37.875961 88.621666 -52.583393
v 39.185070 88.632927 -52.616295
v 39.185387 89.498627 -52.709641
v 35.296097 100.323128 -53.027309
v 35.306942 99.386246 -52.871773
v 36.599281 99.392502 -53.139713
v 36.605705 100.339096 -53.152660
v 37.920944 100.355263 -53.249073
v 37.914104 99.409920 -53.183876
v 39.227978 99.434158 -53.100117
v 39.242588 100.370491 -53.305336
v 37.938129 104.300911 -53.029289
v 37.934338 103.282974 -53.126862
v 39.249332 103.301147 -53.099445
v 39.231144 104.282364 -52.751621
v 24.875622 117.918716 -52.425121
v 24.883101 116.693573 -52.415295
v 26.204466 116.780060 -52.460896
v 26.199223 118.011665 -52.563908
v 27.517927 118.082809 -52.384335
v 27.523394 116.851982 -52.449982
v 28.843138 116.917664 -52.471741
v 28.839037 118.140236 -52.221725
v 27.485798 123.200333 -52.476734
v 27.502851 121.870323 -52.482826
v 28.830822 121.944511 -52.405296
v 28.821037 123.250999 -52.275616
v 35.456291 118.321556 -52.194992
v 35.443874 117.072609 -52.231926
v 36.775852 117.061707 -52.225922
v 36.788143 118.304039 -52.206135
v 38.110477 118.278557 -52.394146
v 38.099575 117.048073 -52.398460
v 39.422443 117.025063 -52.571983
v 39.443348 118.241447 -52.472275
v 38.218670 123.313217 -52.190563
v 38.179394 122.019997 -52.106331
v 39.528736 121.943932 -52.061607
v 39.568501 123.218575 -52.266491
v 37.592892 141.726730 -47.160225
v 37.202858 140.757629 -47.856506
v 38.441051 140.661682 -47.917191
v 38.917679 141.711502 -47.295109
v 42.019619 140.135117 -47.828846
v 41.696022 140.139206 -47.855785
v 42.623627 140.193253 -47.663452
v 42.911816 140.115967 -47.774677
v 45.718967 86.088020 -52.414646
v 45.713512 85.262390 -52.696774
v 47.025974 85.276230 -52.792973
v 47.036510 86.108711 -52.582001
v 48.334320 86.132538 -52.834942
v 48.335438 85.290810 -52.879490
v 49.640190 85.289162 -52.708466
v 49.644665 86.135368 -52.741238
v 48.343803 89.553543 -52.769463
v 48.342442 88.688217 -52.677940
v 49.655968 88.689476 -52.660603
v 49.657318 89.558929 -52.690697
v 56.221630 86.136581 -52.644276
v 56.233913 85.288460 -52.733891
v 57.531471 85.290154 -52.434410
v 57.514744 86.133560 -52.305534
v 58.843727 86.135216 -52.174244
v 58.846771 85.290504 -52.275909
v 60.172886 85.290718 -52.273415
v 60.174187 86.136681 -52.267746
v 58.888378 89.549400 -52.591385
v 58.872257 88.700737 -52.403046
v 60.200470 88.693939 -52.377956
v 60.220688 89.543221 -52.577244
v 56.326504 100.351196 -52.372772
v 56.316349 99.418922 -52.284489
v 57.645962 99.409966 -52.322433
v 57.653591 100.340477 -52.421974
v 58.982414 100.336121 -52.405373
v 58.972946 99.401993 -52.445988
v 60.308758 99.400726 -52.469578
v 60.311470 100.333473 -52.319324
v 59.049904 104.228600 -52.521603
v 59.035805 103.221397 -52.712143
v 60.370129 103.208237 -52.553581
v 60.385719 104.206673 -52.411800
v 66.833702 86.146194 -52.357143
v 66.827293 85.309357 -52.190029
v 68.183838 85.303856 -52.269928
v 68.192963 86.146736 -52.375526
v 69.559563 86.149261 -52.371975
v 69.546715 85.304436 -52.318069
v 70.914795 85.309448 -52.295536
v 70.931404 86.155045 -52.355495
v 69.614449 89.553154 -52.082336
v 69.597343 88.686928 -52.090870
v 70.973206 88.690918 -52.226952
v 70.993866 89.555786 -52.280312
v 77.811401 86.189529 -52.014923
v 77.787750 85.349907 -52.109978
v 79.191338 85.356766 -52.086010
v 79.213730 86.196213 -52.017754
v 80.606773 86.196548 -51.800652
v 80.585564 85.357773 -51.891850
v 81.977448 85.390823 -52.163990
v 81.997406 86.248016 -52.116745
v 80.696556 89.592613 -51.713795
v 80.665710 88.734352 -51.594387
v 82.081627 88.735817 -51.671661
v 82.114052 89.588112 -51.816357
v 78.201256 100.353165 -52.303699
v 78.176773 99.396149 -52.218918
v 79.627029 99.405342 -52.224987
v 79.645256 100.355019 -52.106632
v 81.003067 100.332184 -51.547195
v 81.006241 99.410263 -51.780434
v 82.434708 99.437279 -51.590057
v 82.436653 100.345764 -51.268063
v 81.164925 104.226654 -51.558666
v 81.120743 103.220268 -51.472347
v 82.556137 103.232277 -51.543793
v 82.598328 104.241013 -51.567207
v 67.600433 117.734764 -51.962952
v 67.578056 116.576370 -52.237564
v 68.969704 116.591850 -52.137203
v 68.991188 117.741829 -51.797195
v 70.392914 117.748466 -51.669392
v 70.371185 116.596725 -52.023617
v 71.746948 116.583603 -51.676682
v 71.797630 117.761559 -51.640903
v 70.613708 122.573143 -51.802769
v 70.552689 121.342430 -51.821651
v 71.969276 121.359474 -51.862770
v 72.039627 122.611938 -51.798126
v 78.865143 117.848984 -51.676533
v 78.811081 116.650146 -51.705524
v 80.204872 116.691528 -51.823502
v 80.274399 117.885612 -51.543964
v 81.669090 117.913071 -51.338715
v 81.553528 116.699326 -51.724632
v 82.807297 116.611046 -51.430084
v 83.037209 117.939789 -51.281708
v 81.962135 123.066544 -50.973286
v 81.855972 121.659576 -51.111713
v 83.274391 121.753876 -51.120399
v 83.369225 123.067642 -50.947517
v 80.707993 137.921906 -50.664398
v 80.699524 138.944687 -50.719444
v 79.310692 138.579666 -50.690819
v 79.314919 137.562698 -50.586430
v 82.208549 142.250641 -50.381355
v 82.188660 141.224442 -50.623295
v 83.428223 141.371735 -50.451698
v 83.417114 142.370010 -50.241653
v 81.021294 148.731735 -51.509361
v 81.173798 147.657059 -51.442039
v 82.365707 147.992691 -51.153191
v 82.202980 148.748703 -51.452469
v -135.663544 -75.574860 -73.262444
v -136.294586 -76.138069 -73.330658
v -135.411743 -76.432129 -72.765320
v -128.524475 -93.314354 -57.942795
v -127.791534 -93.389664 -58.262737
v -127.217300 -92.260284 -58.466885
v -122.679153 -92.585953 -61.180828
v -122.887138 -93.425339 -60.598053
v -121.784737 -93.843849 -60.573097
v -121.288406 -92.770729 -61.263542
v -121.380775 -89.214485 -62.013802
v -120.687416 -89.344360 -61.679790
v -119.972794 -88.528221 -60.928917
v -121.303612 -88.268333 -61.466648
v -112.389954 -113.101440 -59.225071
v -112.489098 -114.389229 -59.034870
v -111.330276 -114.263977 -58.823029
v -111.097572 -112.863945 -58.851345
v -107.725006 -112.621910 -58.816048
v -107.903702 -114.002701 -58.568687
v -106.836861 -113.945038 -58.872765
v -106.654381 -112.556480 -58.928421
v -106.935616 -107.266373 -58.353668
v -107.130760 -108.582191 -58.432880
v -106.103462 -108.525749 -58.475048
v -105.931168 -107.215996 -58.637085
v -95.965302 -112.116478 -58.031246
v -96.058952 -113.550148 -58.051949
v -95.165253 -113.470833 -58.086918
v -95.080841 -112.042725 -58.059879
v -92.514862 -111.796768 -58.059559
v -92.577888 -113.211403 -58.219772
v -91.662888 -113.177818 -58.182022
v -91.677208 -111.710678 -58.059135
v -92.248657 -106.326164 -58.122375
v -92.312363 -107.649384 -58.239285
v -91.489426 -107.566887 -58.128765
v -91.432220 -106.246658 -58.017563
v -94.581421 -92.540588 -58.397316
v -94.663025 -93.654343 -58.364822
v -93.833847 -93.604332 -58.280628
v -93.748611 -92.495934 -58.355717
v -91.333923 -92.346588 -58.081593
v -91.435577 -93.442299 -57.945724
v -90.646973 -93.395035 -57.872902
v -90.574188 -92.295959 -57.846142
v -91.079346 -88.115578 -58.097542
v -91.153702 -89.127525 -57.893681
v -90.366348 -89.087097 -57.948135
v -90.299324 -88.069275 -58.106407
v -106.742752 -77.632530 -59.169243
v -106.864746 -78.519272 -59.181778
v -105.994110 -78.516563 -58.938198
v -105.854851 -77.627357 -59.110859
v -103.237900 -77.576408 -59.086830
v -103.343803 -78.453491 -58.815960
v -102.463943 -78.442001 -58.903912
v -102.364548 -77.573402 -59.211674
v -102.904350 -74.090286 -59.736374
v -102.985985 -74.970222 -59.803967
v -102.138405 -74.956818 -60.072025
v -102.050041 -74.051247 -59.910706
v -93.528336 -77.389267 -57.629734
v -93.556725 -78.231667 -57.922966
v -92.777435 -78.211586 -57.791847
v -92.734894 -77.353477 -57.602554
v -90.398758 -77.254143 -57.533932
v -90.451950 -78.124344 -57.480518
v -89.667526 -78.090645 -57.482738
v -89.624001 -77.226021 -57.605892
v -90.186409 -73.828453 -57.544899
v -90.239006 -74.681778 -57.585033
v -89.464783 -74.649284 -57.617409
v -89.418579 -73.799492 -57.677963
v -92.763428 -64.072739 -57.739418
v -92.800873 -64.885056 -57.725052
v -92.025864 -64.854927 -57.629642
v -91.988091 -64.045990 -57.630322
v -89.680206 -63.974964 -57.466522
v -89.720467 -64.784790 -57.518772
v -88.958176 -64.767677 -57.417450
v -88.917175 -63.956882 -57.379173
v -89.565681 -60.793270 -56.882965
v -89.591423 -61.594860 -56.980358
v -88.810165 -61.574696 -56.950047
v -88.785973 -60.771790 -56.967415
v -132.323532 -50.294762 -71.588966
v -131.231995 -50.521927 -70.685143
v -130.845154 -49.441383 -71.317955
v -127.432365 -49.658672 -71.103447
v -127.676376 -50.664291 -70.875740
v -126.621712 -50.886650 -70.239014
v -126.330841 -49.873104 -70.446938
v -128.287643 -46.148975 -69.595810
v -127.857185 -46.727009 -70.252991
v -126.768578 -46.899830 -69.593094
v -127.301132 -46.364037 -68.950798
v -120.261055 -51.125519 -60.208015
v -120.209969 -51.928642 -60.086914
v -119.514046 -52.045536 -59.412960
v -119.399376 -51.289242 -59.543598
v -116.754234 -51.399048 -58.005962
v -116.858665 -52.151157 -57.818958
v -115.850853 -52.173401 -57.535213
v -115.784660 -51.405735 -57.676296
v -116.583672 -48.391861 -58.294666
v -116.596985 -49.157452 -58.291687
v -115.597725 -49.176617 -58.248692
v -115.574089 -48.409538 -58.321781
v -119.671875 -39.382496 -61.686378
v -119.766914 -40.079868 -61.312019
v -118.755661 -40.204990 -61.398689
v -118.657837 -39.508781 -61.737934
v -115.993355 -39.378696 -60.451420
v -115.966103 -40.186104 -60.473515
v -115.064453 -40.180794 -60.115658
v -115.040535 -39.399273 -60.205051
v -115.605331 -36.330856 -61.839455
v -115.727936 -37.173485 -61.421375
v -114.808411 -37.228481 -61.125023
v -114.692383 -36.404701 -61.407536
v -105.309807 -51.836613 -58.192081
v -105.343071 -52.579647 -58.079208
v -104.478935 -52.590839 -58.090950
v -104.444420 -51.840427 -58.134109
v -101.938477 -51.846573 -58.047821
v -101.959282 -52.595905 -58.173084
v -101.129471 -52.583645 -58.230644
v -101.114456 -51.838181 -58.083393
v -101.898010 -48.846821 -58.022366
v -101.925972 -49.597183 -57.923248
v -101.128609 -49.602573 -57.745209
v -101.148209 -48.837688 -57.650356
v -90.856033 -51.690876 -57.265514
v -91.640808 -51.635139 -57.355366
v -91.809509 -52.925011 -57.323597
v -90.919754 -53.002911 -57.209435
v -89.341789 -53.129837 -57.388515
v -88.564690 -53.145901 -57.398430
v -88.528053 -51.772511 -57.503078
v -89.306519 -51.726200 -57.409706
v -88.425514 -50.421028 -57.390434
v -88.453773 -49.526112 -57.209339
v -89.182747 -48.830971 -57.221973
v -89.263840 -50.283024 -57.297161
v -92.180214 -41.493546 -57.652012
v -91.433395 -41.483555 -57.440140
v -91.412193 -40.029583 -57.488434
v -92.175598 -40.034954 -57.620899
v -89.131454 -41.476280 -57.320892
v -88.363136 -41.477390 -57.454357
v -88.334595 -40.041595 -57.412804
v -89.109154 -40.017029 -57.257927
v -89.106567 -38.574574 -57.454594
v -88.289482 -38.627495 -57.589855
v -88.337692 -37.128109 -57.570675
v -89.098770 -37.129593 -57.517632
v -105.255554 -29.740686 -57.893307
v -104.239449 -29.900433 -58.200890
v -104.253059 -28.638439 -57.693157
v -105.301300 -28.351952 -57.807690
v -101.627434 -29.800097 -58.711079
v -100.749214 -29.935764 -58.795433
v -100.668037 -28.766937 -58.338146
v -101.655281 -28.691555 -58.243641
v -101.790962 -25.712086 -56.351742
v -101.798126 -26.509317 -56.272812
v -100.942528 -26.611462 -56.304352
v -100.951172 -25.735580 -56.311108
v -92.119263 -29.993141 -57.711777
v -91.345589 -29.994511 -57.589455
v -91.388550 -28.587564 -57.280041
v -92.137558 -28.585001 -57.464386
v -89.071297 -29.989162 -57.450142
v -88.308235 -30.002085 -57.426846
v -88.298088 -28.590103 -57.161484
v -89.065308 -28.589735 -57.070679
v -89.062080 -27.149124 -57.162498
v -88.293419 -27.157248 -57.185062
v -88.282234 -25.779530 -57.601784
v -89.053810 -25.779385 -57.635605
v -92.144531 -18.688742 -57.264690
v -91.369095 -18.693518 -57.261311
v -91.374962 -17.285816 -57.118774
v -92.148300 -17.279598 -57.133602
v -89.075760 -18.709717 -57.179653
v -88.316940 -18.711992 -57.145256
v -88.319649 -17.298635 -57.212059
v -89.080559 -17.296089 -57.155350
v -89.080330 -15.894447 -56.950161
v -88.314934 -15.897729 -57.000156
v -88.319534 -14.485497 -56.929840
v -89.086014 -14.481089 -56.871395
v 4.020452 -101.391029 -49.192753
v 3.963508 -102.255951 -48.259151
v 4.825679 -102.293930 -48.272488
v 4.865906 -101.308678 -49.086769
v 7.379730 -101.563416 -49.185356
v 7.377233 -102.466042 -48.319241
v 8.222588 -102.485497 -48.291706
v 8.205286 -101.651733 -49.216545
v 7.416478 -99.110199 -53.551514
v 7.397594 -99.600677 -52.380798
v 8.187921 -99.566299 -52.310501
v 8.207603 -99.081261 -53.482967
v 17.406136 -101.720543 -48.924152
v 17.649002 -102.424652 -47.949322
v 18.502813 -102.422379 -47.986435
v 18.237507 -101.754852 -48.983204
v 20.757635 -101.658775 -49.060333
v 21.083593 -102.265198 -48.045074
v 21.965328 -102.126762 -48.019112
v 21.615623 -101.522926 -49.017731
v 19.815035 -98.660332 -52.442520
v 19.953676 -99.523735 -51.719818
v 20.763802 -99.356201 -51.560642
v 20.629099 -98.605133 -52.222523
v 15.365394 -87.518341 -55.507195
v 15.439636 -88.450790 -55.588726
v 16.831558 -88.460213 -55.629227
v 16.747194 -87.529160 -55.490261
v 18.125910 -87.534431 -55.425404
v 18.216364 -88.464012 -55.500160
v 19.579861 -88.465187 -55.234772
v 19.492687 -87.540779 -55.266922
v 17.819651 -83.947624 -55.236298
v 17.889353 -84.818573 -55.321789
v 19.250658 -84.835068 -55.202770
v 19.183527 -83.963982 -55.166496
v 28.838501 -102.703087 -53.746574
v 28.541220 -103.475273 -54.571342
v 29.813971 -103.789726 -54.360695
v 29.843731 -102.742096 -54.250717
v 31.222349 -102.940681 -54.380993
v 31.713402 -104.002815 -54.283493
v 32.993561 -103.812386 -54.367874
v 32.697746 -102.805176 -54.429008
v 30.535669 -98.739418 -54.191257
v 30.685192 -99.714966 -54.376804
v 32.031994 -99.790894 -54.392780
v 31.852591 -98.822754 -54.292042
v 39.278324 -103.066368 -54.636112
v 39.564899 -104.049141 -54.528725
v 40.791534 -104.162788 -54.439960
v 40.513790 -103.181938 -54.633400
v 41.723629 -103.320061 -54.634094
v 41.990238 -104.314034 -54.427814
v 43.171761 -104.458511 -54.301907
v 42.922573 -103.464752 -54.595074
v 40.774071 -99.386971 -54.891853
v 40.961628 -100.341301 -54.653881
v 42.158798 -100.437065 -54.337479
v 41.968624 -99.472771 -54.565964
v 36.717834 -88.059425 -54.769577
v 36.823730 -88.958527 -54.936470
v 38.107952 -89.034065 -54.841972
v 38.009647 -88.136414 -54.697289
v 39.296066 -88.207466 -54.791862
v 39.384872 -89.116455 -54.753441
v 40.650139 -89.205238 -54.554253
v 40.562443 -88.292252 -54.555210
v 38.961811 -84.663994 -54.589138
v 39.039394 -85.534981 -54.537861
v 40.328892 -85.605759 -54.672096
v 40.250088 -84.732323 -54.875557
v 25.414902 -74.538239 -55.202953
v 25.446121 -75.310066 -55.251717
v 26.754444 -75.348289 -55.035046
v 26.732098 -74.574783 -55.110413
v 28.043724 -74.616600 -55.044445
v 28.071417 -75.390167 -55.004513
v 29.385483 -75.435028 -55.028873
v 29.355120 -74.659180 -55.030399
v 27.928122 -71.550392 -54.862816
v 27.953369 -72.311249 -54.671623
v 29.264488 -72.354675 -54.862984
v 29.238171 -71.589882 -54.945583
v 35.894947 -74.901413 -55.081085
v 35.924740 -75.692589 -55.067272
v 37.220036 -75.739632 -54.920639
v 37.194069 -74.951035 -54.987499
v 38.493008 -75.008797 -54.948803
v 38.518246 -75.798660 -54.992973
v 39.818947 -75.860847 -55.232513
v 39.800346 -75.053474 -55.063721
v 38.369583 -71.875183 -54.634468
v 38.394203 -72.658730 -54.648495
v 39.688862 -72.714066 -54.527084
v 39.671753 -71.928070 -54.619484
v 35.528648 -62.666965 -55.016441
v 35.552086 -63.439781 -55.086227
v 36.827705 -63.484276 -54.769878
v 36.802711 -62.701580 -54.724758
v 38.114834 -62.730068 -54.612671
v 38.131939 -63.512985 -54.582233
v 39.445652 -63.529346 -54.648140
v 39.430206 -62.760036 -54.717575
v 38.052258 -59.871201 -54.706116
v 38.159588 -60.976357 -54.774815
v 39.426640 -61.063301 -54.553627
v 39.548584 -59.980190 -54.475269
v 48.659149 -104.265762 -54.387905
v 48.846748 -105.324501 -54.452839
v 49.941814 -105.502327 -54.582306
v 49.772053 -104.440018 -54.552349
v 50.864136 -104.623108 -54.324562
v 51.005852 -105.703514 -54.320423
v 52.096527 -105.888321 -54.225048
v 51.968281 -104.799805 -54.165382
v 50.355583 -100.441422 -54.261517
v 50.476334 -101.458839 -54.448044
v 51.632702 -101.612793 -54.445824
v 51.530945 -100.589462 -54.221371
v 57.516136 -105.579605 -54.327110
v 57.563602 -106.677605 -54.465946
v 58.668919 -106.826935 -54.267681
v 58.622890 -105.744507 -54.025955
v 59.769699 -105.907516 -53.815666
v 59.797401 -106.970215 -54.166458
v 60.943630 -107.112839 -54.171799
v 60.948959 -106.056847 -53.817661
v 59.773098 -101.615540 -54.312366
v 59.776154 -102.662964 -54.145962
v 60.973606 -102.811485 -54.055157
v 60.977825 -101.767113 -54.239063
v 57.051994 -89.528481 -54.056702
v 57.068737 -90.485817 -53.968895
v 58.346176 -90.590065 -53.800079
v 58.321270 -89.632416 -53.842850
v 59.604710 -89.729790 -53.951324
v 59.628220 -90.686485 -54.010929
v 60.809376 -90.756012 -54.601551
v 60.797935 -89.788887 -54.520863
v 59.498726 -85.965950 -54.018234
v 59.532726 -86.882484 -53.946049
v 60.747131 -86.983261 -54.457550
v 60.732811 -86.035355 -54.473904
v 66.976768 -106.931572 -54.153111
v 66.913986 -108.036179 -54.162415
v 68.186371 -108.285439 -54.167179
v 68.254013 -107.177612 -54.016628
v 69.552521 -107.420876 -54.194908
v 69.484474 -108.553520 -54.183636
v 70.803337 -108.832855 -54.134438
v 70.880287 -107.683815 -54.236946
v 69.787842 -102.988991 -53.736504
v 69.736687 -104.069748 -53.968620
v 71.079391 -104.282700 -54.020969
v 71.136200 -103.193604 -53.747551
v 77.491508 -110.281845 -53.818260
v 78.308350 -110.509766 -53.869942
v 79.033310 -109.466820 -53.686218
v 77.651230 -109.087715 -53.644302
v 80.494057 -109.641380 -53.662315
v 80.400459 -110.865051 -53.834702
v 81.827087 -111.011803 -53.821686
v 81.768219 -109.849495 -53.613152
v 80.789452 -104.641312 -53.757999
v 80.742897 -105.836853 -53.424763
v 82.176346 -106.046448 -53.371933
v 82.217331 -104.831238 -53.726746
v 78.266182 -91.219849 -53.610760
v 78.253944 -92.254562 -53.434097
v 79.657310 -92.373016 -53.512878
v 79.673843 -91.329506 -53.558250
v 81.067574 -91.447937 -53.289158
v 81.059349 -92.482117 -53.441917
v 82.466927 -92.576744 -53.570824
v 82.487831 -91.563721 -53.203045
v 81.078506 -87.385117 -53.403751
v 81.081413 -88.372292 -53.341820
v 82.494781 -88.466476 -53.469017
v 82.493057 -87.474686 -53.509243
v 67.165474 -76.199570 -53.590755
v 67.174942 -77.019882 -53.779236
v 68.519569 -77.043983 -54.088589
v 68.507774 -76.239365 -53.801334
v 69.864952 -76.296669 -53.792679
v 69.875450 -77.129570 -53.832310
v 71.219315 -77.201393 -53.490925
v 71.200455 -76.359856 -53.464725
v 69.804123 -72.966850 -53.653194
v 69.813606 -73.804443 -53.717472
v 71.176651 -73.865540 -53.636356
v 71.168571 -73.040939 -53.721210
v 78.121696 -76.646996 -53.391148
v 78.129509 -77.503342 -53.365654
v 79.529526 -77.565521 -53.333397
v 79.517845 -76.710297 -53.275841
v 80.916031 -76.770073 -53.368336
v 80.928490 -77.625145 -53.485214
v 82.338470 -77.689888 -53.548378
v 82.317207 -76.836967 -53.473839
v 81.073517 -73.499153 -53.548740
v 80.997993 -74.218834 -53.448219
v 82.290077 -74.304375 -53.515022
v 82.269012 -73.497101 -53.464962
v 77.785355 -63.596916 -53.449776
v 77.799454 -64.396011 -53.435093
v 79.178474 -64.444778 -53.193962
v 79.160942 -63.639763 -53.174622
v 80.564903 -63.678566 -53.129311
v 80.582092 -64.487480 -53.139870
v 81.978828 -64.524902 -53.311447
v 81.954292 -63.732628 -53.360748
v 80.484138 -60.530510 -53.402023
v 80.498268 -61.312965 -53.435497
v 81.895142 -61.349991 -53.549870
v 81.877792 -60.561729 -53.541378
v 45.798733 -51.172970 -54.491497
v 45.809361 -52.609047 -54.409737
v 47.115414 -52.623558 -54.522465
v 47.103138 -51.184696 -54.573597
v 48.412888 -51.191097 -54.641987
v 48.422882 -52.636650 -54.620464
v 49.732765 -52.649494 -54.590359
v 49.711082 -51.215370 -54.428959
v 48.392803 -48.333405 -54.438438
v 48.396984 -49.767609 -54.396515
v 49.697289 -49.779373 -54.316055
v 49.707172 -48.343258 -54.477497
v 56.254456 -51.276562 -54.289928
v 56.252430 -52.718964 -54.067738
v 57.674545 -52.798855 -53.931389
v 57.574890 -51.306217 -54.136627
v 58.902374 -51.371227 -53.893894
v 58.923420 -52.691467 -53.927094
v 60.248646 -52.842163 -53.950439
v 60.355381 -51.571712 -53.774635
v 58.874699 -48.328674 -54.038475
v 58.899101 -49.156273 -54.002758
v 60.119659 -49.683208 -53.838028
v 60.153721 -48.397217 -53.921600
v 56.176914 -39.835121 -54.045521
v 56.177559 -41.258209 -53.929295
v 57.485420 -41.267193 -53.867424
v 57.480389 -39.843925 -53.874977
v 58.783184 -39.855480 -53.692513
v 58.789806 -41.283474 -53.727032
v 60.103523 -41.298267 -53.632004
v 60.093784 -39.866215 -53.584644
v 58.763718 -37.018665 -53.623402
v 58.787933 -38.432587 -53.756344
v 60.085140 -38.441162 -53.570026
v 60.056126 -37.038887 -53.257347
v 66.708466 -52.836140 -54.208546
v 67.546242 -53.026138 -54.127300
v 68.123451 -52.237923 -54.139641
v 66.935005 -51.624733 -54.133862
v 69.270630 -52.568172 -53.880680
v 70.163536 -52.741737 -53.567005
v 70.714645 -51.679909 -53.499004
v 69.404549 -51.367416 -53.665516
v 69.432625 -48.530293 -53.779751
v 69.532227 -50.022278 -53.623829
v 70.804893 -49.909542 -53.539768
v 70.771118 -48.543243 -53.614849
v 77.581955 -51.550877 -53.497261
v 77.597481 -52.991924 -53.454060
v 78.976845 -53.034649 -53.392937
v 78.973045 -51.604290 -53.468796
v 81.826210 -52.408569 -53.380291
v 81.122261 -52.099625 -53.406109
v 80.434372 -53.036411 -53.379932
v 81.794357 -53.261875 -53.370586
v 80.297508 -48.678337 -53.408321
v 80.359726 -50.053909 -53.416901
v 81.832443 -50.176640 -53.394329
v 81.682243 -48.700336 -53.371128
v 77.445198 -39.987911 -53.328865
v 77.461876 -41.425652 -53.325321
v 78.828888 -41.439930 -53.357899
v 78.811111 -40.001469 -53.358074
v 80.183929 -40.016495 -53.371185
v 80.200745 -41.455578 -53.428967
v 81.579315 -41.476311 -53.531631
v 81.559738 -40.032856 -53.477665
v 80.148331 -37.150913 -53.432011
v 80.163261 -38.581486 -53.454185
v 81.538345 -38.595058 -53.465511
v 81.519203 -37.164658 -53.466328
v 66.651436 -28.582344 -53.683922
v 66.655121 -29.989475 -53.593956
v 67.980446 -29.988890 -53.503021
v 67.978096 -28.585503 -53.692028
v 69.312111 -28.583620 -53.600914
v 69.311348 -29.980906 -53.282242
v 70.674004 -29.984041 -53.282013
v 70.653831 -28.590809 -53.620510
v 69.303535 -25.776760 -53.566906
v 69.306473 -27.176407 -53.810120
v 70.644775 -27.184008 -53.751461
v 70.639137 -25.778093 -53.606075
v 77.356552 -28.640514 -53.184902
v 77.371262 -30.047234 -53.339596
v 78.724297 -30.068209 -53.184017
v 78.705872 -28.660534 -53.010487
v 80.072861 -28.678699 -52.918880
v 80.088974 -30.097015 -53.064865
v 81.460350 -30.093136 -53.204060
v 81.443993 -28.679958 -53.004009
v 80.048470 -25.834757 -52.856308
v 80.060555 -27.256195 -52.878754
v 81.432220 -27.271154 -52.793846
v 81.422157 -25.851072 -52.869480
v 77.307556 -17.364592 -52.979359
v 77.307693 -18.781031 -52.950737
v 78.660927 -18.788212 -53.086369
v 78.652359 -17.376940 -53.208523
v 80.016174 -17.382935 -53.164478
v 80.022125 -18.797318 -53.171043
v 81.388100 -18.802380 -53.136192
v 81.376846 -17.392340 -53.024609
v 79.998810 -14.571488 -52.883934
v 80.007477 -15.975406 -53.007633
v 81.365089 -15.987974 -52.811501
v 81.363167 -14.569094 -52.841675
v -139.726181 5.460635 -67.242615
v -140.197235 6.067207 -66.004913
v -141.671021 7.751430 -66.752167
v -140.769318 6.373895 -68.011230
v -129.464508 9.062330 -66.969566
v -129.496948 8.616057 -65.744240
v -129.440125 8.591052 -67.277573
v -129.970657 9.163998 -67.155029
v -139.061554 22.435751 -70.263565
v -138.697861 21.343910 -70.024918
v -138.257935 21.778679 -69.320282
v -136.468918 -3.839404 -69.054474
v -135.598892 -4.283240 -68.128136
v -135.756363 -3.347228 -67.975105
v -133.566910 -4.243180 -64.898170
v -133.455765 -5.036194 -65.039085
v -132.367584 -5.143710 -64.390175
v -132.489456 -4.380369 -64.238174
v -133.475815 -0.934425 -64.746284
v -133.559982 -1.780641 -64.739388
v -132.511749 -1.990766 -64.041061
v -132.365433 -1.174803 -64.132759
v -122.117027 -5.920624 -55.746433
v -121.976677 -6.721919 -56.125713
v -120.755348 -6.721990 -55.895126
v -120.874596 -5.856886 -55.669037
v -117.262459 -6.110629 -58.477329
v -116.618912 -6.167811 -58.955372
v -117.304939 -5.751169 -58.577179
v -117.467468 -5.363778 -58.586662
v -117.440979 -3.380792 -58.973938
v -116.537170 -3.257559 -59.450031
v -116.537819 -2.210874 -58.935329
v -117.412491 -2.293948 -58.605427
v -121.850632 7.308236 -56.935799
v -122.049667 6.646891 -56.430141
v -121.026100 6.688898 -55.784210
v -120.828041 7.278881 -56.415089
v -117.584869 7.063622 -55.822559
v -117.563118 6.299959 -55.552540
v -116.508469 6.105431 -56.037518
v -116.618248 7.173768 -56.282303
v -117.471695 8.577057 -56.698154
v -116.405228 8.348691 -56.686989
v -116.451477 9.709140 -57.086540
v -117.424889 9.652464 -57.076088
v -105.400078 -7.276840 -57.231998
v -104.513542 -7.280073 -57.266903
v -104.748421 -5.814256 -57.425388
v -105.498062 -6.149200 -56.967049
v -101.938599 -7.277033 -57.233307
v -101.097359 -7.285029 -57.252274
v -101.136528 -5.865051 -57.212662
v -101.970047 -5.867346 -57.356266
v -101.983841 -4.452712 -57.555084
v -101.175995 -4.436028 -57.237572
v -101.137047 -3.042282 -57.597294
v -101.966080 -3.041101 -57.845467
v -92.203217 -7.410503 -57.243748
v -91.427063 -7.419319 -57.212009
v -91.421631 -6.021712 -57.444180
v -92.212425 -6.009184 -57.406216
v -89.133751 -7.444155 -56.844650
v -88.356262 -7.452143 -56.872044
[truncated: 32,038,091 more chars]
