# Supplementary material for: Automatic Detection and Reproduction of Natural Head Position in Stereo-Photogrammetry
Source: PLoS One. 2015 Jun 30;10(6):e0130877. doi: 10.1371/journal.pone.0130877 (PMC4488321; doi:10.1371/journal.pone.0130877)
Supplement: S2 File — (ZIP) [file pone.0130877.s002.zip › autoSPNHP/plastichead/140925161808.mtl]

newmtl 140925161808
ka 0.329412 0.223529 0.027451
kd 0.780392 0.568627 0.113725
ks 0.992157 0.941176 0.807843
illum 0
map_Ka 140925161808.bmp
map_Kd 140925161808.bmp
map_Ks 140925161808.bmp
