# Supplementary material for: Automatic Detection and Reproduction of Natural Head Position in Stereo-Photogrammetry
Source: PLoS One. 2015 Jun 30;10(6):e0130877. doi: 10.1371/journal.pone.0130877 (PMC4488321; doi:10.1371/journal.pone.0130877)
Supplement: S2 File — (ZIP) [file pone.0130877.s002.zip › autoSPNHP/plastichead/140925161808.obj]

# 3Q Technologies Ltd.
# 3D Surface file output
# File type: ASCII OBJ
# All enquiries to : support@3q.com
# COPYRIGHT: (c) 1998-2002 3Q Technologies Ltd.
# COMMERCIAL IN CONFIDENCE.

mtllib 140925161808.mtl

v 6.135198 -45.835548 74.895653
v 6.143137 -49.396507 78.177940
v 6.154564 -52.938843 81.500435
v 7.146057 -49.147232 77.605804
v 6.192381 -52.095749 80.706749
v 5.137148 -52.362835 81.279984
v 5.121582 -53.222900 82.121635
v 6.140594 -53.827728 82.376869
v 7.174297 -53.590832 81.783577
v 7.207137 -52.703487 80.945168
v 8.145021 -48.922672 77.009048
v 8.160095 -49.806458 77.843369
v 7.147627 -50.068626 78.439301
v 8.177521 -50.709839 78.704453
v 9.169647 -50.475067 78.082726
v 9.160309 -49.592369 77.248795
v 6.137238 -48.556122 77.430573
v 7.149635 -48.285984 76.820930
v 9.174591 -51.368164 78.937965
v 8.182251 -51.602905 79.577354
v 7.176849 -50.983856 79.356468
v 5.122577 -48.829090 78.001709
v 5.130996 -49.715679 78.790970
v 6.170197 -50.320759 79.020401
v 8.156454 -48.073647 76.214371
v 9.156441 -48.707085 76.415894
v 6.137157 -47.697315 76.649879
v 9.169012 -47.855877 75.611061
v 10.143335 -49.377289 76.629539
v 10.157285 -48.496208 75.805603
v 10.155142 -47.639950 75.000092
v 8.170835 -47.251328 75.442528
v 9.162723 -47.002934 74.821365
v 5.118741 -47.980122 77.241501
v 10.151043 -46.798447 74.220016
v 8.158560 -46.406250 74.656540
v 9.154897 -46.157829 74.033241
v 7.160316 -46.682907 75.307953
v 7.153780 -45.807491 74.484924
v 8.155332 -45.564381 73.868507
v 6.155500 -46.966106 75.953362
v 7.161328 -47.593288 76.159348
v 7.167366 -44.953526 73.703529
v 6.154598 -45.203377 74.306000
v 9.165550 -45.315327 73.240120
v 5.134491 -44.615005 74.113548
v 6.159901 -44.352478 73.530891
v 10.153226 -45.962162 73.428047
v 6.161152 -43.484093 72.766052
v 5.146011 -43.766727 73.357903
v 7.173455 -44.117802 72.953316
v 11.132215 -45.763195 72.802948
v 11.149324 -46.645123 73.630531
v 10.147657 -45.108704 72.634865
v 6.169407 -42.612148 72.000809
v 7.179174 -43.236736 72.188904
v 5.146025 -42.902138 72.591003
v 7.167111 -42.370750 71.411148
v 8.171976 -43.912289 72.379395
v 8.163671 -43.003456 71.580307
v 4.120332 -44.096973 73.964821
v 4.123199 -43.187218 73.163254
v 5.151167 -42.036152 71.820244
v 6.134328 -41.729683 71.188896
v 5.121375 -41.156246 71.014572
v 4.094475 -41.453800 71.591995
v 4.125173 -42.375099 72.432312
v 11.132602 -47.486305 74.422989
v 9.175579 -44.451153 72.451797
v 8.171141 -44.699993 73.077278
v 9.166074 -43.586964 71.684105
v 5.115552 -46.128475 75.508286
v 9.160710 -42.746101 70.891937
v 10.153706 -44.280483 71.874489
v 11.140818 -44.096855 71.260956
v 10.156522 -43.390175 71.081467
v 11.135203 -44.974831 72.061676
v 9.122181 -41.868107 70.088440
v 8.144439 -42.107052 70.727676
v 11.124300 -43.197365 70.450790
v 10.110586 -42.519188 70.238937
v 10.154806 -50.252934 77.461044
v 12.119659 -48.173065 74.624710
v 11.132733 -48.379288 75.265518
v 12.115920 -47.308929 73.791656
v 4.074860 -48.277039 77.788437
v 4.105918 -49.169628 78.614006
v 7.155091 -51.882309 80.202614
v 6.137843 -51.270020 79.962662
v 4.100061 -40.570755 70.820320
v 5.134379 -40.259850 70.246078
v 6.155058 -40.881847 70.448174
v 6.154614 -39.974003 69.670456
v 4.090030 -39.677673 70.043549
v 5.126372 -39.356480 69.470001
v 4.083150 -38.770596 69.261414
v 5.140001 -38.438316 68.716820
v 5.165266 -37.531784 67.938377
v 4.114299 -37.846947 68.508186
v 6.147615 -39.087280 68.923714
v 6.173119 -38.167400 68.134964
v 4.121459 -36.908939 67.717201
v 3.048882 -37.249607 68.278282
v 3.045924 -38.205257 69.099327
v 5.186619 -36.586430 67.142891
v 3.074342 -36.295025 67.507797
v 3.045612 -39.125179 69.852867
v 4.139695 -35.943729 66.957108
v 3.062364 -40.070915 70.692558
v 2.030389 -39.459835 70.461418
v 2.018648 -38.541340 69.651215
v 3.063745 -41.018162 71.515297
v 2.023143 -40.413979 71.256828
v 2.008417 -36.632256 68.069847
v 2.008442 -37.607750 68.886971
v 3.097886 -35.331959 66.743881
v 4.096375 -52.677246 81.887123
v 4.102973 -51.826008 81.041702
v 3.058323 -52.138618 81.628609
v 3.029205 -53.045471 82.462952
v 4.087189 -53.588501 82.762451
v 2.040137 -35.696720 67.293785
v 4.144854 -50.965145 80.253815
v 4.084320 -54.518707 83.604240
v 3.027191 -53.952576 83.326027
v 5.131866 -54.195496 83.046806
v 5.175515 -51.559990 80.516273
v 5.131927 -55.126801 83.896416
v 6.162872 -54.814026 83.326920
v 6.171814 -55.741302 84.190559
v 5.142059 -56.054535 84.758682
v 4.122131 -55.455109 84.516556
v 3.089382 -51.275463 80.804306
v 4.147461 -50.100555 79.445541
v 3.041351 -54.866547 84.198212
v 3.119801 -50.419510 80.038437
v 5.192345 -50.701447 79.710442
v 3.124586 -49.528748 79.251717
v 2.076874 -49.892426 79.838966
v 2.105025 -48.982838 79.032608
v 2.088516 -50.877895 80.666794
v 1.037292 -50.299469 80.406052
v 1.015198 -49.362274 79.600761
v 3.122102 -48.678520 78.455338
v 6.233844 -37.244068 67.353073
v 1.082458 -51.261719 81.277695
v 2.138012 -51.836761 81.561447
v -0.002438 -50.704182 80.988617
v 0.992480 -48.460739 78.817085
v -0.050980 -48.837856 79.351051
v -1.109344 -49.246216 79.908806
v -1.118103 -48.320770 79.075745
v 7.123388 -41.486370 70.600876
v -0.046221 -49.852570 80.249023
v -0.038170 -47.986794 78.577522
v -2.182312 -48.704834 79.633133
v -2.177235 -47.812931 78.793098
v -1.132050 -47.469666 78.228638
v -1.107300 -50.214752 80.771332
v -2.168457 -49.643372 80.464256
v 7.178497 -56.393372 84.436546
v 7.182756 -55.504547 83.615608
v 6.164124 -56.679932 85.051765
v 1.004741 -39.822033 71.025146
v 0.994398 -40.749332 71.836823
v 2.021050 -41.342316 72.082443
v 1.984532 -52.512173 82.201721
v 3.098328 -43.516296 73.764053
v 4.107979 -44.940933 74.722664
v 4.104302 -45.874275 75.562225
v 3.095806 -42.614010 72.967621
v 3.070365 -45.283604 75.315941
v 2.062378 -42.947357 73.564407
v 2.069004 -42.051651 72.757637
v 3.101557 -41.746250 72.175362
v 1.018341 -42.382751 73.335747
v 2.038605 -43.903778 74.382179
v 0.999732 -41.483757 72.484444
v 1.006805 -43.300720 74.139801
v 1.007172 -44.274353 74.966156
v 2.052670 -44.867256 75.206413
v 3.083581 -44.530357 74.643669
v 2.068848 -45.813812 76.061615
v 1.034363 -45.217072 75.815071
v 3.117737 -46.421936 76.389885
v 2.067139 -46.736969 76.947922
v 1.036987 -46.143555 76.668198
v 3.104584 -47.365509 77.246399
v 4.142365 -47.057953 76.668304
v -0.048187 -42.750916 73.880531
v -0.042297 -44.669922 75.519737
v -0.053528 -43.735260 74.730125
v 5.180037 -46.806553 76.122856
v -1.138245 -44.129395 75.268486
v -1.133392 -43.206909 74.430771
v -1.132751 -45.089294 76.139397
v -2.196991 -44.535492 75.827461
v -2.211626 -43.610256 74.969543
v 12.113406 -49.068222 75.447914
v 11.135993 -49.284607 76.110458
v -3.277405 -44.051086 75.530785
v -3.305682 -44.962204 76.357162
v -2.239136 -45.508820 76.673134
v 10.159492 -51.148472 78.302650
v 9.180204 -52.265198 79.804642
v 8.171473 -52.520607 80.423386
v 9.177955 -53.181038 80.661179
v 8.169757 -53.444717 81.283180
v 9.183292 -54.103634 81.547417
v 8.165657 -54.351131 82.164398
v 9.191986 -55.002258 82.431763
v 10.186188 -54.766479 81.792412
v 7.154016 -39.746075 69.096481
v 10.180216 -53.903488 80.947990
v 11.173323 -53.707657 80.337486
v 11.172681 -54.575817 81.165268
v 11.190765 -55.463715 82.036125
v 7.161159 -38.811172 68.333778
v 12.165588 -55.254181 81.378365
v 12.157435 -54.386684 80.542366
v 12.159719 -53.538692 79.743820
v 13.138885 -55.075253 80.731247
v 13.129396 -54.203720 79.896126
v 13.129269 -53.347187 79.091675
v 13.134300 -52.508068 78.286354
v 12.157653 -52.715420 78.949196
v 14.091868 -54.051746 79.262703
v 11.163134 -52.915810 79.580269
v 11.167850 -52.098515 78.794693
v 12.156301 -51.878113 78.138885
v 13.140471 -51.669846 77.478386
v 11.158677 -51.258873 77.981873
v 13.135284 -50.833588 76.680031
v 12.154644 -51.036167 77.324089
v 14.112492 -52.368427 77.653236
v 14.108179 -51.507053 76.834930
v 12.150700 -50.191372 76.524117
v 11.164802 -50.417870 77.165115
v 13.147691 -50.004211 75.888924
v 14.109941 -50.679077 76.039970
v 10.192717 -52.353477 79.462196
v 14.097913 -53.219440 78.475853
v 15.075986 -52.217831 77.004402
v 15.057070 -51.351688 76.174042
v 10.200061 -53.249668 80.312485
v 14.108747 -54.935642 80.099022
v 15.054507 -50.531528 75.379967
v 16.022600 -52.079876 76.348236
v 16.004398 -51.221497 75.506531
v 15.047847 -53.898350 78.607849
v 16.028559 -52.972042 77.201981
v 16.970905 -52.804375 76.499443
v 16.959345 -51.935001 75.661858
v 14.104864 -49.823750 75.218842
v 17.907999 -51.824745 74.979034
v 17.894758 -52.679047 75.803734
v 16.967854 -51.114925 74.854256
v 13.141973 -49.167664 75.072365
v 16.019928 -50.447567 74.746933
v 17.907001 -50.990131 74.165588
v 16.971659 -50.285934 74.051262
v 16.960651 -49.459976 73.252472
v 16.022493 -49.623325 73.956490
v 17.900936 -49.357010 72.561691
v 17.893950 -50.200806 73.394936
v 16.021606 -48.789917 73.148666
v 16.971127 -48.648720 72.449982
v 17.909609 -48.543510 71.765297
v 16.035604 -47.967449 72.355377
v 16.987564 -47.825180 71.654274
v 17.911448 -47.724274 70.974808
v 18.829578 -49.316536 71.882416
v 18.827475 -48.458618 71.056221
v 19.739416 -49.257362 71.166695
v 19.750967 -50.101147 72.008018
v 19.736675 -48.396381 70.329849
v 18.833406 -47.650723 70.262215
v 18.836529 -50.186520 72.735054
v 17.899511 -46.895126 70.181168
v 19.762451 -50.964325 72.892365
v 20.657286 -50.052105 71.283691
v 20.666496 -50.871387 72.127876
v 19.771881 -51.840210 73.774406
v 18.839542 -51.109058 73.650520
v 20.678143 -51.732063 73.007751
v 20.671875 -52.617325 73.880028
v 19.765686 -52.715332 74.653633
v 18.835308 -51.986038 74.521423
v 21.581972 -52.552746 73.151741
v 21.579432 -53.389805 73.978027
v 20.674622 -53.484772 74.738159
v 22.473129 -53.328514 73.222504
v 22.478420 -54.181225 74.072212
v 21.591022 -54.252850 74.848320
v 22.466642 -52.511448 72.414551
v 23.350731 -53.286793 72.456581
v 23.362692 -54.119919 73.287796
v 21.567680 -51.741386 72.342522
v 24.231499 -54.076664 72.476425
v 23.317101 -52.485199 71.659592
v 16.040155 -47.140839 71.573151
v 16.970665 -46.990593 70.864235
v 19.758072 -53.611637 75.508537
v 20.666838 -54.346001 75.598328
v 21.564369 -50.013573 70.547913
v 20.668896 -49.257236 70.470406
v 21.562834 -50.842884 71.406296
v 22.457642 -49.993656 69.798050
v 22.457424 -50.809719 70.644272
v 21.569311 -49.239349 69.742180
v 20.664549 -48.458118 69.677299
v 21.572813 -48.450798 68.932693
v 23.328592 -50.810165 69.863747
v 22.452900 -49.230995 68.987190
v 23.322323 -49.985077 69.001633
v 22.468252 -51.637081 71.534325
v 18.820383 -52.880020 75.391792
v 18.831642 -46.823124 69.459633
v 7.165278 -54.467651 82.666336
v 13.148520 -55.944992 81.585396
v 12.177246 -56.130859 82.251480
v 13.151276 -56.823364 82.444435
v 11.182068 -56.359344 82.911484
v 12.169037 -57.013153 83.121910
v 14.130767 -56.621731 81.785553
v 14.117480 -55.784000 80.940117
v 15.098433 -57.328606 81.973259
v 15.091802 -56.488949 81.137062
v 14.134308 -57.477478 82.628090
v 16.056585 -57.196762 81.307793
v 16.065605 -58.027172 82.164764
v 13.171169 -57.691479 83.328735
v 14.142615 -58.336964 83.496765
v 15.104146 -58.166142 82.824570
v 15.114471 -59.013184 83.698715
v 14.147552 -59.185822 84.375610
v 13.174346 -58.525539 84.184113
v 13.176056 -59.348602 85.060349
v 15.133911 -59.861420 84.599068
v 12.181488 -58.733734 84.864014
v 16.071848 -58.855335 83.014801
v 17.020926 -58.732086 82.339325
v 17.018604 -57.910206 81.492111
v 12.203382 -57.895882 84.008385
v 17.966745 -57.798130 80.805305
v 17.957998 -58.626282 81.646347
v 17.025421 -57.112530 80.666611
v 18.904966 -57.702381 80.115982
v 18.897030 -58.537338 80.941689
v 19.831871 -57.605991 79.411652
v 19.825525 -58.456158 80.236137
v 18.906130 -56.897877 79.313805
v 17.964561 -57.016159 80.009171
v 18.909000 -56.092045 78.502792
v 17.964161 -56.209003 79.198616
v 19.836037 -56.810211 78.613724
v 17.974487 -55.383038 78.381416
v 17.023499 -55.538998 79.084610
v 17.019339 -56.377926 79.922134
v 19.836437 -55.994144 77.790276
v 16.067959 -56.530880 80.624275
v 16.068140 -55.702930 79.790581
v 20.754799 -55.919254 77.083923
v 20.760557 -56.742352 77.916267
v 18.904902 -55.302860 77.702614
v 19.841089 -55.159801 76.968704
v 21.670723 -56.687920 77.202469
v 21.677452 -55.851971 76.378113
v 20.764858 -55.097443 76.273018
v 20.756010 -57.568901 78.731346
v 21.670664 -55.028408 75.562408
v 22.570370 -56.636135 76.452141
v 15.085361 -55.673779 80.311066
v 19.841528 -54.398979 76.211517
v 17.900352 -46.070335 69.387344
v -0.035596 -41.839180 73.061623
v 16.970198 -46.192398 70.107368
v 16.968920 -45.376526 69.312897
v 17.897861 -45.250511 68.600380
v 16.037270 -45.552658 70.053566
v 17.905821 -44.437435 67.804565
v 16.972103 -44.559387 68.529602
v 16.969318 -43.752422 67.728012
v 18.830843 -45.190025 67.908981
v 18.822081 -44.346878 67.087219
v 17.878920 -43.606667 66.965958
v 16.954388 -42.911198 66.905235
v 16.041307 -43.931377 68.484566
v 16.020596 -43.049160 67.629700
v 18.810226 -46.018345 68.702843
v 16.035151 -44.740665 69.272293
v 19.729446 -45.973209 67.988518
v 19.739122 -45.126446 67.178635
v 18.797222 -43.516659 66.241905
v 19.719322 -44.276844 66.342957
v 16.943949 -42.064022 66.102341
v 17.877747 -42.795555 66.177628
v 16.022114 -42.213490 66.841042
v 24.244223 -54.923107 73.328140
v 25.096611 -54.900055 72.520737
v 15.093000 -42.386398 67.572052
v 15.092104 -41.506489 66.781555
v 16.019489 -41.334473 66.055481
v 15.105399 -40.631248 66.019630
v 14.146781 -40.816048 66.705956
v 14.167396 -41.681118 67.515411
v 13.236223 -41.004711 67.481155
v 13.192592 -40.123070 66.611656
v 14.152280 -39.933270 65.942726
v 13.192528 -41.947323 68.223808
v 12.212700 -41.269806 68.093750
v 12.276510 -40.330914 67.384048
v 16.029207 -40.482235 65.309738
v 11.236772 -40.609974 67.992561
v 11.235881 -41.515320 68.760429
v 12.223428 -42.189255 68.890175
v 11.258448 -39.671219 67.241280
v 12.218940 -39.464161 66.563042
v 10.279373 -39.940945 67.908195
v 10.282045 -40.859859 68.672623
v 12.297821 -43.061279 69.766960
v 13.225261 -42.856422 69.064003
v 11.283867 -42.416962 69.593399
v 12.291229 -43.984985 70.573212
v 13.260107 -43.783630 69.916710
v 10.282831 -41.757339 69.453491
v 15.107042 -39.760471 65.252197
v 24.211187 -53.279072 71.645859
v 25.075729 -54.061810 71.660484
v -1.134033 -42.280762 73.630928
v -2.193115 -42.668579 74.149529
v 19.730986 -47.567417 69.533058
v 13.092231 -47.135002 73.145912
v 13.097168 -47.995087 73.979919
v 14.054736 -46.973465 72.496895
v 14.066699 -47.818882 73.315720
v 15.028029 -46.843121 71.855080
v 15.018140 -47.684135 72.668404
v 15.026601 -48.528011 73.471924
v 14.079742 -48.680756 74.164719
v 15.033016 -49.411263 74.321449
v 13.094154 -46.322281 72.365891
v 14.068143 -46.144886 71.697800
v 12.120691 -46.487331 73.013680
v 13.093225 -45.486282 71.580292
v 12.126401 -45.675140 72.244644
v 12.136281 -44.838612 71.451263
v -1.128418 -46.058960 76.976654
v -0.056207 -45.672535 76.463753
v 17.874474 -41.960159 65.367592
v -4.347561 -44.504642 76.080513
v 18.798094 -42.695976 65.450684
v -3.258868 -43.136517 74.741837
v -4.360980 -43.589817 75.220406
v 10.189213 -55.686539 82.703972
v 22.483006 -55.043167 74.963333
v 23.367167 -54.981636 74.166420
v -3.250793 -50.064728 80.991180
v -3.267700 -49.144287 80.140839
v -4.344666 -49.580231 80.655167
v 7.215910 -37.906063 67.528648
v -4.362213 -50.512268 81.488937
v -3.282959 -51.045410 81.832504
v -2.201355 -50.669342 81.330162
v -4.334229 -48.641937 79.826195
v -3.271210 -48.260956 79.296349
v 9.313194 -41.086136 69.342804
v 9.310929 -40.195717 68.579277
v 15.085682 -44.927414 69.991730
v 5.204208 -35.642345 66.366341
v 6.237674 -36.296055 66.546104
v 6.251797 -35.362247 65.781128
v 4.172510 -35.019154 66.169449
v 15.088623 -44.078369 69.191467
v 0.039215 -51.651917 81.882256
v 5.209804 -34.727421 65.584648
v 14.147551 -43.410542 69.091919
v 15.083261 -43.239540 68.371841
v 14.125314 -44.270878 69.899727
v -1.039673 -51.093689 81.571625
v 6.259498 -34.433552 65.013435
v 5.231544 -33.783699 64.850845
v 4.178373 -34.102066 65.418396
v 19.743662 -46.849174 68.826019
v -2.203033 -41.761688 73.331604
v -1.155846 -41.340424 72.809044
v -2.210407 -40.866802 72.498978
v -3.300298 -41.245068 73.000023
v -3.283691 -42.160370 73.862167
v 20.627213 -46.761688 68.049019
v 20.618578 -45.902489 67.235611
v 20.745092 -58.367619 79.506165
v 15.126022 -38.889061 64.496651
v 14.173364 -39.068501 65.196785
v 16.051826 -39.621876 64.555214
v 14.178799 -38.185085 64.452408
v 13.237136 -38.372719 65.146698
v 15.070148 -54.791748 79.441063
v 13.276112 -44.686077 70.757324
v 13.218154 -39.288807 65.897537
v 12.301272 -38.618797 65.850349
v 13.228356 -37.473053 64.418404
v 16.071323 -54.881142 78.986755
v 12.296897 -37.692677 65.113098
v 17.982815 -54.559948 77.583305
v 17.030178 -54.749508 78.326591
v 16.078720 -54.053226 78.191284
v 17.017893 -53.921165 77.532700
v 20.678476 -47.649815 68.875084
v 17.908272 -53.567471 76.656586
v 1.013367 -47.091034 77.511742
v 18.836863 -54.331398 76.786446
v 15.104041 -45.827084 70.841019
v 14.152944 -45.132771 70.723518
v 1.981171 -55.227722 84.766167
v 3.047791 -55.792877 85.087723
v 1.981736 -54.345421 83.911331
v 2.020972 -48.167831 78.267838
v 8.157834 -55.264500 83.039536
v 1.013572 -38.863094 70.230453
v 16.939192 -41.197712 65.319183
v 7.292974 -36.043816 65.952789
v 7.294435 -35.081825 65.174667
v 17.846474 -41.074261 64.584419
v 7.296146 -37.023052 66.758881
v 8.326424 -36.737785 66.121140
v 8.338404 -35.776871 65.342934
v 16.950560 -40.315022 64.549629
v 9.369095 -36.484978 65.490898
v 8.345590 -34.850357 64.580727
v 9.367288 -35.530724 64.707924
v 10.412334 -36.235394 64.879379
v 10.396985 -35.296741 64.061363
v 9.378391 -34.604542 63.952778
v 16.086674 -59.701492 83.896843
v 9.381109 -33.673496 63.186153
v 8.365878 -33.947849 63.828373
v 18.850737 -53.520035 76.003166
v 10.386102 -34.371181 63.295559
v -2.161987 -51.648743 82.180435
v -0.011634 -46.513229 77.227509
v 22.566189 -55.812717 75.649200
v 18.879120 -59.366760 81.786934
v 17.937714 -59.466583 82.497047
v 14.158035 -42.597931 68.298470
v -4.434540 -51.552582 82.272926
v -5.449707 -50.039307 81.133133
v -5.485565 -51.022125 81.945824
v -6.566223 -50.543976 81.612015
v -6.568634 -49.607635 80.738190
v -5.426575 -49.102295 80.309570
v -7.716614 -50.045593 81.150093
v -7.733093 -49.087463 80.289047
v -6.593475 -48.584198 79.845871
v -6.617600 -51.578465 82.458679
v -7.707794 -51.075195 82.068604
v 22.471907 -48.451084 68.167816
v 23.331881 -49.250202 68.214432
v 7.338990 -34.205635 64.441216
v 1.074176 -52.278046 82.199440
v -1.022675 -52.048035 82.452568
v 0.035828 -52.626465 82.764671
v 1.077878 -53.257450 83.067314
v -1.018036 -53.061188 83.313118
v 0.050476 -53.607849 83.594872
v 7.156949 -40.641338 69.853188
v -4.366577 -41.670502 73.579338
v -4.429466 -40.752254 72.648560
v 9.194798 -55.921005 83.290329
v -3.305718 -40.340313 72.186615
v -2.197009 -39.958313 71.719109
v 15.143673 -37.998264 63.750950
v -4.435808 -39.853237 71.828728
v -3.310029 -39.420895 71.360695
v -3.272491 -52.038025 82.663383
v 23.370573 -55.850403 75.065712
v 16.062338 -38.742878 63.783073
v -1.098958 -40.512768 72.068184
v -2.202577 -39.024456 70.922813
v -1.100330 -39.556175 71.258072
v 3.027466 -56.745239 85.952362
v 4.077332 -56.423096 85.418007
v 1.981873 -56.182129 85.641144
v -4.358032 -42.608978 74.421837
v 15.074431 -53.106819 77.854309
v -5.485931 -42.152924 74.094757
v -5.487422 -41.218548 73.164482
v 8.157261 -39.484894 68.498550
v 8.328057 -37.708664 66.942909
v 8.169657 -38.566574 67.725914
v 10.389279 -33.436668 62.527870
v 8.376083 -33.027199 63.053600
v 9.391988 -32.734306 62.423927
v -8.852295 -49.550690 80.684937
v -8.845215 -50.473328 81.573082
v 9.401441 -31.795832 61.661942
v 8.378301 -32.082352 62.302441
v 10.398700 -32.505566 61.760826
v 7.391707 -32.399048 62.922604
v 8.379765 -31.164814 61.559288
v 7.391304 -31.461344 62.172985
v 7.362299 -30.524513 61.427654
v 8.368801 -30.222813 60.797485
v 6.352623 -30.844265 62.068954
v 9.399665 -30.897036 60.930126
v 6.335109 -29.897957 61.269512
v 5.323202 -30.218149 61.882111
v 5.322587 -31.189058 62.665733
v 6.366986 -31.848051 62.855049
v 5.339986 -29.265244 61.097736
v 4.272521 -29.610081 61.670307
v 7.371717 -29.600063 60.654541
v 4.276064 -30.579065 62.469692
v 6.355080 -28.976154 60.488537
v 5.333366 -32.190685 63.472023
v 6.378716 -32.842968 63.645538
v 7.379876 -28.670509 59.868294
v 4.295187 -31.575651 63.280819
v 4.289947 -32.522797 64.083870
v 8.412684 -29.339987 60.042667
v 9.394101 -29.974689 60.158867
v 4.303716 -28.670416 60.894627
v 5.359367 -28.335350 60.315308
v 9.399781 -29.030533 59.408577
v 3.223884 -29.051254 61.474987
v 3.223947 -28.084406 60.654503
v 4.301573 -27.729288 60.077496
v 10.417219 -30.694736 60.293930
v 10.409454 -29.728596 59.513008
v 10.415467 -28.787783 58.797588
v 11.412745 -29.482885 58.864563
v 10.396840 -27.860388 57.995384
v 9.368123 -28.116220 58.663734
v 11.424934 -28.581717 58.116322
v 11.416969 -30.479065 59.653919
v 12.401114 -29.278698 58.184910
v 12.404812 -30.239222 58.954395
v 11.415442 -31.439491 60.421261
v 12.376040 -31.212521 59.747780
v 10.444613 -31.694946 61.078667
v 11.403260 -32.395741 61.187378
v 12.375302 -32.171738 60.525345
v 8.378085 -28.387686 59.269829
v 11.401994 -33.342823 61.966805
v 12.360322 -33.132446 61.290459
v 3.207968 -29.983124 62.261562
v 6.367879 -28.046583 59.722038
v 11.414335 -27.687496 57.364250
v 12.394826 -28.367582 57.467518
v 6.368389 -27.115334 58.930733
v 5.352654 -27.415894 59.562576
v 7.404888 -27.769728 59.107433
v 6.374578 -26.192024 58.133915
v 7.424407 -26.839827 58.335232
v 8.441104 -27.503357 58.501976
v 6.394539 -25.245380 57.344704
v 5.312472 -25.566809 57.936455
v 7.442037 -25.919441 57.514435
v 5.308930 -26.539471 58.758602
v 5.334048 -24.636477 57.145119
v 4.259087 -25.900646 58.547241
v 4.280845 -24.947559 57.739880
v 5.356603 -23.689686 56.383839
v 4.290575 -24.029486 56.942230
v 6.399937 -24.344776 56.559467
v 4.306879 -23.084938 56.162811
v 3.244120 -23.426767 56.739334
v 3.251173 -24.381203 57.550110
v 2.188354 -23.801804 57.314930
v 2.194209 -22.835140 56.522953
v 3.260964 -22.488029 55.962650
v 2.181233 -24.754675 58.122177
v 3.259876 -25.368376 58.372864
v 1.108776 -25.153469 58.690033
v 1.113408 -24.177992 57.881180
v 2.190626 -25.750898 58.941933
v 1.132622 -23.232580 57.077869
v 2.207712 -21.889217 55.743958
v 1.137705 -22.252337 56.293835
v 4.253666 -26.875229 59.363670
v 0.073232 -22.659109 56.842445
v 0.073238 -23.630314 57.642509
v 4.316665 -22.163799 55.350620
v 5.373973 -22.801851 55.569275
v 3.269972 -21.558043 55.154518
v 3.256710 -26.359676 59.197433
v 0.033212 -25.565628 59.240128
v 0.026040 -24.601513 58.431267
v 1.137028 -26.153702 59.513466
v 8.455771 -26.570122 57.717091
v 2.222007 -26.778139 59.797630
v 9.488708 -26.324635 57.074722
v 9.482414 -27.270647 57.889954
v 8.450136 -25.669479 56.898220
v 1.151188 -27.149073 60.345860
v 10.488942 -27.041166 57.230133
v 2.239000 -27.768574 60.636627
v 1.159359 -28.143862 61.172832
v 0.083701 -27.558922 60.879593
v 0.076014 -26.592773 60.076607
v -1.002548 -27.024523 60.585735
v -0.988954 -27.987368 61.394341
v -2.088644 -27.463356 61.102940
v -2.092989 -26.485489 60.289848
v -0.981035 -26.059795 59.804462
v -2.072355 -28.471514 61.921047
v -3.184058 -27.918592 61.604988
v -3.183244 -26.938940 60.769863
v -0.940141 -29.044849 62.275063
v -2.047739 -29.476488 62.755562
v -3.154305 -28.920649 62.425716
v 0.126840 -28.581209 61.712280
v -4.281760 -27.427000 61.248405
v -4.274043 -28.410833 62.075802
v -0.928405 -30.043705 63.118732
v -3.125638 -29.934286 63.253933
v -2.030044 -30.502062 63.631039
v -0.911091 -31.048193 63.990837
v 0.192173 -30.630661 63.466267
v -2.015060 -31.494408 64.507210
v -0.896302 -32.034748 64.840935
v 0.205153 -31.631969 64.333946
v -1.990220 -32.493412 65.358383
v -3.095237 -31.959103 64.996841
v -3.095640 -30.991745 64.159470
v -4.188544 -31.470566 64.619102
v -4.186615 -32.432224 65.476807
v -3.072608 -32.959373 65.855843
v -5.286180 -31.938269 65.099396
v -5.289544 -32.923809 65.936943
v -4.175108 -33.443104 66.326118
v -3.043817 -33.970562 66.706215
v -1.949500 -33.521999 66.234169
v -4.168539 -34.442764 67.187958
v -5.259956 -33.929733 66.801552
v -0.832421 -33.121582 65.740685
v -0.814337 -34.098171 66.582336
v -1.926129 -34.524082 67.089165
v -6.405886 -33.431301 66.363556
v -6.400724 -32.427578 65.549133
v -0.829900 -35.114235 67.417847
v -1.929192 -35.535362 67.920792
v -3.026856 -34.990047 67.573036
v -5.261103 -30.969856 64.275940
v -6.401554 -31.456303 64.720451
v -4.162271 -30.498312 63.825451
v -7.518634 -32.944653 65.989868
v -7.530790 -31.940229 65.154213
v -0.835613 -36.115540 68.272133
v -1.942422 -36.541485 68.751236
v -3.032173 -35.990162 68.409508
v -6.375719 -30.478743 63.889603
v -5.251299 -29.995115 63.451324
v -4.136383 -29.543898 63.008255
v 0.276620 -33.721504 66.054771
v 0.287319 -32.743828 65.238991
v 0.188985 -29.648256 62.630852
v -6.360565 -29.484909 63.082123
v -7.475421 -29.966427 63.543564
v -7.492997 -30.978121 64.362831
v -5.225420 -29.008999 62.647236
v 1.310706 -31.268568 63.812855
v 1.284836 -32.242016 64.636597
v -6.325309 -28.519730 62.252735
v -5.212752 -28.041090 61.808464
v 1.276714 -33.212193 65.431908
v 2.332943 -32.865658 64.904694
v 2.362899 -31.922888 64.115715
v -5.179196 -27.077740 61.012600
v -6.309209 -27.543655 61.431175
v 2.399301 -30.925972 63.288788
v 1.327464 -30.329706 63.009983
v -7.476251 -28.971088 62.683750
v 3.439507 -32.573082 64.359177
v 3.434885 -31.601177 63.547913
v 3.454884 -33.561226 65.183655
v 8.165828 -56.173378 83.895164
v 4.509760 -33.243572 64.619247
v 2.400325 -33.926544 65.765495
v 5.545382 -32.956299 64.026649
v -4.376068 -52.541077 83.117508
v -2.190216 -52.597015 83.058746
v -0.078704 -40.201675 71.556686
v -0.064167 -41.116585 72.375549
v 8.328848 -40.461510 69.224106
v 9.301491 -39.304604 67.827255
v 6.278442 -33.509727 64.237572
v -4.350739 -47.786102 78.959007
v -3.289856 -47.351837 78.461090
v 10.289824 -39.080639 67.203529
v 9.312053 -38.403618 67.084793
v 5.392953 -21.894278 54.752850
v 4.338120 -21.253544 54.522614
v 4.328845 -20.338259 53.692554
v 3.286917 -20.644730 54.310116
v 5.389154 -20.985355 53.896080
v 4.322314 -19.451370 52.891697
v 3.304982 -19.728365 53.484589
v 5.346609 -20.102537 53.091110
v 4.311574 -18.558865 52.031429
v 3.249814 -18.831255 52.654293
v 5.388960 -19.209293 52.291103
v 6.447356 -21.669611 54.129066
v 6.442878 -20.759024 53.268349
v 6.408685 -19.005985 51.624310
v 6.425450 -19.923033 52.493328
v 5.384288 -18.328016 51.426353
v 7.449184 -20.624044 52.700882
v 7.447097 -19.722813 51.848885
v 5.366226 -17.465700 50.502628
v 4.313209 -17.705008 51.178288
v 8.496968 -19.522858 51.203423
v 6.444219 -18.142101 50.759193
v 8.465451 -20.429577 52.056438
v 8.522315 -18.646975 50.352993
v 7.462003 -18.878534 51.013241
v 8.475854 -21.353065 52.937542
v 9.539650 -18.499945 49.634903
v 9.548016 -19.373253 50.535049
v 7.492706 -18.002426 50.161209
v 8.525390 -17.798517 49.455257
v 9.510106 -21.127020 52.279682
v 9.505305 -20.231609 51.405048
v 9.562551 -17.639818 48.744873
v 7.489823 -17.140097 49.251476
v 8.531878 -16.937246 48.562428
v 10.580589 -20.103559 50.703518
v 10.564318 -19.215246 49.829231
v 8.518087 -16.100471 47.620438
v 7.494814 -16.292814 48.341118
v 8.519069 -15.299877 46.639347
v 9.555471 -16.785093 47.862827
v 7.473032 -15.457838 47.370510
v 9.575908 -15.995250 46.904194
v 6.468639 -16.515654 49.059807
v 9.596501 -15.213140 45.922916
v 6.456134 -15.675785 48.091732
v 6.480617 -17.421072 49.990330
v 5.424847 -16.756613 49.741764
v 5.421988 -15.891370 48.813023
v 10.674281 -15.120219 45.194187
v 10.679345 -15.936367 46.209400
v 8.538392 -14.547948 45.668449
v 9.599414 -14.420983 44.913197
v 10.626266 -16.731079 47.177052
v 10.661505 -14.306706 44.184898
v 4.377783 -17.008127 50.418816
v 8.574546 -13.760442 44.687355
v 9.617290 -13.609220 43.959602
v 4.375729 -16.140305 49.490425
v 10.625958 -13.494308 43.267113
v 8.640260 -12.935558 43.782528
v 9.647511 -12.795938 43.097240
v 10.543707 -20.946646 51.606636
v 10.662550 -12.620212 42.416882
v 8.668016 -12.065960 43.018589
v 9.710568 -11.868235 42.341621
v 11.616735 -16.633945 46.485752
v 11.615877 -17.455187 47.390743
v 10.636868 -17.567781 48.081799
v 12.592921 -16.567608 45.768158
v 11.621489 -18.304873 48.285030
v 12.589330 -18.175461 47.569382
v 12.597210 -17.349539 46.705853
v 12.585383 -19.038591 48.438046
v 13.545934 -18.915825 47.716591
v 13.567770 -18.091394 46.854477
v 10.658010 -18.472189 48.991596
v 11.629343 -19.165989 49.140137
v 14.481794 -18.855169 46.981915
v 13.562673 -19.766632 48.602577
v 14.488151 -19.683250 47.846703
v 12.592451 -19.907484 49.324093
v 13.563073 -20.618729 49.485691
v 14.501141 -20.538630 48.731720
v 14.553764 -18.043251 46.048168
v 13.548940 -17.262842 45.901550
v 12.626708 -20.763210 50.211891
v 13.552460 -21.493589 50.340561
v 14.496551 -21.381783 49.605846
v 12.624393 -21.690075 51.108585
v 11.628954 -20.942101 50.977337
v 11.605320 -20.029751 50.066528
v 11.627132 -15.872009 45.552219
v 15.502280 -18.005592 45.312958
v 15.503847 -18.819603 46.209232
v 14.544190 -17.255239 45.152481
v 16.461248 -19.575912 46.370285
v 16.438038 -18.779345 45.448238
v 15.498486 -19.680719 47.107002
v 3.322302 -16.397619 50.162106
v 3.321568 -17.264742 51.078327
v 13.550035 -16.493176 44.994015
v 7.564487 -13.088318 44.474579
v 7.537139 -13.903903 45.432041
v 3.320982 -18.185957 51.989338
v 2.264308 -17.567657 51.713638
v 2.256072 -16.682217 50.807480
v 15.426753 -21.295238 48.864574
v 14.511264 -22.252159 50.473618
v 15.451053 -22.128387 49.749264
v 6.407430 -14.840577 47.050854
v 7.477917 -14.668122 46.386711
v 2.265821 -18.484110 52.636425
v 7.441777 -21.546553 53.581661
v 14.551187 -16.480202 44.281528
v 15.483260 -17.226542 44.404648
v 1.205354 -17.904503 52.353348
v 1.203521 -18.792946 53.231659
v 2.266656 -19.417070 53.507103
v 1.227644 -17.035852 51.484692
v 0.132689 -17.362391 52.051826
v 0.131911 -18.252548 52.934353
v 0.131675 -16.482161 51.155117
v -0.954586 -16.817924 51.733624
v -0.951249 -17.733953 52.653919
v -2.056079 -17.211807 52.318821
v -2.061327 -18.125364 53.219322
v -0.958056 -18.688330 53.556461
v -0.941608 -15.920588 50.839748
v -2.054256 -16.298815 51.390476
v -3.168618 -16.704376 51.964367
v -3.176907 -17.626949 52.876842
v 0.165584 -15.596511 50.244289
v -2.081977 -15.423587 50.446590
v -0.978589 -15.058416 49.841545
v 1.225385 -16.182711 50.572166
v -3.169941 -18.557264 53.715199
v -2.080254 -19.108526 54.073914
v 15.431048 -20.485580 47.977013
v 2.269936 -15.823438 49.920509
v 13.566207 -22.360031 51.204266
v 15.453366 -23.015614 50.596535
v 16.360149 -22.052423 48.989685
v 16.367092 -22.922876 49.837788
v 2.259069 -14.977448 48.962967
v 1.160057 -15.244977 49.605263
v 3.372078 -15.603424 49.274494
v 2.262907 -14.170132 47.972652
v 1.155900 -14.413414 48.621101
v 3.364327 -14.776907 48.317776
v 5.407909 -15.094107 47.825764
v 0.024969 -14.707114 49.216927
v 1.167129 -13.611229 47.633636
v 0.041559 -13.875177 48.248390
v 4.356318 -15.286183 48.538570
v -1.087054 -14.208229 48.895409
v -1.077255 -13.368667 47.874359
v 0.067046 -13.043431 47.273735
v 2.287726 -13.388211 47.001675
v 1.195516 -12.796865 46.676964
v -2.195908 -13.729715 48.482094
v -2.187225 -12.868572 47.500523
v 2.309858 -12.563643 46.066017
v 0.112829 -12.207181 46.370399
v 1.240129 -11.933472 45.791759
v -1.044368 -12.515776 46.940845
v 2.347413 -11.644801 45.247025
v 1.310504 -10.943966 45.115585
v 0.211508 -11.302704 45.632004
v 2.380148 -10.662551 44.557350
v 3.418804 -12.321198 45.467304
v 3.392888 -11.351985 44.666340
v 3.422101 -13.200195 46.398880
v 4.406627 -11.029424 44.106453
v 4.429639 -12.017757 44.839027
v 3.416533 -10.336264 44.056465
v 3.400765 -14.000306 47.376225
v 11.654473 -14.235730 43.485710
v 11.648726 -13.382680 42.548573
v 16.415255 -17.986341 44.527645
v 11.400058 -35.084915 63.398922
v 11.405789 -36.033485 64.187164
v 13.233028 -36.575317 63.676807
v 14.170899 -37.295891 63.734142
v 12.305661 -36.794945 64.371185
v 0.273889 -10.287573 45.020519
v -0.844942 -10.759313 45.396950
v -0.852869 -11.725384 46.155277
v 12.618267 -22.511719 51.943787
v 13.569395 -23.235899 52.070763
v 14.514185 -23.119642 51.339043
v 13.588610 -24.090195 52.966927
v 14.512589 -23.977316 52.204018
v 12.625872 -23.395172 52.816559
v 14.528309 -24.849932 53.087749
v 11.659383 -23.578796 53.540257
v 11.677010 -22.720108 52.694191
v 12.652592 -24.272179 53.720543
v 11.662021 -24.463634 54.410412
v 12.644815 -25.213194 54.615150
v 13.675110 -25.067984 53.836254
v 11.648215 -25.359545 55.242603
v 10.667335 -24.674486 55.083351
v 10.685486 -23.801895 54.249687
v 13.605327 -25.950350 54.762901
v 12.641290 -26.106188 55.461330
v 9.679196 -24.026546 54.940491
v 9.678282 -24.921358 55.759674
v 11.684589 -26.360126 56.133846
v 12.630978 -27.049452 56.242474
v 13.599916 -26.838289 55.572979
v 10.699954 -25.587929 55.942677
v 13.591632 -27.785831 56.352005
v 10.702979 -22.902624 53.414982
v 14.533988 -26.702179 54.818901
v 14.505869 -25.829182 54.001411
v 15.433853 -26.576788 54.059971
v 15.443737 -27.478397 54.848202
v 14.548838 -27.626589 55.630783
v 14.544558 -28.568819 56.400360
v 15.438823 -28.406500 55.629517
v 13.556654 -28.747028 57.084576
v 9.694399 -23.116676 54.113171
v 15.425720 -25.715809 53.260239
v 9.702439 -22.222502 53.261227
v 8.654721 -22.456312 53.926025
v 8.645669 -23.387125 54.785255
v 7.633703 -22.724064 54.602009
v -7.504019 -33.905060 66.827263
v -6.397595 -34.402111 67.253944
v -6.302863 -26.570501 60.621395
v -7.410469 -28.049318 61.851402
v -7.421995 -27.053127 61.047073
v 3.128226 -34.447754 66.014526
v -2.165686 -46.945854 77.991440
v 12.311862 -35.872650 63.570244
v 11.303052 -37.026287 65.070084
v -2.148734 -11.992701 46.581917
v 1.206704 -19.745102 54.102566
v 2.264681 -20.376253 54.359535
v -3.169186 -15.818201 51.042465
v -4.307599 -16.231451 51.565826
v -4.304506 -17.155048 52.496990
v -5.447291 -16.675261 52.085022
v -5.445628 -15.762903 51.116482
v -4.297404 -15.347724 50.614899
v -5.437655 -17.631596 53.030403
v -5.430084 -14.888890 50.165386
v -6.572875 -15.306324 50.664928
v -6.579009 -16.210129 51.620228
v -4.263925 -14.512397 49.643509
v -6.561096 -14.437807 49.663231
v -7.723091 -15.746656 51.130173
v -3.093837 -14.136386 49.144009
v -3.111683 -15.014348 50.114006
v -7.715144 -16.675255 52.069931
v -8.855997 -16.224592 51.558083
v -8.845164 -15.310555 50.589718
v -7.694523 -14.845592 50.125092
v -5.388319 -14.066772 49.172802
v -4.242686 -13.670365 48.639221
v -6.569361 -17.137955 52.543510
v -3.061424 -13.311613 48.090805
v -5.383086 -13.223422 48.164486
v -4.217694 -12.814582 47.644588
v -9.968778 -14.891946 50.011917
v -8.800508 -14.415899 49.551430
v -9.986019 -15.782996 51.001698
v -6.518587 -13.643884 48.676441
v -11.106297 -16.272747 51.381245
v -11.117312 -15.366091 50.436901
v -9.972640 -16.657730 51.921360
v -11.099880 -17.162109 52.279789
v -12.213885 -16.781979 51.730007
v -12.205526 -15.875547 50.791538
v -8.805461 -17.038771 52.402081
v -9.960936 -17.534103 52.836739
v -6.507888 -12.753083 47.665997
v -7.668286 -13.214348 48.134933
v -11.066741 -18.056940 53.177109
v -9.937627 -18.493755 53.687611
v -8.805318 -17.962667 53.290424
v -7.671795 -14.073556 49.198586
v -11.037570 -18.994139 53.987099
v -12.141287 -18.599104 53.481541
v -12.159683 -17.658958 52.611809
v -7.698699 -17.596619 52.973450
v -13.238093 -18.225164 52.912277
v -13.256660 -17.271931 52.012196
v -5.350141 -12.347598 47.197666
v -13.243011 -16.320822 51.073883
v -14.358921 -16.884474 51.409294
v -14.371030 -17.808445 52.335415
v -14.348460 -18.767324 53.244526
v -15.470713 -18.352816 52.630508
v -15.455788 -17.435692 51.725651
v -13.234653 -19.120928 53.760475
v -15.461902 -19.252625 53.465694
v -16.544916 -18.915648 52.891109
v -16.532692 -18.007748 52.003345
v -14.373513 -19.584982 53.992317
v -15.461946 -20.173599 54.289215
v -16.535637 -19.828085 53.719387
v -14.367232 -20.507782 54.818176
v -13.274738 -19.945053 54.492634
v -17.615446 -19.507145 53.123295
v -17.599731 -18.588358 52.259018
v -16.532839 -20.748892 54.542866
v -15.464341 -21.098745 55.102318
v -17.582649 -20.413593 53.928905
v -15.470365 -22.037226 55.895142
v -14.386612 -21.441559 55.620735
v -16.535194 -21.678301 55.331257
v -16.541178 -22.626205 56.118523
v -15.461357 -22.972570 56.676468
v -14.385117 -22.383202 56.414566
v -16.562170 -23.533924 56.922523
v -17.617117 -23.209829 56.346661
v -17.620758 -22.261389 55.517925
v -17.635876 -24.135925 57.119923
v -16.542141 -24.477961 57.686802
v -15.476110 -23.877628 57.428169
v -14.377357 -23.312868 57.188251
v -15.474165 -24.833588 58.229599
v -14.376704 -24.244043 57.937096
v -13.300797 -22.705416 56.888767
v -13.294160 -23.685616 57.685207
v -14.393666 -25.194443 58.759705
v -13.317381 -24.595629 58.489700
v -16.568817 -25.426481 58.470543
v -15.503702 -25.786213 59.060219
v -12.205243 -24.057152 58.184525
v -12.219920 -23.071621 57.375275
v -14.411777 -26.137671 59.559170
v -15.507516 -26.730019 59.863579
v -16.576992 -26.386164 59.296688
v -12.214034 -22.077072 56.535538
v -16.573284 -27.301756 60.113537
v -15.527301 -27.634800 60.693295
v -14.451938 -27.064289 60.378326
v -11.102236 -23.471806 57.814514
v -11.099700 -22.498081 57.002201
v -17.636692 -26.941568 59.542297
v -17.639282 -27.877289 60.359818
v -16.584177 -28.201481 60.934284
v -17.642467 -25.981449 58.699249
v -18.690748 -26.598341 58.948910
v -18.690187 -27.532633 59.776077
v -17.656361 -25.011265 57.849079
v -18.700840 -25.621803 58.086391
v -19.740961 -26.261026 58.336529
v -19.749262 -27.205860 59.167805
v -19.739395 -28.130875 59.999710
v -20.783333 -25.936806 57.705692
v -20.785648 -26.875811 58.530315
v -19.737051 -25.288834 57.497551
v -18.691141 -28.439615 60.591465
v -20.805439 -27.819313 59.375210
v -17.668894 -28.772049 61.195534
v -18.679165 -23.799330 56.551182
v -18.651562 -22.882378 55.728134
v -18.710331 -24.630926 57.257011
v -17.573900 -21.355265 54.747948
v -13.293899 -25.551735 59.262291
v -12.200626 -24.973989 58.957806
v -13.377374 -27.403969 60.895138
v -14.455578 -27.989450 61.194736
v -13.374367 -26.466688 60.047752
v -15.523564 -28.549208 61.503040
v -21.831890 -26.562698 57.898727
v -21.832689 -27.496506 58.724968
v -21.829977 -28.411411 59.512218
v -22.862843 -28.127443 58.889843
v -22.857088 -27.196751 58.073757
v -23.884895 -28.774990 59.030888
v -22.863613 -29.043413 59.670147
v -23.874105 -27.837963 58.216030
v -21.828743 -29.320629 60.306778
v -20.795929 -28.658033 60.118378
v -22.859549 -29.942963 60.469288
v -19.774469 -28.906115 60.714729
v -20.809492 -29.552938 60.926788
v -23.895792 -29.678663 59.838062
v -24.887522 -29.435530 59.149403
v -25.883127 -29.186947 58.451336
v -24.895817 -28.506277 58.348450
v -25.887781 -30.098400 59.258835
v -24.895481 -30.314842 59.947376
v -25.889160 -28.237583 57.657684
v -24.891846 -27.548702 57.528988
v -23.905626 -30.560562 60.655869
v -25.906532 -30.985130 60.093609
v -24.891596 -31.200291 60.780849
v -3.061607 -12.442916 47.109222
v -4.190139 -11.907775 46.735855
v -18.671257 -19.183659 52.503342
v -18.671093 -20.095728 53.345257
v -16.615734 -29.097918 61.790302
v -19.735834 -23.471268 55.951153
v -19.718975 -24.408773 56.745361
v -11.091163 -14.492455 49.405701
v -19.722801 -22.523975 55.102924
v -20.780415 -23.152510 55.332031
v -20.784325 -24.089157 56.135830
v -9.946190 -13.988252 48.961334
v -12.145136 -19.535023 54.321182
v -20.767321 -25.007378 56.916771
v -21.823044 -24.715319 56.322514
v -21.832880 -23.779047 55.516907
v -11.123197 -24.439119 58.650723
v -17.600601 -17.656282 51.370640
v -18.660385 -18.272255 51.648117
v -26.872770 -28.940519 57.744846
v -26.874601 -28.011021 56.945427
v -25.875799 -27.307375 56.814865
v -26.874357 -27.098967 56.128551
v -27.820627 -27.794554 56.244625
v -27.813398 -28.669651 57.034145
v -25.861141 -26.368189 55.964634
v -24.869514 -26.576010 56.667519
v -25.853155 -25.434072 55.171719
v -26.824156 -26.110235 55.288742
v -24.880739 -25.666874 55.821785
v -24.876637 -24.733490 55.035069
v -25.850986 -24.508406 54.372025
v -26.811548 -25.200769 54.482063
v -27.815805 -26.876593 55.415985
v -7.659935 -12.296720 47.157566
v -8.804215 -12.802656 47.574978
v -12.268385 -27.800776 61.361687
v -12.279324 -26.819778 60.536037
v -8.807815 -13.655380 48.628071
v -13.344404 -28.343678 61.684544
v 12.368444 -34.076698 62.075291
v 13.312573 -32.940754 60.617786
v 13.307621 -33.869560 61.372875
v -23.883324 -26.812132 57.376938
v -6.377275 -35.397202 68.097618
v -5.270633 -34.919842 67.663948
v -7.486443 -34.915668 67.677696
v 11.286819 -38.792343 66.514069
v 13.325702 -31.943136 59.816338
v 13.308639 -31.024494 59.059185
v 12.645267 -15.808684 44.787506
v 11.632652 -15.098015 44.548763
v 4.451497 -9.957202 43.567436
v 5.431741 -10.697271 43.527802
v 5.460689 -11.708196 44.242962
v 5.490004 -9.556521 43.132046
v 6.458527 -11.421775 43.560024
v 6.463349 -10.316489 42.994907
v -3.305908 -53.078003 83.525139
v 7.478171 -11.117717 42.932579
v 6.536444 -12.422233 44.369984
v 7.487698 -12.153622 43.613045
v -2.179932 -53.595093 83.933403
v -12.275392 -25.881796 59.707275
v -1.055168 -25.007685 58.970932
v -11.170379 -26.271288 60.191360
v -11.162897 -25.303011 59.360298
v 13.618124 -15.770146 44.060966
v 12.634810 -15.057978 43.849186
v 13.611950 -15.011559 43.131027
v 14.584636 -15.739284 43.330578
v 8.686170 -24.278582 55.637165
v 20.754313 -59.238037 80.324806
v 21.657547 -59.113228 79.571854
v -11.170466 -27.217005 61.006561
v 21.644505 -58.275600 78.771790
v 0.124482 -19.166588 53.777435
v 6.451023 -22.572105 54.967793
v -14.481488 -28.936453 62.017517
v 0.948356 -36.050301 67.838432
v 0.948131 -37.016182 68.625786
v 20.621046 -45.058250 66.415253
v -12.189646 -15.012056 49.775265
v 11.658451 -21.854399 51.820744
v -4.162833 -35.426506 68.039719
v 2.153731 -29.445808 62.063942
v -6.554740 -18.087000 53.449318
v 2.169405 -28.470156 61.261253
v 12.656715 -14.167122 42.762981
v -2.074737 -25.520525 59.504284
v -3.170132 -25.950207 59.988190
v -13.294396 -21.722937 56.043972
v -21.824299 -22.815481 54.684841
v -22.858551 -23.468639 54.860786
v -22.872587 -24.415951 55.668877
v 6.373601 -23.440098 55.762524
v 8.142655 -41.228180 69.953468
v 1.145975 -21.303707 55.496593
v 0.068778 -21.682358 56.041477
v -9.937346 -19.444921 54.518139
v -8.829405 -18.913027 54.155270
v -21.825598 -25.623529 57.082836
v 16.322739 -26.510845 53.276749
v 16.338554 -27.374451 54.095463
v 17.232000 -26.422991 52.539520
v 17.233953 -27.292070 53.339191
v 16.333870 -25.640932 52.501034
v 18.121241 -27.208294 52.578239
v 18.125895 -28.099363 53.350723
v 17.245316 -28.216570 54.128834
v 4.489024 -12.985979 45.731789
v 0.292880 -34.714432 66.868484
v 13.244635 -35.686665 62.930023
v 14.188385 -36.406120 62.994667
v 14.182045 -35.518742 62.238197
v 15.127378 -36.259319 62.272255
v 15.127376 -37.148308 63.051594
v 12.285640 -35.009678 62.869877
v 15.116246 -35.340042 61.488167
v 16.092880 -37.062130 62.311939
v 16.088879 -36.115879 61.521637
v 13.238772 -34.798603 62.188618
v 16.056911 -35.221695 60.803955
v 14.167962 -34.641376 61.494370
v 15.087573 -34.495014 60.789669
v 14.163189 -33.751038 60.760422
v 9.327679 -37.475388 66.319283
v 10.335788 -38.171871 66.450607
v 19.824284 -59.285313 81.072998
v 10.743810 -22.054375 52.569668
v 15.449921 -29.342964 56.388348
v 14.531571 -29.533655 57.118427
v 11.189667 -57.250031 83.764320
v 10.194611 -56.620087 83.575768
v 11.202698 -58.101471 84.662590
v 10.204529 -57.472748 84.440979
v 3.280406 -27.407217 60.055855
v 10.184715 -58.325844 85.307060
v 16.069374 -37.870918 63.012421
v 16.991690 -39.503620 63.843338
v 16.975647 -38.623013 63.044750
v 17.888018 -40.279938 63.873058
v 17.916508 -39.404427 63.106403
v 18.845924 -39.308014 62.272968
v 18.849371 -40.232323 63.113640
v -13.295808 -20.860580 55.291412
v 17.908829 -38.486404 62.266590
v 18.855280 -38.451923 61.496597
v 17.008394 -37.747684 62.246746
v 17.900331 -37.631367 61.483177
v 19.738609 -40.102432 62.305943
v 19.734402 -39.243736 61.509853
v 18.858221 -37.566689 60.739292
v 20.614708 -40.902802 62.306370
v 19.751778 -40.974430 63.118717
v 20.613489 -40.047905 61.518970
v 20.604416 -39.188839 60.732750
v 19.740053 -38.357357 60.730122
v 21.493336 -40.859512 61.523266
v 21.470577 -39.988869 60.711464
v 17.908190 -36.755169 60.723343
v 17.018740 -36.879436 61.501945
v -21.825430 -30.157217 61.119984
v -22.861742 -30.812143 61.302677
v -5.426979 -18.610682 53.931129
v -4.300320 -18.178719 53.447792
v -21.825438 -31.018574 61.922207
v -22.847296 -31.683077 62.130585
v -23.878359 -31.458462 61.469044
v -21.779032 -31.907377 62.714821
v -20.776566 -31.230742 62.508686
v -20.805395 -30.333088 61.664734
v -22.849211 -32.571190 62.928036
v -23.851276 -32.349575 62.260265
v -21.785980 -32.819191 63.501812
v -22.856007 -33.468243 63.740028
v -23.847021 -33.233067 63.050159
v -19.719877 -30.538319 62.228725
v -19.761507 -29.650881 61.400211
v -20.784159 -33.077698 64.077095
v -21.809549 -33.706200 64.316116
v -20.779940 -32.167656 63.282104
v -19.723217 -32.406826 63.838024
v -19.720661 -33.380661 64.652924
v 24.187542 -50.001083 68.211090
v -20.804085 -34.008400 64.911598
v 24.184818 -49.219780 67.333900
v 25.033201 -50.842686 68.266441
v 24.172297 -50.854416 69.101753
v 24.179399 -48.398487 66.492188
v 25.036011 -51.693581 69.163132
v 24.195694 -51.698536 69.991035
v 25.049356 -52.537647 70.037682
v 25.895050 -52.543289 69.221634
v 25.870857 -51.723461 68.338821
v 25.906128 -53.366974 70.119003
v 26.752289 -53.381592 69.284531
v 26.729010 -52.596191 68.395317
v 25.051119 -53.404800 70.954781
v 25.911613 -54.217327 70.991112
v 26.746424 -54.233006 70.158630
v 24.208364 -52.585495 70.906349
v 27.561403 -53.460430 68.394547
v 27.543554 -54.267151 69.281479
v 24.195755 -47.601593 65.646957
v 23.323288 -48.394241 67.322502
v 23.339218 -47.567467 66.457474
v 25.024183 -49.235519 66.539268
v 22.467598 -47.613720 67.303612
v 25.034554 -48.424385 65.673462
v 25.867546 -50.078526 66.542496
v 25.848845 -49.245621 65.694977
v 25.874685 -48.476326 64.848518
v 26.717136 -50.922314 66.575462
v 25.892685 -50.914368 67.415031
v 25.052273 -50.065983 67.406532
v 26.686726 -50.121746 65.709229
v 27.548552 -51.032715 65.754395
v 27.532877 -51.778908 66.589920
v 26.698103 -51.741627 67.462257
v 27.511368 -50.264683 64.923622
v 25.045794 -47.640259 64.834412
v 26.649759 -49.265030 64.832680
v 24.202780 -46.863628 64.874092
v 25.037245 -46.844990 64.027863
v 25.866924 -47.681370 63.997978
v 24.190073 -46.068798 64.058563
v 25.008404 -46.070961 63.201210
v 25.844622 -46.873581 63.140667
v 24.188152 -45.272366 63.211555
v 23.346081 -45.276295 64.064774
v 23.346169 -46.051758 64.895111
v 26.708502 -48.582821 64.025673
v 26.697641 -47.755322 63.163727
v 23.355568 -46.786045 65.649910
v 27.440609 -49.342972 63.992554
v 2.037365 -34.751083 66.508156
v 4.511254 -13.839291 46.721897
v 27.498688 -48.635422 63.155403
v 7.436545 -24.983320 56.717133
v 21.557076 -47.600227 68.117264
v -4.421373 -38.916294 71.008110
v -3.325649 -38.500469 70.517685
v 1.110277 -54.194607 83.918190
v 21.555340 -46.794342 67.319038
v 0.078796 -54.533356 84.475471
v -0.997559 -53.994080 84.158134
v 0.081146 -55.503113 85.348564
v 0.090302 -56.496094 86.209450
v -15.497276 -29.414223 62.309731
v -16.599127 -29.995779 62.636173
v -0.988861 -56.006256 85.905457
v -1.007843 -55.006866 85.024628
v -2.086823 -54.512329 84.690437
v -2.119751 -55.462128 85.495499
v -17.689274 -29.685209 62.059612
v 1.398410 -9.949631 44.654465
v 2.502519 -9.519456 44.156178
v -18.770596 -29.396894 61.424599
v -18.756607 -30.299938 62.298347
v -17.677731 -30.574528 62.892838
v -10.012674 -24.855703 59.095585
v -17.642084 -31.523550 63.649567
v -16.584446 -30.908829 63.391762
v -18.730247 -31.186953 63.099117
v -10.009562 -23.876451 58.268543
v 6.492912 -9.165769 42.692951
v 7.458738 -9.905128 42.456570
v 15.473292 -16.470110 43.491367
v 8.440326 -10.630769 42.262951
v 8.426272 -9.501861 41.918766
v 7.529840 -8.761745 42.274426
v 9.387972 -10.264872 41.701714
v -9.958279 -21.941618 56.622810
v 16.410978 -17.209984 43.644367
v -11.075718 -21.482576 56.158440
v -9.990492 -22.924225 57.453686
v -5.418148 -19.601925 54.826958
v -4.283349 -19.141476 54.353302
v -6.569166 -19.109993 54.389214
v -6.551354 -20.099560 55.289497
v -5.409004 -20.609087 55.688438
v -4.264430 -20.142786 55.235157
v -7.709040 -18.631853 53.933167
v -6.544411 -21.131721 56.140957
v -5.368187 -21.623056 56.583927
v -4.242313 -21.151680 56.097500
v -7.690653 -20.627718 55.658058
v -6.520330 -22.163019 56.985867
v -5.356587 -22.644367 57.435467
v -7.668680 -19.594303 54.809582
v -8.799681 -20.119877 55.200516
v -8.802740 -21.148882 56.010941
v -7.710093 -21.614292 56.454216
v -4.208404 -22.164963 56.967396
v -3.107973 -20.735985 55.625103
v -3.092945 -21.700951 56.480640
v -3.079225 -22.720221 57.352287
v -4.191629 -23.170176 57.817379
v -4.160299 -24.179100 58.645641
v -5.278346 -23.649328 58.271130
v -3.067326 -23.728981 58.184093
v -3.025999 -24.736547 58.998764
v -5.275048 -24.684790 59.051571
v -4.137281 -25.203064 59.470802
v -6.390493 -23.174259 57.874531
v -6.370178 -24.177097 58.687542
v -7.485625 -23.706186 58.262661
v -7.487796 -24.687687 59.126835
v -6.355075 -25.192141 59.535286
v -1.979480 -22.271372 56.828671
v -1.962520 -21.282267 56.023697
v -7.522533 -22.694654 57.400066
v 9.203583 -56.871735 84.240982
v -23.878704 -25.875046 56.518131
v 9.182850 -57.784924 85.099571
v 8.173309 -57.151093 84.868919
v 7.136642 -57.477200 85.468262
v 8.181946 -58.049408 85.765152
v 19.695757 -42.569359 64.699921
v 18.773281 -41.838657 64.650871
v 19.710239 -43.456219 65.498703
v 18.758635 -40.963539 63.843128
v -5.563033 -40.273918 72.262726
v -4.330109 -53.539520 84.094582
v -3.245850 -54.048584 84.451393
v 21.658293 -57.522320 78.017792
v -16.532997 -17.080431 51.078568
v 11.386666 -34.156750 62.619022
v 17.032450 -59.588665 83.246529
v 17.970003 -60.318005 83.365822
v 7.435843 -33.531536 63.839828
v 18.880970 -60.205162 82.634155
v 18.915302 -61.048138 83.512177
v -24.860186 -23.815842 54.228214
v -26.811487 -24.250940 53.682579
v 19.832605 -60.989262 82.791214
v -25.800920 -23.514557 53.533295
v -27.777924 -24.963680 53.752892
v -27.776474 -24.042465 52.940861
v 19.793510 -60.115929 81.910347
v -26.804436 -23.297401 52.852642
v -24.815485 -22.824713 53.383179
v -25.804823 -22.576012 52.753490
v -27.756165 -25.821243 54.505562
v -28.707977 -24.767342 53.034595
v -28.713909 -25.643288 53.807373
v -27.755983 -23.130003 52.129372
v -28.678358 -23.867331 52.222565
v -29.607096 -24.580378 52.278133
v -29.628370 -25.460447 53.070919
v -29.681494 -26.374458 53.837177
v -28.704550 -26.566004 54.603687
v -30.536852 -26.161568 53.100300
v -30.528906 -25.291019 52.306702
v -31.428808 -26.004953 52.333305
v -31.424801 -25.162460 51.529503
v -31.438755 -26.885262 53.124371
v -30.519424 -24.402050 51.468555
v -30.522650 -27.016850 53.857254
v -32.312935 -25.890518 51.553841
v -32.314484 -25.036156 50.745613
v -31.422400 -24.268051 50.699276
v -33.183762 -25.772558 50.746395
v -30.515205 -23.464296 50.603939
v -32.314487 -24.169188 49.928360
v -31.422640 -23.404041 49.869869
v -33.188938 -26.605837 51.526051
v -32.295979 -23.311665 49.074059
v -33.190437 -24.085432 49.137970
v -33.182163 -24.918415 49.935104
v -34.051395 -26.518000 50.725903
v -34.045372 -25.664150 49.928238
v -34.041981 -24.820408 49.128738
v -33.167000 -23.227594 48.283260
v -34.049141 -24.010738 48.327454
v -34.907413 -24.746231 48.329460
v -34.904362 -25.592220 49.139347
v -34.893158 -23.872547 47.476856
v -35.762592 -25.514872 48.323517
v -35.770927 -24.648489 47.502739
v -32.334846 -27.597881 53.122429
v -34.901196 -26.392509 49.912434
v -35.749565 -26.358337 49.127460
v -31.456852 -27.736486 53.882324
v -34.906792 -27.259718 50.741482
v -32.306576 -26.719086 52.337818
v -35.816498 -27.208515 49.894424
v -29.606537 -23.691772 51.455250
v -26.790602 -22.390501 52.033421
v -33.197178 -27.455784 52.321484
v -33.228245 -28.328197 53.131565
v -32.351444 -28.450720 53.900421
v -30.541809 -27.864634 54.630848
v -29.606375 -27.142118 54.571598
v -31.455044 -28.546890 54.641174
v -30.534851 -28.699080 55.433102
v -29.602253 -27.953783 55.331802
v -33.245411 -29.189396 53.928658
v -32.356564 -29.288641 54.681580
v -24.808432 -21.862932 52.565388
v -23.810654 -22.098549 53.242756
v -23.819988 -23.045109 54.062027
v -24.809547 -20.909452 51.731274
v -25.800863 -21.623198 51.843651
v -23.802675 -21.130318 52.417984
v -22.798258 -22.323963 53.876457
v -22.794746 -21.394699 53.070637
v -23.797955 -20.194481 51.556889
v -21.768730 -21.637842 53.669777
v -22.778055 -20.435616 52.230263
v -22.794462 -19.481936 51.371964
v -24.796885 -19.960711 50.837845
v -23.786343 -19.280697 50.673748
v -21.768787 -20.712593 52.882252
v -21.716307 -18.821537 51.104549
v -22.740446 -18.573954 50.415756
v -21.744692 -19.775156 52.015747
v -20.725374 -20.968924 53.468018
v -20.721678 -20.049471 52.653282
v -20.741388 -21.892063 54.261055
v -19.686872 -21.260811 54.048389
v -19.678898 -20.312584 53.229317
v -24.768087 -19.085398 49.921432
v -23.749584 -18.399628 49.736053
v -20.685061 -19.106548 51.772858
v -25.787298 -20.691019 51.004574
v -18.621578 -21.549852 54.604622
v 17.019695 -60.426346 84.027534
v -26.795134 -21.442276 51.073826
v -22.854305 -25.308012 56.443863
v -22.860548 -26.241722 57.262295
v -19.657021 -19.357271 52.367298
v 5.419119 -14.285945 46.838943
v 4.331132 -14.473203 47.553303
v -19.754858 -31.479424 63.098686
v -15.437839 -16.511648 50.789864
v -14.330838 -15.947331 50.455200
v -4.379095 -45.419521 76.909767
v -3.298859 -45.953308 77.251068
v 23.338228 -51.646992 70.754646
v -9.926885 -13.121743 47.894825
v -11.072982 -13.611171 48.345650
v -11.075955 -12.740277 47.325565
v -9.966726 -12.227855 46.927727
v -12.194158 -13.264590 47.769135
v -12.210409 -14.093459 48.756561
v 25.110287 -55.748363 73.399651
v 24.238993 -55.760113 74.198669
v -13.316605 -14.639020 49.105385
v -13.334492 -13.774978 48.133858
v 28.346991 -51.132866 64.911644
v 11.655775 -12.480741 41.765862
v 10.745055 -11.716558 41.720230
v 16.363363 -20.428879 47.223412
v 16.347149 -21.257561 48.077671
v -6.591370 -41.708954 73.700859
v -6.589417 -42.717834 74.603996
v -7.710205 -42.223907 74.177795
v -6.641236 -40.746754 72.712425
v -7.683258 -41.254608 73.238228
v -8.820923 -41.720276 73.681046
v -8.930573 -42.683006 74.729218
v -7.669106 -40.329468 72.305054
v -7.643066 -43.215179 74.966187
v -8.811361 -40.835358 72.734802
v -5.423187 -43.194862 74.952759
v -6.603790 -43.637543 75.468018
v -8.625850 -35.411491 68.103798
v -7.495319 -35.908318 68.535103
v -8.606960 -34.418438 67.243301
v 16.009159 -34.357738 60.089115
v -9.962891 -41.300934 73.164146
v 15.087072 -33.596779 60.072323
v -9.918732 -42.182251 74.098412
v -8.684638 -32.443081 65.544502
v -8.654395 -33.443947 66.406143
v -8.577214 -27.570553 61.402523
v -7.436305 -25.997644 60.212475
v -8.559752 -26.526630 60.595848
v 28.364601 -51.932755 65.761864
v 20.589418 -44.229401 65.548347
v -6.515646 -11.797114 46.757526
v 16.995197 -36.014973 60.786179
v -5.486877 -52.045319 82.772675
v 12.621403 -13.276269 41.829456
v 17.328615 -18.776653 44.629967
v 17.351200 -19.572557 45.551014
v -26.883711 -29.893129 58.528549
v -9.742713 -33.931442 66.770889
v -9.748070 -34.917568 67.638412
v -8.598631 -24.206614 58.660057
v -8.612431 -23.219608 57.800644
v -18.646585 -17.345768 50.735020
v -19.718294 -17.960531 51.020893
v -20.759068 -17.692636 50.345242
v -8.538379 -28.537455 62.281197
v -19.693033 -17.069977 50.062614
v -20.749647 -16.817438 49.384171
v -21.797321 -17.461233 49.645382
v -18.633215 -16.436275 49.744305
v -20.743343 -15.975246 48.378689
v -19.695913 -16.210703 49.096985
v -19.668716 -15.325926 48.039524
v -18.625423 -15.578064 48.753204
v -18.592987 -14.685038 47.701317
v -18.584587 -13.823658 46.708225
v -20.724031 -15.111424 47.343105
v -19.661926 -14.485114 47.042610
v -20.719662 -14.258268 46.357067
v -19.676477 -13.624073 46.091797
v -21.768452 -14.917198 46.634991
v -21.771162 -15.738525 47.599941
v -17.495539 -14.891587 48.315586
v -17.494371 -14.059425 47.336830
v -17.531881 -13.145627 46.418350
v -16.382523 -13.441487 46.977802
v -16.380358 -14.302805 47.958992
v -18.610971 -12.906833 45.796162
v -19.705250 -12.689736 45.202168
v -20.731558 -13.356437 45.413414
v -22.836624 -15.558708 46.887043
v -21.773619 -16.517282 48.566151
v -20.782732 -12.380595 44.599529
v -21.795135 -13.065165 44.763603
v -21.772600 -13.980553 45.612812
v -22.807930 -13.749284 44.908787
v -22.822821 -16.340765 47.864666
v -22.805502 -14.606961 45.827991
v -22.800926 -17.109430 48.758221
v -23.790665 -16.181780 47.111664
v -23.808758 -16.995380 48.062943
v -23.799328 -17.754780 48.974457
v -22.783272 -17.894197 49.650352
v -21.809443 -12.038157 43.987064
v -20.830395 -11.290259 43.970062
v -19.753139 -11.678882 44.475929
v -17.530678 -15.772756 49.382786
v -22.837898 -12.786716 44.086384
v -23.825138 -14.390969 45.079239
v -23.817537 -13.509591 44.208580
v -24.830729 -14.182555 44.346851
v -24.843735 -15.046026 45.247234
v -23.837494 -15.231405 45.974308
v -25.859179 -15.708239 45.424648
v -24.861418 -15.864521 46.177299
v -25.850464 -14.869989 44.496059
v -25.838850 -13.967478 43.632618
v -24.853872 -13.246883 43.488739
v -26.819506 -16.362709 45.575897
v -26.801092 -15.555208 44.669926
v -25.875408 -16.488380 46.311394
v -27.762125 -16.235306 44.813587
v -27.762276 -17.032751 45.717991
v -26.813795 -17.140402 46.459396
v -28.703556 -16.913790 44.953682
v -27.770920 -15.395003 43.905579
v -28.714460 -16.114195 44.064690
v -28.705107 -17.716347 45.865719
v -27.750269 -17.794035 46.596600
v -24.841076 -16.562754 47.000957
v -25.849564 -17.277122 47.221958
v -24.817526 -17.331251 47.895390
v -24.804476 -18.093933 48.780258
v -25.771526 -17.979250 48.066109
v -29.627851 -17.609915 45.077374
v -29.630575 -18.403027 45.980579
v -28.692757 -18.488123 46.735165
v -29.617609 -19.185307 46.856579
v -29.641432 -16.806707 44.191574
v -28.686577 -19.257309 47.614006
v -27.748472 -18.547079 47.464077
v -29.616665 -19.976425 47.749084
v -28.676287 -20.038368 48.482895
v -27.738396 -19.296463 48.329502
v -16.424608 -12.529933 46.094326
v -23.842480 -12.519484 43.416512
v -15.353953 -12.839698 46.686150
v -15.346266 -11.888446 45.838318
v -17.520271 -12.138201 45.527866
v -16.458881 -11.508485 45.318123
v -27.723890 -20.093382 49.176079
v -28.647820 -20.832916 49.312778
v -29.588982 -20.765516 48.584476
v -22.851479 -11.756059 43.380333
v -23.863350 -11.440513 42.765614
v -24.833790 -12.178661 42.740025
v -22.905100 -10.680056 42.848862
v -24.850023 -11.035010 42.136448
v -23.941381 -10.285051 42.307713
v -21.849693 -11.013275 43.387161
v -26.781258 -19.333706 49.036083
v -26.764950 -18.573118 48.124809
v -21.930887 -9.833668 43.000702
v -20.879646 -10.268206 43.545189
v -15.281438 -13.712971 47.573605
v -20.979570 -9.136585 43.242172
v -22.945038 -9.273780 42.583534
v -22.034872 -8.564918 42.922176
v -16.384611 -15.117531 48.952148
v -26.822420 -14.718438 43.774071
v -30.520857 -20.683966 47.844921
v -30.522232 -19.877953 46.962925
v -16.526522 -10.359546 44.741360
v -17.551201 -11.047090 44.828903
v -15.391793 -10.830356 45.143227
v -25.857151 -13.043386 42.826496
v -26.801546 -13.764791 42.913815
v -25.819828 -11.845292 42.067844
v -26.787668 -17.907219 47.344650
v -21.725643 -18.050663 50.305809
v 6.573962 -13.247277 45.184433
v -26.821941 -12.776614 42.169704
v -26.745104 -20.133982 49.862629
v -25.790548 -19.428921 49.695942
v -25.782337 -18.617712 48.784729
v -7.742188 -44.131073 75.935333
v -6.607666 -44.611389 76.370499
v -5.482239 -53.001068 83.594566
v -14.246948 -12.211474 46.347530
v -14.217978 -13.146982 47.229286
v 29.144451 -52.834225 65.600433
v -9.988403 -51.015869 81.991570
v -10.073518 -50.077450 81.059761
v -8.852661 -51.508331 82.396927
v -24.912535 -9.757201 41.837315
v -23.994789 -9.059558 42.186287
v -34.009350 -23.067343 47.398373
v -33.138683 -22.254900 47.348618
v -35.743889 -23.819052 46.640274
v -34.871220 -23.002068 46.581059
v -34.005295 -22.214779 46.549934
v -18.652882 -11.899367 45.023403
v 17.330572 -17.975586 43.732975
v -31.418957 -22.483086 49.024651
v -32.303207 -22.457748 48.226254
v -1.993770 -23.330603 57.649082
v -0.850284 -37.112617 69.084793
v -10.043376 -25.721539 59.809319
v -0.857421 -38.098000 69.899239
v -1.937956 -37.543903 69.598015
v 20.733889 -60.910385 82.045746
v 21.649784 -60.833744 81.319466
v 21.650293 -61.667786 82.155312
v 0.217641 -37.712250 69.368950
v 20.738117 -61.767189 82.895561
v 20.730940 -60.090046 81.214096
v 21.566448 -45.963776 66.519379
v 22.414808 -46.787827 66.525223
v -15.255953 -14.508164 48.597980
v -29.637653 -16.006393 43.288273
v -28.713099 -15.254381 43.169613
v -28.715155 -14.362900 42.317493
v -29.638546 -15.095058 42.410278
v -27.769615 -14.501926 43.031857
v -28.749203 -13.415414 41.549770
v -29.657301 -14.153113 41.590782
v -27.791954 -13.587056 42.246655
v -28.777678 -12.408661 40.875904
v -29.673752 -13.150165 40.835049
v -27.846018 -12.641941 41.569717
v -27.891895 -11.621720 40.986889
v -29.703934 -12.104397 40.193352
v -28.836946 -11.346458 40.331554
v -30.605289 -12.788486 40.023083
v -30.585337 -11.769626 39.491238
v -27.952732 -10.621440 40.616798
v -29.721392 -11.030117 39.710800
v -28.887815 -10.196956 40.018055
v -31.450813 -12.467599 39.270966
v -31.503462 -13.466443 39.869438
v -30.683323 -13.739240 40.637051
v -31.500635 -11.392817 38.782619
v -32.318657 -12.187840 38.561928
v -32.334255 -13.166475 39.098282
v -29.021269 -8.961761 39.985733
v -29.815662 -9.670589 39.477131
v -28.043890 -9.524007 40.464249
v -30.620129 -10.603193 39.101421
v -19.804382 -10.595238 43.927372
v 7.626168 -23.651201 55.491959
v 16.034767 -46.312210 70.770073
v -27.699873 -20.905748 49.994766
v 19.764145 -37.478237 59.999352
v 18.865074 -36.703075 59.973728
v -33.260311 -30.026428 54.737026
v -34.111347 -29.056759 53.129761
v -34.120495 -29.913181 53.927219
v -34.138893 -30.780682 54.757641
v -33.263435 -30.857866 55.523460
v -32.354614 -30.108282 55.468811
v -32.353306 -30.913546 56.250118
v -33.252705 -31.666224 56.323215
v -34.167637 -31.590199 55.567741
v -31.441584 -30.134098 56.151100
v -31.439289 -30.981283 56.971535
v -32.352642 -31.725822 57.059784
v -31.442301 -31.804523 57.773312
v -30.506865 -31.065615 57.666176
v -30.511770 -30.224394 56.861633
v -33.257778 -32.488800 57.121269
v -34.151104 -32.400787 56.369614
v -35.063351 -31.497911 54.689728
v -35.091679 -32.370281 55.585537
v -30.522745 -29.365429 56.062721
v -31.432325 -29.253378 55.324318
v -32.334774 -32.536213 57.858368
v -29.598637 -28.620960 55.959866
v -29.585022 -29.473322 56.749279
v -29.572521 -30.330460 57.549747
v -30.496342 -21.485884 48.642773
v -31.409895 -21.399492 47.895790
v -31.401119 -20.587618 47.042278
v -31.425440 -19.832281 46.168156
v -30.522558 -19.067764 46.047199
v -31.405550 -18.987751 45.237377
v -30.481319 -18.233187 45.119232
v -31.417702 -18.111288 44.368130
v -32.315857 -18.888943 44.461544
v -32.312325 -19.720507 45.320297
v -31.374716 -17.233475 43.389595
v -32.374413 -18.015451 43.529255
v -30.441238 -16.464596 43.228725
v -30.420301 -17.298767 44.194595
v -31.384003 -16.410862 42.471134
v -32.331848 -17.129742 42.640030
v -30.455883 -15.628253 42.352779
v -32.302559 -16.282255 41.698589
v -31.404121 -15.520344 41.625782
v -33.207958 -20.467901 45.389542
v -33.208447 -19.627844 44.512268
v -32.320152 -20.517687 46.190498
v -33.216705 -18.808783 43.663021
v -8.816222 -11.859933 46.669086
v -34.098629 -28.245634 52.328453
v -14.294911 -15.093486 49.419296
v 17.351027 -20.375240 46.429840
v -13.201327 -15.359646 50.062325
v -15.413612 -15.604680 49.815708
v -16.515001 -16.180296 50.152210
v -7.708038 -45.112793 76.748222
v -6.592865 -45.579376 77.154495
v -5.421666 -44.127808 75.838211
v -5.432910 -45.100121 76.690796
v 23.363983 -56.737560 75.898331
v 24.248268 -56.677513 75.129646
v -34.909451 -28.093136 51.518440
v -35.758537 -28.021177 50.713108
v -7.692557 -11.286290 46.296421
v -32.422863 -14.194275 39.797928
v -34.030083 -27.311125 51.497581
v -31.556417 -14.380126 40.561924
v 11.192078 -58.950745 85.531807
v 1.994001 -53.425552 83.046875
v -10.039665 -26.691210 60.623852
v 16.346802 -28.308836 54.889507
v 16.336828 -29.211794 55.642605
v 22.335302 -41.698421 61.504566
v 21.473989 -41.752285 62.305645
v 17.214691 -29.093756 54.876755
v 17.228502 -30.017305 55.630566
v 16.352365 -30.150675 56.396412
v 18.119555 -29.922634 54.878643
v 18.119589 -30.820549 55.639431
v 17.229342 -30.949028 56.406216
v 18.131224 -31.740416 56.426910
v 16.344942 -31.107275 57.197842
v 17.249329 -31.876991 57.207706
v 19.013519 -31.663006 55.654297
v 19.009033 -32.545494 56.406647
v 18.142500 -32.666538 57.225510
v 17.261707 -32.801186 57.982670
v 18.133720 -33.615757 57.964405
v 18.999111 -33.481556 57.162529
v 16.369406 -32.036304 58.002800
v 18.996731 -30.738129 54.861443
v 18.105694 -29.007769 54.112148
v 15.458121 -30.329939 57.167282
v 19.886736 -32.489101 55.635578
v 19.870668 -31.589495 54.856949
v 20.736973 -33.321018 55.544083
v 20.710146 -32.387661 54.796875
v 19.898178 -33.430893 56.355850
v 18.982746 -29.844839 54.094841
v 20.764063 -34.264618 56.293152
v 19.920471 -34.365795 57.098316
v 22.338675 -40.836010 60.705593
v 15.427049 -24.876472 52.441910
v 23.189793 -41.663086 60.693878
v 23.194765 -40.800632 59.888805
v 22.343552 -39.985237 59.924004
v 14.296779 -32.747818 59.903988
v 11.699687 -11.526193 41.090733
v 12.569715 -12.340491 40.998314
v 14.304257 -31.861414 59.162045
v -5.440125 -48.176422 79.482971
v 15.225941 -32.592106 59.195049
v 15.235739 -31.710102 58.458389
v 14.308310 -30.977915 58.417812
v -3.040480 -37.016273 69.241386
v 13.384645 -30.288563 58.399715
v -30.481743 -31.873867 58.440136
v -4.134570 -36.498913 68.934975
v 14.328712 -30.117458 57.722614
v 13.390790 -29.387806 57.675228
v -4.130074 -37.474670 69.773514
v -31.407505 -32.621845 58.554031
v -4.235238 -26.457253 60.454136
v -31.408068 -33.460270 59.334244
v -32.315853 -33.322231 58.597004
v -30.480904 -32.743217 59.258194
v 16.340729 -24.843018 51.680344
v 17.233816 -25.593727 51.734959
v -29.550831 -31.987173 59.184170
v -29.550203 -32.897308 59.949680
v -30.476999 -33.596909 60.022339
v -28.595345 -32.162025 59.840065
v -28.607805 -33.045891 60.621674
v -29.549591 -33.749901 60.715603
v -30.471191 -34.451725 60.790630
v -31.392849 -34.299267 60.074162
v -28.572689 -31.283278 58.989174
v -27.622099 -31.460636 59.669548
v -27.633495 -32.326904 60.489147
v -32.300610 -34.997452 60.103600
v -31.391785 -35.150448 60.824310
v -32.297810 -34.123981 59.324604
v -32.303558 -35.855576 60.846981
v -31.409990 -36.013767 61.575047
v -30.485500 -35.294380 61.530548
v -26.658503 -31.630350 60.330872
v -26.669691 -32.510536 61.140419
v -28.611616 -33.897514 61.386703
v -29.556181 -34.609970 61.482788
v -27.639791 -33.177277 61.253841
v 18.231174 -18.788061 43.841530
v 5.613341 -13.670394 46.064568
v 18.224743 -19.593451 44.730167
v -28.633835 -30.494989 58.203629
v -29.588526 -31.176256 58.334358
v -28.615086 -29.610579 57.423611
v -27.585739 -30.655134 58.912167
v -8.806252 -22.132713 56.860455
v -9.921697 -20.656265 55.562748
v -4.311249 -54.561157 84.932579
v -5.430511 -54.057648 84.557610
v 16.377827 -32.977135 58.759243
v -29.570078 -21.537685 49.436375
v -30.488430 -14.716803 41.548332
v -32.301270 -15.368709 40.849831
v 17.022566 -35.101566 60.030025
v 25.089111 -56.618847 74.274704
v -3.131905 -19.732151 54.772259
v -28.743757 -27.561872 55.487587
v -28.635868 -21.624702 50.125088
v -18.670158 -32.745567 64.374283
v -33.246887 -17.093304 41.720135
v -33.266251 -17.953074 42.682220
v 6.506031 -14.020922 46.143749
v 10.402077 -37.225250 65.643448
v -3.240784 -55.043762 85.223724
v -3.210724 -56.078644 86.029877
v -4.324646 -55.539001 85.657631
v 19.675098 -41.733177 63.921291
v -5.420197 -55.021454 85.362625
v -6.569153 -55.552216 85.775429
v 27.534712 -52.663986 67.496185
v -6.560791 -54.587006 84.971764
v -5.409241 -56.001953 86.141624
v -7.668121 -55.079346 85.283943
v -7.690765 -54.099823 84.513069
v -6.545074 -53.588959 84.110977
v -8.765076 -54.675720 84.834839
v 17.268162 -21.232025 47.280930
v -15.517914 -31.295895 63.904491
v -15.504677 -30.316483 63.106262
v -16.572802 -31.924574 64.142860
v 1.301687 -34.201393 66.243156
v -21.799740 -34.607517 65.158531
v -22.851254 -34.328102 64.535118
v -33.178413 -15.239894 40.056232
v -33.181393 -16.088243 40.836906
v -33.185555 -14.303536 39.309067
v -34.051949 -15.089617 39.278755
v -34.066589 -15.974356 40.034985
v -34.913322 -15.850780 39.220860
v -34.943512 -16.718050 40.006222
v -34.074287 -16.807379 40.802139
v -35.756908 -15.734742 38.392948
v -34.907948 -14.925024 38.446198
v -35.753220 -16.630297 39.148830
v -35.742416 -14.807936 37.642941
v -36.588024 -15.597867 37.553200
v -36.595657 -16.508869 38.295792
v -34.952629 -17.543568 40.811119
v -34.075245 -17.637323 41.616646
v -34.048759 -14.167447 38.517094
v -12.175698 -21.021229 55.644146
v -11.061780 -20.470861 55.295189
v -33.183392 -13.357505 38.610336
v -34.890011 -13.994294 37.709385
v -34.055805 -13.186967 37.831570
v -35.730385 -13.860909 36.902523
v -34.896919 -13.058083 36.999626
v 17.960476 -35.970600 59.939938
v 19.754189 -36.623474 59.210930
v 18.869343 -35.845402 59.211056
v 19.748705 -35.754093 58.432610
v 18.870136 -34.970390 58.474552
v 17.987860 -35.086159 59.242908
v 20.609268 -37.452492 59.162354
v 20.599400 -36.572708 58.380398
v 26.764727 -55.084320 71.036697
v -8.940569 -25.189114 59.399269
v -25.818407 -10.587254 41.576130
v -2.062618 -24.552593 58.741268
v 5.533919 -12.608203 44.961201
v -12.180535 -12.374748 46.795437
v 3.538967 -9.046637 43.702915
v 2.525751 -8.324278 43.902134
v 1.482482 -8.862906 44.367626
v -12.182650 -20.299931 55.025036
v -1.945709 -14.662868 49.568687
v -26.926350 -11.882629 41.598057
v -31.418812 -36.862762 62.344097
v -32.324764 -36.724312 61.613026
v -30.499079 -36.144154 62.286846
v -30.518818 -36.993286 63.065701
v -31.449564 -37.711102 63.122906
v -32.335621 -37.561897 62.372932
v -33.218384 -36.562115 60.852924
v -33.226040 -37.442947 61.633003
v -34.130787 -37.268639 60.879650
v -34.142818 -38.122517 61.640839
v -33.244106 -38.295113 62.410618
v -35.058056 -37.966274 60.932465
v -34.123215 -36.341301 60.097603
v -35.071812 -37.047222 60.173698
v -33.212795 -35.643017 60.076954
v -36.009102 -37.790714 60.200527
v -36.009602 -36.874435 59.382721
v -35.048504 -36.109352 59.305805
v -35.977142 -38.656857 61.004044
v -35.046005 -38.816463 61.708946
v -36.924511 -36.677357 58.651798
v -36.942539 -37.567932 59.436287
v -34.100536 -35.433708 59.280174
v -36.922291 -35.789795 57.830791
v -37.844757 -36.513138 57.923672
v -37.849533 -37.366524 58.731121
v -36.003559 -35.915382 58.527710
v -35.997601 -35.042728 57.739655
v -37.823559 -35.618713 57.084381
v -36.904003 -34.901623 57.016659
v -32.335831 -38.378757 63.131588
v -38.751743 -36.300484 57.149338
v -38.719883 -35.435093 56.343170
v -37.770405 -34.786121 56.251080
v -39.664295 -36.115345 56.414341
v -39.685097 -36.969158 57.222683
v -40.592491 -35.941242 55.701572
v -40.595013 -36.788502 56.495209
v -39.647713 -35.264774 55.600880
v -40.493935 -35.204334 54.795708
v -41.537800 -37.471584 56.576630
v -40.626892 -37.617653 57.299950
v -41.516033 -36.602718 55.775646
v -41.463261 -35.845776 54.907150
v -38.779160 -37.125004 57.954525
v -36.842152 -34.059551 56.137955
v -38.583900 -34.670273 55.432308
v -35.963573 -34.188271 56.913788
v -34.141788 -39.031609 62.469509
v -33.225739 -39.130524 63.187035
v -38.772335 -37.958748 58.755844
v -39.721966 -37.811062 58.062523
v -35.025776 -35.216103 58.468304
v -37.928741 -38.275406 59.529659
v -36.952652 -38.459106 60.259380
v -37.916119 -39.108833 60.312943
v -38.861954 -38.956055 59.623096
v -36.947025 -39.299446 61.035378
v -37.908932 -39.945736 61.097630
v -38.855038 -39.793495 60.414631
v -36.948708 -40.132023 61.817017
v -36.005909 -39.435291 61.708572
v -36.009007 -40.268772 62.494164
v -37.898998 -40.794724 61.925648
v -36.976768 -40.949913 62.616539
v -36.018932 -41.083916 63.294056
v -42.415993 -36.466129 55.031349
v -36.991695 -41.816292 63.448200
v -34.972721 -41.235249 64.041954
v -36.040398 -42.024002 64.179260
v -38.030167 -42.554253 63.558666
v -34.936741 -40.284512 63.120918
v -38.029392 -41.629734 62.671776
v -39.067871 -43.281742 63.670013
v -39.072666 -42.358803 62.800468
v -38.054920 -43.449387 64.414627
v -37.038509 -42.707527 64.268066
v -39.110153 -41.428185 61.885754
v -37.049320 -43.607018 65.135643
v -36.028389 -42.849430 64.989143
v -40.121479 -43.089901 62.901108
v -40.125763 -42.169090 62.020687
v -39.079113 -44.161289 64.544373
v -40.105370 -44.012753 63.777149
v -37.039566 -44.499054 66.005074
v -37.989651 -44.317966 65.296837
v -37.980785 -45.156136 66.112823
v -36.019165 -43.740631 65.858276
v -36.100960 -44.603428 66.675468
v -37.038700 -45.300728 66.805618
v -36.094696 -45.396702 67.480392
v -35.163761 -44.696945 67.350311
v -37.004780 -46.065876 67.571991
v -36.066532 -46.179974 68.276672
v -35.163807 -43.865234 66.505157
v -40.090557 -41.252445 61.075848
v -39.081512 -40.498173 60.956131
v -37.992607 -45.967381 66.887253
v -38.917904 -44.939838 65.394173
v -38.929943 -45.799305 66.208092
v -38.932934 -46.619522 66.987427
v -37.985394 -46.765774 67.662849
v -35.007061 -42.985550 65.726997
v -34.222229 -44.740704 68.013847
v -35.141911 -45.479721 68.159210
v -35.012119 -42.058620 64.821663
v -34.202957 -43.862999 67.153435
v -33.310749 -43.955750 67.890228
v -33.326099 -44.806644 68.729271
v -34.214985 -45.544102 68.832695
v -35.137947 -46.284241 68.960030
v -33.936798 -42.137669 65.597641
v -36.069641 -46.989307 69.058632
v -33.950787 -43.106068 66.562714
v -36.989651 -46.836899 68.337029
v -35.152729 -47.096588 69.741142
v -36.998669 -47.648560 69.131516
v -41.138260 -44.713833 63.901146
v -41.139523 -43.828194 63.000034
v -40.122002 -44.873928 64.647766
v -42.065132 -45.372742 63.996647
v -42.054482 -44.537537 63.168308
v -41.137085 -45.527550 64.704521
v -39.867996 -47.270157 67.081261
v -39.878666 -46.425716 66.276482
v -38.927666 -47.425053 67.769920
v -39.873520 -48.082661 67.857109
v -40.804283 -47.925716 67.163979
v -40.803387 -47.069466 66.360199
v -40.802437 -48.741089 67.946686
v -39.863106 -48.888760 68.638382
v -38.927467 -48.173775 68.498772
v -41.741756 -47.717045 66.435051
v -41.729855 -46.858063 65.637062
v -40.791096 -46.171574 65.526230
v -41.740520 -48.556931 67.227196
v -40.787205 -49.547470 68.729065
v -41.729530 -49.405010 68.043526
v -42.682453 -48.359329 66.521713
v -40.780876 -50.351486 69.503624
v -39.841408 -45.438797 65.359818
v -41.723434 -50.210335 68.826988
v -39.839722 -49.621185 69.347610
v -39.840538 -50.460293 70.157524
v -40.780117 -51.153816 70.279305
v -38.907623 -49.729095 70.007576
v -38.902348 -48.875370 69.192642
v -41.718990 -51.011364 69.598434
v -42.684734 -47.522022 65.732628
v -41.714420 -51.817440 70.385544
v -42.656303 -51.657963 69.694489
v -42.655472 -50.812416 68.885391
v -40.816864 -51.919815 71.080933
v -41.743263 -52.611217 71.127975
v -42.661304 -52.476669 70.462830
v -43.606316 -51.447777 68.984749
v -43.597980 -52.299770 69.795334
v -38.905937 -50.567329 70.817513
v -39.844532 -51.247276 70.951042
v -43.581409 -50.560055 68.128738
v -44.552071 -52.069286 69.083122
v -44.543385 -51.227867 68.279831
v -42.629799 -49.835011 67.949272
v -45.502468 -51.852024 68.395966
v -45.496956 -51.003551 67.591721
v -44.538471 -50.334335 67.443161
v -43.589565 -49.664921 67.285774
v -44.542206 -49.451073 66.574974
v -45.489223 -50.131413 66.749680
v -43.592186 -48.781788 66.435562
v -42.637020 -48.950706 67.105118
v -45.484314 -49.213943 65.873871
v -44.529881 -48.548985 65.733398
v -45.511570 -52.691452 69.207520
v -44.556488 -52.880924 69.857430
v -43.568871 -47.833122 65.546814
v -45.473804 -48.330963 65.025673
v -44.518227 -47.659992 64.875854
v -46.451912 -51.619507 67.702393
v -46.465389 -52.475632 68.532127
v -43.556152 -46.953125 64.696869
v -44.507137 -46.749008 63.986538
v -43.568623 -46.069508 63.837757
v -47.411552 -51.389061 67.019501
v -45.464645 -46.547256 63.283073
v -45.446526 -47.385063 64.104965
v -42.609276 -46.216949 64.502098
v -46.399857 -47.164627 63.404793
v -46.396446 -48.001095 64.216637
v -47.370823 -46.941597 62.736435
v -46.402130 -46.265930 62.556404
v -47.357929 -47.778553 63.532047
v -47.369633 -46.037430 61.888241
v -45.438095 -45.565914 62.366985
v -46.394825 -45.372929 61.703129
v -48.323563 -46.653149 62.004978
v -48.323105 -45.819031 61.195686
v -47.356834 -45.173630 61.036549
v -48.357563 -44.968769 60.330601
v -48.309452 -47.467323 62.786362
v -44.482277 -45.705406 62.997829
v -45.474979 -44.710751 61.496799
v -44.479549 -44.868702 62.186481
v -43.530411 -44.998676 62.832203
v -43.519562 -44.171238 62.028683
v -44.493240 -44.025776 61.340820
v -42.583817 -43.476151 61.845894
v -43.535358 -43.315620 61.164909
v -41.572342 -42.702877 61.659618
v -42.597168 -42.541832 60.921692
v -46.453121 -44.505405 60.805477
v -47.388027 -44.315514 60.164753
v -42.595936 -41.591549 60.036156
v -43.617691 -42.330860 60.157955
v -41.588631 -41.756783 60.743450
v -44.579742 -43.105598 60.417309
v -46.463230 -53.271698 69.307007
v -41.556473 -40.851376 59.828087
v -45.375725 -43.725330 60.598896
v -46.483437 -43.518814 59.846275
v -37.977077 -48.988636 69.859596
v -43.610794 -41.382271 59.243488
v -44.649113 -42.135082 59.408344
v -37.953796 -48.128468 69.030388
v -37.982441 -47.425720 68.320602
v -39.932453 -51.964149 71.806877
v -40.753399 -52.701237 71.797981
v -47.576370 -43.286957 59.101841
v -45.442749 -42.785614 59.634682
v -46.497997 -42.578827 58.914196
v -45.430626 -41.850777 58.699818
v -46.479900 -41.656281 57.979839
v -47.551296 -42.353588 58.205929
v -43.567875 -53.019852 70.452888
v -48.535702 -43.028267 58.300671
v -47.540279 -41.518257 57.323582
v -47.429596 -52.251091 67.860519
v -48.472660 -42.163830 57.480122
v -46.561649 -40.841587 57.128124
v -47.528503 -40.680916 56.437897
v -48.463112 -41.359890 56.604820
v -47.547352 -39.772472 55.625027
v -48.498734 -40.455482 55.717041
v -47.436852 -53.110081 68.681396
v -46.570316 -39.971546 56.282856
v -43.597267 -40.523781 58.404140
v -42.660221 -40.662262 59.095963
v -48.375610 -51.133881 66.345612
v -46.446556 -50.703449 66.827698
v -48.385212 -52.012913 67.177208
v -44.548656 -41.203964 58.533092
v -48.367268 -53.693962 68.754929
v -48.391850 -52.878502 68.006546
v -42.636383 -53.318935 71.089088
v -33.986465 -41.315659 64.801765
v -33.948631 -40.423656 63.887981
v -48.448261 -44.123474 59.424324
v -47.372330 -48.591763 64.314903
v -42.471714 -37.272614 55.859993
v -48.329277 -48.393024 63.662567
v -42.472134 -38.126900 56.703018
v -43.440472 -37.077572 55.099205
v -43.462158 -37.964825 55.975357
v -44.401386 -37.719261 55.234829
v -44.384544 -36.919777 54.381905
v -45.357792 -37.547077 54.532444
v -43.263275 -36.387421 54.032440
v -45.363876 -38.371166 55.373550
v -48.336979 -49.190182 64.444374
v -44.392765 -38.550297 56.038303
v -47.371849 -49.399208 65.100945
v -46.412971 -48.736130 64.937164
v -48.344772 -50.262482 65.488586
v -47.387363 -50.456890 66.137161
v -43.457909 -38.796474 56.775646
v -34.216881 -46.336788 69.623436
v -35.058624 -34.293716 57.611721
v -36.057156 -47.761528 69.806671
v -36.987095 -48.451225 69.919044
v -35.141609 -47.890656 70.497215
v -36.062523 -48.587208 70.581886
v -36.103401 -49.427464 71.361450
v -37.020134 -49.234348 70.658424
v -35.174011 -48.724232 71.278252
v -23.878771 -24.133434 54.998978
v -33.173347 -34.740540 59.269264
v -37.969765 -49.826702 70.660248
v -34.151371 -18.728004 42.740219
v -3.019139 -11.508088 46.252956
v -26.655350 -30.754541 59.500336
v 22.334120 -39.148041 59.147102
v 21.499514 -39.229694 59.995502
v 23.191317 -39.974190 59.137379
v 20.651482 -38.412708 59.986229
v 21.527550 -38.383175 59.188774
v -49.368580 -44.770145 59.567055
v 22.538805 -62.476105 82.233543
v 22.575653 -61.679287 81.425354
v -19.851152 -9.602572 43.636940
v 23.445395 -62.462154 81.504387
v 23.491982 -61.674355 80.685005
v -18.865730 -10.112686 44.057243
v -18.888533 -8.925740 43.858154
v 24.360998 -62.452572 80.770279
v 24.339355 -63.254791 81.658104
v 24.372726 -61.650864 79.923332
v 25.213612 -63.275040 80.829338
v 25.234291 -61.643276 79.141800
v 25.236776 -62.468403 79.974251
v 23.503183 -60.883968 79.900581
v 24.371168 -60.852802 79.112885
v -45.321159 -36.736206 53.680656
v -19.991409 -8.317336 43.694321
v -44.346748 -36.195045 53.379185
v -28.758392 -28.468071 56.326252
v 15.495262 -15.657599 42.627998
v 16.419718 -16.448023 42.752151
v -28.196836 -8.218238 40.570862
v -27.128666 -10.061864 40.950981
v -27.134020 -8.869489 40.865875
v -34.121895 -33.251095 57.135979
v 24.238974 -57.609520 75.935013
v 25.106712 -57.527607 75.160728
v -35.076252 -33.105934 56.475182
v 24.265284 -58.434605 76.839241
v 25.132732 -58.398514 76.045082
v 23.385031 -57.651958 76.787964
v 23.385452 -58.501839 77.629082
v 25.135487 -59.266155 76.905922
v 25.962374 -57.521774 74.361069
v 25.979969 -59.246861 76.100410
v 25.980459 -58.428055 75.246490
v 22.490551 -58.581161 78.420288
v 22.509151 -57.757046 77.595261
v 24.256483 -59.310600 77.700699
v 23.372810 -59.343437 78.479347
v 22.468964 -59.427986 79.259285
v 24.243481 -60.150192 78.553123
v 23.367476 -60.200123 79.350685
v 22.476419 -60.273254 80.127388
v -34.143021 -34.403694 58.322243
v 13.528842 -12.122373 40.250381
v 13.543371 -13.139402 41.003677
v 12.612535 -11.343664 40.346897
v 20.791842 -35.197742 57.037758
v 21.595379 -34.172836 55.465542
v 21.616373 -35.091602 56.206562
v 22.421442 -34.124901 54.626205
v 22.431805 -35.016991 55.384155
v 18.980976 -28.932796 53.323696
v 21.598440 -33.276749 54.726913
v -28.678114 -22.933084 51.439739
v -23.868690 -25.012472 55.759865
v 17.317135 -24.776934 50.876263
v 15.377209 -24.000765 51.611366
v -34.250267 -47.979923 71.187057
v -33.337189 -47.193310 71.058716
v -33.334579 -48.052040 71.867157
v -34.241161 -48.778694 71.949509
v 16.367399 -23.933651 50.819851
v -34.249294 -47.089626 70.341850
v -32.420319 -47.282368 71.745422
v -32.407108 -48.131580 72.544449
v -33.319221 -48.847847 72.626617
v -31.504744 -46.520031 71.619308
v -31.491430 -47.381115 72.429214
v -32.429703 -46.387623 70.903099
v -35.158089 -49.463753 71.985725
v -34.250515 -49.592587 72.702126
v -31.500568 -45.633617 70.781311
v -33.327461 -46.210022 70.127655
v -30.562885 -44.898743 70.636940
v -32.413197 -45.492584 70.049469
v -30.569683 -45.746788 71.452484
v -30.567959 -44.025429 69.781830
v -31.498734 -44.731110 69.906181
v -29.615240 -45.003784 71.297302
v -29.624191 -44.162407 70.475578
v -29.629530 -43.290035 69.622833
v -28.676458 -44.274620 71.133018
v -28.680965 -43.426243 70.310974
v -30.556742 -43.112316 68.889336
v -29.618259 -42.415085 68.773361
v -27.730799 -43.532921 70.955215
v -28.679296 -42.545826 69.466270
v -28.667326 -45.086609 71.914772
v -27.735283 -42.654099 70.109032
v -28.690882 -41.678963 68.613144
v -27.760078 -41.837719 69.302292
v -26.785059 -42.786057 70.746414
v -26.811764 -41.963501 69.927162
v -29.710258 -41.512074 67.814171
v -25.797529 -41.226704 69.735222
v -28.713449 -40.744316 67.693703
v -25.785273 -42.154289 70.616173
v -26.836786 -41.012405 69.031509
v -27.696321 -40.904716 68.459991
v -24.808304 -42.339298 71.237282
v -24.832695 -41.489117 70.411667
v -25.785898 -42.974380 71.393188
v -27.723543 -44.409401 71.785744
v -26.752954 -43.696850 71.619453
v -26.761568 -44.560703 72.408096
v -27.736429 -45.233643 72.548172
v -29.607635 -45.740257 72.003113
v -28.664801 -45.902611 72.673706
v -25.779406 -43.863548 72.217827
v -25.783585 -44.732635 73.005882
v -26.759266 -45.390240 73.162422
v -25.791849 -45.579575 73.765701
v -24.793657 -44.942062 73.598724
v -24.785902 -44.052902 72.802475
v -23.800648 -45.172794 74.178474
v -23.799086 -44.274178 73.383606
v -24.791456 -45.797672 74.360031
v -23.809118 -42.535164 71.817955
v -23.804895 -41.675808 71.035294
v -25.769308 -46.404144 74.491440
v -24.787262 -46.660007 75.115181
v -22.791159 -41.898136 71.609520
v -23.797512 -46.027718 74.934097
v -22.824278 -41.052826 70.780754
v -23.836637 -40.792366 70.180138
v -23.808842 -46.883736 75.683792
v -22.776018 -46.233894 75.461716
v -22.767752 -45.351810 74.684952
v -22.859072 -40.111603 69.879936
v -21.768240 -41.314285 71.412704
v -21.790447 -40.397861 70.511375
v -22.890709 -39.145702 69.015594
v -20.723705 -41.579086 71.955101
v -20.773939 -40.725002 71.109314
v -21.853371 -39.438248 69.593613
v -21.805626 -38.488594 68.747658
v -23.990301 -39.782719 69.202827
v -23.961956 -38.820808 68.352875
v -22.883038 -38.164837 68.133858
v -25.016863 -39.487263 68.504585
v -24.993999 -38.560833 67.659592
v -23.958435 -37.885387 67.454750
v -26.023748 -39.221916 67.795570
v -22.943083 -37.223465 67.220917
v -24.998657 -37.624142 66.792053
v -23.976725 -36.954315 66.594131
v -25.998165 -38.339489 66.954231
v -22.981598 -36.281166 66.358025
v -24.992306 -36.682369 65.913063
v -23.959345 -36.027615 65.725456
v -21.773085 -42.142464 72.166939
v -26.008623 -37.396839 66.076035
v -24.796932 -43.139042 71.969872
v -23.812416 -43.389637 72.594337
v -22.801878 -42.768665 72.385483
v -21.778271 -43.007763 72.937286
v -22.796446 -43.622269 73.160805
v -25.764038 -47.252464 75.242134
v -24.789375 -47.523129 75.861832
v -24.859310 -40.545017 69.532768
v -26.970530 -38.125874 66.231613
v -26.977371 -39.015640 67.072220
v -31.486763 -43.796467 68.985573
v -30.577396 -42.273289 68.019318
v -21.768593 -43.876194 73.698792
v -31.468657 -42.970882 68.146255
v -22.778971 -44.491314 73.930389
v -20.801065 -38.798454 69.310059
v -21.762419 -44.703907 74.421753
v -20.805260 -39.728134 70.165810
v -21.752090 -45.592728 75.212723
v -19.760027 -39.105274 69.872704
v -19.752602 -40.021114 70.725372
v -19.780190 -40.936050 71.565353
v -18.703918 -40.337692 71.279358
v -18.692152 -39.402943 70.420105
v -20.737778 -44.054916 74.157875
v -20.725235 -44.959393 74.932259
v -25.828783 -40.261372 68.850121
v -27.700529 -46.042690 73.296692
v -17.628426 -39.731331 70.954887
v -17.629416 -38.791431 70.146713
v -18.697165 -38.424412 69.563919
v -16.574137 -39.133438 70.639587
v -16.560192 -40.083790 71.456306
v -17.596663 -37.807785 69.228859
v -17.669878 -40.648033 71.787155
v -19.770718 -38.091007 68.949043
v -18.685867 -37.487282 68.663322
v -24.977375 -35.781395 65.038750
v -25.987244 -36.464573 65.201080
v -26.765959 -46.234413 73.910385
v -26.870035 -40.029140 68.103424
v -16.551647 -38.178131 69.825798
v -22.773233 -47.092121 76.212120
v -21.781748 -46.472107 76.006210
v -20.757004 -42.407936 72.714760
v -21.828133 -37.522808 67.835915
v -20.742727 -43.230751 73.461479
v -26.959909 -37.206043 65.321175
v -21.842958 -36.584061 66.962807
v -20.778460 -37.792030 68.400200
v -20.782875 -36.878712 67.562065
v -20.799084 -35.949963 66.704475
v -21.842653 -35.648148 66.106339
v -19.720533 -37.161789 68.109673
v -20.780304 -35.016655 65.842712
v -22.893944 -35.352394 65.474716
v -19.739622 -36.246243 67.270615
v -19.736328 -35.311066 66.429329
v -23.777599 -47.737942 76.400551
v -19.740124 -34.371212 65.557533
v -18.674931 -35.611294 66.972527
v -18.665936 -34.706528 66.111237
v -18.667347 -33.766441 65.255219
v -17.597172 -35.003647 66.660934
v -17.601198 -34.094215 65.796989
v -18.671200 -36.540859 67.821350
v -27.906279 -37.954529 65.512375
v -27.901966 -38.814377 66.328148
v -16.494768 -34.410679 66.297501
v -16.499489 -35.319321 67.176857
v -17.584534 -35.902248 67.489708
v -30.599972 -41.322109 67.113663
v -31.615250 -42.134270 67.210732
v -16.515125 -37.198376 68.874390
v -29.599585 -40.518417 66.957886
v -31.639429 -41.186462 66.293449
v -28.611483 -39.720497 66.816994
v -30.626719 -40.375164 66.188843
v -29.580456 -39.603916 66.027985
v -27.619556 -39.866283 67.526253
v -30.586889 -39.428741 65.251831
v -31.659389 -40.236473 65.334633
v -29.657284 -38.686169 65.127869
v -31.495871 -39.280342 64.501015
v -30.588270 -38.548073 64.431572
v -17.636627 -36.823418 68.356544
v -28.637268 -38.870476 65.914001
v -20.759155 -46.722496 76.544098
v -20.740816 -45.820740 75.710655
v -21.752520 -47.341061 76.745880
v -19.729006 -43.406563 73.926353
v -20.727606 -47.613998 77.272469
v -21.737572 -48.273075 77.492813
v -22.755817 -47.905167 76.877457
v -19.704716 -44.328243 74.650398
v -26.745647 -47.014587 74.620239
v -29.655460 -37.790798 64.331596
v -28.726879 -37.949062 65.029396
v -29.603998 -46.551159 72.760559
v -28.645418 -46.689968 73.405540
v -28.707743 -37.057190 64.203766
v -27.762211 -37.233128 64.890968
v -28.706045 -36.165863 63.389061
v -29.646425 -36.870457 63.488888
v -27.765667 -36.334980 64.091560
v -19.638733 -47.013763 76.971199
v -29.643938 -35.975964 62.661064
v -19.672773 -47.927273 77.763695
v -20.698814 -48.532810 77.983360
v -27.745237 -46.843384 74.000404
v -28.716805 -35.258381 62.558056
v -15.542456 -39.510334 71.132820
v -15.508480 -38.558277 70.292328
v -32.687939 -42.000401 66.349823
v -32.671322 -42.950287 67.311325
v -28.647352 -47.526276 74.178787
v -29.588982 -47.341747 73.497490
v -26.765898 -47.843513 75.356743
v -25.802891 -48.106789 75.983772
v -32.397587 -43.655807 68.213013
v -31.534805 -38.369076 63.664501
v -18.583149 -47.340828 77.492172
v -19.700203 -46.000801 76.119202
v -18.639257 -46.367851 76.683800
v -19.619518 -45.000427 75.236656
v -18.634428 -45.343868 75.768021
v -18.574110 -44.392838 74.936150
v -17.563660 -45.610901 76.241608
v -17.523222 -44.715107 75.412178
v -18.755453 -41.240372 72.120186
v 20.596684 -41.810604 63.102528
v 4.541358 -8.731303 43.393543
v 10.786903 -10.812925 41.253796
v 11.715134 -10.517474 40.619431
v -13.317880 -12.895682 47.119759
v -40.612942 -40.120007 59.699520
v -41.582401 -39.941067 59.027302
v 1.226248 -29.212332 62.000816
v -37.407177 -15.513246 36.690708
v -36.602245 -14.674748 36.790749
v 6.162275 -57.631390 85.918579
v 5.146732 -57.091305 85.708870
v -37.430801 -16.375856 37.493187
v -32.388214 -10.953793 38.130379
v -31.572035 -10.251792 38.521633
v -30.536715 -46.406879 72.085754
v 18.134878 -26.327768 51.778980
v 24.038355 -42.509132 60.687172
v 24.043686 -41.659569 59.867905
v 23.192749 -42.532829 61.541523
v 11.368183 -37.944744 65.801094
v -30.489534 -22.606823 49.709175
v -14.504399 -38.939159 70.774834
v -14.467996 -39.918079 71.581619
v -15.578982 -40.460026 71.923531
v -42.464775 -38.946518 57.514774
v -41.529568 -38.247768 57.379803
v 23.338381 -44.450466 63.227520
v 24.168058 -44.450382 62.378128
v -40.587879 -38.384285 58.046406
v -41.519077 -39.069527 58.179539
v 24.992161 -45.292171 62.336433
v -17.602663 -33.150444 64.957298
v -16.534286 -33.475002 65.488274
v -27.680475 -21.711267 50.805332
v -17.600580 -16.749918 50.452335
v -5.251348 -25.714880 59.903896
v -33.118641 -21.406490 46.485123
v -34.856575 -22.141020 45.709869
v -33.972004 -21.360857 45.674622
v -25.968126 -35.564190 64.319031
v -26.975603 -36.262051 64.477905
v -44.395195 -39.413952 56.853729
v -45.381989 -39.228664 56.161739
v 10.793323 -9.734348 40.857460
v -45.347248 -40.046696 57.004314
v -44.397354 -40.240555 57.660816
v -43.448586 -39.544334 57.522972
v -45.340488 -40.893143 57.801277
v -5.315432 -11.415290 46.414001
v 14.508329 -13.891868 41.102474
v 14.508814 -12.965977 40.316517
v 13.615457 -14.009190 41.932621
v 15.454944 -13.731962 40.355038
v 14.553421 -11.997169 39.654415
v 15.422046 -12.812916 39.549034
v 15.498276 -14.633664 41.283070
v 15.454309 -11.813275 38.869312
v 16.338737 -13.594899 39.548306
v 16.319918 -12.685744 38.802238
v 14.597296 -10.998308 39.084442
v 13.604609 -11.291386 39.730865
v 14.586998 -14.727189 42.071705
v 16.364769 -14.510043 40.420433
v 17.267117 -14.501081 39.649303
v 17.258493 -15.317701 40.510311
v 16.396057 -15.318635 41.354980
v 18.184708 -14.487010 38.890831
v 18.156580 -15.340381 39.718765
v 17.301020 -13.681812 38.842289
v 19.066071 -14.488649 38.090916
v 19.102949 -15.320112 38.959057
v 18.207634 -13.661284 38.079350
v 19.099863 -16.259747 39.935574
v 20.066910 -16.230907 39.011799
v 20.058058 -15.332837 38.022747
v 18.175669 -16.147856 40.645470
v 20.083107 -14.499701 37.153263
v 20.925102 -16.175255 38.073586
v 20.933123 -15.355284 37.188869
v 21.797712 -15.388096 36.338638
v 20.940672 -16.998436 38.972946
v 21.831585 -16.245121 37.213280
v 20.967533 -14.528167 36.363251
v 21.774284 -17.028591 38.094269
v 22.730196 -16.294397 36.123348
v 22.781824 -17.244764 37.165718
v -25.886690 -31.899244 60.867535
v -24.862354 -32.118053 61.579800
v 21.673668 -59.964317 80.411301
v -16.589169 -41.010021 72.315918
v 20.019003 -17.060734 40.056477
v 19.128691 -17.056847 40.900143
v -35.048843 -39.643803 62.497334
v -14.272122 -14.187105 48.423134
v -18.813572 -10.992319 44.461681
v -34.132011 -39.798702 63.189892
v -33.224510 -33.307430 57.920834
v -33.237602 -39.930214 63.916508
v -0.954827 -19.669168 54.412727
v 17.268068 -33.796261 58.747395
v -24.880190 -33.023205 62.343803
v -34.948391 -18.407852 41.673294
v -23.829029 -34.101162 63.905396
v -24.866705 -33.886677 63.237530
v 20.116213 -13.623826 36.355637
v 19.232189 -13.698015 37.199856
v -25.874516 -33.618416 62.540741
v -25.877546 -34.532986 63.373615
v -24.869797 -34.770859 64.071442
v -42.657055 -39.803707 58.259815
v -15.449845 -37.609539 69.439865
v -25.919716 -32.759727 61.698097
v -14.368719 -37.032024 69.066299
v -14.365727 -37.950790 69.957558
v -15.477150 -36.644104 68.550774
v -13.278566 -36.461170 68.690895
v -13.273530 -37.413464 69.563759
v -14.409702 -36.039715 68.217735
v -12.185750 -35.900074 68.309875
v -12.198750 -36.873898 69.162338
v -15.484703 -35.638493 67.660027
v -14.391507 -35.088665 67.359413
v -13.339799 -35.449848 67.886940
v -16.585300 -36.186661 67.945854
v -13.305201 -38.355705 70.412857
v -12.158209 -37.817738 70.030891
v -15.476789 -34.683235 66.796494
v -23.840366 -34.944687 64.739418
v 1.334767 -35.208000 67.036064
v 16.009956 -33.442650 59.374653
v -36.616600 -28.762486 50.651184
v -35.776073 -28.858009 51.477119
v -36.575085 -27.935467 49.866932
v -37.419006 -28.711515 49.785267
v -37.430637 -29.546595 50.579548
v -36.601200 -29.601957 51.422939
v -38.245163 -29.487923 49.748310
v -38.244778 -28.561171 48.881817
v -37.427887 -27.832186 48.977924
v -38.206158 -27.670149 48.068130
v -36.561485 -27.065283 49.064098
v -39.024620 -28.478136 47.978893
v 28.355284 -52.650265 66.581528
v -39.054752 -29.290373 48.729137
v -14.376411 -29.793354 62.786453
v -14.415809 -30.724752 63.590904
v -27.772154 -35.437965 63.282066
v 0.091564 -20.726587 55.219467
v 17.305693 -23.935942 50.064590
v 18.200441 -24.723589 50.093185
v 18.218674 -25.572357 50.921894
v 18.200651 -23.894869 49.282551
v 17.297626 -23.102346 49.233040
v -34.169384 -19.495251 43.601021
v -35.021641 -19.499767 42.773521
v -39.704212 -38.643959 58.848061
v -35.875877 -19.421246 41.935219
v -35.888142 -20.263847 42.780910
v -35.042728 -20.318579 43.617733
v -36.731876 -20.215345 41.972359
v -36.729145 -19.400745 41.105797
v -35.859398 -18.587137 41.039967
v -37.585857 -20.232920 41.135780
v -37.574265 -21.017267 42.015259
v -36.698215 -21.004593 42.812565
v -37.597000 -19.441364 40.231152
v -38.422573 -20.280172 40.280121
v -38.402439 -21.024113 41.148376
v -36.768486 -18.563292 40.190136
v -38.430038 -19.454077 39.365791
v -37.614651 -18.595552 39.349487
v -39.265392 -20.245720 39.333408
v -39.257767 -19.431446 38.505692
v -38.391674 -21.804573 42.013542
v -38.437645 -18.606764 38.526756
v -37.533611 -21.793421 42.840218
v -38.424355 -17.759407 37.668079
v -34.140888 -20.306520 44.409969
v -37.578861 -17.765583 38.484520
v -35.889717 -21.073433 43.611801
v -39.227818 -18.629211 37.622231
v -39.235065 -21.083513 40.289101
v -40.063938 -20.249418 38.441326
v -40.076622 -21.052237 39.308575
v -46.368065 -37.320648 53.862862
v -46.377216 -38.193169 54.703636
v -13.153478 -11.582468 46.066826
v -14.271853 -11.139311 45.601894
v -5.244641 -35.920784 68.497917
v -6.366887 -36.400135 68.941231
v -27.792791 -29.523132 57.792744
v -6.379613 -37.390106 69.817490
v -7.494778 -36.887344 69.395844
v -5.248395 -36.904934 69.369125
v 21.487671 -45.032093 65.638008
v 20.581007 -43.370609 64.709129
v 21.454668 -44.198395 64.747452
v 19.101179 -19.622854 43.902065
v 18.231495 -20.421339 45.640942
v 19.105255 -20.427406 44.804840
v 19.981800 -19.649929 43.085796
v 19.989086 -20.457840 43.989574
v 19.103426 -18.849321 43.021141
v -46.590050 -39.072342 55.463665
v -29.584961 -22.687454 50.498859
v -11.086349 -37.318874 69.619232
v -6.621080 -39.796383 71.821007
v -11.101995 -36.328674 68.795509
v -32.965103 -41.295532 65.487053
v -1.006296 -22.084675 56.582882
v -1.003595 -23.091646 57.364086
v -39.060871 -30.305164 49.738422
v -38.218937 -30.291754 50.544910
v -0.986144 -24.138220 58.141266
v -39.041828 -31.108105 50.508698
v -38.220833 -31.121304 51.319088
v -39.025520 -31.937714 51.275372
v -39.813412 -31.959700 50.420444
v -39.808041 -31.108286 49.603374
v -37.381458 -30.304316 51.350460
v -39.821465 -30.341934 48.828285
v -40.580193 -32.805630 50.325344
v -39.799049 -32.779755 51.218243
v -40.582111 -31.966232 49.478397
v -37.395969 -31.115482 52.150734
v -38.214085 -31.923513 52.111732
v -17.857262 -8.269988 44.140011
v -18.972586 -7.560175 44.073982
v -17.864807 -9.521914 44.202599
v 25.948492 -55.124199 71.934372
v 27.581583 -55.119568 70.187645
v 27.602020 -55.936356 71.041183
v 26.782051 -55.934540 71.897385
v 28.434204 -55.978851 70.202728
v 28.423775 -56.813610 71.053757
v 27.603142 -56.762383 71.911781
v 29.178703 -55.991665 69.259918
v 28.338463 -55.150955 69.333672
v 29.101892 -55.170563 68.425095
v 28.260416 -54.286503 68.470528
v 29.892395 -55.188812 67.526947
v 29.049316 -54.347717 67.521347
v 29.921509 -56.018250 68.398041
v 28.225924 -53.497925 67.655464
v 30.695496 -55.338318 66.657242
v 29.802155 -54.299423 66.594948
v 30.673794 -56.127159 67.560059
v 29.795723 -53.561508 65.647003
v 30.620142 -53.770969 64.862846
v 30.626400 -54.494816 65.785561
v 31.433411 -54.661194 64.917366
v 30.634377 -53.091766 64.038284
v 30.708704 -56.935947 68.399773
v 29.913292 -56.878834 69.337364
v 27.624987 -57.621441 72.777153
v 26.781818 -56.799191 72.780670
v 26.781361 -57.610729 73.617279
v 28.442085 -58.476589 72.778221
v 28.445105 -57.677952 71.936302
v 17.330818 -17.205013 42.817684
v -27.678190 -34.041935 62.051670
v -35.008469 -30.718290 53.963478
v 18.234659 -18.019180 42.926601
v -26.878250 -33.371304 61.804409
v 19.132832 -18.079523 42.127777
v -26.876345 -34.298958 62.618607
v 18.236141 -17.266043 42.000317
v 20.023209 -18.123146 41.319183
v 20.009047 -18.916914 42.218639
v 25.239592 -60.871170 78.359444
v -38.909130 -51.324684 71.638779
v -37.958210 -50.669334 71.460854
v -37.928738 -51.537579 72.240501
v -37.016399 -49.929630 71.305824
v -37.006958 -50.813885 72.097946
v -36.076477 -50.066345 71.966423
v -36.952415 -51.714550 72.805214
v -36.072483 -50.959152 72.754097
v -35.145161 -51.093479 73.418015
v -35.154858 -50.207489 72.659462
v -33.329201 -49.669182 73.373260
v -32.406658 -48.952766 73.307663
v -12.046417 -10.987496 45.784798
v -13.184661 -10.451562 45.425949
v 21.539827 -32.325726 53.966881
v 20.689558 -31.502459 54.041119
v 24.008715 -40.777718 59.033901
v 20.690790 -30.632944 53.272068
v 19.840046 -30.701811 54.090607
v 21.533596 -31.468882 53.230553
v 21.550074 -30.622471 52.470501
v 22.379021 -31.476833 52.431770
v 22.428759 -30.621403 51.666943
v 20.722761 -29.795568 52.516087
v 21.581375 -29.767044 51.689877
v 22.357573 -32.321045 53.164654
v 23.317183 -30.589243 50.656757
v 23.396597 -31.563316 51.517956
v 19.858107 -29.800379 53.304142
v 22.405468 -29.649004 50.796967
v -37.531208 -22.615828 43.637646
v -36.675602 -21.785055 43.621807
v -38.374123 -22.584221 42.826210
v -38.396805 -23.377821 43.617573
v -36.700191 -22.634975 44.455456
v -37.571270 -23.416275 44.446228
v -38.381737 -24.177912 44.429958
v -39.217388 -24.191692 43.594471
v -39.221409 -23.339661 42.746967
v -40.016403 -24.162809 42.710747
v -39.237560 -22.504642 41.873039
v -40.032417 -25.005966 43.514709
v -40.040588 -23.359684 41.878742
v -39.230190 -25.015310 44.389835
v 17.311195 -16.443544 41.882153
v -38.388844 -25.075079 45.190891
v -39.258114 -25.859791 45.171139
v -34.252754 -50.313393 73.348946
v -40.066578 -25.827604 44.330872
v -12.189055 -34.904625 67.450775
v -11.117846 -35.335617 67.961769
v -37.421143 -26.960756 48.152473
v -29.205933 -7.514315 40.323906
v -28.259991 -6.943123 40.970348
v -40.541367 -39.231262 58.797527
v -27.195217 -7.673793 41.135529
v -9.733998 -35.866718 68.503891
v -10.903255 -34.455376 67.156181
v -27.732603 -47.591362 74.676598
v -26.760033 -48.695286 76.101501
v -27.737934 -48.465878 75.479187
v -28.690422 -48.233868 74.804489
v -27.699856 -49.315647 76.206871
v -28.684202 -49.116974 75.583946
v -26.725313 -49.531025 76.788147
v -27.690186 -50.185040 76.899460
v -28.656693 -49.953892 76.274849
v -26.729420 -50.417885 77.486168
v -27.714674 -51.085136 77.604599
v -28.655029 -50.820564 76.957420
v -28.667198 -51.731052 77.678513
v -27.709023 -51.972572 78.324478
v -29.605085 -50.601677 76.321053
v -29.579296 -49.677979 75.590057
v -29.607338 -51.478645 77.003311
v -25.739092 -49.783672 77.354660
v -25.710819 -48.849510 76.634094
v -30.534502 -50.353661 75.624550
v -30.558243 -52.129959 77.047508
v -30.537104 -51.207905 76.314789
v -29.615414 -52.369427 77.708801
v -26.711020 -51.299923 78.194504
v -25.722179 -50.649895 78.047211
v -24.734804 -49.098286 77.168419
v -26.689062 -52.199371 78.904678
v -25.714378 -51.536533 78.747955
v -25.703682 -52.461124 79.468811
v -26.694832 -53.120117 79.616386
v -27.670027 -52.822674 78.994568
v -24.703411 -50.909451 78.578110
v -24.729578 -49.967793 77.827637
v -24.692919 -51.798866 79.278038
v -23.680563 -51.186989 79.106102
v -23.688364 -52.099030 79.833923
v -24.706615 -52.710732 80.002747
v -23.690622 -50.243740 78.364609
v -22.679928 -51.456013 79.642860
v -22.683672 -52.380867 80.372459
v -23.699753 -52.999901 80.557915
v -22.686487 -50.524014 78.906708
v -22.729156 -49.537567 78.209457
v -25.700872 -53.379520 80.184433
v -23.710386 -49.220867 77.586952
v -24.693842 -53.620922 80.730675
v -27.674967 -53.754265 79.723709
v -26.691181 -54.040649 80.320732
v -26.685900 -54.956814 81.006340
v -27.676107 -54.667316 80.402817
v -25.702059 -54.305500 80.895744
v -29.622776 -48.901211 74.914482
v -23.685169 -53.886490 81.261978
v -24.690252 -54.525478 81.423531
v -31.484838 -52.777744 77.066643
v -30.545704 -52.998398 77.746185
v -23.687096 -54.809238 81.973518
v -31.467180 -53.633827 77.768669
v -32.393738 -53.444511 77.083763
v -31.485174 -51.850410 76.297211
v -32.394352 -52.570847 76.346085
v -24.691111 -55.439617 82.108971
v -25.683399 -55.124893 81.520500
v -33.313690 -54.125156 77.091209
v -32.402630 -54.286015 77.777191
v -33.303539 -53.231071 76.350670
v -32.410217 -51.652084 75.581398
v -32.427849 -50.698235 74.806816
v -33.339424 -51.424831 74.854706
v -33.326263 -52.330284 75.599106
v -34.203602 -53.918274 76.342514
v -34.203583 -53.006992 75.590919
v -30.524540 -49.467033 74.904366
v -28.631147 -54.392967 79.785316
v -30.535988 -53.866188 78.439659
v -28.643414 -53.418938 79.045265
v -29.591852 -54.101574 79.123276
v -29.584724 -55.030621 79.845947
v -28.608231 -55.294331 80.458084
v -27.624657 -55.535038 81.032806
v -30.525568 -55.677681 79.891365
v -30.527426 -54.752354 79.154106
v -31.465977 -54.509769 78.467606
v -29.602160 -53.125340 78.346199
v -31.488667 -55.385597 79.160828
v -32.411438 -55.156143 78.479584
v -33.306496 -54.974693 77.805099
v -34.211082 -54.821835 77.089195
v -21.665894 -50.809082 79.450531
v -21.674681 -51.760845 80.183311
v -20.637566 -51.118732 79.982697
v -20.641710 -50.144386 79.229095
v -20.663782 -52.077335 80.714699
v -19.625389 -49.485218 78.985817
v -19.573755 -50.456367 79.713196
v -21.649862 -49.780033 78.637383
v -21.702608 -52.678013 80.891373
v -20.680641 -52.971489 81.415146
v -21.692333 -53.572021 81.613136
v -22.716221 -53.254078 81.058464
v -20.691683 -53.870678 82.144356
v -19.664284 -53.278618 81.943893
v -19.661602 -52.465122 81.295265
v -18.633318 -52.648056 81.708839
v -18.626499 -53.593536 82.450859
v -17.586426 -52.962708 82.191208
v -17.593550 -53.912300 82.957703
v -18.613159 -54.498486 83.158363
v -19.659294 -54.151909 82.641930
v -17.578987 -54.825012 83.664474
v -16.540445 -54.238483 83.455177
v -16.540588 -53.282898 82.701729
v -18.648123 -51.667419 80.950066
v -17.572962 -52.036987 81.449516
v -15.499756 -52.655579 82.410950
v -15.466756 -53.618286 83.188927
v -16.548016 -52.328262 81.890877
v -15.504700 -54.609406 83.961731
v -16.556629 -55.160442 84.174690
v -14.405226 -52.990807 82.885208
v -14.440186 -52.060211 82.089821
v -15.516060 -51.684628 81.580879
v -13.386780 -52.388855 82.593452
v -14.470062 -51.084846 81.302605
v -18.616854 -55.386383 83.841179
v -19.662003 -55.049717 83.338524
v -22.697289 -54.140694 81.767090
v -21.678852 -54.462620 82.344566
v -20.686371 -54.645706 82.772369
v -13.376801 -51.433350 81.750694
v -16.584673 -51.325146 81.121902
v -12.307831 -52.730927 83.063011
v -13.358765 -53.305054 83.340012
v -13.418762 -50.418457 80.991943
v -12.317963 -51.796967 82.271637
v -12.340210 -50.799591 81.470695
v -14.516725 -50.037567 80.534782
v -19.634510 -51.443691 80.504524
v -18.595179 -49.796955 79.476082
v -18.614239 -48.798866 78.712898
v -18.591433 -50.698841 80.185059
v -17.555248 -49.163383 79.223541
v -17.525095 -48.176041 78.426834
v -16.533295 -49.485470 79.706940
v -16.472574 -48.558407 78.933487
v -14.414431 -53.854881 83.592041
v -12.302063 -53.676727 83.791679
v -13.362929 -54.256725 84.095398
v -22.686029 -55.102943 82.517738
v -21.682739 -55.381042 83.080498
v -17.581615 -51.031765 80.678444
v -28.667334 -52.611450 78.397881
v -11.257859 -53.130707 83.568550
v -11.284576 -52.111938 82.841873
v -12.316174 -54.604462 84.527054
v -11.205347 -54.054436 84.250740
v -34.199799 -55.670483 77.807556
v -33.282543 -55.822651 78.516144
v -32.350716 -55.978920 79.172539
v -12.304442 -55.513100 85.269623
v -13.402698 -55.144329 84.834732
v -11.235168 -55.005249 85.023071
v -19.721924 -42.593075 73.191780
v -32.383209 -49.769890 74.016769
v -16.616220 -9.112061 44.412514
v -33.294720 -50.492413 74.098572
v -15.482567 -9.645029 44.724777
v -34.198982 -51.191372 74.105598
v -34.228878 -52.070915 74.786888
v -35.099163 -51.887711 74.050560
v -5.261766 -37.917519 70.223251
v -30.492449 -48.552635 74.127693
v -0.036076 -39.274750 70.762047
v -31.443907 -50.149010 74.941322
v 28.216745 -49.396263 63.156509
v 28.238253 -48.648735 62.313854
v 28.994232 -50.300240 63.139462
v -32.396450 -44.603607 69.100830
v -4.478683 -46.716103 78.044472
v -35.014851 -21.141523 44.436493
v -15.514194 -32.265301 64.664207
v -14.471440 -31.624804 64.436882
v -31.451252 -50.973515 75.597557
v -15.548532 -33.180172 65.464867
v -14.503158 -32.594440 65.223518
v -33.162636 -11.869029 37.799744
v 29.833246 -53.001968 64.964088
v 29.778194 -52.204296 64.163361
v -42.132141 -35.863102 53.808559
v 29.696503 -51.303589 63.249554
v -36.046753 -51.799706 73.376190
v -10.905827 -33.451614 66.283112
v -11.989783 -33.993053 66.624939
v -15.460579 -48.849354 79.406479
v -15.496189 -49.808643 80.183327
v -16.539894 -50.405376 80.428337
v -17.546362 -50.029636 79.896484
v 20.571218 -42.532665 63.875793
v 21.439852 -43.333099 63.900394
v -1.006995 -21.163361 55.752514
v -32.318062 -21.307405 47.045738
v 24.829224 -42.559158 59.796394
v 24.817274 -41.697071 58.949322
v -19.690010 -41.777332 72.440422
v -15.600709 -41.333698 72.749474
v -14.535539 -40.826969 72.416260
v 0.411933 -9.488509 44.697220
v -35.867031 -21.880262 44.388466
v 1.498944 -7.622303 44.247726
v -5.353215 -46.143898 77.690918
v 0.401268 -8.263419 44.480442
v 0.348716 -7.061267 44.606281
v 1.461631 -6.298797 44.594162
v -4.167454 -10.936286 45.986225
v 2.592727 -6.924253 44.090622
v 25.961447 -56.803768 73.659607
v 27.598753 -58.453751 73.607475
v 26.770075 -58.442467 74.447601
v 27.642738 -59.311790 74.480301
v 26.821688 -59.321777 75.323112
v 28.427519 -59.257858 73.514511
v 28.460865 -60.156967 74.426682
v 27.659893 -60.169155 75.324913
v -11.050225 -50.560596 81.457275
v -9.990448 -52.019989 82.833473
v -26.995062 -10.882933 41.167366
v -11.152834 -11.780676 46.513554
v 21.431187 -42.497131 63.058125
v -34.959263 -28.992861 52.299095
v -34.970516 -29.818216 53.133331
v -9.979053 -40.348660 72.308151
v -11.097186 -40.838116 72.727425
v -11.085602 -41.728821 73.549835
v -11.114016 -39.850166 71.861053
v -12.284406 -40.380379 72.244072
v -12.285544 -39.370789 71.348289
v -9.999663 -39.299744 71.447815
v -11.150663 -38.840969 70.981659
v -17.538006 -46.500351 77.049072
v -47.547935 -38.873650 54.767406
v -26.812004 -35.614521 63.935249
v 9.353002 -9.004716 41.379570
v 8.495160 -8.294892 41.833580
v 13.618376 -10.256968 39.306801
v 14.559293 -9.888311 38.585369
v 9.437108 -7.696165 41.414124
v 8.528489 -7.084948 41.952904
v 27.466459 -47.793186 62.384064
v 7.522380 -7.715870 42.274796
v 15.514173 -10.677896 38.310715
v -39.187431 -21.773514 41.114319
v 22.634220 -15.425176 35.467957
v -7.638123 -53.123108 83.724144
v -8.781921 -53.623596 84.106331
v -9.862610 -54.187378 84.416779
v -9.872009 -53.149719 83.676422
v -8.784729 -52.641754 83.394005
v -24.764853 -48.300999 76.520340
v 21.830643 -14.580816 35.541412
v -35.116383 -52.778927 74.756317
v -37.548210 -24.166544 45.254459
v -36.590874 -24.607267 46.651192
v -35.747288 -22.960764 45.775253
v -36.595612 -23.773209 45.803219
v 9.808984 -11.022573 41.783298
v -35.810467 -17.467272 40.005814
v 22.495518 -44.539051 64.055573
v 23.299147 -43.590195 62.432747
v -48.502663 -39.543861 54.938812
v 22.441114 -43.691013 63.219250
v -36.706505 -17.812809 39.257156
v 22.338308 -38.317287 58.406235
v 22.431482 -42.814758 62.439129
v 23.193300 -39.121273 58.340473
v 23.279022 -38.309738 57.415741
v 21.352556 -37.386082 58.408920
v -13.320860 -39.273579 71.223083
v 22.333429 -37.344807 57.481636
v 29.218435 -57.714066 70.991112
v -46.431267 -49.816940 65.987885
v 26.085037 -62.512688 79.193176
v 26.087343 -63.312332 80.025368
v -8.676785 -31.401167 64.737846
v -39.822601 -29.303133 47.898174
v -39.012630 -27.598965 47.139729
v -1.986514 -20.318865 55.164597
v -39.825428 -28.447336 47.101532
v -30.533138 -47.225315 72.841057
v -16.485970 -47.524586 78.162643
v -8.913818 -43.607056 75.533119
v -1.878836 -11.213638 45.926594
v -1.917572 -10.148162 45.257236
v -0.772603 -9.626055 44.908981
v -15.495033 -50.775230 80.951149
v -14.461057 -49.170246 79.893616
v -9.803371 -32.936874 65.940002
v 16.917910 -34.244686 59.390808
v -6.670388 -52.489361 83.170631
v -29.582701 -48.195316 74.306190
v -35.827282 -29.755283 52.310509
v 19.010798 -27.969921 52.601234
v -15.569333 -8.411748 44.548946
v -14.432350 -34.044640 66.530937
v -16.759323 -7.729321 44.454113
v 18.199259 -23.105196 48.394100
v 19.094374 -23.904291 48.464531
v 3.594923 -7.827767 43.673397
v 19.949804 -24.752539 48.475975
v 19.970083 -23.909698 47.639511
v 19.089102 -24.756929 49.318275
v 19.974436 -25.593485 49.351425
v 20.833563 -25.601704 48.548595
v 20.816023 -24.775763 47.690994
v 19.111734 -25.646347 50.186375
v 20.820625 -26.482386 49.393280
v 21.657244 -26.476488 48.514957
v 21.673956 -25.639725 47.691574
v 19.990049 -26.462753 50.214558
v 21.664967 -24.803593 46.850029
v 20.804541 -23.954456 46.834831
v 19.132114 -26.508568 51.056480
v 20.011339 -27.337296 51.078709
v 20.848370 -27.323572 50.215485
v 20.833040 -28.219454 51.036224
v 21.694487 -28.164421 50.155754
v 21.653805 -27.313938 49.335991
v 19.991365 -28.234615 51.878407
v 19.161831 -27.382931 51.917191
v 19.104288 -23.088455 47.624084
v 19.999403 -29.164122 52.656410
v 19.109734 -22.280653 46.769825
v 18.229822 -22.294338 47.587399
v 19.970085 -23.098110 46.786930
v 20.909445 -29.107882 51.748619
v 17.357216 -22.356607 48.406193
v 18.212444 -21.474382 46.745701
v 22.508045 -25.691645 46.818584
v 22.476974 -26.539049 47.666763
v 19.092110 -21.476093 45.936527
v -31.491047 -49.000584 73.936737
v -7.512974 -37.898739 70.243385
v -8.633142 -37.390839 69.778755
v -8.599604 -36.388935 68.980453
v -30.506193 -37.808701 63.798965
v -17.731293 -41.527374 72.662498
v -36.570034 -26.203157 48.254547
v 29.239517 -59.143730 72.628914
v 30.006578 -60.048267 72.539116
v 26.660067 -46.858688 62.279079
v -40.872711 -24.170927 41.811829
v -39.796127 -39.641914 59.708401
v -40.007397 -22.477905 41.014446
v -40.813026 -22.564293 40.119751
v -40.833199 -23.359379 40.985504
v -41.551258 -23.374582 40.006649
v -41.621605 -24.215418 40.852947
v -31.499142 -48.234634 73.240555
v -39.991383 -21.672966 40.072594
v 25.116190 -60.156601 77.750465
v -33.212044 -34.028202 58.631092
v 25.979208 -60.119694 76.886559
v 22.402985 -45.938293 65.682442
v 26.005182 -60.963821 77.788704
v 26.840158 -60.937794 76.942795
v 26.832378 -60.124500 76.109695
v -30.680853 -9.639530 39.002460
v -31.579062 -9.067039 38.490662
v -32.427437 -9.670545 37.928223
v -31.698639 -7.804468 38.736492
v -32.517471 -8.400431 38.058289
v -33.307125 -10.236156 37.403866
v -33.356564 -9.076737 37.450207
v -34.177101 -9.664610 36.815590
v -34.166424 -10.835376 36.894096
v -30.733166 -8.476651 39.129532
v -38.217621 -26.785849 47.242588
v -35.854820 -31.491264 53.970539
v -2.955236 -10.446856 45.579597
v -35.865261 -30.665422 53.149216
v -5.550219 -39.364254 71.451729
v -32.404316 -39.132607 63.761536
v -32.400188 -39.975422 64.551735
v 25.968210 -56.022789 72.831833
v -40.550987 -31.122967 48.644711
v -13.308481 -34.462654 66.991486
v -47.527256 -37.995159 53.863121
v -48.550083 -38.668488 54.056744
v -13.463999 -40.880760 72.626884
v -12.235260 -41.313904 73.068932
v 21.476835 -36.554447 57.579193
v 23.137943 -37.234287 56.625134
v 22.287111 -36.426666 56.719326
v 23.142544 -36.397602 55.906876
v -7.669161 -52.042511 82.856041
v 21.478889 -35.687702 56.828236
v -9.750980 -28.059839 61.820683
v 30.010941 -57.751328 70.143562
v 30.036100 -58.572025 70.982033
v 30.778465 -57.795628 69.255356
v 20.899271 -17.909229 40.167439
v 29.194967 -56.927795 70.255585
v 30.828354 -58.599529 70.061226
v 30.859900 -59.398018 70.869957
v 31.621761 -59.483711 69.981552
v 31.595234 -58.632824 69.137901
v 30.098064 -59.385834 71.769058
v 29.277573 -58.583126 71.904877
v -16.634871 -41.864090 73.132660
v -18.784607 -42.077023 72.930359
v -17.758209 -42.437225 73.484474
v -40.719910 -21.709520 39.270016
v -41.517136 -22.573938 39.108688
v -36.705769 -30.605276 52.316994
v -16.637466 -42.803520 73.881500
v -15.606320 -42.224598 73.565651
v -15.565626 -43.090485 74.291344
v -36.728344 -31.437101 53.161030
v -14.530403 -42.520821 73.989746
v -16.697256 -43.580803 74.579712
v -15.619138 -43.947094 75.036270
v -14.531792 -41.621998 73.204773
v -14.533762 -43.402840 74.748581
v -39.016266 -32.748383 52.078888
v -40.576748 -33.606544 51.107178
v 26.070515 -61.713074 78.450844
v 26.946281 -63.318008 79.176826
v 26.884960 -61.690754 77.621979
v 26.919533 -62.533783 78.423119
v -39.826637 -33.610203 52.035419
v -23.110271 -7.860616 42.747173
v -13.146557 -33.518417 66.179375
v -11.999697 -32.983162 65.756081
v -22.000540 -7.260662 43.342129
v -23.252754 -6.485770 43.224152
v -24.240612 -7.079729 42.594799
v -35.936989 -33.114731 55.635818
v 26.045227 -64.155090 80.882629
v 24.033308 -43.384182 61.512093
v -25.001558 -8.292921 41.952667
v 24.805380 -43.417320 60.572876
v 21.796854 -17.869762 38.988289
v 22.625303 -17.904146 38.110222
v 23.426350 -17.984919 37.156822
v 23.430666 -18.810865 38.024994
v -14.518655 -9.018890 44.730305
v 22.651428 -18.741947 39.020844
v -15.727187 -6.981666 44.854080
v -14.484712 -7.732686 44.839653
v 12.660221 -10.315119 39.918247
v 12.727667 -9.151569 39.690723
v -20.982433 -7.899659 43.468437
v 11.820019 -9.626646 40.345329
v -40.039516 -19.475594 37.609257
v 11.857165 -8.432549 40.195110
v -33.044937 -40.524899 64.588371
v 17.327841 -12.803767 38.055592
v -10.933217 -32.434570 65.457886
v -9.797697 -31.936058 65.057373
v -12.245792 -28.807146 62.151443
v -11.188413 -28.221327 61.871815
v 24.955276 -44.463818 61.480244
v -42.370857 -25.135288 40.681721
v -41.661331 -25.067297 41.638031
v -42.329506 -24.262533 39.861458
v 18.281881 -12.727660 37.359638
v 23.274351 -34.969379 54.563526
v 21.703060 -29.071068 50.971157
v 22.527054 -29.018198 50.092480
v 24.057840 -34.965157 53.668987
v 24.081015 -35.841923 54.469051
v 23.257465 -34.111633 53.784260
v 22.481266 -28.168247 49.235035
v 5.604440 -8.292782 42.983273
v -40.877502 -21.108065 38.361172
v -40.799782 -20.288712 37.472458
v 5.662716 -7.048313 43.122948
v 4.612448 -7.718387 43.424034
v 6.616426 -7.671860 42.658054
v -14.444798 -10.146354 45.104164
v -40.592857 -30.342787 47.912128
v 7.598964 -6.487168 42.635006
v 22.455187 -27.353558 48.419670
v -35.745914 -12.863343 36.291893
v -36.596104 -13.678293 36.139515
v -13.396308 -9.473161 45.060322
v -39.044491 -33.538212 52.909126
v -38.204453 -32.717430 52.917889
v -35.072815 -55.494919 77.044289
v -35.094334 -56.360992 77.776985
v -35.066711 -54.567074 76.270424
v -35.951050 -55.320866 76.270927
v -35.968506 -56.181549 77.011391
v -36.825298 -56.041168 76.247864
v -35.960258 -54.406456 75.496170
v -36.830593 -55.153816 75.482750
v -37.695774 -56.762165 76.214882
v -37.695133 -55.877605 75.443069
v -37.694111 -54.987709 74.672211
v -38.554237 -56.608749 75.396301
v -36.823883 -54.246124 74.693909
v -38.544498 -55.676167 74.596588
v -39.400887 -56.477333 74.584084
v -37.714649 -54.105118 73.914825
v -36.869286 -53.322433 73.922546
v -35.972416 -53.425095 74.657616
v -38.592529 -53.983433 73.128441
v -37.792873 -53.194736 73.226395
v -38.555828 -54.847832 73.863876
v -39.393963 -54.792248 73.001907
v -39.407890 -53.903030 72.349625
v -38.725708 -52.987507 72.645042
v -40.239449 -54.684761 72.224281
v -40.314816 -53.880665 71.607979
v -41.085960 -54.663368 71.435051
v -41.110947 -55.438457 72.135063
v -40.227127 -55.535450 73.006981
v -39.397354 -55.619255 73.758499
v -40.256268 -56.387714 73.700363
v -41.952290 -54.610283 70.768944
v -41.209011 -53.832283 70.981796
v -41.899967 -55.443298 71.354416
v -41.873840 -56.220425 72.059898
v -42.740452 -55.391453 70.549393
v -42.703701 -56.232155 71.262238
v -41.052578 -56.289597 72.889046
v -37.786686 -52.303062 72.747612
v -35.087124 -53.604321 75.447762
v -43.504093 -56.165218 70.389763
v -42.706448 -57.022900 71.997116
v -43.510109 -57.024433 71.175095
v -44.237053 -56.194920 69.448845
v -43.478073 -57.794701 71.950142
v -44.305328 -57.031319 70.286140
v -44.278603 -57.836151 71.099358
v -45.061546 -57.034229 69.367455
v -45.052547 -57.837299 70.110970
v -40.218014 -57.256042 74.528412
v -36.891891 -52.435825 73.304153
v -38.225929 -16.320265 36.600685
v 21.612934 -24.043182 45.938393
v 22.476303 -24.833382 45.962212
v -24.358232 -5.727643 43.241402
v -25.390459 -6.292146 42.550114
v 23.523544 -17.298435 36.176189
v -46.455635 -36.572651 52.898941
v -6.436418 -38.379559 70.646751
v -37.384815 -14.540934 35.895058
v -41.352249 -33.654243 50.200459
v -41.324203 -32.791599 49.390877
v -37.501812 -13.605614 35.190544
v -38.178188 -15.389875 35.834446
v 28.215645 -47.775684 61.529049
v 28.153090 -46.988735 60.676563
v -38.237034 -14.491872 35.084488
v 27.366217 -46.880478 61.581696
v 27.316856 -46.142342 60.627377
v 28.096840 -46.259735 59.716145
v 26.496090 -46.049648 61.566250
v -9.803318 -30.938511 64.245811
v -10.968920 -31.437963 64.634773
v -17.711880 -43.377800 74.284798
v -18.823578 -42.999630 73.791107
v -13.313704 -29.343740 62.453861
v 20.828756 -21.323734 43.987236
v 20.828506 -20.515974 43.138271
v 19.989943 -21.303850 44.852859
v 21.670931 -21.379833 43.122311
v 21.692520 -22.181911 44.057022
v 22.480844 -21.490963 42.205776
v 22.483898 -22.267939 43.134014
v 20.830517 -22.153994 44.880806
v 21.676050 -23.015036 44.907082
v 21.693897 -20.644899 42.282627
v 20.845966 -22.975990 45.772301
v 19.988039 -22.142107 45.737892
v -37.342838 -32.746964 53.684910
v 27.685638 -61.020718 76.196625
v -38.234005 -33.485813 53.732113
v -37.415108 -33.422077 54.553246
v -39.175663 -34.169552 53.827652
v -38.361980 -34.161316 54.691235
v 22.319670 -35.624748 55.996468
v 20.639090 -35.777885 57.656597
v 23.168434 -35.581383 55.171463
v 23.983452 -36.448792 55.104557
v 24.813124 -36.380737 54.113995
v 24.800364 -37.274101 54.911480
v -35.932583 -32.242615 54.742268
v -0.683638 -8.403101 44.653694
v -1.867441 -9.009796 44.920746
v 24.076328 -37.374851 55.884270
v -2.970988 -8.393128 44.923557
v -1.819173 -7.711081 44.837322
v -2.916564 -9.593757 45.291592
v -3.048104 -7.030451 45.133404
v -1.829687 -6.292547 45.234859
v -0.665796 -7.050149 44.778084
v -34.113354 -12.187196 37.243999
v 27.737606 -63.334610 78.267403
v 26.949310 -64.158234 80.031006
v -0.705445 -5.682348 45.284119
v 27.697975 -65.061096 79.897652
v 27.747952 -64.188812 79.156799
v -0.790466 -4.241765 46.187641
v -2.008446 -5.157175 45.768463
v -17.534067 -47.396244 77.849937
v 0.494978 -4.879122 45.469429
v -49.502686 -41.196838 55.826431
v -49.464943 -40.277657 55.007015
v -26.108164 -9.347959 41.442284
v -36.612778 -25.420671 47.505108
v -16.894308 -6.197340 45.023876
v -26.118343 -7.936350 41.519825
v -17.914391 -6.905436 44.621124
v 24.834877 -34.992130 52.737961
v 24.059015 -34.113293 52.883743
v -11.065618 -19.730928 54.641514
v 24.906544 -34.177555 52.031754
v 23.286539 -33.257664 52.956085
v -33.313011 -45.557468 69.484787
v 24.137264 -33.294636 52.108917
v 21.744864 -19.873636 41.401043
v 20.887880 -19.773485 42.277279
v 22.527670 -20.776312 41.420601
v -6.580669 -10.731038 45.968102
v 24.106524 -39.164558 57.377056
v 24.115629 -38.281837 56.591530
v 24.916327 -39.153675 56.502033
v 24.915993 -38.262054 55.709034
v 8.899978 -11.411874 42.473389
v 25.715494 -39.153542 55.606533
v 25.707273 -38.297131 54.813889
v 26.442259 -38.375523 53.825745
v 25.720827 -40.019581 56.448814
v 24.900778 -40.028187 57.325600
v 25.694139 -37.434750 53.982037
v 26.453299 -39.231667 54.650871
v 26.446987 -37.470078 53.026394
v 25.703533 -36.544132 53.196648
v -40.849178 -25.719530 43.436108
v -40.887875 -26.583557 44.193283
v -40.106308 -26.686296 45.084171
v -38.336430 -13.582595 34.355907
v -41.635323 -26.624636 43.260780
v -41.646301 -27.455591 44.082573
v -40.859619 -27.420170 44.950466
v -39.292385 -26.654457 45.927143
v -40.092918 -27.513939 45.871841
v -40.835030 -28.243887 45.723225
v -41.627377 -28.267237 44.848980
v -41.598484 -29.102051 45.622616
v -42.377857 -29.128752 44.714867
v -42.386093 -28.281343 43.940315
v -40.812008 -29.083708 46.499653
v -41.581917 -29.953459 46.386539
v -42.343956 -29.979967 45.484150
v -39.002949 -15.363385 35.010353
v -39.061367 -14.491548 34.258141
v -39.756409 -16.246029 34.931011
v -38.946171 -16.210909 35.775719
v -39.799904 -15.366228 34.133518
v -40.509014 -17.129135 34.824558
v -39.720287 -17.110306 35.702633
v -40.533134 -16.235035 34.018909
v -41.269333 -17.121416 33.898026
v -40.581181 -15.342022 33.204807
v -41.310894 -16.222322 33.109398
v -41.240448 -18.010931 34.670738
v -40.473072 -18.016113 35.593552
v -41.970985 -17.061708 32.895836
v -42.010117 -17.974112 33.645035
v -12.306946 -49.841431 80.644180
v -48.336872 -37.891762 53.080284
v -11.198334 -49.363525 80.262596
v -47.460934 -37.101402 53.038593
v -10.181488 -48.789063 79.958900
v -12.384064 -48.832794 79.876503
v -11.265900 -48.360565 79.463608
v -13.469451 -49.320091 80.184738
v -13.465698 -48.301636 79.423584
v -12.350098 -47.786896 79.031715
v -14.519499 -47.947659 78.883789
v -13.454926 -47.366028 78.588150
v 22.341408 -45.023609 64.825401
v -41.882477 -57.001961 72.839821
v -3.150439 -5.704777 45.651695
v -5.448736 -10.253712 45.759445
v 21.010965 -13.637084 35.632610
v -13.428782 -32.066883 64.803070
v 24.030609 -39.924160 58.310043
v 22.414534 -33.234688 53.884724
v 27.702557 -62.554504 77.534103
v -10.022176 -38.316139 70.538719
v 27.696774 -61.689411 76.776672
v 28.501488 -63.420937 77.408684
v -39.832405 -14.473709 33.309605
v 28.578522 -64.305359 78.264572
v 28.457747 -62.642979 76.662399
v 29.281837 -63.424614 76.537949
v 30.078848 -63.468792 75.679016
v 30.075043 -64.338623 76.537857
v 30.890778 -65.321350 76.587883
v 29.275211 -62.646549 75.791359
v 30.077850 -65.421722 77.611389
v 10.921979 -7.885288 40.708427
v 12.781628 -7.868052 39.755527
v 11.907804 -7.232373 40.352707
v -8.602537 -30.486502 64.056915
v -3.444750 -4.488851 46.438122
v -2.137519 -3.682758 46.953377
v 23.229511 -29.673239 49.925117
v -38.211445 -25.953121 46.357956
v -37.381233 -25.927322 47.201988
v -8.838379 -48.634186 79.791718
v -42.104336 -33.662983 49.249027
v -42.048027 -32.753681 48.432602
v -41.259529 -31.902294 48.570881
v -42.817112 -33.634060 48.290295
v -42.762230 -32.763367 47.485668
v -41.230274 -31.021210 47.760582
v -41.980789 -31.865952 47.615826
v -38.385197 -12.579515 33.808769
v -39.084599 -13.442311 33.441292
v -37.602127 -12.723744 34.683842
v -8.873352 -55.621613 85.684006
v -39.889610 -34.321156 52.919506
v 6.641298 -6.444247 42.945148
v -38.934155 -52.058350 72.248680
v -39.952904 -52.550129 72.734848
v -6.557787 -47.590309 78.909966
v -39.414600 -34.595749 54.537563
v -37.541904 -24.947008 46.071972
v -7.753723 -48.046692 79.445908
v 29.270416 -60.160004 73.563736
v 29.261347 -61.036709 74.371887
v 28.463282 -61.020084 75.254517
v -29.920546 -8.389964 39.602802
v 20.928930 -18.954596 41.444370
v 16.343708 -11.588275 38.085609
v 21.754990 -19.058319 40.563545
v -8.821122 -10.790708 45.848106
v -7.749715 -10.180593 45.649647
v -39.684971 -18.021637 36.437271
v -38.924747 -17.109228 36.566036
v 24.919497 -35.654449 53.300934
v -39.798309 -40.438477 60.524712
v 26.449133 -36.573372 52.258564
v 25.704205 -35.660873 52.412750
v -43.113373 -29.215914 43.723610
v -14.460454 -54.985611 84.450447
v -43.090889 -28.320858 42.956600
v -42.343327 -27.389730 43.130287
v -41.958572 -30.951719 46.833206
v -42.732224 -31.834778 46.703407
v -42.696503 -30.933088 45.879696
v -43.425755 -30.921597 44.918983
v -43.439713 -31.791195 45.723557
v 23.339172 -25.691336 45.960258
v 23.322144 -26.565018 46.793751
v -20.014927 -7.203251 43.960888
v -21.215315 -6.437395 43.916382
v -15.443325 -47.916546 78.652367
v 3.748843 -6.207402 43.956692
v 2.569694 -5.548714 44.755051
v 4.915771 -5.531553 43.989204
v 3.941698 -4.858974 44.719566
v -35.970901 -52.536568 73.862587
v -35.004784 -9.040608 36.218811
v -41.084846 -57.175198 73.659454
v -34.232845 -8.423074 36.914703
v 22.649406 -60.982281 80.729424
v -41.065014 -35.364906 53.531876
v -9.750585 -29.030460 62.693985
v -41.996853 -16.325756 32.081074
v -41.308228 -15.358911 32.284771
v -42.710411 -17.992027 32.653847
v -42.747707 -18.898548 33.427326
v 24.117435 -26.616114 45.814529
v -42.041965 -18.876919 34.401871
v 23.226057 -24.899330 45.020035
v 24.095802 -25.737850 44.995491
v -42.038452 -19.786026 35.165768
v -42.752232 -19.806915 34.211208
v -42.788925 -20.683241 34.995579
v -42.128494 -20.634554 36.001591
v -43.503372 -20.699602 34.015957
v -41.401146 -19.697197 36.208881
v -41.277603 -18.887365 35.333302
v -43.439163 -19.784847 33.251930
v -40.540112 -18.866457 36.223663
v -41.432854 -20.590754 36.967888
v 23.995293 -24.852968 44.156139
v 24.828478 -25.750227 44.018333
v 24.924236 -26.629560 44.818649
v 23.156635 -23.989065 44.255074
v 23.928659 -23.986504 43.314297
v 24.627605 -24.043968 42.296978
v 23.104397 -23.142548 43.391933
v 23.838989 -23.149500 42.454933
v 24.719959 -24.898254 43.179726
v -10.013702 -55.137512 85.218437
v 22.396133 -24.014484 45.183578
v 24.328541 -32.611427 51.312248
v 24.277914 -31.526695 50.410278
v 25.135960 -32.656685 50.421951
v 25.896738 -32.708523 49.493023
v 23.513712 -32.601685 52.188015
v 25.107124 -33.533905 51.233139
v 25.142550 -31.792883 49.599827
v 25.901304 -33.573349 50.315647
v -10.010286 -11.230779 46.143188
v -11.142550 -10.779116 45.743793
v 11.013450 -6.635805 41.013351
v -43.011688 -27.423620 42.111946
v -27.291880 -6.351651 41.668800
v -42.257351 -26.501987 42.293301
v -8.811791 -39.873459 71.917160
v -7.835663 -45.981873 77.671989
v -30.807098 -7.203927 39.507339
v -43.067707 -30.002695 44.513428
v 13.705080 -7.224003 39.300941
v 12.863090 -6.632750 40.035706
v 13.670604 -8.490743 39.128281
v -12.096595 -9.786890 45.285217
v -40.765717 -24.906055 42.561573
v -41.555672 -25.772837 42.464203
v -8.857971 -44.610748 76.337425
v -11.003752 -42.633850 74.499382
v -40.679955 -14.379322 32.505054
v -9.912537 -43.046505 75.018097
v -8.588634 -29.480730 63.155403
v 19.797562 -34.977734 57.711697
v 4.644975 -6.483980 43.696220
v 5.756318 -5.769436 43.592056
v 18.955994 -34.175747 57.765804
v 5.786548 -4.510626 44.240379
v 6.865633 -5.048991 43.531162
v 18.085169 -34.318649 58.563248
v 9.584921 -6.400975 41.754936
v -21.659798 -48.934223 78.051590
v 8.704073 -5.774387 42.484863
v -41.379620 -34.448559 51.016914
v -23.678904 -48.399059 76.950241
v -40.640182 -34.397053 51.933350
v -44.139759 -30.942717 43.977180
v -44.159267 -31.827305 44.760517
v -42.119652 -34.510597 50.058990
v -19.165003 -6.074880 44.648788
v -10.007383 -36.782310 69.275841
v -6.676468 -9.533816 45.385437
v 21.860025 -13.523211 34.819489
v -7.883617 -8.860723 45.216282
v -6.837929 -8.196245 45.175472
v -5.553362 -8.891769 45.129848
v 21.062714 -12.741890 35.031158
v -6.817255 -6.694028 45.522278
v -8.094521 -7.484743 45.303440
v -5.596730 -7.472681 45.220150
v -5.510920 -5.968580 45.775558
v -4.403035 -8.170801 44.969917
v -4.389163 -6.753473 45.360916
v -4.426516 -9.331703 45.326145
v -8.167712 -5.976093 45.878464
v -6.811374 -5.175313 46.289406
v -4.424002 -5.321861 45.989956
v 20.278915 -11.929188 35.337738
v 21.907087 -12.560227 34.243835
v 21.118238 -11.740988 34.521969
v 20.200644 -12.810611 35.807510
v 21.134420 -10.682142 34.080078
v 20.309666 -10.972012 34.857460
v 21.912537 -11.484540 33.700912
v -11.167253 -29.264906 62.642479
v -14.454195 -44.236713 75.460045
v -13.497100 -43.637070 75.237282
v -13.455223 -42.740772 74.401764
v -13.504056 -44.513863 75.910416
v -12.428234 -43.956150 75.688446
v -14.658413 -45.014629 76.161949
v -12.479494 -44.839569 76.378685
v -11.338182 -44.323673 76.112389
v -11.358019 -45.250584 76.783775
v -10.242267 -44.678864 76.411545
v -10.261292 -45.702057 77.164299
v -11.415619 -46.207855 77.528961
v -11.258295 -43.361687 75.265251
v -10.173121 -43.795364 75.685814
v -12.572851 -46.661037 77.984131
v -11.420624 -47.083374 78.383583
v -10.347839 -46.592163 78.038651
v -9.213226 -46.930023 78.487228
v -22.681961 -48.616020 77.458321
v 22.542229 -19.986423 40.427383
v -9.255920 -46.014374 77.725250
v 14.600410 -7.843425 38.667267
v -43.502563 -32.722290 46.549828
v 29.261658 -61.911102 75.152565
v -42.823944 -34.548161 49.101524
v -42.232971 -35.306366 50.961456
v -42.935120 -35.331051 49.923454
v -43.570305 -35.431797 48.942490
v -43.549614 -34.536808 48.184639
v -23.305349 -5.149328 43.902554
v -11.189396 -9.564708 45.266788
v -10.053297 -10.145576 45.511929
v -7.704681 -47.039307 78.598991
v 19.255585 -12.764218 36.467659
v 30.493347 -51.397430 62.327175
v 29.729897 -50.475975 62.377396
v 30.409002 -50.507133 61.498375
v 28.926306 -49.628349 62.467205
v 25.613749 -42.581703 58.923492
v 25.626041 -43.425949 59.755547
v 29.581839 -49.645340 61.624165
v -33.396000 -7.929142 37.669956
v -34.346996 -7.184387 37.306561
v -35.118378 -7.703238 36.467709
v -8.676530 -38.421406 70.612640
v -7.507736 -38.918079 71.006226
v 25.896353 -34.443653 51.165333
v -9.373242 -8.148281 45.219578
v -9.395005 -6.735722 45.505589
v -10.732385 -6.011597 45.797920
v -9.450218 -5.293163 46.269798
v -12.051604 -31.960024 64.923592
v -12.184725 -5.231887 46.197208
v -10.942836 -4.505282 46.708160
v -12.181328 -6.673082 45.407803
v -10.728596 -7.380779 45.266903
v -13.546107 -5.929745 45.602169
v -12.261172 -7.992579 44.961212
v -13.674594 -4.419591 46.720043
v -43.382427 -18.877123 32.437023
v -14.888162 -5.055038 46.063663
v -39.316856 -57.330402 75.183617
v 23.324610 -28.193275 48.372501
v 22.497606 -23.079441 44.026714
v 24.124769 -28.209692 47.481533
v 23.313654 -29.032185 49.234863
v 24.948484 -29.105511 47.434860
v 24.170267 -29.081758 48.289410
v 23.299694 -27.348909 47.530369
v 25.719757 -30.027496 47.249432
v 24.972506 -30.017647 48.191406
v 25.682770 -29.134308 46.449612
v 24.876490 -28.249609 46.555779
v 25.738678 -30.937897 48.042835
v 24.991766 -30.892519 49.011299
v 25.735596 -31.836412 48.832985
v 24.181662 -29.978886 49.141953
v 24.058491 -27.349117 46.642109
v 24.826397 -27.356474 45.707092
v -43.426891 -36.346081 49.504204
v -43.565582 -35.877937 51.733864
v -36.786228 -12.711428 35.495541
v -37.001446 -11.729176 34.934727
v -37.856983 -11.710764 34.141834
v -37.050888 -10.582326 34.663120
v -36.284943 -11.084029 35.371468
v -36.280144 -9.931692 35.268707
v -37.831829 -10.049773 33.952820
v -37.105526 -9.394989 34.637772
v -36.219421 -12.091224 35.691662
v -35.496830 -10.386513 35.876671
v -35.480537 -11.459968 36.050625
v -37.908577 -8.840502 34.035324
v -38.610432 -11.267623 33.349487
v -38.617519 -9.461697 33.296581
v -38.742218 -8.082230 33.566082
v -39.385349 -10.794335 32.606747
v -37.103775 -8.395960 34.828449
v -39.353558 -11.953054 32.733524
v -37.134155 -7.202087 35.236897
v -36.253174 -8.041492 35.615269
v -37.960903 -7.580477 34.409603
v -36.259911 -6.898497 36.088535
v -38.021515 -6.375931 35.001408
v -38.853912 -6.719437 34.060772
v -38.042023 -5.242432 35.734398
v -38.061432 -4.138382 36.594601
v -38.979393 -5.493635 34.813137
v -37.060200 -6.184487 35.876568
v -38.089630 -3.057770 37.578262
v -39.133678 -3.183311 36.598671
v -39.122372 -4.260474 35.628483
v -36.976074 -4.036835 37.507824
v -39.936699 -4.618682 34.618507
v -37.027344 -5.077271 36.658901
v -39.947010 -5.726355 33.858517
v -37.033512 -2.938476 38.498951
v -35.893585 -3.889206 38.423042
v -40.930908 -3.679977 34.509995
v -35.917904 -4.979977 37.525070
v -40.075836 -3.453659 35.566551
v -40.862122 -4.815826 33.657249
v -39.789490 -6.928436 33.156742
v -41.824677 -4.924713 32.691158
v -40.873810 -5.917577 32.830296
v -39.227966 -2.046585 37.682613
v -38.071014 -2.034851 38.629230
v -40.369659 -2.052917 36.689457
v -40.366119 -1.016434 37.812363
v -39.220825 -1.015808 38.787434
v -42.833405 -4.921280 31.699396
v -36.935425 -1.952850 39.607311
v -38.131714 -0.958862 39.783634
v -35.746124 -2.955627 39.424397
v -35.704041 -1.937988 40.529266
v -36.940643 -0.925812 40.744843
v -43.782501 -5.075943 30.655375
v -43.818237 -3.963516 31.584194
v -41.891693 -5.861740 31.870890
v -39.366760 0.070099 40.024078
v -42.819733 -6.019470 30.914038
v -41.932648 -6.955658 31.174187
v -42.857204 -7.120955 30.215895
v -43.749496 -6.201569 29.942642
v -41.020348 -6.832479 32.132393
v -41.964462 -8.060658 30.564241
v -38.143799 0.054642 41.068859
v -36.877563 0.069687 42.087273
v -41.136547 -7.775736 31.559267
v -39.377289 1.031906 41.269577
v -38.153198 1.065811 42.349888
v -40.652802 1.103500 40.188232
v -40.656036 2.090958 41.530975
v -39.358276 2.011810 42.586964
v -36.892944 1.082016 43.405136
v -38.221130 2.101280 43.741978
v -41.790070 -3.873779 33.657108
v -42.803345 -3.865280 32.681351
v -44.729279 -4.081467 30.501884
v -42.782623 -2.824905 33.671074
v -43.802643 -2.824600 32.642406
v -41.750061 -2.788925 34.683125
v -43.819092 -1.772293 33.672970
v -44.814880 -1.778992 32.599857
v -44.806519 -2.828430 31.578812
v -44.932709 -0.712036 33.691441
v -43.917450 -0.696213 34.828838
v -42.769012 -1.781036 34.731529
v -43.942963 0.324631 36.059280
v -42.799774 -0.745499 35.906471
v -45.120239 0.435287 34.943233
v -43.926910 1.304489 37.326031
v -42.758423 0.217270 37.184811
v -41.634064 -1.819290 35.741528
v -42.734283 1.215958 38.381680
v -45.063995 1.368011 36.187565
v -45.079712 2.371941 37.468758
v -43.934509 2.306068 38.599236
v -46.228851 2.483086 36.362133
v -46.220367 1.493782 35.079319
v -45.825714 -2.802155 30.593100
v -45.869873 -1.730942 31.610401
v -44.732697 -5.167572 29.630104
v -43.956787 3.294128 39.901707
v -42.700134 2.159210 39.599457
v -45.146332 3.417511 38.824577
v -45.131653 4.376945 40.102951
v -46.326385 4.536293 39.007462
v -46.291656 3.558960 37.668594
v -43.926239 4.214104 41.126465
v -45.110138 5.340347 41.345791
v -46.265961 5.474388 40.227821
v -43.957336 5.217636 42.394703
v -42.792999 5.092415 43.454525
v -42.780487 4.110291 42.178131
v -45.088165 6.297852 42.522251
v -43.958649 6.192993 43.649204
v -46.194183 6.365654 41.384357
v -42.752808 3.152214 40.939812
v -46.185516 7.370247 42.452431
v -47.215271 7.390892 41.363491
v -45.266663 7.388206 43.613453
v -46.253815 8.416962 43.479893
v -47.192230 8.406616 42.344284
v -45.368591 8.438560 44.626179
v -44.322968 7.377815 44.761372
v -47.219666 6.378883 40.271595
v -44.469128 8.451585 45.747269
v -45.435425 9.493931 45.597759
v -46.322735 9.487742 44.450489
v -47.203430 9.448524 43.266651
v -48.095245 9.434418 42.124249
v -48.108215 8.409363 41.253822
v -48.078278 10.477791 43.004234
v -48.936310 10.463394 41.935780
v -48.979401 9.448708 41.056824
v -48.062134 7.337120 40.277294
v -48.976807 8.398521 40.153980
v -49.817455 9.454149 39.930298
v -49.798737 10.465164 40.761303
v -47.249542 10.472977 44.064140
v -48.072083 11.525047 43.832439
v -48.882690 11.519531 42.737713
v -47.296906 11.519180 44.892914
v -48.065948 12.593407 44.651867
v -49.674072 11.511703 41.659893
v -49.594818 12.554573 42.411724
v -50.340515 12.574013 41.366699
v -48.842224 12.571030 43.521294
v -50.290161 13.643303 42.091866
v -48.794220 13.624550 44.282455
v -49.559174 13.629387 43.155914
v -49.523621 14.679329 43.874512
v -50.258484 14.684837 42.763901
v -48.792755 14.668648 44.915638
v -49.462097 15.741852 44.604073
v -50.166321 15.735962 43.506760
v -48.059723 13.632973 45.386421
v -48.019348 14.686775 46.114025
v -47.300171 13.614326 46.438572
v -47.332428 12.553223 45.686707
v -50.831909 15.734497 42.405209
v -50.077454 16.804161 44.189522
v -50.728455 16.801018 43.080833
v -50.934326 14.657684 41.701344
v -51.514282 15.742493 41.347961
v -51.428436 16.818001 42.057167
v -51.312500 17.885551 42.721359
v -52.245605 15.737534 40.296295
v -51.635834 14.689095 40.650192
v -52.117615 16.783592 40.969456
v -50.644043 17.878975 43.782089
v -51.025330 13.626602 40.993931
v -51.746552 13.629288 39.950130
v -52.466625 13.630430 38.878441
v -52.370728 14.678520 39.586445
v -51.826965 12.559113 39.198036
v -51.119690 12.558022 40.262745
v -50.456818 11.485725 40.577225
v -51.187073 11.487434 39.512001
v -51.191284 18.944176 43.335438
v -50.534149 18.937279 44.420616
v -49.984772 17.869049 44.857304
v -51.080353 20.004349 44.004265
v -51.736420 19.995888 42.908596
v -50.406219 19.994057 45.067707
v -49.878326 18.935135 45.487724
v -50.943237 21.067421 44.662865
v -52.232727 21.063568 42.475834
v -51.604218 21.062935 43.599201
v -50.260681 21.066513 45.689953
v -50.785187 22.113251 45.292095
v -51.453552 22.104362 44.231277
v -49.596188 21.073318 46.749519
v -50.102295 22.111107 46.307205
v -49.758606 20.023834 46.125069
v -52.383270 20.000458 41.845028
v -51.872894 18.923195 42.245152
v -52.875885 21.042168 41.381287
v -53.059692 20.001694 40.794258
v -52.511108 18.933083 41.163303
v -53.508148 21.035896 40.321907
v -53.335144 22.106621 40.973568
v -52.726227 22.120972 42.062187
v -53.667114 19.967300 39.695377
v -54.131104 21.040382 39.244900
v -53.974609 22.107277 39.866093
v -54.285339 19.979027 38.625774
v -54.771179 21.046783 38.173050
v -54.454590 23.174606 39.422775
v -54.623108 22.115524 38.814777
v -53.824585 23.169800 40.487633
v -55.256439 22.105080 37.742573
v -55.411316 21.036140 37.081604
v -54.924255 19.978920 37.515533
v -53.777435 18.889618 39.013809
v -54.430389 18.905289 37.946907
v -55.061951 18.901146 36.845112
v -55.573395 19.983154 36.443363
v -55.112305 23.164963 38.382896
v -55.721161 18.922569 35.793461
v -56.221497 19.970566 35.326458
v -56.056641 21.036003 36.003616
v -55.879608 22.105988 36.633858
v -56.682465 21.032494 34.935501
v -56.496490 22.101089 35.560024
v -56.833221 19.949242 34.269112
v -57.285950 21.025192 33.831932
v -56.319275 23.167877 36.193871
v -56.938354 23.153633 35.098804
v -57.111481 22.084625 34.457344
v -56.781799 24.217804 35.708580
v -57.394958 24.215294 34.603340
v -57.750153 22.097000 33.396263
v -57.561798 23.152412 33.961727
v -57.891998 21.021606 32.727913
v -57.449951 19.952362 33.201420
v -58.525818 21.019440 31.651031
v -58.065674 19.951759 32.094891
v -58.366333 22.093643 32.300446
v -57.580902 18.862732 32.544788
v -58.167267 18.859016 31.408491
v -58.680603 19.955421 30.986570
v -56.992249 18.877747 33.653851
v -58.780334 18.864250 30.294844
v -59.277832 19.946327 29.836084
v -59.136322 21.017830 30.457510
v -58.814026 23.154007 31.813755
v -58.947113 22.073318 31.143227
v -58.180664 23.153236 32.894127
v -59.388336 23.162056 30.628408
v -59.522583 22.076508 30.001568
v -49.382694 16.801313 45.248734
v -49.421875 22.103157 47.311512
v -49.923126 23.157021 46.914982
v -50.612915 23.166260 45.916218
v -48.593277 22.134422 48.214977
v -49.167694 23.165453 47.863850
v -48.934216 21.062016 47.710091
v -51.269714 23.151413 44.837708
v -51.087128 24.190453 45.446320
v -50.412689 24.193642 46.484531
v -49.711845 24.200653 47.499214
v -50.874382 25.242146 46.036194
v -51.518005 25.238571 45.005066
v -51.753815 24.198967 44.446857
v -52.160583 25.236656 43.973495
v -51.956055 26.289047 44.579590
v -51.306870 26.290884 45.600224
v -52.612610 26.295456 43.517708
v -52.804413 25.243668 42.928013
v -52.346832 24.185326 43.384171
v -52.443085 27.349449 44.129868
v -53.083984 27.352394 43.081348
v -53.268982 26.300606 42.478748
v -53.738525 27.356277 42.036232
v -53.542999 28.400040 42.614059
v -52.899109 28.401421 43.677879
v -54.167328 28.394241 41.540203
v -54.358063 27.343323 40.939617
v -53.924377 26.299835 41.416473
v -51.923004 23.129021 43.793812
v -51.740986 27.330570 45.163757
v -52.238941 28.403284 44.690426
v -52.670258 29.444794 44.243813
v -53.311798 29.447601 43.216862
v -53.060913 30.486183 43.754471
v -53.932648 29.445084 42.163876
v -53.710327 30.497528 42.751881
v -52.402069 30.484428 44.748531
v -52.831024 31.532501 44.345749
v -53.495636 31.534081 43.352211
v -52.160309 31.533836 45.341385
v -52.577309 32.568680 44.906353
v -53.250793 32.569481 43.907505
v -53.910950 32.569221 42.895363
v -54.147766 31.531555 42.331146
v -53.663208 33.604172 43.449459
v -52.986683 33.598995 44.436554
v -54.321690 33.597614 42.440105
v -54.070412 34.641163 43.014103
v -53.392807 34.635349 44.001606
v -52.725533 34.629036 44.977955
v -52.313454 33.591312 45.407368
v -53.127449 35.656693 44.531158
v -53.803070 35.650848 43.537106
v -52.051548 34.626099 45.943501
v -52.441040 35.655540 45.498089
v -52.852970 36.694126 45.087578
v -53.518707 36.686562 44.099327
v -52.256680 36.680573 46.093662
v -51.786255 35.659637 46.491009
v -51.873974 32.562359 45.865108
v -51.638992 33.594406 46.369797
v -51.240566 32.558701 46.881878
v -51.457794 31.539146 46.293907
v -51.386398 34.612164 46.899052
v -50.903656 33.622032 47.293110
v -54.335358 30.491005 41.700558
v -54.559711 32.566422 41.879536
v -55.735382 23.178314 37.258865
v -53.926254 37.719463 43.662540
v -53.244564 37.712536 44.627686
v -53.620758 38.741138 44.175526
v -54.301037 38.739407 43.212894
v -54.592213 37.723061 42.698616
v -54.214478 36.686451 43.112282
v -53.999126 39.768791 43.740601
v -54.675598 39.762218 42.756897
v -54.965431 38.735390 42.228291
v -55.337006 39.760719 41.763988
v -55.052521 40.775867 42.264221
v -54.383572 40.776421 43.250069
v -55.704178 40.772598 41.278069
v -54.746586 41.802544 42.788269
v -55.405792 41.800625 41.812199
v -54.074390 41.803791 43.760590
v -53.719254 40.772404 44.215649
v -55.112740 42.822342 42.319733
v -55.766762 42.813477 41.311661
v -53.360104 39.752010 44.658611
v -53.443840 41.788364 44.740204
v -53.083004 40.782730 45.214340
v -52.735737 39.770485 45.686207
v -52.999794 38.729004 45.113926
v -56.052864 41.787621 40.787888
v -55.478024 43.840248 41.810574
v -56.117882 43.848259 40.810448
v -56.390202 42.813896 40.283955
v -55.799133 44.869949 41.290787
v -56.421070 44.873520 40.283970
v -56.723602 43.848083 39.784225
v -55.611984 38.739670 41.238113
v -55.257568 37.705940 41.707043
v -55.886627 37.704453 40.694660
v -56.255432 38.734367 40.224178
v -55.968193 39.773605 40.769032
v -56.522736 37.691734 39.665165
v -56.868011 38.725296 39.176418
v -56.603943 39.767105 39.733189
v -56.143219 36.623199 40.106869
v -57.117340 37.668663 38.593746
v -57.216217 39.766678 38.691257
v -56.956757 40.806778 39.230568
v -57.487000 38.708984 38.087372
v -57.726379 37.662956 37.525799
v -56.739899 36.622734 39.079376
v -57.348572 36.615662 38.006733
v -57.945587 36.609245 36.924984
v -56.964600 35.561890 38.482025
v -57.554718 35.554413 37.395565
v -58.332336 37.662903 36.459667
v -58.107819 38.709778 37.014523
v -56.334595 35.552353 39.528580
v -57.845810 39.769058 37.586224
v -58.425446 39.764755 36.512768
v -58.677277 38.706604 35.937523
v -56.336773 40.805389 40.260780
v -55.925098 34.506966 40.037529
v -56.536560 34.501762 38.955830
v -55.708843 35.540176 40.565010
v -55.312168 34.503571 41.094769
v -55.518921 33.438332 40.501995
v -56.112701 33.439056 39.423679
v -56.662247 41.836933 39.752533
v -57.552467 40.784130 38.156971
v -57.292572 41.831566 38.741924
v -55.510635 36.622902 41.132824
v -57.002625 42.861244 39.249603
v -57.618500 42.857430 38.215950
v -57.336304 43.900734 38.759853
v -57.146851 34.501114 37.871826
v -58.136932 35.545113 36.318760
v -58.535980 36.606651 35.829296
v -57.741882 34.490509 36.773483
v -53.202507 42.830833 45.342743
v -58.351013 34.489395 35.684135
v -57.915863 33.425713 36.155540
v -57.336670 33.434853 37.276741
v -58.499023 33.413223 35.033436
v -58.914886 34.476158 34.539219
v -58.745850 35.540154 35.144939
v -58.103943 32.346352 35.534355
v -58.662140 32.340530 34.408943
v -57.531738 32.348076 36.637726
v -58.280670 31.275757 34.917835
v -57.715637 31.281403 36.035461
v -58.857513 31.274261 33.819775
v -59.231750 32.339111 33.300659
v -59.067474 33.415192 33.927948
v -59.616486 33.403893 32.766453
v -59.794159 32.332687 32.163746
v -59.399414 31.264900 32.685802
v -59.464905 34.489227 33.405945
v -60.004669 34.482857 32.257862
v -60.165405 33.396454 31.616299
v -59.583710 30.183678 32.060780
v -60.351715 32.327637 31.032551
v -59.974243 31.252357 31.541656
v -59.023346 30.180923 33.161175
v -60.529602 31.249565 30.412035
v -60.166809 30.174469 30.938023
v -60.716309 33.399498 30.496861
v -60.904816 32.322372 29.894472
v -61.270874 33.395302 29.362820
v -61.078674 34.473953 29.967516
v -60.542877 34.482056 31.118042
v -58.450226 30.168762 34.265129
v -59.109100 36.611107 34.627148
v -59.307800 35.542366 34.041286
v -57.893494 30.173256 35.378132
v -58.655609 29.095070 33.654133
v -58.082214 29.097137 34.756523
v -59.790588 29.119240 31.481173
v -59.225647 29.124207 32.603294
v -57.659485 28.026382 35.220184
v -58.246368 28.019173 34.107674
v -57.818298 26.955551 34.579323
v -57.226105 26.965752 35.695889
v -57.486542 29.087662 35.827103
v -57.042572 28.026085 36.298187
v -60.365204 35.570412 31.737444
v -60.903107 35.575691 30.617092
v -53.792374 42.794052 44.271767
v -61.098022 31.252541 29.304026
v -52.952030 41.890438 46.036057
v -54.428211 42.792835 43.289833
v -53.526978 43.846161 44.885918
v -54.103680 43.817104 43.807293
v -60.703949 30.161034 29.771605
v -60.876190 29.071686 29.143837
v -61.244873 30.154869 28.613752
v -60.362305 29.081909 30.319569
v -59.970673 27.963890 30.783422
v -60.501801 27.976334 29.662766
v -61.414520 29.074341 27.988869
v -61.017517 27.971718 28.503166
v -61.587372 27.972534 27.346989
v -61.928619 29.067818 26.810266
v -61.768066 30.169731 27.454489
v -61.213654 26.891052 27.886908
v -61.770386 26.889824 26.744961
v -62.126282 27.963013 26.174490
v -60.864258 25.797501 28.435650
v -61.398651 25.801315 27.288927
v -60.667542 26.879250 29.005043
v -61.934052 25.793159 26.108034
v -62.285461 26.875679 25.547722
v -62.471893 29.060715 25.626417
v -62.619446 27.952301 24.970118
v -62.264069 30.159615 26.263710
v -57.300568 30.203369 36.504436
v -57.128845 31.273949 37.114742
v -56.856323 29.134117 36.957352
v -56.675751 30.194229 37.556057
v -60.303040 25.776726 29.515440
v -60.487793 24.683464 28.906750
v -61.031372 24.694595 27.791946
v -59.941711 24.704277 30.021740
v -60.129669 26.865295 30.166288
v -59.734833 25.782265 30.632080
v -59.347656 24.714928 31.126694
v -59.558746 26.861404 31.265760
v -59.144714 25.784897 31.725801
v -59.393677 27.966805 31.924751
v -58.564758 25.785416 32.833111
v -58.991089 26.869072 32.370747
v -58.750305 24.711891 32.228134
v -56.811798 25.894691 36.152847
v -57.426239 25.899750 35.092041
v -58.160095 24.710548 33.303120
v -56.625858 26.964882 36.774277
v -54.920410 24.205902 38.961803
v -55.567688 24.200218 37.887054
v -60.666229 23.579704 28.262184
v -61.563416 24.698212 26.652338
v -61.215881 23.594795 27.163019
v -61.723969 23.601860 26.025644
v -62.119171 24.703758 25.512960
v -46.515839 13.622528 47.487015
v -47.225403 14.651016 47.197716
v -46.530823 12.561073 46.642536
v -51.577915 28.382154 45.651100
v -46.450256 14.664284 48.240875
v -47.109528 15.680351 47.919514
v -47.890961 15.663223 46.864315
v -51.998680 29.423925 45.223328
v -52.816833 16.772690 39.852074
v -52.936432 15.721580 39.180107
v -53.471592 25.248421 41.876610
v -53.196808 23.173683 41.609222
v -51.746674 30.495247 45.766399
v -53.917664 17.815239 38.358406
v -53.167114 18.891731 40.115192
v -53.288513 17.814964 39.449631
v -56.527042 31.273827 38.189625
v -56.934353 32.330448 37.701294
v -54.813293 43.834724 42.805454
v -49.185516 18.936241 46.526791
v -49.313202 17.883385 45.855515
v -55.131752 35.559814 41.542274
v -48.615143 17.880020 46.883102
v -48.744835 16.831282 46.219654
v -54.878143 36.615395 42.127644
v -58.987640 39.769180 35.428898
v -58.749172 40.833767 35.999798
v -59.304695 40.837780 34.941795
v -59.237335 38.705009 34.845985
v -59.533569 39.762932 34.324081
v -59.869080 40.832458 33.781570
v -60.074982 39.766022 33.210274
v -59.737419 38.690613 33.739361
v -48.664551 15.738609 45.740562
v -56.373108 18.845291 34.691097
v -52.636383 17.789459 40.546608
v -55.866852 17.750999 35.063427
v -56.525879 17.765961 34.032921
v -55.367737 16.680130 35.501858
v -56.027008 16.685539 34.433277
v -55.246094 17.754967 36.167110
v -54.739899 16.679993 36.614441
v -54.217682 15.567612 37.022362
v -54.864258 15.595306 35.969830
v -54.601898 17.748932 37.205952
v -54.117371 16.656540 37.683121
v -55.475708 15.603935 34.827229
v -53.593018 15.584625 38.067043
v -53.453598 16.664038 38.747295
v -53.714111 14.510468 37.361179
v -53.036896 14.527096 38.441975
v -56.132507 15.602982 33.767712
v -55.622589 14.522812 34.146660
v -54.981323 14.527901 35.221348
v -56.764679 15.599014 32.686726
v -56.625427 16.684143 33.368408
v -56.261261 14.510002 33.059895
v -54.428650 13.470345 35.626049
v -55.100555 13.458084 34.525532
v -54.336945 14.548027 36.350548
v -53.755402 13.459470 36.730282
v -55.723511 13.430489 33.425411
v -57.239868 16.662125 32.207024
v -57.124054 17.737923 32.883400
v -59.710144 21.019875 29.344814
v -62.224976 23.586777 24.796137
v -61.320557 22.506800 26.572565
v -61.860474 22.500832 25.389332
v -61.439789 32.301170 28.735664
v -61.612640 34.480942 28.805630
v -61.471436 21.389366 25.893454
v -61.993622 21.392349 24.734106
v -62.360657 22.491463 24.185881
v -61.789429 33.393051 28.201241
v -57.884735 41.814400 37.670017
v -54.791058 31.513874 41.264881
v -58.142536 40.776245 37.135975
v -58.476974 41.807915 36.594215
v -58.227417 42.845520 37.130169
v -58.878418 37.652687 35.333805
v -57.967651 43.890099 37.654514
v -58.530182 43.885262 36.554729
v -58.797119 42.845131 36.047340
v -58.274689 44.946320 37.120041
v -58.827118 44.949379 36.038689
v -58.562866 45.998703 36.593712
v -57.970978 45.987961 37.625206
v -57.687347 44.933807 38.146381
v -59.151520 45.999710 35.540035
v -58.870117 47.043678 36.071533
v -58.278076 47.039478 37.112495
v -57.358032 45.967407 38.659081
v -57.076401 44.932709 39.161472
v -57.648514 47.004292 38.168514
v -57.027309 46.998837 39.166218
v -56.745617 45.973522 39.689617
v -57.331230 48.029232 38.656269
v -56.694798 48.021793 39.643448
v -56.400898 46.993942 40.164875
v -57.959568 48.022209 37.647762
v -57.616032 49.040771 38.126930
v -56.121826 45.976959 40.685474
v -56.045223 48.016464 40.648354
v -55.758667 46.994770 41.154228
v -55.483551 45.978760 41.672653
v -55.107372 46.994110 42.115211
v -54.469784 46.996387 43.083797
v -55.383320 48.001537 41.616093
v -54.744209 48.002769 42.581562
v -55.668690 49.005161 41.098866
v -55.022102 49.008369 42.070744
v -53.962704 47.064816 44.315308
v -54.158379 48.036098 43.653233
v -54.833195 45.987926 42.623493
v -54.213036 45.973137 43.573742
v -55.201832 44.981873 42.167934
v -54.546150 44.975937 43.111080
v -55.293060 50.002716 41.538563
v -54.694439 50.029198 42.581188
v -54.420055 49.036579 43.118752
v -56.311893 49.006107 40.123917
v -55.932701 50.013462 40.565788
v -54.935963 51.014767 42.019928
v -55.547791 50.994888 41.002537
v -56.584988 50.006069 39.581406
v -56.181015 51.014214 40.026196
v -53.668007 48.060455 44.868595
v -56.837448 51.010033 39.049725
v -56.416107 52.011204 39.466164
v -55.769005 52.009979 40.424263
v -53.937305 49.118046 44.272579
v -55.388805 53.012947 40.860870
v -55.182423 52.026737 41.449509
v -55.984932 53.000656 39.858681
v -56.626434 53.006870 38.909969
v -55.546608 53.993416 40.249775
v -56.162708 53.988369 39.270779
v -57.073475 52.009361 38.498901
v -55.685879 54.971268 39.615543
v -56.330452 54.972099 38.655708
v -57.281776 53.009521 37.951012
v -57.717373 52.008366 37.528606
v -57.485447 51.004330 38.063213
v -56.813198 53.990940 38.324005
v -56.989418 54.968864 37.710037
v -57.472721 53.983383 37.357151
v -56.463360 55.943142 38.038574
v -57.128544 55.942299 37.093105
v -57.646351 54.962498 36.739975
v -55.934124 56.904720 38.356236
v -57.790028 55.947247 36.117489
v -58.286053 54.962276 35.760185
v -58.128323 53.973896 36.367722
v -55.819225 55.946529 38.998146
v -56.584152 56.910057 37.416534
v -57.247841 56.913845 36.470684
v -58.758957 53.960564 35.344563
v -58.411243 55.958748 35.146858
v -57.895374 56.910309 35.515217
v -57.352734 57.880127 35.846405
v -56.691883 57.877270 36.790966
v -58.899082 54.960323 34.740486
v -58.588776 52.945541 35.926376
v -59.182323 52.944859 34.896667
v -59.339478 53.955818 34.300850
v -58.406303 51.918201 36.449108
v -58.990379 51.922337 35.437790
v -59.745510 52.930038 33.814697
v -59.905006 53.950615 33.243855
v -59.477455 54.968506 33.703587
v -57.978748 52.937069 36.916157
v -60.044270 54.967541 32.645985
v -59.615387 55.982307 33.062710
v -60.458069 53.935471 32.160511
v -60.582794 54.962128 31.549282
v -60.142479 55.986618 32.015400
v -59.031281 55.976070 34.092945
v -59.560516 51.905506 34.372620
v -56.982250 49.040409 39.112625
v -58.763050 50.867580 35.967098
v -58.580627 48.090385 36.602180
v -59.338959 50.879593 34.936234
v -58.826233 49.125092 36.059956
v -58.238724 49.123241 37.095284
v -59.147919 48.081215 35.525410
v -58.500111 50.143669 36.509129
v -57.896259 50.140781 37.536392
v -59.079514 50.147350 35.492435
v -59.423584 49.116806 35.002541
v -59.731445 48.069221 34.471485
v -59.975250 49.110191 33.908848
v -59.656620 50.152958 34.419674
v -59.454468 47.013954 35.002487
v -60.007568 47.011818 33.912773
v -59.743408 45.964424 34.455582
v -60.273041 48.062340 33.362556
v -60.016418 44.911850 33.908321
v -60.310516 45.963684 33.378960
v -59.427429 44.903397 34.948616
v -59.678040 43.858231 34.404095
v -59.106628 43.868225 35.501972
v -60.572845 47.001114 32.773666
v -60.833099 45.948990 32.235321
v -60.541351 44.896889 32.783039
v -61.097229 47.003616 31.667307
v -60.816925 48.071899 32.230869
v -60.555786 49.120674 32.815941
v -61.349792 48.077362 31.095053
v -61.602936 47.004189 30.533283
v -61.853638 48.073074 29.945753
v -61.597687 49.148262 30.498516
v -62.092804 49.152771 29.366537
v -62.349335 48.075096 28.805025
v -62.096832 46.990158 29.362860
v -62.587219 46.995338 28.223970
v -62.841034 48.071541 27.650402
v -62.586395 49.141884 28.194391
v -63.065674 49.145859 27.058983
v -63.323090 48.068542 26.494503
v -63.088501 46.988838 27.064745
v -61.828796 45.930016 29.967205
v -61.336243 45.933258 31.122047
v -62.338318 45.910683 28.778385
v -61.098267 49.140388 31.626715
v -62.835175 45.906517 27.625544
v -62.602631 44.838219 28.225761
v -62.096802 44.837807 29.360426
v -63.040497 44.807434 26.988686
v -63.301758 45.897530 26.434940
v -60.245857 50.170280 33.295689
v -60.786152 50.176102 32.198814
v -56.033901 57.872883 37.727512
v -61.054520 44.874821 31.640886
v -56.128677 58.814388 37.079113
v -55.407372 57.913586 38.709499
v -55.471214 58.832355 38.025246
v -61.105164 54.963348 30.458467
v -60.698334 55.998154 30.920412
v -60.975067 53.921875 31.064241
v -60.243191 57.011604 31.352140
v -60.777100 57.030926 30.300877
v -61.232819 55.996567 29.833527
v -61.486198 53.916916 29.948505
v -61.340759 52.877396 30.566473
v -60.838745 52.882797 31.681997
v -54.840702 58.869823 39.038605
v -54.885159 59.774258 38.307716
v -60.639942 51.816628 32.189152
v -54.881092 57.895473 39.709297
v -54.203438 59.789536 39.358299
v -54.235546 58.813606 40.025383
v -61.167961 51.819595 31.103315
v -60.286354 52.870834 32.731030
v -55.540451 59.758266 37.331802
v -62.312134 50.227646 28.764349
v -61.823700 50.226372 29.909716
v -61.318806 50.225082 31.038578
v -62.049042 51.295586 29.319899
v -61.530773 51.295609 30.450876
v -53.960762 44.969913 44.091888
v -53.738605 46.087807 44.914799
v -57.249073 50.046219 38.570019
v -56.206905 59.737843 36.406734
v -55.568043 60.651447 36.629883
v -54.891834 60.674679 37.564449
v -60.220978 43.842506 33.307007
v -60.755890 43.846672 32.206364
v -59.927246 42.779358 33.869026
v -60.461090 42.779694 32.754723
v -59.373718 42.769661 34.943333
v -60.169918 41.711235 33.292416
v -60.685741 41.703392 32.155403
v -60.974121 42.775925 31.622976
v -59.626198 41.706940 34.386921
v -59.073933 41.715664 35.445187
v -62.472595 21.361168 23.497389
v -62.715088 23.613014 23.640890
v -62.854523 22.497177 23.004229
v -62.781921 50.224182 27.599028
v -62.491943 51.298561 28.143284
v -62.144379 34.490379 27.674213
v -61.460815 35.580315 29.437328
v -61.964417 35.582588 28.276701
v -53.137619 13.429214 37.734333
v -51.987061 17.854294 41.629715
v -52.472160 12.339627 38.074429
v -53.181183 12.349579 36.998119
v -48.464142 18.951250 47.586582
v -49.041500 19.970530 47.163719
v -61.714626 52.319874 29.841719
v -59.131699 56.986877 33.473602
v -48.256317 21.060921 48.722946
v -48.428371 20.014423 48.087818
v -62.206604 52.316154 28.709669
v -47.697884 20.036827 49.117355
v -47.864197 18.973944 48.456711
v -61.874477 53.379192 29.254784
v -61.272839 43.856228 31.097652
v -57.837303 16.662050 31.071911
v -57.361145 15.571266 31.555082
v -57.728218 17.763273 31.753607
v -54.305084 24.238937 40.060135
v -56.844028 14.513887 31.982481
v -54.764313 25.309959 39.590225
v -54.159576 25.306587 40.680927
v -53.703735 24.232956 41.142792
v -54.865944 61.554543 36.802757
v -54.193459 61.538948 37.724838
v -54.230999 60.668678 38.509815
v -54.113651 62.398975 36.991524
v -54.784752 62.436306 36.089119
v -55.537430 61.583973 35.879620
v -54.069981 63.242767 36.221973
v -53.353752 63.243446 37.125900
v -53.406956 62.398342 37.878868
v -53.316994 64.083389 36.270706
v -54.796722 63.217052 35.341755
v -54.036560 64.062080 35.393879
v -53.561073 60.639439 39.415268
v -55.525063 62.350388 35.210510
v -53.466309 61.505016 38.663620
v -55.507706 63.174858 34.445843
v -52.687363 62.406216 38.764469
v -54.755302 64.006599 34.549191
v -56.223309 60.691669 35.685017
v -52.634190 63.248192 38.005619
v -56.216766 61.565311 34.963295
v -51.906113 63.262405 38.869171
v -51.866978 64.083855 38.094933
v -51.138229 63.283432 39.700657
v -52.585194 64.080780 37.183136
v -51.134792 64.087265 38.936676
v -51.899841 62.443539 39.649261
v -51.128571 62.458656 40.450619
v -50.352726 63.309650 40.476124
v -50.319920 62.475342 41.237930
v -51.891304 61.641022 40.385387
v -50.344566 64.171234 39.694904
v -49.550026 63.290108 41.271660
v -51.094379 61.632366 41.195187
v -49.554901 64.148468 40.522129
v -52.655552 61.639877 39.538891
v -51.855598 60.803276 41.123779
v -52.641609 60.819595 40.302967
v -50.292599 64.991066 38.873138
v -49.529865 64.966629 39.748070
v -51.038631 60.805443 41.912804
v -50.277302 61.639187 41.963345
v -52.599640 59.960674 41.049427
v -51.795380 59.956760 41.848492
v -49.489609 61.574810 42.750805
v -50.974979 59.961460 42.616341
v -50.274429 60.782997 42.642948
v -50.198685 59.847466 43.411850
v -51.000240 59.072285 43.259892
v -51.770748 59.181377 42.462601
v -49.401234 60.660889 43.543812
v -49.419361 59.742512 44.206062
v -50.212944 58.963470 44.055649
v -52.533592 59.316925 41.622166
v -52.553677 58.409714 42.291729
v -50.191357 58.066971 44.669697
v -49.418667 58.861340 44.834000
v -50.978294 58.228405 43.863075
v -50.954449 57.314747 44.407433
v -49.420307 57.888813 45.462864
v -50.185764 57.120365 45.210697
v -48.617699 59.663208 44.978657
v -51.775642 58.272163 43.102146
v -48.630978 60.575336 44.295681
v -48.645000 57.723057 46.258175
v -49.421913 56.928413 46.035633
v -48.629135 58.678638 45.655212
v -51.756737 57.454845 43.638935
v -47.817360 59.574413 45.748066
v -47.812897 60.490803 45.069042
v -48.646755 56.776440 46.825001
v -52.549446 57.488194 42.919910
v -47.868004 57.562538 47.037971
v -47.852139 58.529675 46.437862
v -47.854965 56.629951 47.594799
v -49.407707 55.997395 46.598701
v -47.844578 55.663498 48.117874
v -48.626762 55.881794 47.333309
v -47.076614 56.445148 48.362995
v -47.064453 57.420181 47.810860
v -47.832851 54.683491 48.599205
v -48.607731 54.921570 47.819115
v -47.068928 55.441296 48.891880
v -48.585308 53.911633 48.308182
v -47.802422 53.696846 49.087803
v -47.054432 54.499596 49.366863
v -47.050453 58.399319 47.207481
v -49.389259 55.123100 47.061321
v -46.263508 58.209156 47.993816
v -46.246368 59.167480 47.349800
v -46.279587 57.251453 48.581661
v -45.450302 58.992252 48.119637
v -45.462597 58.058205 48.750462
v -49.370975 54.162170 47.502342
v -44.652309 57.932541 49.503269
v -45.440319 57.166908 49.346600
v -44.652149 58.848045 48.860851
v -43.832760 58.710030 49.623249
v -43.852760 57.795219 50.264469
v -44.647945 59.776585 48.171326
v -43.818367 59.641811 48.924519
v -44.650177 57.024750 50.108128
v -46.221146 56.401676 49.134884
v -45.431820 56.231266 49.918083
v -44.641327 56.092003 50.686684
v -43.855080 56.875820 50.878067
v -48.562294 52.962643 48.744484
v -47.787617 52.714790 49.509968
v -47.034042 53.452339 49.857674
v -46.230385 60.147350 46.649296
v -45.411831 59.949017 47.424404
v -47.051762 59.338779 46.557854
v -44.568436 60.724152 47.464985
v -45.397724 60.869892 46.704052
v -46.220768 61.072166 45.914154
v -44.545795 61.629471 46.721088
v -43.736576 60.613308 48.215630
v -43.706615 61.491741 47.473785
v -44.548241 62.517262 45.953007
v -42.887409 60.516273 48.948437
v -42.866295 61.374332 48.202351
v -43.709900 62.391090 46.688698
v -42.002056 61.293266 48.904140
v -42.025726 60.423351 49.676857
v -42.880398 59.677322 49.662868
v -42.830719 62.277733 47.413940
v -42.813770 63.166103 46.616142
v -43.696457 63.285858 45.883621
v -42.872017 58.807602 50.367569
v -42.033443 59.577873 50.400093
v -41.943436 62.192280 48.121082
v -41.938011 63.039570 47.334263
v -44.535545 63.391178 45.194092
v -45.399769 61.803516 45.929932
v -45.394440 62.666767 45.194733
v -43.644733 64.141609 45.134922
v -46.231094 62.814930 44.425358
v -45.373333 63.542950 44.436367
v -46.239105 61.955658 45.155338
v -44.511929 64.267235 44.392197
v -47.078537 62.098415 44.374989
v -47.079556 61.201008 45.114471
v -47.895889 61.347595 44.317337
v -47.091171 62.993580 43.610165
v -47.925747 62.209137 43.596127
v -46.224171 63.704170 43.651993
v -42.807091 64.042473 45.812317
v -41.909710 63.923481 46.525486
v -42.792107 64.909348 44.998817
v -41.902794 64.796005 45.716148
v -41.109215 62.067783 48.825920
v -41.113953 61.226093 49.615780
v -47.938591 63.124630 42.840385
v -47.091053 63.887794 42.855984
v -41.165188 60.322083 50.407326
v -42.783474 65.763229 44.174847
v -43.669941 65.047867 44.249016
v -40.276505 61.089954 50.328369
v -41.860847 66.500793 44.035755
v -41.870792 65.684814 44.865551
v -42.760326 66.594955 43.312889
v -43.675163 65.887062 43.429173
v -40.943539 65.600410 45.541862
v -42.696838 67.404747 42.381771
v -43.643894 66.718559 42.550297
v -40.933556 66.411079 44.709679
v -41.813469 67.305679 43.135963
v -40.899914 67.205589 43.842957
v -39.979195 67.115891 44.520149
v -44.576588 65.176231 43.515148
v -39.985420 66.317757 45.381435
v -38.996296 67.811317 44.290958
v -39.035572 67.017776 45.189903
v -39.926201 67.928650 43.591305
v -37.994553 68.480194 44.006001
v -38.065563 66.914413 45.835670
v -39.020519 66.240669 46.019527
v -38.049557 67.714867 44.950863
v -37.083992 67.595825 45.599552
v -37.081818 66.801926 46.476601
v -38.036701 66.147217 46.662140
v -36.090733 67.470940 46.226219
v -36.098190 66.672585 47.116116
v -37.060383 66.034393 47.316143
v -36.079700 65.910126 47.978725
v -35.092953 66.570953 47.750893
v -35.083721 67.331711 46.840099
v -37.037720 68.382431 44.659950
v -36.040371 68.299026 45.259899
v -35.062130 68.124687 45.929729
v -35.040241 65.761322 48.633564
v -34.008102 67.241547 47.432419
v -33.996574 66.424950 48.369221
v -37.999992 65.402199 47.471561
v -37.047565 65.258316 48.162506
v -34.023216 68.007019 46.539608
v -38.973484 65.499153 46.797539
v -36.065613 65.136169 48.844521
v -39.902245 65.672539 46.085182
v -39.896458 64.850777 46.904808
v -38.963654 64.721512 47.594215
v -35.998257 69.108017 44.242268
v -37.975914 69.233528 42.991749
v -35.011009 68.948265 44.959461
v -35.964550 69.901878 43.123524
v -37.969288 69.990540 41.986195
v -38.959194 69.362625 42.264523
v -38.951233 68.630592 43.233467
v -36.952740 69.174339 43.638119
v -39.945175 68.734489 42.516701
v -39.950405 69.477783 41.550007
v -38.949986 70.127426 41.268768
v -39.928963 70.234085 40.537949
v -40.907627 69.574333 40.796276
v -40.902470 68.846748 41.765465
v -36.948814 69.884254 42.646465
v -36.932049 70.641418 41.601841
v -38.910149 70.901337 40.203510
v -35.900085 70.521477 42.275372
v -35.875309 71.264603 41.221104
v -34.843952 70.423866 42.912605
v -35.847733 71.993263 40.132099
v -36.906349 71.409836 40.514442
v -34.805378 71.175186 41.860477
v -34.807606 71.879707 40.822098
v -34.794495 72.583908 39.737171
v -37.952854 70.791702 40.894817
v -33.728226 71.800858 41.470955
v -35.829929 72.718597 39.054787
v -33.729462 72.484100 40.399265
v -36.898453 72.144936 39.437820
v -37.956566 71.557365 39.763165
v -39.904160 70.970520 39.497009
v -40.893593 70.328644 39.772243
v -32.610794 72.437218 41.036865
v -33.707294 71.134262 42.529087
v -32.608437 71.721634 42.129463
v -36.859608 72.894913 38.272781
v -31.532269 72.334442 41.739201
v -31.532099 71.645432 42.804699
v -32.582104 71.048019 43.146931
v -37.960876 72.281395 38.658638
v -38.961742 71.669052 39.016335
v -40.876564 68.093063 42.751724
v -41.891186 68.912804 40.917061
v -41.901890 68.145760 41.968552
v -33.669155 73.188026 39.221176
v -32.612980 73.085487 39.930801
v -34.686092 73.301231 38.583855
v -35.801258 73.441093 37.907959
v -34.867180 69.767136 43.848507
v -33.796562 70.331879 43.557652
v -34.642887 74.016495 37.411644
v -36.888103 73.592186 37.168324
v -35.782146 74.162292 36.748005
v -31.480595 73.050926 40.559902
v -30.426006 72.270348 42.435280
v -30.383904 72.958168 41.259933
v -29.362015 72.229568 43.109722
v -29.388924 72.857765 41.960186
v -30.389570 71.621887 43.459461
v -31.504860 70.952988 43.832932
v -41.879414 69.661240 39.941711
v -42.830318 68.975273 40.170151
v -29.314966 71.567528 44.171192
v -42.828609 68.260368 41.115719
v -30.368855 70.920540 44.494209
v -29.276861 70.897522 45.137424
v -28.276648 71.495079 44.845055
v -28.165239 70.833481 45.815262
v -28.285282 72.205078 43.825569
v -29.221621 70.147797 46.118996
v -30.319378 70.251297 45.406715
v -31.322863 70.407318 44.691704
v -31.327883 69.660500 45.674522
v -30.302362 69.528839 46.347046
v -27.172279 70.799950 46.519642
v -28.136820 70.126534 46.757298
v -29.275574 69.432365 46.978165
v -30.271143 68.799042 47.241299
v -31.297035 68.937012 46.599293
v -28.275698 69.329514 47.638214
v -29.255747 68.676926 47.863808
v -27.294214 70.013870 47.397099
v -27.295424 69.231651 48.299141
v -28.261934 68.557899 48.511215
v -30.250717 68.076225 48.094727
v -29.236155 67.911774 48.732822
v -28.231428 67.791275 49.359203
v -27.272121 68.450012 49.158398
v -27.238716 67.640564 49.979824
v -28.210564 66.982109 50.167931
v -29.207674 67.170563 49.533947
v -29.184328 66.372032 50.329376
v -26.304571 69.142174 48.961823
v -28.193253 66.146553 50.940727
v -27.224442 66.787651 50.768757
v -26.294077 68.301018 49.780758
v -26.225428 66.566643 51.357754
v -27.216520 65.929710 51.518547
v -26.282900 67.425316 50.571117
v -28.181116 65.282631 51.705017
v -29.169371 65.541527 51.093586
v -27.215797 65.050133 52.276581
v -26.226061 65.694542 52.103462
v -26.319483 69.938179 48.066418
v -28.225554 64.431915 52.443516
v -27.209459 64.156731 53.049839
v -29.222881 63.803116 52.600830
v -29.227688 64.719627 51.796474
v -28.222548 63.535576 53.228230
v -27.202335 63.268337 53.836018
v -26.179577 63.912075 53.640049
v -28.210608 62.647072 54.015041
v -29.226276 62.918228 53.396488
v -26.190102 64.831978 52.861202
v -27.190918 62.419895 54.626301
v -28.219664 61.783150 54.831081
v -25.176283 64.606865 53.473801
v -25.237385 65.497192 52.690727
v -29.225256 62.037762 54.196808
v -31.268681 68.209518 47.479916
v -24.180592 65.265114 53.361172
v -24.122515 64.348579 54.118328
v -25.151869 63.674564 54.261234
v -30.224272 62.290401 53.550804
v -30.227150 63.200005 52.745358
v -30.239523 64.099380 51.968552
v -30.180241 66.573357 49.710587
v -25.296331 66.326859 51.903625
v -30.189966 67.392387 48.862106
v -30.161749 65.839424 50.430977
v -30.174952 64.930222 51.259102
v -30.229263 61.402199 54.351448
v -31.162056 66.119965 49.761559
v -31.172066 65.220940 50.623055
v -31.216915 61.675282 53.689087
v -30.234398 60.550240 55.152020
v -31.208845 60.768890 54.497688
v -31.207893 62.596153 52.888584
v -32.201160 61.981316 53.085762
v -32.188572 61.087994 53.858932
v -31.203720 63.538681 52.115170
v -32.201633 62.925621 52.304890
v -32.224564 63.859299 51.502956
v -31.182013 64.488152 51.286652
v -32.193222 64.789017 50.667961
v -29.233528 61.207073 54.980129
v -32.207104 60.147030 54.649311
v -31.209208 59.907135 55.293327
v -28.246872 61.016579 55.593018
v -29.221653 60.382950 55.781326
v -33.215580 64.175629 50.905849
v -33.220573 63.300518 51.720592
v -30.199467 59.752258 55.942696
v -28.212826 60.212292 56.439716
v -29.222385 59.554577 56.629852
v -27.175570 60.889835 56.177856
v -27.189846 60.059071 57.086502
v -28.204205 59.400101 57.299271
v -27.184345 59.287006 57.968979
v -26.176296 59.918030 57.734718
v -26.177526 60.709740 56.814060
v -32.187988 65.513992 49.990116
v -33.233887 65.113480 50.054615
v -27.204691 61.693493 55.334526
v -26.151743 61.548317 55.911518
v -26.178373 63.034916 54.436466
v -26.315742 70.707260 47.147369
v -31.147001 66.834244 49.027721
v -25.129190 60.593258 57.433578
v -25.131363 59.810001 58.395237
v -32.203510 67.089333 48.363869
v -32.193245 66.236481 49.266708
v -26.158245 59.148220 58.659187
v -25.173283 59.056225 59.319080
v -27.216478 71.577957 45.623013
v -26.144878 58.403530 59.544857
v -27.114046 58.525455 58.853897
v -24.160702 59.729103 59.013172
v -24.186956 58.979103 59.978664
v -24.156261 60.508202 58.030895
v -23.152170 59.651520 59.665676
v -23.149179 60.389343 58.701817
v -24.130293 61.300495 57.084923
v -25.161472 58.337151 60.219212
v -23.140923 61.159077 57.745407
v -26.129309 57.663265 60.429531
v -27.086971 57.762661 59.719105
v -22.133654 61.848171 57.501396
v -22.119402 61.060368 58.426308
v -23.139038 62.000706 56.797596
v -22.137678 62.687267 56.614555
v -22.123753 60.326351 59.347210
v -23.158625 62.913727 55.917080
v -24.146315 62.211632 56.091099
v -22.257206 63.581116 55.828602
v -24.104538 63.130318 55.248047
v -23.188385 63.760403 55.135864
v -25.094400 62.496048 55.405636
v -21.119442 60.980846 59.081177
v -21.134802 61.747074 58.168610
v -22.122568 59.635735 60.313313
v -21.112570 60.275909 60.018269
v -21.178913 62.589962 57.311913
v -21.100460 59.576317 60.969791
v -20.102030 60.246918 60.698185
v -20.100784 60.948853 59.697430
v -22.088734 58.978214 61.232559
v -21.107653 58.910282 61.954067
v -20.108826 59.551170 61.661377
v -19.025761 60.974464 60.354164
v -19.023657 60.205990 61.389259
v -22.083849 58.275028 62.232178
v -21.098833 58.273758 62.955368
v -20.120777 58.925125 62.670517
v -25.145447 61.524845 56.384159
v -24.173283 58.282986 60.875816
v -25.134916 57.614586 61.110676
v -25.327425 69.830521 48.732349
v -26.193123 71.488365 46.267574
v -25.328045 69.016586 49.567032
v -29.150743 58.786812 57.473911
v -28.200148 58.618176 58.149445
v -30.136913 58.977264 56.733952
v -30.124899 58.109398 57.591644
v -29.130779 57.955345 58.318062
v -33.222446 62.302013 52.531120
v -33.219135 61.465267 53.342400
v -23.191311 58.934338 60.647717
v -31.092115 58.301807 56.846951
v -31.123470 59.177319 56.024265
v -32.026207 57.669861 56.943581
v -32.024456 58.542183 56.181538
v -31.101412 57.478043 57.614491
v -33.034317 57.936512 56.355423
v -33.027988 57.067497 57.110466
v -30.179663 57.356655 58.284161
v -32.016750 56.833458 57.709713
v -31.091465 56.654675 58.382324
v -32.006214 55.990921 58.437149
v -31.083887 55.829414 59.127998
v -30.196035 56.531769 59.078217
v -33.012344 56.227116 57.871304
v -30.177147 55.722374 59.835087
v -29.282539 56.438690 59.760147
v -29.261971 57.271229 58.938053
v -31.959621 55.162403 59.153095
v -28.356956 56.353664 60.446896
v -29.258289 55.658497 60.518589
v -28.347805 57.175869 59.601170
v -30.193096 54.884338 60.522812
v -29.231432 54.756386 61.324791
v -28.271362 55.557106 61.266575
v -27.421520 57.070774 60.288490
v -27.441833 56.244751 61.136120
v -28.237629 54.731888 62.000477
v -27.354338 55.463306 61.945049
v -26.487841 56.991364 60.971733
v -27.336863 54.632797 62.696922
v -26.460564 55.382401 62.644314
v -26.444618 56.196999 61.837753
v -28.186037 53.872589 62.696877
v -29.055737 53.987362 61.961216
v -31.056280 54.995590 59.833179
v -25.549116 56.927307 61.644379
v -24.622227 56.887627 62.352737
v -25.545765 56.131905 62.552391
v -23.654068 57.598370 62.097038
v -23.683998 56.862919 63.054554
v -24.597557 56.144196 63.225399
v -23.682241 56.137665 63.950550
v -22.768635 56.862495 63.782837
v -22.706404 57.584194 62.793076
v -28.308920 57.988888 58.761440
v -27.304590 53.796242 63.392616
v -26.459286 54.538502 63.414845
v -26.453875 53.687088 64.117424
v -27.268190 52.907928 64.032372
v -28.115480 53.044460 63.293190
v -20.274115 62.472748 58.007446
v -20.340940 63.340332 57.332161
v -25.589890 54.482159 64.137306
v -25.625786 53.564217 64.859741
v -21.216368 63.447857 56.589321
v -26.429201 52.784645 64.742111
v -31.212729 67.627846 48.164227
v -30.066654 54.025623 61.256546
v -25.574884 55.308239 63.355602
v -20.140514 61.754448 58.776539
v -19.146536 61.657864 59.459641
v -25.177916 67.217102 51.154892
v -27.245817 51.972343 64.567352
v -28.056870 52.161316 63.827530
v -33.001999 55.371399 58.560482
v -32.350544 69.832573 44.994877
v -32.319813 70.557610 43.970745
v -22.805666 56.140072 64.711777
v -24.560860 55.431091 64.046021
v -23.686003 55.391541 64.824760
v -26.165449 62.211880 55.242847
v -18.020313 60.204762 62.080856
v -19.055473 59.564602 62.430965
v -18.010605 60.879124 61.056389
v -17.008612 60.889580 61.722321
v -17.013517 60.255760 62.776379
v -18.030016 59.599613 63.128010
v -23.186352 58.251797 61.541218
v -32.016392 59.439297 55.378410
v -33.031700 58.793266 55.584579
v -39.901093 71.684448 38.457012
v -40.878990 71.032333 38.728386
v -25.278303 68.080803 50.366566
v -32.884338 54.521694 59.210693
v -31.903910 54.272427 59.765720
v -32.206703 67.868927 47.495571
v -27.209318 50.970932 64.996689
v -26.432304 51.721035 65.280869
v -32.162128 68.718407 46.498379
v -27.986019 51.257233 64.235352
v -30.328560 73.620949 40.055592
v -31.429331 73.732460 39.324669
v -33.360069 69.988281 44.277290
v -33.369915 69.247963 45.291019
v -31.015310 54.142990 60.512272
v -15.995735 60.911301 62.404636
v -17.065228 61.640312 60.748356
v -16.033922 61.594204 61.423058
v -29.147558 74.178413 39.521751
v -29.185083 73.555122 40.768162
v -27.926739 74.639442 38.887543
v -30.278595 74.270782 38.786301
v -28.093300 73.545952 41.473869
v -28.076637 74.118874 40.272640
v -29.117523 74.742966 38.240265
v -33.197796 65.814316 49.339081
v -19.218626 62.505615 58.626564
v -26.934586 74.659546 39.729782
v -26.947777 74.130081 40.957016
v -19.471947 63.246696 58.051933
v -25.830616 74.752739 40.485844
v -25.808777 75.221359 39.202103
v -33.501484 73.872704 38.060486
v -26.889221 75.122154 38.417168
v -33.482086 74.553139 36.898571
v -32.363480 73.796494 38.747971
v -32.322636 74.409599 37.530155
v -33.426861 75.121971 35.455360
v -34.638725 74.765083 36.153587
v -24.754154 54.422729 64.898178
v -32.237236 75.035973 36.285866
v -31.030920 74.897026 37.013367
v -31.029011 75.383713 35.504410
v -25.337534 70.645523 47.811634
v -32.445343 75.557999 34.772060
v -32.998875 68.663185 46.236206
v -32.992111 67.873764 47.147682
v -37.992153 64.630402 48.291557
v -37.047241 64.480789 49.017143
v -33.032070 59.729202 54.836975
v -36.067413 64.373528 49.658924
v -37.028568 63.709358 49.863152
v -37.972698 63.825539 49.156017
v -34.028065 68.748375 45.638996
v -35.062832 64.999039 49.460102
v -18.374813 63.279045 58.687080
v -18.333317 62.346832 59.312302
v -16.009872 60.320267 63.501240
v -17.018908 59.680088 63.853542
v -18.350281 61.544319 60.115425
v -17.398359 62.216373 59.971153
v -17.457853 63.112183 59.267128
v -31.132450 74.312943 38.268017
v -38.952671 72.396027 37.948833
v -39.957779 72.511696 37.208042
v -38.926464 73.126801 36.896919
v -37.898438 73.021332 37.573551
v -40.936760 71.908226 37.451694
v -40.959866 72.622108 36.474979
v -39.951981 73.266006 36.173851
v -40.974590 73.392120 35.478123
v -41.942524 72.732239 35.715927
v -39.967171 74.042503 35.192982
v -38.907925 73.915703 35.821114
v -41.959335 73.538956 34.756634
v -40.987278 74.195564 34.530571
v -41.924381 72.003281 36.696285
v -41.921513 74.331871 33.821644
v -42.888687 73.707191 34.008766
v -42.909142 72.908051 34.919956
v -39.948643 74.835983 34.225052
v -40.797634 74.970665 33.377995
v -42.916603 72.137482 35.847824
v -43.892315 72.220154 35.085041
v -43.879719 73.042961 34.127144
v -44.825226 72.311859 34.339951
v -44.823269 71.554581 35.241993
v -43.902760 71.490631 35.991787
v -42.854427 74.485298 33.095905
v -43.796604 73.846649 33.262871
v -38.901604 74.657173 34.849598
v -37.822182 73.766937 36.507977
v -41.704235 75.039749 32.579739
v -42.922253 71.428482 36.786396
v -38.729366 75.248611 33.457962
v -37.825031 74.496460 35.520157
v -37.626926 75.011009 34.095123
v -41.958897 71.452988 37.479961
v -43.859715 70.752083 36.989811
v -42.909100 70.766571 37.721680
v -25.238432 72.153831 46.010612
v -25.219917 71.461571 46.915165
v -26.150326 72.189880 45.254307
v -39.369766 61.031746 51.021080
v -40.277138 61.950726 49.509335
v -40.259449 60.279587 51.097103
v -39.368759 61.849957 50.210136
v -25.581478 52.670242 65.472054
v -24.808176 53.461739 65.621010
v -18.004894 59.074516 64.201904
v -17.028309 59.192245 64.971687
v -16.039633 59.813183 64.606911
v -18.002678 58.576668 65.327400
v -18.970055 58.432053 64.562973
v -19.009304 59.009850 63.419563
v -35.055477 64.269485 50.274052
v -36.053539 63.602524 50.518188
v -28.964315 53.095284 62.574268
v -45.472584 65.317619 42.781723
v -44.563232 66.039948 42.676041
v -45.448559 64.465630 43.553844
v -45.419991 66.172157 41.931572
v -44.504017 66.853256 41.758469
v -46.344944 64.613953 42.791683
v -46.340549 65.465248 42.021431
v -45.731693 71.629883 34.460709
v -47.213402 64.765038 42.023102
v -47.181545 65.583900 41.241661
v -46.235996 66.313263 41.117832
v -44.797512 73.100258 33.390934
v -45.702465 72.390854 33.519737
v -16.078407 62.394688 60.506763
v -15.079640 62.306938 61.182274
v -15.069867 61.579067 62.130341
v -44.832001 70.832039 36.151108
v -29.789833 53.190140 61.764076
v -45.744007 70.895180 35.389172
v -24.360168 69.705460 49.405525
v -24.380035 70.561562 48.529762
v -28.066742 72.984558 42.588112
v -27.005085 73.580627 42.169998
v -36.690395 74.358620 36.072376
v -15.012275 60.955894 63.136108
v -14.022341 61.644436 62.800636
v -44.844410 70.127556 37.095745
v -45.745186 70.163429 36.301231
v -14.025928 62.375511 61.793919
v -13.084245 61.634979 63.559128
v -14.064792 61.000725 63.900745
v -13.090416 63.095745 61.631290
v -13.105955 62.326393 62.514919
v -14.024927 63.208889 60.903744
v -12.112250 63.868507 61.459572
v -12.088072 63.004860 62.301823
v -13.089089 63.986801 60.736107
v -14.054740 64.135422 60.113831
v -14.973244 63.399216 60.209850
v -11.144643 63.717934 62.077457
v -11.226887 64.593544 61.405933
v -12.094168 64.763069 60.643326
v -13.140222 64.903099 59.962643
v -12.114719 62.262760 63.172840
v -14.175741 65.148018 59.563950
v -15.123590 64.419449 59.589264
v -11.176179 62.849083 62.814632
v -10.124320 63.457985 62.581318
v -10.211577 64.411316 62.030220
v -12.113857 65.663284 59.891850
v -11.171649 65.520996 60.603687
v -10.073390 62.555759 63.283115
v -11.234486 62.038334 63.744957
v -15.973707 63.632404 59.654106
v -15.089751 60.445538 64.307480
v -24.710382 75.830009 38.680294
v -24.743862 75.392632 39.971024
v -25.767269 75.691696 37.879951
v -24.681087 74.922867 41.137562
v -23.622494 75.595924 40.674900
v -23.631645 76.042397 39.424221
v -24.642977 74.446365 42.278545
v -23.649317 75.133553 41.883968
v -25.727592 74.321762 41.577793
v -20.132746 58.315708 63.691166
v -21.101097 57.659790 63.970036
v -21.083990 57.042248 64.975731
v -20.132504 57.750015 64.697868
v -22.037554 56.985416 64.215919
v -21.986197 56.351105 65.163048
v -21.083149 56.400852 65.956116
v -20.179670 57.141327 65.751266
v -21.970757 55.672192 66.064781
v -21.093586 55.740646 66.828720
v -22.805820 54.916306 66.144722
v -21.913845 54.949184 66.901077
v -32.780926 53.612671 59.853638
v -33.923435 54.967503 58.799370
v -27.212439 72.194801 44.494751
v -40.817032 65.020462 46.200138
v -34.087349 54.021179 59.564026
v -41.137749 59.494453 51.136200
v -42.009335 58.741661 51.090233
v -33.259624 60.493599 54.132065
v -41.820160 70.372444 38.970081
v -35.747631 74.831818 35.584045
v -35.031281 75.218323 34.480724
v -41.109020 62.926544 48.010582
v -40.202774 62.811348 48.718483
v -43.911270 70.030312 37.914867
v -42.888641 70.004601 38.698895
v -37.025448 62.936039 50.698284
v -37.941593 63.050793 49.972816
v -23.914696 54.387276 65.666809
v -16.569878 62.870720 59.886524
v -17.596342 64.304375 59.001461
v -39.372860 62.700146 49.410728
v -41.011574 63.816692 47.225578
v -47.053802 60.276642 45.858570
v -20.191519 56.507080 66.727959
v -43.863518 55.910294 51.460709
v -44.631954 55.138275 51.206856
v -45.406593 55.335388 50.419159
v -43.080132 55.739983 52.231277
v -43.843761 54.969349 51.981907
v -42.286373 56.534920 52.423687
v -42.300243 55.575016 53.004551
v -43.068722 54.791588 52.765404
v -43.064445 56.724998 51.634838
v -46.165276 55.595352 49.610310
v -43.814987 54.059807 52.449287
v -43.044708 53.790333 53.249004
v -42.294109 54.586487 53.548080
v -46.167252 54.595146 50.103298
v -45.402199 54.348972 50.893490
v -44.573738 54.301640 51.648651
v -44.545677 53.281841 52.107800
v -43.777382 53.042328 52.886662
v -43.053932 57.694359 51.020531
v -42.249702 57.511787 51.774879
v -13.187764 65.777458 59.151382
v -39.279076 63.550896 48.577408
v -40.205021 63.661999 47.889820
v -26.120090 72.844742 44.147930
v -25.170959 72.886513 44.934364
v -19.173412 57.891037 65.441933
v -25.534328 51.697559 65.966553
v -24.784454 52.495136 66.225052
v -25.688412 73.822243 42.704391
v -43.779133 68.288437 40.349743
v -43.763191 67.589485 41.333675
v -26.359045 50.580662 65.611389
v -27.165857 49.899250 65.241882
v -28.035473 50.323277 64.643188
v -26.317554 49.485088 65.725014
v -25.533453 50.136646 66.201187
v -27.210333 48.967411 65.212929
v -25.380527 48.903492 66.052544
v -26.267948 48.299000 65.528786
v -28.462484 50.606857 63.514080
v -27.902321 75.131241 37.613678
v -36.601341 74.929298 34.884735
v -27.926844 49.244141 64.844139
v -28.878132 49.688332 64.448868
v -41.158081 58.648178 51.814220
v -50.172184 55.233494 46.342720
v -50.161373 56.196087 45.774792
v -26.971935 73.016212 43.259457
v -44.700394 68.325386 39.576202
v -43.769566 69.032433 39.365639
v -44.715786 67.654610 40.514591
v -45.629498 67.643082 39.760880
v -45.621166 68.360130 38.814762
v -44.688152 69.077606 38.603848
v -38.452499 61.779774 50.884609
v -45.601875 69.113190 37.821377
v -46.531940 67.676117 38.970894
v -46.520077 68.391083 38.032394
v -37.542412 61.705143 51.565353
v -46.558258 66.962517 39.891941
v -47.426079 66.971436 39.092499
v -47.390034 67.712372 38.142536
v -38.456337 61.015350 51.700722
v -48.264919 67.715446 37.319336
v -47.381126 68.462097 37.180431
v -48.262802 66.990776 38.259678
v -22.714819 54.160149 66.871414
v -21.059753 54.946316 67.633232
v -21.837645 54.115559 67.587891
v -23.509142 53.396214 66.790672
v -22.615807 53.324871 67.453438
v -21.005075 53.929615 68.310829
v -21.762245 53.138725 68.074738
v -22.495049 52.307491 67.820297
v -20.882730 52.748131 68.630890
v -21.694839 52.072678 68.236908
v -19.989851 53.372299 69.012283
v -19.929638 52.210590 68.971947
v -20.835773 51.601265 68.543465
v -23.397486 52.596024 67.191109
v -46.629040 70.945000 34.581821
v -46.653217 70.202919 35.530136
v -47.532196 70.944252 33.805904
v -46.614208 71.704933 33.613159
v -46.644524 69.508179 36.436375
v -47.547619 69.500740 35.664188
v -47.537601 70.224068 34.720150
v -47.504093 71.721649 32.816589
v -46.607834 72.457993 32.668259
v -48.417969 69.509148 34.840195
v -48.420315 70.235977 33.901878
v -48.408623 70.959610 32.988903
v -36.046661 62.825504 51.373901
v -35.051147 63.469250 51.115585
v -21.801647 57.598034 63.480988
v -28.783932 52.354958 63.041321
v -25.138750 73.542419 43.806469
v -21.661234 50.923447 68.171104
v -21.637861 49.702377 67.778099
v -22.689032 50.427345 67.728363
v -20.644661 50.239155 68.268692
v -23.679497 50.003998 67.161850
v -22.597839 49.256496 67.278404
v -23.565496 51.123001 67.311661
v -9.191221 65.075294 61.962372
v -10.308079 65.552002 61.608452
v -46.157772 53.594074 50.546230
v -9.181222 63.988434 62.475857
v -9.196580 62.928314 63.067436
v -24.203493 51.904491 66.853859
v -8.077666 63.477001 62.767616
v -9.256143 61.945282 63.872864
v -8.081695 62.439987 63.449501
v -6.995263 64.074181 62.510517
v -7.009620 63.000515 63.116024
v -8.142610 64.646568 62.241196
v -5.816439 63.524422 62.660912
v -5.903473 62.520962 63.493980
v -7.061671 62.028660 63.895161
v -8.105361 61.506565 64.347954
v -8.205122 65.917717 62.044666
v -7.104004 65.326530 62.209614
v -6.947822 61.200306 65.035324
v -8.126326 60.782085 65.600212
v -9.304447 61.123363 64.968979
v -5.881242 64.621101 62.189999
v -5.708021 61.720772 64.464119
v -5.746136 61.055073 65.753799
v -6.972347 60.612598 66.366371
v -4.471288 61.415199 65.023338
v -4.489461 60.891731 66.374252
v -5.725615 60.555088 67.070526
v -4.442416 62.190891 63.827065
v -6.974528 60.139503 67.746056
v -8.314976 60.285816 67.144653
v -5.690771 60.133972 68.432190
v -4.278599 60.436523 67.596397
v -10.378908 61.544567 64.479370
v -49.344131 53.201763 47.967133
v -43.790119 51.988964 53.263996
v -48.436138 68.774849 35.810909
v -44.530918 52.337566 52.470947
v -43.059887 51.644852 54.042736
v -43.029213 52.703453 53.683510
v -43.806606 50.946499 53.593960
v -43.073086 50.603199 54.371460
v -43.791267 49.898552 53.929485
v -44.535305 50.246552 53.144241
v -44.547352 51.299778 52.811756
v -42.331074 51.314705 54.801762
v -45.301746 50.619164 52.370499
v -45.294334 51.690498 52.042126
v -46.048313 50.041454 51.901287
v -45.295971 49.563217 52.676353
v -46.047047 51.023251 51.605167
v -46.780460 50.462143 51.119896
v -46.060299 48.971088 52.184917
v -46.807045 49.370258 51.419952
v -44.537205 49.209354 53.469994
v -46.046902 52.112820 51.230671
v -42.301624 52.367687 54.459145
v -45.299324 52.869251 51.605846
v -46.807930 52.437366 50.446758
v -46.781128 51.381920 50.826263
v -42.300327 53.415806 54.062984
v -41.547787 53.131035 54.824360
v -41.548954 52.098392 55.214626
v -40.783546 53.889751 55.171017
v -40.800575 52.868748 55.579399
v -41.530365 54.191212 54.391281
v -41.549686 51.090961 55.585407
v -40.823029 51.845028 55.998058
v -45.267643 48.499302 53.042145
v -43.799023 48.902851 54.245083
v -44.542412 48.182537 53.830845
v -41.527431 55.221432 53.885704
v -40.753963 54.972038 54.657047
v -49.300030 68.773186 34.981716
v -49.320351 68.037216 35.947479
v -42.280499 50.350281 55.172855
v -40.827484 50.842251 56.381237
v -50.200558 67.294800 36.075089
v -50.190704 68.045792 35.139439
v -40.105923 51.628002 56.797520
v -40.105335 50.579563 57.191334
v -40.815163 49.811630 56.763435
v -41.533333 50.077427 55.950714
v -41.527603 49.048176 56.334694
v -49.321987 67.326576 36.851894
v -40.108028 49.528004 57.603966
v -40.823956 48.786304 57.167091
v -50.176498 66.570763 36.928364
v -49.318485 66.624802 37.721474
v -51.025818 65.851601 36.971924
v -51.029461 66.617455 36.122154
v -50.213734 65.851517 37.799587
v -46.060719 47.915882 52.526070
v -46.800568 48.317249 51.731636
v -47.541626 47.597164 51.256603
v -43.063953 49.535599 54.704586
v -47.562870 48.681717 50.923820
v -49.294476 69.503227 34.009563
v -46.811165 47.265442 52.044933
v -50.229080 68.804436 34.233517
v -46.815727 46.236141 52.401325
v -46.076889 46.968910 52.815861
v -47.557625 46.555134 51.617348
v -43.808170 47.860580 54.601631
v -43.067787 48.577942 55.019115
v -39.400753 60.265091 51.759071
v -38.465889 60.158859 52.541618
v -37.477478 60.927544 52.413609
v -39.325371 59.438606 52.543209
v -38.441082 59.338982 53.285503
v -37.552425 60.068439 53.235893
v -37.552227 59.237209 53.986465
v -38.413498 58.501499 53.999882
v -39.289734 58.610752 53.266850
v -38.425404 57.631634 54.687607
v -37.559860 58.366070 54.723881
v -40.124748 58.764397 52.502148
v -39.290401 57.747559 53.942070
v -40.129395 57.878067 53.203636
v -40.104603 57.011017 53.860397
v -40.963818 58.024136 52.434631
v -40.944843 57.130775 53.107708
v -39.263527 56.882847 54.590057
v -40.187798 59.547153 51.787685
v -40.921940 56.271065 53.734806
v -40.085434 56.126083 54.472450
v -36.631554 60.804359 53.110714
v -36.632210 59.965267 53.924896
v -36.658043 59.116810 54.689278
v -36.702396 58.243126 55.445801
v -37.564228 57.509647 55.428715
v -41.739254 56.379196 52.972790
v -25.746180 76.140884 36.564419
v -45.665226 66.964355 40.737366
v -26.923601 75.604141 37.172852
v -24.671041 76.300987 37.356747
v -13.108223 61.070301 64.649933
v -11.985023 61.666237 64.161751
v -29.695814 75.410446 36.297024
v -48.750809 63.249977 42.038952
v -47.911510 64.027657 42.084309
v -48.758072 62.380081 42.754333
v -48.757748 61.516529 43.445065
v -49.552402 62.492249 41.935143
v -47.521927 49.744404 50.660019
v -47.523174 50.820126 50.347153
v -48.749992 64.136314 41.293442
v -24.279108 66.066528 52.541679
v -51.047771 65.128464 37.839344
v -51.850628 65.088127 37.016140
v -51.860096 65.845444 36.161076
v -45.713150 73.222710 32.499443
v -47.481052 72.463776 31.876200
v -46.582664 73.219063 31.717154
v -45.099525 47.602482 53.527565
v -24.122864 74.225868 43.401608
v -24.162323 73.669472 44.580086
v -20.156105 54.649216 68.550293
v -28.629803 51.548660 63.350784
v -45.333046 46.695225 53.594124
v -46.036648 45.939247 53.163677
v -45.337715 45.620651 53.907749
v -44.628387 46.367908 54.391884
v -29.231079 75.656967 34.368179
v -28.420776 75.841537 35.666813
v -51.016869 67.418137 35.242767
v -51.897671 66.663719 35.347904
v -40.079620 52.640568 56.361111
v -35.755451 59.849335 54.616131
v -35.768745 58.961060 55.363831
v -46.071232 44.875557 53.485222
v -48.378632 71.704376 31.995337
v -46.792904 45.268318 52.714577
v -5.601587 59.568321 69.606979
v -4.211471 59.967621 68.894592
v -47.549500 45.674141 51.946301
v -47.534424 44.533581 52.255959
v -6.915338 59.747776 69.035713
v -46.834957 44.249737 53.104683
v -39.270435 55.978611 55.211205
v -38.445293 56.759460 55.321754
v -44.802296 73.909538 32.488403
v -19.175455 57.357758 66.530457
v -18.230780 58.067074 66.205231
v -53.293922 58.526039 41.475616
v -53.295654 59.417961 40.768246
v -44.635178 45.309555 54.780048
v -43.901199 46.077442 55.182930
v -34.075218 58.363155 55.859573
v -34.137897 57.247791 56.395870
v -24.618156 49.551025 66.529625
v -24.677238 50.719570 66.756142
v -23.586605 48.882252 66.759140
v -24.662397 48.387955 66.037979
v -47.550793 51.682983 50.083141
v -48.040791 64.909378 41.229961
v -48.281879 50.975052 49.647289
v -48.293968 52.037628 49.298393
v -49.008957 51.401264 48.863747
v -49.034641 50.290562 49.164642
v -48.300785 49.901600 49.912197
v -48.287106 48.816841 50.205624
v -49.030670 49.175365 49.439255
v -49.056686 52.341793 48.514641
v -9.170959 66.328445 61.730377
v -30.828966 53.382259 60.983841
v -35.039417 62.745052 52.064938
v -36.022060 62.032200 52.221710
v -43.786015 74.661140 32.358463
v -50.283058 69.615250 33.343594
v -49.317703 70.303329 33.087727
v -31.744434 53.260033 60.211056
v -47.458218 66.279449 40.018188
v -48.378414 66.266373 39.288315
v -11.996413 61.081577 65.343491
v -4.695851 63.008320 63.062748
v -23.149874 74.948288 43.031586
v -23.125336 74.358994 44.156178
v -34.987175 61.942848 52.869461
v -20.218657 55.735897 67.613518
v -23.147259 64.608215 54.337273
v -23.675304 76.487404 38.220295
v -22.224035 64.466255 55.015259
v -34.250374 56.616837 57.541958
v -19.779879 50.890587 68.696732
v -18.228014 57.561077 67.275047
v -19.087807 56.746887 67.517632
v -48.277832 45.987312 51.101818
v -48.240986 44.936600 51.472504
v -49.756226 51.733662 48.064781
v -49.730858 50.646824 48.426834
v -14.170719 60.530449 65.070679
v -13.136260 60.625069 65.849457
v -43.081146 47.569954 55.398426
v -53.335632 60.073887 40.181046
v -10.262761 60.810177 65.808800
v -16.998934 58.749405 66.065735
v -10.180307 60.264328 67.262802
v -11.564856 60.665821 66.438377
v -10.146214 59.831364 68.704208
v -8.839793 59.956589 68.101845
v -11.466917 60.180126 67.951195
v -24.168226 72.939384 45.644188
v -7.154282 66.611389 62.246338
v -8.290028 67.274170 62.205517
v -39.397198 50.277107 58.003460
v -39.379257 51.339733 57.624065
v -39.395725 49.294128 58.398228
v -38.670143 50.009888 58.792881
v -38.663784 51.077614 58.368858
v -38.675426 49.048130 59.205307
v -39.404770 48.283703 58.812553
v -40.121510 48.544170 57.989189
v -38.705833 48.028706 59.633556
v -37.967960 48.756721 60.036987
v -37.931015 49.814865 59.585312
v -37.939705 50.806664 59.135201
v -37.169724 50.573818 59.941586
v -37.214561 49.549351 60.386086
v -36.438602 50.301407 60.711597
v -39.222202 47.379581 59.409798
v -36.490227 49.323887 61.168755
v -37.244446 48.536991 60.831593
v -36.394573 51.354561 60.210243
v -35.677364 50.027355 61.466087
v -35.633945 51.044567 60.993320
v -35.758301 49.066883 61.976910
v -36.514908 48.349442 61.611141
v -40.019630 47.371986 58.617397
v -37.132496 51.599434 59.457314
v -35.772900 48.156906 62.424156
v -39.848896 46.458252 59.239910
v -40.640728 46.464294 58.439480
v -40.807522 47.397724 57.790100
v -40.577843 45.663254 58.908993
v -39.856258 45.477318 59.750309
v -39.116489 46.264572 60.071400
v -39.125370 45.289684 60.586617
v -40.580929 44.695309 59.445137
v -39.861816 44.519062 60.295761
v -36.500240 47.361057 62.093739
v -37.242603 47.567997 61.276424
v -37.966400 51.832539 58.641911
v -41.215958 43.797089 59.268501
v -41.364983 44.696629 58.629471
v -40.433838 43.814411 60.078854
v -41.858746 42.891506 59.122593
v -42.020802 43.820309 58.478134
v -42.137112 44.719532 57.822647
v -41.473797 45.615482 57.982540
v -41.086773 42.885429 59.910244
v -39.646160 43.830460 60.890327
v -40.318790 42.916103 60.732285
v -35.056122 47.931515 63.243172
v -35.800274 47.162128 62.903439
v -39.604214 42.780209 61.581730
v -40.346596 41.976231 61.317085
v -41.057911 42.107758 60.456898
v -35.065315 47.007275 63.733974
v -36.523659 46.344799 62.607044
v -35.786770 46.196358 63.459110
v -39.620583 41.854744 62.187462
v -38.875435 42.701649 62.416813
v -35.669086 45.307083 64.106285
v -36.445538 45.303402 63.287216
v -35.547119 44.428646 64.763306
v -36.326267 44.467331 63.939762
v -34.998314 46.198917 64.223106
v -36.332939 43.527855 64.497810
v -37.051743 43.720375 63.628109
v -37.044071 44.635624 63.062851
v -37.071243 42.786690 64.199799
v -37.775162 43.891106 62.758942
v -37.800148 42.928440 63.353180
v -38.558170 43.892574 61.954353
v -37.896210 44.796421 62.076992
v -36.362320 42.636806 65.063721
v -37.109692 41.856216 64.810684
v -37.824478 42.017548 63.948559
v -36.348721 41.854176 65.639534
v -38.767872 41.841671 63.095280
v -37.050671 40.990559 65.493614
v -37.806580 40.998447 64.658562
v -39.442142 40.969067 62.945152
v -37.745495 40.128529 65.352753
v -38.511147 40.116070 64.510597
v -38.663994 40.970261 63.760544
v -39.367443 40.070740 63.614628
v -35.563553 43.543163 65.311180
v -40.143055 40.091564 62.820679
v -40.227840 40.992737 62.135403
v -37.173477 45.546673 62.393105
v -40.903942 40.104366 62.002914
v -40.996525 40.998684 61.287384
v -37.310768 46.462292 61.743587
v -37.960213 45.555389 61.584419
v -35.017792 48.875710 62.750225
v -34.719242 44.409424 65.554420
v -34.825596 45.279987 64.834396
v -19.051767 53.985577 69.334122
v -19.006056 52.798977 69.364227
v -49.037209 48.144299 49.721912
v -18.105528 54.628304 69.604462
v -18.096258 53.431679 69.667175
v -17.131866 55.295025 69.801300
v -17.131208 54.112095 69.977165
v -19.051346 55.124580 69.026314
v -17.964043 55.755020 69.232285
v -17.080574 52.881901 69.937485
v -16.141682 54.755764 70.263695
v -16.062351 53.523254 70.212593
v -15.141741 55.413834 70.455826
v -17.059668 56.416801 69.407730
v -15.065660 54.176105 70.399300
v -15.099296 56.599892 70.196556
v -16.132296 55.991249 70.073257
v -14.111753 54.858425 70.726288
v -14.125391 56.076427 70.580261
v -16.032724 57.074039 69.497498
v -15.016696 57.715370 69.658913
v -13.126378 56.749413 70.742928
v -13.117583 55.556175 70.930862
v -14.083591 57.240639 70.270653
v -13.079807 57.898800 70.357170
v -12.089711 56.215034 71.066269
v -12.078747 54.993164 71.142441
v -13.037345 54.318226 70.893425
v -11.075465 56.870975 71.188850
v -11.077585 55.689140 71.369247
v -12.080268 57.427376 70.855690
v -10.011353 57.523983 71.189774
v -11.039062 54.509727 71.408508
v -10.060672 55.136635 71.642288
v -10.041505 56.335884 71.505241
v -9.005857 55.780933 71.742256
v -8.977527 56.977024 71.492104
v -8.999581 54.557701 71.834427
v -10.035222 53.921501 71.591026
v -11.018971 58.038651 70.784386
v -11.969418 58.511147 70.287254
v -7.913454 55.197323 71.867859
v -7.904355 56.416073 71.680092
v -10.995693 53.283428 71.223366
v -6.786876 55.836697 71.745239
v -12.010908 53.911030 71.052147
v -6.780244 54.552780 71.846817
v -7.897930 53.911236 71.874161
v -7.898995 57.654655 71.350487
v -6.817347 57.037937 71.495491
v -5.691011 56.418533 71.555687
v -5.697174 55.150246 71.731010
v -4.622799 55.724155 71.583466
v -6.843047 58.195698 71.109306
v -4.624936 54.485214 71.653526
v -4.663726 56.916031 71.372322
v -3.552743 55.047131 71.555687
v -3.561918 56.287785 71.390854
v -2.487530 55.616516 71.393555
v -4.737964 58.051327 71.047958
v -3.589788 57.447556 71.134048
v -2.505230 56.835190 71.173676
v -2.467243 54.383350 71.545540
v -3.612540 53.725166 71.581985
v -1.474402 57.323982 70.784760
v -1.455593 56.172539 71.182770
v -2.538073 57.968334 70.784294
v -3.679173 58.555511 70.674171
v -0.432686 56.676590 70.837387
v -0.410091 55.512112 71.221527
v -1.479782 54.931007 71.405571
v -0.439484 54.263817 71.459251
v 0.616792 54.827927 71.177055
v 0.592743 56.009399 70.829330
v -1.552037 53.611706 71.595215
v -0.488670 52.985344 71.580536
v 0.553762 57.076984 70.345535
v 1.589956 55.313137 70.796272
v 1.584275 56.448822 70.356689
v 0.613521 53.595375 71.437012
v -5.752044 57.483612 71.272247
v 1.647008 54.134830 71.134682
v 1.653987 52.927681 71.339058
v -5.817392 58.571781 70.799049
v 2.631590 54.616051 70.711876
v 2.664267 53.463093 71.017174
v 1.560965 51.629448 71.333252
v 3.608756 53.941475 70.568924
v 3.679481 52.793758 70.837280
v 2.633951 52.210655 71.143532
v 4.514300 54.356678 70.043350
v 4.547544 53.234768 70.414391
v 3.543418 54.977104 70.180786
v 4.473841 55.270145 69.527756
v 2.616696 55.628075 70.254929
v 4.672973 52.126652 70.547485
v 3.636198 51.461952 70.844872
v 4.645635 50.852291 70.519043
v 3.533578 55.939156 69.597290
v 5.670355 51.470474 70.227402
v 5.610681 52.653385 70.101288
v 0.565267 52.270672 71.515373
v -2.606506 58.983692 70.102089
v -1.536452 58.388077 70.254822
v -5.762558 53.825779 71.697922
v -0.514531 57.761139 70.315155
v -4.887910 59.001068 70.273155
v 2.549304 50.886875 71.048470
v 5.454070 53.677338 69.847710
v 5.377290 54.615772 69.383560
v -1.620785 52.264797 71.513588
v -2.732090 52.913387 71.485657
v -4.684424 53.138695 71.530296
v 2.604293 56.633354 69.619324
v -3.796703 59.353191 69.733490
v 6.331468 52.961746 69.680862
v 6.277932 53.966705 69.180771
v -8.953253 53.299583 71.737984
v 7.127584 53.176521 69.066116
v 7.106335 54.126957 68.428177
v 7.976756 52.416862 68.887535
v 7.919806 53.367764 68.333702
v 7.072572 52.109898 69.484550
v 8.798637 51.659229 68.628647
v 7.882139 51.289764 69.229401
v 8.775647 52.634457 68.152016
v 6.230738 54.859283 68.517433
v 9.594035 51.838516 67.991188
v 8.727418 53.540062 67.494263
v 9.573577 52.785034 67.371407
v -8.939569 58.125420 70.997238
v 7.815598 54.244534 67.618782
v 3.616609 50.146629 70.707787
v 5.328928 55.484596 68.684479
v -14.051472 53.618122 70.539879
v -0.624729 51.522995 71.466255
v -12.957145 52.968178 70.672935
v 0.535601 50.938969 71.380440
v -15.158115 53.031086 70.224182
v -14.007060 52.313160 70.283546
v 1.576408 57.418640 69.666199
v 0.540578 58.050400 69.634087
v -7.783427 58.713493 70.599709
v 10.410042 52.023350 67.235115
v 9.509624 50.776012 68.429199
v 10.387322 51.036335 67.762253
v 5.663448 50.236626 70.106506
v 4.541150 49.524750 70.182076
v 6.683198 50.842350 69.847610
v -9.915635 58.634708 70.621834
v -18.005772 52.177715 69.445351
v -6.873428 53.153698 71.722931
v 8.671155 50.504860 68.900848
v -14.919332 58.680954 68.787170
v -14.009625 58.460884 69.558426
v -15.893000 57.918407 68.814011
v -5.822767 52.454662 71.473152
v -13.913572 59.335384 68.613327
v -12.985447 59.140995 69.338654
v -5.857354 51.103260 71.095917
v -4.674836 51.804722 71.225990
v -18.815767 56.065544 68.548599
v -7.049557 51.710754 71.400230
v -17.910067 56.753731 68.619728
v -19.624691 55.303127 68.479729
v -7.736453 52.615593 71.560158
v -8.927472 51.968338 71.392960
v -15.974532 52.294193 69.909775
v -10.062529 52.661118 71.299629
v 1.604943 50.390282 71.170776
v -12.919913 51.656113 70.199547
v -11.840275 52.314621 70.689041
v -11.820800 59.470798 69.417976
v -17.019491 57.548801 68.502380
v -10.844811 59.150188 70.028015
v -16.926954 58.275913 67.459396
v -1.630942 50.904610 71.256355
v -2.817803 51.617825 71.265686
v 9.567733 53.644352 66.613609
v 10.414685 52.843605 66.594498
v -0.591825 58.621998 69.510887
v -1.605244 59.210922 69.316109
v -2.825468 59.799801 69.039139
v 7.693601 49.885159 69.296448
v 8.587564 49.274364 68.854996
v 9.553190 49.865047 68.473938
v 11.125767 50.308773 67.395561
v 10.279443 49.912258 68.047966
v 11.162862 51.319050 67.003960
v -16.979368 51.628792 69.459404
v 11.147683 52.272312 66.413803
v 11.835862 50.521915 66.682503
v 11.931165 51.488468 66.206940
v 11.136675 53.149010 65.711975
v 11.963541 52.350163 65.640083
v 11.996626 53.202255 64.951355
v 11.989778 54.035427 64.177567
v 10.287347 53.890755 65.719734
v 11.131133 53.954536 64.932007
v 11.994157 54.818172 63.340401
v 11.091065 54.767433 64.083847
v 10.254138 54.686699 64.858223
v 10.178960 55.497799 63.943108
v 11.091983 55.524971 63.196918
v 9.306473 55.483391 64.772957
v 9.259548 56.195713 63.766205
v 10.183219 56.203995 63.015976
v 12.918657 54.861202 62.626389
v 11.992496 55.582516 62.477139
v 10.173880 56.921745 62.074291
v 9.238075 56.871368 62.820885
v 12.899963 54.045021 63.472801
v 11.135551 56.242088 62.296432
v 8.311589 56.856186 63.598141
v 8.275827 57.520336 62.570694
v 9.239211 57.539089 61.846455
v 8.333441 56.160412 64.642586
v 7.387488 56.867023 64.402702
v 7.344248 57.527283 63.334488
v 9.265707 58.216476 60.877071
v 8.249142 58.179726 61.562271
v 6.425730 57.552799 64.167938
v 6.360843 58.160896 63.025326
v 7.339258 58.129345 62.287411
v 10.254618 57.548805 61.166782
v 11.166334 56.942375 61.383915
v 11.266903 57.594528 60.491749
v 10.271756 58.250546 60.206940
v 7.358651 58.739323 61.229576
v 6.327675 58.748192 61.944904
v 12.927472 55.626911 61.770702
v 13.821064 54.093746 62.745045
v 13.844177 54.904518 61.907104
v 12.853199 53.242905 64.224060
v 13.843283 55.692371 61.076469
v 14.751508 54.150089 62.017391
v 14.793472 55.768421 60.390003
v 14.772969 54.950321 61.228607
v 13.860710 56.461639 60.243462
v 15.695951 55.031376 60.530098
v 12.907067 56.373817 60.928715
v 15.671205 54.182381 61.317001
v 12.912968 57.136417 60.045582
v 11.980795 56.253487 61.686829
v 11.959274 57.027863 60.755482
v 15.746637 55.865078 59.716991
v 14.806499 56.574947 59.572449
v 16.698755 55.990318 59.058197
v 16.678633 55.129169 59.836315
v 15.759172 56.683327 58.923306
v 17.661924 56.149971 58.428146
v 17.643749 55.276161 59.188694
v 16.704012 56.827900 58.297413
v 13.861016 57.291676 59.340195
v 17.686235 57.006275 57.685638
v 15.750511 57.475925 58.173161
v 16.716314 57.676460 57.532024
v 15.762582 58.313473 57.391960
v 14.799993 58.110741 58.040936
v 14.810436 57.264599 58.863834
v 16.745096 58.512028 56.776466
v 14.796753 58.937187 57.238743
v 15.774481 59.159534 56.606285
v 14.814708 59.810513 56.395206
v 13.768894 59.584236 57.039806
v 13.771834 58.689941 57.925797
v 15.824294 60.035305 55.803410
v 13.829142 60.416584 56.207977
v 12.796681 59.284309 57.739388
v 12.811329 58.470703 58.615116
v 14.830712 60.655983 55.600327
v 12.743055 60.200226 56.815182
v 15.862767 60.913475 54.994556
v 13.820607 61.268570 55.408939
v 14.838323 61.546749 54.789890
v 11.767568 59.059322 58.440376
v 11.742606 59.910969 57.500389
v 14.843399 62.438183 53.986607
v 13.827151 62.160534 54.598698
v 15.876224 62.693935 53.396141
v 15.871534 61.779278 54.211983
v 13.820123 63.041267 53.779228
v 15.885415 63.582321 52.588280
v 14.844699 63.303501 53.191936
v 15.890824 64.477226 51.784115
v 14.851041 64.181747 52.383228
v 16.941437 62.941570 52.846661
v 16.939615 63.863464 52.023243
v 14.856072 65.068886 51.568096
v 13.822161 64.778488 52.171158
v 13.829869 63.867516 53.009636
v 15.897713 65.358604 50.959976
v 16.948328 64.749535 51.227325
v 13.815258 65.659523 51.335373
v 14.865633 65.938644 50.719044
v 12.796020 65.374023 51.954556
v 12.788893 66.223122 51.093288
v 13.819043 66.501320 50.494606
v 12.791138 67.099754 50.217484
v 11.860933 66.775040 50.839191
v 11.765570 65.897331 51.766193
v 11.764703 65.045883 52.583076
v 12.795783 64.438393 52.817135
v 12.794780 63.564411 53.621384
v 15.928555 66.188705 50.104511
v 14.872180 66.804375 49.846718
v 16.924755 62.047482 53.647167
v 16.903049 61.121189 54.445400
v 17.977791 62.332199 53.080162
v 17.965681 61.380737 53.878937
v 13.819712 67.357689 49.611607
v 15.927773 67.045181 49.231083
v 14.868846 67.649673 48.935528
v 12.795398 62.733955 54.403152
v 15.948008 67.872292 48.322601
v 13.817492 68.257339 48.689144
v 14.876971 68.479858 48.007675
v 12.824610 61.772793 55.270691
v 11.758553 62.403042 55.020615
v 11.743324 63.326393 54.167370
v 17.973312 60.394882 54.695747
v 19.018307 60.701393 54.083817
v 19.022972 61.670208 53.293087
v 16.907547 60.164299 55.271988
v 16.978308 65.626030 50.391491
v 13.842823 57.910118 58.689724
v 12.798100 67.919907 49.413025
v 11.747187 64.114655 53.421440
v 20.039499 60.987423 53.462551
v 19.028410 62.583012 52.532589
v 20.051844 61.933311 52.715477
v 16.792271 59.390419 55.987076
v 10.711062 63.794415 54.043644
v 10.763794 64.670364 53.184059
v 11.793044 58.262150 59.343422
v 17.819685 59.634380 55.412956
v 17.816933 58.697586 56.188953
v 10.797788 58.877350 59.095295
v 17.811207 57.766582 56.970043
v 18.795984 58.040947 56.374859
v 18.823841 58.941570 55.610168
v 10.707581 59.684734 58.186344
v 11.776129 60.744514 56.624672
v 10.704832 60.519623 57.261509
v 9.661630 60.283871 57.920120
v 9.672070 59.469315 58.882504
v 9.673882 61.088940 56.997532
v 8.598562 60.872120 57.626389
v 10.747865 61.327663 56.393337
v 8.617648 61.679081 56.731529
v 9.691192 61.936855 56.119442
v 9.698533 62.804161 55.249565
v 8.629676 62.523811 55.872952
v 10.770298 62.198395 55.520897
v 7.595239 62.228565 56.546989
v 7.631928 63.125614 55.692333
v 8.656241 63.369507 55.037998
v 11.845207 61.556755 55.805183
v 10.780560 63.082230 54.673828
v 7.541485 61.411034 57.434299
v 9.725128 63.697502 54.433594
v 7.571595 60.661201 58.318592
v 8.618707 60.053078 58.620132
v 8.665125 59.299915 59.646908
v 7.568258 59.881382 59.354618
v 20.040730 60.018585 54.226982
v 21.050077 61.247410 52.864555
v 21.049437 60.305222 53.613140
v 19.069578 59.718014 54.877861
v 20.052404 59.041061 54.977638
v 21.038696 59.330093 54.338520
v 20.069891 58.068123 55.730598
v 21.043598 58.344215 55.087265
v 20.077957 57.106884 56.508392
v 21.058693 57.347813 55.838860
v 21.040575 56.416351 56.644775
v 20.081675 56.204548 57.280479
v 19.127995 56.862316 57.160290
v 21.054781 55.518539 57.440304
v 20.102070 55.295822 58.085072
v 19.145582 55.939583 57.939751
v 19.161886 54.970776 58.770088
v 12.799296 61.031593 55.985889
v 20.145823 54.286537 58.939533
v 19.166897 54.049229 59.558281
v 12.831494 68.854935 48.515396
v 20.150944 53.400593 59.740658
v 19.147167 53.129673 60.339378
v 18.164652 53.794270 60.197208
v 13.832427 69.073380 47.770580
v 9.747905 64.375259 53.799225
v 14.837372 69.240250 47.130344
v 22.066643 61.490444 52.280525
v 12.809068 69.670479 47.512680
v 22.054346 60.557865 53.027191
v 13.810661 69.853058 46.857571
v 21.062611 62.148430 52.122345
v 14.844373 69.999840 46.195744
v 15.932940 69.414665 46.583969
v 15.916637 68.636833 47.496826
v 6.512618 61.239525 58.028538
v 6.506797 60.479012 59.023987
v 5.445076 61.063087 58.748829
v 5.452840 61.934887 57.835583
v 6.562480 62.048191 57.116524
v 11.784042 67.690414 50.012047
v 17.010702 66.451256 49.542301
v 22.037664 58.625332 54.458294
v 22.029728 59.591412 53.722385
v 17.032433 67.287369 48.690582
v 23.016884 58.854050 53.873554
v 23.000042 57.926113 54.577824
v 22.034918 57.671520 55.178532
v 23.968775 58.171902 53.996620
v 23.005840 59.857639 53.152142
v 23.975634 57.235825 54.699047
v 23.017017 56.964294 55.303436
v 23.983028 59.115543 53.298630
v 24.916508 58.425915 53.398846
v 23.983946 60.019608 52.646431
v 24.932465 59.371311 52.709473
v 23.971813 60.969006 51.937195
v 22.978767 60.673168 52.563042
v 24.933590 60.282917 52.053921
v 25.881536 58.684341 52.777660
v 25.868256 59.627655 52.108006
v 24.935455 57.474964 54.108547
v 25.874737 57.738342 53.485340
v 26.817406 59.871540 51.492119
v 26.810778 58.917767 52.163418
v 25.884289 56.788769 54.215534
v 26.814943 57.025345 53.567619
v 26.828869 57.934570 52.871174
v 26.825396 56.041718 54.276711
v 25.874193 55.825504 54.977360
v 27.743664 57.215324 52.896206
v 27.755945 58.147354 52.229797
v 24.892797 56.520840 54.868511
v 26.769691 55.087761 54.973366
v 25.856306 54.850574 55.653732
v 24.938900 55.563198 55.623844
v 25.863529 60.542511 51.452515
v 28.617693 56.454090 52.852982
v 28.668016 57.383018 52.222530
v 27.735987 56.256176 53.558647
v 27.735571 59.148540 51.525517
v 26.819305 60.766384 50.856586
v 24.923058 61.163322 51.400940
v 25.873367 61.442097 50.779041
v 28.670149 58.344097 51.566231
v 23.916039 61.820164 51.284950
v 24.933386 62.099621 50.665512
v 25.873758 62.334717 50.083061
v 26.835184 61.661541 50.182377
v 25.880016 63.206364 49.373417
v 24.911339 62.958984 49.971546
v 26.838518 62.552135 49.475136
v 26.846485 63.429066 48.759682
v 24.921455 63.804443 49.258656
v 25.893898 64.067413 48.643551
v 27.774736 61.888248 49.550453
v 27.766659 60.949787 50.254246
v 28.686014 61.155945 49.603367
v 28.676414 60.223080 50.269817
v 27.692232 55.278015 54.240726
v 29.581108 61.339012 48.920452
v 29.575018 60.409237 49.596058
v 28.683771 62.045559 48.919514
v 27.777805 59.987663 50.920723
v 28.677862 59.252632 50.924629
v 29.564138 59.480152 50.234535
v 30.455811 59.654392 49.548531
v 30.445360 60.578632 48.902458
v 29.588802 62.221531 48.234821
v 30.463127 61.489452 48.213253
v 21.071911 54.612530 58.245121
v 4.431490 60.931446 59.510342
v 5.487833 60.283684 59.824734
v 4.484410 61.746807 58.584873
v 16.587896 54.283195 60.619274
v 15.635372 53.284237 62.073502
v 16.522545 53.403946 61.328552
v 23.933399 62.692181 50.572414
v 23.927595 63.576832 49.820660
v 22.032059 53.932713 58.360237
v 21.105801 53.679108 59.026752
v 22.010473 54.826084 57.591782
v 17.986139 64.156143 51.454590
v 17.990538 63.245510 52.281609
v 6.553687 59.665165 60.230164
v 4.483703 60.198616 60.578346
v 5.519841 59.611992 60.950962
v 29.609426 63.110096 47.558136
v 28.691648 62.917683 48.227047
v 30.483665 62.374588 47.541306
v 30.496218 63.297310 46.873684
v 28.696327 63.790726 47.563248
v 29.608370 64.019989 46.899494
v 31.359386 61.613091 47.494633
v 30.499437 64.216621 46.212376
v 31.351648 62.534206 46.824036
v 28.683708 64.689827 46.889221
v 29.599401 64.923798 46.233265
v 30.492392 65.110199 45.549904
v 31.355154 63.469784 46.141758
v 28.658884 65.589172 46.202522
v 29.610941 65.835876 45.547916
v 31.344982 65.260574 44.816456
v 31.353226 64.339249 45.491695
v 30.484163 65.992615 44.886375
v 31.317759 66.114471 44.135193
v 32.183956 64.454613 44.719425
v 32.138317 65.364143 44.009132
v 27.791702 63.517906 48.231953
v 27.768391 64.427307 47.527710
v 27.727438 65.322166 46.819374
v 26.823927 64.144943 48.179291
v 26.796721 65.039673 47.443390
v 20.036026 62.843567 51.924435
v 21.147974 52.691776 59.882637
v 20.148607 52.461506 60.551544
v 21.061016 63.074432 51.335342
v 19.024702 63.458675 51.757576
v 20.035467 63.731205 51.134941
v 19.024214 64.345238 50.940758
v 29.569504 58.492840 50.895290
v 19.028143 65.207100 50.098736
v 17.978949 64.962730 50.706829
v 20.060055 64.575172 50.326607
v 13.799701 70.603409 45.884239
v 12.780212 70.457245 46.548782
v 21.105906 64.800522 49.725121
v 13.813737 71.341194 44.910339
v 12.782849 71.199127 45.587814
v 14.854063 70.739807 45.244286
v 13.791502 72.047653 43.900223
v 12.787658 71.895531 44.589745
v 14.849567 71.462364 44.240753
v 15.911823 70.116806 45.569000
v 21.100506 63.880627 50.549728
v 15.980309 70.839584 44.564026
v 20.056061 65.449127 49.485600
v 22.113241 65.029190 49.156403
v 22.119427 64.147720 49.967457
v 20.071178 66.268433 48.669918
v 19.060852 66.042824 49.280067
v 23.160957 64.409012 49.378513
v 22.132740 63.205257 50.820831
v 21.086906 65.637726 48.932961
v 21.097021 66.488960 48.106735
v 22.149895 65.858116 48.370846
v 24.001455 56.283752 55.457161
v 30.440495 58.717506 50.172859
v 22.032486 56.668240 55.977360
v 23.169918 65.277428 48.562679
v 27.807297 62.582947 48.961540
v 17.065031 68.142342 47.792603
v 20.081535 67.124954 47.840286
v 19.039482 66.883659 48.472466
v 31.311663 59.801937 48.854923
v 31.314440 60.726517 48.177433
v 14.703479 53.252930 62.754436
v 22.090609 51.917919 59.921501
v 21.126753 51.706970 60.630352
v 22.110229 52.879906 59.179420
v 23.208128 66.107895 47.792953
v 22.168522 66.729019 47.562355
v 22.039152 62.404282 51.536858
v 26.744600 54.103691 55.568462
v 27.596710 54.291443 54.856220
v 31.297873 58.905304 49.460316
v 30.443037 57.729168 50.801689
v 31.287025 57.944416 50.060776
v 32.136894 58.120735 49.340752
v 32.144802 59.093803 48.725273
v 32.144890 57.113884 49.900814
v 32.962536 57.336880 49.149868
v 32.954247 58.310577 48.600525
v 30.435026 56.724056 51.397053
v 29.598057 57.485447 51.539112
v 31.289278 56.924427 50.641109
v 32.209927 61.754448 46.754383
v 32.204960 60.843304 47.425327
v 33.053032 61.874557 45.993042
v 33.050114 60.963909 46.672276
v 33.876999 61.070095 45.894825
v 32.216633 62.652992 46.080612
v 33.054993 62.763165 45.289944
v 33.876278 60.145214 46.581039
v 33.053177 60.031414 47.359066
v 33.882481 61.955109 45.209110
v 33.873749 59.211601 47.257679
v 33.037888 59.089272 48.030197
v 32.210903 59.875938 48.113693
v 34.683563 60.245419 45.781746
v 34.696419 61.163212 45.091286
v 7.608056 59.175213 60.411465
v 17.526670 54.438034 59.963211
v 17.508673 53.560898 60.701252
v 29.613741 66.705696 44.920418
v 30.477427 66.860039 44.191807
v 21.137184 67.407669 47.273216
v 19.062143 67.738693 47.666279
v 20.094673 68.026840 47.028870
v 24.003548 55.346611 56.239101
v 23.043022 56.020214 56.094688
v 17.991272 67.468765 48.225178
v 17.994678 66.585060 49.108589
v 22.959625 61.569809 51.856808
v 11.780426 71.777054 45.298801
v 11.755496 72.485298 44.278046
v 8.406608 58.762257 60.575974
v 12.761668 72.598030 43.541378
v 26.742487 65.925484 46.693020
v 27.743113 66.193062 46.115723
v 18.173183 52.863655 61.028076
v 5.348615 58.791359 62.748264
v 32.200542 63.527996 45.420231
v 22.015968 55.711914 56.794456
v 3.487254 60.810036 60.283298
v 3.503001 60.148960 61.391705
v 13.842346 72.694878 42.890480
v 4.537427 59.563210 61.764603
v 11.722535 73.178223 43.204456
v 14.910288 72.091087 43.270195
v 14.926499 72.788864 42.226887
v 12.786304 73.255638 42.528454
v 16.002190 72.207947 42.678879
v 13.851973 73.369324 41.830505
v 15.983665 71.491585 43.682095
v 16.030966 72.895714 41.597664
v 12.777374 73.913658 41.431919
v 14.938029 73.460228 41.169369
v 17.127752 73.004219 40.934555
v 17.143686 72.301018 42.008652
v 16.094805 73.582367 40.627136
v 13.861348 73.972649 40.774181
v 14.968365 74.152199 40.124893
v 11.714653 73.812859 42.142292
v 17.156778 71.527031 43.111031
v 18.279238 72.432289 41.333931
v 18.272596 71.685669 42.425854
v 18.303753 73.177391 40.262459
v 19.427488 71.831993 41.772324
v 19.433043 73.376122 39.635616
v 19.444044 72.606560 40.689072
v 17.211411 73.715622 39.883255
v 18.313480 73.930237 39.220112
v 19.449903 74.159721 38.641197
v 18.330788 74.714134 38.205627
v 17.206444 74.459343 38.845791
v 19.498737 75.007301 37.655636
v 17.169991 75.189049 37.746506
v 20.622147 74.465370 38.074783
v 20.700520 75.302231 37.024635
v 18.366205 75.411934 37.144718
v 19.498962 75.627213 36.340309
v 20.578432 73.584511 39.063801
v 20.561581 72.792152 40.045944
v 21.771893 74.790421 37.548470
v 21.706697 73.012917 39.462818
v 21.678911 72.195908 40.443623
v 22.802929 72.387093 39.841839
v 21.692087 71.394241 41.498749
v 22.785042 71.588402 40.832970
v 20.601902 71.962723 41.138321
v 20.611141 71.189690 42.181870
v 21.701771 70.590363 42.550503
v 22.833340 73.195686 38.909771
v 22.787952 70.774109 41.863792
v 23.898483 72.605469 39.208141
v 23.899174 73.473579 38.328159
v 22.798441 69.945854 42.899006
v 23.886335 70.147667 42.222942
v 23.877913 70.928680 41.212887
v 23.926311 69.329041 43.301876
v 22.862865 69.200516 44.077187
v 21.746832 69.790154 43.693420
v 21.782162 73.740402 38.614178
v 22.864702 74.054756 38.053379
v 22.842180 74.906860 37.171867
v 23.962975 74.371063 37.505672
v 24.979525 72.846901 38.630596
v 23.980549 75.117798 36.420715
v 25.029909 73.730911 37.770657
v 25.042776 74.642296 36.905308
v 26.048819 72.200592 38.902111
v 26.055304 73.091675 38.031223
v 25.011120 71.950058 39.565586
v 26.085812 74.001511 37.171711
v 23.968025 71.691101 40.250092
v 25.030405 71.076515 40.541737
v 27.118256 73.327026 37.361744
v 27.123270 74.253128 36.551529
v 26.085615 71.307434 39.857540
v 26.070959 74.806236 36.242508
v 24.978388 70.284943 41.559750
v 28.129042 73.546547 36.709423
v 28.104288 74.432602 35.819405
v 29.059736 73.714691 36.032906
v 29.085085 72.835175 36.816391
v 26.847668 74.946548 35.394001
v 29.987583 73.851852 35.351063
v 30.004147 73.001823 36.109409
v 28.143639 72.645576 37.503574
v 29.106163 71.953323 37.651001
v 29.007391 74.536011 35.154552
v 30.030729 72.109383 36.937035
v 30.076641 71.241570 37.836700
v 28.160810 71.784462 38.359890
v 29.142910 71.103943 38.556805
v 27.110447 72.405640 38.246883
v 30.975069 72.199654 36.244377
v 30.977684 71.389450 37.078770
v 24.990936 69.503456 42.563530
v 20.637711 69.667526 44.405937
v 21.839714 69.081558 44.940487
v 20.623497 70.369202 43.287346
v 27.110741 71.531479 39.161449
v 19.563730 70.178711 43.974640
v 19.548855 70.948570 42.938587
v 18.467514 69.984276 44.640339
v 18.489624 70.755814 43.636227
v 19.657537 69.488823 45.221752
v 26.060488 69.628990 41.895241
v 25.010994 75.321739 35.659805
v 26.064289 70.421402 40.894707
v 28.182896 70.935219 39.260048
v 21.773371 75.508507 36.335861
v 30.916719 73.123489 35.429188
v 29.873583 74.584778 34.465263
v 30.889326 73.955727 34.637039
v 31.830585 72.377090 35.480602
v 31.795450 73.233925 34.685879
v 32.732658 71.601936 35.536583
v 32.715034 72.453300 34.720642
v 31.852707 71.495880 36.310501
v 33.604084 71.648148 34.771187
v 33.631359 70.813919 35.594692
v 32.774914 70.745209 36.387016
v 33.607895 72.444939 33.976082
v 34.479832 70.840393 34.819916
v 34.456974 71.681786 33.974072
v 31.886093 70.670052 37.193031
v 32.748428 73.197014 33.974556
v 33.603596 73.249992 33.178181
v 34.457829 72.476898 33.168339
v 34.443359 73.250771 32.375492
v 32.699291 73.915154 33.105980
v 33.570210 74.068848 32.315926
v 31.744877 74.010117 33.868347
v 30.912367 74.638863 33.687416
v 34.520699 70.013832 35.677746
v 33.659439 69.976616 36.477901
v 17.170990 70.749184 44.199142
v 34.552399 69.169548 36.598831
v 33.676308 69.176201 37.400925
v 32.773129 69.939438 37.273518
v 32.791889 69.177254 38.185307
v 33.695652 68.404594 38.336048
v 31.882740 69.915031 38.043301
v 34.563725 68.376122 37.533474
v 35.444763 67.561417 37.632286
v 34.583458 67.591057 38.466908
v 35.448082 68.340134 36.733967
v 36.312325 66.753471 37.718662
v 35.470055 66.791145 38.538475
v 36.301910 67.522568 36.828590
v 33.739086 67.569489 39.340240
v 32.800556 68.414230 39.113583
v 31.879019 69.152885 38.942234
v 36.303413 68.293312 35.941196
v 35.450027 69.088158 35.866096
v 31.876429 68.377357 39.863430
v 32.803936 67.629524 40.046417
v 22.627396 75.547356 35.982746
v 27.212341 70.787125 39.975609
v 28.203224 70.119537 40.211090
v 29.175329 70.257095 39.504688
v 27.223259 69.950996 40.897552
v 28.229118 69.328506 41.173573
v 29.203424 69.444557 40.446575
v 27.263155 69.201546 41.909927
v 25.999060 75.260841 34.727974
v 16.046576 74.226387 39.521469
v 14.910037 74.708290 39.069420
v 9.386657 54.675880 65.672752
v 16.030993 74.895287 38.415455
v 13.753442 75.199165 38.597828
v 13.761521 74.536530 39.824596
v 14.960450 75.378326 37.926113
v 17.254833 75.825089 36.365894
v 16.027372 75.647675 37.242195
v 9.445262 58.818455 59.888554
v 14.863071 76.085258 36.691017
v 23.935408 64.434563 49.049366
v 15.862417 76.203537 35.887928
v 22.935284 63.284363 50.422081
v 18.014637 65.771492 49.906597
v 12.254566 57.661346 59.796356
v 22.928396 62.348328 51.226212
v 3.503886 61.654186 59.382336
v 22.960211 52.087639 59.225155
v 22.931463 51.137306 59.839237
v 22.074286 50.938995 60.563324
v 11.785326 68.552330 49.207264
v 35.306824 71.690552 33.159328
v 35.309082 70.864769 34.002308
v 36.155506 70.054161 34.012329
v 36.133190 70.846962 33.162373
v 17.086071 69.579613 46.080338
v 32.068295 66.170662 43.273907
v 35.334057 70.037819 34.872772
v 31.186430 66.874336 43.351898
v 26.127838 68.941132 43.068531
v 10.693359 73.129456 43.929672
v 10.702469 73.772850 42.890850
v 13.744328 53.239983 63.491146
v 29.233574 68.663712 41.431759
v 28.377661 68.645149 42.325691
v 12.846503 52.437515 64.947632
v 23.048075 53.021641 58.521214
v 25.852833 64.739159 48.081272
v 12.739591 74.484962 40.317589
v 24.872723 65.335266 47.898003
v 24.851299 64.465134 48.690922
v 25.878960 65.571190 47.328293
v 34.712402 66.691628 39.437454
v 33.734753 66.722389 40.381371
v 22.205629 67.715485 46.719841
v 21.163490 68.321129 46.464924
v 28.666964 66.494759 45.512211
v 23.764345 50.346443 59.699425
v 22.925598 50.152615 60.431946
v 23.777163 51.324951 59.127220
v 2.526046 61.463013 60.109173
v 2.589146 62.397739 59.501789
v 3.583664 62.611858 58.844917
v 24.959412 54.572437 56.349945
v 25.839714 53.858868 56.294670
v 31.257950 55.792564 51.229424
v 32.176849 56.032452 50.410126
v 13.755037 75.807167 37.400768
v 12.611519 75.653488 38.122807
v 12.589252 76.251205 36.892380
v 13.745234 76.377090 36.163239
v 12.616327 75.021980 39.324375
v 11.494755 75.536583 38.905560
v 11.459342 76.122017 37.632946
v 10.389230 76.066551 38.463940
v 10.400611 75.489014 39.701401
v 11.484194 74.931007 40.108891
v 10.374300 76.618698 37.271233
v 9.370806 76.685776 38.117992
v 9.390273 76.111923 39.323483
v 9.363639 75.554916 40.537159
v 10.395017 74.920418 40.916214
v 11.470587 76.670547 36.442387
v 6.458392 56.946121 65.213593
v 7.393517 56.223564 65.470505
v 34.683243 59.324169 46.447876
v 8.404219 55.441238 65.560455
v 18.484337 54.628506 59.361076
v 18.495255 55.487179 58.622757
v 23.841496 52.277046 58.547047
v 37.138905 66.680061 36.893581
v 37.139912 67.439842 36.005997
v 6.620396 62.923416 56.331772
v 5.617947 62.757187 56.993240
v 22.973656 54.125332 57.700520
v 32.948700 56.306686 49.671463
v 35.316174 72.474808 32.308949
v 36.132355 71.638252 32.303612
v 29.450335 55.666595 52.701801
v 28.619997 55.426239 53.467091
v 33.047997 63.631386 44.557953
v 29.457569 56.643215 52.127068
v 33.763142 58.504349 47.814949
v 33.876350 62.825020 44.497059
v 33.766987 57.508591 48.405132
v 30.208509 68.729599 40.659256
v 30.224609 69.517754 39.717861
v 30.148708 70.332832 38.809040
v 35.492680 66.055473 39.482719
v 36.347034 66.002792 38.658226
v 23.801125 53.200417 57.930862
v 24.714088 52.497089 57.853199
v 24.689203 51.513248 58.395233
v 23.902636 54.320263 57.043179
v 22.964825 55.005295 56.970119
v 25.512556 50.742420 58.157516
v 24.685480 50.468060 58.905895
v 24.835314 53.591858 57.104080
v 26.309513 49.983040 57.819618
v 26.321199 51.010487 57.440067
v 25.506250 49.664467 58.574806
v 27.081959 51.332989 56.649166
v 27.084967 50.261772 57.053673
v 25.484613 51.709099 57.746548
v 26.271084 52.035622 57.001617
v 25.436293 52.689373 57.243809
v 33.036980 64.522972 43.809143
v 33.855202 63.708736 43.752399
v 25.106722 68.763023 43.838329
v 27.052879 52.299149 56.233967
v 30.268419 55.853149 51.947578
v 12.588687 76.774544 35.666458
v 26.233282 53.011589 56.481709
v 30.987968 70.572502 37.970654
v 10.656157 74.367470 41.766865
v 11.702852 74.413940 40.994362
v 10.367191 77.170143 36.023781
v 11.393860 77.163528 35.034801
v 24.258242 66.352104 47.212132
v 23.218876 66.993256 46.989445
v 25.309374 66.613670 46.657845
v 24.277149 67.268532 46.440739
v 34.701496 62.043034 44.400223
v 24.088818 68.663979 44.654457
v 18.007385 68.336899 47.383339
v 34.676720 58.386257 47.108795
v 5.431580 57.648861 64.911087
v 5.414575 58.199413 63.791126
v 4.442780 58.287453 64.545700
v 4.488172 57.757500 65.730927
v 5.461392 57.089199 66.069077
v 4.497211 57.184704 66.903275
v 3.522579 57.919525 66.568550
v 3.460255 58.426411 65.339020
v 26.779976 66.791306 45.979919
v 2.472699 58.623310 66.175446
v 2.426300 59.051418 64.906784
v 26.767639 67.656090 45.237995
v 2.447345 59.490398 63.691666
v 25.803881 67.395828 45.855648
v 1.368659 59.645435 64.455338
v 1.394195 59.218632 65.744362
v 3.504642 58.864605 64.155060
v 26.794941 68.565384 44.429096
v 25.748917 68.192070 45.047939
v 27.807123 67.004738 45.422604
v 27.878155 68.036217 44.734211
v 1.429265 60.072857 63.278175
v 28.853813 67.295135 44.862869
v 0.311808 60.233028 63.977371
v 0.301447 59.825001 65.220139
v 24.760450 67.950096 45.642166
v 2.505235 59.983334 62.554382
v 9.372391 74.987282 41.729111
v 3.540081 59.367172 62.974575
v 29.435965 54.640461 53.235859
v 28.608946 54.384083 53.994179
v 37.200592 65.951485 37.850163
v 6.447220 56.326996 66.281189
v 2.670723 60.653042 61.132435
v 1.627073 62.168720 60.140312
v 7.350339 55.562328 66.518791
v 6.457344 55.678108 67.322929
v 5.572996 56.440491 67.105415
v 1.650135 61.373627 60.888439
v 37.142998 68.213455 35.107483
v 36.310875 69.046150 35.040070
v 23.247778 67.843506 46.183655
v 33.763908 56.534145 48.928234
v 17.033913 68.923996 46.943169
v 30.977501 69.837357 38.803715
v 37.969059 68.083191 34.259155
v 37.961136 67.333778 35.172646
v 37.145859 68.950058 34.185886
v 29.657690 67.583031 44.195099
v 32.985744 55.253395 50.150414
v 32.170250 54.984814 50.903427
v 24.693354 49.441418 59.391434
v 30.287722 54.812210 52.445293
v 31.080147 55.079170 51.681114
v 36.154888 72.418625 31.462597
v 36.951176 70.753868 32.344425
v 36.955196 71.558556 31.462084
v -3.679330 52.321209 71.366135
v 37.785156 71.485016 30.625971
v 19.074411 68.614685 46.857300
v 37.771320 70.704208 31.466301
v 36.972378 72.307236 30.661867
v -3.708607 51.021915 71.082649
v 37.721935 72.228645 29.673819
v 36.907158 73.153603 29.758289
v 36.116291 73.151093 30.699057
v 0.343909 59.441090 66.542633
v -7.091880 59.099674 70.123840
v 20.028046 68.892776 46.056118
v 1.388996 58.813725 67.017334
v 6.695739 49.636486 69.629196
v 5.541215 48.889053 69.622589
v 34.421959 74.062828 31.508802
v 35.272541 73.246651 31.524893
v 34.566124 55.742702 48.683064
v 33.759991 55.489960 49.431854
v 35.352539 55.971493 47.915783
v 34.553761 56.754234 48.161736
v 35.359005 54.931892 48.405769
v 34.565845 54.684158 49.156338
v 35.351887 53.860882 48.841526
v 36.129898 54.159931 48.045662
v 36.141006 55.203850 47.607830
v 34.565334 53.518734 49.601871
v 33.762917 54.431366 49.892265
v 36.102139 53.115368 48.423222
v 35.333225 52.743439 49.213120
v 36.136417 56.202118 47.142506
v 35.322681 56.941387 47.420620
v 36.076000 52.000519 48.775162
v 34.564171 52.379215 49.999897
v 35.318344 51.647129 49.570019
v 34.554089 57.739273 47.613319
v 33.773319 53.084106 50.397228
v 33.784588 52.005974 50.769287
v 34.556793 51.268776 50.369781
v 32.990002 51.659733 51.516991
v 32.983074 52.724426 51.143520
v 33.780727 50.909943 51.142021
v 35.308754 50.504723 49.945484
v 34.544586 50.169392 50.730106
v 33.763657 49.820637 51.497631
v 32.990089 50.554321 51.896149
v 32.180656 53.433414 51.512665
v 32.194859 51.284191 52.261425
v 32.964859 53.777214 50.778229
v 32.194996 50.202225 52.645035
v 32.973389 49.462631 52.255508
v 33.735703 48.719700 51.830509
v 31.386677 50.914494 53.012478
v 32.188030 49.076756 53.015652
v 32.965446 48.366776 52.588940
v 31.399311 51.995590 52.622440
v 33.722786 47.650963 52.132778
v 32.197262 52.345955 51.880177
v 32.958084 47.270973 52.891163
v 32.194401 47.974129 53.344330
v 31.408504 53.058033 52.250179
v 33.709892 46.548439 52.439083
v 32.941437 46.155510 53.190365
v 32.178276 46.882614 53.641037
v 31.396053 49.822147 53.380016
v 31.372564 54.124821 51.871292
v 31.383463 48.736958 53.758282
v 30.603159 49.471596 54.123501
v 30.606688 50.530514 53.758461
v 30.583368 48.391293 54.504826
v 31.357725 47.642292 54.114643
v 29.813179 49.142471 54.890129
v 29.827084 50.213669 54.513523
v 30.601034 51.610199 53.400768
v 30.615747 52.712692 53.016438
v 29.829268 53.423588 53.415916
v 29.844860 52.352211 53.783806
v 30.590874 53.724972 52.661526
v 35.321758 49.425011 50.245956
v 36.064678 50.910034 49.119347
v 34.521416 49.055878 51.054169
v 29.058640 49.881702 55.313789
v 29.058722 48.794491 55.682980
v 29.806633 48.061523 55.259815
v 29.072313 50.965931 54.917465
v 29.838064 51.267601 54.154148
v 29.061239 51.995571 54.558353
v 29.052427 53.046577 54.185585
v 31.416182 46.459648 54.384338
v 32.188568 45.764828 53.919884
v 28.297544 52.716831 54.967136
v 28.269434 53.777332 54.559902
v 36.805145 52.385887 47.987823
v 37.545815 52.729870 47.190979
v 36.821899 51.290981 48.303459
v 37.530823 51.641094 47.523270
v 38.247883 51.993359 46.719833
v 38.240833 50.901783 47.042027
v 37.516106 50.552685 47.862587
v 38.212208 49.815533 47.361118
v 37.498676 49.455776 48.173790
v 36.808083 53.466900 47.662895
v 36.774506 50.192356 48.671406
v 36.819237 54.532276 47.302906
v 36.775959 49.056255 48.978306
v 37.492661 48.346153 48.443501
v 37.570599 53.799397 46.884758
v 38.188366 48.730766 47.621071
v 36.761402 47.954536 49.263935
v 36.035423 48.676090 49.781124
v 37.457336 47.234959 48.724213
v 36.034805 49.782326 49.478081
v 36.748985 46.849987 49.543915
v 36.036438 47.562302 50.077560
v 7.605803 48.666576 68.947708
v 30.991989 69.055557 39.731174
v 8.665632 54.230080 66.827614
v 6.982287 55.023037 67.587532
v 30.976868 68.251198 40.633656
v 31.917753 67.536491 40.823944
v 27.546219 53.360600 55.362202
v 31.068527 67.582932 41.628345
v 30.085421 68.263695 41.385822
v 0.715532 61.935024 60.919357
v 1.798653 63.359203 59.833248
v 0.745529 62.903358 60.398552
v 9.537727 48.754307 68.284912
v 8.471098 47.969345 68.435104
v 34.490299 48.003036 51.370380
v 12.774027 51.547447 65.467674
v 8.366307 75.677597 41.347973
v 8.359500 76.227898 40.175507
v 32.951530 45.031784 53.440903
v 32.811028 66.862206 40.980812
v 7.430453 76.371101 41.038673
v 7.406584 76.949181 39.872917
v 8.330546 76.780540 39.006889
v 26.268764 48.904781 58.177921
v 27.046238 49.228504 57.406864
v 33.718533 45.457180 52.724670
v 9.267476 77.201553 36.819420
v 34.482521 45.834408 51.990475
v 34.481037 44.730747 52.265778
v 35.224316 46.195591 51.207119
v 35.211651 45.022526 51.551022
v 33.682961 44.322460 52.970943
v 37.594212 54.854691 46.565056
v 34.481724 46.901245 51.682579
v 35.222057 47.272743 50.902138
v 36.795265 55.517113 46.939987
v 32.883232 65.447472 43.094521
v -15.851849 58.610397 67.799301
v 9.661929 74.425911 42.569431
v 35.467506 58.533966 46.298252
v 35.475086 57.571705 46.921528
v 34.444153 43.599762 52.512577
v 33.654865 43.216312 53.236393
v 32.904240 43.933441 53.694145
v 19.187868 52.244587 61.201340
v 20.138460 51.542221 61.308487
v 22.076344 68.544853 45.638817
v 20.107464 50.624813 62.047207
v 19.193823 51.351234 62.001427
v 21.043175 50.783409 61.365021
v 35.262074 48.332886 50.587383
v 19.227671 50.389595 62.755821
v 21.010538 49.883709 62.022472
v 20.118231 49.649223 62.715683
v 20.110605 48.605087 63.382214
v 21.034975 48.835045 62.627953
v 19.213274 49.413269 63.483479
v 20.953743 47.827770 63.228893
v 19.347721 48.354252 64.210175
v 20.125797 47.600754 63.982815
v 21.771799 48.071175 62.487705
v 21.758371 47.044388 62.977211
v 20.946907 46.786480 63.730087
v 21.749577 45.993591 63.464436
v 22.542971 46.242046 62.701019
v 22.536814 45.204941 63.156818
v 21.752932 44.937996 63.933414
v 20.960150 45.679817 64.233635
v 22.546034 47.256302 62.250847
v 23.302494 45.454266 62.363609
v 23.320961 46.493919 61.926941
v 22.517767 44.142292 63.607658
v 23.288837 44.403675 62.791080
v 22.522499 43.080460 64.019951
v 23.272757 43.371429 63.219769
v 21.751400 43.792477 64.411041
v 24.049809 44.683357 61.979061
v 24.056782 45.737984 61.565151
v 24.016714 42.606956 62.828499
v 23.266558 42.317440 63.644623
v 24.018118 43.660454 62.405602
v 20.965223 44.644501 64.693802
v 20.969669 43.465408 65.174492
v 21.738672 42.740246 64.819702
v 22.504486 42.004631 64.431305
v 24.003683 41.560040 63.249569
v 23.248373 41.245979 64.040642
v 21.747553 41.676968 65.221733
v 22.501926 40.937088 64.815208
v 24.825047 40.801003 62.758881
v 24.002640 40.494415 63.631355
v 22.502382 39.871056 65.211166
v 24.721466 41.881374 62.428879
v 21.754225 40.606953 65.620392
v 23.247084 40.197418 64.417953
v 24.788076 44.986599 61.185848
v 24.788176 43.921413 61.586906
v 20.142975 46.497128 64.484200
v 24.796591 46.041210 60.758400
v 21.745611 39.550415 66.035965
v 24.046923 46.778061 61.166634
v 20.999350 41.355965 66.017685
v 21.766769 49.063869 61.971130
v 21.002302 40.292946 66.432457
v 20.224651 42.073132 66.401428
v 20.249102 41.017811 66.817558
v 20.972086 42.393806 65.618881
v 20.233252 39.932270 67.247734
v 20.209352 43.090675 65.966858
v 19.462692 41.753773 67.159042
v 19.470057 40.687710 67.602417
v 19.440395 42.811855 66.737587
v 18.673985 40.391174 68.357910
v 19.462194 39.639679 68.061417
v 20.227419 38.889874 67.675537
v 20.981903 39.167389 66.867188
v 19.450584 38.589733 68.500679
v 18.649267 39.327885 68.753403
v 18.720512 42.449680 67.553978
v 37.743103 69.884811 32.322681
v 36.939434 69.961426 33.218845
v 22.579062 48.303104 61.733490
v 13.594060 50.673779 64.922142
v 12.225161 50.114662 65.253616
v 24.722542 42.946930 62.009747
v 20.162189 45.391830 64.992821
v 25.447216 41.095043 62.016006
v 25.449587 43.241402 61.198387
v 25.442976 44.317043 60.823994
v 25.453783 42.186928 61.581451
v 25.661131 45.269588 60.238857
v 26.211227 44.327835 60.057358
v 26.177773 42.485100 60.767754
v 26.012714 43.366554 60.612480
v 26.740108 42.608208 60.178780
v 18.173925 52.074638 61.799355
v 26.726700 43.667603 59.792927
v 35.221291 43.978001 51.798573
v 30.294203 67.620560 43.312233
v 13.691693 52.478542 64.156982
v 35.504456 61.214237 44.319099
v 35.506733 62.097755 43.598045
v 34.699223 62.899261 43.665489
v 35.510281 62.946617 42.854256
v 36.312504 61.251827 43.514111
v 36.318634 62.130264 42.772533
v 35.531139 63.783749 42.094444
v 36.339218 63.805130 41.261482
v 36.331062 62.956478 42.037113
v 34.712929 63.742458 42.918907
v 37.128933 62.975460 41.202881
v 37.130215 62.101631 41.955616
v 37.156662 63.764866 40.449371
v 36.339321 64.604706 40.436073
v 35.540024 64.612091 41.282627
v 34.724648 64.574165 42.168182
v 30.566389 47.325344 54.873013
v 11.823522 69.492653 48.325397
v 10.306885 77.588470 34.727394
v 9.227618 77.754906 35.532265
v 37.969910 63.754288 39.613487
v 37.940453 62.893234 40.397289
v 23.178701 68.680840 45.171940
v 38.979290 49.807186 46.503635
v 39.721767 49.803326 45.617996
v 39.241909 50.796879 45.972332
v 39.452663 48.811905 46.134472
v 37.179821 64.583939 39.666584
v 38.591892 71.393486 29.649714
v 38.551521 72.251297 28.843552
v 37.710228 73.077927 28.907869
v 24.835831 47.086521 60.290565
v 25.507071 46.258617 59.895790
v 27.608490 75.028763 34.319344
v 7.653147 63.996586 54.834320
v 8.673569 64.272011 54.256298
v 19.445446 43.836212 66.277039
v 18.787523 43.555275 67.175148
v 20.231930 44.089649 65.498856
v 19.413095 44.840488 65.779709
v 18.908655 44.772949 66.917419
v 18.387085 43.674957 68.555695
v 36.262680 65.371063 39.542679
v 35.463665 65.393150 40.361538
v 17.987629 69.161690 46.445290
v -10.744390 51.657360 70.759018
v -11.870383 51.013821 70.262512
v 0.386406 60.681675 62.868954
v 1.474803 60.592381 62.147724
v -0.634379 60.772022 63.652813
v -0.612748 61.311455 62.523331
v 0.477729 61.302322 61.831757
v -0.547532 61.966614 61.529053
v -1.549521 62.005650 62.285904
v -1.597667 61.361706 63.298943
v -2.460672 62.725651 62.121433
v -1.441834 62.760536 61.459312
v -2.493323 61.984295 63.054470
v -3.364739 63.419365 62.045559
v -2.384728 63.555126 61.386726
v -3.452247 62.679840 62.807224
v -2.364532 64.477837 60.754398
v -3.288687 64.240791 61.418671
v -1.429744 63.778214 60.789436
v -1.409123 64.788864 60.206509
v -3.272408 65.145523 60.831741
v -2.362675 65.410645 60.193821
v -4.268893 64.088425 62.033306
v -4.178359 64.888924 61.526863
v -0.475209 63.045883 60.783546
v -0.400185 64.107506 60.341957
v -4.257022 65.986511 61.033619
v -5.086344 65.573631 61.745312
v -3.202348 66.077965 60.352715
v -3.518444 61.919857 63.735447
v -2.453572 61.334061 64.147163
v -1.545774 60.819450 64.512962
v -2.387382 60.803226 65.417763
v -3.517247 61.296154 64.887558
v -1.402148 65.711128 59.655052
v 29.066626 47.681324 56.099796
v -2.292276 66.427322 59.686378
v 29.764662 46.839603 55.628166
v 28.250893 47.355137 56.810532
v 28.959621 46.529659 56.390068
v 28.316761 48.455208 56.462421
v 28.322708 49.554409 56.130997
v 7.399074 75.819366 42.167881
v 26.183283 41.446033 61.152191
v 8.363220 75.112259 42.467628
v 3.524055 56.809940 68.677917
v 4.505269 56.000072 68.772339
v 27.823347 51.518688 55.871410
v 4.600657 58.760349 63.468906
v 35.500725 60.344273 44.953995
v 14.441022 52.417671 63.223419
v 37.955330 66.565292 36.085274
v 38.774197 66.447800 35.236355
v 38.781620 67.210701 34.303917
v -48.308083 47.727043 50.469868
v 28.316307 50.659325 55.724895
v -35.719368 60.697582 53.772270
v -35.703480 61.550476 52.899166
v -34.763641 61.364498 53.582932
v -34.737282 60.514923 54.380077
v -50.140804 53.444122 47.098537
v 37.916836 62.128189 41.086121
v -50.116386 54.514484 46.702827
v 37.097462 61.256477 42.724434
v 38.664814 61.250828 40.985249
v 37.884766 61.268948 41.829185
v 38.697937 62.097099 40.225822
v -50.872231 54.807144 45.919754
v -50.859852 53.786221 46.330376
v 23.318586 47.520889 61.515965
v -34.805820 59.636875 55.107586
v -51.593914 54.155476 45.549019
v -50.891857 52.751514 46.690292
v -51.625237 53.110100 45.911366
v -0.689642 60.408211 64.811623
v -51.663994 52.086273 46.284264
v -52.396694 52.419262 45.494484
v -52.355923 53.465107 45.119602
v 26.446793 45.254852 59.388371
v 33.902088 64.532997 42.996731
v -40.056370 75.425255 33.003910
v -48.281013 46.904552 50.813175
v -39.061085 44.530396 61.067245
v -42.252228 49.524227 55.467747
v 23.379072 48.522030 60.994095
v 22.567074 49.270573 61.247772
v 24.144741 48.758888 60.211941
v 24.145117 47.722557 60.665989
v 24.895462 47.985470 59.830200
v 36.938675 56.402157 46.375648
v 21.721855 49.978127 61.437088
v 36.127270 57.163994 46.590889
v 10.842498 49.191742 67.458427
v 11.227812 49.270412 66.059998
v 35.962486 44.259449 51.064648
v 36.672119 44.600094 50.216557
v -34.146179 75.340897 33.124451
v 36.663391 43.495663 50.538906
v 35.961128 45.349842 50.716949
v 35.936859 43.144154 51.347885
v 38.569534 70.599541 30.504126
v -26.918430 76.056335 35.823143
v -33.141762 66.723419 48.396488
v -11.321806 66.489609 59.938038
v -34.193466 55.842262 58.137966
v -12.248759 66.614861 59.393620
v -14.849530 59.306896 67.661247
v -9.442925 60.543407 66.472115
v -34.052601 64.817039 50.082279
v -34.047634 65.645363 49.190773
v -21.508352 65.238640 55.140564
v -21.455614 64.344994 55.827522
v 32.767750 66.177826 42.275055
v 31.789700 66.902222 42.141743
v -22.255774 65.361580 54.321781
v -14.175947 51.098541 69.746513
v -12.902898 60.281475 66.925316
v -13.036142 50.409084 69.837090
v 24.755373 39.779369 63.217926
v 24.034658 39.426414 64.015190
v 37.996796 47.361851 48.120014
v 4.652301 62.646282 57.964466
v 36.248611 58.632950 45.469212
v 35.457157 59.441597 45.637642
v 37.040604 58.721741 44.640305
v 37.053509 57.791054 45.345871
v 37.822666 58.811001 43.781460
v 36.264465 59.538498 44.807831
v 37.842869 57.899418 44.497986
v 37.053185 59.632191 43.973248
v 37.820805 59.700539 43.112461
v 36.266541 60.399643 44.195770
v 37.060333 60.520397 43.306297
v 37.837711 60.574215 42.438633
v -38.135212 46.495529 60.979298
v 28.742731 75.043938 33.421322
v -41.840496 42.102596 59.632210
v -41.740337 41.224075 60.332642
v 38.314808 55.220646 45.788483
v -41.628700 40.343975 61.018322
v -42.412899 40.329350 60.196754
v -42.494328 41.222412 59.531071
v 38.343273 54.140461 46.075314
v -53.207764 57.677078 42.171810
v -54.005360 57.663822 41.377827
v 38.315620 53.028095 46.301327
v 39.024170 54.532406 45.250374
v -5.959629 65.907486 62.037663
v -5.911935 67.203156 62.004063
v -7.195222 67.976173 62.532001
v 38.606251 58.772728 42.951332
v 37.712643 46.368782 48.642094
v 38.540199 57.912910 43.694054
v 38.753113 47.366604 47.267250
v 38.476017 46.372219 47.783661
v -38.640285 52.093510 57.988815
v 23.281929 39.131069 64.809746
v -39.338676 52.394466 57.158047
v -18.933043 51.578857 69.047272
v -40.071377 55.192501 55.050663
v 39.436871 61.233967 40.103256
v -37.433594 75.241501 32.699070
v 38.636669 60.367260 41.732170
v 39.366737 60.351170 40.836956
v 40.059753 59.437325 40.624763
v 16.365759 52.361568 61.882938
v 15.509065 52.249977 62.632744
v 39.343689 59.435207 41.540985
v 40.028839 58.510685 41.293633
v 39.322689 58.491295 42.204449
v 40.081985 60.348831 39.909904
v -38.462788 39.255268 65.215332
v -37.701866 39.267956 66.054764
v -36.986362 40.129379 66.191673
v -36.941952 39.287083 66.882744
v -36.248844 40.983486 66.367493
v -36.250267 40.072052 67.034294
v -36.162155 39.305088 67.691063
v -36.878464 38.425983 67.579964
v -37.640934 38.433094 66.745956
v -38.410992 38.400509 65.913490
v -36.108059 38.437710 68.403015
v -37.590076 37.568092 67.467308
v -36.820156 37.566971 68.307007
v -35.326721 38.406837 69.211266
v -35.329605 39.255405 68.452118
v -36.071297 37.575558 69.128876
v -35.552185 41.876610 66.475533
v -35.442402 40.980885 67.146698
v -35.644051 42.774895 65.767715
v -34.836655 42.678394 66.500717
v -34.710499 41.680317 67.069687
v -37.999367 47.751068 60.468189
v -56.228584 62.307964 34.287560
v -38.742550 47.007790 60.088173
v -50.056736 52.451210 47.565472
v 10.825605 66.529861 51.446232
v 26.978939 41.448830 60.348793
v 25.959709 40.491520 61.745735
v 10.812753 67.417122 50.615082
v 26.770802 40.500187 60.937439
v -7.234805 69.298279 62.949902
v -8.326435 68.663338 62.574821
v -5.579879 68.430382 62.063019
v -41.521954 47.998444 56.743908
v 23.250845 38.072067 65.238922
v 24.025333 38.327744 64.454254
v -18.513079 64.507019 58.503162
v 6.517504 76.661278 41.873966
v 22.512234 38.866489 65.597626
v 6.528351 77.167084 40.745029
v 21.781794 38.540897 66.441307
v 22.540068 37.774700 66.016800
v 38.593975 69.839455 31.445902
v 39.402313 70.487419 29.652435
v 39.388657 69.730919 30.524761
v 38.670479 68.999474 32.287876
v 39.421982 68.990067 31.346182
v -52.515713 56.543888 43.487942
v -53.309486 56.715321 42.713497
v -34.826675 50.692059 61.584190
v -35.636131 52.048759 60.526878
v -47.442699 73.219688 30.883736
v -48.360928 72.468292 31.085255
v -44.703213 74.659325 31.496487
v -45.622604 73.959915 31.629082
v -35.802689 58.131607 56.135998
v -36.665806 57.423996 56.170853
v 11.813629 70.289276 47.216434
v 11.780945 71.061325 46.274658
v -37.509899 56.711433 56.114098
v -36.669289 56.557274 56.880981
v -35.814293 57.281803 56.911285
v -49.084534 46.010246 50.308964
v -48.827244 45.074986 50.850586
v -51.736465 56.393349 44.277233
v -49.097607 47.100891 49.935692
v -49.835705 47.442623 49.130547
v -49.814735 46.345161 49.500751
v -49.794670 45.257309 49.851345
v -52.487846 55.603729 44.037670
v -53.276443 55.779125 43.256325
v -53.236492 54.800293 43.749695
v -8.776682 59.076981 70.144905
v -53.997791 54.988419 42.955868
v -54.593033 55.113255 41.936241
v -53.985863 56.005192 42.419437
v -54.542645 54.065437 42.353191
v -53.934799 53.950146 43.344193
v -16.044971 59.390297 65.715401
v -54.507103 53.134331 42.660282
v -53.919388 52.940788 43.711452
v -53.241703 53.671700 44.169315
v -54.480274 52.128063 42.951725
v -53.901039 51.872097 44.053162
v -0.366967 50.038170 70.782928
v 38.271656 56.239281 45.311459
v -53.226715 52.648003 44.508541
v 39.041183 55.495346 44.942963
v -53.209213 51.627762 44.919613
v -23.310139 73.058922 46.477097
v -52.495201 51.339497 45.745293
v -53.805710 50.859501 44.351624
v -53.171425 50.585655 45.277328
v -24.126205 72.306602 46.608761
v -23.247162 73.635315 45.386723
v -53.762699 49.824528 44.576351
v -53.168259 49.496181 45.559288
v -52.489483 50.217468 46.073730
v 4.622250 56.547695 67.839195
v -25.707390 76.552376 35.187557
v 19.349796 46.101738 65.226250
v -24.619356 76.700089 36.002831
v 39.299065 57.602226 42.938118
v 39.994270 57.573421 42.003071
v 38.656841 59.396652 42.390102
v 37.850365 56.960781 45.228165
v 33.915833 65.368767 42.188068
v 34.701572 65.330116 41.330227
v 33.806862 66.132690 41.158283
v -49.768311 44.181759 50.163578
v -54.024574 56.913712 41.848228
v -50.532166 44.553288 49.419128
v -54.685558 56.013859 41.454643
v -50.535561 45.638401 49.079319
v -54.654774 57.006474 40.915890
v -51.281647 44.941719 48.661488
v -50.555759 46.742756 48.713326
v -51.301811 45.997147 48.321026
v -51.237225 43.905102 49.026798
v -51.989700 44.179920 48.248295
v -51.298546 47.104507 48.009472
v -52.582439 43.382526 47.540539
v -52.002632 43.106945 48.637009
v -52.643124 44.493988 47.300419
v -52.531590 42.388165 48.044018
v -51.966221 45.305542 47.907211
v -51.994728 42.053959 48.937057
v -51.266506 42.765709 49.359261
v -52.063076 47.504719 47.255558
v -51.302311 48.231564 47.705544
v -51.343407 49.316986 47.383610
v -52.050152 46.424728 47.549950
v -52.080753 48.585571 46.951256
v -50.569496 48.970535 48.123795
v -50.519329 47.895412 48.422352
v -49.815014 49.615002 48.628960
v -49.854645 48.533329 48.857143
v -51.341816 50.410088 47.077469
v -52.093231 49.703426 46.624344
v -50.513687 50.054016 47.872982
v -52.808712 47.896519 46.464077
v -52.787453 48.978462 46.162647
v -53.376881 47.181396 45.829597
v -52.756649 46.878250 46.715076
v -52.798798 45.639458 47.016998
v -53.349777 46.023083 45.851433
v 31.360535 74.506424 32.237030
v -50.857616 51.707882 47.084408
v -50.502419 43.575672 49.778194
v -50.500710 51.142845 47.547573
v 38.593769 57.002476 44.423130
v 20.961437 38.081676 67.361168
v 20.206844 37.835213 68.175972
v -38.351711 37.577587 66.623199
v 20.968128 37.051075 67.844162
v -39.116188 37.566162 65.786957
v -39.064766 36.728722 66.528915
v -38.304466 36.752014 67.367157
v 21.724018 37.311962 67.020943
v -39.805862 36.749149 65.681412
v -39.806404 35.905281 66.419159
v -39.060242 35.892479 67.264679
v -39.792568 35.073185 67.153908
v -40.525616 35.103848 66.258240
v -41.269207 34.248356 66.112961
v -40.545643 35.915127 65.556313
v -40.497116 34.235069 66.945854
v -41.303448 35.924976 64.702927
v -41.273857 35.060101 65.442970
v -40.575966 36.787125 64.798019
v -39.053837 35.077747 68.019844
v -38.310219 35.928936 68.092361
v 25.443211 40.021355 62.460407
v -39.852257 37.620766 64.945320
v 25.442083 38.955036 62.884914
v 26.177464 39.256962 62.056355
v 26.906622 39.519310 61.223286
v -7.282467 70.650391 63.452682
v -8.437283 69.998055 62.997875
v 26.150961 38.208759 62.485447
v 26.897926 38.454563 61.675297
v 26.881834 37.445099 62.087822
v 26.143379 37.151333 62.892097
v 25.408600 37.909901 63.299911
v 27.624018 36.704960 61.657192
v 27.596447 37.770790 61.258621
v 26.905817 36.380234 62.496922
v -6.055709 71.201653 63.629684
v 27.658903 35.622795 62.133320
v -8.507462 71.364044 63.517918
v -8.543065 72.696854 64.071083
v 26.914349 35.327827 62.947136
v -9.692533 72.108276 63.470360
v -7.309071 71.910698 63.943745
v -7.314559 73.245110 64.423729
v -9.639185 70.769981 62.749866
v -6.063943 73.878654 64.573936
v -6.093089 72.548775 64.176910
v -8.519927 73.933632 64.464348
v -7.311502 74.574905 64.733101
v -4.873490 74.527374 64.545334
v -4.849583 73.123581 64.106682
v -6.102638 75.213127 64.825043
v -9.718456 73.449120 64.071823
v -7.296760 75.894463 64.871246
v -6.144439 76.465111 64.863098
v -5.010013 75.836197 64.695663
v -6.168102 77.676613 64.754257
v -7.293095 77.028267 64.838333
v -6.200177 78.793335 64.432350
v -7.264838 78.235764 64.656593
v -5.182259 76.971603 64.674667
v -6.241196 79.878952 63.943623
v -7.324473 79.301086 64.196922
v -5.188082 78.084229 64.453896
v -5.183215 79.248955 64.040649
v -5.204018 80.234184 63.415932
v -4.150486 78.567780 64.086479
v -4.202388 77.376389 64.351463
v -7.365325 80.345970 63.557259
v -6.303870 80.849838 63.165646
v -8.409617 78.726051 64.373329
v -8.371580 79.844955 63.789902
v -4.167558 76.284431 64.490921
v -4.156994 79.606956 63.482597
v -9.390925 79.224693 63.895248
v -9.396364 78.102959 64.351830
v -9.356180 80.303276 63.288429
v -10.405341 79.693932 63.376537
v -10.341786 78.563988 63.852615
v -10.342790 80.673141 62.574203
v -11.363967 79.956123 62.587315
v -8.266814 80.943367 63.009754
v -11.366838 78.942780 63.242035
v -9.275603 81.247925 62.380882
v -8.372746 77.615524 64.756332
v -9.362450 76.961601 64.581581
v -10.377177 77.475693 64.171974
v -8.278486 76.417580 64.771126
v -9.338631 75.755585 64.656975
v -10.337082 76.338577 64.288239
v -9.295134 74.523087 64.451523
v -8.230117 75.126381 64.739449
v -11.312461 76.946678 63.866337
v -11.331788 75.763985 63.953674
v -10.288075 75.109901 64.263588
v -12.223155 76.344109 63.489658
v -12.220861 75.185051 63.505451
v -11.255691 74.586952 63.853199
v -13.120577 74.631691 63.019188
v -13.057800 75.800644 63.004868
v -12.175991 74.038231 63.354725
v -13.036052 76.900566 62.831966
v -12.147478 77.519493 63.310368
v -11.253212 78.115097 63.616302
v -11.185598 73.384384 63.576157
v -12.118058 72.817001 62.986771
v -13.114061 73.534225 62.803432
v -13.800364 76.274742 62.326397
v -13.855607 75.200806 62.498024
v -8.178009 81.831154 61.949287
v -7.075947 81.463234 62.476646
v -10.188780 81.537636 61.509499
v -11.234106 80.856262 61.728642
v -3.188184 76.686630 64.165329
v -3.180409 77.877716 63.911919
v -2.258629 76.007202 63.806549
v -2.262077 77.181259 63.619709
v -3.248695 75.438850 64.241539
v -2.329335 74.797501 63.767044
v -1.390252 75.360886 63.366455
v -1.436726 76.494400 63.252132
v -2.306309 78.256744 63.249916
v -3.223640 78.949318 63.417786
v -0.676637 76.924980 62.546429
v -0.601888 75.804214 62.865940
v -1.517876 77.552536 62.948349
v -14.011452 74.061089 62.507519
v -5.222990 81.148956 62.557842
v -9.256501 82.011017 61.111595
v -6.813512 82.220879 61.177433
v -4.151914 80.401337 62.802113
v -4.147035 81.294258 61.846889
v -5.211570 81.866508 61.448513
v -7.959562 82.489594 60.567581
v -3.204759 79.837982 62.786194
v -3.736879 73.846893 64.044357
v -5.336553 82.444832 60.047646
v -4.162855 81.905838 60.491390
v -1.438640 74.161087 63.302979
v -0.520896 74.713326 62.902103
v -13.729918 77.239861 62.039330
v -13.009233 77.971001 62.475327
v -1.518080 78.416580 62.471630
v -2.347860 79.162056 62.663467
v -14.123926 73.056526 62.303719
v -13.064847 72.305534 62.459503
v 27.642767 34.583443 62.586979
v 28.407396 34.817638 61.774853
v 28.401024 35.837669 61.277912
v -12.123540 78.609375 63.000526
v 26.159719 36.094833 63.317589
v -9.148716 82.638451 59.715923
v -10.452265 82.050331 60.176460
v -0.771262 78.402145 61.607609
v -1.522846 79.250076 61.702545
v -0.937483 79.236656 60.627522
v -4.610206 71.749458 63.494987
v -12.062418 80.753975 60.799217
v -1.738504 80.083969 60.838833
v -2.364308 80.044754 61.856075
v -12.096786 80.104866 61.830383
v -11.151340 81.515144 60.683201
v -2.409747 73.607193 63.455952
v -0.449474 73.612320 62.775955
v -1.449867 72.976151 62.924133
v -6.649327 82.692093 59.243607
v -4.287135 82.305336 59.154846
v -5.439309 82.744453 58.602581
v -0.785243 77.761116 62.110161
v -0.079951 76.878662 61.960358
v -10.811927 71.697792 62.646404
v -0.051407 77.751945 61.219666
v 0.069070 76.115562 62.213848
v 26.924610 34.280170 63.412952
v 26.164211 35.040741 63.772305
v 26.931568 33.258755 63.934944
v 27.692738 33.471874 63.096130
v 26.174171 34.044758 64.236130
v 28.457375 33.707657 62.265892
v 28.452827 32.670822 62.791313
v 27.717724 32.453842 63.641727
v 29.219454 32.854538 61.965366
v -3.749671 72.500107 63.393879
v 29.226871 31.858934 62.512936
v 29.990166 32.042271 61.677853
v 29.987331 33.027565 61.136833
v 28.504091 31.689974 63.370655
v 29.244228 33.848949 61.455627
v 29.941242 31.050488 62.177807
v 29.215773 30.873285 63.069183
v 29.229519 34.807549 60.999027
v 29.963923 34.060692 60.608871
v 29.960243 35.093658 60.134693
v 25.402311 35.802483 64.151474
v 30.726412 33.305126 60.231239
v 30.703342 34.357212 59.769039
v 25.420258 34.768059 64.596664
v 29.208300 35.822014 60.536201
v 28.443014 36.552052 60.934681
v 29.179085 36.848736 60.127609
v -3.215077 80.571213 62.033253
v 28.420374 37.614876 60.514946
v 29.161270 37.871941 59.695686
v 29.906437 37.123409 59.297512
v 29.923845 36.063286 59.755264
v 28.411633 38.632462 60.106476
v 29.134232 38.936024 59.274601
v 29.883516 38.171223 58.863541
v 30.521896 36.184792 59.109032
v 30.711046 37.131790 58.511673
v -6.193329 69.898888 63.102612
v -3.176015 81.221436 61.041199
v -13.667615 78.164185 61.561001
v 0.639952 76.832329 61.079567
v -12.913535 78.923943 61.907791
v -0.179642 78.322365 60.532276
v -2.856953 50.350189 70.984642
v 18.958588 49.525772 65.061569
v 18.478729 47.990810 64.988373
v 19.257893 47.307007 64.728714
v -24.213459 67.846832 51.015797
v -24.209723 66.939888 51.735756
v -18.002888 50.882622 69.080811
v -23.241816 67.565659 51.601128
v -23.260574 66.671364 52.343418
v -23.187153 68.505524 50.892910
v -22.421919 66.477440 53.060921
v -23.329979 65.826111 53.174034
v -22.436211 67.385536 52.309639
v -22.401787 68.293961 51.633789
v -38.417809 55.853725 55.976067
v -52.500187 54.463551 44.541817
v -34.887573 43.608097 65.829941
v -52.833679 41.231461 47.139732
v -14.846384 73.481712 61.990421
v 7.865074 54.925110 66.805519
v -14.778101 74.668747 61.899918
v -35.327766 37.577148 70.009926
v -15.459589 74.990410 61.100941
v -14.736484 75.732590 61.544762
v -15.466082 73.938690 61.430962
v -36.820061 36.755745 69.015411
v -36.095539 36.740707 69.895859
v -23.642517 76.940125 36.909931
v -51.756424 51.061947 46.542599
v -13.785905 59.796482 67.327209
v -12.779861 59.924389 68.102409
v -15.035790 59.638256 66.453568
v -15.022890 60.086395 65.248459
v -16.028692 58.918861 66.889748
v 27.449326 42.898304 59.370853
v 27.422464 43.948578 58.943539
v 28.035770 41.950146 59.166103
v 38.718540 62.879852 39.513901
v 39.471573 61.993038 39.349884
v 28.226973 42.893082 58.554073
v 40.161160 62.010216 38.409695
v 39.423206 62.884628 38.594532
v 38.697189 63.732750 38.761333
v 40.210430 61.102543 39.133789
v 38.641727 64.536911 37.873116
v 37.915066 64.547859 38.832722
v 39.403511 63.673615 37.764793
v 36.771606 45.746792 49.829025
v 37.567501 55.788166 46.169842
v 36.029366 46.445824 50.368507
v -9.225835 67.922432 61.883789
v 24.738075 38.730408 63.642849
v 22.515160 36.739841 66.494492
v 3.503530 57.421841 67.712585
v 2.525012 58.136044 67.309479
v 23.289835 36.982445 65.669281
v 20.236097 36.799103 68.666107
v -9.436242 69.498055 62.290485
v 19.450106 37.543911 68.977318
v -39.110100 38.449200 65.118774
v 19.490822 36.525883 69.509743
v 18.746136 37.295910 69.802399
v -39.836670 38.526299 64.251717
v 18.559555 38.253464 69.079109
v -40.583271 37.687374 64.074951
v 25.406446 36.851898 63.716774
v 30.666977 35.238255 59.409889
v 31.456820 34.394695 59.053810
v 31.427711 35.436180 58.572311
v -40.071732 53.689713 55.884209
v -39.320061 53.428871 56.684196
v -39.269882 54.431129 56.156647
v -42.628891 42.109894 58.841919
v -38.485176 54.246155 56.951237
v -45.414917 44.594524 54.299603
v 21.710419 36.278831 67.534607
v 6.535455 48.327568 68.994698
v -22.637970 77.643585 36.464573
v -22.632921 77.230232 37.696606
v -48.716866 64.986160 40.543758
v -23.632177 77.372375 35.651081
v 38.037064 65.743767 36.969536
v 27.008759 48.145771 57.717773
v 38.791191 65.712250 36.063423
v 39.147034 56.370708 44.235306
v 39.726311 55.388950 43.927422
v 39.543720 54.447411 44.560535
v 20.580612 75.805679 35.250355
v -43.946983 45.044830 55.655174
v -44.718616 44.308990 55.283230
v 24.714680 37.679306 64.059929
v -44.754917 43.336689 55.823315
v -44.018215 44.141052 56.165161
v -45.452881 43.529800 54.930965
v -27.680134 48.035473 64.561874
v -45.347679 42.644886 55.599911
v -28.288122 48.564423 63.916992
v -46.240585 43.510075 54.081459
v -46.129757 42.653149 54.786667
v -42.811386 43.847759 57.683983
v -42.668858 42.944260 58.327290
v -46.848515 42.826267 53.929092
v -46.140911 41.697025 55.368938
v -46.866848 41.857445 54.516754
v -47.531601 40.959637 54.360298
v -45.363037 41.701866 56.179291
v -46.740620 40.965073 55.175396
v -46.036694 40.799702 56.043003
v -47.654625 41.853363 53.684788
v -47.424835 40.064358 55.010170
v -48.206745 40.073845 54.201279
v -48.306431 40.997227 53.542225
v -47.455601 39.101196 55.590477
v -48.181236 39.265526 54.733116
v -49.072212 40.995121 52.695930
v -48.390240 41.879925 52.821960
v -46.336658 40.079803 56.180420
v -47.742149 42.750542 52.974598
v -48.960011 40.111805 53.384697
v -48.895378 39.199604 54.042294
v -49.736340 40.118626 52.534050
v -49.615524 39.228756 53.222851
v -50.397358 39.218685 52.364784
v -50.527145 40.149818 51.714130
v -49.858841 41.046703 51.825077
v -49.589729 38.365337 53.866123
v -51.300220 40.148129 50.878002
v -48.823689 38.309757 54.693340
v -51.169098 39.258305 51.540077
v -48.723793 37.429928 55.376640
v -51.208035 38.288322 52.102432
v -50.651299 41.084423 51.032063
v -51.781269 39.395187 50.620010
v -51.836998 38.459545 51.211906
v -49.497223 37.421211 54.555031
v -52.347157 37.479584 50.967377
v -52.117420 38.035358 49.658886
v -48.039982 38.309402 55.492901
v -51.785080 37.587570 51.891056
v -51.036316 37.615162 52.745392
v -51.328312 41.282192 50.149441
v -50.605232 42.002571 50.410263
v -52.387875 36.666149 51.761852
v -51.706306 36.742527 52.600922
v -52.108150 40.214424 49.611824
v -51.632328 35.886456 53.301495
v -50.944279 36.754028 53.427372
v -52.386532 35.850830 52.474033
v -50.890732 35.813465 54.142960
v -51.623360 34.998268 53.928326
v -52.366127 35.050049 53.065060
v -50.820709 34.952805 54.856823
v -51.547810 34.148335 54.628269
v -52.319744 34.133961 53.810528
v -50.203930 36.705772 54.264145
v -50.132977 35.822113 54.977203
v -50.072407 34.968826 55.714157
v -49.868774 41.857906 51.252644
v -49.369690 35.841225 55.818996
v -49.298462 34.937279 56.534878
v -49.439270 36.713577 55.105042
v -50.049316 34.150372 56.330517
v -48.592056 35.845108 56.628590
v -48.547161 34.822186 57.352760
v -49.310894 34.047867 57.165871
v -48.667229 36.729939 55.926842
v -50.016087 33.181229 57.056343
v -49.242966 33.207607 57.882240
v -48.530807 34.073635 57.970566
v -47.852348 35.746525 57.467567
v -47.848038 36.708488 56.825306
v -47.800613 34.847687 58.181671
v -50.786312 34.117191 55.538582
v -50.758446 33.212135 56.220188
v -51.495491 33.241299 55.350250
v -52.274773 33.291359 54.511723
v -53.102207 32.487041 54.515724
v -52.203491 32.401821 55.207493
v -0.575368 65.211029 59.947056
v 0.741566 64.685555 60.277718
v -38.524662 33.859188 68.349007
v -15.167167 51.749454 69.863762
v -47.943798 65.726051 40.342205
v -38.288582 35.088383 68.846886
v -39.766300 34.222729 67.927185
v -41.534729 46.629379 57.382500
v -39.916759 39.388027 63.529816
v -40.605618 38.500908 63.405678
v -42.634819 74.990646 31.791430
v -39.146587 39.414326 64.354866
v -24.100262 52.968746 66.510193
v 22.453901 35.495029 67.181374
v -51.137379 68.112198 34.469795
v 21.716892 35.230759 68.024300
v 20.961359 36.012913 68.367317
v 20.991135 34.983063 68.873856
v 20.222469 35.796535 69.201294
v 20.207617 34.765808 69.652969
v 22.459326 34.448772 67.676880
v 19.408518 35.791248 70.000320
v -51.705875 55.356167 44.781528
v 0.383924 59.019928 67.835205
v 18.876228 36.013958 71.208595
v 1.377002 58.362633 68.231728
v 10.704146 70.058289 47.931957
v 10.709164 69.214363 48.788059
v -52.648190 65.066277 36.072701
v -52.676136 65.880707 35.330254
v 9.756092 69.896736 48.596909
v 9.794898 69.118790 49.536068
v 10.685899 68.425430 49.648647
v 8.810334 70.542068 48.402744
v 8.892519 69.766953 49.399933
v 9.747399 70.693542 47.705883
v -49.623287 71.827209 31.625681
v -49.328041 71.032623 32.250572
v 9.726519 68.191765 50.277996
v -0.703512 59.643761 67.281181
v 9.709215 67.325851 51.061874
v 8.752727 67.980263 50.902222
v 8.788379 68.866402 50.146549
v 9.748433 66.452393 51.866886
v 8.787251 67.110596 51.716465
v 7.875413 68.664330 50.812054
v -0.688286 59.205555 68.568069
v 7.862462 69.524406 50.020370
v 7.910245 67.805481 51.570816
v 7.021909 68.523636 51.547787
v 8.001054 66.865158 52.411743
v 7.076029 67.664764 52.333858
v 8.091494 65.916443 53.041672
v 8.990026 66.233200 52.415066
v 7.186069 66.628288 53.153214
v 7.228771 65.768440 53.763103
v 8.060342 65.049690 53.804256
v -35.341728 40.075672 67.808998
v 9.064671 65.232788 53.169514
v 28.258554 46.252262 57.126289
v 27.480947 46.958866 57.586239
v 0.816693 75.327866 61.861034
v 27.530340 45.861050 57.899948
v 26.747347 46.524822 58.352619
v 1.375576 74.357140 61.603245
v 0.534904 74.350494 62.341007
v -0.058068 75.270721 62.561588
v 1.533921 75.260475 60.921783
v 2.086828 74.283928 60.671001
v 1.893181 73.360863 61.285343
v 1.230338 73.599030 61.811516
v 37.093971 65.344154 38.719250
v 14.574707 76.516327 35.025517
v -14.569621 66.365196 59.227215
v -13.777777 67.128685 59.215996
v 18.554325 45.517242 65.954140
v -15.997569 50.966396 69.370392
v -44.625797 41.574398 57.033848
v -43.842598 41.581684 57.859299
v -45.378441 40.759869 56.791920
v -44.625546 42.542507 56.442188
v -43.966476 42.480400 57.182991
v -44.524841 40.710205 57.711334
v -43.913452 43.391853 56.740845
v -45.253738 39.894634 57.484093
v -43.242359 44.312244 56.905674
v -44.521420 39.782120 58.322262
v -43.775696 40.590031 58.561264
v -50.984257 56.328651 44.944057
v 32.182384 44.613094 54.175896
v -14.841672 76.618240 60.829514
v -15.443646 75.661957 60.653099
v -47.268047 38.328579 56.322701
v -47.949383 37.440933 56.204067
v 40.124172 62.889950 37.650478
v 40.864975 62.000240 37.462917
v -47.154747 36.642033 57.593948
v -47.092529 35.767395 58.306080
v 40.036747 63.712448 36.799465
v 27.621933 38.743523 60.841068
v 40.795845 62.849125 36.662495
v -37.523830 35.946842 68.934982
v -37.062328 34.638611 69.208252
v 27.529369 40.759159 60.127434
v -36.417362 52.292042 59.748055
v 27.500601 39.708900 60.578911
v -35.689419 53.075527 60.044754
v -34.867306 52.789085 60.637714
v -43.218475 45.814514 56.027569
v -22.308640 69.213829 50.876816
v -24.134905 68.771301 50.272301
v 18.813498 36.569950 70.468849
v -23.184319 69.449806 50.211212
v -49.191628 32.351757 58.619270
v -49.943512 32.342701 57.761490
v -48.482922 33.244484 58.715378
v -33.517052 53.198154 60.269272
v -34.550201 51.655838 60.960533
v 40.918892 61.096531 38.290470
v -13.588282 78.915230 60.963936
v -12.854091 79.778862 61.122005
v -34.690884 53.705093 59.966984
v -14.243700 78.021156 60.698578
v -14.124383 78.862030 59.872952
v -14.810270 77.952011 59.455994
v -14.444092 78.842209 58.670601
v -13.398753 79.713043 60.107716
v -13.708157 79.712761 59.065155
v -13.942963 79.735779 57.799610
v -12.896863 80.554642 59.505074
v -13.173828 80.615082 58.303154
v -13.351349 80.619690 57.013123
v -14.083191 79.712128 56.476006
v -14.647858 78.803207 57.215000
v -12.512360 81.440323 57.476902
v -12.296173 81.423477 58.722843
v -11.379089 82.209579 58.141518
v -12.182940 81.056236 59.885048
v -11.351776 81.943970 59.375481
v -10.239838 82.572342 58.693050
v -11.329437 82.403778 56.783688
v -10.229584 82.793365 57.384426
v -34.934196 57.075451 57.445358
v -35.074390 57.864914 56.830799
v -35.768181 56.430916 57.592098
v 39.368279 71.375221 28.774931
v 40.190018 71.415207 27.949680
v 39.373432 72.125954 28.107309
v 0.322856 72.924034 62.272205
v 40.213894 70.540131 28.725658
v 40.162663 72.114731 27.198124
v 39.353081 72.963791 27.287313
v 38.536625 72.972115 28.129263
v 41.210613 70.737556 28.195282
v 41.244022 71.655914 27.543396
v 39.615299 64.863571 35.972382
v 38.926601 64.928818 36.996437
v 39.552341 65.674500 35.156258
v 7.193665 64.823814 54.468460
v 10.160126 48.103729 67.243393
v 9.142598 47.393806 67.345978
v 6.460582 64.650589 55.341709
v -51.244541 68.917625 33.650745
v 5.620880 77.408966 41.496170
v 6.468933 65.673729 54.791946
v 5.637482 77.975830 40.414539
v 4.762909 77.597717 42.335552
v 4.730927 78.191742 41.248531
v 4.741077 78.772095 40.168381
v 3.892914 79.027023 41.031647
v 5.660981 76.832825 42.564690
v 3.904419 78.450882 42.120861
v 3.083008 79.353622 41.895763
v 3.094849 78.745575 42.971664
v 3.891479 77.850540 43.160812
v 3.091736 79.909470 40.800766
v 3.891876 79.576523 39.924515
v 3.927387 77.239655 44.217701
v 3.124664 78.118881 44.063576
v 3.911957 80.145248 38.847271
v 3.080383 80.452652 39.694313
v 4.740448 76.993607 43.365948
v 4.779072 79.291550 39.130836
v 2.281598 81.357155 39.460388
v 2.292356 80.796082 40.570553
v 3.447304 77.311470 44.941097
v 3.096339 81.018150 38.619900
v 2.575653 78.126968 45.147705
v 3.924419 80.702385 37.750244
v 2.925091 77.285515 45.968895
v 2.097198 78.139221 46.292603
v 3.107749 81.598656 37.538376
v 2.432953 77.285233 47.105316
v 3.253815 76.427551 46.769974
v 3.818451 76.468292 45.725109
v 2.308069 81.893944 38.420181
v 2.348529 82.521858 37.403229
v 3.957794 81.319756 36.692986
v 2.792389 76.385025 47.864223
v 3.180209 82.245407 36.538193
v 1.649933 78.173737 47.491394
v 2.014740 77.281067 48.265099
v 2.242379 78.969337 44.311424
v 1.774506 78.995605 45.482365
v 4.818279 79.856148 37.985336
v 1.370410 79.063255 46.680317
v 4.763506 80.447670 36.903797
v 4.797852 81.074570 35.806477
v 3.996730 81.980148 35.672878
v 1.428805 82.201645 39.726128
v 2.315491 79.673645 42.794861
v 5.618116 78.527893 39.333431
v 2.288998 80.256721 41.684551
v 5.623566 76.178665 43.573315
v 1.547223 82.810982 38.259296
v 3.644552 75.537033 47.559116
v 3.166226 75.481468 48.627956
v 2.388702 76.379593 49.033554
v 6.559050 76.051765 42.796879
v 1.968414 76.386078 50.198601
v 1.693726 77.314697 49.461845
v 2.699524 75.465302 49.795567
v 1.323639 77.364899 50.694157
v 1.625031 76.401230 51.425526
v 2.291412 75.430237 50.943451
v 2.373315 83.089996 36.680511
v 1.151511 77.451210 52.060123
v 0.731643 78.368256 51.203617
v 0.976574 78.316109 49.839256
v 4.126495 75.603134 46.534012
v 4.971883 74.740112 46.721703
v 4.963806 75.404190 45.706081
v 5.855591 74.567596 45.909077
v 5.839059 73.918137 46.915222
v 4.951132 74.086700 47.690605
v 5.558374 80.238777 35.955521
v 4.986250 73.391365 48.646156
v 4.195737 74.250763 48.602345
v 5.656774 79.578354 37.124352
v 4.383545 73.436050 49.453865
v 3.594196 74.291267 49.636971
v 5.802762 73.266800 47.796432
v 6.520879 77.708130 39.630810
v 34.133770 74.629555 30.183245
v -0.591664 72.403870 62.255413
v 33.444401 74.811424 31.254080
v 35.245644 73.946114 30.642382
v -0.754692 60.007084 66.015572
v -34.822090 58.688911 55.820976
v -50.699493 32.335632 56.915890
v -50.664158 31.474415 57.644527
v -59.691189 57.002605 32.392776
v -49.902847 31.501810 58.489620
v 29.543247 75.136772 32.570187
v -14.846224 72.331406 61.915913
v -15.671273 72.904480 61.441463
v -13.700451 71.597122 61.981091
v -14.684457 71.014786 61.418747
v -15.853246 71.823517 61.322189
v -15.868168 70.742027 61.079342
v -16.605328 72.401390 60.792114
v -61.571381 44.859070 30.518145
v -16.587271 71.317619 60.809914
v -47.917759 17.891943 47.953911
v 6.515869 78.250153 38.472584
v 6.521973 78.770782 37.331539
v 5.629133 79.086632 38.203533
v 7.432529 77.472702 38.786140
v -15.431936 76.601509 59.838890
v -60.813843 22.487051 27.603216
v -60.256012 22.485649 28.725872
v 7.404806 77.973145 37.622662
v -60.082123 23.574715 29.361643
v 8.349630 77.623238 36.856243
v 8.361009 77.214996 38.037365
v 7.433014 78.442703 36.467018
v -53.827515 12.389572 35.995625
v -54.536469 12.387222 34.898643
v -53.870514 11.298225 35.209007
v -53.183563 11.306442 36.327019
v -52.469910 11.308994 37.443279
v -53.209717 10.224831 35.540138
v -52.496246 10.230141 36.668346
v -53.926727 10.207718 34.330978
v -53.189484 9.142265 34.712502
v -52.461639 9.143044 35.869469
v -53.916534 9.136589 33.539734
v -53.160767 8.052269 33.878143
v -53.886017 8.037903 32.698402
v -54.651306 9.138115 32.397846
v -54.647644 10.220062 33.182247
v 29.301603 68.170990 42.649822
v -52.397736 8.038025 34.984024
v -62.656219 34.488670 26.508299
v -62.311249 33.396820 27.055981
v -62.461517 35.568298 27.073648
v -61.976501 32.308601 27.588501
v -62.828094 33.392128 25.896236
v -62.479980 32.299377 26.403547
v -62.119781 31.202858 26.915619
v -61.600647 31.205315 28.074919
v -62.978088 35.558304 25.936098
v -63.158417 34.469818 25.309523
v 4.650238 76.233002 44.873520
v -55.012428 54.043617 41.414532
v -55.118076 55.010273 40.769447
v -58.391937 26.956421 33.468605
v -57.989868 25.872597 33.945770
v -58.846527 28.035492 32.990829
v 40.743507 63.680439 35.836159
v -20.454470 64.294434 56.793106
v -4.749098 50.453136 70.726563
v -19.712664 64.182747 57.659378
v -54.560547 11.285141 34.076019
v -55.199799 12.363297 33.733704
v -55.850830 12.361664 32.570461
v -55.214722 11.255043 32.955338
v -55.873856 11.247401 31.774231
v -56.477665 12.353065 31.403830
v -56.429070 13.453198 32.149025
v 31.432209 45.335503 54.691376
v -42.320854 48.467026 55.823730
v 30.649103 44.934837 55.441463
v 31.411963 44.203476 54.988976
v 30.637264 46.046478 55.128326
v 30.657852 43.813435 55.760456
v 31.446503 43.110146 55.319340
v 29.920626 43.502422 56.585030
v 29.908897 44.568516 56.171654
v 30.703531 42.803879 56.149696
v 31.467823 42.044693 55.772213
v 32.195049 42.349125 54.933083
v 32.180370 43.420605 54.495682
v 32.204998 41.241970 55.401428
v 31.457561 40.968475 56.230686
v 30.718157 41.789246 56.587833
v 31.444916 39.907295 56.674103
v 30.706863 40.708759 57.059383
v 32.188957 40.153664 55.856796
v 30.093960 42.723759 56.773468
v 32.939716 40.422314 55.022499
v 29.906607 41.762959 57.375572
v 29.285416 42.711098 57.570576
v 32.931877 39.372437 55.474293
v 32.180241 39.105091 56.307247
v 32.949417 41.598976 54.530586
v 32.935322 42.651009 54.091717
v 29.111584 43.483196 57.389660
v 29.298754 44.444561 56.785202
v 29.290972 41.656780 58.018932
v 28.543617 43.492962 57.958683
v 29.854952 45.677254 55.865295
v 32.920383 38.337616 55.920448
v 32.181953 38.054325 56.747578
v 31.435963 38.815529 57.130749
v 33.714657 41.862320 53.716888
v 29.931454 40.690731 57.805004
v -54.534210 29.430367 41.077404
v 33.683216 40.788063 54.153286
v -29.245312 51.461746 62.249004
v 34.447624 40.049049 53.758411
v 34.431553 41.131229 53.371635
v 33.715832 39.709904 54.593739
v 35.223793 40.310844 52.981441
v 35.189018 39.248325 53.397396
v 34.472408 38.913368 54.226826
v 35.996738 39.585140 52.515503
v 33.702904 38.658142 55.053841
v 35.958889 40.676174 52.190777
v 33.688225 37.579685 55.501297
v 34.443344 37.854935 54.679768
v 35.182560 37.031239 54.300789
v 34.421535 36.773422 55.132977
v 35.169857 41.390106 52.614933
v 35.105709 38.165047 53.971485
v 35.928715 41.705254 51.816193
v 35.914326 37.313953 53.485481
v 34.397621 42.148365 52.987755
v 35.175896 42.465679 52.221794
v 35.899151 36.255692 53.893215
v 35.186718 35.961040 54.753143
v 36.528290 36.528217 52.952526
v 34.430336 35.750599 55.578697
v 35.896519 38.370281 53.077763
v 35.183144 34.935966 55.255527
v 35.929844 35.142902 54.416908
v 36.531292 37.606266 52.626114
v 36.573151 35.374329 53.405865
v 32.952091 37.291275 56.329739
v 33.703213 36.497890 55.947720
v 36.530033 34.304596 54.009022
v 35.913982 34.093376 54.895222
v 32.963970 36.268841 56.782879
v 35.192032 33.866268 55.758518
v 35.944847 33.063896 55.432510
v 33.709934 35.452038 56.451885
v 36.599041 33.242844 54.456890
v 33.696270 34.424541 56.952179
v 34.448853 34.638939 56.123405
v 35.947075 32.033226 55.922970
v 36.407677 32.390984 55.264645
v 32.949783 35.222382 57.280479
v 35.184807 32.807461 56.242260
v 32.176468 35.024555 58.077637
v 32.908951 34.201241 57.798141
v 36.672001 39.962254 51.692413
v 36.625721 41.045094 51.351852
v 32.225254 36.061855 57.579563
v 31.446779 36.815987 57.957157
v 32.187729 37.120258 57.148449
v 36.591888 38.585537 52.183762
v 32.918697 33.156830 58.279633
v 32.151073 33.927822 58.618626
v 33.647766 33.425415 57.433346
v 33.678146 32.332191 57.959789
v 32.913906 32.127850 58.780674
v 32.158981 32.913338 59.090473
v 35.933781 30.991961 56.443275
v 35.198444 31.779951 56.778278
v 36.343842 31.120613 55.107719
v 35.831051 30.074232 57.124607
v 35.156231 30.999470 57.269787
v 36.624115 29.997316 56.239754
v 34.435841 31.617216 57.629555
v 34.461296 32.597855 57.040138
v 34.462341 33.441940 56.632149
v 37.239716 39.153992 50.958538
v 37.290413 40.243553 50.652756
v 33.536217 31.358017 58.615932
v 38.196480 45.384476 48.325871
v -46.516506 73.929977 30.719391
v 34.303726 30.528004 58.420990
v 32.743546 31.213522 59.432201
v 37.423470 45.391376 49.197414
v 33.507378 30.377956 59.235603
v 29.128056 45.258743 56.639931
v 33.523087 29.393751 59.815578
v 34.262451 29.572485 58.968353
v 32.764896 30.184038 60.085232
v 33.615128 28.302570 59.987751
v 32.797897 29.337116 60.699512
v 31.982971 30.943853 60.331093
v 31.940237 30.000467 60.770241
v 29.063787 68.144691 44.131844
v 31.948030 31.928144 59.765625
v 31.218988 31.730143 60.632397
v 31.177475 30.721975 61.118256
v -55.375519 25.264656 38.529671
v -63.238007 43.712578 26.407351
v -63.510712 44.809486 25.806887
v -62.767578 43.707527 27.578466
v 29.962574 28.809391 60.224903
v -63.668938 43.707909 25.190681
v -63.962982 44.812378 24.615828
v -63.764465 45.914162 25.201626
v -62.292572 43.711113 28.751810
v -62.978535 42.622192 26.991087
v -62.483490 42.615356 28.128096
v -50.647709 30.646688 58.388107
v -49.156040 31.529648 59.328964
v -49.896328 30.661938 59.244461
v -51.390125 30.672102 57.551182
v -51.406143 29.831173 58.301334
v 2.953129 74.516556 50.521652
v -50.668850 29.804098 59.156460
v -38.514812 53.318939 57.525490
v -37.715469 54.045311 57.763733
v -51.435215 28.987743 59.072536
v -50.666935 28.975985 59.929970
v -49.904469 29.818279 59.984268
v -37.657215 55.023117 57.144402
v 43.095596 72.272964 27.553375
v 37.906757 68.950195 33.169010
v 38.789661 68.162331 33.112080
v 39.524376 68.169792 32.178379
v 42.287941 70.869553 27.749535
v -59.395660 18.857132 29.172825
v -59.860382 19.935524 28.662113
v -58.883514 17.758041 29.586607
v -59.525970 17.768456 28.505241
v -58.386375 16.682848 30.041067
v -59.007874 16.675308 28.908497
v -59.987366 18.845428 28.012693
v -58.271702 17.767813 30.724670
v -58.495667 15.592499 29.325787
v -59.639465 16.664574 27.781775
v -59.108490 15.577225 28.182177
v -60.118134 17.733788 27.295855
v -60.432617 19.937943 27.580517
v -60.538849 18.822365 26.833891
v -58.589111 14.466209 28.643751
v -59.175812 14.467110 27.473236
v -59.679657 15.567924 26.976412
v -59.727966 14.465942 26.266747
v -59.205444 13.332588 26.718891
v -58.633728 13.324486 27.893154
v -57.980103 14.455666 29.777868
v -58.033752 13.345047 29.059345
v -59.785156 13.328827 25.513006
v -57.458942 12.242646 29.505928
v -58.082886 12.242805 28.341496
v -60.324341 13.317909 24.258402
v -60.308014 14.444946 24.989491
v -59.788666 12.190445 24.743643
v -59.221375 12.189102 25.955095
v -60.335785 12.178314 23.471687
v -59.778809 11.053497 23.972975
v -59.200256 11.052353 25.198179
v -58.644501 11.052711 26.425505
v -60.340088 11.053154 22.714617
v -59.750946 9.911072 23.206110
v -59.188843 9.908272 24.454176
v -59.137878 8.780571 23.666225
v -59.706390 8.766960 22.388796
v -60.352814 9.912071 21.979195
v -60.278259 8.735954 21.030312
v -59.625031 7.623726 21.535185
v -59.041016 7.650085 22.876692
v -60.919067 13.343979 23.012281
v -58.647858 12.184349 27.174688
v -60.881775 12.186874 22.235512
v -60.895905 11.062439 21.497887
v -57.424267 13.346609 30.234156
v -57.495758 11.125504 28.763231
v -58.107056 11.124908 27.583630
v -56.856964 10.014000 29.150517
v -57.495850 10.011124 27.971312
v -56.856133 11.131941 29.943069
v -57.368504 14.448627 30.946068
v -56.195526 10.007950 30.303278
v -57.917969 15.535736 30.465784
v -55.569214 10.013947 31.492048
v -56.213013 8.902351 29.534327
v -55.525543 8.887161 30.648930
v -56.828674 8.893684 28.326168
v -56.125153 7.768990 28.709534
v -57.474518 8.887611 27.093693
v -56.759094 7.761185 27.470444
v -60.845398 9.865501 20.611120
v -55.999390 6.619102 27.866510
v -56.659363 6.627174 26.623976
v -57.414246 7.761452 26.202671
v -57.343384 6.646729 25.383070
v -55.843689 5.460487 26.994081
v -56.526337 5.481392 25.763325
v -61.402710 11.044220 20.049351
v -61.324097 9.861855 19.265131
v -56.359955 4.320435 24.801868
v -57.196381 5.480843 24.495955
v -60.734131 8.665184 19.765236
v -55.363281 3.167870 25.091583
v -56.104004 3.155449 23.713305
v -57.066498 4.292419 23.370529
v -54.544037 3.155106 26.440195
v -55.583313 4.289879 26.084646
v -55.090912 2.017372 24.002993
v -54.274109 2.007858 25.362347
v -55.838440 1.998787 22.625595
v -56.851532 3.131294 22.262445
v -56.575897 1.984055 21.157295
v -55.520721 0.821793 21.526424
v -54.765900 0.814285 22.922855
v -56.258667 0.807190 20.042456
v -54.435913 -0.358765 21.851641
v -55.221863 -0.344330 20.463663
v -54.012177 0.869003 24.289873
v -60.232853 15.596648 25.767391
v -52.923187 -0.276779 24.571770
v -53.746826 -0.272156 23.202137
v -53.170776 0.856873 25.634357
v -60.332794 21.027962 28.172215
v -60.152344 7.594269 20.121994
v -60.921326 21.022179 27.022266
v -58.908081 6.448395 21.966061
v -59.451019 6.429611 20.589344
v -58.298676 6.447159 23.291889
v -58.714600 5.265526 21.027187
v -58.136627 5.278458 22.401676
v -58.461121 4.061691 20.052166
v -57.848541 4.054253 21.429693
v -59.292542 5.254582 19.587887
v -58.554905 8.784992 24.899683
v -58.593102 9.908992 25.676989
v -61.021027 19.905212 26.320631
v -60.847836 15.576683 24.462626
v -60.864716 14.451218 23.762867
v -61.576660 19.898338 25.120094
v -61.112793 18.797813 25.641346
v -61.649139 18.778931 24.408154
v -61.138123 17.637764 24.875149
v -61.687469 17.648201 23.690493
v -62.176544 18.776810 23.179459
v -62.103363 19.890633 23.836498
v -62.205109 17.643517 22.468164
v -62.661438 18.759747 21.874002
v -62.601498 19.884226 22.542692
v -61.198017 16.522650 24.213924
v -61.727333 16.514172 22.977993
v -54.483181 35.654602 42.545902
v -54.737663 34.630650 42.000938
v -62.628448 31.279364 25.752050
v -62.768684 30.152269 25.064266
v 39.289013 57.025261 43.526966
v 39.946712 56.071095 43.154629
v -51.090881 30.493935 46.765823
v -51.331596 29.453197 46.193573
v -10.212478 66.821960 60.938187
v -56.165680 24.188278 36.782497
v -55.983795 25.255302 37.407211
v -47.762028 34.132912 58.826591
v -47.749359 33.252205 59.559284
v -48.473682 32.376095 59.440437
v 0.244781 78.304245 59.325485
v -0.567095 79.153709 59.688103
v -47.045078 35.019894 58.924633
v -47.004345 34.173706 59.659687
v -46.293167 35.015545 59.769154
v -46.338879 35.892784 59.057133
v -46.239941 34.191910 60.476669
v -46.963245 33.333397 60.377258
v -45.530838 35.077496 60.590034
v -46.196815 33.356663 61.203804
v -45.481544 34.224556 61.316849
v -47.655602 32.521030 60.277443
v -44.717098 34.255180 62.154976
v -45.441635 33.390045 62.045441
v -44.761070 35.106651 61.408985
v -46.171326 32.537304 61.913605
v -45.442219 32.542377 62.784279
v -44.708427 33.402523 62.899876
v -46.918198 32.506916 61.092903
v -48.492840 31.554571 60.098698
v -47.630959 31.534525 61.099255
v -44.008705 35.114521 62.246426
v -44.042461 35.970985 61.512722
v -44.803261 35.984848 60.689091
v -46.879864 31.668730 61.839516
v -44.044060 36.797379 60.878029
v -46.164783 31.687622 62.628307
v -45.520493 36.099728 59.813042
v -43.287437 36.816597 61.713787
v -44.824112 36.795952 60.066345
v -43.367882 37.697105 60.997986
v -44.137871 37.685253 60.180378
v -42.672855 38.596249 61.143524
v -42.600368 37.717838 61.815510
v -43.436909 38.601322 60.311333
v -42.541340 36.879364 62.521057
v -41.825474 37.758007 62.632057
v -41.906425 38.626373 61.921673
v -44.904934 37.690128 59.352451
v -44.227585 38.582058 59.467945
v -41.778160 36.915302 63.358322
v -42.489067 36.026306 63.283058
v -43.244877 36.026466 62.408142
v -46.699680 30.775387 62.417183
v -47.519318 30.798719 61.658180
v -43.269585 35.156315 63.089828
v -41.174660 38.546204 62.758308
v -41.885998 39.580177 61.275505
v -43.219376 34.308262 63.837696
v -43.979885 34.284241 62.998150
v -45.608562 36.800117 59.203140
v -42.503735 35.200562 63.918804
v -45.673416 37.695126 58.512287
v -44.981781 38.604088 58.641758
v -42.653053 39.587852 60.443985
v -48.313679 30.818956 60.840580
v -47.153839 29.689484 62.023102
v -45.743130 38.601665 57.827274
v -48.139610 29.834108 61.376038
v -46.431244 37.718143 57.663807
v -46.502354 38.590824 56.982262
v -45.825546 39.488171 57.124134
v -46.366356 36.815937 58.358227
v -45.411148 31.667456 63.493454
v -44.714977 32.543686 63.650356
v -41.772335 36.069611 64.060226
v -41.752766 35.200600 64.778099
v -42.482487 34.320717 64.634880
v -49.032387 29.957140 60.651974
v -49.069969 30.852201 59.981812
v -43.526615 39.468731 59.595387
v 0.574582 77.422020 60.135517
v -63.535065 46.971336 25.840420
v -63.786041 48.064865 25.229191
v -64.011108 46.976418 24.674191
v 40.385517 64.906082 35.086559
v -50.452957 10.373530 39.724972
v -51.886589 11.500735 38.421215
v -51.198540 10.406116 38.720509
v 5.635895 75.555511 44.610115
v 6.552361 75.415291 43.845245
v -22.429243 73.075684 47.224480
v -23.330130 72.283157 47.345284
v -22.298803 73.779045 46.212048
v -21.578959 73.114662 48.012657
v -21.560707 73.810272 47.055511
v -22.421576 72.312386 48.129494
v -21.567076 72.365479 48.892406
v -20.776802 73.202110 48.846012
v -20.745193 73.922348 47.902096
v -20.714064 74.604195 46.853783
v -20.078045 73.214165 49.772739
v -19.927839 73.994034 48.901070
v -20.204887 72.398514 50.572037
v -20.873837 72.388184 49.631733
v -19.301641 74.047112 49.916679
v -19.475018 73.266365 50.776115
v -21.543055 74.403557 46.009514
v -20.893049 71.540215 50.379063
v -21.662104 71.565041 49.554790
v -19.661407 72.428261 51.602833
v -18.984505 73.338333 51.891045
v -18.749149 74.134491 51.030445
v -18.320141 74.196243 52.168430
v -23.278046 71.540443 48.233833
v -18.483063 74.962189 50.161381
v -18.922485 74.983597 49.054451
v -22.386581 71.540802 48.967152
v -18.122925 75.826187 49.375183
v -17.704865 75.818054 50.506195
v -18.070356 74.956161 51.286209
v -17.312927 76.652252 49.705143
v -16.937561 76.682587 50.900623
v -17.331757 75.849594 51.703674
v -16.909576 77.505173 48.941540
v -16.540741 77.523224 50.137753
v -17.699280 76.642670 48.523773
v -17.034019 75.850243 52.898766
v -16.612892 76.751892 52.170444
v -18.570072 75.840263 48.171947
v -18.126007 76.649963 47.369102
v -17.262146 77.463776 47.727795
v -17.753035 74.942993 52.399044
v -19.016245 75.865677 47.110950
v -18.596340 76.666634 46.258068
v -17.711700 77.446121 46.499638
v -16.204742 77.582932 51.365585
v -18.190643 77.462311 45.389755
v -17.302765 78.251587 45.685749
v -16.858887 78.257065 46.835526
v -17.807465 78.227982 44.512161
v -18.724121 77.463852 44.300617
v -19.113434 76.694107 45.168613
v -19.503860 77.077293 43.441711
v -19.459341 75.961357 46.090858
v -18.721802 77.969330 43.187538
v -19.526855 77.597778 42.334957
v -20.355249 76.726555 42.646515
v -20.293812 76.322754 43.594215
v -20.043901 75.942863 45.064541
v -16.071163 78.402588 49.348381
v -15.772705 78.400696 50.576729
v -20.890638 75.654404 44.249847
v -20.925674 75.156898 45.368351
v -21.826733 74.909424 44.660969
v -18.161547 74.095078 53.307552
v -17.479279 75.010605 53.703510
v -21.855415 75.393158 43.569881
v -15.951478 77.572121 52.622246
v -15.476532 78.495239 51.875977
v -15.232208 78.498123 53.156612
v -15.776428 77.576691 53.881828
v -16.481737 76.638809 53.268047
v -14.727722 79.397858 52.400822
v -14.933319 79.399078 51.126915
v -15.157410 79.399582 49.863899
v -14.391724 80.287506 50.357361
v -14.182587 80.297348 51.639496
v -13.776672 81.173859 49.600216
v -14.580811 80.299377 49.081005
v -13.356323 81.151291 52.165409
v -13.553894 81.151596 50.875862
v -14.049316 81.161774 48.289246
v -15.398102 79.444412 48.645752
v -14.888031 80.323563 47.885815
v -15.735046 79.437927 47.436779
v -15.197418 80.310242 46.647694
v -14.380066 81.160187 47.089935
v -16.226086 78.607719 48.279793
v -14.697571 81.151108 45.850861
v -13.824066 81.964737 46.248020
v -13.508606 81.972748 47.484615
v -13.996674 80.302109 52.938091
v -12.945305 81.960510 50.068291
v -12.742510 82.000595 51.400578
v -12.609497 82.763199 47.868805
v -12.951324 82.771927 46.659958
v -15.564972 80.342987 45.468891
v -16.050400 79.479950 46.151604
v 36.065983 73.926712 29.805552
v -1.805260 59.819031 68.025009
v -55.460785 7.742462 29.781387
v -54.689423 6.644295 30.135832
v -55.396515 6.634064 28.909081
v -54.760529 7.749985 31.000267
v -16.114902 74.911499 60.110466
v -2.493901 72.320511 62.625130
v -61.347836 15.592921 23.203856
v -61.412292 14.444267 22.507221
v -16.008488 74.017570 60.805038
v -55.458241 64.000404 33.602097
v -54.689758 64.824959 33.760529
v -53.993179 64.855789 34.630806
v 2.630798 74.583786 51.781384
v 3.313364 73.642097 51.340633
v 3.119418 73.689850 52.670544
v 3.833282 72.749954 52.268475
v 4.079219 72.729439 50.903015
v -7.743548 82.879906 58.882763
v 40.297153 65.692108 34.214661
v 39.444401 66.509056 34.315331
v 40.172104 66.514519 33.377438
v -60.602325 17.672478 26.139244
v -45.538914 74.719566 30.605125
v 28.539930 41.382828 58.853989
v -61.278534 36.639755 30.080856
v 29.274368 40.608406 58.459103
v -61.783295 36.629150 28.901577
v -61.591400 37.711380 29.499846
v -61.083405 37.719139 30.668875
v -60.727295 36.628525 31.177122
v -61.446625 38.814987 30.137764
v -60.189850 36.629349 32.302448
v -60.549652 37.708649 31.792332
v -59.668976 36.624504 33.437180
v -60.007507 37.711716 32.894024
v -60.929932 38.787048 31.273121
v -60.369354 38.782089 32.383553
v -60.722443 39.854668 31.836245
v -61.256775 39.849403 30.686666
v -59.868439 35.546692 32.863979
v -61.924347 38.813454 28.951838
v -62.092651 37.715393 28.336941
v -62.271545 36.625717 27.718393
v -62.580170 37.715691 27.161692
v -62.402191 38.822144 27.800320
v -62.939880 38.816467 26.611750
v -63.093872 37.720657 26.000706
v -62.762695 36.630150 26.590767
v -63.587952 37.714157 24.795771
v -63.252899 36.628510 25.398623
v -63.437439 38.807076 25.401516
v -63.877258 38.796593 24.210514
v -64.079559 37.703987 23.603224
v -63.756073 36.610046 24.142637
v -63.920166 35.511505 23.539785
v -64.242645 36.603401 22.930201
v -63.444733 35.519554 24.758701
v -64.390015 35.491386 22.314804
v -64.713989 36.603676 21.717430
v -64.568970 37.716042 22.334164
v -64.859436 35.473328 21.082985
v -64.555450 34.388901 21.677591
v -64.076263 34.401932 22.890087
v -65.169098 36.605896 20.534004
v -65.295044 35.470955 19.852779
v -65.041901 34.358231 20.480032
v -64.719719 33.277008 21.044531
v -64.218079 33.275803 22.226791
v -64.335846 38.793961 23.010622
v -63.684814 39.906235 24.835003
v -64.123657 39.899727 23.618141
v -64.563873 39.900520 22.407434
v -64.764679 38.785721 21.779041
v -63.918304 41.020866 24.249939
v -63.478180 41.018410 25.447401
v -63.232056 39.898064 26.010250
v -63.752991 42.139343 24.893595
v -64.210480 42.144783 23.709606
v -64.359344 41.018257 23.034576
v -64.006439 43.246487 24.264776
v -63.299732 42.138695 26.101963
v -64.941833 37.660927 21.148878
v -65.214691 38.798515 20.601994
v -63.012939 41.034424 26.700184
v -65.009033 39.909554 21.179029
v -62.725403 39.924507 27.261335
v -62.536469 41.024696 27.855865
v -62.228668 39.935486 28.392765
v -62.029205 41.024170 29.000637
v -61.735229 39.936935 29.560532
v -61.530640 41.028297 30.152693
v -61.827026 42.111153 29.614552
v -61.034504 41.019768 31.290522
v -61.333515 42.120972 30.747133
v -61.634613 43.195454 30.195015
v -65.752838 35.479324 18.654257
v -65.576630 36.603622 19.272243
v -65.457550 34.344940 19.226242
v -64.834747 41.019745 21.809057
v -65.271912 41.006943 20.554394
v -65.097046 42.113136 21.154062
v -64.648285 42.118866 22.381847
v -64.882599 43.231354 21.765255
v -65.330688 43.241325 20.585371
v -65.530090 42.116814 19.949116
v -58.535332 56.940762 34.509995
v -58.635197 57.929855 33.870255
v -58.014206 57.922508 34.840458
v -57.451733 58.884865 35.146660
v -58.105751 58.864391 34.169868
v -59.233681 57.908302 32.823158
v -14.161566 60.090092 66.271904
v -50.294876 37.595688 53.581070
v 1.357040 79.879112 44.715576
v 0.975342 79.885010 45.905678
v 28.305122 45.138855 57.496571
v -37.543625 36.788208 68.175941
v 1.361827 78.276009 48.821228
v 2.344378 57.688271 68.584579
v -50.290150 25.238722 47.102398
v -50.640572 26.262720 46.581158
v -50.012421 26.256950 47.609406
v -49.546692 25.222849 48.010536
v -50.421162 27.280104 47.168648
v -49.311951 26.279663 48.586430
v 7.883951 70.461113 49.257641
v -58.109829 50.999489 37.094044
v -50.652790 71.185547 31.879318
v -50.237534 70.434418 32.477081
v -42.038986 33.448769 66.019615
v -41.360901 33.495853 66.956825
v -42.774094 33.440235 65.152130
v -42.277840 32.743416 67.048271
v -42.803528 32.762280 66.042152
v -43.541985 32.616219 65.091377
v -43.527641 33.467865 64.280045
v -18.778008 73.347328 53.034084
v -55.306061 56.959698 39.398266
v -61.629913 54.935059 29.313910
v -61.298908 57.028713 29.196941
v -61.733429 55.985580 28.711134
v -62.145630 54.932205 28.195719
v -62.204651 55.962997 27.552996
v -61.807159 57.021515 28.065126
v -62.296417 57.027832 26.933939
v -62.592285 54.905281 27.040789
v -62.696503 55.975616 26.435326
v -62.755005 57.017456 25.778366
v -62.356262 58.077026 26.292482
v -61.862495 58.070461 27.417925
v -62.490204 53.833542 27.673302
v -62.940765 53.833351 26.509085
v -62.829712 52.754097 27.092493
v -63.043579 54.904968 25.876211
v -63.136444 55.971909 25.276678
v -63.492188 54.890152 24.731236
v -63.203857 57.043839 24.630463
v -63.569244 55.966980 24.093245
v -62.803894 58.102829 25.141357
v -63.329975 58.144295 24.056450
v -63.630188 57.041794 23.456123
v -62.956612 59.267136 24.667150
v -62.427612 59.173534 25.678080
v -63.379028 53.827835 25.345976
v -61.355881 58.042839 28.511339
v -61.888363 59.093788 26.734385
v -63.265289 52.733894 25.935972
v -63.816254 53.794785 24.170656
v -63.706207 52.738312 24.764591
v -63.548462 51.637375 25.348335
v -63.114777 51.633057 26.521751
v -63.949036 54.893425 23.556656
v -51.920624 36.823296 47.558136
v -51.899445 35.951523 48.579979
v 35.173668 74.522690 29.536179
v -52.572136 41.256874 48.289063
v -51.986301 40.997498 49.357082
v 25.651592 48.208549 58.972618
v 25.597658 47.145790 59.394707
v -23.175522 70.359955 49.499771
v -22.292196 70.139908 50.188293
v 31.402515 33.619225 59.485012
v 6.795150 63.797466 55.627113
v -52.700287 -1.406204 23.486961
v -52.055389 -0.289032 25.854275
v -51.630344 -2.575469 23.753565
v 31.427757 32.578873 59.994652
v -52.458374 -2.552704 22.441519
v -53.522614 -1.396042 22.138245
v -51.866058 -1.428070 24.797976
v 5.564382 80.827583 34.896015
v 6.399872 79.951279 35.118286
v 6.394745 79.348679 36.184017
v 6.461741 80.575340 34.112545
v 7.245314 79.673859 34.277451
v 7.240387 79.085556 35.323643
v 5.657308 81.428383 34.050446
v 6.486295 81.302269 33.186359
v 7.287103 80.371788 33.310383
v 24.676960 36.636436 64.504158
v 26.351702 47.796127 58.396999
v 23.947908 37.435108 64.874947
v 23.926027 36.376640 65.331017
v 24.673717 35.595882 64.957787
v 23.951485 35.336220 65.795067
v 23.191607 36.082172 66.166031
v 24.433825 34.696800 65.640083
v -55.215881 26.365868 39.079468
v -54.632233 26.374931 40.217293
v -55.061707 27.425529 39.724731
v -55.656647 27.431389 38.657425
v 23.180008 35.034702 66.704468
v -55.452545 28.494308 39.244484
v -54.859406 28.486382 40.305191
v 23.927807 34.223915 66.388733
v -55.257721 29.560486 39.873531
v -55.876190 29.560135 38.832096
v -56.043549 28.483803 38.165234
v -55.719086 30.630646 39.465973
v -56.163265 31.665846 38.954483
v -55.547882 31.677895 40.067509
v 23.159168 34.003880 67.251785
v -55.136192 30.629269 40.591007
v 24.132233 33.012589 66.929794
v -56.517281 32.728928 38.434025
v -61.438232 13.306076 21.758545
v -61.918182 14.425270 21.221703
v -61.903015 13.258293 20.466486
v -62.385345 14.420807 19.922560
v -61.925354 15.586998 21.958937
v -62.409332 15.594513 20.701200
v -62.920013 16.729324 20.117887
v -62.916046 15.586990 19.398325
v -62.424744 16.737465 21.424189
v -62.888580 17.844324 20.793034
v -58.126144 10.005865 26.729212
v -65.630768 38.768944 19.316231
v -65.426270 39.869804 19.926838
v -12.003338 79.333229 62.555717
v -65.394348 37.686378 19.947308
v -65.680725 41.022385 19.380039
v -65.822662 39.871239 18.683331
v -47.777924 16.714920 47.560204
v -63.512573 49.140648 25.869648
v -63.240173 50.224106 26.428339
v -47.045593 16.725151 48.594028
v -53.095032 6.958855 32.994244
v -52.313656 6.946435 34.117508
v -53.870728 6.933128 31.740889
v -52.973907 5.857376 31.996927
v -52.162903 5.861176 33.176811
v -51.954868 4.735254 32.177158
v -52.809937 4.745216 30.993093
v -53.793732 5.861061 30.757755
v -56.872684 59.736305 35.464138
v -56.809303 58.796387 36.110695
v -59.879868 50.858192 33.863483
v -60.096809 51.911221 33.300255
v -64.126694 52.727249 23.550621
v 39.491993 51.767731 45.395435
v 30.706041 39.560715 57.509407
v 39.983391 50.779652 45.062595
v -47.415573 74.029457 30.000181
v -46.487450 74.703148 29.801664
v -14.397866 49.692356 69.114738
v -48.317085 73.347321 30.144518
v -48.269131 74.019463 29.143150
v -47.391178 74.815056 29.026392
v -46.325336 75.439445 28.662220
v -45.340076 75.263634 29.303368
v -48.310402 74.715210 28.238983
v -47.227592 75.422760 28.126606
v 26.958151 32.247498 64.460365
v 26.186428 31.984612 65.222313
v 27.781034 31.514278 64.268219
v 26.188726 33.026855 64.748154
v 26.838814 31.327702 65.131615
v 25.434486 32.808483 65.568962
v 25.437820 33.804432 65.062546
v -60.425797 40.839893 32.681053
v 24.672775 33.537296 65.864502
v -37.199280 52.493027 58.959377
v -36.445953 53.293270 59.199699
v -46.487457 11.502121 45.939850
v -46.469578 10.452389 45.109367
v 37.912125 44.406952 48.865242
v -45.699402 11.487694 47.000587
v -45.663445 10.429221 46.150280
v -50.458195 38.306927 52.944046
v -52.423378 38.766937 46.183891
v -52.656235 37.725796 45.599457
v -52.128345 37.806824 46.799210
v 18.412292 75.885445 35.290714
v 34.249222 28.582153 59.416710
v 35.051117 28.796547 58.668140
v 35.016518 29.798784 58.118126
v 35.836628 27.971136 58.446018
v 35.845753 28.938938 57.837452
v 35.177620 27.767645 59.190533
v 36.365097 28.262897 57.803955
v 36.648273 29.056818 56.912529
v -47.197880 18.965612 49.524651
v -47.288006 17.928810 48.807983
v -49.023232 24.199713 48.332603
v -15.051585 78.524002 54.483173
v -14.545570 79.438675 53.754276
v -22.630833 76.769943 39.001099
v -22.651134 76.307289 40.236042
v -63.316650 22.482788 21.750299
v -63.188477 23.601471 22.402508
v -63.710815 23.604248 21.168428
v -62.930939 21.357620 22.275120
v -63.810089 22.481445 20.517378
v -63.389496 21.349770 21.061363
v -16.779417 50.168388 68.957817
v -18.091879 49.581818 68.368118
v 6.407010 68.461601 52.479855
v -47.160606 37.617920 56.929665
v 6.213771 69.308441 51.627350
v -58.154720 59.801807 33.505402
v -57.506527 59.802753 34.457268
v 6.978290 69.419830 50.811901
v -58.743954 58.851109 33.193996
v 0.171753 80.768173 46.310642
v 0.538860 80.786835 45.127819
v 0.630795 79.877129 47.138088
v 18.482361 46.800827 65.347061
v 18.352259 51.090931 62.823372
v -57.532719 60.723843 33.775375
v -58.148636 60.733498 32.810612
v -58.767624 59.797985 32.503239
v -58.746780 60.727505 31.813210
v -58.107830 61.642040 32.076504
v -57.486721 61.638187 33.063377
v -58.700222 61.629421 31.081686
v -58.029675 62.529568 31.330988
v -57.398102 62.520966 32.309654
v -57.313877 63.403412 31.543959
v -57.935219 63.415066 30.601126
v -58.634769 62.521919 30.340117
v -56.673176 63.411812 32.485512
v -57.238247 64.260437 30.766308
v -56.588432 64.267174 31.722643
v -57.854374 64.269119 29.810385
v -58.543034 63.414803 29.609888
v -58.429871 64.288345 28.858479
v -59.143612 63.398857 28.603149
v -59.292156 61.607628 30.054010
v -59.217781 62.508316 29.324850
v -57.118046 65.111664 29.973692
v -59.777905 62.518105 28.311392
v -59.851635 61.578041 28.999199
v -59.341145 60.700905 30.752260
v -55.933403 64.279434 32.659351
v -55.843506 65.121094 31.873518
v -55.196819 65.108948 32.815723
v -55.057682 65.960182 32.072628
v -56.500877 65.106339 30.901226
v -55.693672 65.968575 31.107718
v -59.336163 59.791409 31.491409
v -59.327328 58.827396 32.131809
v -60.454441 60.628811 28.639807
v -60.385773 61.606979 27.970545
v -59.910572 60.623940 29.680286
v -60.999756 60.637386 27.607224
v -60.998528 59.655643 28.259735
v -60.461281 59.648361 29.294182
v -61.546822 60.632637 26.560701
v -60.977558 61.574333 26.865915
v -60.335621 62.538147 27.234325
v -60.927639 62.506985 26.151875
v -61.557766 61.575954 25.851786
v -60.294090 63.438370 26.463337
v -60.843960 63.422836 25.424290
v -62.208809 60.637302 25.476301
v -62.128971 61.600220 24.839073
v -61.453411 62.518169 25.173159
v -62.054630 62.510746 24.117830
v -62.721470 61.594837 23.826908
v -62.738312 60.665833 24.524147
v -61.350784 63.436676 24.440426
v -61.954769 63.424328 23.377922
v -61.237850 64.331245 23.682156
v -60.665730 64.336403 24.708208
v -60.532795 65.223480 23.943609
v -61.113068 65.221733 22.934191
v -61.834557 64.327621 22.652557
v -59.828213 66.116959 24.210457
v -60.416103 66.106667 23.185495
v -59.967762 65.246567 24.980581
v -59.699280 66.992897 23.447704
v -60.294224 66.996361 22.438360
v -61.003044 66.103569 22.175360
v -59.558899 67.885071 22.696959
v -58.961777 67.865425 23.684814
v -60.886612 67.008194 21.433296
v -61.584682 66.106651 21.152628
v -61.708614 65.206123 21.905479
v -61.490238 66.970169 20.419998
v -60.806805 67.880997 20.681223
v -59.121880 66.991020 24.466761
v -60.177891 67.902054 21.678436
v -58.839531 68.761848 22.915800
v -59.461567 68.783836 21.947332
v -58.362995 67.864609 24.700623
v -58.212311 68.734993 23.933882
v -62.629730 62.510040 23.069881
v -57.605431 68.745293 24.937664
v -57.510143 69.623657 24.175142
v -58.134624 69.619576 23.187136
v -58.766556 69.658005 22.190790
v -59.409042 69.648293 21.212984
v -58.081963 70.553841 22.407457
v -58.724514 70.553719 21.455294
v -58.533058 67.003922 25.497101
v -59.267593 66.125595 25.253448
v -59.377560 70.539810 20.489094
v -58.725220 71.457687 20.726843
v -58.072586 71.467575 21.690876
v -57.762741 67.866760 25.721390
v -56.885769 69.630920 25.214502
v -59.699844 63.463364 27.546562
v -58.770386 72.387794 20.042337
v -58.110672 72.390892 20.988808
v -59.398113 71.453239 19.775633
v -58.837776 73.344643 19.406639
v -59.443497 72.398727 19.113253
v -59.520206 73.355530 18.484602
v -58.938194 74.311256 18.785543
v -58.250893 74.299637 19.706505
v -58.167969 73.341621 20.343563
v -56.012985 63.426392 33.456924
v -56.749687 62.567318 33.305840
v -63.329376 60.650833 23.484871
v -63.297287 61.586887 22.807026
v -15.055786 81.152176 44.641724
v -15.905426 80.327621 44.264462
v -15.480957 81.156113 43.483971
v -14.586273 81.941879 43.786697
v -15.031219 81.958267 42.660831
v -15.933929 81.172241 42.353325
v -15.486053 81.968033 41.527821
v -14.574524 82.746780 41.801704
v -14.131134 82.742126 42.943806
v -14.209564 81.969101 45.002850
v -13.740356 82.754959 44.119396
v 10.712250 72.447556 44.963821
v -12.854584 83.555115 44.490723
v -13.230000 83.553276 43.297081
v 10.733551 71.751251 45.970821
v 9.735093 73.087784 44.679768
v -13.387054 82.762619 45.329479
v -16.407179 79.510414 45.041965
v -56.178867 70.523941 25.474356
v -56.278881 69.610764 26.177595
v -56.808575 70.515541 24.483173
v 9.730621 72.369995 45.667503
v -56.133633 71.425682 24.748291
v -55.498692 71.426537 25.718607
v -55.557480 70.526794 26.435322
v -55.464863 72.335983 24.995882
v -54.830261 72.331451 25.963230
v -54.888912 71.432648 26.689678
v 8.779176 73.078667 45.448711
v 8.768304 72.301575 46.380424
v 9.733918 71.641693 46.626663
v 7.840267 73.727699 45.196144
v 8.780697 73.738380 44.440041
v 7.801793 73.074249 46.096645
v 7.856765 72.260544 47.121952
v 8.767229 71.560883 47.287117
v 7.873212 71.496010 48.009163
v 6.985595 72.243095 47.888508
v 6.972804 73.006203 46.995575
v 7.003745 71.452240 48.773430
v 6.967536 73.730988 46.058441
v -56.102360 72.336838 24.048475
v -56.760372 71.415977 23.766022
v 6.137671 72.222458 48.677834
v -56.717590 72.345482 23.077377
v -57.379520 71.426056 22.784948
v -57.440510 70.505035 23.483910
v -57.348484 72.350510 22.103065
v -56.731693 73.279587 22.373857
v -56.091484 73.276604 23.360418
v -55.474831 73.244186 24.284889
v -54.822659 73.252846 25.235270
v 6.994699 70.693428 49.650040
v 6.145485 71.472481 49.561333
v 6.923462 74.450851 44.969639
v 5.313758 71.539986 50.391552
v 6.105970 70.699783 50.397537
v 7.870571 74.427719 44.239948
v -54.225430 72.345856 26.954376
v -54.202820 73.247894 26.202837
v 5.323090 72.288383 49.486164
v -53.575314 73.261688 27.211575
v -53.537395 74.168648 26.497942
v -54.188850 74.171059 25.529039
v -53.577751 75.055275 25.770052
v -52.893501 75.094620 26.725107
v -54.248253 75.061691 24.837332
v -53.623901 75.981590 25.073475
v -52.856606 74.207748 27.447741
v -52.957630 75.983658 26.031349
v -52.225609 75.114120 27.661751
v -52.294884 76.042168 27.000914
v -54.846489 74.174202 24.580761
v -57.001083 68.733795 25.947159
v -56.350159 68.774147 26.907036
v -63.762177 33.277611 23.419964
v -57.079006 67.891258 26.747551
v -56.425426 67.902306 27.716681
v 9.713501 73.762482 43.666672
v -57.872749 67.075317 26.593285
v -57.198036 67.062721 27.559635
v 8.746643 74.413818 43.371181
v 28.336042 40.428608 59.449474
v 28.744560 42.347527 58.262146
v -44.411797 31.907606 65.118271
v -43.675591 31.809523 65.887230
v -0.317535 79.164200 58.499058
v 0.433777 78.239883 57.938107
v -1.178310 80.028877 59.022148
v -0.972992 80.081879 57.743191
v -0.183807 79.153915 57.127686
v 0.497742 78.253723 56.556458
v -0.807465 80.075302 56.396099
v -1.633698 80.965530 56.930786
v -1.851532 80.928398 58.218906
v 1.093941 77.221863 58.610611
v 1.168182 77.247391 57.229080
v -1.425964 80.943207 55.585106
v -2.563232 81.766693 57.334473
v -2.314636 81.780090 56.057590
v -0.651062 80.055466 55.031124
v -0.061096 79.119629 55.810440
v -62.151577 66.121201 20.119644
v -62.265499 65.195786 20.876251
v -62.842369 65.209892 19.849386
v -62.723946 66.101837 19.095148
v -62.061054 67.021828 19.389448
v -61.387787 67.928764 19.674526
v -61.958508 67.981186 18.675526
v -62.612072 67.063644 18.384731
v -60.686371 68.828522 19.939514
v -61.294563 68.850586 18.966997
v -63.422291 65.226212 18.830597
v -63.564156 64.318779 19.592117
v -60.000954 69.737747 20.214401
v -62.973068 64.298233 20.585325
v -60.075649 68.828903 20.933348
v -59.989960 70.647507 19.499651
v -60.646778 69.724594 19.237316
v -61.285210 69.732391 18.279854
v -60.638844 70.656754 18.548283
v -60.662224 71.612625 17.887672
v -61.295853 70.689842 17.620205
v -60.001030 71.587967 18.835354
v -60.760067 72.564445 17.242975
v -61.355682 71.612015 16.964746
v -60.074467 72.561859 18.162992
v -61.938766 68.808418 18.014618
v -61.943989 69.740677 17.330536
v -62.584698 67.880692 17.757408
v -62.577892 68.800484 17.057087
v -61.996239 70.660072 16.634184
v -60.197079 73.514656 17.525530
v -60.902832 73.484344 16.593821
v -60.343739 74.452415 16.878494
v -62.590508 69.711418 16.365816
v -59.641190 74.482285 17.809021
v -59.788113 75.448105 17.191010
v -18.790182 73.189964 54.044907
v -59.086727 75.453629 18.115835
v -59.254242 76.419960 17.497797
v -59.969456 76.423485 16.597607
v -60.500832 75.438614 16.271341
v -58.370323 75.442307 19.013382
v -58.521851 76.418701 18.413000
v -57.808975 76.402481 19.300955
v -57.665066 75.440742 19.925314
v -56.959763 75.426125 20.835089
v -57.101871 76.407028 20.193796
v -57.249668 77.370911 19.595776
v -56.275822 75.419243 21.756226
v -56.404884 76.377403 21.116190
v -57.534855 74.471107 20.546982
v -56.855690 74.460106 21.461559
v -56.539253 77.390434 20.505102
v -57.982468 77.370018 18.711683
v -56.714664 78.346405 19.900333
v -56.003185 78.360207 20.830227
v -55.848209 77.369537 21.420330
v -55.722271 76.382965 22.035408
v -57.444660 78.334702 19.003468
v -18.060638 74.114685 54.649498
v 39.908943 47.819355 45.791332
v 40.184742 48.817776 45.242474
v 39.166336 47.816143 46.690292
v 40.636017 47.825352 44.898705
v 40.459011 49.813644 44.697380
v 40.915695 48.816628 44.338730
v 41.097824 46.822334 44.512012
v 40.363827 46.830887 45.432293
v 40.086372 45.816845 45.948399
v 39.625931 46.820259 46.325306
v 40.805012 45.824600 45.041569
v 41.356697 47.820740 43.987995
v -53.427917 1.990150 26.753016
v 42.065651 47.823879 43.059181
v 41.603359 48.824711 43.434044
v 42.303272 48.830433 42.502213
v 41.803600 46.806961 43.589481
v 42.511738 46.807819 42.647930
v 43.004143 48.828014 41.556335
v 42.538986 49.837414 41.951916
v 41.840786 49.839706 42.897064
v 42.756687 47.825504 42.122704
v 41.372738 50.847862 43.282665
v 41.123650 49.842972 43.847103
v 43.196270 46.813953 41.698673
v 43.443726 47.816048 41.161976
v 42.074627 50.848091 42.343704
v 43.857635 46.783005 40.687363
v 43.655319 48.848419 40.636501
v 44.105034 47.816334 40.172337
v 40.875130 51.844265 43.632088
v 40.638287 50.852669 44.214581
v 41.576035 51.841362 42.710758
v 41.058933 52.828976 43.037228
v 40.356403 52.833008 43.958241
v 40.148773 51.847954 44.555737
v 42.755257 50.855042 41.395893
v 42.278378 51.859203 41.757496
v 41.219921 53.819111 42.426140
v 41.763653 52.825851 42.092831
v 42.955036 51.868778 40.819633
v 42.439167 52.862923 41.149254
v 43.134972 52.861889 40.187149
v 42.591431 53.843262 40.508507
v 41.909058 53.851204 41.482975
v 43.270554 53.838379 39.523346
v 42.727470 54.825832 39.859364
v 41.349304 54.829418 41.796371
v 42.036129 54.831520 40.840660
v 41.462097 55.792305 41.128048
v 40.769695 55.777679 42.064335
v 40.674587 54.803650 42.714409
v 42.140949 55.804100 40.192543
v 43.919922 53.845016 38.526329
v 43.372887 54.843536 38.897972
v 42.822227 55.804245 39.224640
v 42.224571 56.772697 39.533951
v 41.547016 56.756142 40.468719
v 41.613338 57.717266 39.796635
v 42.286606 57.710018 38.830349
v 42.894852 56.756100 38.551731
v 43.500191 55.785862 38.241283
v 42.931114 57.699471 37.845882
v 43.549137 56.742844 37.548668
v 43.838043 52.847061 39.162579
v 40.524731 53.825115 43.375031
v 40.861050 56.740097 41.385208
v 43.673889 51.849731 39.806881
v 39.650753 52.847488 44.907097
v 44.344986 48.858608 39.637871
v 44.746738 47.825726 39.188183
v 44.500748 46.780708 39.712471
v 43.222042 49.840908 41.008156
v 44.892944 45.749496 39.262714
v 44.221401 45.751919 40.261639
v 44.492027 52.845139 38.167854
v 45.157036 46.776909 38.704166
v 44.365608 51.828362 38.754337
v 44.568356 53.842354 37.525951
v 45.113155 52.830566 37.129768
v 45.006382 51.814564 37.723122
v 44.232574 50.801834 39.351383
v 44.857300 50.787567 38.319016
v 45.643799 51.807892 36.687553
v 45.297272 49.745003 37.889046
v 44.666573 49.740974 38.929573
v 46.283203 51.810089 35.667366
v 45.783325 52.827911 36.065739
v 46.122467 50.760513 36.233749
v 45.521210 50.777206 37.286186
v 45.917511 49.698326 36.827190
v 46.724396 50.767174 35.180916
v 46.527435 49.700729 35.760601
v 45.729645 48.659683 37.438816
v 46.330902 48.662697 36.394005
v 46.874191 48.652180 35.308746
v 47.082855 49.701149 34.667580
v 46.119232 47.612309 36.953030
v 45.518139 47.611668 38.005695
v 45.094566 48.650127 38.453423
v 45.844635 53.837738 35.417358
v 46.376556 52.820694 35.000713
v 45.248074 53.836319 36.453121
v 45.334095 54.845917 35.801655
v 45.941315 54.840469 34.749973
v 46.475037 53.840790 34.379154
v 44.725285 54.820679 36.796059
v 44.756424 55.824615 36.155102
v 45.362415 55.841503 35.143291
v 44.143753 55.817688 37.173031
v 44.189095 56.801193 36.491436
v 44.808430 56.828819 35.494549
v 45.979584 55.840546 34.113159
v 45.421631 56.838882 34.486153
v 44.242748 57.756302 35.792091
v 43.598530 57.759434 36.782688
v 44.875454 57.754517 34.787781
v 44.266109 58.712135 35.093784
v 43.622440 58.702412 36.078480
v 44.092522 54.801170 37.782269
v 46.674183 47.596172 35.838482
v 44.019745 49.731174 39.925766
v -52.311401 0.851334 26.933105
v -63.291901 33.388145 24.675388
v -62.956051 32.278881 25.255989
v -51.364624 0.835083 28.209351
v -52.557159 1.964317 28.085806
v -51.183350 -0.246429 27.161089
v 46.566895 55.816925 33.036484
v 46.019608 56.830276 33.442913
v 46.542084 54.837662 33.725731
v 1.460708 80.499489 43.063866
v -51.490120 32.354706 56.054924
v 1.823480 79.707939 43.937351
v 10.756317 70.922058 46.898064
v 39.516846 67.189423 33.380577
v -12.399872 83.507462 45.727798
v -11.553442 84.336708 45.338520
v -22.645081 75.848953 41.441803
v -11.563538 83.948837 46.532948
v 42.192020 45.777000 43.130245
v 41.519310 45.793915 44.110817
v 41.922977 44.776554 43.680038
v 41.218868 44.779568 44.629272
v 40.897232 43.765339 45.132286
v 40.492138 44.783768 45.566067
v 41.613316 43.757870 44.183258
v 41.261963 42.749866 44.707378
v 40.547256 42.749260 45.663651
v 40.172047 43.760147 46.077377
v 39.757446 44.779156 46.488197
v -64.020508 55.978806 22.941013
v -64.137375 57.068382 22.359272
v -63.887367 58.220181 23.047852
v -62.434906 25.775520 24.884285
v 29.432617 29.818283 61.932453
v 29.967094 29.669731 60.834686
v -26.783661 76.404587 34.374443
v 10.771427 65.856438 52.101715
v 9.783573 65.574959 52.675095
v 42.330753 43.756073 43.255947
v 41.987999 42.739166 43.737175
v -52.208099 31.478331 55.954189
v 42.905224 58.651989 36.995731
v -21.518961 69.973221 50.978844
v -59.981964 6.427299 19.167236
v -21.485682 70.876266 50.291988
v -63.673615 50.215973 25.235813
v 1.532074 81.169312 41.487488
v -63.947754 49.129471 24.660885
v 1.151298 81.983704 40.650970
v 0.694286 82.020447 41.809956
v 1.069771 81.178825 42.654709
v -54.604126 5.507523 29.106667
v -54.925476 4.320964 27.223688
v 39.322460 45.815548 46.819885
v 40.165165 56.733543 42.343372
v 42.917603 45.791264 42.205437
v 42.614147 44.770893 42.730194
v 43.005188 43.741077 42.278172
v 43.310646 44.766747 41.749630
v -52.941566 31.595366 55.164738
v -56.363930 65.951180 30.124802
v -47.582352 43.524761 52.715633
v -54.455589 65.965950 32.992828
v 27.474609 41.854729 59.770470
v -36.637970 55.752930 57.601215
v 44.300465 59.663200 34.385258
v 44.902355 58.704521 34.098526
v 44.892662 59.633617 33.337627
v 44.237247 60.569576 33.615086
v -35.737694 55.554195 58.296757
v 43.627884 60.578003 34.631905
v 43.650761 59.634422 35.346226
v 43.483032 50.833206 40.386517
v -44.871429 11.472618 48.018181
v -44.872131 10.406639 47.164669
v -45.662354 12.535095 47.791664
v -56.184750 79.330605 20.235535
v -45.641724 13.594139 48.589851
v -44.884674 12.532394 48.851681
v -55.457321 79.322876 21.139294
v -55.651142 80.294464 20.542255
v -56.379246 80.322258 19.664875
v -56.905338 79.336143 19.320137
v 30.284815 74.990639 31.590563
v 43.559486 45.773247 41.188309
v -55.699802 68.775475 27.869762
v -55.648571 69.665863 27.135717
v -47.717491 21.157448 49.958469
v -48.470856 22.229408 49.808907
v -53.169735 44.848663 46.050388
v -51.730553 10.228655 37.716419
v -50.380768 0.827393 29.419374
v -51.525055 1.911438 29.335005
v -41.993622 34.203857 65.318848
v -51.674713 2.984268 30.462309
v -50.548462 1.911438 30.547533
v -49.315826 0.696411 30.509962
v -49.329681 -0.298950 29.344168
v -50.374756 -0.182449 28.206551
v -49.329834 -1.312469 28.167923
v -50.245758 -1.258560 27.111126
v -48.249786 -0.415436 30.406485
v -48.266174 -1.408386 29.295731
v -48.273682 -2.367737 28.294062
v -47.266846 -1.398788 30.444536
v -47.305969 -3.424698 28.456844
v -47.257202 -2.435394 29.434031
v -48.209198 -3.445770 27.266151
v -49.215454 -2.375046 27.149193
v -50.150604 -2.391678 25.940607
v -49.137390 -3.447083 26.098108
v -47.388641 -0.322403 31.556328
v -51.207397 -1.305939 25.817362
v -51.079964 -2.380652 24.749407
v -50.058502 -3.467392 24.910660
v -48.505829 0.807373 31.667341
v -47.412933 0.673843 32.804577
v -46.274597 -0.472382 32.640533
v -2.547167 81.522881 58.639633
v -3.582642 82.488266 56.657719
v 38.935265 52.385746 45.893028
v -3.523192 82.313194 58.029400
v -50.461060 9.290436 38.916847
v -55.291485 78.342125 21.729261
v -54.565552 78.337730 22.622606
v -54.735687 79.297913 22.009853
v -55.128185 77.383301 22.347849
v -64.186340 45.888863 23.999296
v -64.378357 44.783310 23.343180
v -2.413941 80.724091 60.825630
v -1.699454 80.366470 59.814941
v -2.484145 81.247437 59.625519
v -19.717052 49.571217 67.890953
v 27.586754 44.900433 58.283493
v -13.135071 82.041214 48.848713
v -12.196899 82.810074 49.226002
v -11.300923 83.617210 48.666759
v -11.308277 83.379738 49.978802
v -12.205140 82.544884 50.540146
v -51.364380 31.556391 56.823845
v -10.198375 83.988556 49.226353
v -10.180756 84.316406 47.905430
v -52.098629 30.720623 56.730980
v -9.004461 84.484230 48.532494
v -8.930465 84.197876 49.804153
v -10.200012 83.754807 50.613991
v -7.611472 84.821075 47.704201
v -8.847554 83.937599 51.306862
v -7.461846 84.552574 48.895847
v -7.371858 84.218658 50.326134
v -7.590544 85.249008 46.143780
v -5.878043 84.771393 47.941662
v -6.035755 84.354012 49.674866
v -6.144480 85.529320 45.322334
v -8.933881 84.939178 46.804298
v -7.567429 85.736237 44.633221
v -8.909083 85.386986 45.257713
v -8.833382 85.908875 43.791496
v -7.536928 86.283524 43.164120
v -4.740081 85.701286 44.514713
v -6.168888 86.605309 42.406467
v -6.187465 86.051704 43.837467
v -8.803085 86.501839 42.361977
v -7.497115 86.889610 41.752296
v -6.127101 87.223442 41.034779
v -7.472546 87.538330 40.412685
v -8.759413 87.128395 40.975628
v -6.078332 87.891914 39.758675
v -8.744587 87.809700 39.673248
v -9.935258 87.303543 40.084053
v -10.004003 86.593887 41.316715
v -4.787902 87.472244 40.305103
v -4.777138 88.165627 39.069374
v -7.309344 88.244804 39.131485
v -6.042331 88.601646 38.543617
v -4.816640 86.815132 41.609108
v -8.540966 88.586121 38.471542
v -7.295907 89.045609 37.942368
v -9.699409 88.073418 38.903297
v -9.686050 88.883430 37.787746
v -8.529584 89.410385 37.375313
v -7.290677 89.923729 36.903461
v -8.525101 90.323624 36.410828
v -9.654195 89.781677 36.777325
v -7.269956 90.878593 35.969303
v -8.524417 91.320946 35.565285
v -10.717515 89.188377 37.012882
v -10.715938 90.080025 36.056229
v -9.672849 90.765480 35.858780
v -10.743616 91.173126 35.281742
v -9.699618 91.820473 35.141861
v -6.083264 89.481750 37.342358
v -6.068295 90.414200 36.384098
v -7.209702 91.866257 35.124805
v -6.081741 91.382813 35.529819
v -8.433854 92.387833 34.828041
v -6.006806 92.362595 34.690647
v -4.930276 90.817551 35.885208
v -4.888308 91.861404 35.097748
v -4.858278 89.847008 36.807373
v -3.818448 90.166870 36.167767
v -3.804647 91.221260 35.394672
v -3.746293 89.214005 37.048756
v -4.796749 88.956528 37.856812
v -10.774150 88.320305 38.038689
v -10.802230 87.503212 39.234123
v -7.010701 93.129616 34.759804
v -6.170281 93.738464 34.592129
v -4.932623 92.914970 34.394775
v -11.759511 91.571930 34.645229
v -11.744165 90.525604 35.344078
v -12.684746 90.848892 34.636429
v -10.762511 92.277191 34.694504
v -3.768754 92.324738 34.671955
v -12.704119 89.893982 35.211353
v -13.594036 90.162491 34.523315
v -12.712680 88.965012 35.854805
v -13.563989 89.188629 35.085663
v -13.618522 91.185997 33.996120
v -11.799773 89.702011 35.878277
v -12.733671 91.925201 34.099617
v -10.644777 93.470856 34.305683
v -12.782750 93.044487 33.668068
v -11.742233 92.753075 34.171844
v -13.680775 92.350159 33.528290
v -9.741332 93.020691 34.687828
v -14.444375 88.262207 34.798424
v -14.587214 89.473961 34.313408
v -13.683494 93.488464 33.179260
v -13.581859 88.132103 35.772690
v -14.596525 92.830627 32.958649
v -14.622267 93.992088 32.671585
v -12.758756 94.197029 33.326530
v -13.679278 94.651596 32.867741
v -15.580524 94.503296 32.201321
v -15.558889 93.374718 32.445248
v -14.628843 95.154572 32.406139
v -16.548540 93.864143 31.940708
v -13.629598 95.825226 32.576252
v -15.629761 95.711578 31.954664
v -14.642370 96.364304 32.159771
v -16.563753 95.099731 31.736097
v -16.651260 96.303047 31.532717
v -15.643730 96.939240 31.747078
v -16.649641 97.544334 31.348183
v -17.680149 96.913307 31.128700
v -15.641893 98.203056 31.537304
v -17.650654 98.129509 30.961781
v -16.644659 98.764107 31.145267
v -17.661934 95.687599 31.284487
v -18.665035 97.526619 30.743587
v -18.658209 98.722946 30.588791
v -17.643415 99.332588 30.777599
v -15.635557 99.438515 31.301403
v -16.638884 99.981552 30.915014
v -17.520685 94.497627 31.488392
v -14.601323 98.855370 31.645924
v -14.623028 97.665504 31.918610
v -19.674318 96.923706 30.530443
v -19.681011 98.115929 30.376390
v -18.665613 96.360542 30.888821
v -20.678335 96.315086 30.283638
v -19.672125 95.744736 30.647285
v -20.675720 97.524956 30.162712
v -20.695126 98.708862 30.000425
v -19.690815 99.351685 30.206394
v -18.648272 99.936737 30.384365
v -20.696959 99.929062 29.823893
v -21.702650 99.303841 29.610048
v -21.697136 98.099495 29.787054
v -13.601066 96.967415 32.313858
v -21.649546 96.928040 29.939180
v -17.512230 93.243889 31.655346
v -16.548281 92.727516 32.152588
v -19.682810 100.566772 29.977921
v -20.681192 101.137909 29.590456
v -21.689011 100.518456 29.422165
v -19.684240 94.571228 30.749067
v -20.680109 95.147568 30.379368
v -21.677258 101.733749 29.184784
v -22.683884 101.104034 29.027365
v -22.695032 99.918526 29.241529
v -18.695974 95.235840 31.009817
v -18.694757 94.037682 31.124884
v -19.683702 93.401573 30.845356
v -20.677841 93.967728 30.464823
v -21.686195 95.764778 30.023354
v -21.690264 94.554245 30.114048
v -21.692858 93.365784 30.176809
v -22.705654 93.961166 29.840208
v -17.633638 100.529686 30.553356
v -22.698761 95.206398 29.775965
v -23.717493 94.591171 29.515997
v -22.688515 92.769608 29.862837
v -23.714602 93.378128 29.537746
v -21.681665 92.177917 30.199699
v -20.697155 92.809402 30.522661
v -24.734295 95.229149 29.213772
v -23.705900 95.840019 29.449867
v -24.729309 94.014145 29.239525
v -24.733082 96.489731 29.148010
v -25.766108 95.861946 28.914177
v -25.759148 94.639542 28.967537
v -26.792116 95.268982 28.657629
v -26.791454 96.485420 28.608236
v -25.760563 97.111740 28.826185
v -27.844755 95.915192 28.407539
v -24.745779 97.770576 29.000320
v -26.783079 97.704453 28.486963
v -25.752407 98.346764 28.653063
v -23.727949 98.442230 29.162634
v -23.721785 97.232964 29.330519
v -24.741449 99.010406 28.813934
v -27.851898 94.681229 28.449686
v -22.697012 96.693077 29.665943
v -22.710796 97.901535 29.521572
v -28.897062 95.328194 28.187376
v -28.900112 94.092567 28.176619
v -27.837154 93.465691 28.407675
v -26.795429 94.088120 28.652195
v -27.819469 97.120865 28.299265
v -26.793209 92.845421 28.641783
v -27.836018 92.255074 28.268951
v -28.827520 96.537094 28.111837
v -28.810251 97.710007 27.944019
v -27.808149 98.333977 28.113398
v -28.813402 98.941658 27.745161
v -29.838320 98.303253 27.606955
v -29.836416 97.102295 27.783968
v -29.849302 95.936012 27.912928
v -26.794195 91.662369 28.477648
v -25.804640 92.253609 28.890490
v -25.780910 93.448235 28.958822
v -24.790285 91.667114 29.141104
v -25.800459 91.040436 28.723230
v -24.766308 92.890556 29.200085
v -30.881561 96.505081 27.662251
v -30.861320 97.703079 27.449375
v -31.887974 97.090508 27.288866
v -31.860025 98.271248 27.060608
v -30.851645 98.907265 27.193008
v -32.896366 97.661514 26.918804
v -30.841238 100.118149 26.926790
v -31.846905 99.459038 26.770678
v -29.844341 99.584763 27.345114
v -29.848785 100.798660 27.073463
v -31.801773 100.640396 26.454941
v -30.831985 101.309258 26.616911
v -28.854994 100.269310 27.495426
v -32.899364 96.480194 27.145742
v -31.869123 95.929153 27.465706
v -32.853268 98.828926 26.643631
v -32.878582 95.311340 27.293301
v -33.935482 95.881783 27.029100
v -33.909763 97.071114 26.787926
v -30.838495 102.495560 26.282297
v -30.830576 95.304161 27.714033
v -31.795818 101.819305 26.116798
v -29.891588 103.164909 26.428764
v -29.888317 102.044868 26.732517
v -31.771685 102.994743 25.792095
v -30.833189 103.640915 25.948305
v -32.747162 101.202126 25.964090
v -32.726475 103.493401 25.270538
v -32.741390 102.356712 25.616934
v -31.755514 104.173042 25.434042
v -29.862282 104.332466 26.104332
v -30.811041 104.849686 25.585007
v -32.685791 104.654427 24.920113
v -31.750486 105.323265 25.065090
v -30.810415 105.978500 25.212313
v -31.751373 106.440109 24.676022
v -32.676365 105.774170 24.525599
v -29.879099 105.533562 25.724831
v -28.886805 103.892067 26.576349
v -28.881720 105.021667 26.243486
v -27.925640 104.557846 26.714132
v -27.924196 103.435654 27.020857
v -28.885494 102.786613 26.870241
v -26.926569 105.242203 26.843431
v -26.938213 104.097145 27.172256
v -25.930290 105.940178 26.964882
v -25.931644 104.783707 27.294538
v -27.926760 105.775177 26.389393
v -25.918255 103.653931 27.597837
v -24.923046 104.316719 27.725025
v -24.934311 105.475365 27.403685
v -26.915890 103.020996 27.444540
v -25.910177 102.506371 27.860670
v -24.912231 103.172821 28.008005
v -26.935923 106.434959 26.519657
v -23.912312 103.828583 28.122675
v -23.917501 104.998894 27.838570
v -24.901558 102.020660 28.257883
v -23.896631 102.681198 28.387197
v -23.905186 106.178322 27.501921
v -22.905369 104.520805 28.253908
v -22.911003 105.674377 27.942829
v -30.814753 107.106491 24.823057
v -29.885384 106.684372 25.349365
v -32.676228 106.890785 24.126078
v -22.897638 103.335785 28.507381
v -31.747847 107.554298 24.261930
v -28.861340 101.485603 27.224024
v -33.742321 101.740646 25.446716
v -30.809759 108.246933 24.385174
v -32.671295 107.994499 23.703678
v -31.732546 108.649025 23.828695
v -33.727062 100.653557 25.804785
v -34.697727 101.120079 25.323725
v -34.692894 102.232742 24.949411
v -33.749973 102.885735 25.094938
v -35.669277 101.621223 24.805159
v -35.677128 100.495354 25.196175
v -34.685123 100.026314 25.689835
v -36.632408 102.101692 24.230413
v -35.669842 102.785439 24.375973
v -36.646431 100.996758 24.649128
v -33.581116 108.421715 23.126726
v -32.642796 109.080154 23.244667
v -37.570965 101.446190 24.109098
v -37.582760 100.371254 24.518723
v -36.645275 99.958130 25.035707
v -33.592388 107.353134 23.560122
v -33.576988 109.489632 22.632645
v -34.500031 108.824554 22.531820
v -34.484993 107.765465 23.001247
v -33.599792 105.139847 24.369900
v -33.595432 106.222809 23.973537
v -27.917879 106.945602 26.011541
v -28.898857 106.281250 25.869781
v -26.950714 107.612671 26.099751
v -28.858379 107.417953 25.502077
v -27.909828 108.057938 25.607826
v -28.837963 108.560631 25.070068
v -26.933483 108.752571 25.668648
v -27.899992 109.195992 25.153141
v -28.836349 109.654320 24.601074
v -29.774580 108.982986 24.517448
v -29.761978 107.923286 24.946188
v -30.734488 109.424721 23.935343
v -29.749786 110.105164 24.023695
v -27.893085 110.297050 24.680935
v -29.744347 111.215424 23.491190
v -30.717085 110.521362 23.425325
v -28.774637 110.833839 24.069740
v -27.874481 111.403160 24.138645
v -26.897577 112.116135 24.159929
v -26.888405 111.054413 24.678198
v -28.831877 111.816750 23.558620
v -27.867496 112.498474 23.590673
v -29.797070 112.232025 22.971773
v -28.827454 112.927658 23.021688
v -26.895813 109.928146 25.204939
v -30.664900 111.620811 22.898201
v -26.889980 113.208679 23.600080
v -25.912901 112.826775 24.167635
v -25.903181 111.765884 24.689144
v -25.895199 113.931618 23.600866
v -24.893044 111.390785 25.194757
v -25.884550 110.720016 25.184429
v -24.897377 112.471199 24.680605
v -24.882357 110.361725 25.672525
v -23.908792 111.006950 25.674198
v -23.911833 112.066826 25.172710
v -25.854055 109.710625 25.629278
v -22.898088 111.695313 25.640251
v -22.889345 110.607346 26.139797
v -23.895519 109.945038 26.147579
v -22.880489 112.817146 25.108877
v -21.880301 111.283684 26.098717
v -21.874750 112.376411 25.596920
v -24.853691 109.290726 26.126959
v -20.829754 113.049362 25.513346
v -20.841446 111.956100 26.038603
v -21.846212 113.499397 25.043007
v -23.887789 113.180267 24.629423
v -25.832218 108.621063 26.067764
v -24.900171 113.529205 24.140121
v -20.799994 114.175804 24.944487
v -21.825022 114.609222 24.452799
v -23.879984 114.223061 24.080933
v -24.892769 114.628975 23.560518
v -20.786608 115.286659 24.352610
v -22.827526 113.992455 24.507668
v -22.827143 115.061478 23.928312
v -19.737335 115.957077 24.216553
v -19.733873 114.888924 24.812084
v -21.793594 115.739502 23.825329
v -20.767410 116.378647 23.722996
v -21.779131 116.810219 23.186459
v -22.802034 116.176346 23.283550
v -19.787331 112.628906 25.940004
v -19.782757 113.725723 25.417627
v -20.737654 117.479607 23.041441
v -19.676781 118.153526 22.867208
v -19.673864 117.114456 23.534208
v -21.760693 117.894173 22.494368
v -20.720737 118.544304 22.345692
v -22.775259 117.291336 22.614176
v -22.775537 118.299980 21.927843
v -21.743097 118.943581 21.795979
v -23.784294 117.697365 22.020670
v -20.685308 119.605423 21.614868
v -22.739122 119.354836 21.220148
v -21.719240 119.986923 21.087730
v -23.783497 116.658371 22.691957
v -20.658981 120.647247 20.881935
v -19.633545 119.275902 22.145079
v -19.614990 120.271492 21.412794
v -19.579477 121.304665 20.663074
v -18.499891 120.962242 21.191465
v -18.499859 121.982758 20.456345
v -19.550192 122.335182 19.894953
v -20.605778 121.707588 20.095760
v -18.540848 119.937271 21.928259
v -18.464540 122.992874 19.654337
v -20.582241 122.722412 19.310268
v -19.524006 123.349449 19.096138
v -21.631493 122.085266 19.503958
v -21.642347 121.096794 20.275146
v -17.383009 121.629494 20.947081
v -17.391333 122.635643 20.192116
v -23.767677 118.706238 21.352295
v -17.411707 120.603783 21.697395
v -24.777866 118.076103 21.463270
v -24.779772 119.079254 20.763769
v -23.752426 119.759499 20.635632
v -25.785563 117.425049 21.543886
v -24.752676 117.085670 22.107380
v -25.780460 118.449593 20.850868
v -25.759809 116.447601 22.177073
v -24.739870 116.090240 22.729200
v -17.459711 119.574326 22.430000
v -25.743576 115.438927 22.781637
v -26.745277 115.817024 22.211407
v -26.729675 116.834045 21.569817
v -18.512434 118.958565 22.612104
v -27.725622 116.207848 21.582020
v -26.723557 114.782852 22.805185
v -27.736237 115.161247 22.215134
v -27.701323 117.198677 20.948147
v -26.711811 117.879036 20.886917
v -28.705105 115.545715 21.588604
v -28.713999 114.506027 22.199070
v -27.717424 114.147339 22.781595
v -28.678835 116.593262 20.935011
v -29.667912 115.910919 20.952499
v -29.673758 114.883476 21.576534
v -29.676756 113.840294 22.169582
v -28.664467 117.639114 20.263039
v -29.647041 116.950485 20.296055
v -22.656912 120.478638 20.424839
v -29.620480 117.949928 19.602264
v -30.572008 117.275467 19.632725
v -30.585600 116.297028 20.296328
v -29.613001 118.938171 18.898796
v -30.559980 118.249336 18.941133
v -28.664835 118.662514 19.535240
v -22.649061 121.461617 19.665813
v -23.828938 115.504501 23.386835
v -18.612717 117.777657 23.378389
v -18.620667 116.728256 24.010714
v -18.427862 124.001060 18.833740
v -19.491791 124.352501 18.265495
v -20.563677 123.736595 18.503885
v -18.409031 125.001564 17.995821
v -19.470049 125.332031 17.392775
v -20.556149 124.717087 17.662405
v -20.530607 125.694244 16.777924
v -19.442947 126.303284 16.508926
v -18.364468 125.986465 17.103540
v -17.343925 123.675880 19.378571
v -17.335892 124.647011 18.570221
v -18.676598 115.543289 24.667707
v -16.229063 125.283356 18.264883
v -16.223972 124.323074 19.097839
v -17.311205 125.630859 17.705076
v -24.774040 120.129005 20.011822
v -23.725002 120.782906 19.860270
v -16.196423 126.269882 17.363911
v -15.100502 125.900024 17.926264
v -15.105370 124.940468 18.784365
v -20.835838 110.846687 26.516481
v -21.867952 110.209518 26.576935
v -16.321770 120.235558 22.190908
v -16.313356 121.247215 21.453802
v -21.605560 123.101273 18.693760
v -18.757542 112.204193 26.377359
v -19.777607 111.561653 26.438433
v -18.752987 113.307648 25.860552
v -28.646017 119.651733 18.802189
v -27.692656 118.412773 20.123816
v -27.693697 119.357086 19.434206
v -25.778946 119.446068 20.140640
v -31.514288 115.639061 20.277216
v -30.560467 115.344475 20.898413
v -31.505331 116.607201 19.626377
v -16.304266 123.276764 19.930779
v -16.305660 122.286102 20.697849
v -30.546284 119.224350 18.238495
v -29.595871 119.907867 18.154228
v -15.210181 120.868591 21.918480
v -15.226611 121.879707 21.189810
v -29.587355 120.864876 17.394939
v -22.612720 122.465179 18.870159
v -30.542372 120.181839 17.473837
v -28.626963 120.626129 18.036877
v -23.665096 121.815842 19.058037
v -30.549879 114.381004 21.470440
v -31.478420 114.694550 20.857658
v -31.474848 113.735428 21.416262
v -30.542286 113.412605 22.020727
v -31.473070 112.762009 21.953737
v -30.530344 112.431801 22.547960
v -29.606081 113.115807 22.590166
v -32.402802 113.084480 21.354500
v -32.391254 114.093575 20.781853
v -15.068465 126.882492 17.005541
v -13.958051 126.500038 17.552574
v -13.944976 125.543350 18.421841
v -31.470165 119.516205 17.516510
v -31.476696 120.432556 16.778061
v -31.451719 118.630341 18.209175
v -32.387535 118.839821 17.544737
v -30.512524 121.166000 16.671238
v -32.396011 120.681671 16.062576
v -32.406143 119.770348 16.808142
v -31.441742 121.382385 15.984401
v -32.370281 117.964294 18.218054
v -31.433855 117.729599 18.875643
v -20.486959 126.655373 15.861560
v -18.331453 126.937660 16.199516
v -32.352592 117.059097 18.869473
v -18.288301 127.881485 15.252487
v -19.402281 127.281364 15.561312
v -33.258892 117.340126 18.184034
v -32.342365 116.138611 19.517374
v -33.261349 116.393166 18.850290
v -17.155539 128.506317 14.900681
v -17.161440 127.599899 15.838669
v -19.367996 128.218735 14.607492
v -16.024515 127.301865 16.399439
v -17.137094 126.709213 16.727575
v -16.011005 128.214600 15.455235
v -18.264545 128.816238 14.292219
v -25.952198 107.178406 26.578815
v -26.693216 118.904144 20.173798
v -29.836796 94.735695 27.968267
v -18.679792 114.485146 25.256071
v -22.907667 106.857788 27.611471
v -21.888062 106.347198 28.014360
v -27.803232 99.627022 27.904272
v -21.881012 105.189186 28.338703
v -33.281609 118.227676 17.514673
v -33.560638 110.552429 22.118959
v -34.491283 109.880592 22.022142
v -32.657223 110.193649 22.713715
v -29.550316 121.895546 16.552063
v -28.574793 121.714088 17.178907
v -28.570248 122.607765 16.403330
v -30.487820 122.127319 15.840665
v -29.518278 122.814018 15.720531
v -20.461037 127.616570 14.908122
v -33.314236 112.430473 21.277645
v -33.307365 113.454964 20.710270
v -33.298950 111.447128 21.789175
v -34.219891 111.770805 21.181089
v -32.386089 112.135269 21.858568
v -34.220539 112.772842 20.635925
v -31.456484 111.831894 22.436344
v -32.360626 111.146591 22.369698
v -35.123718 112.112411 20.534565
v -35.125626 111.108559 21.080879
v -35.110355 113.144936 19.945532
v -36.006687 112.444504 19.868860
v -36.021214 111.458008 20.431988
v -36.031189 110.448029 20.978737
v -34.209530 110.817261 21.677254
v -36.928249 110.796989 20.331509
v -36.907612 111.791595 19.769083
v -35.124004 110.162651 21.573236
v -35.106480 114.152000 19.334467
v -35.998432 113.450768 19.263960
v -34.203148 113.879974 19.988840
v -35.973465 114.461670 18.636885
v -36.868027 113.744682 18.562780
v -36.888916 112.773659 19.170979
v -28.900818 92.903816 28.109261
v -23.861294 108.863586 26.587786
v -22.872620 109.539322 26.606249
v -32.370640 121.601082 15.251382
v -33.314568 119.996552 16.099836
v -33.312149 120.885536 15.324681
v -34.216446 120.207108 15.358598
v -34.228622 121.059540 14.569802
v -33.293251 121.794876 14.480324
v -34.217678 119.299332 16.122126
v -33.286064 119.128365 16.810667
v -29.825821 93.521614 27.903572
v -30.888124 94.157768 27.694456
v -20.872780 105.869766 28.429125
v -20.852430 107.013168 28.055033
v -21.850969 107.513138 27.640383
v -21.585941 124.116165 17.839970
v -21.605358 125.059662 17.013220
v -24.916327 106.646332 27.056644
v -22.612215 124.468086 17.187990
v -22.618093 123.522018 18.017012
v -34.163597 116.662437 18.162781
v -34.165665 117.599297 17.478735
v -23.629557 122.912514 18.164949
v -23.628521 123.870682 17.375158
v -35.674690 99.446831 25.552589
v -24.651245 123.250404 17.528915
v -24.651844 122.292046 18.325058
v -23.586029 124.835083 16.493410
v -24.630575 124.219315 16.681850
v -25.666479 123.552856 16.866016
v -25.661161 122.616806 17.670948
v -26.676086 122.923523 17.009230
v -26.636505 123.905418 16.128656
v -26.656860 121.976540 17.790058
v -27.679325 123.214294 16.282814
v -27.693325 122.259369 17.119812
v -25.626066 121.701767 18.441694
v -27.666494 121.347359 17.886637
v -26.635658 121.065773 18.541948
v -28.653214 123.485245 15.534550
v -27.643181 124.173088 15.401719
v -25.625345 124.511513 15.982192
v -24.568958 121.457527 19.032272
v -25.604870 120.790878 19.209980
v -26.775314 98.939728 28.280468
v -33.899597 98.219994 26.487822
v -14.124440 121.508873 21.659492
v -14.115587 122.505241 20.882542
v -15.219544 122.912704 20.407707
v -12.990766 122.117744 21.337523
v -13.009471 123.128319 20.577728
v -14.104468 123.543945 20.087517
v -12.989023 124.160286 19.745232
v -14.059810 124.568634 19.235636
v -15.176128 123.995003 19.554283
v -11.859100 122.717896 20.995546
v -11.862801 123.726105 20.207815
v -24.823200 108.202583 26.572975
v -37.765972 113.088524 18.483604
v -37.794857 112.093567 19.095835
v -34.191620 118.462982 16.799793
v -34.513409 106.721252 23.405632
v -35.414295 107.173279 22.833084
v -35.440594 106.092842 23.241478
v -34.527069 105.669044 23.788183
v -26.668837 119.929405 19.443716
v -18.729258 111.125015 26.858217
v -19.753368 110.487602 26.915983
v -18.720951 110.036926 27.326286
v -17.683348 110.666428 27.254858
v -17.683403 111.783432 26.772165
v -17.671808 109.573418 27.701136
v -16.629795 110.211876 27.639349
v -16.633558 111.343239 27.180578
v -16.617949 109.103325 28.064674
v -17.660423 108.476563 28.133661
v -18.692745 108.981773 27.749016
v -16.610308 112.489883 26.650349
v -15.569730 110.879768 27.551672
v -15.550530 111.993996 27.037189
v -19.736525 109.426575 27.363953
v -18.691113 107.895439 28.175032
v -16.596140 108.000084 28.482620
v -17.652933 107.366592 28.551394
v -19.717691 108.374062 27.782345
v -15.571750 109.735077 27.992168
v -17.647575 113.000511 26.221010
v -16.589270 113.625206 26.105181
v -15.539973 113.144447 26.503965
v -15.523478 114.283157 25.940542
v -17.625248 114.140770 25.670044
v -16.567120 114.755035 25.533096
v -14.468144 113.790367 26.313154
v -14.463093 112.687080 26.855888
v -36.022701 109.472824 21.485077
v -36.932213 109.780746 20.877153
v -16.581799 106.866974 28.902414
v -15.539817 108.662392 28.396868
v -15.546376 107.522644 28.838972
v -15.534042 106.371574 29.244036
v -16.559908 105.724373 29.288347
v -17.609438 106.251297 28.929167
v -14.482091 107.020813 29.177803
v -14.506343 105.900009 29.564495
v -15.529371 105.259560 29.624783
v -17.549356 116.346809 24.458828
v -13.434870 105.391045 29.855104
v -13.421516 106.569939 29.455524
v -14.500978 104.755974 29.952082
v -17.569376 117.394508 23.858166
v -16.486706 118.040802 23.655823
v -33.623112 104.034988 24.758303
v -16.486460 116.974106 24.307192
v -17.532955 118.479698 23.160719
v -15.397139 116.559776 24.704884
v -16.440577 115.960907 24.874905
v -15.405063 117.616570 24.083973
v -16.445950 119.112930 22.959787
v -14.317639 118.250290 23.836691
v -14.314560 117.201698 24.486326
v -15.390769 118.711327 23.411554
v -14.275221 116.136864 25.076349
v -13.222568 117.839828 24.245264
v -13.204652 116.745445 24.882605
v -15.349450 119.788193 22.692059
v -12.109765 116.283653 25.250984
v -13.187433 115.686714 25.465286
v -12.102529 117.363869 24.648964
v -14.305402 119.333038 23.154442
v -13.224976 118.882797 23.593071
v -12.087749 115.218208 25.827471
v -13.176760 114.621284 26.030361
v -14.244484 115.118889 25.628202
v -12.094144 114.143051 26.389591
v -10.998484 114.725166 26.162725
v -10.980622 115.837509 25.582867
v -10.981462 113.623070 26.708111
v -9.862926 116.452721 25.314003
v -9.886042 115.335747 25.890217
v -10.939754 116.978333 24.961939
v -9.878685 114.202797 26.463818
v -8.774999 114.824654 26.206194
v -8.787251 115.953629 25.638536
v -8.756448 117.047768 25.035418
v -9.840141 117.570656 24.685083
v -13.146585 113.584312 26.557568
v -12.070773 113.056160 26.919504
v -7.675043 116.537346 25.356054
v -7.673254 115.435959 25.933525
v -10.911901 118.095566 24.311537
v -7.649364 117.631027 24.732126
v -8.734509 118.159653 24.368462
v -10.978884 112.543297 27.224070
v -13.139114 112.487595 27.084484
v -7.618975 118.733795 24.041637
v -12.057528 111.975319 27.401592
v -10.972617 111.437363 27.725897
v -6.490647 119.287720 23.698444
v -12.035116 110.872086 27.895216
v -10.960115 110.329727 28.207157
v -9.879313 110.924736 28.011198
v -6.500870 118.209900 24.380234
v -9.881084 112.064964 27.505526
v -9.862370 109.807945 28.482023
v -8.777490 110.400879 28.282715
v -8.785559 111.551155 27.780941
v -8.719480 119.275154 23.670502
v -7.606514 119.820503 23.335724
v -7.678566 112.150024 27.518959
v -8.698690 120.342628 22.955624
v -9.806599 119.815826 23.288782
v -9.810205 118.732033 23.979401
v -7.673691 110.997169 28.051016
v -8.783019 112.720093 27.241802
v -7.574192 120.903511 22.605869
v -6.563200 110.442368 28.293144
v -7.665162 109.855110 28.545893
v -6.573113 111.595680 27.795694
v -6.479304 120.371628 22.964045
v -5.374879 118.743172 24.023766
v -5.368608 119.811371 23.326050
v -6.563786 109.274422 28.758272
v -8.743444 109.301247 28.732880
v -7.647821 108.696014 29.002237
v -9.863334 113.238358 26.939112
v -9.832109 108.722954 28.931963
v -8.729225 108.144417 29.172554
v -8.663042 121.420677 22.192394
v -6.440054 121.432991 22.198830
v -7.554803 121.953468 21.816078
v -8.646761 122.480202 21.409388
v -6.424544 122.462814 21.447210
v -7.531246 123.003342 21.015450
v -5.303965 120.888382 22.586603
v -5.299955 121.926323 21.813213
v -9.748003 121.936996 21.757870
v -9.746000 120.899521 22.527403
v -10.879145 119.264832 23.584339
v -10.943639 109.244171 28.666794
v -9.818135 107.562195 29.382704
v -8.724898 106.959984 29.619429
v -7.614558 107.562798 29.417469
v -9.811809 106.381828 29.807522
v -10.891421 106.993729 29.548073
v -10.899162 108.164078 29.097160
v -7.625084 106.352547 29.845535
v -8.717859 105.771072 30.049837
v -4.176971 122.407394 21.400139
v -4.169447 121.380936 22.173864
v -5.289019 122.933434 21.039890
v -5.390152 117.642891 24.706163
v -6.498705 117.111458 25.049561
v -12.020174 109.756218 28.353336
v -13.095876 111.444389 27.553583
v -13.094893 110.297379 28.049585
v -5.459664 111.029572 28.022743
v -6.571476 112.758835 27.266932
v -5.474546 112.185921 27.533962
v -12.001052 108.670547 28.803864
v -6.558069 113.907806 26.722017
v -7.655062 113.335045 26.981375
v -5.468123 113.340042 26.992548
v -10.828627 121.404320 22.087231
v -10.827188 120.370026 22.841780
v -8.762169 113.860229 26.703680
v -14.151290 110.868744 27.715780
v -11.997573 107.554085 29.240940
v -13.048217 109.238739 28.475590
v -13.062128 108.099342 28.944860
v -10.841063 122.410439 21.296659
v -9.734989 122.974846 20.947495
v -11.897922 120.874001 22.383316
v -11.906909 119.827332 23.103651
v -12.000016 106.429520 29.650148
v -14.196721 111.916481 27.240593
v -12.076129 118.473495 23.985252
v -14.267778 120.395935 22.406481
v -13.203007 119.946945 22.882692
v -15.336761 115.578178 25.266396
v -6.496362 107.004654 29.629444
v -7.610879 105.191269 30.255295
v -6.498270 105.802902 30.059164
v -6.552847 115.998604 25.651834
v -22.641258 125.368690 16.343616
v -21.577600 126.015594 16.116262
v -30.875387 92.949028 27.521307
v -31.963087 93.596321 27.503969
v -22.598671 126.328529 15.444355
v -21.536970 126.972717 15.205285
v -31.955868 94.821037 27.547590
v -21.490274 127.897972 14.241851
v -22.557798 127.259689 14.506949
v -14.150097 109.708900 28.163471
v -31.570061 110.970238 22.825832
v -4.171046 120.332458 22.942125
v -5.266900 123.951057 20.264570
v -6.400631 123.446312 20.683975
v -4.151984 123.403404 20.622007
v -34.528126 104.627586 24.171358
v -3.014666 123.866562 20.177460
v -3.014292 122.847160 20.991734
v -4.128016 124.415192 19.830820
v -35.457386 105.035706 23.643015
v -19.336981 129.155701 13.622138
v -20.439875 128.543137 13.930548
v -35.461731 104.004837 24.039488
v -36.373322 104.421387 23.492762
v -36.377167 105.468513 23.083754
v -34.518463 103.618484 24.540249
v -37.330883 103.767746 23.332609
v -36.364204 103.342812 23.894615
v -37.328362 104.867584 22.907848
v -37.293316 102.719551 23.744495
v -37.334179 105.954742 22.470472
v -38.255199 105.280113 22.337370
v -38.236343 104.217369 22.774849
v -38.265881 103.146904 23.192564
v -39.184341 104.645332 22.187029
v -39.200008 103.552322 22.636484
v -39.197807 102.517319 23.062578
v -38.264843 102.110680 23.588463
v -40.150208 102.965767 22.475508
v -40.159386 101.874565 22.928627
v -39.187012 101.441063 23.483059
v -40.140221 100.799179 23.362034
v -41.116505 101.207054 22.791109
v -41.123661 102.298981 22.336023
v -41.058071 103.381126 21.879927
v -40.130131 104.048859 22.010605
v -41.027122 104.438782 21.403021
v -40.128296 105.120163 21.544115
v -27.802637 90.985168 27.981443
v -28.921965 91.691811 27.809444
v -17.113726 129.432877 13.912574
v -16.009165 129.120651 14.523152
v -12.950240 125.184250 18.879488
v -20.791162 109.888969 26.944952
v -11.834127 124.747017 19.359278
v -10.714023 124.313309 19.825779
v -10.700584 123.297531 20.620617
v -17.610651 115.244095 25.056532
v -9.558455 123.860100 20.264368
v -3.038665 121.849503 21.767115
v -37.830105 110.136902 20.225266
v -37.816212 111.122841 19.663580
v -26.920761 101.891808 27.721817
v -38.718636 109.465714 20.111162
v -37.812378 109.176949 20.746084
v -38.703583 110.462357 19.541903
v -25.910820 101.364273 28.108053
v -5.460624 109.837990 28.533136
v -33.303261 114.434700 20.142326
v -32.383305 115.118164 20.177490
v -34.167564 115.718613 18.823233
v -33.256268 115.467804 19.485601
v -35.108456 109.171761 22.077408
v -25.754957 99.578346 28.470289
v -27.638102 120.397652 18.634285
v -23.777880 92.305702 29.542032
v -12.976655 121.112350 22.086214
v -11.867863 121.668404 21.800856
v -31.703129 109.756981 23.346243
v -18.218866 129.735779 13.283999
v -7.632734 114.497543 26.429768
v -17.067419 130.376068 12.889825
v -19.307234 130.026779 12.605654
v -18.181232 130.638458 12.245681
v -17.020248 131.273285 11.799756
v -15.870034 130.110657 13.463364
v -15.863485 130.985870 12.433264
v -6.514415 115.087555 26.149555
v -15.831160 131.875107 11.359163
v -14.680309 130.721085 13.027403
v -14.683562 131.571365 11.986736
v -16.972935 132.158920 10.703624
v -18.117050 131.588608 11.093096
v -19.267763 130.932388 11.536732
v -14.618957 132.452576 10.868420
v -15.784457 132.749771 10.240371
v -14.578846 133.295761 9.734767
v -13.403102 132.153748 11.479439
v -14.542189 134.133972 8.577761
v -15.744559 133.602341 9.038858
v -14.511473 134.970932 7.401634
v -15.716476 134.434143 7.871821
v -13.309328 133.887436 9.206503
v -13.306866 134.698456 8.060158
v -13.341587 133.010071 10.375523
v -8.624342 123.519775 20.600744
v -9.556240 124.868011 19.440746
v -10.679901 125.335976 18.971518
v -8.398072 125.400398 19.024349
v -8.403880 124.399780 19.865385
v -9.528571 125.871635 18.571814
v -1.873740 122.278816 21.326122
v -1.869853 123.288742 20.527853
v -9.501615 126.864815 17.659369
v -1.846354 124.302750 19.779215
v -0.727461 122.721725 20.885815
v -0.733403 123.745392 20.110025
v -1.854552 121.222946 22.151117
v 0.384526 123.136559 20.409693
v 0.390877 122.128204 21.215870
v -1.843612 120.168198 22.898241
v -2.951050 120.731949 22.585642
v -0.726300 120.641953 22.460062
v -0.727910 121.677147 21.702444
v -0.723771 119.583405 23.196285
v -1.838220 119.101288 23.617563
v -2.943572 119.677567 23.334370
v -2.935886 118.585548 24.013313
v -1.823729 118.010010 24.295023
v 0.391158 121.084686 22.017717
v -0.716616 118.514473 23.899958
v 1.488007 121.493828 21.526672
v 1.486675 120.473709 22.291168
v 0.391512 120.029259 22.756414
v 1.493951 122.525414 20.724329
v 1.500286 123.558090 19.946392
v 0.413337 124.132484 19.693884
v 0.385904 118.975426 23.472898
v 2.590704 121.880226 21.037069
v 2.597578 120.878838 21.821981
v 1.499008 119.421387 23.017239
v 3.681575 121.245613 21.320215
v 2.591737 122.914444 20.210831
v 3.683527 120.232185 22.071905
v 2.603788 119.839920 22.569431
v 4.751863 120.600090 21.564089
v 4.763137 119.583046 22.300049
v 3.703935 119.188293 22.816948
v 2.595337 118.784348 23.281197
v 4.764938 121.576324 20.826710
v 5.841289 120.944969 21.044231
v 5.832111 119.930824 21.780380
v 5.842497 121.919312 20.298409
v 6.908782 120.285797 21.250534
v 6.900178 121.285767 20.491257
v 3.688045 122.217712 20.545923
v 6.912661 119.252876 21.987757
v 7.961053 119.621758 21.429678
v 7.960097 120.626770 20.696482
v 7.974463 118.585228 22.142502
v 9.016281 120.942932 20.133183
v 9.005691 119.952332 20.868244
v 7.962538 121.586220 19.956615
v 9.014310 118.950729 21.583788
v 6.915288 122.217514 19.787924
v 7.978418 122.545670 19.217901
v 9.028300 121.877853 19.385372
v 6.950190 123.236893 19.188259
v 5.879926 122.848091 19.670685
v 5.845373 118.892059 22.521215
v 0.384425 117.903152 24.149124
v 1.463946 118.354172 23.716730
v 4.775793 122.504524 20.075722
v 6.911396 118.193588 22.678595
v 4.772810 118.524132 23.009068
v 3.724280 123.122108 19.908863
v 4.821237 123.482277 19.391571
v 10.067782 120.246819 20.296480
v 10.075563 121.247002 19.550499
v 2.654404 123.944527 19.564007
v -2.908462 117.472008 24.699020
v -1.824255 116.885880 24.946577
v -0.718706 117.405014 24.560852
v -2.915241 116.343346 25.343596
v -1.828401 115.757240 25.579092
v -0.734525 116.265343 25.210260
v -2.904886 115.207771 25.948566
v -3.998803 115.780968 25.694040
v -3.999054 116.882942 25.102688
v -5.084839 116.343498 25.436899
v -5.083576 115.226456 26.038471
v -3.991657 114.651474 26.295013
v -5.076024 114.088249 26.614662
v -0.751459 115.137245 25.819248
v 0.361862 116.723244 24.819794
v 0.346583 115.619743 25.425617
v -0.724516 124.752876 19.321775
v -8.327564 127.390968 17.214611
v -8.322026 126.417900 18.115585
v -9.478372 127.846008 16.730085
v -8.306822 128.370941 16.272604
v -7.144052 126.929031 17.668295
v -7.137321 127.895515 16.752146
v -10.601379 127.346146 17.133308
v -10.595710 128.304962 16.212929
v -9.448368 128.815811 15.782499
v -9.413522 129.753616 14.780091
v -7.113298 128.859619 15.771670
v -10.570948 129.255539 15.238132
v -8.266315 129.321686 15.299641
v -10.626347 126.359825 18.059591
v -4.033872 119.140778 23.730618
v -4.023420 118.059639 24.414822
v -11.737368 125.842239 18.440430
v -11.732576 126.800652 17.547199
v -3.967025 113.503998 26.858488
v -7.116921 125.974915 18.557613
v -5.963385 126.469559 18.100941
v 2.542258 117.732246 23.942474
v -5.981743 127.450577 17.226871
v 1.461322 117.263885 24.380501
v -1.832638 125.297775 19.005531
v -2.940089 124.831787 19.441345
v 1.453622 116.088844 25.048433
v -11.701010 127.787094 16.608158
v 5.979918 123.847931 19.095009
v 5.832993 117.854507 23.171360
v -9.386738 130.694275 13.759665
v -10.572161 130.188202 14.227114
v -8.208259 130.245987 14.275664
v 3.813514 124.121353 19.293390
v -21.891943 104.036812 28.634565
v -35.674309 98.382996 25.897486
v -34.710487 99.019974 25.990770
v -36.633205 98.845985 25.433018
v -33.722660 99.716843 26.096037
v -34.707565 97.900681 26.328722
v -34.192127 114.876549 19.357433
v -27.902695 102.311325 27.315462
v -20.875860 104.736107 28.728104
v -19.835529 105.372665 28.801455
v -19.822323 106.538483 28.459379
v -36.355602 106.528816 22.678387
v -12.083234 134.413803 8.698840
v -12.074581 133.591980 9.809999
v -12.044708 135.228439 7.526817
v -10.825547 134.100815 9.290974
v -10.841648 133.271683 10.422437
v -12.049600 132.769485 10.920607
v -10.841200 134.908005 8.159902
v -9.589134 133.766022 9.869112
v -9.591993 132.931488 10.990404
v -10.811892 132.443100 11.513835
v -9.556177 134.610687 8.710036
v -8.339039 133.410355 10.451519
v -9.590249 132.091080 12.065168
v -10.794930 131.595779 12.583790
v -11.972160 131.960571 11.979220
v -8.340885 134.239853 9.308305
v -8.289645 135.083679 8.125233
v -7.087120 134.687714 8.731980
v -7.071612 133.848145 9.874780
v -8.243564 135.912842 6.913361
v -5.806914 135.125351 8.132642
v -5.805476 134.304047 9.321957
v -7.040310 135.524994 7.520410
v -9.493734 135.476425 7.473500
v -8.350684 132.546249 11.551855
v -10.702992 135.845444 6.812159
v -9.464932 136.294403 6.270784
v -7.115648 133.008820 10.989905
v -7.114532 132.145111 12.089413
v -8.318504 131.690399 12.610678
v -10.670527 136.649094 5.594471
v -11.916974 136.175995 6.138507
v -7.086087 131.276901 13.134372
v -5.807938 133.460648 10.489564
v -7.062470 130.352188 14.190196
v -5.861639 130.818314 13.695831
v -5.860851 131.719315 12.647449
v -5.864601 132.588684 11.618651
v -13.129353 131.458038 12.424783
v -11.942857 131.115875 13.028760
v -6.939513 136.346985 6.281460
v -8.206147 136.720306 5.664095
v -34.707844 96.796028 26.704865
v -35.709805 97.278252 26.223913
v -35.702621 96.167091 26.537550
v -36.711781 96.658012 26.132610
v -36.713524 97.797516 25.765512
v -36.697975 95.547180 26.418205
v -37.709839 96.044815 26.033859
v -37.705982 97.178520 25.677147
v -35.668724 95.067078 26.755070
v -37.695820 94.945053 26.284670
v -36.655258 94.404449 26.588297
v -38.692825 95.510551 25.906559
v -38.702709 94.345940 26.138597
v -37.645107 93.774658 26.433544
v 3.680916 118.156075 23.498636
v -22.665585 91.571091 29.799517
v 7.968664 117.523415 22.808521
v -11.701880 128.730545 15.652925
v 9.014565 117.910492 22.264664
v -12.840342 129.138077 15.084963
v -12.835222 128.200577 16.054632
v -11.677434 129.680695 14.668028
v -12.808091 130.068024 14.087742
v -13.968965 129.514893 14.491717
v -13.970293 128.604385 15.465819
v -13.951706 127.675339 16.417461
v -15.099695 128.985367 14.854288
v -15.087064 128.058609 15.817156
v -12.807716 127.285439 16.960487
v -12.765551 126.363014 17.838684
v 9.013372 116.842323 22.913132
v -26.613014 124.850914 15.229088
v 10.043406 117.221687 22.362936
v 7.978364 116.419670 23.465549
v 9.020752 115.752815 23.563408
v 11.065529 117.566406 21.811554
v 11.075369 116.535553 22.467194
v 10.052846 116.151772 23.013218
v 10.046036 118.231705 21.722368
v 11.082959 115.461433 23.118189
v 10.049205 115.074875 23.636801
v 11.077278 114.378128 23.720123
v 12.098189 114.759682 23.187311
v 12.092507 115.802986 22.574003
v 9.023745 114.656395 24.164820
v 8.002353 115.312218 24.080753
v 13.113207 115.108810 22.636015
v 13.113465 114.052757 23.238726
v 12.097223 113.665291 23.785488
v 10.053450 113.982979 24.232639
v 13.104303 116.140274 22.015312
v 12.089172 116.811180 21.955982
v 11.083233 113.226082 24.319181
v 12.104257 112.566528 24.354919
v 13.113839 112.962814 23.835327
v 14.115407 113.328690 23.297827
v 14.124492 112.251419 23.869095
v 13.119588 111.848663 24.393744
v 15.111263 113.678101 22.736626
v 15.119609 112.623535 23.331255
v 12.118575 111.403648 24.930862
v 13.122234 110.736336 24.942339
v 14.126197 111.145073 24.422640
v 14.112978 114.354851 22.709072
v 11.096894 112.119133 24.888870
v 14.136864 110.055969 24.964994
v 15.118415 110.472473 24.457994
v 15.096004 111.522194 23.911720
v 10.088490 112.736938 24.864235
v 10.080162 111.643860 25.381189
v 11.093046 110.988220 25.411400
v 14.124871 115.368599 22.110443
v 15.119864 114.690544 22.144585
v 12.113019 110.283928 25.450634
v 13.101379 117.138725 21.390720
v 12.088711 117.804939 21.309111
v 8.000252 114.204414 24.675808
v 9.028711 113.556465 24.747849
v 6.983712 114.818382 24.617403
v 6.974979 113.724075 25.172838
v 8.006280 113.087845 25.244095
v 5.948304 114.352631 25.109344
v 5.960289 115.428368 24.546759
v 6.989120 115.850060 24.044931
v 5.946719 113.216011 25.659430
v 6.989897 112.587730 25.718882
v 16.119183 114.022102 22.190147
v 12.092523 118.791595 20.644297
v 16.113380 112.970543 22.785820
v 17.113338 114.336021 21.607025
v 17.123531 113.313622 22.239651
v 17.118160 112.250290 22.827606
v 16.110889 111.892090 23.384026
v 18.097652 112.572449 22.283112
v 18.081064 111.543800 22.861313
v 17.103346 111.191139 23.404675
v 18.119780 113.625885 21.633314
v 19.098370 111.836067 22.323624
v 19.095703 112.892677 21.692472
v 18.118950 114.588440 21.029831
v 19.077200 113.916328 21.045565
v 20.054377 113.181152 21.084686
v 20.050898 112.179817 21.717428
v 20.030743 114.192947 20.436287
v 19.079023 114.853477 20.432140
v 16.120237 115.034645 21.568953
v 20.981956 114.448944 19.812305
v 20.979477 113.472565 20.466074
v 20.987597 115.381905 19.157932
v 20.044239 115.124626 19.797398
v 21.922546 113.718979 19.837656
v 21.917965 114.674301 19.165005
v 20.982925 112.469521 21.113367
v 21.925030 112.744873 20.483238
v 19.108595 115.783997 19.784241
v 20.053520 116.056549 19.143152
v 20.037336 111.151558 22.331768
v 18.081524 115.533806 20.424601
v 21.005541 111.458977 21.730247
v 22.846176 114.892479 18.499918
v 21.914425 115.600960 18.500141
v 22.859270 113.923027 19.191263
v 22.008587 110.711708 21.754704
v 21.999863 111.748428 21.091047
v 23.838324 114.130531 18.485847
v 23.842453 113.140518 19.203735
v 22.863956 112.883362 19.914318
v 20.998156 110.379349 22.375116
v 19.082661 110.784302 22.916706
v 20.034824 110.104050 22.912596
v 18.088430 110.451340 23.465433
v 20.998377 109.309212 22.962334
v 21.957983 109.668495 22.374020
v 20.044716 109.023399 23.475010
v 19.092035 109.697632 23.498062
v 17.081553 115.186821 21.079477
v 18.075628 116.520432 19.737505
v 17.079433 116.213272 20.391310
v 18.078764 117.451736 19.069042
v 17.126629 117.174355 19.702080
v 19.042551 116.767212 19.124136
v 19.048784 117.661095 18.446646
v 17.128193 118.102631 19.026983
v 16.171204 117.824707 19.656387
v 16.165781 116.868843 20.328339
v 17.130032 119.020416 18.328613
v 16.171387 118.765511 18.968317
v 18.086250 118.330879 18.391739
v 18.086836 119.244514 17.687057
v 17.125799 119.939995 17.616594
v 16.172157 119.677948 18.266590
v 16.171957 115.825218 21.029072
v 15.175690 116.531059 20.983315
v 15.178414 117.532372 20.297167
v 15.200206 115.484467 21.629667
v 14.220358 117.158417 20.947142
v 14.203158 116.176727 21.576586
v 16.176184 120.615837 17.552477
v 17.172981 120.863693 16.931942
v 19.044500 118.549942 17.740957
v 18.110304 120.140717 16.984688
v 14.212310 118.102478 20.294571
v 13.245992 117.791634 20.893517
v 20.983099 116.297806 18.483910
v 11.078723 118.440155 21.223703
v 23.846678 115.024246 17.813372
v 24.758558 113.377510 18.497154
v 24.748810 114.316750 17.785404
v 15.223692 119.429680 18.914417
v 15.208202 118.469666 19.611942
v 9.069636 112.260437 25.367847
v 10.051606 119.231873 21.059593
v 19.060116 119.439354 17.048914
v 11.081868 119.534103 20.482006
v 22.009743 108.569603 22.957844
v 20.999041 108.184250 23.551004
v 10.082294 110.512215 25.901115
v 11.082401 109.847786 25.911530
v 12.090223 119.761925 19.932419
v 13.111913 119.089134 20.052214
v 13.098095 120.052673 19.326803
v 14.130566 119.373344 19.435015
v 20.002014 116.984756 18.487371
v 16.109070 110.805489 23.950733
v 15.160570 109.356728 24.966606
v 13.123508 109.584953 25.481943
v 16.114918 109.690315 24.507774
v 17.123631 110.104019 23.975245
v 14.144485 108.910637 25.472073
v 10.093993 109.371147 26.408133
v 9.060660 111.134537 25.876509
v 9.056970 110.016472 26.365623
v 24.746168 115.219040 17.103954
v 23.832300 115.935020 17.114069
v 8.055720 110.621330 26.348022
v 8.055364 109.517410 26.818510
v 9.058979 108.878448 26.840496
v 22.930092 115.701614 17.820574
v 14.215417 120.101532 18.832449
v 15.213078 120.391502 18.172007
v 20.977940 117.212181 17.785421
v 21.910213 116.499794 17.814236
v 14.256973 121.063698 18.103275
v 15.291088 121.338020 17.522491
v 14.452455 122.066193 17.657404
v 13.311210 121.741486 18.063713
v 13.265785 120.760979 18.709639
v 12.311859 121.429192 18.645878
v 12.226266 120.452354 19.360407
v 12.368891 122.461815 18.195961
v 13.423531 122.776367 17.941130
v 22.861549 112.017311 20.493364
v 25.661301 113.536316 17.800236
v 25.650270 114.466225 17.068052
v 11.273175 121.085739 19.241669
v 11.271224 122.049484 18.460445
v 24.768642 112.389908 19.206041
v 23.843866 112.141800 19.883696
v 20.003372 117.856354 17.796940
v 23.846249 111.140602 20.552366
v 24.767900 111.397324 19.884027
v 24.768736 110.408249 20.543480
v 25.684011 110.649155 19.870327
v 16.279415 121.578384 16.983479
v 25.689432 111.609436 19.224262
v 22.940067 111.023773 21.094437
v 22.896334 109.962006 21.775095
v 23.874506 110.290970 21.087988
v 22.904608 108.959488 22.355986
v 20.990477 118.098396 17.058962
v 21.922951 117.379112 17.106174
v 23.882654 109.277931 21.737385
v 23.881224 108.217682 22.333305
v 22.897606 107.876465 22.943359
v 24.813871 108.541847 21.699627
v 24.797844 109.543091 21.087126
v 24.819435 107.496918 22.280729
v 23.894611 107.153610 22.887758
v 7.020033 110.090530 26.800545
v 8.059403 111.708405 25.866625
v 7.028369 111.247757 26.327230
v 6.952408 117.033554 23.385334
v 5.994492 111.863441 26.275948
v 5.988006 110.732162 26.764925
v 11.073000 120.416153 19.828682
v 24.829878 106.431938 22.847984
v 25.744678 106.763756 22.229387
v 25.737196 107.795662 21.666742
v -27.627138 125.110550 14.509773
v -26.597319 125.786385 14.324586
v -25.551886 125.552391 14.994244
v -28.616356 124.437073 14.656842
v -28.621923 125.326508 13.766588
v -27.606173 126.026344 13.588683
v 12.106372 109.147804 25.958410
v 25.651365 115.342529 16.346407
v 26.544449 114.584282 16.336941
v 26.550770 113.683380 17.069794
v 25.672562 112.589828 18.510620
v -26.589048 126.726990 13.349696
v -28.574198 126.220253 12.868582
v -27.588387 126.897934 12.677657
v -25.566914 127.418755 13.095307
v -25.558521 126.568031 13.999658
v -27.563734 127.754013 11.750192
v -28.553627 127.095345 11.938464
v -26.565630 127.593269 12.446475
v 4.915034 116.017235 24.453503
v 5.950977 116.464424 23.963682
v 4.921310 114.946808 25.035149
v 4.904439 113.853035 25.565195
v 3.882386 115.531647 24.933458
v 3.880405 114.458572 25.478489
v 2.847068 115.032928 25.391462
v 2.838450 116.110466 24.815344
v 3.873730 116.576195 24.356741
v 2.844319 113.905594 25.938032
v 1.793862 114.526863 25.799210
v 4.919176 112.700348 26.107979
v 3.883265 113.347427 26.026423
v -29.565557 125.538849 13.020569
v -29.568535 126.380058 12.103160
v -30.509880 125.690262 12.271285
v -30.517279 124.866486 13.156126
v -29.541834 124.735565 13.848536
v 8.056991 108.348007 27.287304
v 7.016070 108.990082 27.260500
v 18.131695 109.396690 23.980330
v 17.112473 108.990974 24.536551
v 22.006973 107.509148 23.504692
v -32.750771 100.380035 26.222143
v -11.878386 136.975983 4.904265
v -13.110760 136.485306 5.432564
v -13.116750 135.696915 6.632083
v -38.512150 100.816391 23.974209
v 13.101021 108.432823 25.951807
v -5.744175 135.967056 6.901231
v -38.527504 99.787567 24.405331
v -39.462849 100.205116 23.869978
v -25.466791 128.287827 12.134282
v -26.519506 128.483459 11.437364
v -1.815789 114.626564 26.181593
v 22.914949 116.603607 17.101349
v 10.110137 122.223274 18.881535
v 0.350068 114.476997 26.026041
v 9.043624 122.855545 18.712412
v -35.105488 118.674454 16.083292
v -35.096539 117.763496 16.797049
v -2.891739 114.071594 26.515287
v -35.986206 118.888336 15.338257
v -35.991241 117.966118 16.068636
v -35.083591 119.603989 15.315369
v -16.916456 133.902695 8.298206
v -16.915640 133.080948 9.459323
v -10.887329 105.849869 29.940393
v -20.689692 91.606018 30.557190
v -21.685780 90.996498 30.194210
v 25.726831 108.802078 21.063538
v 25.716127 109.778709 20.430315
v -9.428498 137.112198 5.013461
v -23.808405 107.752365 27.023508
v 20.061592 107.945358 24.023911
v 19.090759 108.609596 24.035675
v 26.589199 110.857811 19.188387
v 26.591114 109.897690 19.835579
v 27.483873 110.091431 19.157450
v 27.489643 111.038742 18.482294
v 27.496668 109.139412 19.798069
v 26.598194 108.903709 20.493645
v 26.599031 111.775612 18.528631
v -19.717962 92.252396 30.930714
v -33.021931 94.240250 27.317402
v -18.803623 104.871323 29.194595
v -19.823168 104.235229 29.105989
v -32.989124 93.017815 27.289762
v -34.117661 93.643867 27.171949
v -34.081310 94.886772 27.105179
v -18.792994 106.030632 28.844011
v -39.669964 96.017479 25.426468
v -39.663193 94.855453 25.762577
v -39.667500 97.176620 24.995447
v -40.647408 96.504890 24.895096
v -40.659462 95.384346 25.310209
v -40.634861 97.603653 24.440538
v -41.587097 96.952492 24.354517
v -41.602768 95.886490 24.794119
v -40.608887 94.309738 25.616472
v -41.597481 94.761711 25.176516
v -38.688530 96.722847 25.511824
v -41.553722 93.672890 25.455900
v -42.534779 95.224197 24.665512
v -42.524681 94.126495 25.017008
v -43.441238 94.585030 24.494774
v -43.440052 95.662270 24.088884
v -42.528290 96.323708 24.229874
v -43.479256 93.471886 24.839970
v -42.470055 92.999939 25.298151
v -39.664047 98.278610 24.544189
v -38.724789 97.875359 25.063210
v -38.733093 98.972778 24.640236
v -40.586620 98.733177 24.004478
v -39.660847 99.396912 24.113508
v -41.516842 98.105270 23.888779
v -41.512096 99.173447 23.461626
v -40.581589 99.831108 23.571995
v -41.499069 100.272743 23.021084
v -42.441162 98.552406 23.341280
v -42.428360 99.616737 22.896765
v -38.697453 111.429024 18.968729
v 11.765370 123.284798 18.228750
v -31.429056 122.333000 15.118275
v -30.471167 123.035660 15.002367
v 28.390627 109.353340 19.133511
v 28.384230 110.265930 18.459576
v 12.088376 107.917274 26.424400
v 14.097118 107.730240 25.916973
v 13.098668 107.254707 26.382465
v 5.985406 109.560745 27.247787
v 22.891512 106.815483 23.497356
v 20.059452 118.759399 17.065823
v -44.330605 93.935928 24.303473
v -44.327316 94.996445 23.911510
v -35.087620 115.173813 18.670494
v -4.343796 112.768227 27.217577
v -35.985287 115.449966 17.975504
v -35.077072 116.163246 17.993080
v -3.201757 112.144135 27.466002
v -4.349221 111.569450 27.751091
v -35.967934 116.422684 17.286304
v -42.463139 97.491875 23.781816
v -18.649879 101.130569 30.176096
v 27.502146 108.137459 20.433115
v 28.393013 108.374077 19.734688
v -18.634888 102.316994 29.873493
v 26.610596 107.875832 21.137930
v 27.499752 107.145935 21.079105
v 28.400328 107.380432 20.381266
v 29.275381 108.551476 19.018198
v 29.277052 107.599785 19.659460
v -19.636028 101.647369 29.694132
v -17.621569 101.815697 30.260122
v -19.661535 102.900032 29.505426
v -18.635185 103.524803 29.591011
v -17.613441 102.998154 29.963726
v -20.653599 102.275574 29.352760
v -20.677155 103.489456 29.080433
v -17.591619 104.185959 29.627998
v -39.710533 93.743912 25.934072
v -38.654408 93.151405 26.227530
v -2.891492 112.925316 27.115419
v -1.788046 113.451553 26.743494
v -0.704372 113.957954 26.407934
v -0.703899 112.820747 26.941221
v -1.776358 112.287025 27.296518
v 0.362813 113.301735 26.588108
v 0.365609 112.170784 27.109314
v -0.701780 111.663071 27.457071
v 0.380151 111.006454 27.627625
v 1.440796 111.525627 27.262756
v 1.434739 112.659683 26.768929
v 1.447096 110.355392 27.759176
v 2.499820 110.870163 27.389898
v 2.500239 111.999245 26.905510
v 3.540347 111.338669 26.997467
v 0.359683 109.832069 28.116467
v 3.537162 110.195297 27.467045
v 2.498973 109.702736 27.862707
v -0.685515 110.457779 27.992651
v 3.555435 112.459412 26.496433
v 2.490623 113.084320 26.390345
v 1.439659 109.169495 28.217905
v -1.776254 111.119301 27.827547
v 2.489190 108.530861 28.296051
v 3.533614 109.035294 27.914642
v -0.700057 109.289421 28.468256
v -1.760568 109.899277 28.339487
v 1.435175 113.722260 26.237549
v 0.366243 108.658081 28.581608
v 4.557967 109.532852 27.533916
v 1.431873 107.973648 28.666891
v 4.562819 110.645424 27.098185
v 2.490387 107.336388 28.693922
v 3.541281 107.866516 28.334990
v 4.585275 111.796669 26.590431
v 23.842995 116.764549 16.415590
v 22.918686 117.494728 16.383434
v -12.685110 95.361443 33.012321
v 22.012308 118.199936 16.346201
v 23.872143 117.674271 15.721453
v 22.958841 118.439888 15.707164
v -0.690735 108.109337 28.923252
v -1.751356 108.719620 28.801142
v -1.750490 107.531525 29.252745
v -0.694536 106.888657 29.338116
v 0.384357 107.454971 29.042507
v -14.102262 108.647491 28.589870
v -5.863488 129.886536 14.706857
v -24.572844 125.225258 15.763013
v 1.499709 124.600319 19.240856
v -35.060661 116.911125 17.457039
v 26.559856 112.759384 17.793581
v -39.181759 105.765594 21.704676
v -31.944948 92.363907 27.262035
v -38.689381 112.460243 18.346443
v -39.566994 110.738487 18.853413
v -39.566017 111.700523 18.244558
v -36.849270 119.057648 14.535638
v -35.969650 119.777390 14.544193
v -39.569710 112.671837 17.576084
v -37.698315 119.163971 13.698422
v -36.811657 119.943962 13.689255
v -36.830669 118.201347 15.281412
v -38.697716 113.446045 17.620436
v -37.711632 118.289719 14.505446
v -40.432384 111.944160 17.487404
v -39.564632 113.635910 16.887537
v -40.420998 112.902443 16.810692
v -40.423466 110.981339 18.143461
v -39.554916 114.591858 16.186150
v -40.413483 113.841660 16.114349
v -38.686195 114.421753 16.919483
v -39.541878 115.520821 15.444177
v -40.398449 114.752625 15.394805
v -38.662365 116.314499 15.452315
v -38.681587 115.403351 16.183218
v -40.375572 115.673050 14.639121
v -39.512909 116.435890 14.689544
v -40.422932 110.053070 18.743467
v -41.265133 111.213600 17.399036
v -41.280170 110.257866 18.029121
v -42.101662 110.457176 17.285984
v -42.104435 111.402794 16.629166
v -41.266338 112.161232 16.727331
v -41.261322 113.103340 16.029736
v -41.242336 114.014130 15.313577
v -42.090927 112.346436 15.928618
v -42.075218 113.255852 15.204585
v -5.956273 128.409500 16.334990
v -26.756172 100.174454 28.073595
v -38.241776 106.366875 21.883051
v -27.768061 100.748169 27.678650
v -18.040609 133.325912 8.697866
v -18.048948 132.534271 9.848314
v -9.807461 105.223541 30.202511
v 15.386018 122.320526 17.263290
v -20.378431 129.448563 12.900418
v -20.367617 130.299088 11.905678
v 7.038025 107.819061 27.709850
v 5.984323 108.443672 27.672733
v 29.316174 109.396843 18.382359
v 29.319559 110.409157 17.640703
v 5.994255 107.253471 28.045914
v 4.955340 107.894501 28.066469
v -36.879066 117.245270 16.050573
v 28.382114 111.231804 17.702490
v 1.424808 106.781143 29.053638
v 24.775299 116.915825 15.722885
v 24.754347 115.998428 16.457117
v 2.485929 106.123451 29.085535
v 1.437875 105.590561 29.436935
v 0.380448 106.215797 29.417881
v 0.378777 105.016998 29.791378
v 1.415259 104.382965 29.811003
v 2.481972 104.919991 29.467003
v 3.524916 105.445267 29.104517
v 2.467687 103.714874 29.818390
v 3.512151 104.239128 29.458817
v 3.542517 106.630432 28.746838
v 3.490933 103.030556 29.764990
v 4.539359 103.575890 29.409487
v 4.557832 104.746773 29.111702
v 1.418540 103.131882 30.159969
v 2.451673 102.479210 30.114216
v 3.467773 101.798035 30.006485
v 4.517841 102.361969 29.665966
v 0.378357 103.803101 30.171841
v 4.612469 105.956741 28.767471
v 4.608734 107.139107 28.390581
v 0.370809 102.530693 30.499159
v 1.405485 101.893593 30.457939
v 5.569441 104.086014 29.045095
v 5.549862 102.881638 29.294510
v 5.579994 105.262032 28.777758
v 6.603371 104.605339 28.703526
v 6.599544 103.410797 28.977873
v 5.541056 101.683228 29.547035
v 6.595689 105.766258 28.391163
v 7.626503 103.926270 28.618708
v 7.637014 105.119080 28.349495
v 4.505221 101.113533 29.903400
v -16.868023 134.736084 7.106100
v -15.662248 135.262985 6.639458
v 3.483007 100.534294 30.308537
v -18.032965 134.175476 7.508469
v -18.043333 134.974365 6.340542
v -16.840210 135.555649 5.875717
v 4.500144 99.870766 30.131077
v 5.529773 100.435326 29.772749
v -18.016674 135.779755 5.123459
v -19.185431 135.196045 5.559972
v 6.540588 100.953300 29.423859
v 6.548629 99.758743 29.631948
v 5.525260 99.183502 29.975468
v -19.193140 134.379028 6.705186
v -43.460949 96.753616 23.634407
v -44.343292 96.069710 23.495060
v -6.367894 124.478783 19.831404
v -7.508539 123.965271 20.239408
v -23.659645 125.670425 15.656214
v -36.930042 108.796425 21.383890
v -8.174122 137.539780 4.428162
v -6.902186 137.151993 5.040309
v -41.980621 102.743927 21.771374
v -41.954876 103.770554 21.266085
v -6.484157 108.192383 29.193245
v -23.762598 91.053749 29.444809
v -24.792629 90.441643 29.000364
v -2.845450 110.477989 28.162756
v -2.839146 109.300873 28.635370
v -23.792192 89.849167 29.286613
v -24.790800 89.248161 28.807442
v -25.799471 89.895134 28.545515
v -41.284241 109.353889 18.612480
v -37.711979 98.303116 25.279623
v -39.545612 109.838387 19.414169
v -40.430264 109.109383 19.320778
v -19.755903 91.094711 30.968521
v -39.538479 108.893410 19.977745
v -41.285801 108.412529 19.194014
v -40.413006 108.167786 19.882292
v -20.694864 90.523499 30.618082
v -19.774052 89.958984 31.071476
v -18.857616 90.595970 31.450956
v -18.831347 91.743904 31.329556
v -42.110096 109.532356 17.889778
v 18.105629 121.043045 16.493675
v 19.074991 120.389839 16.498135
v 16.118757 108.574066 25.052221
v 4.900646 117.063133 23.847330
v -35.104675 120.384468 14.625133
v -22.814562 90.479630 29.762434
v -22.833521 89.241631 29.660952
v -23.807793 88.670166 29.158955
v -22.826801 88.104065 29.624044
v -21.912722 88.674217 30.058475
v -21.911999 89.846237 30.094450
v -20.996906 89.287354 30.481281
v -21.906107 87.547707 30.046822
v -20.989328 88.127785 30.499159
v 5.639085 106.450851 28.337904
v -30.449816 123.937332 14.156616
v -31.404844 123.237251 14.267200
v -29.493805 123.757248 14.837500
v -21.452484 129.734787 12.222332
v -21.465118 130.553360 11.207820
v -20.334808 131.169205 10.842543
v -22.538034 129.936615 11.507161
v -20.296179 132.014816 9.756261
v -21.428740 131.397339 10.131624
v -22.510647 129.128983 12.490711
v -23.612852 129.325546 11.803097
v -23.604811 130.163361 10.789264
v -22.513048 130.799606 10.457214
v -23.592695 128.512802 12.758270
v -24.666655 129.543060 11.087448
v -23.554018 131.004929 9.704985
v -24.671789 130.360321 10.054729
v -22.483496 131.630951 9.379300
v -24.646189 128.712112 12.028316
v -23.564407 127.699654 13.676380
v -22.446098 132.441620 8.246528
v -23.568314 131.813126 8.621840
v -21.325699 132.280289 8.958296
v -22.494301 128.355255 13.379317
v -23.527899 126.864311 14.535727
v -24.566801 127.095932 13.884218
v -21.368610 129.017746 13.041052
v -24.554771 127.944878 12.977144
v -20.150806 132.927231 8.516547
v -21.300699 133.093445 7.810741
v -20.129702 133.731522 7.392775
v -18.989801 132.757294 9.189826
v -18.980371 133.535751 8.076200
v -20.072788 134.502090 6.199804
v -21.223564 133.926834 6.637017
v -22.406977 133.275131 7.059929
v -21.191189 134.710281 5.452181
v -22.337194 134.089676 5.879337
v -23.507551 132.679077 7.397776
v -23.502800 133.437744 6.262655
v -24.552279 126.250923 14.739644
v -19.183386 131.817780 10.455377
v -29.492279 127.246613 11.161429
v -28.507114 127.935112 10.963986
v -23.727619 99.674225 28.983637
v -6.338744 125.467758 18.996714
v -5.204677 124.966156 19.427092
v -7.491785 124.957344 19.415600
v -37.818180 108.143425 21.273691
v -38.756176 108.492126 20.616413
v 3.484006 99.285255 30.554142
v 4.500391 98.626289 30.333370
v 20.112572 119.682732 16.534943
v 3.468335 98.022781 30.684170
v 4.477550 97.371605 30.493761
v 5.509502 97.934677 30.162287
v 4.481723 96.127411 30.681299
v 3.460765 96.773582 30.878452
v 5.510511 96.698479 30.337656
v 5.487145 95.451149 30.503578
v 3.464471 95.552055 31.078825
v 4.470949 94.892418 30.881363
v 6.548815 97.234444 30.030275
v 6.543510 96.016632 30.191809
v 2.452576 97.394913 31.094967
v 2.450376 96.193138 31.298767
v 5.478423 94.208939 30.685347
v 1.446350 96.822884 31.523743
v 1.440694 98.002663 31.301680
v 2.444556 98.558174 30.898108
v 0.453654 97.445992 31.730698
v 0.453564 96.266624 31.980530
v 1.433390 95.603012 31.752737
v 2.441475 94.969887 31.510294
v 1.438771 99.161728 31.077038
v 0.433652 98.596184 31.468079
v 6.507911 94.775864 30.333254
v 0.439921 95.042030 32.224079
v 1.421681 94.374847 31.985342
v 7.565549 96.552422 29.869072
v 7.560599 95.336433 30.016167
v 7.569890 97.754448 29.691147
v 8.575684 97.106850 29.560844
v 8.583638 95.887978 29.718128
v 8.575768 94.669350 29.845177
v 7.543146 94.084602 30.152674
v 9.594525 95.222275 29.557035
v 9.602157 93.998207 29.687702
v 8.556616 93.404167 29.957148
v 9.583865 96.418213 29.436638
v 10.630627 94.547249 29.416582
v 10.635075 95.782654 29.291754
v 9.563918 97.601898 29.272774
v 10.619321 96.966057 29.135843
v 11.662642 95.096565 29.134249
v 11.663947 96.321487 28.997513
v 10.610310 93.270409 29.478374
v 11.652331 93.872208 29.228916
v 12.698715 96.861076 28.698210
v 12.693387 95.637276 28.853943
v 11.649581 97.497772 28.846512
v 12.689749 94.418159 28.965816
v 11.616014 92.579155 29.250877
v 12.679873 93.197258 29.024010
v 13.735984 94.968056 28.716839
v 13.739626 93.758560 28.816076
v 10.590401 98.143951 28.955854
v 14.780107 95.522049 28.452385
v 14.794922 94.333519 28.606747
v 14.795238 93.086136 28.676723
v 13.713139 92.455696 28.848143
v 15.859266 93.674995 28.500746
v 15.840342 94.890671 28.394079
v 14.765246 91.793999 28.661186
v 15.839067 92.415337 28.506632
v 13.723071 96.162125 28.577816
v 9.554212 92.617149 29.749107
v 10.588393 91.967728 29.504805
v 15.833850 96.084290 28.209797
v 9.519303 91.299774 29.757357
v 10.553090 90.657204 29.457325
v 11.628325 91.294441 29.239241
v 8.479848 90.644257 30.034061
v 8.475978 91.881607 30.030609
v 9.498764 90.018486 29.721422
v 16.901550 95.444962 28.157972
v 16.877775 94.198982 28.298962
v 10.526839 89.380371 29.376513
v 9.492071 88.740997 29.645618
v 8.466174 89.353874 30.022011
v 9.478780 87.453178 29.552387
v 10.520024 88.069458 29.209513
v 7.431609 89.932892 30.377153
v 7.471071 88.714172 30.408667
v 8.462888 88.079811 29.992983
v 6.450905 89.305229 30.781712
v 6.410481 90.500313 30.719013
v 7.404492 91.111763 30.349680
v 5.437064 89.904655 31.132851
v 5.432194 91.083153 31.019190
v 6.406462 91.647766 30.637356
v 14.774595 96.699554 28.297264
v 4.431919 91.675545 31.339041
v 4.477260 90.494492 31.535055
v 5.418615 92.256027 30.911028
v 7.413810 92.201378 30.299213
v 6.398799 92.784531 30.564613
v 4.432517 92.845787 31.184595
v 3.483228 91.114227 31.804029
v 3.468310 92.256721 31.625179
v 13.636393 91.122414 28.766251
v 12.628076 91.793312 29.038795
v 11.638894 98.673805 28.668972
v 12.582106 90.491989 28.898811
v 12.674427 98.035446 28.546846
v 16.888998 96.627380 27.940046
v 15.822981 97.271538 28.000763
v 8.557899 98.296051 29.381477
v 12.675307 99.221046 28.366568
v 13.700156 97.342293 28.422251
v 13.703617 98.567726 28.237562
v 5.393334 88.662788 31.237429
v 4.400094 89.312569 31.527079
v 11.604468 90.017197 29.150211
v 6.542024 98.404015 29.843964
v 9.546863 98.778351 29.092060
v 3.464747 94.316856 31.300362
v 10.593982 99.314651 28.780550
v -0.527524 95.708275 32.447712
v -0.538726 96.885414 32.182133
v 2.496946 92.840057 31.890596
v 3.449677 93.373962 31.454697
v 2.533063 91.701614 32.081177
v 2.486930 93.956230 31.690670
v 1.533888 93.436714 32.138512
v 1.526651 92.303764 32.364758
v 4.408699 94.007927 31.039042
v 6.473176 88.029953 30.961618
v 5.374804 93.349808 30.812634
v 0.437361 93.821724 32.505661
v -0.541985 94.499748 32.736485
v -1.551097 95.113647 32.905483
v 6.376448 93.896988 30.466637
v -1.490873 93.974335 33.309639
v -0.511473 93.305038 33.089111
v 17.942059 94.740463 28.094801
v 17.957085 95.976524 27.882378
v 0.404381 92.580719 32.844894
v -0.498769 92.135628 33.421471
v 19.001629 96.508369 27.619762
v 19.022722 95.309425 27.870939
v 17.948963 97.132759 27.655018
v -1.410179 92.848274 33.671486
v 2.462783 99.676445 30.716808
v 0.414172 99.764442 31.243404
v 16.869865 97.789757 27.698606
v 1.427970 100.333488 30.839453
v 0.413170 100.956596 30.945601
v 2.468283 100.837395 30.479963
v 16.931677 93.026451 28.368166
v -11.990807 105.302742 30.019989
v -37.579330 99.333771 24.928856
v -35.427921 108.196884 22.386385
v -35.112019 121.212463 13.772173
v -34.193668 121.951553 13.705605
v -8.701147 104.560974 30.417492
v -22.894508 102.190086 28.753151
v -21.899645 102.840485 28.896618
v -4.654472 130.373825 14.207273
v -4.628984 131.284790 13.150025
v -11.839989 137.771622 3.661695
v -13.084009 137.277328 4.194881
v -10.610769 137.466248 4.338483
v -10.545112 138.271393 3.076910
v -11.785923 138.576965 2.383631
v -13.047926 138.079300 2.921165
v -42.413834 100.679665 22.434120
v 26.517344 115.473152 15.599539
v 27.405098 114.737762 15.567204
v 27.442610 113.808968 16.321268
v 3.455888 89.937546 31.953196
v -0.692710 105.616020 29.740366
v -0.691839 104.428200 30.128893
v -30.506016 126.521393 11.347836
v -40.549397 93.143921 25.778116
v -39.506409 117.358292 13.933105
v -30.484207 127.347557 10.398015
v -31.438566 126.652618 10.563868
v -31.448742 125.865341 11.488259
v -30.456507 128.162628 9.404798
v -31.421482 127.454468 9.582338
v -29.485630 128.082214 10.157921
v -40.343578 116.562836 13.882616
v -38.656193 117.230934 14.701490
v -29.461020 128.888809 9.174589
v -28.468941 128.796921 9.889227
v -33.258869 122.718452 13.584766
v -35.069798 122.091194 12.899566
v -34.160046 122.825264 12.832644
v -20.762980 108.831284 27.418621
v -36.323406 107.592552 22.245693
v -41.015156 105.501312 20.911612
v -41.908028 104.814445 20.764856
v -5.168360 125.992729 18.538042
v -32.356243 122.566231 14.359833
v -24.729353 100.252899 28.599924
v -0.664431 103.208046 30.521574
v 27.492716 111.953033 17.814337
v -0.656744 101.992172 30.874187
v -1.730638 102.613365 30.846992
v -24.585657 133.575958 5.465054
v -1.731855 103.797188 30.471167
v -24.589224 132.842041 6.609750
v -24.569687 134.327606 4.341701
v -25.626917 133.707947 4.664989
v -24.547667 132.103546 7.678046
v -25.693649 132.200745 6.929981
v -25.679190 132.957275 5.768183
v -23.477831 134.224152 5.055507
v -42.032207 101.613838 22.197268
v -30.004930 92.344925 27.676208
v -17.959858 136.536270 3.912456
v -19.125500 135.975372 4.371298
v -16.837950 136.365921 4.632625
v -19.072779 136.735306 3.163213
v -20.245586 136.163986 3.606172
v -16.801489 137.131271 3.396933
v -17.869253 137.341415 2.656464
v -20.205503 136.895340 2.384196
v -19.040777 137.473480 1.927949
v -15.569832 136.220535 5.220324
v -15.601896 136.953918 4.090442
v -17.815224 138.084869 1.409161
v -14.340910 136.010574 5.875324
v -14.324633 136.789886 4.660943
v -20.213634 137.612091 1.151815
v -19.014210 138.197311 0.666015
v -20.251045 135.426819 4.771423
v -21.347500 137.728699 0.318743
v -21.363871 137.041183 1.565518
v -20.153002 138.330170 -0.157653
v -14.345470 137.532791 3.524729
v -15.551702 137.736313 2.819918
v -15.523395 138.501450 1.547299
v -16.730556 137.952805 2.053576
v -14.293744 138.313614 2.263270
v -16.674103 138.712494 0.764516
v -12.998203 138.847015 1.651025
v -14.271576 139.078430 0.983199
v -15.470098 139.256546 0.278682
v -6.491596 104.642967 30.452137
v -5.398893 105.231911 30.252937
v -5.393800 106.423424 29.838249
v -4.299630 105.804871 30.036207
v -4.299245 104.595726 30.435760
v -5.395993 104.030777 30.667940
v -3.199304 106.354027 29.771933
v -3.216384 105.142929 30.172209
v -2.118582 105.712029 29.914242
v -4.299993 106.957222 29.620344
v -3.195865 107.503952 29.373133
v -3.218761 103.918205 30.563177
v -4.290805 103.400139 30.833401
v -6.491235 103.451187 30.846342
v -5.404781 102.853973 31.057737
v -5.389007 107.516541 29.440420
v -4.288855 108.085899 29.198896
v -4.300697 109.208939 28.730007
v -5.367137 108.650314 29.021698
v 7.524712 98.899368 29.526766
v -4.300371 110.341827 28.262230
v 8.566517 99.468254 29.227322
v -35.978405 117.113365 16.741669
v -37.735558 116.522614 15.992639
v -37.725529 117.413582 15.260083
v -36.859718 116.362099 16.737274
v -26.710386 133.066742 4.995629
v -36.847931 115.464912 17.409927
v -37.728703 115.641373 16.675041
v -26.727404 132.352280 6.071777
v 21.014034 107.078461 24.085255
v -15.590936 92.257378 32.743919
v 0.398693 91.429649 33.148525
v -37.804970 114.267609 17.617594
v -25.439070 129.128677 11.165235
v 13.083611 106.080528 26.794357
v 12.087521 106.742828 26.852510
v 14.113600 106.560051 26.374800
v 12.055743 105.536781 27.219421
v 13.054207 104.850174 27.113804
v 14.095152 105.372597 26.712671
v 12.036686 104.271271 27.520075
v 13.065204 103.615334 27.420023
v 14.088393 104.156479 27.042723
v 13.061023 102.363525 27.710617
v 12.026624 103.027939 27.792564
v 14.080263 102.926636 27.346966
v 15.087533 103.459251 26.940279
v 15.095003 104.627144 26.638622
v 11.019942 106.135361 27.299511
v 11.043861 104.972115 27.626856
v 16.071941 105.087463 26.243937
v 16.076395 103.956390 26.544224
v 15.084455 105.724342 26.341158
v 16.066040 106.212280 25.922031
v 16.052700 102.751457 26.844156
v 17.083897 103.271599 26.461460
v 17.085318 104.432800 26.136074
v 17.058643 102.051819 26.733280
v 17.086128 105.559647 25.817429
v 18.091516 103.741814 26.055935
v 18.100550 102.583374 26.379391
v 18.090160 104.890869 25.722322
v 18.088327 101.368996 26.666399
v 17.056828 100.831993 27.032486
v 16.022594 101.485863 27.115047
v 18.076607 105.981606 25.406130
v 19.083366 104.225639 25.642532
v 19.066517 105.354744 25.315828
v 19.111698 101.910820 26.314260
v 19.090708 103.059715 25.992666
v 15.027395 102.181458 27.241175
v 14.991196 100.930695 27.501818
v 16.005091 100.263763 27.389624
v 12.009112 101.779968 28.039812
v 13.040969 101.123077 27.960632
v 14.069717 101.662453 27.592438
v 11.995839 100.543503 28.286354
v 10.968102 101.190193 28.394474
v 10.976530 102.387444 28.163713
v 11.016964 103.690979 27.905935
v 9.949339 101.787483 28.526756
v 9.949619 102.982651 28.300236
v 9.988162 104.295296 28.035107
v 8.904261 103.586044 28.399914
v 8.920063 102.378014 28.659271
v 17.066343 106.678680 25.473173
v 19.081993 106.450211 24.955521
v 8.925159 101.121368 28.881538
v 7.872840 102.978004 28.760246
v 7.882728 101.768890 29.000805
v 18.063326 107.093666 25.036465
v 18.067196 100.134407 26.945463
v 19.113508 100.672134 26.610832
v 9.932472 100.547211 28.739368
v 20.145210 101.213417 26.237370
v 20.105808 102.411415 25.918354
v 21.167923 100.517464 26.162277
v 21.149996 101.691788 25.844625
v 20.149782 99.998604 26.538250
v 21.170448 99.325729 26.468334
v 22.198807 99.836838 26.102612
v 22.177990 100.991798 25.771511
v 22.145573 102.166740 25.432459
v 23.189459 101.475494 25.359146
v 23.152952 102.634850 25.004486
v 21.133141 102.769722 25.529428
v 22.141695 103.279884 25.088507
v 24.193142 101.942230 24.916290
v 24.200222 100.789047 25.288975
v 23.187328 100.291153 25.718685
v 23.139503 103.740936 24.621096
v 24.152031 103.086418 24.536112
v 25.177118 102.393295 24.421062
v 25.200563 101.242149 24.832998
v 22.134748 104.377678 24.734522
v 21.124792 103.889771 25.180632
v 24.128222 104.153526 24.130035
v 23.135307 104.824928 24.224771
v 26.182528 101.668839 24.332462
v 25.204294 100.056160 25.234100
v 26.203194 100.537308 24.739693
v 27.186712 100.969193 24.226608
v 26.179842 102.705589 23.926050
v 27.208012 99.835205 24.645329
v 26.206577 99.366333 25.129620
v 28.153202 99.140297 24.530703
v 28.145239 100.242577 24.137623
v 25.236555 98.872513 25.581768
v 26.197102 98.223595 25.469400
v 27.160006 98.682747 25.023134
v 27.200598 97.531296 25.346830
v 26.202871 97.040123 25.800222
v 25.205711 97.697517 25.933701
v 26.198811 103.746292 23.521576
v 25.242188 103.340012 24.042044
v 27.126104 102.001785 23.838146
v 27.121830 103.077217 23.391479
v 28.123178 101.294365 23.721037
v 28.054346 102.362083 23.286694
v 29.056492 101.652496 23.154419
v 28.967537 102.701118 22.701488
v 28.044361 103.375778 22.823231
v 29.052961 100.595078 23.619560
v 29.082998 99.541504 24.019615
v 28.143068 98.000572 24.893293
v 27.137144 104.151596 22.916739
v 29.089981 98.439667 24.398737
v 29.968445 100.939484 23.038015
v 29.965094 99.873039 23.498476
v 30.860847 100.206863 22.894461
v 30.878757 101.230713 22.402441
v 29.962170 101.949257 22.553881
v 30.852129 99.129715 23.360090
v 31.744440 99.462868 22.728491
v 31.739887 100.499290 22.241827
v 31.739428 98.382324 23.188469
v 32.622799 98.707283 22.550676
v 32.641476 97.640160 22.995687
v 31.733212 97.272285 23.597486
v 30.840214 97.966644 23.791758
v 29.939251 98.714378 23.943077
v 32.608311 99.766228 22.055805
v 29.924938 97.509972 24.356607
v 30.831572 96.838844 24.144739
v 31.800558 101.528427 21.680132
v 30.821129 95.706161 24.456369
v 29.906040 96.353157 24.675833
v 30.864353 102.285149 21.854818
v 31.735891 96.129051 23.925659
v 29.095295 97.315506 24.747839
v 28.155775 96.850746 25.218470
v 29.093794 96.173195 25.047701
v 30.823530 94.562660 24.740696
v 29.895639 95.221832 24.965843
v 22.145271 105.482094 24.344067
v 31.737705 95.020515 24.225513
v 21.138578 105.009033 24.830673
v 29.960983 102.946724 22.060986
v 28.947495 103.699127 22.223207
v 28.036325 104.385422 22.343933
v 27.211660 96.326805 25.675232
v 25.275705 104.382248 23.623692
v 26.225203 104.785713 23.052181
v 27.214851 95.160400 25.980944
v 26.253302 95.804420 26.116411
v 26.216400 94.610184 26.429272
v 27.205242 93.950134 26.268417
v 28.177025 95.646721 25.522057
v 28.159374 93.287415 26.091949
v 27.146441 92.737549 26.457933
v 26.202904 93.385757 26.650537
v 28.194477 94.452538 25.798422
v 25.244808 95.207390 26.562202
v 29.145182 93.777046 25.618637
v 29.152748 94.896034 25.338369
v 29.138769 92.567749 25.909725
v 25.206347 94.057640 26.785404
v 30.122070 93.051376 25.414410
v 28.079182 92.033119 26.247406
v 30.091442 94.206116 25.129286
v 20.119419 103.375641 25.605343
v 25.234026 96.350586 26.277626
v 24.230755 95.826591 26.692722
v 24.230976 94.654282 26.948183
v 24.224768 96.981064 26.393421
v 23.204807 96.446030 26.779869
v 23.199486 95.268654 27.063000
v 30.878258 103.280144 21.318600
v 31.742865 102.531891 21.172123
v 22.169170 94.701485 27.422543
v 23.177683 94.062553 27.341228
v 22.182901 95.884666 27.152060
v 31.065243 92.333344 25.113029
v 31.075377 93.531845 24.872776
v 22.188509 97.038734 26.869061
v 21.145590 96.497475 27.207800
v 21.134398 95.314209 27.503736
v 22.191160 98.190735 26.576744
v 21.149643 97.652214 26.915123
v 20.082636 95.914795 27.557182
v 20.074915 94.715088 27.803743
v 21.104788 94.074020 27.751919
v 20.109194 97.101311 27.248375
v 23.211317 97.553719 26.493702
v 18.996021 94.101120 28.057858
v 19.999905 93.427498 27.933332
v 30.094669 91.820580 25.658329
v 24.243843 98.135338 26.097008
v 33.563786 96.863594 22.722857
v 32.642502 96.460632 23.405851
v 33.535587 98.003708 22.275116
v 20.127569 98.742088 26.821495
v 24.169205 93.414772 27.133244
v 24.230556 99.465538 25.704515
v 24.134478 105.244278 23.710100
v 22.093267 93.435287 27.568544
v 32.664417 101.734566 20.983200
v 32.648087 100.740768 21.528280
v 19.079542 99.343536 26.907217
v 19.087704 98.139854 27.179987
v 20.983938 92.750557 27.693409
v 34.394512 97.188652 22.032410
v 23.037800 92.787209 27.277834
v 33.551182 95.751656 23.087460
v 34.429855 95.042145 22.844555
v 34.415207 96.114120 22.454172
v 33.555618 94.626289 23.475805
v 32.666733 95.306908 23.713375
v 20.155401 105.652596 24.945257
v 20.114666 104.478287 25.276911
v 21.138861 106.114944 24.435278
v 26.041773 92.063911 26.603846
v 27.055065 91.431496 26.372467
v -7.570283 104.047958 30.622782
v 11.058730 108.517288 26.462620
v 11.050159 107.367470 26.845778
v -7.612452 102.820358 31.058418
v -6.491490 102.207932 31.287663
v -43.435902 92.360840 25.090635
v -44.401897 92.847397 24.635832
v -9.398439 137.920593 3.742754
v 13.689048 99.762413 28.045897
v 21.064520 119.011475 16.385845
v 22.134806 119.230316 15.713979
v 25.646578 116.231682 15.595038
v -9.352262 138.727966 2.479226
v -8.095042 138.370239 3.137294
v -17.516043 92.141968 31.862562
v -18.449438 92.635094 31.385962
v -17.534510 90.979004 32.064686
v -16.588104 91.610451 32.381130
v 27.450918 112.904213 17.079355
v 29.980522 103.941887 21.538610
v -17.770983 138.820404 0.123590
v -18.966824 138.929428 -0.622757
v 29.289742 106.597786 20.304047
v 28.385534 106.365448 20.998898
v -21.334412 136.310425 2.772240
v -3.208329 102.711357 30.972591
v -41.218060 114.896454 14.566920
v 8.900003 104.749870 28.153454
v 8.889002 105.920807 27.895147
v 9.943588 105.283905 27.808613
v -42.127895 108.643211 18.455420
v 9.902225 106.416962 27.466461
v 30.147892 107.768150 18.938860
v 30.145546 108.682610 18.302576
v -4.050607 125.354759 19.097870
v -2.967143 125.801392 18.630367
v 30.131495 109.596954 17.627796
v 31.019434 107.873283 18.224459
v 30.994020 108.831863 17.522839
v 30.990425 109.714188 16.840363
v 30.136406 110.505783 16.919668
v 31.027857 106.904091 18.906601
v 31.869503 107.035339 18.149599
v 30.149597 111.386185 16.204329
v 29.284546 111.269653 16.978859
v 30.154469 112.255669 15.483114
v 29.298370 112.147285 16.256969
v 30.150612 113.127464 14.731093
v 29.299246 113.038010 15.516358
v 31.012148 111.417885 15.443834
v 30.997385 112.331398 14.677957
v 28.435150 112.913292 16.295935
v 28.441944 111.976608 17.053238
v 30.999632 110.561691 16.150471
v 30.135698 113.991074 13.949974
v 29.294304 113.903748 14.755341
v 30.989885 113.176987 13.919550
v 31.868895 107.993187 17.458799
v -14.849713 129.733658 14.123944
v -21.845465 109.114113 27.048359
v -22.851976 108.450600 27.035248
v -13.689066 130.312943 13.708781
v -41.518383 92.535057 25.613544
v -42.042736 114.139336 14.449311
v 17.113445 107.859489 25.026926
v 18.113630 108.281944 24.509457
v 28.430637 113.790146 15.546898
v 8.513059 86.835648 30.009817
v 7.507717 87.454788 30.449322
v 9.908129 107.529655 27.111080
v 8.893917 107.057693 27.555548
v 14.783800 97.885368 28.116125
v 7.846246 106.519722 27.922043
v 15.815371 98.448776 27.791664
v -14.376262 87.325844 35.613846
v -13.584088 87.263855 36.477402
v -12.762465 88.075142 36.562805
v -26.735516 131.576462 7.217484
v -25.662066 131.498840 7.951467
v 24.878216 117.834152 15.064017
v 25.694656 117.021408 14.986401
v -6.869205 137.977737 3.783240
v -10.464008 139.079422 1.767606
v -11.739583 139.355179 1.078439
v 31.835224 111.510979 14.639962
v 31.822113 112.356911 13.890060
v -21.153866 135.522552 4.305059
v -22.300983 134.875961 4.682609
v 6.573303 102.177246 29.196787
v 2.450900 90.548935 32.256088
v 18.913940 92.767540 28.058443
v 19.969624 92.125023 27.830223
v -4.527915 134.709122 8.771441
v -4.530495 135.533447 7.552026
v 11.587399 88.733589 28.935949
v 25.118111 92.740593 26.883387
v -44.324749 97.146393 23.036039
v -45.235928 95.419975 23.296543
v -45.195225 96.474144 22.867163
v -43.442196 97.871262 23.181723
v -45.195644 97.523697 22.421627
v -44.326336 98.225479 22.576860
v -46.073292 96.880287 22.253992
v -45.208469 98.611435 21.962046
v -46.058578 97.918358 21.818830
v -44.293957 99.344589 22.085745
v -45.202110 99.691780 21.461685
v -46.113655 98.993622 21.275171
v 20.076887 106.865273 24.527184
v 19.089811 107.502884 24.536255
v -23.727224 100.899368 28.812235
v 33.483040 99.004005 21.879381
v 23.222811 99.150879 26.086706
v 14.971659 99.696693 27.747301
v 17.027475 99.584557 27.299501
v -9.306329 139.511566 1.178203
v -8.026271 139.175735 1.848905
v -20.137360 139.047333 -1.436894
v -21.321665 138.427948 -0.963369
v -7.961745 139.949951 0.528735
v -9.270911 140.282883 -0.135412
v -10.572933 139.851700 0.455974
v -11.816056 140.145065 -0.294890
v -10.526665 140.610611 -0.880345
v -5.565244 138.390564 3.137275
v -6.816438 138.791092 2.480077
v -10.494029 141.353821 -2.221436
v -11.773999 140.906281 -1.634327
v -5.487878 139.198044 1.841047
v -10.455741 142.074753 -3.586398
v -6.774283 139.591888 1.203057
v -11.755952 141.629303 -2.982810
v -11.702870 142.353668 -4.340066
v -10.415562 142.795334 -4.951519
v -9.121030 141.812393 -2.913592
v -9.116944 142.509506 -4.264782
v -13.027372 141.898529 -3.749352
v -13.036818 141.167328 -2.410922
v -9.151612 141.080429 -1.550430
v -14.281802 140.690674 -1.851617
v -14.278739 141.399048 -3.189911
v -12.997394 140.456070 -1.135121
v -14.244434 139.951324 -0.566597
v -15.542071 140.160858 -1.344985
v -15.529401 140.892456 -2.694956
v -15.521315 141.605820 -4.016863
v -14.238809 142.137756 -4.568918
v -12.957339 139.748886 0.139166
v -16.735399 141.788391 -4.821039
v -15.478920 142.320297 -5.374024
v -16.731792 141.093887 -3.527790
v -9.084921 143.218811 -5.659535
v -15.423800 143.016693 -6.796064
v -16.704288 142.504150 -6.202919
v -14.175491 142.863754 -5.996660
v -7.754548 142.215546 -3.590589
v -7.753926 142.920837 -4.943656
v -12.969891 142.598969 -5.131688
v -17.946878 141.941055 -5.624697
v -11.653920 143.057556 -5.736038
v -17.928686 141.254227 -4.346316
v -5.569784 137.590179 4.376321
v -42.939148 102.001991 21.564692
v -35.146973 94.267876 26.964300
v 30.156054 106.789856 19.600958
v -15.600634 100.643631 31.038034
v -36.195286 93.670982 26.694124
v -35.092796 93.036377 26.839083
v -14.569386 100.049988 31.396460
v -1.529083 96.341934 32.611629
v 26.530714 116.363472 14.854613
v 27.401905 115.571747 14.838279
v 26.635441 117.264282 14.216619
v 27.112152 118.374153 14.150103
v 27.470545 116.475975 14.144327
v 25.957085 118.132927 14.480167
v -14.630262 91.753609 33.263233
v 27.723272 117.455643 13.859467
v -10.381025 143.511581 -6.453893
v -9.041503 143.901154 -7.121424
v -7.687347 143.617264 -6.383433
v -8.987288 144.553085 -8.633353
v -10.362896 144.175827 -7.933453
v -7.618168 144.288116 -7.869112
v 26.660658 107.064697 21.627844
v -22.801664 86.912643 29.571993
v -23.754694 87.521347 29.124422
v -0.532202 98.014717 31.899204
v -12.653378 96.445274 32.634182
v 23.174471 119.341743 15.366345
v 24.041267 118.650894 15.267788
v 35.242546 96.413689 21.742336
v 35.249390 95.374748 22.166433
v -27.497540 128.651917 10.696517
v -26.862730 90.626228 28.344370
v -26.780901 89.357376 28.033360
v -25.784369 88.695633 28.310225
v -7.920764 140.716492 -0.808613
v -0.598285 99.128502 31.535667
v -5.585535 136.776794 5.622801
v -47.016426 96.122078 21.955801
v -47.035564 97.312065 21.545454
v -46.054646 95.751701 22.676746
v -36.834885 114.550171 18.045012
v 29.992571 90.576027 25.716112
v 31.012541 91.148720 25.381411
v 29.048397 91.212677 25.948132
v 31.945736 90.484039 25.101351
v 30.934187 89.954086 25.505583
v 31.919687 91.606567 24.862946
v -17.936390 142.642288 -7.041775
v -16.644629 143.175583 -7.636487
v -39.639175 92.511971 25.931881
v -15.551351 91.106400 33.019966
v -14.652410 90.686256 33.602291
v 32.692905 107.153862 17.320339
v 32.704334 106.216812 18.005262
v 31.871109 106.060028 18.815954
v 31.029583 105.859306 19.596804
v 31.892738 105.079056 19.500792
v 10.172890 123.277061 18.533875
v 32.728592 105.249763 18.721628
v -19.103149 141.395264 -5.143118
v -17.901049 140.622391 -3.139021
v -19.097614 140.711380 -3.899985
v -19.060112 140.078690 -2.716410
v -17.849876 139.953506 -1.956503
v -16.633795 140.529907 -2.462715
v -30.420614 128.970764 8.380632
v -28.432119 129.601196 8.873560
v -29.431900 129.667313 8.147978
v -16.762850 139.627228 -0.871548
v -20.272070 141.537979 -5.940358
v -19.071655 142.112030 -6.451060
v -20.281509 140.853516 -4.680664
v -4.273856 136.406586 6.227640
v -4.262721 137.202011 4.970717
v -20.236620 140.174088 -3.496486
v -21.430487 140.285965 -4.256999
v -21.415728 141.001541 -5.508565
v -35.946854 121.360748 12.938995
v -35.965092 122.192780 12.100046
v -35.064491 122.955284 12.020506
v -25.710014 129.729523 10.305614
v -4.648673 132.204987 12.149783
v -42.870773 103.155731 21.134848
v -14.498298 103.603241 30.324875
v -15.552802 104.161812 29.993561
v -43.802258 102.420998 20.946224
v -42.832966 104.235817 20.555532
v -43.772541 103.501236 20.409300
v -14.496997 102.428993 30.697237
v -15.575321 103.027390 30.358255
v -13.441552 103.086403 30.664877
v -16.609663 102.456604 30.329149
v -15.560345 101.894104 30.677303
v -16.613407 103.607361 29.991795
v -16.588209 101.310562 30.604168
v -14.518285 101.359703 31.030535
v -13.449621 101.920502 31.026827
v -13.408511 104.252945 30.233152
v -12.372655 103.731865 30.548195
v -12.369418 102.566322 30.954412
v -32.313915 123.484978 13.439548
v -33.248489 123.595207 12.716516
v 1.581889 91.172554 32.525890
v -33.208115 124.457336 11.796519
v -34.161259 123.725746 11.937858
v -32.287113 124.349091 12.548077
v -22.511477 137.146515 0.743175
v -22.494131 137.836853 -0.507620
v -33.191753 125.308182 10.879738
v -32.255497 125.211014 11.635023
v -34.117176 124.584808 10.988211
v -27.724401 132.450684 5.250231
v -27.744244 131.713211 6.333351
v 32.663925 102.675499 20.370884
v 33.492062 100.930565 20.810917
v 33.499477 101.896599 20.229546
v -37.321644 107.005821 21.949072
v -24.611008 131.192459 8.935554
v -35.057007 123.801620 11.135403
v -6.258341 143.301773 -5.682099
v -26.679487 133.798706 3.888872
v -6.251552 143.988022 -7.145457
v -6.215727 142.620377 -4.311952
v -4.868258 142.945129 -5.010724
v -4.858418 143.638168 -6.420786
v -25.593422 134.469299 3.485755
v -3.483903 143.248260 -5.714531
v -3.486470 142.559082 -4.306072
v -4.834504 142.231583 -3.593874
v -27.710745 133.178421 4.181952
v -2.137590 142.831329 -5.050871
v -6.119101 141.880829 -2.884786
v -4.799446 141.499741 -2.246301
v -3.471515 141.839340 -2.955042
v -2.135762 142.129837 -3.666802
v -6.085504 141.146530 -1.529861
v -7.435665 141.504196 -2.228358
v -0.811499 142.370453 -4.424257
v -0.806882 141.674484 -3.056060
v -2.109595 141.405518 -2.325399
v -0.782615 140.947281 -1.731418
v 0.515660 141.179993 -2.463856
v 0.504869 141.888077 -3.806507
v 1.839601 141.384323 -3.233804
v 1.873418 140.680908 -1.820995
v 0.559768 140.468796 -1.097228
v 0.514388 142.557297 -5.131431
v 1.834467 142.073120 -4.547976
v -4.701059 140.776672 -0.927906
v -6.041293 140.405884 -0.208827
v -3.362158 141.112869 -1.624079
v -2.072040 140.667267 -1.009517
v -0.745571 140.218491 -0.367748
v -0.788496 143.066849 -5.814647
v -27.716490 133.861832 3.115231
v -26.669659 134.529190 2.765082
v 1.794087 142.735138 -5.845672
v 0.541189 143.191269 -6.462764
v -26.615364 135.247116 1.572343
v 1.820247 143.387817 -7.280554
v 3.153968 142.195541 -5.217496
v 3.155662 142.876099 -6.659663
v -27.693539 134.610931 1.947904
v -25.569431 135.187119 2.348338
v 4.499314 142.976456 -7.466075
v 4.512335 142.327011 -6.003077
v -24.457655 135.846176 1.915176
v -24.458405 135.163071 3.028059
v 3.169326 143.506104 -8.063159
v -25.530397 135.890533 1.170194
[truncated: 7,003,000 more chars]
