# Supplementary material for: Automatic Detection and Reproduction of Natural Head Position in Stereo-Photogrammetry
Source: PLoS One. 2015 Jun 30;10(6):e0130877. doi: 10.1371/journal.pone.0130877 (PMC4488321; doi:10.1371/journal.pone.0130877)
Supplement: S2 File — (ZIP) [file pone.0130877.s002.zip › autoSPNHP/plastichead/140925161808_nhp.obj]

# write_obj2 Richard Tai-Chiu, Hsung

mtllib 140925161808.mtl

# 38485 vertex
v 14.999391 -114.784091 0.909938
v 15.057441 -119.509502 1.968721
v 15.119194 -124.238883 3.071620
v 16.053954 -118.997599 1.594229
v 15.145007 -123.111414 2.806439
v 14.096307 -123.639793 3.173175
v 14.093252 -124.805746 3.471294
v 15.118208 -125.447180 3.385416
v 16.145406 -124.935104 2.986291
v 16.165586 -123.746991 2.704566
v 17.046464 -118.494806 1.186068
v 17.074138 -119.677327 1.465845
v 16.068359 -120.212394 1.854520
v 17.104512 -120.890183 1.758971
v 18.089912 -120.366117 1.334332
v 18.067984 -119.184678 1.054326
v 15.039943 -118.407986 1.742456
v 16.045486 -117.859157 1.345901
v 18.107690 -121.567267 1.627597
v 17.122223 -122.100149 2.067541
v 16.111070 -121.463465 2.190218
v 14.031833 -118.940013 2.104268
v 14.052496 -120.102471 2.343661
v 15.097428 -120.731011 2.235240
v 17.045848 -117.361962 0.923103
v 18.051518 -118.001462 0.776483
v 15.027867 -117.273786 1.496538
v 18.051941 -116.861634 0.505815
v 19.044432 -118.678984 0.622005
v 19.045884 -117.503721 0.349748
v 19.031556 -116.359325 0.081080
v 17.048541 -116.263637 0.666525
v 18.033621 -115.728064 0.249195
v 14.016236 -117.824620 1.871175
v 19.015578 -115.240452 -0.172948
v 17.024316 -115.138790 0.409201
v 18.013826 -114.602081 -0.009983
v 16.033313 -115.714032 0.838595
v 16.014324 -114.544326 0.564370
v 17.009141 -114.015609 0.148464
v 15.035731 -116.291996 1.259544
v 16.047239 -116.928258 1.119896
v 16.015940 -113.413833 0.315368
v 15.009836 -113.941514 0.715871
v 18.012485 -113.475670 -0.274862
v 13.984412 -113.345762 0.847864
v 15.003240 -112.816902 0.470808
v 19.005817 -114.120082 -0.439909
v 14.992567 -111.682333 0.243406
v 13.984212 -112.233101 0.618314
v 16.010435 -112.314811 0.084258
v 19.978283 -113.625451 -0.885338
v 20.007924 -114.802971 -0.610473
v 18.988184 -112.984314 -0.699293
v 14.988870 -110.544412 0.017408
v 16.004151 -111.169435 -0.136445
v 13.972308 -111.100798 0.387232
v 15.980072 -110.030606 -0.376177
v 17.002815 -111.839940 -0.313669
v 16.982041 -110.653307 -0.550434
v 12.965750 -112.832728 0.982473
v 12.956121 -111.643947 0.743979
v 13.965491 -109.965305 0.153488
v 14.941387 -109.374445 -0.243553
v 13.923363 -108.800625 -0.103371
v 12.903226 -109.357201 0.251625
v 12.946813 -110.575045 0.517751
v 20.003182 -115.927966 -0.345482
v 18.010421 -112.332907 -0.524737
v 17.012830 -112.871149 -0.103842
v 17.988994 -111.200646 -0.756667
v 13.986770 -115.354215 1.297702
v 17.971656 -110.076287 -1.021479
v 18.982603 -111.886701 -0.942957
v 19.963385 -111.411058 -1.386084
v 18.973119 -110.719032 -1.183788
v 19.970055 -112.571932 -1.132404
v 17.920821 -108.914436 -1.277378
v 16.949976 -109.450739 -0.839728
v 19.934367 -110.227048 -1.637084
v 18.914599 -109.543782 -1.476956
v 19.068427 -119.853083 0.903433
v 20.996266 -116.613850 -0.518571
v 20.016041 -117.122702 -0.063144
v 20.980063 -115.448863 -0.807133
v 12.978861 -118.365549 2.200166
v 13.022502 -119.551154 2.467896
v 16.102106 -122.664959 2.473036
v 15.078993 -122.024699 2.575870
v 12.896736 -108.206478 0.025626
v 13.924232 -107.639865 -0.319963
v 14.950523 -108.269547 -0.460442
v 14.937795 -107.094390 -0.679234
v 12.874523 -107.044666 -0.199698
v 13.903982 -106.469475 -0.539544
v 12.855327 -105.868025 -0.422672
v 13.905463 -105.297530 -0.731985
v 13.918445 -104.122896 -0.952163
v 12.874291 -104.691137 -0.612477
v 14.918904 -105.953084 -0.881758
v 14.931953 -104.761734 -1.104178
v 12.868862 -103.483154 -0.827685
v 11.803191 -104.069316 -0.508236
v 11.813185 -105.307576 -0.275855
v 13.927123 -102.906162 -1.167646
v 11.816125 -102.857068 -0.697473
v 11.825034 -106.481094 -0.084036
v 12.874591 -102.266978 -1.002577
v 11.854828 -107.719914 0.169371
v 10.817069 -107.085255 0.279288
v 10.792706 -105.884727 0.037751
v 11.869121 -108.951707 0.407408
v 10.822553 -108.309422 0.490248
v 10.757091 -103.440675 -0.375492
v 10.770163 -104.694122 -0.156450
v 11.827143 -101.640783 -0.876769
v 13.062653 -124.225970 3.545512
v 13.056766 -123.065858 3.239747
v 12.019055 -123.640387 3.595487
v 12.002687 -124.843316 3.863912
v 13.066585 -125.453031 3.847134
v 10.776361 -102.242062 -0.579116
v 13.086577 -121.925870 2.988465
v 13.076677 -126.679648 4.110210
v 12.013663 -126.060582 4.156975
v 14.117461 -126.110667 3.785279
v 14.123177 -122.562164 2.913793
v 14.130554 -127.342121 4.054563
v 15.154705 -126.776298 3.714032
v 15.176770 -128.011201 3.997443
v 14.153800 -128.576722 4.336551
v 13.128072 -127.946535 4.431075
v 12.037727 -122.480292 3.313871
v 13.076922 -120.772832 2.721557
v 12.040931 -127.288194 4.454423
v 12.056291 -121.355686 3.079238
v 14.127804 -121.415445 2.645915
v 12.048825 -120.190759 2.844081
v 11.008383 -120.809696 3.174565
v 11.023998 -119.618416 2.931740
v 11.033223 -122.077023 3.397833
v 9.976181 -121.456001 3.465854
v 9.941386 -120.241845 3.237972
v 12.034271 -119.056157 2.580301
v 14.980256 -103.570487 -1.319073
v 10.034758 -122.724834 3.738542
v 11.096300 -123.354402 3.692117
v 8.943944 -122.108038 3.771710
v 9.906375 -119.069383 3.010953
v 8.869828 -119.673243 3.288567
v 7.818775 -120.316200 3.571194
v 7.797159 -119.098185 3.313337
v 15.923947 -108.859887 -0.634724
v 8.888556 -121.001062 3.557945
v 8.870751 -118.549207 3.044924
v 6.740103 -119.719983 3.607832
v 6.732480 -118.527379 3.327092
v 7.770716 -117.937545 3.006127
v 7.834198 -121.586329 3.833014
v 6.766883 -120.948311 3.857437
v 16.189624 -128.689021 3.879961
v 16.181361 -127.508649 3.614215
v 15.182256 -129.254876 4.273130
v 9.798485 -107.690923 0.590063
v 9.800834 -108.900024 0.828557
v 10.833274 -109.526318 0.740255
v 10.952481 -124.261051 3.908893
v 11.938409 -112.239492 1.103423
v 12.965107 -113.942759 1.216091
v 12.974393 -115.170984 1.475671
v 11.923483 -111.059800 0.865656
v 11.934678 -114.546430 1.562269
v 10.897208 -111.657115 1.219523
v 10.891385 -110.477855 0.969477
v 11.917085 -109.912003 0.614186
v 9.847707 -111.064045 1.308370
v 10.886365 -112.894607 1.448768
v 9.816259 -109.859893 1.021519
v 9.848740 -112.261265 1.544940
v 9.862218 -113.517719 1.772903
v 10.913458 -114.141075 1.679924
v 11.937476 -113.557749 1.357315
v 10.942812 -115.388375 1.946350
v 9.902508 -114.758443 2.035763
v 11.998271 -116.068928 1.921930
v 10.954388 -116.631161 2.251488
v 9.918162 -115.987459 2.310496
v 11.998288 -117.314587 2.191102
v 13.029236 -116.748911 1.840487
v 8.788125 -111.665794 1.599922
v 8.819943 -114.147428 2.058284
v 8.796157 -112.943207 1.842663
v 14.060707 -116.248189 1.490024
v 7.718501 -113.564398 2.115727
v 7.710477 -112.346484 1.852306
v 7.737388 -114.831215 2.389116
v 6.667062 -114.206010 2.400545
v 6.639365 -112.975793 2.121088
v 21.002595 -117.800857 -0.254026
v 20.032128 -118.329293 0.215093
v 5.581136 -113.648675 2.390509
v 5.565570 -114.851301 2.649900
v 6.638189 -115.472282 2.645553
v 19.085850 -121.049524 1.183675
v 18.126258 -122.777543 1.928789
v 17.124361 -123.318142 2.340581
v 18.137000 -123.999100 2.211821
v 17.135716 -124.548483 2.622290
v 18.155617 -125.241298 2.517152
v 17.144752 -125.774252 2.931414
v 18.177423 -126.461765 2.832832
v 19.164746 -125.927986 2.393432
v 15.930911 -106.600079 -1.065990
v 19.146223 -124.758322 2.094465
v 20.132947 -124.273574 1.660045
v 20.144751 -125.439448 1.942045
v 20.175765 -126.643787 2.251380
v 15.925720 -105.408940 -1.258268
v 21.143725 -126.123701 1.782984
v 21.123063 -124.954374 1.493572
v 21.113273 -123.820576 1.226778
v 22.110445 -125.635451 1.308484
v 22.088428 -124.463082 1.021859
v 22.076123 -123.318959 0.754238
v 22.069080 -122.189425 0.477126
v 21.099324 -122.710184 0.951021
v 23.044609 -124.005125 0.545766
v 20.111388 -123.209188 1.400972
v 20.104334 -122.108432 1.130029
v 21.085869 -121.579783 0.668708
v 22.063161 -121.059332 0.197269
v 20.083023 -120.974829 0.846743
v 22.045978 -119.935860 -0.075205
v 21.072042 -120.443124 0.384835
v 23.041063 -121.742144 -0.004940
v 23.024426 -120.586936 -0.282115
v 21.056033 -119.311441 0.115231
v 20.076967 -119.837929 0.560669
v 22.046491 -118.821802 -0.344918
v 23.014272 -119.472266 -0.555823
v 19.136436 -122.672723 1.584120
v 23.038778 -122.890725 0.281229
v 23.998147 -121.277656 -0.495068
v 23.966778 -120.112428 -0.780233
v 19.156593 -123.874050 1.871541
v 23.074106 -125.188724 0.827210
v 23.952356 -119.005009 -1.057070
v 24.938373 -120.820605 -0.997804
v 24.907673 -119.656413 -1.296679
v 23.994111 -123.535273 0.051858
v 24.957147 -122.020191 -0.705371
v 25.892529 -121.514251 -1.233360
v 25.868435 -120.342538 -1.523191
v 22.996887 -118.320888 -0.838465
v 26.810656 -119.896101 -2.062878
v 26.809748 -121.048559 -1.776558
v 25.864973 -119.228313 -1.811824
v 22.028623 -117.688974 -0.633003
v 24.911927 -118.606094 -1.566885
v 26.797546 -118.766459 -2.349255
v 25.856789 -118.108723 -2.091987
v 25.833847 -116.994007 -2.369970
v 24.902637 -117.496910 -1.838555
v 26.767681 -116.549980 -2.920161
v 26.773030 -117.697558 -2.621209
v 24.889693 -116.371124 -2.120669
v 25.832451 -115.889957 -2.658601
v 26.764518 -115.447056 -3.202385
v 24.891823 -115.261940 -2.395736
v 25.836994 -114.778609 -2.935235
v 26.754535 -114.342189 -3.476597
v 27.690369 -116.165922 -3.491629
v 27.675898 -115.009735 -3.777372
v 28.593831 -115.747616 -4.085211
v 28.617783 -116.899048 -3.779334
v 28.578614 -114.583453 -4.378638
v 27.670050 -113.912885 -4.060323
v 27.709984 -117.345742 -3.189054
v 26.730686 -113.227298 -3.748521
v 28.642151 -118.088804 -3.445921
v 29.517720 -116.485240 -4.385424
v 29.539199 -117.616917 -4.064795
v 28.664527 -119.288426 -3.120856
v 27.726520 -118.602542 -2.858383
v 29.563676 -118.802267 -3.734001
v 29.570334 -120.005271 -3.422021
v 28.671251 -120.486131 -2.797784
v 27.735147 -119.797669 -2.543454
v 30.473916 -119.575994 -4.023776
v 30.483611 -120.714215 -3.727494
v 29.585775 -121.185685 -3.113404
v 31.370589 -120.274311 -4.354407
v 31.388409 -121.437728 -4.045716
v 30.507967 -121.896820 -3.406180
v 31.352148 -119.162661 -4.644792
v 32.241511 -119.846299 -5.000057
v 32.265722 -120.983441 -4.697596
v 30.447697 -118.468727 -4.318082
v 33.127463 -120.531437 -5.381786
v 32.196120 -118.753794 -5.288587
v 24.884573 -114.154799 -2.659116
v 25.808178 -113.660861 -3.201299
v 28.676489 -121.690012 -2.506365
v 29.590662 -122.361839 -2.799868
v 30.418394 -116.074791 -5.006691
v 29.517474 -115.389961 -4.691608
v 30.429310 -117.222360 -4.678749
v 31.305260 -115.673540 -5.649415
v 31.317307 -116.803541 -5.325374
v 30.411675 -115.001229 -5.316646
v 29.501412 -114.301259 -4.978133
v 30.403393 -113.913399 -5.622672
v 32.181946 -116.404785 -6.004746
v 31.288889 -114.607515 -5.969557
v 32.163222 -115.259080 -6.338001
v 31.340836 -117.965155 -4.969089
v 27.733189 -121.007351 -2.237456
v 27.656309 -112.794761 -4.340804
v 16.149346 -126.136073 3.311583
v 22.132755 -126.815789 1.612479
v 21.168260 -127.319520 2.099915
v 22.148282 -128.006115 1.916413
v 20.180086 -127.857332 2.560849
v 21.172943 -128.519049 2.411790
v 23.120952 -127.492262 1.443071
v 23.095268 -126.344028 1.130611
v 24.094658 -128.188732 1.247857
v 24.075695 -127.043391 0.944332
v 23.136982 -128.654735 1.744043
v 25.046383 -127.732204 0.733965
v 25.067849 -128.879915 1.060093
v 22.181089 -129.200040 2.247281
v 23.158019 -129.833481 2.065750
v 24.112816 -129.339811 1.565531
v 24.135837 -130.510503 1.898196
v 23.175702 -131.008151 2.401595
v 22.196723 -130.350170 2.570226
v 22.210992 -131.501235 2.916738
v 24.168197 -131.695259 2.252913
v 21.210904 -130.880355 3.058532
v 25.086467 -130.022237 1.381354
v 26.029090 -129.568227 0.854531
v 26.014457 -128.432719 0.532552
v 21.220313 -129.726573 2.737168
v 26.956121 -127.982719 -0.009669
v 26.959675 -129.120675 0.303871
v 26.009299 -127.328943 0.217219
v 27.887950 -127.545689 -0.562203
v 27.892230 -128.681853 -0.265348
v 28.808334 -127.100703 -1.127362
v 28.814292 -128.249406 -0.839185
v 27.877288 -126.447731 -0.853906
v 26.942307 -126.907324 -0.307407
v 27.868251 -125.344185 -1.152600
v 26.929995 -125.802892 -0.605029
v 28.800766 -126.012395 -1.419766
v 26.928233 -124.678748 -0.899030
v 25.984140 -125.174967 -0.364579
v 25.992320 -126.320446 -0.059497
v 28.789090 -124.893788 -1.724091
v 25.047807 -126.813539 0.475549
v 25.035750 -125.679519 0.168303
v 29.701052 -124.466484 -2.301730
v 29.719005 -125.595570 -1.993248
v 27.852443 -124.260539 -1.450220
v 28.781564 -123.760257 -2.017660
v 30.622842 -125.182329 -2.587540
v 30.617359 -124.045995 -2.882724
v 29.699102 -123.349088 -2.592360
v 29.726532 -126.719102 -1.701398
v 30.598512 -122.924844 -3.176565
v 31.515873 -124.753196 -3.214739
v 24.057162 -125.924351 0.637379
v 28.770832 -122.722639 -2.292281
v 26.719641 -112.115962 -4.022837
v 8.788064 -110.466524 1.347369
v 25.796303 -112.591059 -3.456930
v 25.783191 -111.487141 -3.736262
v 26.705353 -111.012392 -4.293686
v 24.858876 -112.019392 -3.179544
v 26.701485 -109.910132 -4.575618
v 25.774625 -110.387677 -4.005302
v 25.760004 -109.287921 -4.295249
v 27.632152 -110.604900 -4.865649
v 27.611155 -109.463784 -5.154922
v 26.662290 -108.771477 -4.885598
v 25.732843 -108.148021 -4.586339
v 24.839477 -109.830532 -3.726208
v 24.806006 -108.639140 -4.024533
v 27.623445 -111.719502 -4.592989
v 24.845057 -110.925447 -3.449389
v 28.536390 -111.313956 -5.192427
v 28.533905 -110.175476 -5.469680
v 27.573948 -108.322227 -5.470992
v 28.501714 -109.021914 -5.767725
v 25.710299 -107.012878 -4.857256
v 26.649364 -107.674752 -5.161997
v 24.795611 -107.520966 -4.288933
v 33.152692 -121.690361 -5.068249
v 33.998177 -121.257993 -5.759051
v 23.873730 -108.045567 -3.738973
v 23.860623 -106.888200 -3.982810
v 24.780821 -106.366859 -4.528936
v 23.861972 -105.749038 -4.204306
v 22.910295 -106.261853 -3.698863
v 22.943183 -107.415672 -3.431265
v 22.007437 -106.822031 -3.118610
v 21.950929 -105.624036 -3.429800
v 22.903790 -105.115589 -3.917684
v 21.975961 -108.010162 -2.947402
v 20.990760 -107.368080 -2.716931
v 21.042648 -106.199466 -2.861557
v 24.778876 -105.255744 -4.747925
v 20.009813 -106.755718 -2.470338
v 20.021109 -107.923796 -2.258817
v 21.014003 -108.562546 -2.487795
v 20.019224 -105.566821 -2.650858
v 20.972700 -105.038767 -3.138165
v 19.047474 -106.143636 -2.204651
v 19.062391 -107.321703 -2.002914
v 21.101270 -109.755564 -2.165607
v 22.021504 -109.217364 -2.675282
v 20.081796 -109.120778 -1.989279
v 21.107302 -110.958803 -1.930026
v 22.069380 -110.446485 -2.401404
v 19.075422 -108.489461 -1.776209
v 23.851654 -104.611096 -4.432758
v 33.095135 -119.425462 -5.701439
v 33.964772 -120.101971 -6.084051
v 7.697249 -111.144410 1.623524
v 6.645022 -111.749993 1.882543
v 28.560988 -113.467083 -4.653407
v 21.949840 -114.965601 -1.282958
v 21.967223 -116.127546 -0.991548
v 22.905864 -114.491560 -1.767764
v 22.930052 -115.633140 -1.482182
v 23.872935 -114.048021 -2.261993
v 23.875199 -115.183249 -1.978882
v 23.895748 -116.315868 -1.705764
v 22.955677 -116.804059 -1.178722
v 23.914886 -117.505621 -1.412524
v 21.940069 -113.871612 -1.551371
v 22.907316 -113.374185 -2.044796
v 20.973100 -114.348186 -1.069343
v 21.927251 -112.754708 -1.812948
v 20.967211 -113.260118 -1.328527
v 20.965133 -112.138756 -1.596619
v 7.754897 -116.089652 2.628486
v 8.820309 -115.488000 2.373653
v 26.634003 -106.546161 -5.445021
v 4.518515 -114.326853 2.643610
v 27.562982 -107.215750 -5.745110
v 5.587250 -112.461891 2.165287
v 4.492083 -113.104540 2.357042
v 19.181246 -127.180686 2.721962
v 31.405927 -122.629872 -3.705792
v 32.283024 -122.169135 -4.368378
v 5.691687 -121.587319 4.106964
v 5.661812 -120.365067 3.831676
v 4.591975 -121.010346 4.062975
v 15.967973 -104.221894 -1.502379
v 4.587334 -122.234677 4.318251
v 5.672803 -122.857683 4.344486
v 6.747762 -122.270191 4.093571
v 4.589505 -119.783069 3.815013
v 5.645620 -119.177738 3.542822
v 18.100613 -107.862441 -1.532170
v 18.086293 -106.709489 -1.747393
v 23.902815 -111.456434 -2.916295
v 13.932204 -101.700042 -1.367357
v 14.971300 -102.345874 -1.543095
v 14.973076 -101.154478 -1.737918
v 12.894929 -101.072039 -1.221732
v 23.893661 -110.320859 -3.184051
v 8.999098 -123.375350 4.070719
v 13.925436 -100.516708 -1.586070
v 22.947530 -109.702060 -2.932174
v 23.876109 -109.184517 -3.473651
v 22.937524 -110.851373 -2.663462
v 7.914108 -122.747110 4.085552
v 14.968442 -99.966209 -1.937626
v 13.935025 -99.332258 -1.748974
v 12.888669 -99.902165 -1.412838
v 28.563182 -112.491306 -4.905979
v 6.622492 -110.555628 1.628505
v 7.662577 -109.919225 1.382850
v 6.602460 -109.364271 1.355721
v 5.519218 -109.953098 1.604446
v 5.548859 -111.176813 1.892526
v 29.439668 -112.018075 -5.538331
v 29.418764 -110.867243 -5.812338
v 29.727176 -127.798453 -1.430443
v 23.858766 -103.478387 -4.650672
v 22.913128 -103.993417 -4.130617
v 24.789706 -104.133078 -4.970501
v 22.906711 -102.856037 -4.332798
v 21.972072 -103.375128 -3.821947
v 24.029064 -124.725491 0.325836
v 22.098157 -111.648300 -2.125525
v 21.965205 -104.544156 -3.630473
v 21.043684 -103.949440 -3.332273
v 21.951471 -102.231870 -4.002015
v 25.026983 -124.565754 -0.116183
v 21.027243 -102.778756 -3.506869
v 26.924650 -123.566666 -1.177938
v 25.979457 -124.112055 -0.625593
v 25.022460 -123.450825 -0.390386
v 25.955263 -122.997739 -0.898136
v 29.503489 -113.199870 -5.268018
v 26.836045 -122.244385 -1.483055
v 9.907630 -117.230108 2.566527
v 27.770565 -122.961668 -1.756749
v 23.934000 -112.660165 -2.631525
v 22.977526 -112.009549 -2.381891
v 10.987845 -127.895427 4.769508
v 12.060703 -128.535252 4.760714
v 10.975648 -126.703772 4.471166
v 10.928368 -118.530917 2.678016
v 17.150059 -127.003034 3.231807
v 9.794562 -106.462948 0.382117
v 25.693479 -105.870994 -5.101531
v 16.019994 -101.820296 -1.934646
v 16.008820 -100.598045 -2.126690
v 26.593815 -105.387539 -5.679412
v 16.036145 -103.071430 -1.727041
v 17.059238 -102.495267 -2.140417
v 17.058588 -101.273804 -2.333114
v 25.692791 -104.721583 -5.325895
v 18.094994 -101.950836 -2.563600
v 17.053498 -100.090175 -2.529163
v 18.080561 -100.732886 -2.763704
v 19.131494 -101.418561 -2.972190
v 19.103328 -100.196708 -3.210385
v 18.079448 -99.553040 -2.953822
v 25.114048 -131.196073 1.721280
v 18.069824 -98.363320 -3.151409
v 17.061745 -98.932131 -2.728752
v 27.772726 -121.867107 -2.028710
v 19.080146 -99.012279 -3.409954
v 6.800474 -123.543230 4.339197
v 8.876617 -116.597611 2.613797
v 31.499740 -123.638535 -3.497614
v 27.886664 -129.823101 0.051231
v 26.951850 -130.274095 0.619735
v 22.946209 -108.601362 -3.212300
v 4.528198 -123.528354 4.476448
v 3.493910 -121.657722 4.251328
v 3.471111 -122.915639 4.463009
v 2.384672 -122.345136 4.417697
v 2.368995 -121.097224 4.129981
v 3.504188 -120.434139 4.007357
v 1.227309 -121.693669 4.271888
v 1.197532 -120.433428 4.006197
v 2.330177 -119.764877 3.869943
v 2.346968 -123.664938 4.632983
v 1.250365 -123.044618 4.551577
v 31.296085 -113.522065 -6.288529
v 32.161525 -114.228811 -6.651629
v 16.041658 -99.472010 -2.323186
v 10.040654 -124.066076 4.027744
v 7.944546 -124.014029 4.370359
v 9.009294 -124.660692 4.346769
v 10.057849 -125.348275 4.288746
v 7.962833 -125.321768 4.608123
v 9.037134 -125.925642 4.574124
v 15.945873 -107.753805 -0.859098
v 4.460540 -110.621704 1.897222
v 4.384031 -109.361535 1.551386
v 18.193261 -127.686805 3.116144
v 5.501237 -108.762799 1.353232
v 6.603551 -108.187345 1.135335
v 23.864506 -102.333837 -4.850353
v 4.365112 -108.172996 1.291742
v 5.484167 -107.553534 1.098522
v 5.696541 -124.132735 4.566823
v 32.299474 -123.371289 -4.024792
v 24.788164 -102.985577 -5.198948
v 7.707998 -108.831375 1.155595
v 6.585377 -106.980420 0.913503
v 7.693759 -107.597813 0.933167
v 12.053672 -129.792655 5.032549
v 13.096974 -129.236128 4.727053
v 11.001938 -129.159572 5.049184
v 4.482104 -111.855724 2.156727
v 24.009356 -122.472643 -0.204337
v 3.348624 -111.308175 2.106368
v 3.333411 -110.033700 1.768796
v 16.927458 -106.064955 -1.456853
v 17.073926 -103.747028 -1.915050
v 16.927543 -104.883149 -1.666053
v 19.070951 -97.819021 -3.606728
v 17.059607 -97.747259 -2.938626
v 18.068345 -97.168672 -3.341144
v 0.084652 -121.043453 4.121478
v 0.105029 -122.286625 4.428432
v 18.065447 -95.974778 -3.531022
v 17.049523 -96.553338 -3.115914
v 19.068026 -96.628977 -3.804676
v 16.070167 -97.147485 -2.733662
v 17.038927 -95.387071 -3.299939
v 16.057521 -95.960544 -2.913182
v 16.016316 -94.776782 -3.089313
v 17.015592 -94.190414 -3.487813
v 15.014074 -95.384379 -2.690201
v 18.051826 -94.830442 -3.714602
v 14.983849 -94.165217 -2.908476
v 13.979141 -94.758851 -2.534421
v 13.991265 -95.991566 -2.342083
v 15.041407 -96.646647 -2.512240
v 13.983295 -93.541187 -2.736487
v 12.922858 -94.136659 -2.409199
v 16.013380 -93.589459 -3.295845
v 12.939258 -95.375557 -2.202269
v 14.991418 -92.976148 -3.123181
v 14.015167 -97.262109 -2.145545
v 15.066085 -97.903463 -2.326025
v 16.009044 -92.391156 -3.511187
v 12.971511 -96.644076 -1.999053
v 12.979019 -97.865991 -1.777982
v 17.047538 -93.047946 -3.699482
v 18.033938 -93.646013 -3.920522
v 12.941579 -92.934668 -2.610423
v 13.990210 -92.344392 -2.948397
v 18.027328 -92.453092 -4.097418
v 11.869071 -93.565324 -2.294365
v 11.856115 -92.317678 -2.520644
v 12.926610 -91.710987 -2.846666
v 19.062741 -94.326997 -4.168123
v 19.042291 -93.099843 -4.360477
v 19.036325 -91.927266 -4.508861
v 20.038563 -92.552826 -4.802813
v 19.005085 -90.723104 -4.738990
v 17.983618 -91.289093 -4.284388
v 20.038754 -91.398080 -4.999480
v 20.055735 -93.810241 -4.618182
v 21.019921 -92.026279 -5.292893
v 21.036174 -93.242886 -5.107612
v 20.066744 -95.025741 -4.434686
v 21.020238 -94.482831 -4.907907
v 19.103069 -95.585363 -3.989599
v 20.067062 -96.237118 -4.250118
v 21.032113 -95.702395 -4.714960
v 17.000411 -91.837078 -3.891658
v 20.078347 -97.447114 -4.049482
v 21.029653 -96.917155 -4.533480
v 11.865669 -94.765871 -2.079868
v 14.991885 -91.787669 -3.321437
v 20.016171 -90.247651 -5.202850
v 21.001829 -90.878541 -5.457801
v 14.979847 -90.585441 -3.540279
v 13.971345 -91.171750 -3.139722
v 16.021955 -91.230303 -3.719023
v 14.973493 -89.387271 -3.767889
v 16.029092 -90.038620 -3.922077
v 17.051375 -90.686599 -4.113935
v 14.980824 -88.172576 -3.977289
v 13.905794 -88.757526 -3.621621
v 16.033998 -88.830867 -4.171955
v 13.915322 -90.011071 -3.396800
v 13.914827 -87.555872 -3.841033
v 12.859683 -89.362467 -3.255801
v 12.868619 -88.133092 -3.477694
v 13.924982 -86.355005 -4.026190
v 12.865832 -86.939005 -3.708661
v 14.973920 -86.999866 -4.206238
v 12.869601 -85.731060 -3.910619
v 11.813883 -86.325861 -3.578422
v 11.833794 -87.557833 -3.354363
v 10.765362 -86.948876 -3.263680
v 10.758436 -85.715603 -3.465396
v 11.818251 -85.124310 -3.780923
v 10.771061 -88.177865 -3.041835
v 11.855664 -88.824124 -3.136328
v 9.705939 -88.817734 -2.745620
v 9.697593 -87.568396 -2.957528
v 10.793654 -89.450483 -2.830929
v 9.704068 -86.347717 -3.179747
v 10.759399 -84.506707 -3.666287
v 9.696349 -85.106672 -3.367787
v 12.867297 -90.614831 -3.036883
v 8.639101 -85.743736 -3.092257
v 8.651984 -86.984932 -2.885837
v 12.866729 -84.527040 -4.152638
v 13.929889 -85.178553 -4.286966
v 11.814579 -83.914670 -4.014997
v 11.865708 -90.095012 -2.918741
v 8.637648 -89.460313 -2.471457
v 8.617572 -88.220921 -2.689013
v 9.747447 -90.095481 -2.533613
v 17.053534 -89.485728 -4.326281
v 10.838732 -90.767729 -2.604525
v 18.079503 -88.941658 -4.763587
v 18.086050 -90.168698 -4.531400
v 17.035319 -88.296256 -4.584282
v 9.774906 -91.373641 -2.311359
v 19.085569 -89.630005 -4.991722
v 10.869048 -92.044893 -2.374095
v 9.796329 -92.648641 -2.093483
v 8.714541 -92.005951 -2.050236
v 8.693986 -90.767745 -2.261686
v 7.622483 -91.406806 -2.032783
v 7.648970 -92.644908 -1.814837
v 6.543559 -92.056115 -1.800403
v 6.526186 -90.802674 -2.014749
v 7.631315 -90.180414 -2.226264
v 6.573111 -93.338172 -1.596927
v 5.455296 -92.712127 -1.589318
v 5.442888 -91.446062 -1.821865
v 7.711881 -94.000688 -1.581976
v 6.611105 -94.625605 -1.377685
v 5.498294 -93.990084 -1.380572
v 8.771154 -93.307277 -1.841318
v 4.351539 -92.118753 -1.647548
v 4.372440 -93.384487 -1.423818
v 7.737033 -95.287532 -1.351697
v 5.540343 -95.281825 -1.171136
v 6.642651 -95.951441 -1.133269
v 7.768035 -96.593430 -1.099643
v 8.864202 -95.958707 -1.349130
v 6.671279 -97.248886 -0.871607
v 7.796215 -97.872814 -0.857652
v 8.890813 -97.259680 -1.099298
v 6.709598 -98.539487 -0.634958
v 5.598211 -97.906724 -0.676067
v 5.584645 -96.650189 -0.916708
v 4.498692 -97.305362 -0.754158
v 4.513915 -98.567126 -0.493068
v 5.634391 -99.202361 -0.433266
v 3.408107 -97.961300 -0.568137
v 3.418023 -99.233699 -0.336431
v 4.538962 -99.867205 -0.263922
v 5.676732 -100.503070 -0.203425
v 6.764190 -99.867862 -0.391874
v 4.559104 -101.163890 -0.018294
v 3.461246 -100.536969 -0.091634
v 7.874539 -99.263381 -0.623073
v 7.905879 -100.529877 -0.383419
v 6.801091 -101.163056 -0.153451
v 2.308542 -99.897392 -0.216724
v 2.300499 -98.620810 -0.419317
v 7.903776 -101.827799 -0.168707
v 6.811424 -102.454771 0.060244
v 5.707434 -101.819309 0.036549
v 3.420129 -96.710569 -0.796305
v 2.286554 -97.365237 -0.650473
v 4.512133 -96.066213 -0.954606
v 1.189629 -99.299882 -0.292176
v 1.164088 -98.012234 -0.512729
v 7.911584 -103.122247 0.069607
v 6.811549 -103.741529 0.275537
v 5.715482 -103.103806 0.260036
v 2.299214 -96.102881 -0.880464
v 3.416829 -95.453928 -1.022248
v 4.525108 -94.830727 -1.184366
v 8.989977 -99.929150 -0.655906
v 8.987626 -98.674383 -0.872735
v 8.847772 -94.690153 -1.580533
v 2.301284 -94.838237 -1.082036
v 1.193412 -95.496864 -0.919183
v 1.189133 -96.782892 -0.716338
v 3.429700 -94.197559 -1.224791
v 9.989645 -96.673535 -1.372879
v 9.976864 -97.928776 -1.146981
v 2.323456 -93.587238 -1.316999
v 3.429190 -92.939719 -1.466420
v 9.981574 -99.166781 -0.944129
v 11.031142 -98.592651 -1.231258
v 11.048493 -97.381328 -1.442435
v 3.449953 -91.707099 -1.673270
v 2.326468 -92.330911 -1.539654
v 11.071628 -96.104076 -1.659385
v 9.993709 -95.458770 -1.597988
v 1.179053 -94.204878 -1.165243
v 12.131236 -98.055581 -1.561443
v 12.113639 -96.808219 -1.777190
v 12.159800 -99.323511 -1.342428
v 17.170991 -128.218010 3.517496
v 13.207892 -98.755778 -1.676207
v 11.112477 -99.941227 -1.017420
v 14.236690 -98.200422 -2.049522
v 4.600025 -124.806232 4.712518
v 6.785627 -124.804013 4.624946
v 8.721951 -108.296142 0.864472
v 8.749159 -109.497874 1.115289
v 17.111328 -107.271874 -1.318324
v 18.064891 -105.561765 -1.952280
v 14.975013 -98.777958 -2.146889
v 4.560302 -118.608307 3.492798
v 5.614204 -117.972852 3.274929
v 19.046551 -105.046090 -2.384044
v 18.063505 -104.410084 -2.144029
v 13.936263 -83.984067 -4.539478
v 12.875465 -83.324412 -4.413844
v 12.853423 -82.116700 -4.674187
v 11.818649 -82.701232 -4.288847
v 13.919516 -82.768440 -4.826150
v 12.834550 -80.948160 -4.923476
v 11.823976 -81.494588 -4.544835
v 13.864622 -81.601715 -5.080894
v 12.810938 -79.745062 -5.221367
v 11.756159 -80.302938 -4.814298
v 13.894595 -80.427625 -5.326460
v 14.983985 -83.467115 -4.971204
v 14.966515 -82.248078 -5.260457
v 14.907420 -79.907971 -5.805971
v 14.937286 -81.136636 -5.512816
v 13.877085 -79.231944 -5.633876
v 15.967185 -81.837420 -5.688136
v 15.952239 -80.630824 -5.974533
v 13.845819 -78.023288 -6.001783
v 12.800008 -78.578867 -5.532484
v 16.995407 -80.124457 -6.437377
v 14.930223 -78.726773 -6.122572
v 16.976795 -81.336639 -6.152712
v 17.008068 -78.940322 -6.735216
v 15.954785 -79.481549 -6.275351
v 17.000441 -82.576991 -5.852292
v 18.018438 -78.443733 -7.287297
v 18.039884 -79.650196 -6.945266
v 15.972788 -78.296365 -6.574486
v 16.998242 -77.756465 -7.087647
v 18.027721 -82.041985 -6.312747
v 18.009910 -80.829122 -6.621643
v 18.028426 -77.253439 -7.627295
v 15.956816 -77.094554 -6.930335
v 16.991788 -76.563940 -7.429429
v 19.078485 -80.356690 -7.169120
v 19.049253 -79.150257 -7.481224
v 16.964804 -75.368210 -7.825951
v 15.948808 -75.905378 -7.294288
v 16.952499 -74.184085 -8.274492
v 18.008536 -76.072110 -7.962965
v 15.913607 -74.696959 -7.716452
v 18.015941 -74.908344 -8.397524
v 14.930090 -76.467979 -6.779603
v 18.023363 -73.739936 -8.855558
v 14.904155 -75.256501 -7.197162
v 14.955606 -77.717408 -6.427363
v 13.893567 -77.028049 -6.305716
v 13.877441 -75.814201 -6.676561
v 19.094434 -73.284275 -9.444176
v 19.113167 -74.498885 -8.973907
v 16.958931 -73.047012 -8.738643
v 18.012806 -72.548767 -9.333113
v 19.073228 -75.671697 -8.533848
v 19.068055 -72.074986 -9.910605
v 12.853798 -77.594834 -5.841346
v 16.981881 -71.873874 -9.193879
v 18.017551 -71.368573 -9.752327
v 12.838465 -76.378920 -6.210600
v 19.019674 -70.912685 -10.298289
v 17.034783 -70.706267 -9.564498
v 18.035389 -70.232609 -10.091852
v 19.054516 -81.538919 -6.809207
v 19.043593 -69.730088 -10.596896
v 17.050612 -69.570841 -9.790620
v 18.086214 -69.050705 -10.281825
v 20.057276 -75.231971 -9.087608
v 20.069205 -76.395878 -8.715281
v 19.096713 -76.848753 -8.169517
v 21.027021 -74.805883 -9.679489
v 20.087697 -77.578986 -8.366486
v 21.048709 -77.099352 -8.925075
v 21.044116 -75.952079 -9.259194
v 21.057516 -78.281366 -8.605152
v 22.011233 -77.804649 -9.172066
v 22.020617 -76.659239 -9.505762
v 19.131214 -78.086845 -7.834750
v 20.108179 -78.752357 -8.057338
v 22.940549 -77.375320 -9.781419
v 22.040789 -78.984465 -8.831062
v 22.959402 -78.524953 -9.447348
v 21.077518 -79.476963 -8.273110
v 22.053992 -80.164119 -8.493125
v 22.985231 -79.708280 -9.109457
v 22.999549 -76.204400 -10.183589
v 21.988556 -75.465202 -9.915848
v 21.124639 -80.661774 -7.933070
v 22.056094 -81.349448 -8.190989
v 22.993312 -80.875741 -8.774803
v 21.135719 -81.912976 -7.620794
v 20.134446 -81.209457 -7.356021
v 20.097394 -79.964008 -7.687679
v 20.055029 -74.105024 -9.514368
v 23.941663 -75.794589 -10.804967
v 23.955898 -76.947849 -10.436576
v 22.977479 -75.074018 -10.564455
v 24.919436 -77.673871 -10.679569
v 24.883457 -76.523021 -11.078916
v 23.963520 -78.142702 -10.090444
v 11.792327 -76.948099 -5.753758
v 11.804767 -78.157343 -5.394678
v 21.977174 -74.344667 -10.316196
v 15.965798 -71.195350 -9.037594
v 15.951638 -72.380881 -8.616908
v 11.817659 -79.410803 -5.067186
v 10.754786 -78.747829 -4.992132
v 10.733343 -77.527853 -5.333296
v 23.916749 -80.420754 -9.376883
v 23.020817 -82.063400 -8.459354
v 23.953742 -81.584563 -9.028191
v 14.841449 -74.012970 -7.679934
v 15.905253 -73.520858 -8.172798
v 10.769845 -80.003041 -4.652071
v 15.973014 -83.076934 -5.387436
v 22.972268 -73.967087 -10.930469
v 23.910101 -74.665738 -11.201208
v 9.703366 -79.369907 -4.602757
v 9.714529 -80.578642 -4.287163
v 10.783898 -81.246466 -4.365380
v 9.712866 -78.182939 -4.919982
v 8.624778 -78.760116 -4.588131
v 8.637042 -79.972435 -4.269750
v 8.610667 -77.549310 -4.923752
v 7.531426 -78.140081 -4.586708
v 7.548285 -79.393660 -4.248599
v 6.437382 -78.784660 -4.272906
v 6.445476 -80.026275 -3.950661
v 7.555099 -80.671648 -3.945015
v 7.531221 -76.915748 -4.911369
v 6.425636 -77.529630 -4.619525
v 5.318705 -78.178785 -4.321305
v 5.323915 -79.434228 -3.993195
v 8.631326 -76.326405 -5.269021
v 6.384460 -76.299799 -4.998383
v 7.480418 -75.670121 -5.343747
v 9.697553 -76.987677 -5.282850
v 5.343813 -80.659126 -3.733185
v 6.439957 -81.305299 -3.702948
v 23.908476 -79.275566 -9.739933
v 10.734328 -76.340346 -5.671284
v 22.082574 -82.531676 -7.877087
v 23.968785 -82.776668 -8.738876
v 24.855990 -81.129777 -9.651332
v 24.875563 -82.307734 -9.352918
v 10.710080 -75.128826 -6.076667
v 9.618180 -75.692582 -5.650194
v 11.829631 -75.815830 -6.124774
v 10.700511 -73.934238 -6.529839
v 9.600513 -74.480161 -6.085871
v 11.808630 -74.621549 -6.539204
v 13.850047 -74.630019 -7.132049
v 8.476478 -75.043622 -5.712600
v 9.598392 -73.291369 -6.539174
v 8.479684 -73.838497 -6.134645
v 12.805668 -75.163291 -6.606955
v 7.358645 -74.461625 -5.736767
v 7.354575 -73.223681 -6.200427
v 8.491737 -72.630389 -6.562118
v 10.712246 -72.771108 -6.979067
v 9.613605 -72.107281 -6.959792
v 6.243349 -73.851284 -5.850610
v 6.238353 -72.614430 -6.269287
v 10.721314 -71.588766 -7.376361
v 8.524648 -71.453883 -6.925678
v 9.645323 -70.916365 -7.294064
v 7.374234 -72.017789 -6.581730
v 10.746169 -70.383060 -7.625529
v 9.703729 -69.720655 -7.384354
v 8.611385 -70.300360 -7.112509
v 10.766871 -69.187239 -7.730989
v 11.823670 -71.068443 -7.777701
v 11.784884 -69.828773 -7.985794
v 11.840345 -72.295612 -7.411289
v 12.791846 -69.259455 -8.313040
v 12.827283 -70.481473 -8.173709
v 11.796945 -68.644009 -8.005383
v 11.832262 -73.477641 -6.965668
v 20.054704 -71.653932 -10.484298
v 20.035700 -70.446465 -10.868503
v 24.847940 -75.375979 -11.478790
v 20.099484 -99.672020 -3.681799
v 20.117848 -100.887649 -3.474305
v 21.944222 -101.083493 -4.194618
v 22.887140 -101.726855 -4.509430
v 21.024084 -101.630184 -3.699764
v 8.662171 -69.114925 -7.133940
v 7.549555 -69.722575 -7.039768
v 7.554126 -70.938513 -6.866877
v 21.141803 -83.042350 -7.309062
v 22.098579 -83.723563 -7.565446
v 23.036492 -83.247495 -8.144442
v 22.130718 -84.911470 -7.217387
v 23.047584 -84.422917 -7.824991
v 21.162326 -84.243901 -6.995803
v 23.076243 -85.620494 -7.496852
v 20.203080 -84.774481 -6.457388
v 20.208169 -83.607490 -6.760026
v 21.202180 -85.455309 -6.652373
v 20.218623 -85.975970 -6.147068
v 21.207872 -86.717768 -6.348966
v 22.230708 -86.192193 -6.954648
v 20.217479 -87.168201 -5.875090
v 19.230935 -86.504987 -5.666112
v 19.236562 -85.332164 -5.951056
v 22.174288 -87.420522 -6.593898
v 21.217106 -87.914377 -6.063458
v 18.237507 -85.882181 -5.461497
v 18.249139 -87.066825 -5.200280
v 20.267674 -88.480111 -5.604588
v 21.219335 -89.122015 -5.859389
v 22.181303 -88.594702 -6.337105
v 19.276551 -87.725526 -5.379605
v 22.185570 -89.804964 -6.137018
v 19.241350 -84.135729 -6.223544
v 23.108186 -88.090361 -6.925475
v 23.067676 -86.925731 -7.196030
v 24.000892 -87.593203 -7.523275
v 24.023107 -88.768134 -7.292298
v 23.135710 -89.296820 -6.685458
v 23.143868 -90.497714 -6.490908
v 24.030638 -89.962681 -7.080512
v 22.162846 -91.004053 -5.983876
v 18.239999 -84.680291 -5.722276
v 23.980592 -86.447671 -7.784553
v 18.235225 -83.479732 -6.012200
v 17.194588 -84.025063 -5.549573
v 17.198646 -85.260996 -5.271679
v 16.180960 -84.605117 -5.094360
v 1.217361 -100.550274 -0.048092
v 2.330458 -101.183376 0.068052
v 2.319844 -91.083103 -1.753535
v 1.232004 -92.989678 -1.424620
v 1.207406 -91.724830 -1.622178
v 11.845750 -100.509998 -1.065650
v 6.731806 -117.375413 3.067120
v 21.017714 -100.430829 -3.931452
v 20.028821 -102.190010 -3.206561
v 6.263591 -71.396053 -6.626202
v 9.731055 -81.838776 -4.009893
v 10.795158 -82.503486 -4.107600
v 5.304793 -76.950217 -4.675760
v 4.173442 -77.580969 -4.425037
v 4.190195 -78.846543 -4.081306
v 3.040973 -78.236104 -4.193211
v 3.028737 -76.961505 -4.574942
v 4.170067 -76.339889 -4.805886
v 3.064597 -79.537070 -3.853588
v 3.030772 -75.728697 -4.960822
v 1.894871 -76.351191 -4.732795
v 1.902472 -77.611802 -4.358226
v 4.190116 -75.130237 -5.228772
v 1.892756 -75.097849 -5.165215
v 0.751409 -76.976412 -4.545891
v 5.353577 -74.543357 -5.477607
v 5.349423 -75.789067 -5.077333
v 0.773119 -78.250570 -4.197244
v -0.374814 -77.615330 -4.410200
v -0.377890 -76.339277 -4.790975
v 0.765845 -75.693039 -4.965015
v 3.059014 -74.519791 -5.408700
v 4.197608 -73.898434 -5.676731
v 1.925742 -78.877027 -4.023463
v 5.371948 -73.301901 -5.976596
v 3.050460 -73.284986 -5.859423
v 4.208846 -72.659523 -6.109464
v -1.508928 -75.698605 -5.077139
v -0.347602 -75.044673 -5.242117
v -1.512229 -76.965542 -4.666292
v 1.921972 -73.916244 -5.622195
v -2.626150 -77.590357 -4.578432
v -2.650826 -76.332929 -4.942021
v -1.485599 -78.182959 -4.308099
v -2.606564 -78.809935 -4.245816
v -3.727513 -78.216505 -4.527024
v -3.732766 -76.962023 -4.885717
v -0.312046 -78.742094 -4.087342
v -1.460669 -79.399668 -3.954428
v 1.918562 -72.639244 -6.051028
v 0.765082 -73.284533 -5.871367
v -2.560231 -80.033375 -3.917103
v -1.424136 -80.656068 -3.698334
v -0.298596 -79.986522 -3.780819
v 0.775922 -74.560747 -5.380685
v -2.518321 -81.249818 -3.685183
v -3.628711 -80.665521 -3.920688
v -3.660363 -79.416519 -4.202893
v 0.802980 -79.500244 -3.876381
v -4.732585 -80.067530 -4.221929
v -4.764743 -78.792010 -4.523854
v 3.069753 -72.042571 -6.258077
v -4.764992 -77.498880 -4.860068
v -5.874438 -78.165535 -4.847427
v -5.872925 -79.429055 -4.508189
v -5.836652 -80.713944 -4.201289
v -6.966604 -80.058681 -4.520863
v -6.965080 -78.811704 -4.845132
v -4.716352 -81.267479 -3.936089
v -6.945083 -81.255566 -4.248334
v -8.034972 -80.686776 -4.572739
v -8.035948 -79.456365 -4.886818
v -5.850246 -81.796298 -3.963156
v -6.932377 -82.465020 -3.996462
v -8.012959 -81.891130 -4.312513
v -5.831185 -83.008442 -3.710200
v -4.745066 -82.347753 -3.714666
v -9.099720 -81.325426 -4.663577
v -9.097080 -80.097313 -4.951888
v -7.997413 -83.100391 -4.060605
v -6.922082 -83.672894 -3.755688
v -9.054417 -82.513022 -4.420070
v -6.915499 -84.882196 -3.539130
v -5.837906 -84.218675 -3.482807
v -7.987256 -84.299586 -3.843358
v -7.980619 -85.514263 -3.636329
v -6.894000 -86.082882 -3.331015
v -5.823776 -85.431145 -3.266990
v -7.989107 -86.702675 -3.394637
v -9.050859 -86.144124 -3.726708
v -9.067469 -84.908319 -3.969331
v -9.057252 -87.333037 -3.520834
v -7.956674 -87.902246 -3.205675
v -6.896701 -87.242752 -3.133290
v -5.803625 -86.623103 -3.062642
v -6.881966 -88.471416 -2.918063
v -5.790777 -87.804003 -2.880524
v -4.733509 -85.936897 -3.022099
v -4.713968 -87.184001 -2.823345
v -5.794808 -89.038638 -2.644105
v -4.724666 -88.374667 -2.582366
v -7.970752 -89.115893 -3.001923
v -6.898490 -89.712109 -2.675773
v -3.618579 -87.744976 -2.581420
v -3.646301 -86.486924 -2.788562
v -5.800225 -90.255491 -2.424126
v -6.889575 -90.931273 -2.452769
v -7.965907 -90.360248 -2.767124
v -3.653771 -85.205606 -3.017664
v -7.949540 -91.561667 -2.518349
v -6.896662 -92.130002 -2.187349
v -5.827634 -91.468035 -2.178699
v -2.522462 -87.042349 -2.613102
v -2.532921 -85.792816 -2.828874
v -9.019946 -90.974268 -2.828318
v -9.009741 -92.193509 -2.589012
v -7.947842 -92.751444 -2.258199
v -9.038883 -89.721210 -3.077475
v -10.081075 -90.390374 -3.165986
v -10.067649 -91.613176 -2.917628
v -9.066063 -88.455953 -3.327727
v -10.104597 -89.113399 -3.423763
v -11.138482 -89.802055 -3.523072
v -11.133815 -91.036125 -3.276399
v -11.111103 -92.253178 -3.019331
v -12.188117 -89.215756 -3.902722
v -12.177557 -90.441393 -3.658913
v -11.147778 -88.540489 -3.762701
v -10.056010 -92.806456 -2.665789
v -12.184275 -91.681239 -3.399737
v -9.026669 -93.386662 -2.313343
v -10.107368 -86.767117 -3.840530
v -10.092486 -85.561114 -4.094115
v -10.127334 -87.840593 -3.645676
v -9.032823 -83.738066 -4.182471
v -4.688634 -89.588813 -2.392264
v -3.601657 -88.925657 -2.370987
v -4.746657 -92.010330 -1.905626
v -5.818557 -92.677589 -1.935065
v -4.756703 -90.774786 -2.170005
v -6.880332 -93.326840 -1.944131
v -13.230997 -89.864371 -4.044757
v -13.218942 -91.086304 -3.796952
v -13.203821 -92.272323 -3.573453
v -14.243622 -91.725012 -3.965964
v -14.250617 -90.510812 -4.206558
v -15.260292 -92.366093 -4.163952
v -14.232033 -92.908510 -3.748996
v -15.262283 -91.146974 -4.400331
v -13.190153 -93.457092 -3.340772
v -12.163212 -92.779176 -3.176288
v -14.215560 -94.087175 -3.507522
v -11.135262 -93.282506 -2.788295
v -12.164317 -93.958631 -2.924393
v -15.258685 -93.552493 -3.917527
v -16.257642 -93.006955 -4.388025
v -17.260586 -92.452028 -4.863923
v -16.278551 -91.801711 -4.616182
v -17.252684 -93.645265 -4.621136
v -16.253330 -94.167633 -4.137382
v -17.279302 -91.233007 -5.075702
v -16.287531 -90.562567 -4.846234
v -15.256067 -94.725357 -3.651003
v -17.258811 -94.830890 -4.342306
v -16.236841 -95.351278 -3.859127
v 5.358037 -72.058588 -6.391467
v 4.223033 -71.419414 -6.442303
v -10.162698 -80.745342 -5.034119
v -10.149689 -81.956292 -4.761867
v -7.966535 -93.956229 -1.965787
v -11.171068 -86.193052 -4.191529
v -11.141598 -87.401980 -3.973376
v -2.638850 -75.060249 -5.397476
v -11.171160 -84.948321 -4.451667
v -12.222780 -85.617368 -4.563763
v -12.214003 -86.830555 -4.336794
v -1.500866 -74.390238 -5.534312
v -3.619580 -81.896018 -3.662328
v -12.184622 -88.016148 -4.120473
v -13.247097 -87.476129 -4.484502
v -13.269632 -86.262495 -4.713169
v -2.530269 -88.298471 -2.373360
v -9.111309 -78.845794 -5.254343
v -10.164778 -79.528198 -5.318270
v -18.257624 -91.894692 -5.348215
v -18.272059 -90.689941 -5.574948
v -17.278911 -90.005771 -5.339710
v -18.284453 -89.491533 -5.825533
v -19.225244 -90.160965 -6.069487
v -19.205843 -91.313615 -5.824113
v -17.277342 -88.767040 -5.605645
v -16.278597 -89.289132 -5.105155
v -17.281936 -87.561451 -5.824474
v -18.247574 -88.214783 -6.057785
v -16.302680 -88.078916 -5.382138
v -16.311101 -86.877102 -5.595952
v -17.292349 -86.359841 -6.053379
v -18.247503 -87.023599 -6.300888
v -19.233195 -88.951510 -6.327318
v 0.759427 -72.000889 -6.258127
v -0.378077 -72.658901 -6.145495
v -3.631307 -92.576585 -1.704798
v -3.655398 -91.314211 -1.928421
v -0.367458 -73.924218 -5.660709
v -4.701102 -93.218606 -1.692796
v 21.050352 -98.127315 -4.326786
v 21.975034 -96.405269 -5.023628
v 21.982313 -97.587298 -4.834898
v -15.285053 -89.839046 -4.613155
v 2.364169 -102.466879 0.300186
v 3.464085 -101.825832 0.159325
v 1.248485 -101.850620 0.182137
v 20.035914 -104.441741 -2.840544
v 21.975104 -95.140388 -5.218077
v 21.945859 -93.966339 -5.413595
v 21.066349 -73.657551 -10.148714
v 20.047248 -72.932688 -9.995604
v 12.825357 -68.061041 -8.243088
v 13.809966 -68.672331 -8.651772
v 13.851339 -69.905132 -8.538849
v 13.857620 -67.486172 -8.423552
v 14.841610 -69.305662 -8.990645
v 14.834647 -68.065950 -8.926577
v 5.676957 -125.464668 4.792355
v 15.854035 -68.718489 -9.385659
v 14.932670 -70.576377 -8.790612
v 15.875860 -69.955737 -9.315198
v 6.809579 -126.105708 4.882446
v -3.664369 -90.087373 -2.176332
v 7.543512 -88.853151 -2.420860
v -2.552896 -90.656111 -1.956646
v -2.558530 -89.401862 -2.191396
v 22.032869 -73.251082 -10.762243
v 21.043282 -72.538132 -10.585157
v 22.014104 -72.128994 -11.187503
v 22.993062 -72.849393 -11.382920
v 17.251941 -86.458714 -4.980617
v 29.748781 -128.961610 -1.157525
v 30.644909 -128.467915 -1.750454
v -2.540144 -91.882820 -1.724362
v 30.619848 -127.342479 -2.023690
v 8.642481 -81.185750 -3.997444
v 15.000409 -84.668146 -4.696933
v -5.831555 -93.909457 -1.696760
v 9.691433 -102.831363 -0.280281
v 9.703945 -104.061590 -0.082198
v 29.409001 -109.725775 -6.099894
v -3.730869 -75.705696 -5.333287
v 20.176801 -82.421068 -7.082709
v 4.578196 -102.441759 0.226580
v 10.806401 -94.212061 -1.977771
v 1.953975 -80.151827 -3.714468
v 10.809147 -92.965549 -2.184300
v 21.050447 -71.223055 -11.079592
v 6.531720 -89.573961 -2.211814
v 5.443162 -90.198771 -2.003642
v -4.740429 -84.663490 -3.261624
v -13.274145 -85.011811 -4.951151
v -14.302688 -85.675336 -5.121686
v -14.303933 -86.900002 -4.896301
v 14.935162 -85.818078 -4.443154
v 16.936123 -108.302431 -1.069980
v 9.691909 -83.886351 -3.583098
v 8.621728 -84.497330 -3.296666
v -1.410854 -81.895162 -3.455512
v -0.309401 -81.242333 -3.507788
v -13.237509 -88.642925 -4.280941
v 24.882799 -87.135455 -8.171819
v 24.910955 -88.292688 -7.895454
v 25.785322 -86.681562 -8.769661
v 25.799493 -87.834135 -8.512465
v 24.881904 -85.994023 -8.407911
v 26.679873 -87.372112 -9.132797
v 26.696660 -88.530087 -8.910155
v 25.823346 -89.029574 -8.291731
v 12.900293 -71.765908 -7.885786
v 9.019365 -101.195825 -0.448609
v 21.943924 -99.940316 -4.396287
v 22.892774 -100.586311 -4.704235
v 22.874458 -99.439563 -4.914854
v 23.824772 -100.088518 -5.259860
v 23.836948 -101.248168 -5.030224
v 20.980139 -99.333483 -4.105643
v 23.801230 -98.900379 -5.478400
v 24.795701 -100.793966 -5.631229
v 24.779064 -99.579297 -5.841674
v 21.926205 -98.800512 -4.593524
v 24.735399 -98.446321 -6.015207
v 22.848568 -98.307886 -5.119511
v 23.761335 -97.819526 -5.659946
v 22.831986 -97.169833 -5.309158
v 18.066815 -103.223234 -2.342112
v 19.080428 -103.882094 -2.581093
v 28.825322 -129.386065 -0.529797
v 19.269715 -82.977926 -6.530849
v 24.054047 -91.153056 -6.892440
v 23.143036 -91.692480 -6.352231
v 20.200483 -129.055166 2.853229
v 19.199875 -128.425135 3.009309
v 20.226438 -130.241715 3.204565
v 19.222450 -129.596224 3.331427
v 11.903254 -91.431269 -2.700109
v 19.215305 -130.768414 3.654200
v 24.783204 -101.844947 -5.429616
v 25.722846 -103.665260 -5.531298
v 25.694520 -102.503387 -5.781729
v 26.624351 -104.343459 -5.897755
v 26.640854 -103.201548 -6.123271
v 27.562676 -102.691896 -6.800191
v 27.579037 -103.912787 -6.535156
v -4.753625 -83.540312 -3.481403
v 26.620310 -101.986569 -6.390693
v 27.560090 -101.562118 -7.043763
v 25.715020 -101.345900 -6.034491
v 26.599819 -100.854352 -6.640817
v 28.460682 -103.387427 -7.172877
v 28.444353 -102.245657 -7.432161
v 27.551061 -100.416718 -7.256216
v 29.341871 -104.071981 -7.576652
v 28.486197 -104.548977 -6.905844
v 29.328626 -102.937820 -7.830327
v 29.307511 -101.800716 -8.080863
v 28.437840 -101.088014 -7.663465
v 30.213667 -103.634001 -8.236393
v 30.178580 -102.474204 -8.503224
v 26.595744 -99.715461 -6.860002
v 25.713608 -100.221391 -6.244652
v -13.174718 -94.588300 -3.055600
v -14.205253 -95.256753 -3.221171
v 3.089036 -80.835369 -3.564015
v 4.208847 -80.208565 -3.770677
v -13.162535 -95.735486 -2.792322
v -14.178343 -96.424945 -2.940510
v -15.216286 -95.909393 -3.396645
v -13.103845 -96.901169 -2.551286
v -12.107488 -96.202519 -2.395006
v -12.149085 -95.003306 -2.676123
v -14.167936 -97.592922 -2.694749
v -15.176915 -97.076566 -3.157895
v -13.098406 -98.084476 -2.326425
v -14.162231 -98.775963 -2.440856
v -15.160430 -98.236701 -2.916387
v -11.057625 -95.452722 -2.294948
v -11.111828 -94.270204 -2.567764
v -12.090202 -98.586476 -1.961810
v -13.109518 -99.260143 -2.065436
v -12.098426 -97.400725 -2.194473
v -11.035608 -97.875761 -1.837160
v -11.020035 -99.126634 -1.619223
v 33.021928 -114.868837 -7.033812
v -12.097224 -99.810042 -1.705222
v 33.006905 -113.753454 -7.402050
v 33.873399 -115.616871 -7.410560
v 33.019558 -116.053491 -6.689896
v 32.989225 -112.621237 -7.719547
v 33.889117 -116.802257 -7.060277
v 33.055756 -117.229104 -6.342717
v 33.915142 -117.970547 -6.725785
v 34.754046 -117.558756 -7.438408
v 34.717261 -116.407417 -7.792144
v 34.777862 -118.720846 -7.073951
v 35.617138 -118.307598 -7.807019
v 35.581434 -117.182849 -8.183533
v 33.930086 -119.180232 -6.365970
v 34.796047 -119.893433 -6.744687
v 35.623996 -119.482210 -7.476518
v 33.081719 -118.454935 -5.994406
v 36.419319 -117.922518 -8.620142
v 36.414014 -119.064980 -8.256112
v 32.993446 -111.508170 -8.052391
v 32.140032 -113.041479 -6.995231
v 32.143471 -111.892640 -7.330253
v 33.839723 -113.361184 -8.101164
v 31.279225 -112.364668 -6.617456
v 33.837697 -112.225549 -8.444666
v 34.688474 -114.084367 -8.523727
v 34.657390 -112.939321 -8.840385
v 34.671262 -111.849438 -9.188146
v 35.543704 -114.823051 -8.920963
v 34.726222 -115.244414 -8.186909
v 33.880344 -114.513909 -7.766228
v 35.500964 -113.696744 -9.269963
v 36.368961 -114.499571 -9.690316
v 36.365015 -115.563885 -9.340497
v 35.537295 -115.976356 -8.563351
v 36.319951 -113.419245 -10.024879
v 33.836936 -111.126677 -8.778531
v 35.451221 -112.516733 -9.599759
v 32.989316 -110.482427 -8.352051
v 33.816585 -110.034619 -9.078602
v 34.651335 -110.735624 -9.526459
v 32.964735 -109.386295 -8.660100
v 33.775913 -108.951083 -9.406630
v 34.616730 -109.607454 -9.864153
v 32.950669 -108.272915 -8.994640
v 32.115758 -108.711561 -8.254644
v 32.127718 -109.798463 -7.924031
v 35.498880 -111.521664 -9.957092
v 35.475550 -110.374000 -10.288976
v 32.148098 -110.811820 -7.638235
v 36.235548 -112.156009 -10.369200
v 10.760996 -101.030252 -0.785828
v 12.936221 -72.999957 -7.455922
v 36.282130 -111.123922 -10.739940
v 16.015877 -87.621478 -4.393525
v 30.375426 -112.769094 -5.902719
v 4.366718 -106.951032 1.050320
v 5.455640 -106.334951 0.829567
v 10.103327 -126.585115 4.556069
v 30.361889 -111.671946 -6.190299
v 9.078705 -127.167314 4.873025
v 7.996314 -126.552099 4.872555
v 9.094530 -128.443787 5.143380
v 9.117207 -129.734188 5.391515
v -6.841794 -94.479173 -1.678921
v -7.937142 -95.156700 -1.683063
v 8.032436 -129.168475 5.377860
v 7.999726 -127.862640 5.115708
v 6.914857 -127.277743 5.078262
v 6.894712 -128.503229 5.299856
v -9.034011 -94.609849 -2.022370
v 9.781421 -68.628237 -7.286130
v 10.878570 -67.995717 -7.506539
v -10.122399 -94.052921 -2.423453
v -10.095359 -95.271858 -2.119181
v -9.009842 -95.796646 -1.746297
v -1.413439 -88.870976 -2.201212
v -8.961822 -96.996602 -1.566428
v -7.910327 -96.325149 -1.486090
v -10.056657 -96.440271 -1.870110
v -1.423480 -87.609280 -2.426971
v 14.854318 -66.918390 -8.612052
v 15.822870 -67.430727 -9.190641
v 23.887693 -73.553890 -11.613111
v 16.807450 -67.952439 -9.725409
v 16.783296 -66.803047 -9.458185
v 15.885120 -66.349085 -8.776236
v 17.748034 -67.345573 -10.031866
v -1.398284 -85.110123 -2.883288
v 24.831345 -74.261846 -11.854769
v -2.522464 -84.491167 -3.051041
v -1.417290 -86.376924 -2.655774
v 3.111668 -82.141759 -3.284759
v 4.239516 -81.495063 -3.468813
v 1.953921 -81.507984 -3.412865
v 1.985559 -82.815065 -3.128951
v 3.134429 -83.444733 -3.043209
v 4.272183 -82.803075 -3.206734
v 0.807254 -80.876879 -3.563764
v 2.006197 -84.134686 -2.908580
v 3.189188 -84.770315 -2.775751
v 4.307935 -84.107854 -2.965355
v 0.852773 -83.467814 -3.069752
v 2.043912 -85.450115 -2.693515
v 3.214414 -86.080538 -2.549898
v 0.861067 -82.148321 -3.287027
v -0.263253 -82.809951 -3.207200
v -0.252978 -84.106397 -3.020732
v 0.846277 -84.720548 -2.874329
v 4.355569 -85.420099 -2.719681
v 5.435621 -83.500535 -3.170720
v 5.463946 -84.763950 -2.913215
v 5.491446 -86.082450 -2.668942
v 4.385853 -86.715558 -2.487138
v 4.430535 -88.003215 -2.275314
v 3.306040 -87.368014 -2.329870
v 5.516726 -87.371928 -2.453891
v 5.571282 -88.651509 -2.253192
v 3.322464 -88.654980 -2.172616
v 4.466975 -89.302420 -2.073670
v 2.187611 -86.769054 -2.430954
v 2.221113 -88.043916 -2.229242
v 1.099177 -87.434432 -2.356877
v 1.110481 -88.716651 -2.100104
v 2.249769 -89.346780 -2.003552
v 6.583901 -85.421129 -2.901912
v 6.587827 -84.161816 -3.103690
v 1.048615 -86.127386 -2.597095
v 18.216042 -128.985566 3.463141
v -15.293579 -88.597938 -4.887526
v 18.208301 -130.206035 3.749349
v 17.192834 -129.551707 3.870988
v 16.163295 -130.144067 4.230705
v 17.214679 -130.777857 4.197113
v 28.453547 -106.721640 -6.335217
v 27.526026 -106.073507 -6.008224
v 28.480353 -107.889039 -6.087742
v 27.499057 -104.911789 -6.269334
v 3.244253 -108.765343 1.461342
v 4.660503 -126.159160 5.058354
v 5.750933 -126.767903 5.108088
v 30.622539 -126.312856 -2.299378
v -8.049885 -78.190741 -5.223168
v 20.073659 -98.478306 -3.892256
v 26.053645 -130.763711 1.211034
v 26.996816 -131.445677 0.945471
v 16.129185 -98.586511 -2.506731
v 27.900931 -130.972920 0.364946
v 27.947963 -132.141800 0.702906
v -16.307241 -85.678710 -5.835127
v -18.260177 -85.801198 -6.517507
v 28.858848 -131.721056 0.104608
v -17.255629 -85.079203 -6.282136
v -19.221404 -86.462769 -6.809582
v -19.232610 -85.258844 -7.051392
v 28.806835 -130.524519 -0.220600
v -18.266138 -84.560274 -6.758659
v -16.275921 -84.397323 -6.070681
v -17.272031 -83.876458 -6.487352
v -19.187892 -87.581656 -6.587389
v -20.158633 -85.942306 -7.329407
v -20.152525 -87.087439 -7.098898
v -19.224715 -84.062582 -7.297191
v -20.141535 -84.756463 -7.581943
v -21.065186 -85.410554 -7.887086
v -21.074227 -86.569420 -7.641260
v -21.115119 -87.744700 -7.435262
v -20.130632 -88.284692 -6.871489
v -21.977917 -87.199883 -7.963183
v -21.982149 -86.048980 -8.214425
v -22.877201 -86.689061 -8.545201
v -22.885276 -85.557376 -8.819305
v -22.874928 -87.847164 -8.301029
v -21.985334 -84.859819 -8.495017
v -21.951941 -88.319012 -7.736109
v -23.768489 -86.208435 -9.159160
v -23.782233 -85.064314 -9.431131
v -22.895510 -84.367539 -9.090290
v -24.646733 -85.710623 -9.795630
v -21.994313 -83.615229 -8.774080
v -23.794587 -83.904749 -9.704612
v -22.908184 -83.204453 -9.375771
v -24.640086 -86.822256 -9.537811
v -23.788678 -82.734636 -10.014966
v -24.677592 -83.445133 -10.343419
v -24.657353 -84.565128 -10.070375
v -25.509706 -86.354092 -10.183076
v -25.515788 -85.215628 -10.446190
v -25.524451 -84.085022 -10.715942
v -24.666760 -82.274495 -10.653988
v -25.543462 -82.983120 -11.004253
v -26.396952 -83.629147 -11.367280
v -26.381746 -84.766835 -11.089687
v -26.395385 -82.445935 -11.668058
v -27.247202 -84.299860 -11.753795
v -27.267913 -83.139118 -12.030586
v -23.766414 -88.471781 -8.655873
v -26.367023 -85.846542 -10.821073
v -27.222086 -85.432291 -11.480123
v -22.881267 -88.963594 -8.070930
v -26.360168 -87.012274 -10.537481
v -23.750302 -87.318041 -8.895288
v -27.277190 -86.552801 -11.241505
v -21.077164 -84.229434 -8.154611
v -18.264928 -83.365022 -7.013909
v -24.636265 -87.956246 -9.274666
v -24.655003 -89.117236 -9.009997
v -23.771077 -89.599625 -8.409241
v -21.959233 -89.440304 -7.490743
v -21.028978 -88.776108 -7.184074
v -22.867956 -90.044944 -7.819699
v -21.940258 -90.564141 -7.213995
v -21.013334 -89.859205 -6.932312
v -24.660022 -90.261884 -8.751012
v -23.764332 -90.716029 -8.152445
v -16.281832 -83.155344 -6.297193
v -15.276970 -83.688666 -5.832732
v -15.273425 -84.918231 -5.597310
v -16.295993 -81.912460 -6.541958
v -17.281742 -82.596198 -6.798024
v -15.282055 -82.437600 -6.062062
v -14.257919 -84.191156 -5.401023
v -14.267063 -82.983352 -5.633435
v -15.290492 -81.196427 -6.339039
v -13.234567 -83.483758 -5.240573
v -14.263507 -81.732311 -5.880885
v -14.293162 -80.477297 -6.146426
v -16.296841 -80.643855 -6.840498
v -15.292080 -79.963243 -6.646167
v -13.247102 -82.288622 -5.459144
v -13.221524 -79.761293 -6.051623
v -14.252917 -79.212151 -6.519880
v -13.236220 -81.043168 -5.740080
v -12.197235 -82.793581 -5.084531
v -12.206206 -81.589806 -5.329574
v -12.200738 -83.989806 -4.860069
v -11.152096 -83.326667 -4.732368
v -11.157010 -82.095771 -4.966777
v -16.281273 -79.427153 -7.195756
v -15.268765 -78.730828 -7.016999
v -12.182955 -80.332514 -5.619863
v -17.281129 -81.369127 -7.057807
v -10.080386 -83.844948 -4.399782
v 26.052753 -131.879905 1.467847
v -18.283515 -82.063912 -7.369917
v -14.273491 -88.059956 -4.672044
v -14.266945 -89.277948 -4.430929
v -11.148424 -80.837110 -5.234873
v 13.847874 -73.436376 -7.581802
v 12.767083 -73.966608 -7.052807
v -11.079339 -96.703187 -2.012812
v -6.960834 -77.543225 -5.192724
v -5.860295 -76.876455 -5.204350
v 4.499741 -115.534206 2.903621
v 5.586177 -116.156627 2.927568
v 32.204351 -117.575027 -5.652462
v -1.495981 -73.106121 -6.023874
v -2.635130 -73.766585 -5.874046
v -2.652164 -72.502125 -6.321136
v -1.549589 -71.848636 -6.413437
v -3.763257 -73.188885 -6.195163
v -3.765987 -74.400805 -5.755231
v 34.024596 -122.432135 -5.422906
v 33.160064 -122.850707 -4.733629
v -4.865724 -75.058419 -5.721962
v -4.897224 -73.824340 -6.130387
v 37.160997 -114.156686 -10.473178
v 20.030460 -69.273847 -11.094604
v 19.114509 -68.598328 -10.747938
v 24.834115 -78.840223 -10.367635
v 24.830315 -79.985326 -10.042889
v 2.237126 -110.737423 1.992027
v 2.253054 -112.062805 2.268808
v 1.125618 -111.432788 2.151572
v 2.172879 -109.410221 1.618230
v 1.138540 -110.123154 1.823326
v 0.007604 -110.758961 1.978083
v -0.087156 -112.118072 2.403964
v 1.139004 -108.855072 1.478560
v 1.205662 -112.684860 2.337576
v 0.003627 -109.519199 1.601886
v 3.425177 -112.638992 2.327285
v 2.251760 -113.291576 2.556430
v 0.115861 -102.504180 0.307334
v 1.253100 -103.139168 0.427498
v 0.121231 -101.213640 0.059461
v 24.676169 -97.341088 -6.201348
v -1.141286 -110.148316 1.745080
v 23.749112 -96.682906 -5.831286
v -1.083714 -111.378443 2.112497
v 0.016772 -98.654093 -0.421995
v 0.060592 -99.951493 -0.177237
v 0.058523 -92.361881 -1.568894
v 1.179392 -90.393532 -1.816248
v 0.062585 -91.054257 -1.744704
v 37.190801 -115.274514 -10.137650
v 29.364856 -108.574662 -6.435313
v 1.897124 -71.357051 -6.358889
v 25.678575 -99.115021 -6.431437
v 3.483232 -124.215260 4.666598
v 21.001666 -69.984958 -11.441629
v 25.767170 -76.102466 -11.789471
v 25.802511 -77.252248 -11.390655
v -18.255943 -93.111707 -5.146606
v -1.021508 -100.566637 -0.101188
v -1.013332 -101.854567 0.156181
v -0.007256 -88.077354 -2.258940
v -0.034527 -86.792907 -2.508772
v -10.164508 -78.269002 -5.644980
v -11.229840 -78.954676 -5.700985
v -12.277888 -78.394690 -6.147631
v 0.110858 -93.638321 -1.292423
v -11.218254 -77.703860 -6.084841
v -12.282066 -77.155923 -6.541528
v -13.323382 -77.854151 -6.633511
v -10.165204 -76.985670 -6.047388
v -12.289518 -75.923528 -6.990382
v -11.234668 -76.476715 -6.490607
v -11.221934 -75.181236 -6.963223
v -10.171152 -75.746592 -6.475779
v -10.153185 -74.446712 -6.939461
v -10.158561 -73.203888 -7.367991
v -12.284352 -74.657216 -7.454517
v -11.228820 -73.954320 -7.405352
v -12.293648 -73.425081 -7.881042
v -11.256793 -72.733175 -7.797361
v -13.335845 -74.144788 -7.966129
v -13.325269 -75.338798 -7.541933
v -9.049369 -74.922319 -6.515468
v -9.061671 -73.712034 -6.946186
v -9.112671 -72.461626 -7.283704
v -7.956831 -72.986604 -6.952080
v -7.940989 -74.223314 -6.533864
v -10.198403 -71.953964 -7.698484
v -11.298949 -71.479343 -8.099657
v -12.319168 -72.172184 -8.246445
v -14.397748 -74.836654 -8.064815
v -13.314703 -76.496585 -7.095337
v -12.383361 -70.920554 -8.462305
v -13.389954 -71.605117 -8.658928
v -13.354493 -72.822373 -8.382113
v -14.397098 -72.279838 -8.871678
v -14.370807 -76.002852 -7.610056
v -14.381532 -73.482367 -8.505299
v -14.336559 -77.115300 -7.221400
v -15.345874 -75.497719 -8.178472
v -15.350844 -76.678347 -7.762181
v -15.328970 -77.791884 -7.353291
v -14.306460 -78.241015 -6.842021
v -13.417301 -70.327529 -8.816992
v -12.443245 -69.662084 -8.461218
v -11.359353 -70.241242 -8.222130
v -9.069988 -76.219626 -6.032584
v -14.440072 -71.035228 -9.101640
v -15.408718 -72.930516 -9.041293
v -15.414004 -71.731671 -9.353823
v -16.421675 -72.393279 -9.566970
v -16.421661 -73.591553 -9.219724
v -15.408246 -74.106183 -8.687119
v -17.431327 -74.263470 -9.393596
v -16.426366 -74.765796 -8.824250
v -17.435704 -73.072952 -9.777868
v -17.437054 -71.859387 -10.073586
v -16.457948 -71.154013 -9.841337
v -18.386146 -74.915051 -9.586462
v -18.380440 -73.762378 -9.966585
v -17.435184 -75.382814 -9.016428
v -19.335864 -74.432354 -10.178846
v -19.323385 -75.575360 -9.795118
v -18.368107 -76.030438 -9.210966
v -20.271726 -75.098957 -10.393464
v -19.357592 -73.250530 -10.544204
v -20.295145 -73.961911 -10.762729
v -20.260552 -76.250222 -10.005681
v -19.299196 -76.674033 -9.415666
v -16.394703 -75.782302 -8.460839
v -17.396717 -76.521116 -8.623114
v -16.358793 -76.895028 -8.071346
v -16.333500 -77.998034 -7.687180
v -17.307166 -77.550692 -8.244142
v -21.190477 -75.772454 -10.631180
v -21.180610 -76.911134 -10.246311
v -20.236029 -77.353388 -9.639416
v -21.155349 -78.026667 -9.879632
v -21.216569 -74.633905 -10.995863
v -20.217613 -78.459074 -9.263696
v -19.285362 -77.760100 -9.041686
v -21.141915 -79.158229 -9.503042
v -20.195095 -79.570017 -8.902551
v -19.263289 -78.841892 -8.667683
v -8.012101 -71.755704 -7.260401
v -15.451878 -70.478357 -9.543759
v -6.934601 -72.309687 -6.907401
v -6.940060 -71.061780 -7.165192
v -9.114922 -71.143704 -7.550313
v -8.059373 -70.483291 -7.420878
v -19.236639 -79.955355 -8.333810
v -20.154638 -80.672937 -8.581998
v -21.102231 -80.259190 -9.174985
v -14.466129 -69.789757 -9.196861
v -15.485076 -69.218739 -9.567021
v -16.450940 -69.854341 -9.954819
v -14.531065 -68.592803 -9.118093
v -16.479523 -68.562372 -9.904756
v -15.574319 -67.990062 -9.384691
v -13.469107 -69.140446 -8.823108
v -18.300095 -79.218506 -8.078467
v -18.296238 -78.103810 -8.486657
v -13.561074 -67.926658 -8.566833
v -12.502580 -68.565146 -8.317194
v -6.849115 -73.509145 -6.576594
v -12.612275 -67.434846 -8.012633
v -14.582226 -67.243026 -8.643654
v -13.673845 -66.790056 -7.999274
v -7.931765 -75.425743 -6.081940
v -18.414577 -72.589818 -10.323141
v -22.040722 -79.827471 -9.770667
v -22.054595 -78.688279 -10.130702
v -8.139172 -69.200666 -7.344751
v -9.158657 -69.849616 -7.609066
v -6.998147 -69.798356 -7.237065
v -17.467979 -70.656120 -10.308762
v -18.406969 -71.333491 -10.590541
v -17.444646 -69.238882 -10.365903
v -18.329708 -77.137089 -8.828589
v -13.242441 -78.694270 -6.357144
v 14.982245 -71.697883 -8.498721
v -18.439883 -70.105808 -10.739947
v -18.251943 -80.324639 -7.763701
v -17.303347 -79.621591 -7.558851
v -17.307910 -78.463184 -7.941615
v 1.120473 -113.963770 2.718449
v 2.261629 -114.586359 2.850204
v 3.500829 -125.453956 4.899632
v -5.834500 -71.585615 -6.890460
v -5.792205 -72.836518 -6.595567
v 37.975050 -115.966505 -10.731768
v -1.031139 -122.976853 4.523667
v -1.130011 -121.698922 4.187125
v 0.111067 -123.595023 4.623532
v -16.552713 -67.307103 -9.523801
v -15.636594 -66.868941 -8.876125
v -25.517444 -81.701034 -11.336440
v -24.652450 -80.964374 -10.976277
v -27.253363 -81.989148 -12.362101
v -26.386475 -81.243803 -12.007862
v -25.525907 -80.538288 -11.644144
v -10.253194 -70.695453 -7.862948
v 25.756536 -74.960018 -12.164976
v -22.917430 -81.984120 -9.646450
v -23.808427 -81.571146 -10.321398
v 6.583222 -86.748848 -2.721886
v 7.910061 -104.392286 0.274038
v -1.432656 -89.978044 -2.016657
v 7.916012 -105.653023 0.485840
v 6.829480 -105.033083 0.506754
v 29.753383 -131.270888 -0.504829
v 30.662702 -130.832118 -1.098832
v 30.675506 -131.972482 -0.792775
v 8.984135 -105.043224 0.215605
v 29.770167 -132.437912 -0.198089
v 29.738263 -130.144510 -0.814102
v 30.361025 -110.552591 -6.466815
v 31.214673 -111.260625 -6.877645
v -6.810020 -74.710002 -6.087984
v -21.225429 -73.488932 -11.377215
v -20.306736 -72.769572 -11.107167
v -20.321589 -71.571354 -11.398551
v -21.239462 -72.260565 -11.681065
v -19.369275 -72.040086 -10.853503
v -20.368092 -70.367210 -11.588713
v -21.271067 -71.035154 -11.918880
v -19.404005 -70.855313 -11.075170
v -20.408622 -69.158685 -11.667978
v -21.300229 -69.788829 -12.070968
v -19.469753 -69.698857 -11.187848
v -19.527014 -68.524410 -11.181493
v -21.342449 -68.562649 -12.102848
v -20.479223 -67.967286 -11.607245
v -22.240781 -69.078366 -12.589106
v -22.231784 -67.929977 -12.539559
v -19.597339 -67.473854 -11.000899
v -21.370806 -67.391322 -11.982738
v -20.540067 -66.815783 -11.303002
v -23.094565 -68.432336 -13.076196
v -23.135831 -69.597065 -13.057915
v -22.307610 -70.209468 -12.533236
v -23.155336 -67.257988 -12.960723
v -23.970046 -67.843689 -13.546494
v -23.974910 -68.959471 -13.572018
v -20.681706 -65.731641 -10.712124
v -21.475734 -66.098387 -11.504079
v -19.696799 -66.448378 -10.583230
v -22.277295 -66.725462 -12.292971
v -11.422102 -69.029099 -8.154337
v 16.186766 -85.853229 -4.788038
v 24.867198 -113.035569 -2.939496
v -19.200610 -81.068138 -8.031850
v 28.450220 -99.960983 -7.856092
v 27.546013 -99.285862 -7.486657
v -24.662836 -91.391232 -8.470178
v -25.533398 -89.755598 -9.372754
v -25.530427 -90.896215 -9.111094
v -25.536360 -92.063012 -8.826407
v -24.654093 -92.504645 -8.205579
v -23.750584 -91.819579 -7.881271
v -23.737620 -92.907725 -7.608025
v -24.631533 -93.604611 -7.917949
v -25.553179 -93.169543 -8.530245
v -22.831771 -92.174570 -7.307188
v -22.817225 -93.318581 -7.021059
v -23.725018 -94.016141 -7.313736
v -22.808295 -94.432576 -6.739074
v -21.878540 -93.730221 -6.465652
v -21.895526 -92.599354 -6.740999
v -24.624699 -94.716188 -7.638846
v -25.524785 -94.272443 -8.241921
v -26.456730 -92.658874 -9.240555
v -26.472018 -93.862711 -8.901662
v -21.918647 -91.456003 -7.002565
v -22.835031 -90.998241 -7.582070
v -23.695318 -95.117212 -7.028167
v -21.000220 -90.751088 -6.722609
v -20.974580 -91.883942 -6.465972
v -20.949931 -93.026475 -6.202150
v -22.004436 -80.920777 -9.481516
v -22.924698 -80.480970 -10.081277
v -22.928222 -79.350863 -10.413760
v -22.964649 -78.259704 -10.792255
v -22.067726 -77.528579 -10.517849
v -22.957910 -77.062545 -11.175324
v -22.039552 -76.341236 -10.903551
v -22.982906 -75.868853 -11.489012
v -23.875247 -76.597519 -11.793857
v -23.859246 -77.747174 -11.466742
v -22.953683 -74.618755 -11.896853
v -23.947148 -75.375295 -12.163422
v -22.026525 -73.863579 -11.654937
v -21.992214 -75.068938 -11.236468
v -22.975876 -73.447018 -12.280113
v -23.917655 -74.163068 -12.489995
v -22.053811 -72.701289 -11.994499
v -23.901625 -72.957921 -12.880850
v -23.008729 -72.253197 -12.566049
v -24.749460 -78.437522 -11.777371
v -24.762626 -77.271214 -12.116280
v -23.854729 -78.872905 -11.112460
v -24.783193 -76.137186 -12.441405
v -0.403657 -71.389507 -6.457738
v -25.532541 -88.652231 -9.660436
v -5.838453 -75.618458 -5.673823
v 25.814788 -78.386986 -11.031691
v -4.737880 -76.160101 -5.254759
v -6.950520 -76.270262 -5.582105
v -8.045360 -76.947678 -5.574566
v 1.167672 -115.220156 2.930572
v 2.289152 -115.816582 3.044267
v 3.440039 -113.889793 2.626770
v 3.442116 -115.158346 2.878146
v 32.305492 -124.556086 -3.748090
v 33.182958 -124.110762 -4.386983
v -26.351026 -88.122653 -10.282077
v -27.207218 -87.665509 -10.939832
v 0.713170 -70.695481 -6.497658
v -24.051107 -70.200257 -13.480505
v -25.476897 -87.426715 -9.912168
v -23.177169 -70.735134 -12.915617
v 20.228488 -131.412077 3.531929
v 10.974830 -125.474666 4.183256
v -1.415958 -91.225118 -1.796958
v 24.931793 -89.498916 -7.675846
v 24.933869 -90.657622 -7.475879
v 31.060813 -104.342675 -8.675882
v 30.206548 -104.798637 -8.005943
v 25.804563 -90.163579 -8.083263
v 25.830561 -91.340235 -7.893081
v 24.961690 -91.847531 -7.293383
v 26.714711 -90.873263 -8.500158
v 26.726825 -92.031355 -8.291050
v 25.843822 -92.535024 -7.688035
v 26.750902 -93.221697 -8.069872
v 24.967062 -93.076840 -7.078440
v 25.876419 -93.739307 -7.458813
v 27.626234 -92.759396 -8.703465
v 27.633659 -93.899954 -8.493921
v 26.774753 -94.423023 -7.842195
v 25.901163 -94.927124 -7.250638
v 26.778202 -95.614655 -7.677687
v 27.636022 -95.088709 -8.308116
v 25.004172 -94.283737 -6.846767
v 27.596927 -91.562077 -8.926768
v 26.688614 -89.697776 -8.705667
v 24.075049 -92.397247 -6.712238
v 28.504546 -93.456664 -9.136681
v 28.476240 -92.288334 -9.360323
v 29.359313 -94.122767 -9.635720
v 29.320292 -92.941052 -9.815223
v 28.528013 -94.632348 -8.984656
v 27.570843 -90.405214 -9.143169
v 29.398678 -95.314278 -9.459733
v 28.562470 -95.813071 -8.810013
v 31.052016 -103.196171 -8.935833
v 23.969738 -85.311474 -8.072802
v 31.908295 -103.898009 -9.363388
v 31.901046 -102.748399 -9.628604
v 31.044942 -102.068429 -9.186566
v 22.952018 -95.871411 -5.548882
v 20.062637 -68.109179 -11.201384
v 20.937073 -68.759376 -11.692482
v 22.947645 -94.732643 -5.747468
v 3.477832 -119.219036 3.755327
v 23.874240 -95.372743 -6.088344
v 23.872260 -94.240406 -6.284569
v 22.939848 -93.595278 -5.949478
v 5.720669 -104.408537 0.466545
v 22.011661 -92.998445 -5.616385
v -21.841805 -94.817045 -6.200357
v 4.620775 -103.817934 0.464633
v 22.948953 -92.502243 -6.120639
v 22.006008 -91.856003 -5.792670
v 4.638496 -105.082285 0.702063
v -22.761772 -95.530540 -6.472506
v 4.385239 -90.881269 -1.849867
v -22.750474 -96.646862 -6.216800
v -23.665220 -96.167168 -6.782296
v -21.828593 -95.979067 -5.927376
v 24.876826 -84.892448 -8.718962
v 25.775134 -85.560971 -9.051035
v -20.904036 -95.278505 -5.616691
v -20.891210 -96.449533 -5.409615
v -21.812864 -97.100520 -5.693239
v -19.942032 -95.748887 -5.140231
v -19.942328 -96.905360 -4.906017
v -20.878766 -97.570956 -5.173376
v -21.795190 -98.225002 -5.456084
v -22.723727 -97.743357 -5.996325
v -19.932084 -94.562068 -5.437025
v -18.974756 -95.046920 -4.940610
v -18.973785 -96.207164 -4.664703
v -23.626715 -98.371300 -6.316732
v -22.710971 -98.855658 -5.773037
v -23.635990 -97.225227 -6.553850
v -23.617982 -99.486262 -6.102762
v -22.717400 -99.978947 -5.555239
v -21.797945 -99.324950 -5.237323
v -18.004630 -95.515493 -4.456911
v -18.003446 -96.682753 -4.196674
v -19.934320 -98.025539 -4.670048
v -20.873464 -98.699552 -4.939758
v -18.968273 -97.326118 -4.428389
v 26.663202 -75.708934 -12.481305
v 14.031703 -72.514028 -7.944794
v 26.669320 -76.850987 -12.115178
v -20.004809 -93.487077 -5.722199
v -20.953991 -94.151530 -5.946265
v -19.998215 -92.330868 -5.954789
v -18.949857 -93.970178 -5.193174
v -0.243121 -85.383308 -2.777810
v -1.378757 -83.466488 -3.157668
v 4.692878 -127.462816 5.272291
v 3.567333 -126.850132 5.204197
v 25.024912 -95.476723 -6.662937
v -21.071297 -81.353850 -8.824132
v -22.098886 -71.509943 -12.234496
v -23.913248 -71.742253 -13.158293
v 25.693801 -97.945572 -6.628888
v 34.016275 -123.623881 -5.101065
v 5.398166 -82.204907 -3.406402
v -20.156105 -89.589581 -6.604684
v -20.130859 -81.764830 -8.275209
v -9.975979 -98.427186 -1.546696
v -24.840519 -73.679971 -13.264442
v -24.846374 -74.905987 -12.861904
v 14.927250 -72.848430 -8.055274
v 19.133935 -102.657985 -2.806226
v 5.768799 -128.015920 5.278479
v 5.812193 -129.314995 5.458175
v 4.691778 -128.672342 5.410505
v 28.421056 -105.608257 -6.590592
v 3.590517 -128.087301 5.418566
v 2.448458 -128.764543 5.514800
v 36.380057 -116.783663 -8.999034
v 2.443951 -127.526654 5.302228
v 3.614234 -129.325892 5.602054
v 1.342434 -128.119864 5.330421
v 1.307104 -126.886299 5.153524
v 2.446114 -126.231675 5.056615
v 0.239219 -127.556322 5.148061
v 25.744495 -79.555477 -10.723491
v -6.837111 -96.906499 -1.240241
v -6.836790 -95.658989 -1.441017
v -7.885928 -97.580279 -1.344401
v 10.019631 -100.428910 -0.737134
v -13.086929 -100.461942 -1.787407
v -14.145357 -99.918235 -2.183022
v -24.797762 -71.242037 -13.777317
v -24.788814 -72.367204 -13.526169
v -24.817117 -70.057554 -13.955359
v -25.678673 -70.731276 -14.371655
v -25.681354 -71.875823 -14.159838
v -26.535596 -71.369572 -14.799375
v -26.553697 -72.513729 -14.553532
v -25.677334 -72.981002 -13.912704
v -27.386758 -70.862915 -15.454632
v -26.542597 -70.180382 -15.006578
v -27.371046 -72.016472 -15.248604
v -27.384444 -69.685068 -15.640003
v -28.225683 -70.332174 -16.109754
v -28.221302 -71.492562 -15.922919
v -26.550831 -73.631317 -14.269963
v -25.666201 -74.107152 -13.623063
v -25.687726 -69.551719 -14.569390
v -3.629616 -83.845057 -3.260928
v -2.522189 -83.183141 -3.291938
v -24.826828 -68.888850 -14.086668
v -26.536753 -69.005709 -15.178576
v -25.706757 -68.359894 -14.671984
v -27.384640 -68.494541 -15.806940
v -26.555563 -67.840075 -15.324312
v 26.636486 -98.643659 -7.145637
v 28.428232 -98.826511 -8.110684
v 27.538444 -98.161621 -7.717558
v 28.410705 -97.684397 -8.349232
v 27.527505 -97.035502 -7.917112
v 26.652404 -97.528878 -7.306406
v 29.288178 -99.511540 -8.571137
v 29.266170 -98.358644 -8.807607
v 35.655054 -120.658486 -7.142630
v -0.336732 -89.301189 -2.109490
v -17.455381 -67.903713 -10.161812
v 6.531291 -88.354025 -2.387849
v 13.936305 -71.043027 -8.367914
v -3.763432 -71.931080 -6.592678
v 11.908162 -67.349475 -7.666355
v 10.892023 -66.833714 -7.128257
v 9.856134 -67.543111 -6.990771
v -3.646338 -82.910838 -3.435775
v 6.508547 -75.200528 -5.378096
v -18.554771 -69.046804 -10.786872
v -22.714386 -101.098913 -5.314454
v -23.627250 -100.621933 -5.874411
v -21.799789 -100.439253 -5.007949
v -21.807609 -101.564351 -4.758701
v -22.733224 -102.223409 -5.064807
v -23.626420 -101.727463 -5.635823
v -24.528176 -100.109745 -6.447662
v -24.523700 -101.262779 -6.213272
v -25.435774 -100.743594 -6.774572
v -25.436003 -101.863882 -6.543024
v -24.529838 -102.389866 -5.966623
v -26.358078 -101.382950 -7.074389
v -25.440648 -99.549317 -6.987385
v -26.384032 -100.207706 -7.271112
v -24.534929 -98.925662 -6.659331
v -27.316278 -100.873850 -7.616341
v -27.329450 -99.671326 -7.865613
v -26.373952 -98.961190 -7.553031
v -27.272089 -102.025515 -7.354465
v -26.334123 -102.507466 -6.827853
v -28.251646 -99.143755 -8.396058
v -28.257442 -100.307531 -8.162686
v -25.430584 -98.354275 -7.240772
v -28.261940 -97.964461 -8.662488
v -29.178944 -98.646081 -8.940509
v -29.171537 -99.789028 -8.668698
v -27.336663 -98.413088 -8.125707
v -27.342851 -97.263157 -8.371089
v -29.170457 -97.451510 -9.219407
v -28.256114 -96.787925 -8.922725
v -23.615087 -102.814324 -5.387984
v -30.093677 -98.083220 -9.500768
v -30.074067 -96.930259 -9.765568
v -29.129570 -96.313154 -9.524199
v -31.013472 -97.563922 -10.040725
v -31.022080 -98.707842 -9.768291
v -31.948656 -97.065456 -10.566903
v -31.939149 -98.196165 -10.303990
v -31.009106 -96.420288 -10.319197
v -31.862358 -95.973168 -10.982590
v -32.876826 -98.837393 -10.571697
v -31.959022 -99.317040 -10.022284
v -32.867288 -97.684116 -10.830230
v -32.826590 -96.593634 -11.203359
v -30.109114 -99.200267 -9.216375
v -28.206969 -95.618552 -9.262110
v -29.950565 -95.810944 -10.171759
v -27.321167 -96.109780 -8.658424
v -25.422257 -103.065617 -6.280752
v -24.499663 -103.501496 -5.712769
v -30.090283 -100.323030 -8.940083
v -31.046569 -99.857374 -9.462564
v -26.363914 -97.768519 -7.830974
v -29.238276 -100.976278 -8.432085
v -28.255000 -101.491072 -7.896227
v -29.213801 -102.089683 -8.171270
v -30.166295 -101.621321 -8.688210
v -28.237536 -102.606883 -7.645153
v -29.194727 -103.206852 -7.910960
v -30.147431 -102.742385 -8.422239
v -28.227384 -103.718867 -7.385280
v -27.290007 -103.052297 -7.134135
v -27.281232 -104.167056 -6.871287
v -29.172468 -104.356145 -7.619200
v -28.243553 -104.827345 -7.102470
v -27.279282 -105.273166 -6.586853
v -33.774258 -97.202069 -11.402592
v -28.246013 -105.993758 -6.816162
v -26.225944 -105.768359 -6.019337
v -27.287362 -106.530247 -6.291066
v -29.278776 -106.697959 -7.085816
v -26.203717 -104.483981 -6.340869
v -29.291300 -105.453711 -7.390773
v -30.310831 -107.393530 -7.349469
v -30.328770 -106.159385 -7.640179
v -29.290674 -107.901522 -6.792829
v -28.280296 -107.176093 -6.552381
v -30.379824 -104.896301 -7.966018
v -28.278128 -108.389106 -6.251574
v -27.263330 -107.650048 -6.003219
v -31.371999 -106.852828 -7.914863
v -31.389504 -105.615076 -8.216056
v -30.309166 -108.592678 -7.032804
v -31.342693 -108.090039 -7.618530
v -28.255429 -109.596394 -5.945512
v -29.212507 -109.094362 -6.464183
v -29.191486 -110.228277 -6.177419
v -27.241169 -108.856469 -5.696995
v -27.310636 -110.013187 -5.421154
v -28.242770 -110.691065 -5.653814
v -27.292596 -111.102727 -5.121481
v -26.367282 -110.422823 -4.887503
v -28.197577 -111.736692 -5.373545
v -27.252794 -112.179069 -4.824371
v -26.379685 -109.279813 -5.202786
v -31.368030 -104.348304 -8.575257
v -30.364874 -103.625638 -8.305329
v -29.191670 -111.318286 -5.913068
v -30.135911 -109.690427 -6.687529
v -30.135674 -110.841948 -6.413132
v -30.126929 -111.942092 -6.149061
v -29.172892 -112.397568 -5.641349
v -26.235055 -108.127285 -5.436683
v -25.420009 -110.783684 -4.338750
v -26.333692 -111.505113 -4.579196
v -26.253581 -106.871774 -5.756376
v -25.413516 -109.593034 -4.644294
v -24.514642 -110.033451 -4.056452
v -24.517562 -111.190158 -3.756001
v -25.400809 -111.888947 -4.032095
v -26.317914 -112.602356 -4.288696
v -25.171365 -107.318166 -5.128483
v -27.244215 -113.271106 -4.552579
v -25.171124 -108.639662 -4.777758
v -28.171147 -112.786919 -5.097297
v -26.320995 -113.696692 -4.019101
v -28.168357 -113.887300 -4.815802
v -32.369999 -108.769033 -7.858031
v -32.384429 -107.551343 -8.194755
v -31.346567 -109.271462 -7.295888
v -33.291799 -109.396228 -8.101512
v -33.293389 -108.258506 -8.400532
v -32.356930 -109.875543 -7.569912
v -31.056986 -112.561370 -6.389811
v -31.079759 -111.427653 -6.663727
v -30.109993 -113.031024 -5.874938
v -31.050852 -113.653117 -6.124887
v -31.988329 -113.179358 -6.642643
v -31.999604 -112.035806 -6.909829
v -31.974750 -114.276951 -6.373247
v -31.028777 -114.741880 -5.852125
v -30.098936 -114.043979 -5.618792
v -32.933145 -112.642970 -7.165467
v -32.933384 -111.499844 -7.426316
v -32.000002 -110.840985 -7.182348
v -32.919940 -113.766512 -6.900170
v -31.947846 -115.366465 -6.099688
v -32.896729 -114.909157 -6.618077
v -33.868950 -113.251483 -7.408222
v -31.929925 -116.450104 -5.831679
v -31.056449 -110.114130 -6.963367
v -32.878958 -115.998388 -6.343015
v -30.994804 -115.730679 -5.604901
v -30.983508 -116.862462 -5.323825
v -31.917575 -117.532899 -5.561832
v -30.056581 -116.145377 -5.091314
v -30.063553 -114.998386 -5.369437
v -32.862967 -117.077901 -6.076198
v -33.883158 -112.131716 -7.672157
v -32.846687 -118.169622 -5.798348
v -33.795282 -117.694819 -6.312995
v -33.806597 -116.557870 -6.590142
v -31.942746 -118.597595 -5.251188
v -32.864268 -119.228658 -5.552886
v -33.788648 -118.788172 -6.057677
v -34.752487 -117.166844 -6.818401
v -34.731952 -118.310028 -6.543230
v -30.042789 -117.276391 -4.809790
v -30.975861 -117.940946 -5.030835
v -34.740388 -115.969671 -7.115143
v -35.693386 -117.763285 -7.040598
v -35.696772 -116.632740 -7.314816
v -33.794973 -115.242958 -6.911341
v -36.650833 -117.240493 -7.522909
v -36.657446 -116.103396 -7.794410
v -35.704541 -115.440413 -7.591827
v -34.761289 -114.772934 -7.396749
v -35.721154 -114.241284 -7.901228
v -36.662304 -114.926872 -8.086791
v -34.776638 -113.582903 -7.690658
v -33.814879 -114.054990 -7.199401
v -36.670556 -113.694232 -8.385701
v -35.721609 -113.039023 -8.178233
v -36.647808 -118.373454 -7.240540
v -35.686164 -118.853501 -6.776579
v -34.766794 -112.316603 -7.985226
v -36.672758 -112.505215 -8.677996
v -35.722782 -111.840111 -8.475613
v -37.607479 -116.701275 -8.003143
v -37.608570 -117.857832 -7.713377
v -34.766782 -111.129272 -8.280535
v -35.724925 -110.606265 -8.789487
v -34.792058 -109.934463 -8.581868
v -38.574217 -116.169294 -8.475127
v -36.689519 -110.088805 -9.293652
v -36.659198 -111.225273 -9.001631
v -33.826299 -110.385307 -8.084391
v -37.619708 -110.693247 -9.493609
v -37.604186 -111.823669 -9.209557
v -38.597603 -110.175071 -9.956678
v -37.634794 -109.490652 -9.778151
v -38.572731 -111.297699 -9.686960
v -38.609260 -108.967805 -10.238327
v -36.676876 -108.780502 -9.595543
v -37.640307 -108.290450 -10.069812
v -39.558218 -109.568505 -10.441696
v -39.569834 -108.441357 -10.724731
v -38.609079 -107.793620 -10.543257
v -39.616932 -107.272646 -11.047844
v -39.532394 -110.664278 -10.172895
v -35.714975 -109.207733 -9.123070
v -36.726473 -107.605019 -9.920609
v -35.724355 -108.077295 -9.406599
v -34.769071 -108.503798 -8.916456
v -34.770206 -107.385220 -9.197879
v -35.750478 -106.924455 -9.716653
v -33.840490 -106.682930 -9.011887
v -34.798666 -106.212348 -9.517251
v -32.835579 -105.910476 -8.790075
v -33.867512 -105.411659 -9.344182
v -37.711622 -107.090727 -10.412381
v -38.653018 -106.614720 -10.868261
v -33.879733 -104.145781 -9.635071
v -34.895677 -104.856662 -9.895657
v -32.865548 -104.633062 -9.109509
v -35.850551 -105.666482 -10.055137
v -37.594866 -118.934790 -7.441094
v -32.846804 -103.390801 -9.448806
v -36.641006 -106.301581 -10.205005
v -37.756234 -105.756852 -10.748741
v -29.132066 -115.421284 -4.852455
v -34.902463 -103.577714 -10.212462
v -35.934526 -104.321994 -10.442467
v -29.121193 -114.261395 -5.139781
v -29.160241 -113.298058 -5.402323
v -31.052069 -118.990746 -4.648469
v -31.868315 -119.632334 -5.021881
v -38.856779 -105.194141 -11.272763
v -36.722065 -105.006133 -10.569022
v -37.784567 -104.476744 -11.085013
v -36.723706 -103.728829 -10.910389
v -37.780151 -103.210276 -11.432117
v -38.845137 -103.937479 -11.581197
v -34.691767 -119.262212 -6.334587
v -39.824373 -104.578505 -11.833000
v -38.846809 -102.772612 -11.926908
v -38.579743 -117.336655 -8.178530
v -39.773697 -103.418869 -12.110851
v -37.874198 -102.079507 -11.761273
v -38.847764 -101.604326 -12.274506
v -39.776579 -102.284716 -12.466172
v -38.879192 -100.411234 -12.523355
v -39.825376 -101.057785 -12.781821
v -38.574669 -118.491199 -7.897890
v -37.895468 -100.903343 -12.057432
v -34.901417 -102.414297 -10.509367
v -33.957787 -102.871357 -9.983526
v -39.545458 -115.620451 -8.926918
v -37.615266 -115.470410 -8.301797
v -39.542512 -116.797733 -8.647022
v -35.847319 -103.076890 -10.734442
v -39.500677 -119.042484 -8.122815
v -39.536706 -117.962218 -8.362363
v -33.753122 -119.830512 -5.937270
v -25.232915 -106.208701 -5.405766
v -25.208396 -104.978779 -5.750429
v -39.720576 -106.088163 -11.408878
v -38.575411 -112.393651 -9.416288
v -33.817918 -98.315519 -11.088752
v -39.539000 -111.904386 -9.877703
v -33.805854 -99.477010 -10.786611
v -34.794194 -97.775285 -11.645855
v -34.802909 -98.982102 -11.331455
v -35.749812 -98.407987 -11.845847
v -35.745186 -97.288822 -12.184055
v -36.713106 -97.916653 -12.363883
v -34.630297 -96.642172 -12.224550
v -36.706915 -99.051099 -12.048265
v -39.535093 -112.985853 -9.599931
v -35.729186 -99.529467 -11.566341
v -38.563220 -113.486063 -9.140032
v -37.610009 -112.820771 -8.953700
v -39.527331 -114.436843 -9.232733
v -38.563340 -114.920471 -8.772408
v -34.786676 -100.102561 -11.054997
v -25.391050 -112.970957 -3.744373
v -26.409793 -96.541612 -8.110628
v -27.220562 -114.313888 -4.291636
v -28.145092 -114.976210 -4.535911
v -26.298500 -114.762420 -3.762134
v -27.214192 -115.416722 -4.033857
v -27.243201 -116.534696 -3.779468
v -28.166963 -116.024536 -4.287740
v -26.319064 -115.875266 -3.503160
v -15.317440 -86.329901 -5.330785
v -24.507983 -97.739761 -6.906914
v -29.112726 -116.547450 -4.578907
v -25.725992 -75.614440 -13.196095
v 5.387393 -70.820339 -6.664919
v -18.013995 -94.341595 -4.737477
v 31.023685 -100.954925 -9.439982
v 30.196697 -101.458370 -8.743095
v 31.886054 -101.656898 -9.865373
v 29.343394 -100.754732 -8.338771
v 30.212599 -100.321502 -9.017812
v -40.635511 -106.728341 -11.605373
v 31.569804 -132.702740 -1.133226
v 31.594824 -131.608080 -1.434123
v -11.477650 -68.024869 -7.908652
v 32.470197 -132.316889 -1.761064
v 32.504920 -131.224339 -2.076204
v -10.485518 -68.667262 -7.804087
v -10.517588 -67.540339 -7.382170
v 33.379589 -131.932254 -2.395411
v 33.370469 -133.071303 -2.028339
v 33.379137 -130.814205 -2.727312
v 34.237923 -132.665513 -2.759398
v 34.234113 -130.408083 -3.403496
v 34.248807 -131.539011 -3.095924
v 32.504534 -130.147390 -2.359645
v 33.365727 -129.717710 -3.029388
v -36.688753 -96.788007 -12.695487
v -11.625668 -66.942374 -7.215044
v -35.720371 -96.159185 -12.689442
v -20.157959 -90.793967 -6.332248
v 23.897277 -72.418170 -11.953861
v 24.827784 -73.155574 -12.245743
v -19.857227 -65.372874 -9.836674
v -18.774131 -67.148718 -10.434768
v -18.787841 -66.073980 -9.911530
v -25.483756 -95.391832 -8.004270
v 33.186334 -125.320770 -4.156313
v 34.047066 -124.853876 -4.789042
v -26.444482 -94.944687 -8.499840
v 33.225447 -126.487358 -3.786679
v 34.086018 -126.050185 -4.459549
v 32.339796 -125.792734 -3.435779
v 32.352657 -126.949449 -3.133087
v 34.101491 -127.232123 -4.148685
v 34.896000 -124.440257 -5.481773
v 34.939110 -126.804031 -4.839700
v 34.927253 -125.667799 -5.169033
v 31.464887 -127.422834 -2.484305
v 31.471345 -126.296293 -2.786041
v 33.229423 -127.676949 -3.479415
v 32.352478 -128.103699 -2.818279
v 31.455704 -128.576056 -2.181832
v 33.228889 -128.830547 -3.161732
v 32.359879 -129.281487 -2.492810
v 31.475793 -129.742216 -1.853499
v -25.487632 -96.983566 -7.554245
v 21.888535 -68.186877 -12.234579
v 21.915845 -69.444190 -12.091642
v 20.968084 -67.569988 -11.757566
v 29.438627 -96.494480 -9.282369
v 30.222484 -94.812503 -10.133539
v 30.255527 -95.978547 -9.952065
v 31.041221 -94.342866 -10.839425
v 31.063603 -95.494395 -10.629899
v 27.556816 -89.229725 -9.354164
v 30.213660 -93.667055 -10.324392
v -20.153788 -83.555887 -7.791943
v -15.295399 -87.471604 -5.112182
v 25.846074 -84.423287 -9.385841
v 23.907383 -84.138175 -8.353215
v -25.400904 -115.176329 -3.213189
v -24.493988 -114.422282 -2.934155
v -24.479153 -115.570280 -2.664189
v -25.380340 -116.249341 -2.953046
v 24.890513 -83.674277 -9.008755
v -25.412664 -113.982567 -3.499194
v -23.570892 -114.834193 -2.387922
v -23.545596 -115.969136 -2.121383
v -24.452382 -116.639167 -2.405177
v -22.661306 -114.102251 -2.119122
v -22.635740 -115.252916 -1.849109
v -23.593013 -113.638125 -2.669162
v -26.292522 -116.869402 -3.260978
v -25.378220 -117.330699 -2.708913
v -22.669778 -112.915428 -2.400842
v -24.498304 -113.104963 -3.247966
v -21.738061 -112.197907 -2.161683
v -23.589342 -112.435891 -2.960147
v -21.732643 -113.340302 -1.880182
v -21.755841 -111.013948 -2.464738
v -22.681004 -111.696110 -2.706642
v -20.784308 -112.610168 -1.646378
v -20.805482 -111.470605 -1.936504
v -20.823502 -110.288648 -2.237983
v -19.851620 -111.887612 -1.427320
v -19.868398 -110.741786 -1.714236
v -21.757896 -109.776667 -2.780297
v -20.824901 -109.105937 -2.535403
v -18.912248 -111.147371 -1.213717
v -19.879395 -109.556822 -2.004754
v -19.830785 -112.981727 -1.157084
v -18.929399 -109.963107 -1.506289
v -19.903629 -108.379504 -2.309296
v -18.966132 -108.852837 -1.795894
v -17.973086 -110.387143 -1.024363
v -18.011872 -109.265282 -1.321700
v -20.930657 -107.845020 -2.913346
v -17.004014 -108.521542 -1.123062
v -19.939829 -107.110422 -2.637268
v -16.978490 -109.765345 -0.824833
v -18.050435 -107.993891 -1.620836
v -18.915362 -107.622951 -2.058255
v -15.995228 -110.226900 -0.383657
v -16.031930 -109.077918 -0.672682
v -16.967399 -110.864197 -0.562717
v -18.892470 -112.321745 -0.933534
v -17.927887 -111.612257 -0.724656
v -17.924407 -112.754889 -0.474349
v -18.893734 -113.417008 -0.686075
v -20.766115 -113.600915 -1.404076
v -19.816720 -114.067958 -0.908586
v -16.948352 -112.046614 -0.293981
v -16.940409 -113.193439 -0.046821
v -17.910517 -113.850532 -0.236615
v -16.936927 -114.307000 0.186999
v -15.944267 -113.661857 0.357610
v -15.948831 -112.493519 0.113390
v -14.945016 -114.142135 0.740030
v -14.955822 -112.966362 0.501764
v -15.930252 -114.783566 0.588336
v -14.990016 -110.677398 0.016991
v -14.997808 -109.541695 -0.230371
v -16.903068 -115.383837 0.402392
v -15.914253 -115.907995 0.810358
v -13.977931 -110.011732 0.151392
v -14.930118 -115.260396 0.966175
v -14.023356 -108.865474 -0.142765
v -15.042320 -108.349205 -0.528290
v -14.929728 -116.376777 1.186699
v -13.902974 -115.693046 1.315646
v -13.906821 -114.540581 1.084750
v -14.071670 -107.600139 -0.451276
v -12.960449 -109.397866 0.269211
v -12.996022 -108.153621 -0.052206
v -14.116682 -106.331669 -0.715869
v -11.909767 -109.888439 0.602036
v -11.972504 -108.726233 0.297605
v -13.072723 -106.864159 -0.366067
v -13.038100 -105.618186 -0.623192
v -15.210572 -106.987506 -0.868293
v -15.195460 -105.729110 -1.122665
v -14.122629 -105.041157 -0.988186
v -16.244774 -106.392215 -1.320755
v -16.234874 -105.167069 -1.588574
v -15.205402 -104.469773 -1.431902
v -17.259196 -105.817406 -1.797694
v -14.196294 -103.769870 -1.307016
v -16.252748 -103.922022 -1.870665
v -15.236813 -103.233187 -1.710760
v -17.246264 -104.632154 -2.084388
v -14.248021 -102.522624 -1.582141
v -16.259741 -102.666738 -2.160168
v -15.232596 -101.996007 -1.998924
v -12.953715 -110.492358 0.507575
v -17.270065 -103.376671 -2.372698
v -15.972640 -111.285785 -0.149861
v -14.981383 -111.805721 0.261359
v -13.976619 -111.153816 0.387389
v -12.946950 -111.627051 0.741306
v -13.959270 -112.280772 0.631239
v -16.886120 -116.493893 0.627568
v -15.904626 -117.028913 1.024654
v -16.071902 -107.820985 -0.960811
v -18.225949 -104.094982 -2.599136
v -18.220099 -105.286039 -2.316824
v -22.682678 -110.426112 -3.035764
v -21.791160 -108.615079 -3.113360
v -12.925375 -112.759885 0.965757
v -22.676842 -109.291150 -3.349134
v -13.929828 -113.418106 0.862344
v -12.026935 -106.158166 -0.295447
v -12.907886 -113.838212 1.177237
v -12.018056 -107.391329 -0.020017
v -12.885285 -115.003439 1.416984
v -10.979312 -106.695282 0.033885
v -10.958928 -107.914808 0.313529
v -10.973667 -109.127542 0.582782
v -9.903669 -108.455963 0.630451
v -9.905038 -107.216585 0.354496
v -11.889657 -113.134374 1.269604
v -11.864879 -114.304830 1.487147
v -17.048812 -107.243170 -1.405912
v -18.846427 -114.491681 -0.443243
v -8.834821 -107.758205 0.648821
v -8.848555 -106.540059 0.419713
v -9.923441 -105.941005 0.103179
v -7.787045 -107.072574 0.670976
v -7.760219 -108.303919 0.902197
v -8.829739 -105.228817 0.117422
v -8.863476 -108.968741 0.910568
v -11.004182 -105.355048 -0.257931
v -9.925637 -104.678877 -0.207372
v -16.257854 -101.449029 -2.466080
v -17.261936 -102.131490 -2.663527
v -17.905580 -114.955747 -0.011679
v -18.097700 -106.678499 -1.931911
v -7.777446 -105.838052 0.444626
v -13.888450 -116.811557 1.535622
v -12.902708 -116.162141 1.663796
v -11.931436 -110.986503 0.844873
v -13.074376 -104.326001 -0.928914
v -11.905678 -112.072403 1.079339
v -18.228793 -102.842910 -2.926864
v -13.102476 -103.076485 -1.214755
v -12.018346 -104.831306 -0.579374
v -12.035583 -103.621208 -0.847712
v -12.064873 -102.388129 -1.125119
v -13.115290 -101.837606 -1.487671
v -10.966934 -104.130037 -0.519596
v -12.059241 -101.148674 -1.403997
v -14.173668 -101.275642 -1.882215
v -10.998866 -102.917691 -0.787558
v -11.008560 -101.687018 -1.047712
v -14.887052 -117.474690 1.379448
v -11.025628 -100.437095 -1.331908
v -9.940783 -102.208496 -0.731995
v -9.944748 -100.994081 -1.024712
v -9.959301 -99.751830 -1.295142
v -8.869570 -101.516049 -0.701842
v -8.886607 -100.296392 -0.994469
v -9.924037 -103.438015 -0.462536
v -19.168721 -103.595738 -3.132264
v -19.152115 -104.748358 -2.856518
v -7.774050 -100.810122 -0.724011
v -7.765636 -102.036893 -0.417613
v -8.844283 -102.708642 -0.434273
v -21.827360 -107.338585 -3.421122
v -22.836566 -108.100088 -3.739610
v -7.755115 -104.513347 0.111326
v -20.833478 -106.555173 -3.157637
v -22.874444 -106.820709 -4.059120
v -19.851719 -105.784326 -2.884106
v -21.867863 -106.056205 -3.747579
v -20.827942 -105.297890 -3.504915
v -18.853020 -106.255904 -2.347046
v -21.841891 -104.767528 -4.085116
v -22.908463 -105.518612 -4.413509
v -20.918131 -104.053637 -3.824403
v -22.758013 -104.272082 -4.657173
v -21.855736 -103.594612 -4.354335
v -8.883262 -103.940452 -0.144796
v -19.890458 -104.596766 -3.240190
v -11.874096 -116.638194 2.000020
v -11.868467 -115.440232 1.729866
v -12.861762 -117.284308 1.869004
v -10.887023 -112.447438 1.389724
v -11.830779 -117.774202 2.184150
v -12.834631 -118.464838 2.048990
v -13.860292 -117.848236 1.704516
v -10.850807 -113.607476 1.555032
v -17.874368 -115.986224 0.212196
v -20.928666 -102.879968 -4.065510
v -19.993324 -103.357227 -3.544364
v -20.750984 -114.681975 -1.154318
v -19.786208 -115.115663 -0.669276
v -19.986769 -102.171724 -3.812706
v -19.034452 -102.658814 -3.309649
v -19.997557 -100.992331 -4.071793
v -20.932536 -101.661370 -4.334345
v -19.050310 -101.481223 -3.552059
v -10.748319 -117.093230 2.219485
v -20.942665 -100.472662 -4.603207
v -10.769913 -118.281024 2.448371
v -11.790188 -118.925129 2.339488
v -18.880150 -115.537478 -0.234699
v -20.021042 -99.790915 -4.336855
v -6.748906 -107.635699 0.905178
v -6.728022 -106.390514 0.654040
v -23.917207 -107.563704 -4.413594
v -23.886509 -108.867089 -4.056815
v -19.776353 -116.226680 -0.418535
v -20.724775 -115.735071 -0.912195
v -17.883181 -117.072637 0.434898
v -16.913329 -117.605043 0.842074
v -23.600772 -109.926500 -3.630512
v -22.809740 -103.064907 -4.924997
v -9.686367 -117.626872 2.502551
v -10.823362 -115.790490 1.989256
v -9.755429 -116.380529 2.290049
v -10.756431 -114.481975 1.725713
v -9.764777 -115.035679 2.009858
v -9.717475 -113.795442 1.765564
v -8.688421 -115.493487 2.281894
v -8.660622 -114.302481 2.012142
v -9.942425 -109.658743 0.906668
v 29.336286 -105.256511 -7.341802
v 12.905905 -66.911916 -7.780308
v 19.146683 -67.582215 -10.699536
v 20.067697 -66.999917 -11.104485
v -4.894679 -72.555413 -6.568167
v -31.909085 -102.684168 -9.197744
v -32.885223 -102.202212 -9.686231
v 9.876947 -93.987361 -1.911850
v -29.052499 -69.835168 -16.810771
v -28.252159 -69.151570 -16.307629
v 15.193712 -130.512406 4.547226
v 14.173018 -129.949772 4.640090
v -29.063922 -70.983795 -16.547805
v -24.051101 -66.560092 -13.302047
v -23.236220 -66.140308 -12.615182
v -21.690181 -114.228371 -1.662542
v 26.681221 -86.209684 -9.383968
v 32.762182 -104.618800 -9.796093
v 32.755257 -103.473241 -10.080051
v 31.923872 -105.075160 -9.064999
v 20.105913 -103.350347 -3.033773
v -21.981578 -82.424837 -9.119516
v -5.717544 -106.951989 0.877071
v -5.668161 -108.202873 1.085302
v -6.772768 -108.853945 1.114417
v -33.786494 -100.592763 -10.494216
v -32.856942 -99.911242 -10.264993
v 32.095805 -107.577672 -8.566002
v 32.918379 -107.144390 -9.304561
v -31.908891 -100.353933 -9.760019
v -32.834536 -101.022802 -9.984087
v 33.747490 -107.844220 -9.765327
v -8.901102 -99.059125 -1.248921
v -7.826291 -99.595479 -0.955992
v -19.169312 -82.170974 -7.733475
v -9.124732 -77.601545 -5.595581
v 3.359851 -89.973079 -1.950526
v -24.645025 -79.797533 -11.299157
v -26.384592 -80.062222 -12.331056
v -25.505367 -79.360633 -11.974548
v -17.255923 -100.910380 -2.976449
v -18.257548 -101.603798 -3.184247
v -35.719301 -100.685274 -11.292775
v -36.712978 -100.188095 -11.795132
v 19.142891 -66.450090 -10.502735
v -36.665991 -101.317635 -11.475372
v -35.709452 -101.804829 -11.007880
v -34.766348 -101.123928 -10.782463
v -36.647181 -102.449215 -11.209211
v 3.091969 -70.842918 -6.469911
v 22.886398 -70.135650 -12.386634
v 22.874414 -68.940738 -12.603528
v 22.001224 -70.661402 -11.723172
v 23.825725 -69.613913 -12.957392
v 22.907303 -67.770239 -12.691895
v 23.780237 -68.415216 -13.194933
v 23.882549 -70.858575 -12.605573
v 23.800439 -67.209327 -13.283070
v 24.701888 -69.082881 -13.590665
v 24.671040 -67.922609 -13.781329
v 22.940033 -66.619846 -12.685462
v 21.954651 -67.206751 -12.268629
v 22.978473 -71.343127 -11.966061
v 24.741035 -70.311364 -13.293902
v 25.636869 -69.908863 -13.960556
v 25.640637 -71.046829 -13.623960
v 24.785272 -71.478801 -12.889785
v 26.548018 -69.508128 -14.613756
v 26.532244 -70.661542 -14.324110
v 25.658810 -68.795385 -14.249185
v 27.422698 -69.100600 -15.310551
v 27.472120 -70.254543 -14.975392
v 26.558904 -68.386930 -14.902976
v 27.483174 -71.556761 -14.600405
v 28.442309 -71.060020 -15.389507
v 28.419479 -69.787625 -15.796104
v 26.564211 -71.824206 -13.926175
v 28.431959 -68.630960 -16.131836
v 29.292302 -70.533899 -16.177252
v 29.287712 -69.381171 -16.532692
v 30.145401 -68.975606 -17.288583
v 29.320623 -71.696506 -15.810836
v 30.192036 -70.154961 -16.960580
v 29.309955 -68.251582 -16.833500
v 30.147083 -71.274704 -16.589899
v 31.081859 -69.643339 -17.932352
v 31.148240 -70.987277 -17.505948
v -17.226676 -96.009388 -4.130013
v -16.195076 -96.545369 -3.627034
v 30.673463 -129.624687 -1.449876
v -7.776112 -109.536269 1.182796
v 28.408406 -72.301733 -14.900367
v 27.525127 -72.729301 -14.164536
v -26.325104 -103.618307 -6.559512
v -5.829755 -74.335002 -6.082542
v -10.424361 -69.630655 -7.894518
v -25.401575 -104.090143 -6.041172
v -24.579539 -95.824732 -7.356613
v -24.500335 -104.558999 -5.481552
v 7.571733 -81.949283 -3.694778
v 25.920260 -96.171232 -7.086784
v -16.200757 -97.711508 -3.418694
v -26.533886 -74.811003 -13.956268
v -15.129765 -99.416079 -2.610661
v -16.174309 -98.906194 -3.077316
v 28.452818 -67.473186 -16.383998
v 27.576332 -67.968557 -15.686798
v -17.189574 -98.334991 -3.542208
v -17.179817 -99.543612 -3.279022
v -16.164801 -100.089030 -2.798019
v -33.967075 -101.709586 -10.277587
v -6.682558 -105.141970 0.390779
v -17.247280 -97.170322 -3.841634
v -5.608300 -104.444554 0.352187
v -5.592010 -105.685973 0.663791
v -6.723441 -103.861473 0.104511
v -4.524988 -103.751897 0.308633
v -4.506591 -105.013113 0.587521
v -5.662696 -103.161212 0.114509
v -3.438997 -103.064851 0.255322
v -3.438667 -104.334667 0.505843
v -6.744845 -102.545177 -0.163158
v -5.657733 -101.908127 -0.152506
v -4.599384 -102.474621 0.119170
v -7.839490 -103.173460 -0.185751
v -4.525162 -106.254086 0.851014
v -3.384858 -105.586061 0.785090
v -6.750233 -101.285941 -0.432537
v -15.128762 -100.563855 -2.310883
v 10.065753 -101.696848 -0.554762
v 24.665160 -96.191310 -6.361760
v -28.060992 -88.284569 -11.361114
v -27.213037 -88.772507 -10.697286
v -28.031300 -87.175701 -11.626189
v -28.870875 -87.814815 -12.082007
v -28.870550 -88.935391 -11.812404
v -28.033796 -89.397409 -11.113316
v -29.692313 -88.476447 -12.499373
v -29.705072 -87.240478 -12.785553
v -28.892103 -86.649596 -12.340685
v -29.678929 -86.061500 -13.044059
v -28.029953 -86.020437 -11.885632
v -30.492905 -86.724225 -13.522522
v 37.192897 -116.305997 -9.787228
v -30.511592 -87.803165 -13.279532
v -5.714598 -95.035102 -1.460486
v -5.741336 -96.244417 -1.230184
v -19.069276 -100.299593 -3.803755
v 8.631552 -83.258289 -3.529901
v 25.822495 -83.289112 -9.667448
v 26.722484 -83.976570 -10.040544
v 26.753046 -85.125938 -9.748108
v 26.710643 -82.853426 -10.327442
v 25.802173 -82.151358 -9.969979
v -25.731931 -76.709654 -12.834924
v -26.590987 -76.307646 -13.550138
v -31.016947 -100.971399 -9.199553
v -27.452644 -75.828369 -14.233128
v -27.452477 -76.981194 -13.922783
v -26.599806 -77.439224 -13.229130
v -28.303193 -76.542693 -14.595087
v -28.312887 -75.403753 -14.937479
v -27.448954 -74.658047 -14.590645
v -29.163964 -76.147462 -15.324692
v -29.140035 -77.266540 -14.956031
v -28.257491 -77.646141 -14.262965
v -29.187700 -75.009552 -15.711517
v -30.007440 -75.768204 -16.085738
v -29.975321 -76.846602 -15.706600
v -28.365205 -74.220863 -15.310767
v -30.027800 -74.595502 -16.463686
v -29.218100 -73.836231 -16.051277
v -30.858298 -75.272701 -16.884682
v -30.862774 -74.153439 -17.193629
v -29.952363 -77.955159 -15.348381
v -30.047812 -73.442123 -16.765831
v -29.087551 -78.350953 -14.630581
v -30.047092 -72.278670 -17.085042
v -25.691512 -77.816569 -12.540864
v -29.194823 -72.684464 -16.384726
v -27.441956 -78.097928 -13.608766
v -30.845312 -73.016480 -17.556948
v -30.814659 -76.476010 -16.476874
v -31.664188 -74.837138 -17.655608
v -31.664516 -75.966320 -17.306685
v -37.730338 -97.395304 -12.826154
v -37.726907 -98.571539 -12.535055
v -4.747457 -70.889987 -6.822938
v -5.872476 -70.284509 -6.999126
v 3.503425 -103.109488 0.380107
v 2.387999 -103.757238 0.528382
v -19.173459 -92.431947 -5.594738
v 2.388904 -105.052940 0.791419
v 1.267072 -104.417500 0.682527
v 3.513222 -104.397536 0.641649
v 30.268954 -109.305676 -6.763091
v 29.343964 -107.411262 -6.731868
v 30.223206 -108.138541 -7.116552
v 27.539017 -76.453433 -12.850254
v 26.688949 -78.023468 -11.741202
v 27.555754 -77.601734 -12.471510
v 28.412982 -76.059745 -13.573937
v 28.432959 -77.211425 -13.196019
v 27.528983 -75.342859 -13.225634
v -37.927775 -99.715094 -12.316375
v -21.069977 -82.881117 -8.479869
v -2.319677 -104.937754 0.674186
v 2.179531 -108.141139 1.322218
v -2.348517 -103.668425 0.456856
v -24.206045 -106.524371 -4.806519
v 7.553791 -85.127035 -3.025101
v 7.569442 -86.389725 -2.852922
v -30.502815 -89.186873 -12.913788
v -29.654314 -89.570765 -12.212270
v 7.600062 -87.684541 -2.704111
v -30.472223 -90.267314 -12.648999
v -29.644456 -90.676396 -11.957340
v -30.444225 -91.369064 -12.400667
v -31.239035 -90.967826 -13.148627
v -31.245914 -89.821764 -13.429756
v -28.810108 -89.976713 -11.524547
v -31.270693 -88.770533 -13.717050
v -32.001137 -91.659960 -13.651364
v -31.212784 -92.076903 -12.868560
v -32.015476 -90.509417 -13.964344
v -28.812766 -91.079615 -11.237774
v -29.625978 -91.767519 -11.672772
v -9.488239 -67.103744 -6.814015
v -10.608604 -66.467069 -6.511410
v -9.487233 -68.218888 -7.386506
v 34.846578 -121.150254 -6.382248
v 36.465038 -120.256084 -7.898530
v 36.497804 -121.390174 -7.568600
v 35.684982 -121.825126 -6.823234
v 37.323249 -120.999200 -8.319015
v 37.325246 -122.147891 -8.000131
v 36.511458 -122.540988 -7.228450
v 38.059957 -120.531151 -9.144561
v 37.214983 -119.848458 -8.656518
v 37.970947 -119.403242 -9.455905
v 37.124224 -118.668859 -8.970674
v 38.754062 -118.961806 -10.245692
v 37.905588 -118.239088 -9.826140
v 38.795732 -120.115549 -9.906932
v 37.077904 -117.578583 -9.281363
v 39.550853 -118.648108 -11.076612
v 38.650379 -117.726273 -10.606922
v 39.541713 -119.783081 -10.689865
v 38.631338 -116.613070 -11.058117
v 39.450541 -116.393886 -11.845078
v 39.469108 -117.482284 -11.408682
v 40.269929 -117.183910 -12.246756
v 39.453568 -115.393065 -12.218935
v 39.588785 -120.903185 -10.367956
v 38.800840 -121.330769 -9.524550
v 36.546002 -123.717580 -6.909441
v 35.697634 -123.015739 -6.491430
v 35.709333 -124.137014 -6.173444
v 37.368549 -124.450447 -7.339848
v 37.359451 -123.337657 -7.668899
v 25.744235 -73.834824 -12.571581
v -18.994495 -98.474334 -4.170414
v -26.412886 -91.619939 -9.479200
v 26.654153 -74.585355 -12.888456
v -18.200955 -97.762263 -4.051935
v 27.546028 -74.229028 -13.613761
v -18.186335 -98.972814 -3.811486
v 26.643109 -73.469740 -13.313311
v 28.429918 -73.853412 -14.339123
v 28.428321 -74.990894 -13.957782
v 34.227961 -129.348052 -3.694275
v -30.034301 -118.343108 -4.477952
v -29.089115 -117.677504 -4.307701
v -29.047598 -118.819065 -4.067532
v -28.153389 -116.950426 -4.075367
v -28.131696 -118.112285 -3.832333
v -27.207154 -117.390300 -3.575683
v -28.065502 -119.245440 -3.671150
v -27.190889 -118.557389 -3.340759
v -26.257241 -118.996980 -2.836956
v -26.278923 -117.850424 -3.050060
v -24.450889 -117.723984 -2.169939
v -23.533538 -117.062017 -1.871767
v -3.646617 -70.223026 -6.773653
v -4.791218 -69.590526 -6.811485
v 30.142635 -92.463937 -10.506027
v 29.287748 -91.796684 -10.026257
v 32.707702 -102.292747 -10.360443
v 29.277013 -90.659029 -10.256740
v 28.433558 -91.136615 -9.579239
v 30.124791 -91.353702 -10.714496
v 30.129524 -90.240403 -10.948815
v 30.963584 -90.952554 -11.413329
v 31.001478 -89.828735 -11.647399
v 29.297330 -89.555438 -10.492120
v 30.148850 -89.108859 -11.196489
v 30.953641 -92.050399 -11.201408
v 31.881254 -89.286631 -12.509330
v 31.974067 -90.560139 -12.251738
v 28.439302 -89.962451 -9.808886
v 30.964722 -88.551738 -11.913650
v -29.073247 -79.461997 -14.351965
v -28.223149 -78.726592 -13.953206
v -29.923060 -79.036669 -15.035228
v -29.934075 -80.119984 -14.747342
v -28.235359 -79.879845 -13.656900
v -29.101455 -80.560027 -14.052532
v -29.907126 -81.219074 -14.444658
v -30.749584 -80.820927 -15.171490
v -30.766111 -79.659189 -15.478619
v -31.556082 -80.361347 -15.918869
v -30.794878 -78.499069 -15.817091
v -31.560007 -81.493803 -15.644911
v -31.592330 -79.249899 -16.236982
v -30.750494 -81.932134 -14.895207
v 25.711956 -72.707573 -13.000186
v -29.902156 -82.376660 -14.235021
v -30.766508 -83.054510 -14.641479
v -25.370461 -118.278452 -2.509796
v -31.582115 -82.613915 -15.349546
v -3.455824 -101.773150 0.009945
v -2.377664 -102.391611 0.232285
v -28.897808 -85.481999 -12.619056
v -20.872836 -64.649706 -9.694064
v -19.925240 -64.469628 -8.852288
v -31.850709 -101.462640 -9.533965
v -18.854465 -65.174478 -9.079300
v -0.985982 -103.109276 0.430214
v -2.175424 -101.224310 -0.025307
v -18.857101 -116.523311 -0.023815
v -17.865665 -118.182705 0.653204
v -18.850154 -117.682122 0.233214
v -19.809683 -117.152820 -0.230922
v -18.800581 -118.781597 0.437615
v -19.791323 -118.307376 0.001736
v -17.819881 -119.249526 0.829116
v -18.779581 -119.880769 0.601924
v -19.752707 -119.377419 0.180772
v -17.812500 -120.366671 0.989439
v -18.792435 -121.013132 0.761864
v -19.739812 -120.469298 0.337803
v -19.740149 -121.618524 0.506303
v -18.775111 -122.141622 0.940782
v -20.696507 -119.970518 -0.099730
v -20.682718 -118.804768 -0.270244
v -20.687466 -121.071192 0.051892
v -16.827388 -119.742215 1.189134
v -16.811095 -118.572603 1.032877
v -21.633250 -119.416222 -0.574821
v -21.633774 -121.666367 -0.232104
v -21.624638 -120.501223 -0.404914
v -20.683966 -122.195510 0.216733
v -17.782558 -121.484586 1.161015
v -16.799165 -120.838554 1.354968
v -15.829099 -119.045929 1.367009
v -17.748931 -122.618458 1.325453
v -16.779855 -121.956754 1.517712
v -16.757240 -123.117847 1.678856
v -17.742882 -123.771804 1.480668
v -18.725097 -123.212548 1.095155
v -15.774378 -121.319081 1.680568
v -15.812819 -120.128540 1.502390
v -15.752366 -122.439251 1.841204
v -14.745419 -121.813680 1.994633
v -14.741322 -122.967575 2.168162
v -15.754191 -123.591494 2.012151
v -14.767689 -120.626100 1.824962
v -13.738654 -122.305513 2.320637
v -13.730404 -123.471350 2.489275
v -14.740917 -124.109919 2.343983
v -13.757307 -121.130310 2.149944
v -13.812095 -119.927797 2.040326
v -16.742593 -124.271034 1.838601
v -14.800474 -119.351585 1.663882
v -15.729532 -124.743640 2.186617
v -18.718003 -124.383999 1.260029
v -17.727474 -124.921188 1.629580
v -17.710621 -126.057397 1.764450
v -18.707644 -125.514321 1.390856
v -16.731931 -125.428668 1.990834
v -20.736791 -117.794623 -0.466057
v -14.714797 -125.229673 2.509597
v -15.714384 -125.873444 2.333580
v -22.556003 -122.245706 -0.536125
v -21.609860 -122.767732 -0.062058
v -14.704893 -126.384630 2.663649
v -22.527022 -123.338002 -0.357015
v -23.460433 -122.840296 -0.851464
v -22.568680 -121.057823 -0.737988
v -23.472780 -121.714771 -1.052703
v -15.703684 -127.007875 2.469343
v -16.702825 -126.450516 2.121416
v -24.375907 -123.442166 -1.182080
v -23.458166 -123.915926 -0.672393
v -24.377644 -122.297426 -1.375616
v -23.500891 -120.536834 -1.254687
v -23.531076 -119.323588 -1.447667
v -24.437542 -119.985398 -1.766307
v -24.412389 -121.141685 -1.575212
v -25.273317 -122.896969 -1.723101
v -25.285388 -121.731907 -1.917560
v -21.634960 -118.288127 -0.754469
v -19.669522 -124.977022 0.997439
v -21.588816 -123.865959 0.103820
v -19.694184 -123.763539 0.844433
v -20.637543 -124.402729 0.574020
v -20.618452 -125.568623 0.734518
v -19.635235 -126.093820 1.128533
v -18.645397 -126.580307 1.501644
v -21.554716 -126.160628 0.453669
v -21.568635 -124.990602 0.278659
v -22.514393 -124.446102 -0.190455
v -20.660569 -123.168786 0.390057
v -22.525705 -125.551476 -0.028690
v -23.455556 -125.020821 -0.499891
v -24.357332 -124.534835 -0.989381
v -25.268797 -124.052961 -1.529001
v -12.730424 -121.639374 2.473953
v -12.727017 -122.830147 2.631895
v -11.695745 -122.163807 2.775535
v -11.712400 -120.943189 2.610924
v -11.709729 -123.360281 2.929448
v -10.702385 -120.240933 2.726252
v -10.638481 -121.445197 2.869573
v -12.727750 -120.341400 2.285099
v -12.743177 -123.978785 2.785833
v -11.715032 -124.485078 3.088271
v -12.721171 -125.113862 2.963073
v -13.751650 -124.570942 2.646142
v -11.714247 -125.628575 3.269449
v -10.692368 -125.005734 3.388202
v -10.700293 -123.976834 3.233918
v -9.667457 -124.332215 3.496271
v -9.648408 -125.522022 3.665294
v -8.614596 -124.835873 3.752167
v -8.609261 -126.041626 3.940375
v -9.623386 -126.659404 3.824701
v -10.675977 -126.111053 3.555295
v -8.582972 -127.185348 4.095257
v -7.549988 -126.562766 4.203550
v -7.562521 -125.358427 4.029665
v -9.694855 -123.103666 3.330376
v -8.613233 -123.663138 3.573455
v -6.528186 -124.659727 4.087831
v -6.482549 -125.882190 4.279254
v -7.582809 -124.126246 3.805641
v -6.507712 -127.127349 4.452258
v -7.554279 -127.721170 4.364955
v -5.427626 -125.176674 4.326216
v -5.475161 -123.973313 4.103655
v -6.557614 -123.403890 3.855372
v -4.415521 -124.499662 4.370927
v -5.517833 -122.735237 3.910558
v -9.615712 -127.769832 3.971341
v -10.667139 -127.236947 3.708897
v -13.721145 -125.692960 2.815676
v -12.695901 -126.250795 3.150375
v -11.698746 -126.613778 3.425112
v -4.418674 -123.250590 4.119648
v -7.632287 -122.873344 3.642254
v -3.330536 -125.020333 4.601879
v -4.375428 -125.666188 4.558454
v -4.473446 -121.992662 3.971028
v -3.353234 -123.815827 4.384378
v -3.388531 -122.551753 4.190387
v -5.577590 -121.444778 3.770316
v -10.686325 -122.696563 3.060604
v -9.666159 -120.746182 2.990509
v -9.697961 -119.500359 2.829548
v -9.650737 -121.881742 3.152763
v -8.632447 -120.061217 3.084910
v -8.615248 -118.807440 2.889354
v -7.604468 -120.572069 3.338075
v -7.556123 -119.381816 3.132352
v -5.425415 -126.278554 4.505594
v -3.312648 -126.203744 4.759188
v -4.367211 -126.868151 4.735992
v -13.697476 -126.901559 2.983756
v -12.687782 -127.414236 3.327716
v -8.634740 -122.407091 3.409196
v -19.728661 -122.740721 0.688324
v -2.273858 -125.609250 4.835206
v -2.313146 -124.363873 4.716232
v -3.314697 -127.375067 4.931426
v -2.209755 -126.749838 4.963143
v -25.246102 -125.147058 -1.332003
v -24.322034 -125.624550 -0.798421
v -23.383803 -126.079326 -0.312132
v -3.290968 -128.533209 5.119348
v -4.395142 -128.006965 4.931848
v -2.227059 -127.959789 5.155882
v -10.891262 -111.375484 1.161018
v -23.498957 -118.124075 -1.667048
v -8.239600 -67.957039 -7.004590
v -24.405104 -118.799333 -1.954293
v -7.099996 -68.563697 -7.005583
v -25.304774 -119.416694 -2.294503
v -25.323366 -120.519381 -2.144898
v -26.200895 -120.000681 -2.687145
v 3.513444 -105.701743 0.874209
v -21.615189 -117.107504 -0.969205
v 8.752029 -107.095579 0.640413
v -22.549594 -118.905915 -1.060208
v 37.005037 -111.776132 -11.122711
v 37.014748 -110.707038 -11.478057
v 37.788139 -112.542586 -11.593085
v -23.586180 -111.191347 -3.336414
v 4.417903 -117.225535 3.237248
v -26.559850 -78.561163 -12.932418
v -6.820861 -98.125905 -1.067863
v -5.784162 -97.447540 -0.948177
v -22.546198 -119.948198 -0.904832
v -6.842677 -99.318966 -0.832590
v -5.803123 -98.680964 -0.752469
v -24.822356 -67.194402 -14.043344
v 38.659596 -115.786510 -11.369349
v 38.592778 -114.695738 -11.662992
v -33.504449 -96.065244 -12.160392
v 38.497722 -113.459430 -12.002843
v -27.154600 -119.596155 -3.223104
v -2.191689 -99.918415 -0.278618
v -3.269272 -100.568742 -0.249430
v -6.538388 -119.860598 3.392136
v -6.561389 -121.080204 3.584566
v -7.599173 -121.729545 3.502101
v -8.612414 -121.147845 3.233787
v 29.321877 -106.268866 -7.033761
v 30.195803 -106.965648 -7.416612
v 7.540284 -83.913866 -3.282727
v -23.840468 -79.984592 -10.767433
v 33.545928 -104.208557 -10.595409
v 33.521411 -103.038407 -10.897098
v -10.870825 -110.292935 0.918812
v -6.782028 -110.023875 1.392150
v -5.722935 -109.408088 1.353118
v 8.792395 -68.260043 -7.014358
v -27.407643 -79.184897 -13.340407
v 9.863641 -66.408996 -6.473598
v 3.536811 -116.561727 3.221106
v 8.772071 -67.091128 -6.588708
v 8.712856 -66.113970 -5.877778
v 9.820718 -65.437055 -5.511014
v 4.233257 -70.202996 -6.605012
v 10.951580 -65.715462 -6.264516
v 34.884639 -123.467609 -5.729582
v 36.532007 -124.853939 -6.607194
v 35.710281 -125.272733 -5.870970
v 36.588745 -126.033164 -6.281310
v 35.774806 -126.471642 -5.553441
v 37.365113 -125.495442 -7.093497
v 37.411803 -126.730017 -6.754071
v 36.618415 -127.197944 -5.979407
v -2.100262 -122.325619 4.293273
v -1.019748 -124.267503 4.749837
v -18.633470 -67.966497 -10.658999
v -2.741941 -71.265741 -6.543401
v 30.174778 -105.820481 -7.727231
v -26.388578 -89.292740 -10.056479
v -26.387605 -90.424892 -9.747421
v -1.170667 -108.895670 1.480829
v -2.282115 -109.540094 1.603219
v -2.257986 -110.722676 1.869235
v -2.312480 -108.251377 1.347847
v -3.476222 -108.913443 1.418657
v -3.491278 -107.591120 1.148594
v -1.205152 -107.557235 1.261216
v -2.362904 -106.937941 1.091917
v -8.650354 -116.667366 2.535544
v -38.892666 -99.203894 -12.815833
v -18.102620 -100.770048 -3.330515
v 17.702306 -66.093800 -9.679777
v 16.843730 -65.714913 -8.928006
v 21.958258 -66.098903 -12.117967
v 22.890765 -65.409529 -12.561692
v 17.778300 -64.977517 -8.995152
v 16.870286 -64.726915 -8.219157
v 36.238091 -110.009061 -10.985926
v 15.870954 -65.443969 -8.252331
v 23.848376 -65.946294 -13.198513
v -30.755746 -77.485906 -16.108100
v 30.974867 -68.563773 -18.064202
v 1.346923 -125.645398 4.959295
v 0.209574 -126.281058 5.044159
v -0.864860 -126.934988 5.034984
v -0.887066 -125.666243 4.913555
v 0.194549 -125.074598 4.919027
v -15.869645 -118.031654 1.205216
v 30.166528 -67.877415 -17.574737
v -26.206534 -121.125596 -2.522253
v -29.066868 -81.613831 -13.728535
v -28.095154 -82.685166 -12.743850
v -27.269454 -80.813220 -12.681264
v -28.112287 -81.538759 -13.060380
v 18.174561 -68.038232 -10.342214
v -27.415801 -73.170517 -14.925487
v 31.260436 -108.077014 -7.890167
v 32.044452 -106.435537 -8.823219
v -39.841618 -99.879136 -12.999151
v 31.193647 -106.924818 -8.189415
v -28.315793 -73.103606 -15.742988
v 31.016389 -99.864902 -9.665481
v 31.171913 -105.775893 -8.426064
v 31.875945 -100.519661 -10.128281
v 31.948774 -99.353452 -10.522894
v 30.024740 -99.069712 -9.193081
v -4.528201 -107.454354 1.092990
v 30.997590 -98.560315 -9.979051
v 38.125118 -122.888307 -8.508283
v -37.612642 -114.282488 -8.585086
v 35.090816 -131.178152 -3.797627
v 35.105166 -132.286893 -3.477522
v 0.011239 -97.348312 -0.598757
v -31.286220 -87.405740 -14.002207
v -30.493527 -85.543013 -13.808909
v 6.550517 -82.898058 -3.365027
v -31.301155 -86.266189 -14.263425
v -21.675079 -115.314881 -1.418410
v -7.582555 -118.101172 2.982625
v -0.057796 -113.320205 2.637244
v 6.523033 -70.391014 -6.804583
v 6.471903 -69.134011 -6.850509
v 7.610566 -68.496609 -6.895181
v -6.547653 -122.301252 3.765382
v -5.532816 -120.372505 3.649225
v -1.095446 -99.290378 -0.322355
v 25.578343 -96.884869 -6.752880
v 2.305941 -124.810336 4.793527
v -20.706300 -116.878696 -0.639436
v -27.251564 -89.966882 -10.424803
v 27.574458 -88.034293 -9.497695
v -7.196129 -67.408927 -6.540082
v -5.712154 -100.590069 -0.346906
v -8.391219 -66.782266 -6.275823
v 26.696805 -81.725148 -10.701244
v 27.597582 -82.443453 -11.043856
v 11.956051 -66.279029 -7.081977
v 28.458501 -83.175168 -11.461979
v 28.466423 -82.026676 -11.764248
v 27.604872 -83.608930 -10.731592
v 28.495799 -84.341098 -11.125191
v 29.348262 -83.938023 -11.827715
v 29.318300 -82.793948 -12.156592
v 27.640420 -84.813160 -10.425423
v 29.347992 -85.123316 -11.537301
v 30.177230 -84.670452 -12.298022
v 30.181733 -83.533804 -12.591996
v 28.524158 -85.525467 -10.813207
v 30.160389 -82.388860 -12.901905
v 29.294437 -81.654545 -12.486567
v 27.673559 -85.994873 -10.103895
v 28.558237 -86.714857 -10.503004
v 29.387962 -86.262772 -11.246738
v 29.385198 -87.449261 -10.984653
v 30.238930 -86.952547 -11.722735
v 30.185984 -85.806391 -12.006478
v 28.550664 -87.892103 -10.259835
v 27.716034 -87.182303 -9.796614
v 27.595279 -81.316445 -11.363051
v 28.571127 -89.086082 -10.051671
v 27.588446 -80.189521 -11.698206
v 26.715462 -80.619139 -10.993800
v 28.454136 -80.897368 -12.096034
v 29.473217 -88.574176 -10.812993
v 25.850106 -81.091355 -10.312688
v 26.685833 -79.488204 -11.311906
v 31.008856 -83.133684 -13.377032
v 30.990269 -84.292095 -13.066863
v 27.558739 -79.076120 -12.016747
v -22.612444 -117.409394 -1.354775
v 1.262407 -105.717427 0.910001
v 0.135182 -105.056073 0.766491
v 0.155659 -103.788859 0.576830
v -21.783662 -102.637127 -4.532171
v -8.911975 -110.168690 1.228386
v -28.050758 -84.869001 -12.154834
v 38.168977 -124.945486 -7.806238
v 38.941052 -125.676111 -8.339829
v 35.424877 -109.155385 -10.605799
v -32.419759 -79.926750 -16.697695
v -31.095308 -102.266814 -8.953979
v -31.571978 -78.053644 -16.543905
v -32.384441 -77.688423 -17.358458
v -32.392320 -78.810235 -17.006929
v -33.118374 -78.340416 -17.859051
v -33.176292 -79.492581 -17.547066
v -22.631236 -116.397955 -1.573983
v -31.568953 -76.885252 -16.956362
v 34.094923 -128.425859 -3.863256
v -24.556549 -96.804066 -7.102621
v 34.950480 -127.953112 -4.596078
v 31.190400 -110.103489 -7.181904
v 34.989362 -129.135144 -4.237779
v 35.817097 -128.681096 -4.960356
v 35.797179 -127.560137 -5.274393
v -22.345020 -65.842313 -11.895998
v -23.251104 -65.099280 -12.048890
v -24.100233 -65.348429 -12.834511
v -23.376731 -64.130530 -11.203574
v -24.197329 -64.314919 -12.085752
v -24.980601 -65.584140 -13.568071
v -25.037089 -64.604152 -12.947365
v -25.859082 -64.803371 -13.787754
v -25.840243 -65.856048 -14.305909
v -22.403734 -64.899767 -11.203661
v -29.702923 -84.882894 -13.315993
v -27.254173 -92.300826 -9.856661
v 5.438890 -69.564010 -6.716841
v -27.276734 -91.174926 -10.154210
v 3.244493 -107.571824 1.214599
v -23.673499 -103.782880 -5.219751
v -23.657400 -104.907956 -4.957616
v 34.879515 -122.377149 -6.055242
v -31.996690 -89.361842 -14.264039
v -4.581840 -101.171534 -0.161948
v -38.885136 -97.990590 -13.158969
v -39.901979 -98.680313 -13.324344
v -4.649360 -109.549671 1.504258
v -3.414237 -110.133955 1.665209
v 30.136784 -97.933282 -9.495542
v 31.794235 -98.028118 -10.668381
v 30.939052 -97.384402 -10.179167
v 31.787502 -96.944274 -10.871342
v 1.301743 -124.275751 4.748859
v 30.127039 -96.807073 -9.711751
v -1.108566 -93.006141 -1.447162
v 38.910778 -122.488636 -9.263794
v 38.948166 -123.618522 -8.948883
v 39.671165 -122.074951 -10.057924
v 29.294991 -73.083234 -15.232562
v 38.090497 -121.839732 -8.751318
v 39.732903 -123.173739 -9.762925
v 39.776289 -124.269453 -9.462668
v 40.531277 -123.891556 -10.277668
v 40.492284 -122.732955 -10.581945
v 39.021886 -124.716338 -8.675207
v 38.197419 -124.097416 -8.152538
v -7.809547 -110.684857 1.462473
v -9.959479 -110.788804 1.189311
v -8.926224 -111.368003 1.484596
v -32.303873 -76.522251 -17.666533
v -33.096850 -77.197536 -18.235736
v -28.124496 -90.714466 -10.841190
v -7.799894 -111.872932 1.640466
v -6.775143 -111.203673 1.652741
v -6.722868 -112.316078 1.847340
v -28.134721 -91.857234 -10.526842
v -5.693862 -111.661927 1.867301
v -7.848894 -112.895857 1.856029
v -6.764693 -113.430994 2.063607
v -5.707538 -110.490957 1.637716
v -5.685258 -112.805314 2.082689
v -30.423096 -92.472928 -12.110933
v -31.986060 -92.744583 -13.375493
v 35.064999 -130.114534 -4.039909
v 35.957043 -131.858738 -4.218344
v 35.872370 -129.672425 -4.749506
v 35.919004 -130.802867 -4.478128
v -31.228255 -93.205084 -12.576755
v -14.755156 -66.103218 -7.793922
v -4.432729 -99.946081 -0.392941
v -3.292882 -99.259719 -0.495999
v -13.644392 -65.870881 -6.982970
v -14.902488 -65.153197 -6.692212
v -15.891710 -65.361944 -7.530425
v -27.312088 -94.540529 -9.227434
v 35.075580 -133.445935 -3.157120
v 32.769602 -105.789248 -9.520001
v -16.650166 -66.098136 -8.690585
v 33.534041 -105.340324 -10.352720
v 30.182475 -72.450143 -16.237139
v 31.003804 -72.032357 -17.017771
v 31.797405 -71.617288 -17.886728
v 31.814231 -72.766787 -17.548651
v -6.140108 -68.015079 -6.691195
v 31.042867 -73.213155 -16.648966
v -7.360614 -66.325225 -5.559422
v -6.113509 -66.956065 -5.952810
v 21.005609 -66.464599 -11.613948
v 21.063697 -65.342820 -11.228717
v -12.621193 -66.477369 -7.197557
v 20.164585 -66.090545 -10.896247
v -31.651644 -73.750550 -17.988639
v 20.192820 -64.981311 -10.428683
v -24.298284 -105.408216 -5.198397
v 25.673462 -67.641264 -14.490776
v -2.232457 -98.625210 -0.483765
v -1.103525 -97.982168 -0.585449
v -3.595699 -93.842842 -1.524994
v -2.544459 -93.185488 -1.478015
v 33.698180 -106.698951 -10.091697
v -33.921025 -80.210449 -18.152787
v -33.204029 -80.623369 -17.293722
v -33.892089 -79.043966 -18.426141
v 26.621179 -67.217765 -15.058946
v 31.898979 -95.034241 -11.319817
v 30.260093 -88.145452 -11.470753
v 31.076402 -87.651872 -12.208216
v 32.674966 -94.575227 -12.095203
v 32.710411 -95.734445 -11.841600
v 31.870118 -93.901837 -11.564963
v 31.018041 -86.487364 -12.524826
v 13.962707 -66.316625 -7.920182
v -32.472865 -75.548216 -18.151587
v -32.407788 -74.393345 -18.511074
v 14.014157 -65.308684 -7.176532
v 12.970746 -66.049645 -7.247140
v 14.967952 -65.606505 -7.894917
v -6.055916 -69.177493 -6.932246
v -32.049648 -88.320193 -14.507501
v 15.942645 -64.559885 -7.325735
v 30.979964 -85.374253 -12.822738
v -27.411640 -67.325495 -15.836114
v -28.257821 -67.962952 -16.372595
v -5.012167 -68.562609 -6.637379
v -30.439355 -93.572491 -11.787484
v -29.604556 -92.858200 -11.372367
v -26.126538 -124.621515 -1.901384
v -26.136412 -125.738191 -1.700569
v -26.132815 -123.430909 -2.106854
v -27.012266 -124.092278 -2.480239
v -27.018048 -125.208136 -2.270017
v -27.882036 -124.712762 -2.857300
v -27.033775 -122.913004 -2.693146
v -27.899380 -123.561700 -3.075420
v -28.748113 -125.328846 -3.243310
v -28.759559 -124.176790 -3.468650
v -28.770650 -123.020589 -3.690494
v -29.614314 -124.794647 -3.871720
v -27.905046 -122.381037 -3.303945
v -29.617202 -123.586967 -4.097209
v -30.468508 -124.282564 -4.505680
v -28.803140 -121.877665 -3.904247
v -27.962781 -121.195779 -3.509124
v -27.059195 -121.643869 -2.927754
v -29.688286 -121.387239 -4.520591
v -28.892919 -120.745758 -4.044164
v -29.639932 -122.503271 -4.316799
v -30.485538 -122.031847 -5.031823
v -30.510588 -120.935730 -5.151298
v -29.831862 -120.284439 -4.439977
v -31.338128 -121.557780 -5.647822
v -31.423769 -120.553956 -5.778517
v -32.191286 -121.152444 -6.316960
v -32.205484 -122.174033 -6.098879
v -31.313847 -122.685839 -5.396153
v -30.477338 -123.126489 -4.790838
v -31.331758 -123.770957 -5.222428
v -33.063443 -120.781493 -6.863570
v -32.323427 -120.207331 -6.292809
v -33.000915 -121.795144 -6.773948
v -32.963943 -122.820738 -6.552356
v -33.848374 -121.355483 -7.441538
v -33.800310 -122.439694 -7.245439
v -32.135394 -123.287660 -5.872479
v -28.896430 -119.734162 -4.012297
v -26.166237 -122.185917 -2.336987
v -34.608335 -121.952816 -7.964025
v -33.791879 -123.492071 -7.005101
v -34.602315 -123.089751 -7.714273
v -35.348881 -121.514683 -8.790505
v -34.558901 -124.144170 -7.429050
v -35.404831 -122.658481 -8.484101
v -35.366189 -123.761978 -8.183115
v -36.168621 -122.208508 -9.277830
v -36.148294 -123.275764 -9.036232
v -31.281057 -124.936732 -4.940435
v -27.996209 -120.118969 -3.600535
v -29.866777 -70.496665 -17.289428
v 30.095907 -81.274800 -13.310225
v 30.964496 -81.962382 -13.688608
v -16.012625 -64.516287 -6.293368
v -17.046917 -64.668965 -7.170274
v 31.882043 -70.531239 -18.392378
v -37.830710 -96.266165 -13.285808
v 2.345339 -106.325098 1.014206
v -29.042986 -68.595006 -17.012905
v -32.768745 -92.339560 -14.181208
v -32.752960 -91.187305 -14.450324
v -29.171829 -67.433838 -17.154108
v -29.831373 -69.307268 -17.487189
v 36.980021 -109.558667 -11.720313
v 36.905339 -108.451343 -12.064101
v -29.902207 -68.155092 -17.686643
v 36.125334 -108.818324 -11.223225
v 36.063312 -107.702156 -11.679656
v 36.836436 -107.340099 -12.530358
v 35.249797 -108.099827 -10.817227
v -1.122287 -96.712468 -0.788614
v -2.281390 -97.350834 -0.697280
v -8.867215 -112.582364 1.706390
v -9.985379 -112.018683 1.472747
v -4.657597 -94.469094 -1.527561
v 29.278118 -77.951671 -13.634844
v 29.265633 -76.827489 -13.965414
v 28.446415 -78.375881 -12.872202
v 30.113420 -77.559127 -14.415023
v 30.147919 -78.721102 -14.007465
v 30.916387 -77.188703 -15.267300
v 30.932137 -78.325888 -14.852705
v 29.292628 -79.117642 -13.276929
v 30.143856 -79.867952 -13.688577
v 30.124695 -76.502408 -14.774108
v 29.320756 -80.275287 -12.916728
v 28.457241 -79.544537 -12.525666
v -28.736427 -93.259320 -10.726590
v 36.656864 -128.371183 -5.651174
v -29.622413 -93.931195 -11.052041
v -28.797148 -94.279075 -10.312560
v -30.558839 -94.580047 -11.307859
v -29.738079 -94.997270 -10.559393
v 30.960459 -96.328080 -10.403625
v 29.294746 -97.307922 -9.036461
v 31.802045 -95.869352 -11.099483
v 32.622026 -96.578830 -11.594862
v 33.442987 -96.016047 -12.421602
v 33.442583 -97.188691 -12.178397
v -27.320700 -93.338275 -9.564403
v 7.689560 -67.309301 -6.504332
v 6.511933 -67.979660 -6.572145
v 32.727315 -97.769856 -11.383829
v 5.404514 -67.457959 -6.256621
v 6.551174 -66.813188 -5.994432
v 5.469695 -68.680983 -6.539261
v 5.320404 -66.384128 -5.392512
v 6.534864 -65.784302 -4.940148
v 7.699756 -66.200192 -5.719448
v -25.775597 -67.200890 -14.679926
v 36.740876 -131.410224 -5.017070
v 35.972558 -133.013608 -3.899522
v 7.655538 -65.269815 -4.596521
v 36.725866 -133.721160 -4.469907
v 36.764090 -132.594748 -4.674788
v 7.568787 -64.475830 -3.092884
v 6.353264 -65.070280 -3.909153
v -8.634015 -117.843729 2.780343
v 8.852282 -64.655590 -4.038794
v -40.823608 -101.764052 -13.054244
v -40.798571 -100.557839 -13.303610
v -17.754184 -66.766723 -9.656147
v -28.104745 -83.816927 -12.411731
v -8.531291 -65.742589 -5.015162
v -17.772773 -65.583659 -8.882344
v -9.550122 -66.163875 -5.714219
v 33.444399 -94.125017 -12.917765
v 32.664153 -93.444747 -12.348540
v -2.536204 -82.215459 -3.487390
v 33.504969 -93.065693 -13.121628
v 31.886832 -92.747775 -11.854521
v -24.493381 -112.218153 -3.477876
v 32.730709 -92.347479 -12.609788
v 30.163387 -75.392996 -15.151390
v 29.313088 -75.753210 -14.339308
v 30.952103 -76.176594 -15.589446
v 1.818708 -70.039687 -6.508349
v 32.781392 -100.066036 -10.987591
v 32.778308 -98.908626 -11.225756
v 33.583811 -99.610769 -11.742852
v 33.571170 -98.442006 -11.982994
v 17.273836 -68.729479 -9.936081
v 34.375494 -99.154662 -12.521179
v 34.355194 -98.016633 -12.778608
v 35.082434 -97.582753 -13.676188
v 34.393380 -100.325898 -12.225589
v 33.580715 -100.780176 -11.467621
v 34.329618 -96.853858 -13.066971
v 35.105820 -98.736782 -13.390518
v 35.074712 -96.398794 -13.914929
v 34.326774 -95.689678 -13.301066
v -32.372799 -82.080098 -16.066905
v -32.399660 -83.207422 -15.843807
v -31.610076 -83.734690 -15.127128
v -30.013483 -67.004250 -17.861787
v -33.154551 -82.783489 -16.668640
v -33.153370 -83.914259 -16.373158
v -32.359749 -84.310368 -15.607245
v -30.789399 -84.121162 -14.384690
v -31.584834 -84.845276 -14.859625
v -32.323457 -85.409983 -15.350728
v -33.122874 -85.000300 -16.116075
v -33.082200 -86.109918 -15.864372
v -33.868900 -85.686240 -16.660452
v -33.889006 -84.565059 -16.906725
v -32.288599 -86.525391 -15.099091
v -33.053825 -87.229160 -15.629335
v -33.823149 -86.807828 -16.420747
v -30.663105 -68.879858 -18.184042
v -30.733361 -67.749200 -18.398548
v -31.411520 -69.611532 -18.691570
v -30.594535 -69.996069 -17.945971
v -31.467282 -68.451171 -18.941347
v -32.159303 -70.330028 -19.222801
v -31.363445 -70.745577 -18.456388
v -32.195851 -69.153018 -19.472558
v -32.927327 -69.866967 -20.017987
v -32.256387 -67.972950 -19.730082
v -32.981205 -68.694323 -20.250440
v -32.886318 -71.023475 -19.794466
v -32.111285 -71.482411 -19.001257
v -33.637649 -69.320462 -20.852875
v -33.664702 -70.485676 -20.660897
v -3.368282 -121.308287 3.954406
v -39.701875 -97.517107 -13.781669
v -2.265967 -120.692819 3.858900
v -38.831401 -96.803549 -13.425601
v -1.255385 -120.033643 3.879520
v -3.458244 -120.051648 3.795067
v -2.346601 -119.425329 3.669576
v -4.537885 -120.638306 3.822284
v -4.546989 -119.375648 3.673185
v -3.438008 -118.723078 3.587186
v -5.607487 -118.809271 3.387290
v -4.549160 -118.147458 3.418283
v 31.115838 -108.883300 -7.465697
v -32.961087 -123.887747 -6.268391
v 5.213877 -65.496962 -4.279814
v 2.945783 -69.511051 -6.454539
v 29.341599 -67.114072 -17.020104
v -4.735684 -98.003395 -0.856628
v 32.718105 -101.191325 -10.559874
v 31.022442 -93.201172 -11.035648
v 36.694732 -130.368214 -5.261217
v -1.241526 -106.250949 0.966707
v 36.677108 -129.240271 -5.483827
v 37.498136 -131.047715 -5.806697
v -31.512352 -67.266469 -19.207673
v 37.587949 -132.240980 -5.508815
v 37.443206 -130.001149 -6.063126
v 38.271231 -130.607484 -6.565418
v 39.061346 -130.208059 -7.334263
v 39.070256 -131.390956 -7.026199
v 39.892666 -132.258782 -7.478083
v 38.253412 -129.560313 -6.822205
v 39.088930 -132.865868 -6.639069
v 19.258440 -64.773585 -9.706641
v 21.109959 -64.263642 -10.530317
v 20.237067 -64.020757 -9.691660
v 0.073959 -96.214970 -0.730646
v 4.918315 -64.840877 -2.989171
v 6.224584 -64.388282 -2.144810
v 31.781632 -88.128321 -12.683801
v -29.709439 -83.719183 -13.664967
v -28.872426 -84.111256 -12.924699
v 0.085267 -119.802847 3.806978
v -33.528638 -91.878203 -15.006220
v -33.484948 -90.681859 -15.258016
v -32.700807 -90.006402 -14.715254
v -34.249526 -91.380208 -15.818855
v -34.206917 -90.223204 -16.079759
v -32.683937 -88.837814 -14.975765
v -33.430194 -89.503907 -15.520958
v -30.073228 -65.862534 -17.833105
v -30.770109 -66.432280 -18.580344
v -29.282006 -66.417789 -17.150893
v 0.144072 -128.801235 5.410090
v -31.279319 -94.263658 -12.167068
v 14.987333 -64.687268 -7.031955
v -30.049551 -119.283735 -4.317142
v -31.061050 -119.962688 -4.138402
v 2.351712 -118.435705 3.557142
v -30.789131 -95.306646 -10.905705
v -29.048764 -82.698582 -13.411552
v 1.163222 -119.110652 3.797394
v 38.214160 -126.292847 -7.505845
v 38.217429 -127.456374 -7.245082
v 37.426634 -127.891522 -6.469512
v -21.587783 -65.053722 -10.753803
v 29.341963 -74.627030 -14.650572
v 24.681835 -66.613643 -13.852410
v 30.161325 -74.267911 -15.468292
v -0.422236 -70.053038 -6.633178
v 0.643549 -69.415144 -6.503826
v -31.316182 -71.901851 -18.276773
v -30.560783 -71.169083 -17.711588
v 33.537940 -94.979328 -12.762300
v -31.085598 -103.364982 -8.646061
v 35.064727 -95.238203 -14.130747
v 34.315267 -94.532699 -13.537519
v -34.612051 -85.272675 -17.559263
v -5.457051 -127.687494 4.682846
v -34.601683 -84.113725 -17.775278
v -33.858692 -83.387361 -17.161784
v -33.420345 -88.320545 -15.740886
v -34.189368 -89.027520 -16.292220
v -34.166277 -87.834317 -16.554052
v -34.903543 -87.350580 -17.377062
v -34.905238 -88.506212 -17.115819
v 31.832805 -82.695721 -14.123218
v 31.828307 -83.869393 -13.838972
v -11.654116 -66.111610 -6.426491
v -12.859721 -65.438019 -6.076860
v -6.533384 -118.675475 3.206206
v 12.101921 -65.016647 -6.026210
v 10.925244 -64.857507 -5.000664
v 13.264720 -64.436531 -5.664387
v 12.292453 -64.229339 -4.691567
v -27.069985 -120.476750 -3.171209
v -26.695681 -63.972525 -13.988707
v -32.155579 -124.440221 -5.648750
v -25.921964 -63.778773 -13.080232
v 31.658320 -130.655654 -1.687952
v -32.442875 -95.485121 -12.154766
v -1.094689 -94.283485 -1.177050
v -33.675006 -68.275810 -21.189682
v -32.990929 -67.534120 -20.532095
v -34.373077 -70.011859 -21.525124
v -34.398130 -71.184116 -21.309189
v 32.615746 -83.415764 -14.715405
v -33.684469 -71.646334 -20.457532
v 31.706804 -81.540595 -14.540225
v 32.581676 -82.245737 -14.984690
v -33.668778 -72.815637 -20.251349
v -34.390315 -72.362859 -21.085303
v -34.414868 -73.514423 -20.844826
v -33.746428 -73.969409 -19.952203
v -35.137309 -73.045188 -21.698207
v -33.023411 -73.254668 -19.306422
v -32.912344 -72.114169 -19.659487
v -35.085319 -71.870273 -21.901945
v -32.167631 -72.534565 -18.881193
v -33.043080 -74.408404 -19.096547
v 32.468523 -81.060579 -15.267933
v 33.306273 -81.760232 -15.839704
v 33.414316 -82.921093 -15.587456
v 31.625191 -80.370397 -14.746488
v 32.389341 -79.889789 -15.562686
v 33.080165 -79.423540 -16.474903
v 31.560355 -79.206074 -15.069722
v 32.287167 -78.735955 -15.887264
v 33.185328 -80.604012 -16.138744
v -1.003189 -128.160209 5.253934
v 30.872608 -80.864538 -13.952402
v 32.910974 -91.355432 -12.958198
v 32.845898 -89.965444 -13.195804
v 33.711243 -90.941142 -13.754776
v 34.464594 -90.513664 -14.587905
v 32.103403 -91.793266 -12.191948
v 33.694775 -92.106826 -13.491564
v 33.705461 -89.781815 -14.034084
v 34.481542 -91.674020 -14.308720
v -1.606060 -70.593239 -6.593294
v -2.744477 -70.013336 -6.708435
v 19.344424 -63.843694 -8.817561
v -34.535259 -82.913472 -18.057642
v -18.955174 -64.297813 -7.955424
v -33.785369 -82.199099 -17.442290
v -0.009766 -108.277265 1.375592
v 1.053303 -116.436103 3.295710
v -22.482688 -63.987844 -10.239195
v -34.554779 -86.348650 -17.269574
v 22.025452 -63.469609 -10.605113
v 21.185820 -63.333739 -9.669718
v 21.997670 -64.480088 -11.388560
v -3.708645 -68.934137 -6.604917
v -32.301826 -80.937357 -16.417084
v -33.086986 -81.646631 -16.932132
v 0.011169 -114.591104 2.830852
v -2.162446 -111.980613 2.237860
v -32.367144 -66.790286 -19.853530
v -1.064334 -112.586870 2.475984
v 0.073919 -94.892938 -1.007638
v 28.448590 -96.651016 -8.584865
v 12.997614 -65.116991 -6.393714
v 14.103447 -64.435507 -6.130616
v 27.602373 -95.992023 -8.133209
v 14.130986 -63.670020 -4.939352
v 15.207573 -63.770592 -5.827099
v 26.739137 -96.523335 -7.510950
v 17.920628 -64.025476 -8.052349
v -12.747977 -119.316101 2.201436
v 17.041873 -63.856973 -7.103299
v -32.784236 -93.436100 -13.871940
v -14.779555 -118.321175 1.523960
v -32.037555 -93.843041 -13.055764
v -35.625197 -86.904390 -18.200088
v -35.632521 -88.062422 -17.964711
v -33.531787 -93.017515 -14.729301
v -10.805763 -65.470888 -5.269525
v -1.247065 -104.290913 0.641225
v 1.710393 -68.712584 -6.413049
v 30.183126 -66.600253 -17.670379
v 0.497587 -68.056969 -6.217733
v 1.538616 -67.451174 -5.924593
v 2.827195 -68.017950 -6.317374
v 29.382606 -66.037586 -17.092847
v 1.552534 -66.324152 -4.872459
v 0.278592 -66.911511 -5.452641
v 2.775476 -66.835121 -5.528648
v 2.856247 -65.810249 -4.295249
v 3.971505 -67.302613 -6.099493
v 3.979533 -66.271262 -5.051570
v 3.958432 -68.486093 -6.372157
v 0.200505 -65.894064 -4.199351
v 1.555045 -65.393379 -3.448145
v 3.940738 -65.347168 -3.790236
v 28.596183 -65.495129 -16.417498
v 30.219226 -65.478043 -17.686836
v 29.427476 -64.915737 -17.032819
v 28.527474 -66.494040 -16.451747
v 29.433193 -63.777796 -16.885370
v 28.616802 -64.425843 -16.354232
v 30.213265 -64.275057 -17.618374
v -2.510203 -94.474414 -1.333360
v -5.594436 -113.882506 2.280841
v -4.643091 -113.242623 2.384366
v -4.613907 -112.048118 2.109589
v -4.638829 -114.338624 2.528195
v -3.568488 -113.734281 2.610944
v -5.787821 -114.909230 2.499858
v -3.608344 -114.845010 2.766440
v -2.472617 -114.254044 2.789623
v -2.480929 -115.392680 2.906903
v -1.371998 -114.700614 2.866428
v -1.378205 -115.963317 3.005944
v -2.526194 -116.594905 3.073021
v -2.405943 -112.996490 2.537519
v -1.314553 -113.571876 2.680176
v -3.676674 -117.226275 3.244799
v -2.518482 -117.780625 3.374590
v -1.451773 -117.172333 3.317616
v -0.311329 -117.678315 3.532292
v -13.777054 -118.753620 1.851215
v 30.953343 -74.995534 -16.053897
v -0.366225 -116.504690 3.331201
v 22.919442 -63.679945 -11.467309
v -34.955247 -89.726413 -16.866383
v 38.229835 -128.604057 -7.006982
v -34.243754 -92.577625 -15.574157
v -33.632498 -94.159199 -14.345962
v -34.343073 -93.667828 -15.254096
v -34.985726 -93.270201 -16.151197
v -34.977074 -92.115911 -16.359309
v -14.958018 -64.336367 -5.435717
v -2.803074 -68.723767 -6.513259
v -1.661275 -69.338270 -6.596346
v 1.198763 -117.814209 3.568330
v 27.587653 -66.793487 -15.853287
v 39.287461 -113.071241 -12.851471
v 38.518559 -112.306126 -12.343686
v 39.190524 -111.886520 -13.122934
v 37.710321 -111.625126 -11.838429
v 34.323303 -103.783534 -11.365467
v 34.347922 -104.930720 -11.067848
v 38.358923 -111.211496 -12.579343
v -25.082059 -63.721100 -12.182502
v -26.040800 -62.903738 -12.120482
v -26.815780 -62.940502 -13.103316
v 0.105335 -106.366006 0.972646
v 1.280521 -106.981609 1.060081
v 34.489233 -92.852755 -14.008814
v -0.996498 -67.456353 -5.852309
v -1.024946 -66.376927 -4.897516
v -2.364469 -65.909391 -4.276639
v -1.083061 -65.511211 -3.513609
v -3.358266 -97.957842 -0.704285
v -3.818413 -65.448390 -3.534889
v -2.577009 -65.063086 -2.733783
v -3.812329 -66.300817 -4.939719
v -2.356308 -66.828808 -5.421741
v -5.180187 -65.767882 -4.393921
v -3.887415 -67.220294 -5.986531
v -5.309067 -65.021385 -2.669726
v -35.041180 -70.676050 -22.153218
v -6.523945 -65.254711 -3.551205
v -30.374028 -125.320304 -4.414051
v 31.854334 -86.069109 -13.287386
v 30.958466 -79.475069 -14.486201
v 32.647152 -85.629588 -14.070079
v 31.855924 -87.227071 -12.960767
v 33.476180 -86.373701 -14.562199
v 32.704953 -86.788431 -13.807448
v 31.817006 -84.916899 -13.593619
v 34.251785 -87.071524 -15.187326
v 33.512337 -87.541748 -14.363978
v 34.202425 -85.898346 -15.432443
v 33.391396 -85.193467 -14.894456
v 34.283136 -88.256566 -14.956310
v 33.544020 -88.709290 -14.092245
v 34.292383 -89.429904 -14.722072
v 32.729185 -87.991658 -13.518561
v 32.568383 -84.465103 -14.365688
v 33.328526 -83.996003 -15.181849
v -34.831789 -94.341426 -16.123187
v -34.954952 -95.053546 -13.958125
v -28.459487 -66.805488 -16.445308
v -28.685653 -65.676573 -16.438229
v -29.547849 -65.272072 -17.111994
v -28.744706 -64.548321 -16.099054
v -27.969700 -65.329741 -15.740051
v -27.973147 -64.280726 -15.252179
v -29.534921 -63.739364 -16.444244
v -28.807168 -63.508333 -15.526410
v -27.895061 -66.361263 -15.967319
v -27.181908 -64.971147 -14.956677
v -27.157285 -65.987307 -15.343515
v -29.618737 -62.734587 -15.767168
v -30.310681 -64.499181 -17.573078
v -30.329793 -62.909449 -16.714821
v -30.461095 -61.851405 -15.790477
v -31.094762 -63.725231 -17.976042
v -28.810242 -62.738937 -14.861249
v -31.054487 -64.791436 -18.446464
v -28.844886 -61.910186 -13.909904
v -27.955425 -62.817659 -14.006061
v -29.676034 -61.831682 -14.812199
v -27.965562 -62.065166 -13.024168
v -29.739453 -61.085762 -13.696663
v -30.577415 -60.920383 -14.679591
v -29.761142 -60.471624 -12.494632
v -29.780486 -59.946643 -11.197222
v -30.704502 -60.237060 -13.414163
v -28.772148 -61.348750 -12.847051
v -29.807442 -59.503832 -9.804635
v -30.858766 -59.132327 -10.711331
v -30.848610 -59.579060 -12.090461
v -28.688252 -60.305299 -10.360155
v -31.668985 -59.391525 -13.140846
v -28.739898 -60.781544 -11.615674
v -31.678504 -59.970091 -14.353200
v -28.744499 -59.851146 -8.952104
v -27.599166 -60.625089 -9.498280
v -32.670063 -58.534267 -12.760918
v -27.623947 -61.120095 -10.821565
v -31.807712 -58.858893 -11.736395
v -32.601079 -59.090028 -14.067988
v -31.519111 -60.657892 -15.563086
v -33.570908 -58.710071 -14.954985
v -32.612568 -59.629963 -15.335340
v -30.951335 -58.691776 -9.203581
v -29.786658 -59.144199 -8.382849
v -32.101176 -58.211235 -10.061956
v -32.094956 -57.876013 -8.571045
v -30.941628 -58.352407 -7.731196
v -34.587842 -58.220483 -15.807795
v -28.643532 -59.551750 -7.499620
v -29.844667 -58.791169 -6.844639
v -27.449383 -60.316709 -8.164679
v -27.404652 -59.988398 -6.698969
v -28.645888 -59.232111 -6.000741
v -35.544567 -57.841015 -16.785223
v -35.579721 -57.343286 -15.424155
v -33.638724 -59.111295 -16.133871
v -31.084248 -58.032783 -6.116489
v -34.573650 -58.777909 -17.037458
v -33.678447 -59.709929 -17.284431
v -34.609853 -59.382339 -18.193066
v -35.510264 -58.458356 -17.965827
v -32.759027 -60.074055 -16.396905
v -33.708238 -60.361493 -18.365471
v -29.852575 -58.557238 -5.224654
v -28.578045 -59.041670 -4.340547
v -32.873930 -60.604854 -17.364768
v -31.090599 -57.823705 -4.556778
v -29.857818 -58.323202 -3.609480
v -32.375484 -57.232864 -5.451955
v -32.373897 -57.050184 -3.795251
v -31.066928 -57.634657 -2.925894
v -28.588970 -58.825125 -2.692882
v -29.920823 -58.124289 -1.885766
v -33.535020 -58.283476 -13.592837
v -34.556400 -57.797558 -14.429238
v -36.498947 -56.912504 -16.416503
v -34.534131 -57.392137 -13.051740
v -35.562642 -56.886894 -13.938019
v -33.493448 -57.857531 -12.161732
v -35.577279 -56.491948 -12.519046
v -36.581884 -55.970285 -13.447403
v -36.575274 -56.367591 -14.856668
v -36.697483 -55.594186 -11.967869
v -35.672932 -56.139937 -10.979373
v -34.518407 -57.019166 -11.611234
v -35.694770 -55.872362 -9.403084
v -34.546049 -56.711142 -10.075614
v -36.881963 -55.229382 -10.309138
v -35.674480 -55.658037 -7.816045
v -34.500256 -56.517165 -8.487199
v -33.374885 -57.546800 -10.760570
v -34.472580 -56.251483 -6.951261
v -36.821368 -55.044248 -8.765263
v -36.832880 -54.816622 -7.153545
v -35.677926 -55.428369 -6.212453
v -37.991862 -54.177662 -8.051311
v -37.987690 -54.391885 -9.657081
v -37.602771 -55.861359 -15.692764
v -37.645348 -55.443677 -14.275697
v -36.502640 -57.416377 -17.714861
v -35.695720 -55.225195 -4.590234
v -34.434367 -56.044157 -5.425015
v -36.894940 -54.590797 -5.456179
v -36.875796 -54.399983 -3.869298
v -38.080585 -53.725313 -4.733112
v -38.050712 -53.900862 -6.381518
v -35.660901 -55.041548 -3.069582
v -36.850137 -54.187882 -2.311218
v -38.016044 -53.523488 -3.207317
v -35.687897 -54.807931 -1.469218
v -34.514016 -55.435502 -0.619075
v -34.505809 -55.646685 -2.215709
v -36.824534 -53.947656 -0.813556
v -35.685045 -54.591540 0.105032
v -37.940379 -53.330146 -1.760259
v -34.482273 -55.855961 -3.767406
v -37.929284 -52.995036 -0.332799
v -38.968161 -52.442110 -1.261033
v -37.000951 -53.551699 0.677602
v -37.995758 -52.603881 1.080897
v -38.943489 -52.053537 0.096384
v -37.101198 -53.150346 2.080496
v -36.047705 -54.126105 1.662369
v -38.975135 -52.771676 -2.712845
v -36.192554 -53.691482 3.053936
v -37.166727 -52.723713 3.450143
v -38.063479 -52.163437 2.457414
v -38.953709 -51.613386 1.416468
v -39.854876 -51.062444 0.424008
v -39.868501 -51.514239 -0.842580
v -39.837292 -50.599537 1.708023
v -40.704061 -50.085532 0.779298
v -40.747942 -50.524375 -0.489363
v -39.823656 -51.953202 -2.224874
v -40.746112 -50.981549 -1.796656
v -41.595344 -49.963936 -1.458509
v -41.576209 -49.504507 -0.233099
v -38.999765 -51.126177 2.619849
v -39.830935 -50.107455 2.949201
v -40.650557 -49.572152 2.001989
v -39.046953 -50.635812 3.861206
v -39.824846 -49.592712 4.193346
v -41.450799 -49.047126 1.068179
v -41.371993 -48.519904 2.240755
v -42.126456 -47.987244 1.348803
v -40.610328 -49.053729 3.206525
v -42.076939 -47.424085 2.511637
v -40.562762 -48.522261 4.392634
v -41.337064 -47.961628 3.422881
v -41.302278 -47.412074 4.570403
v -42.046362 -46.858541 3.614657
v -40.562734 -47.935343 5.463424
v -41.241512 -46.856864 5.733609
v -41.954776 -46.319556 4.783547
v -39.819188 -49.060412 5.349602
v -39.779530 -48.511977 6.506833
v -39.050817 -49.595817 6.248066
v -39.082511 -50.138350 5.066145
v -42.629469 -45.775922 3.831878
v -41.867094 -45.735743 5.908973
v -42.527250 -45.189847 4.950227
v -42.730821 -46.356761 2.683925
v -43.320639 -45.246436 2.923363
v -43.235806 -44.669561 4.075352
v -43.121206 -44.076751 5.184270
v -44.060627 -44.731434 2.013391
v -43.441224 -45.810243 1.792485
v -43.933762 -44.161601 3.119266
v -42.443932 -44.606886 6.096565
v -42.821082 -46.896126 1.555748
v -43.550953 -46.378345 0.656371
v -44.279897 -45.847930 -0.267926
v -44.184847 -45.294090 0.869257
v -43.630745 -46.929083 -0.530097
v -42.914657 -47.456085 0.388234
v -42.242330 -48.535301 0.121051
v -42.981405 -48.007730 -0.797324
v -43.001686 -43.466533 6.245318
v -42.335528 -44.009293 7.178661
v -41.775701 -45.147260 7.019759
v -42.892006 -42.882478 7.354575
v -43.557085 -42.347751 6.404458
v -42.209008 -43.417132 8.267335
v -41.670862 -44.538906 8.098746
v -42.756245 -42.290540 8.456326
v -44.063809 -41.211709 6.566272
v -43.425998 -41.768440 7.535924
v -42.065188 -42.798792 9.342279
v -42.599686 -41.698624 9.523938
v -43.276770 -41.181831 8.603825
v -41.391973 -43.316800 10.260281
v -41.908384 -42.201947 10.398902
v -41.552838 -43.914314 9.194995
v -44.212765 -41.817723 5.488616
v -43.692182 -42.945587 5.293694
v -44.715888 -40.688620 5.610597
v -44.897887 -41.297273 4.582301
v -44.339412 -42.401720 4.364655
v -45.356877 -40.169931 4.692895
v -45.185337 -39.567547 5.792327
v -44.567502 -40.094104 6.739478
v -45.514184 -40.782915 3.616228
v -45.988775 -39.633016 3.765282
v -45.833972 -39.018857 4.836487
v -46.141336 -40.243392 2.698630
v -46.637760 -39.097191 2.843160
v -46.324456 -37.877677 4.988923
v -46.491222 -38.491794 3.933099
v -45.685608 -38.408719 5.905830
v -47.133359 -37.970308 3.002211
v -47.286861 -38.566313 1.895543
v -46.789440 -39.693974 1.740012
v -45.623248 -41.375744 2.487174
v -46.285130 -40.834496 1.574027
v -46.925784 -40.292727 0.620670
v -47.447479 -39.159952 0.816564
v -46.990712 -37.371915 4.086516
v -47.593832 -39.754195 -0.276370
v -48.104743 -38.618092 -0.154034
v -47.941105 -38.033126 0.964855
v -47.765710 -37.420622 2.045359
v -48.575746 -37.507611 0.040949
v -48.391448 -36.893361 1.115771
v -48.725081 -38.113252 -1.077592
v -49.188319 -36.967416 -0.915636
v -48.215820 -36.285427 2.197794
v -48.843871 -35.755648 1.245156
v -49.015460 -36.361654 0.155414
v -48.689086 -35.138132 2.305114
v -49.311377 -34.593047 1.349519
v -49.662992 -35.826034 -0.754400
v -49.476720 -35.193611 0.262687
v -49.803483 -36.423804 -1.870741
v -49.350667 -37.582121 -1.997850
v -50.446200 -35.892816 -2.801532
v -49.975545 -37.034765 -2.953596
v -50.288220 -35.286428 -1.702250
v -49.480076 -38.197975 -3.111217
v -50.075825 -37.638128 -4.094407
v -50.599671 -36.482811 -3.908761
v -48.882338 -38.734386 -2.145955
v -50.698144 -37.082130 -5.053403
v -51.206367 -35.920623 -4.906883
v -51.066576 -35.302738 -3.833110
v -50.746734 -34.129253 -1.590976
v -50.878451 -34.730432 -2.711888
v -50.104426 -34.664535 -0.658632
v -51.330911 -33.534554 -2.610787
v -51.463395 -34.161817 -3.696306
v -41.163554 -46.261635 6.821716
v -41.219607 -42.704914 11.261617
v -41.730885 -41.599015 11.447900
v -42.428993 -41.097799 10.590666
v -40.383750 -43.122019 12.056077
v -40.967666 -42.059323 12.270526
v -40.721985 -43.800956 11.083532
v -43.094621 -40.577196 9.652208
v -42.913654 -39.980599 10.698475
v -42.230647 -40.490951 11.596140
v -41.521457 -40.985962 12.475246
v -42.702766 -39.363377 11.734734
v -43.354897 -38.856605 10.842885
v -43.588662 -39.479436 9.840180
v -44.005997 -38.348165 9.951479
v -43.803196 -37.738537 11.002162
v -43.145579 -38.241507 11.884035
v -44.468578 -37.207855 10.088739
v -44.658522 -37.825045 9.052504
v -44.190387 -38.965090 8.915771
v -44.300738 -36.600217 11.145614
v -44.950331 -36.079069 10.241962
v -45.133578 -36.689734 9.194528
v -45.613544 -35.558945 9.341780
v -45.419924 -34.942725 10.363709
v -44.767240 -35.467758 11.282760
v -46.053102 -34.416304 9.433681
v -46.242075 -35.027280 8.388449
v -45.797757 -36.165059 8.277166
v -43.756403 -40.080416 8.739925
v -43.589967 -37.127240 12.028381
v -44.098708 -35.966550 12.157602
v -44.540393 -34.845599 12.294067
v -45.190447 -34.335373 11.409019
v -44.941772 -33.702969 12.393319
v -45.819995 -33.816523 10.498687
v -45.599553 -33.197622 11.533666
v -44.274695 -34.195654 13.250351
v -44.713696 -33.090937 13.428035
v -45.386535 -32.598721 12.571390
v -44.034755 -33.581619 14.287931
v -44.461985 -32.472096 14.431027
v -45.143735 -31.977983 13.569431
v -45.812262 -31.478006 12.695742
v -46.047096 -32.096161 11.688811
v -45.566570 -30.857028 13.692509
v -44.881848 -31.349017 14.541728
v -46.233359 -30.363882 12.818075
v -45.984020 -29.745389 13.836360
v -45.298212 -30.238123 14.685610
v -44.622823 -30.725806 15.524994
v -44.200542 -31.835057 15.375612
v -45.035021 -29.616468 15.654248
v -45.718825 -29.130530 14.793485
v -43.940834 -31.205094 16.356691
v -44.340609 -30.094785 16.487987
v -44.762589 -28.994246 16.654163
v -45.436451 -28.512604 15.797522
v -44.157887 -29.503769 17.515947
v -43.677637 -30.581872 17.346978
v -43.750683 -32.950629 15.255033
v -43.518141 -32.307560 16.207627
v -43.108839 -33.456575 16.130874
v -43.324399 -34.046972 15.112367
v -43.267693 -31.688985 17.174264
v -42.775352 -32.738656 17.017819
v -46.233242 -32.683114 10.622784
v -46.469409 -30.978271 11.817547
v -47.623178 -36.803790 3.122634
v -45.854230 -27.403792 15.938089
v -45.164515 -27.886259 16.767410
v -45.551044 -26.773169 16.892392
v -46.239271 -26.299442 16.060907
v -46.528184 -26.924666 15.108095
v -46.140383 -28.025405 14.945776
v -45.939596 -25.669549 17.031827
v -46.624161 -25.189429 16.179661
v -46.911783 -25.816542 15.209194
v -47.293772 -24.700163 15.322007
v -47.011659 -24.069011 16.262087
v -46.334560 -24.555488 17.113125
v -47.671452 -23.584565 15.409357
v -46.707973 -23.439591 17.228468
v -47.375240 -22.959096 16.385172
v -46.027744 -23.918666 18.068131
v -45.662231 -25.035822 17.944349
v -47.084541 -22.325829 17.334826
v -47.746845 -21.835277 16.460329
v -45.292875 -26.137367 17.815581
v -45.388992 -24.416229 18.905926
v -45.017786 -25.520585 18.811527
v -44.660124 -26.629660 18.711909
v -44.922240 -27.247346 17.696196
v -48.030702 -22.463932 15.494517
v -47.460565 -21.193362 17.405068
v -48.108748 -20.692042 16.545841
v -48.378792 -21.326565 15.573361
v -47.792580 -20.044937 17.471837
v -48.422870 -19.543937 16.604524
v -48.722959 -20.184415 15.659788
v -47.566554 -25.323496 14.356738
v -47.201630 -26.449630 14.243793
v -47.839056 -25.950292 13.369158
v -48.218356 -24.826824 13.478906
v -47.933273 -24.197126 14.469661
v -48.483601 -25.452180 12.474115
v -48.839547 -24.316183 12.569783
v -48.577552 -23.690450 13.572234
v -48.093581 -26.594572 12.320078
v -49.086925 -24.941642 11.537431
v -49.198445 -23.175240 12.672483
v -48.941191 -22.542292 13.658982
v -49.467445 -23.791208 11.621322
v -49.704766 -24.417950 10.612504
v -48.698761 -26.086471 11.432745
v -49.316266 -25.561607 10.503067
v -49.922194 -25.031505 9.565788
v -48.921607 -26.707988 10.385480
v -49.520671 -26.176379 9.443564
v -50.319547 -23.890243 9.691965
v -50.097148 -23.259550 10.695451
v -48.282881 -27.233965 11.284175
v -49.837199 -22.626185 11.719581
v -50.425694 -22.098235 10.790470
v -50.675502 -22.728750 9.763797
v -48.312674 -23.053132 14.547648
v -47.862472 -28.389686 11.199819
v -48.482854 -27.858699 10.263248
v -47.648475 -27.757200 12.172800
v -47.240771 -28.915860 12.110906
v -47.445604 -29.543298 11.065332
v -48.048314 -29.008701 10.134586
v -48.648970 -21.908929 14.625347
v -49.545642 -22.030308 12.720629
v -49.287621 -21.413850 13.750310
v -47.452506 -27.102213 13.205555
v -49.000078 -20.773794 14.704088
v -49.624482 -20.265696 13.809822
v -49.344475 -19.632051 14.801810
v -49.102112 -27.322604 9.326957
v -50.111739 -25.651104 8.509063
v -50.521641 -24.491053 8.618330
v -49.706167 -26.787802 8.373209
v -45.149354 -23.813054 19.948418
v -50.324308 -26.249423 7.432054
v -49.878442 -27.401940 7.305937
v -49.290025 -27.949606 8.278803
v -50.470812 -26.856762 6.330628
v -50.897577 -25.693286 6.436547
v -50.730343 -25.073770 7.492857
v -50.064748 -28.027202 6.228624
v -50.632227 -27.474353 5.253690
v -49.483419 -28.572430 7.182370
v -50.239720 -28.647099 5.159692
v -49.665469 -29.196137 6.127771
v -50.825644 -28.104377 4.210676
v -51.211004 -26.926376 4.295833
v -51.048428 -26.307241 5.376883
v -51.606987 -25.740983 4.367935
v -51.782786 -26.368332 3.310659
v -51.376876 -27.550148 3.226495
v -51.457064 -25.120069 5.464231
v -52.006295 -24.556168 4.469324
v -52.165383 -25.177059 3.370736
v -51.559418 -28.175063 2.144914
v -52.349676 -25.811914 2.331103
v -51.961098 -26.993902 2.232045
v -50.989925 -28.722794 3.093889
v -52.525793 -26.436296 1.254973
v -52.151753 -27.626717 1.170682
v -52.725577 -24.619455 2.405383
v -52.912168 -25.252193 1.345462
v -53.289505 -24.060844 1.423779
v -53.099212 -23.427904 2.486446
v -52.553938 -23.991566 3.484351
v -50.407588 -29.280325 4.041185
v -51.104745 -23.891042 7.582172
v -51.301445 -24.524894 6.540796
v -49.841668 -29.828126 5.004718
v -50.611148 -29.905946 2.975599
v -50.028639 -30.450375 3.928663
v -51.764272 -28.808400 1.111139
v -51.190071 -29.360276 2.082769
v -49.595212 -31.605259 3.792351
v -50.191259 -31.060348 2.828006
v -49.752472 -32.213004 2.702159
v -49.151100 -32.757304 3.671492
v -49.424045 -30.988657 4.848324
v -48.969376 -32.139105 4.722947
v -52.378111 -23.357727 4.564665
v -52.925326 -22.797604 3.599588
v -45.747850 -23.314560 19.005236
v -53.103406 -25.884641 0.299550
v -44.887098 -24.971713 20.076854
v -46.391802 -22.830294 18.157122
v -45.484115 -22.708618 20.062511
v -46.069560 -22.199481 19.116521
v -52.698468 -27.059729 0.156355
v -52.868927 -27.690186 -0.931719
v -53.248942 -26.490771 -0.846903
v -52.345368 -28.264843 0.089155
v -51.942732 -29.461040 -0.070527
v -52.483221 -28.894497 -1.032308
v -53.416839 -27.115012 -1.928074
v -53.008512 -28.323079 -2.036403
v -53.587946 -27.749198 -3.034600
v -53.940660 -26.535718 -2.949581
v -53.781832 -25.902733 -1.840925
v -53.202826 -28.952014 -3.110072
v -53.769006 -28.386897 -4.097026
v -54.136506 -27.175795 -4.052224
v -52.841875 -30.169930 -3.183851
v -53.385790 -29.597842 -4.172504
v -52.647379 -29.516594 -2.150212
v -53.930920 -29.019021 -5.196725
v -54.293909 -27.804882 -5.138476
v -54.493693 -25.954583 -3.975803
v -54.639580 -26.587025 -5.098218
v -54.287636 -25.320278 -2.874843
v -49.239611 -30.360057 5.992446
v -49.069695 -29.737111 7.056010
v -48.784769 -31.508053 5.847499
v -48.606033 -30.888276 6.895745
v -52.271584 -30.722938 -2.261737
v -52.454371 -31.366455 -3.335205
v -53.007253 -30.804098 -4.292528
v -51.899189 -31.901228 -2.361741
v -52.099799 -30.104697 -1.154077
v -51.694167 -31.271545 -1.294578
v -51.296055 -32.439309 -1.402242
v -51.519748 -30.652846 -0.206512
v -51.095011 -31.810982 -0.348802
v -51.356304 -30.024190 0.916656
v -50.505891 -32.359150 0.607720
v -50.942991 -31.193782 0.751627
v -50.689567 -32.987447 -0.452651
v -48.726149 -33.909180 3.529257
v -49.349402 -33.379796 2.615922
v -50.090451 -33.520948 0.474916
v -48.541922 -33.292001 4.602201
v -46.800696 -36.758715 5.107981
v -47.456830 -36.231971 4.177329
v -52.631071 -32.001041 -4.445011
v -53.548758 -30.235719 -5.275130
v -53.189921 -31.443143 -5.386789
v -53.707476 -30.872663 -6.365827
v -54.113984 -29.666015 -6.256473
v -38.257870 -50.105884 7.156660
v -38.976396 -49.077649 7.423897
v -38.273060 -50.602196 5.894322
v -43.429602 -36.459274 12.976025
v -38.192711 -49.580774 8.330490
v -38.861134 -48.546755 8.563553
v -39.651181 -48.041005 7.644630
v -43.860581 -35.347425 13.128888
v -44.642155 -43.618539 2.149302
v -44.760587 -44.193261 1.041898
v -45.334430 -37.301145 8.147365
v -45.048573 -38.960658 6.876207
v -43.610949 -34.689403 14.134301
v -45.762022 -41.979100 1.382542
v -45.003824 -41.919270 3.439242
v -45.123838 -42.519426 2.324547
v -48.458995 -30.269390 7.984053
v -48.877118 -29.114243 8.091873
v -46.787570 -21.689662 18.260899
v -40.969465 -45.051311 8.996037
v -41.095967 -45.627969 7.888389
v -47.063423 -28.223752 13.026327
v -40.389388 -46.138448 8.773482
v -40.517857 -46.715479 7.674680
v -46.811736 -27.600513 14.060471
v -50.996890 -21.557348 9.856643
v -50.760521 -20.919217 10.882830
v -51.324829 -20.391569 9.971163
v -51.244587 -22.189215 8.820310
v -51.551927 -21.015057 8.899276
v -51.898788 -19.820922 8.966367
v -52.102583 -20.460139 7.938783
v -51.753745 -21.652628 7.857118
v -40.434548 -47.420780 6.712641
v -48.254406 -39.275649 -1.266749
v -44.462467 -43.084249 3.258809
v -47.738065 -40.404383 -1.494239
v -48.405712 -39.882025 -2.376209
v -47.228465 -41.545996 -1.652753
v -47.896612 -41.012852 -2.572465
v -47.108197 -40.947353 -0.539292
v -46.591418 -42.096905 -0.692185
v -46.058705 -43.258958 -0.897983
v -46.714167 -42.714432 -1.792697
v -46.455367 -41.466299 0.354422
v -45.959895 -42.646075 0.218727
v -47.335131 -42.140987 -2.775065
v -45.425505 -43.761065 0.012401
v -45.287366 -43.165796 1.141067
v -45.545565 -44.338785 -1.135878
v -44.859515 -44.858792 -0.194632
v -48.000690 -41.617864 -3.690125
v -47.480723 -42.737650 -3.904831
v -46.830596 -43.264937 -2.974506
v -48.641782 -41.086365 -4.625378
v -48.503836 -40.486866 -3.492612
v -48.128306 -42.210976 -4.849487
v -46.267808 -44.377622 -3.155768
v -46.948740 -43.843912 -4.111921
v -46.177002 -43.806463 -1.989475
v -45.585353 -44.933207 -2.207985
v -47.580624 -43.323199 -5.075603
v -49.127750 -39.930578 -4.506570
v -49.013225 -39.336728 -3.382975
v -51.649623 -34.749595 -4.793035
v -54.218573 -30.275173 -7.435737
v -53.292517 -32.090450 -6.442153
v -53.842196 -31.508608 -7.467287
v -53.456603 -24.695717 0.333826
v -53.642846 -22.845473 1.486254
v -53.441862 -32.719314 -7.588818
v -53.973670 -32.141507 -8.588865
v -54.352290 -30.919205 -8.511784
v -53.817668 -23.486416 0.419166
v -49.888547 -20.897932 12.816151
v -46.699098 -31.584009 10.759481
v -50.144110 -21.531818 11.835180
v -50.489649 -20.370819 11.883967
v -50.242309 -19.738446 12.866350
v -50.874887 -23.340855 8.714394
v -49.984902 -19.094127 13.842134
v -50.556508 -18.553294 12.889896
v -50.820973 -19.202320 11.931045
v -50.303139 -17.915256 13.909410
v -50.864541 -17.376717 12.977041
v -50.602424 -16.743601 13.981739
v -50.001930 -17.263452 14.866945
v -49.707223 -18.434105 14.789285
v -51.199806 -16.221042 13.072445
v -50.920700 -15.580621 14.054029
v -50.320016 -16.099547 14.950705
v -49.380297 -17.792785 15.749216
v -49.087870 -18.937212 15.665043
v -49.681490 -16.652468 15.844755
v -49.051996 -17.150545 16.703239
v -48.759394 -18.297364 16.641949
v -49.366746 -16.006276 16.778804
v -48.722100 -16.500654 17.627123
v -48.417291 -17.648563 17.562808
v -50.003383 -15.513663 15.904750
v -49.662419 -14.868438 16.828068
v -48.127386 -18.786794 17.503275
v -48.064179 -17.001951 18.491792
v -47.766882 -18.136817 18.417124
v -47.480956 -19.273155 18.356212
v -47.107635 -18.612070 19.246100
v -46.462049 -19.088719 20.083183
v -47.394176 -17.492833 19.319433
v -46.747088 -17.968812 20.153288
v -47.690266 -16.367915 19.375222
v -47.035660 -16.845319 20.215585
v -45.945205 -19.640975 21.181508
v -46.152601 -18.470682 21.095359
v -46.822795 -19.734835 19.181331
v -46.194681 -20.217249 19.994066
v -47.188743 -20.381292 18.284812
v -46.525224 -20.852141 19.095689
v -47.317403 -15.720807 20.253727
v -46.710323 -16.213941 21.167176
v -46.425121 -17.339618 21.134544
v -48.341539 -15.885345 18.534267
v -47.965159 -15.230808 19.419546
v -46.962819 -15.082187 21.175634
v -47.582938 -14.596096 20.287388
v -48.625541 -14.750823 18.566286
v -48.224362 -14.096822 19.454389
v -45.652315 -19.053168 22.157709
v -48.888845 -13.618057 18.609602
v -48.470489 -12.955733 19.469602
v -47.815456 -13.430073 20.295816
v -45.933334 -17.841940 22.172244
v -47.438083 -12.776688 21.174338
v -47.220496 -13.923043 21.189400
v -48.042425 -12.291485 20.302988
v -48.691813 -11.817471 19.487375
v -47.607244 -11.623592 21.136769
v -48.231411 -11.143921 20.289202
v -49.135845 -12.479562 18.633961
v -47.758049 -10.461000 21.077787
v -48.410566 -9.986108 20.249863
v -49.355102 -11.341547 18.661166
v -49.787762 -12.001009 17.796065
v -49.544967 -13.135501 17.755328
v -48.889747 -10.674117 19.473480
v -49.077332 -9.521965 19.432223
v -49.557218 -10.203119 18.635340
v -48.554823 -8.837906 20.202249
v -49.227820 -8.371854 19.386006
v -49.742247 -9.048304 18.591893
v -48.029146 -8.159368 20.956491
v -49.897404 -7.885664 18.546549
v -50.390052 -8.564288 17.746148
v -50.220943 -9.722453 17.776677
v -47.902773 -9.309020 21.032058
v -48.686979 -7.690705 20.148273
v -49.358514 -7.220439 19.334012
v -50.859957 -9.227990 16.886790
v -50.526723 -7.395904 17.714528
v -50.013926 -6.751543 18.507696
v -49.474786 -6.072511 19.277718
v -48.806106 -6.541353 20.091340
v -51.011506 -8.061536 16.864882
v -50.678440 -10.396221 16.881663
v -51.280505 -9.887169 15.992291
v -51.449086 -8.715319 15.983208
v -50.485044 -11.545424 16.819177
v -51.077516 -11.041314 15.948100
v -51.852554 -9.363903 15.050479
v -52.023331 -8.196251 15.067840
v -51.598514 -7.541063 15.973663
v -50.060169 -10.893052 17.731823
v -52.174078 -7.018035 15.059896
v -51.748266 -6.344012 15.926919
v -52.585267 -7.672478 14.124637
v -52.721649 -6.479010 14.109942
v -52.284057 -5.821182 15.024545
v -51.155593 -6.859409 16.813321
v -51.656363 -10.528264 15.019852
v -49.020481 -15.355973 17.678656
v -50.839036 -12.217106 15.877403
v -50.633532 -14.937325 15.036216
v -51.423555 -11.696315 14.993315
v -50.890266 -13.772602 15.085767
v -50.294177 -14.286718 15.978760
v -51.209679 -14.411810 14.101750
v -50.566965 -13.112520 15.983196
v -49.954593 -13.623338 16.868623
v -51.154806 -12.606068 15.107219
v -51.496316 -13.256301 14.168619
v -51.801852 -13.900331 13.185712
v -52.056996 -12.719952 13.220721
v -51.740829 -12.069862 14.183660
v -51.513709 -15.076931 13.116029
v -52.075818 -14.538710 12.173823
v -51.800444 -15.714528 12.118353
v -52.352587 -13.356488 12.224451
v -52.071234 -16.354427 11.118781
v -52.376461 -15.181787 11.188235
v -51.473580 -16.876730 12.012763
v -51.721996 -17.511370 11.019183
v -51.141559 -18.046697 11.972316
v -52.650459 -13.983301 11.184618
v -52.908422 -14.627149 10.192939
v -52.605390 -15.809231 10.139253
v -53.184021 -13.432454 10.230210
v -52.905904 -12.787045 11.251728
v -52.646646 -12.169475 12.282177
v -53.448213 -12.218973 10.273336
v -53.699125 -12.869249 9.250813
v -53.961551 -11.652311 9.278274
v -53.707920 -10.995756 10.293997
v -54.212442 -10.430064 9.318299
v -54.466711 -11.084399 8.293759
v -54.202628 -12.300352 8.232549
v -54.702483 -11.730574 7.251185
v -54.967953 -10.514320 7.294408
v -54.715674 -9.857580 8.300116
v -55.204385 -9.290480 7.321119
v -55.459566 -9.943028 6.294193
v -55.213326 -11.160835 6.246414
v -53.922785 -13.517969 8.223952
v -53.420686 -14.088420 9.223333
v -54.442031 -12.944605 7.187171
v -53.199104 -11.562427 11.264721
v -54.948412 -12.375998 6.189077
v -54.704041 -13.598953 6.172965
v -54.188811 -14.162339 7.152997
v -55.151963 -13.010654 5.088392
v -55.424803 -11.792368 5.155759
v -52.339482 -11.497994 13.221671
v -52.888897 -10.949175 12.277199
v -48.140351 -7.007536 20.897270
v -53.127878 -15.261629 9.141515
v -48.246548 -5.868885 20.807652
v -47.505960 -7.457737 21.765233
v -47.581377 -6.320521 21.633073
v -53.253060 -5.937034 13.168340
v -52.849053 -5.268513 14.084628
v -53.111256 -7.140545 13.170875
v -52.396849 -4.602884 14.963876
v -52.939587 -4.065148 14.065621
v -53.392528 -4.731052 13.145072
v -53.631597 -6.591335 12.204562
v -53.474363 -7.799110 12.218570
v -52.963144 -8.347920 13.184956
v -46.942721 -6.789186 22.526559
v -46.999049 -5.640847 22.346774
v -52.753299 -9.522780 13.089483
v -46.971286 -7.968741 22.619571
v -46.308736 -6.146856 23.261172
v -46.329040 -7.325893 23.350238
v -53.290329 -8.981838 12.153088
v -52.401992 -8.877991 14.084891
v -47.662310 -5.172574 21.496553
v -54.443659 -9.200300 9.335944
v -53.945728 -9.769957 10.324878
v -53.431475 -10.331207 11.299450
v -54.182816 -8.551344 10.350423
v -53.655180 -9.112386 11.327430
v -45.931681 -21.342601 19.939404
v -45.709871 -20.784624 21.210500
v -49.298249 -14.216280 17.713496
v -48.336282 -4.733696 20.688174
v -47.701462 -4.048314 21.336146
v -47.017675 -4.489421 22.154115
v -52.273918 -16.981123 10.063750
v -52.817971 -16.431799 9.115165
v -51.968713 -18.179907 10.016906
v -52.511787 -17.627051 9.054574
v -51.406228 -18.720656 10.939849
v -52.209310 -18.818282 8.984023
v -52.734500 -18.260964 7.997866
v -53.034168 -17.068815 8.075004
v -51.656500 -19.364559 9.927194
v -51.095529 -19.881344 10.845478
v -54.462691 -31.554129 -9.673163
v -54.718424 -29.678977 -8.420721
v -54.855982 -30.327595 -9.529884
v -54.923079 -8.624575 8.327290
v -54.635487 -7.964131 9.335108
v -54.184016 -22.276152 0.513655
v -53.492834 -22.208502 2.582830
v -54.006065 -21.630489 1.581246
v -44.959069 -45.455963 -1.356407
v -43.804599 -43.563952 4.226299
v -44.283831 -46.562943 -1.610080
v -45.001821 -46.022481 -2.534011
v -40.239422 -45.561777 9.918113
v -40.826800 -44.473375 10.064591
v -53.850654 -7.922600 11.313566
v -51.267635 -5.675364 16.783571
v -40.035702 -44.302291 11.957088
v -40.206309 -44.891970 10.884092
v -54.351986 -7.363966 10.333675
v -39.467453 -45.380802 11.783645
v -39.632427 -45.971837 10.680335
v -54.022168 -6.713360 11.336391
v -53.344164 -15.873597 8.162222
v -49.734582 -39.368280 -5.486869
v -49.247439 -40.549749 -5.616530
v -49.626904 -38.755149 -4.345914
v -46.176491 -37.273898 6.072868
v -48.720017 -41.673987 -5.777913
v -46.646469 -36.116009 6.204049
v -46.032682 -36.658991 7.144148
v -45.566142 -37.815144 7.004709
v -47.003759 -3.346251 21.935084
v -46.323550 -3.814755 22.722824
v -46.348984 -4.961388 22.966860
v -46.255356 -2.702437 22.518215
v -46.934156 -2.224952 21.758384
v -47.683066 -2.865232 21.153353
v -46.223495 -1.586387 22.274253
v -45.499800 -2.031292 23.054250
v -45.541324 -3.140270 23.283237
v -45.475537 -0.875773 22.734250
v -46.957343 -1.175124 21.502291
v -46.202211 -0.462324 21.967400
v -45.671385 -5.433405 23.733385
v -47.681175 -1.866742 20.957731
v -45.588424 -4.306961 23.515623
v -47.675460 -0.770118 20.708430
v -44.814464 -3.569741 24.050957
v -46.927575 -0.094535 21.211262
v -48.364800 -3.546919 20.540942
v -44.772999 -2.460527 23.815312
v -48.369857 -2.429330 20.353475
v -44.037879 -2.873392 24.567084
v -44.010448 -1.774380 24.307899
v -43.263265 -3.263921 25.294350
v -44.736180 -1.327629 23.519899
v -43.271331 -2.185640 25.035368
v -44.019874 -3.972655 24.832448
v -43.242086 -4.353187 25.530661
v -42.471531 -3.621746 25.975651
v -42.427046 -4.724967 26.217351
v -44.000074 -5.035737 25.067928
v -42.475388 -2.484798 25.730635
v -41.662141 -4.029062 26.651349
v -43.196409 -5.440825 25.761447
v -41.678749 -2.910893 26.432204
v -44.771305 -4.620449 24.337607
v -43.952861 -6.130187 25.287627
v -44.745753 -5.712847 24.588368
v -42.435511 -1.363273 25.429446
v -41.665393 -1.814955 26.171583
v -43.129398 -6.515313 25.968499
v -42.373040 -5.811477 26.426584
v -44.692075 -6.829605 24.804426
v -43.881195 -7.225143 25.490996
v -41.578435 -6.253708 27.072907
v -43.054491 -7.597444 26.154791
v -42.359028 -6.892785 26.586288
v -42.270899 -8.086766 26.783289
v -43.068700 -8.689534 26.266885
v -43.846489 -8.203507 25.634368
v -41.477614 -7.440924 27.301542
v -41.484347 -8.567584 27.415177
v -42.274138 -9.174390 26.898147
v -44.617143 -7.672908 24.977715
v -44.625844 -8.793581 25.103278
v -42.241700 -10.257598 26.980849
v -41.472783 -9.644679 27.517659
v -43.036330 -9.721750 26.366521
v -43.002103 -10.784907 26.380295
v -41.462960 -10.801343 27.575221
v -42.225540 -11.347774 26.975296
v -40.675802 -9.015161 28.041104
v -43.840237 -9.310741 25.732882
v -40.700605 -7.883842 27.906523
v -40.680025 -11.335384 28.177640
v -41.453647 -11.919431 27.590292
v -40.675300 -10.206216 28.133960
v -43.811630 -10.286760 25.788351
v -39.868545 -9.469372 28.659526
v -39.875602 -8.336169 28.530430
v -40.670999 -12.438568 28.194467
v -44.610483 -9.905692 25.185759
v -39.895564 -11.857110 28.769243
v -39.890890 -10.719366 28.733819
v -39.871917 -12.943000 28.784379
v -41.428791 -13.007075 27.611612
v -39.850985 -14.041338 28.753355
v -40.641045 -13.467260 28.186566
v -39.086042 -13.479928 29.353779
v -39.084723 -12.359398 29.363852
v -39.828974 -15.130501 28.679403
v -40.611819 -14.541468 28.126363
v -39.067523 -14.613575 29.309073
v -40.578856 -15.660309 28.044082
v -39.788158 -16.228867 28.608344
v -39.043040 -15.666373 29.248791
v -39.082018 -11.209647 29.331613
v -41.400892 -13.995297 27.574354
v -38.287363 -11.760210 29.913997
v -38.281722 -10.608107 29.836148
v -38.292414 -12.883651 29.943528
v -37.478180 -11.137395 30.411690
v -37.479242 -12.261834 30.490254
v -41.372781 -15.047707 27.475030
v -36.661939 -12.739554 31.075809
v -37.446295 -13.331567 30.560053
v -36.672989 -11.625483 30.977975
v -35.846425 -12.118607 31.565614
v -35.855229 -13.231672 31.662836
v -36.680470 -10.476509 30.845871
v -35.843815 -10.962121 31.427123
v -36.648958 -13.828127 31.144981
v -38.223929 -13.895610 29.996817
v -37.427047 -14.427481 30.586365
v -36.629319 -14.925072 31.178864
v -35.846553 -14.334710 31.733780
v -40.546130 -16.699974 27.946632
v -39.763547 -17.290160 28.482136
v -39.011856 -16.818413 29.149346
v -38.277846 -9.409089 29.720188
v -37.451625 -9.960798 30.288638
v -39.094750 -10.071244 29.239536
v -36.612912 -9.301915 30.708435
v -37.449411 -8.802933 30.125972
v -38.280269 -8.240453 29.546709
v -36.602260 -8.145648 30.517565
v -35.774150 -9.765515 31.299451
v -35.755989 -8.633478 31.096870
v -36.616782 -6.992693 30.297086
v -34.918320 -10.208064 31.881869
v -34.908910 -9.091627 31.665453
v -35.771566 -7.462014 30.867457
v -34.038368 -9.504681 32.228953
v -34.050037 -10.644735 32.462498
v -34.899992 -11.291842 32.080336
v -34.885681 -7.914614 31.435036
v -34.881059 -6.746095 31.189044
v -35.770552 -6.284347 30.618380
v -34.880178 -12.397372 32.254972
v -34.046321 -11.738713 32.665379
v -33.992024 -8.333921 32.000883
v -33.998571 -7.206571 31.743876
v -36.615997 -5.856190 30.077534
v -37.463876 -7.607275 29.923206
v -37.470193 -6.491947 29.718876
v -35.730540 -5.168303 30.398425
v -38.314143 -5.986713 29.130346
v -37.461008 -5.353675 29.500901
v -38.310577 -7.096011 29.332161
v -36.604665 -4.696215 29.821805
v -39.157361 -6.589991 28.731436
v -39.146480 -7.736989 28.922359
v -39.970331 -7.219028 28.308929
v -39.182091 -5.432382 28.517508
v -40.011706 -6.112522 28.115993
v -38.319350 -4.829768 28.905980
v -34.886681 -5.585047 30.931868
v -33.982661 -6.036306 31.486102
v -34.884017 -4.427295 30.661530
v -33.988066 -4.875826 31.222227
v -33.151194 -8.786388 32.545401
v -33.143971 -9.910406 32.807841
v -40.036700 -4.941864 27.920104
v -39.193975 -4.280799 28.312266
v -33.182828 -11.089668 33.040728
v -34.887707 -3.275613 30.375649
v -35.768920 -3.940608 30.085281
v -32.299775 -10.376800 33.353228
v -33.971018 -2.558552 30.620785
v -33.968834 -3.680353 30.930688
v -34.877057 -2.123954 30.045735
v -35.786336 -2.803838 29.795677
v -33.035472 -4.082931 31.470211
v -34.826503 -0.956273 29.644810
v -35.767705 -1.643831 29.450970
v -33.037604 -2.964531 31.155583
v -33.936281 -1.410954 30.244587
v -33.016261 -1.842602 30.802873
v -32.089391 -2.250268 31.340534
v -36.682437 -3.470965 29.517857
v -32.083341 -3.372347 31.686615
v -31.112912 -1.524000 31.486340
v -31.139627 -2.661274 31.867452
v -32.049331 -1.081259 30.943105
v -30.117882 -0.792619 31.570505
v -30.163643 -3.064561 32.370873
v -31.112697 -3.749096 32.196565
v -30.160124 -1.928605 32.005553
v -29.188459 -2.346970 32.503672
v -29.173906 -3.473192 32.865485
v -30.122995 -4.142090 32.702162
v -28.189247 -2.759102 32.979692
v -28.184190 -3.895705 33.350435
v -29.140574 -4.557628 33.207951
v -28.153643 -4.987324 33.715422
v -27.173082 -4.291650 33.845068
v -27.176298 -3.177116 33.437407
v -29.155042 -1.195281 32.083864
v -28.152228 -1.558092 32.557504
v -27.167358 -2.034784 33.046192
v -27.107847 -5.433813 34.203672
v -26.095239 -3.541199 33.900747
v -26.070690 -4.716887 34.302888
v -30.074784 -5.191812 33.029763
v -29.115747 -5.652959 33.552080
v -26.122680 -2.431822 33.511111
v -31.054444 -4.779964 32.498689
v -28.127399 -6.090534 34.077429
v -31.990185 -4.282330 31.972511
v -31.972317 -5.403894 32.270652
v -31.033008 -5.851808 32.799033
v -28.123760 -0.348010 32.081371
v -30.112503 0.367364 31.069529
v -27.129584 -0.835694 32.618327
v -28.104442 0.899505 31.510166
v -30.119087 1.526061 30.577972
v -31.102598 0.833572 30.508526
v -31.081892 -0.285035 30.980837
v -29.083635 0.002532 31.595373
v -32.082401 0.154019 30.416317
v -32.100429 1.281275 29.951580
v -31.106569 1.994132 30.029341
v -32.092248 2.442756 29.453978
v -33.064480 1.732828 29.351236
v -33.046604 0.617921 29.825997
v -29.092502 1.113475 31.092284
v -29.089274 2.291957 30.566940
v -31.080549 3.197664 29.494427
v -28.051002 1.861025 31.085850
v -28.039753 3.032260 30.545099
v -26.989007 1.467825 31.584420
v -28.025900 4.208387 29.967024
v -29.077538 3.501680 30.010166
v -26.963995 2.645217 31.049568
v -26.979369 3.774818 30.503354
v -26.979790 4.927591 29.916623
v -30.116860 2.766030 30.034181
v -25.894152 3.392268 31.021286
v -28.021700 5.375688 29.397446
v -25.908675 4.520132 30.435579
v -29.083303 4.676992 29.446113
v -30.134885 3.995232 29.437836
v -32.080819 3.601529 28.921415
v -33.063793 2.898508 28.842301
v -24.784470 4.171270 30.959612
v -25.860155 2.285791 31.603510
v -24.768446 3.004955 31.547223
v -29.058950 5.909740 28.812843
v -23.699511 3.741231 31.511865
v -23.686069 2.611463 32.089328
v -24.729340 1.912808 32.090711
v -30.153016 5.174811 28.844133
v -31.146927 4.455968 28.851234
v -33.007671 -0.527922 30.302387
v -34.042738 1.090158 29.128558
v -34.039785 -0.100256 29.654876
v -25.862674 5.719756 29.767874
v -24.800004 5.286056 30.326645
v -26.885576 6.126879 29.276879
v -28.007193 6.575432 28.766225
v -27.000245 0.430641 32.065947
v -25.935725 1.075498 32.092604
v -26.856700 7.333209 28.620007
v -29.101092 7.065887 28.205903
v -28.002345 7.780531 28.123030
v -23.662233 4.952248 30.849433
v -22.587115 3.348078 32.077955
v -22.559192 4.532210 31.404634
v -21.517318 2.985527 32.637153
v -21.557805 4.104456 31.956604
v -22.538012 2.274445 32.639805
v -23.645847 1.497637 32.632705
v -34.043870 2.226363 28.658834
v -34.988424 1.508970 28.516986
v -21.457206 1.881577 33.224443
v -34.974273 0.416830 28.977660
v -22.504203 1.149588 33.184391
v -21.406778 0.818315 33.725337
v -20.412882 1.491652 33.767389
v -20.289175 0.434390 34.275641
v -20.434540 2.616477 33.240298
v -21.338576 -0.321469 34.199535
v -22.442854 0.113988 33.639112
v -23.453225 0.597193 33.102241
v -23.445289 -0.541284 33.579213
v -22.413393 -0.981921 34.091410
v -19.290202 0.062439 34.864667
v -20.248396 -0.648834 34.737135
v -21.380799 -1.371360 34.585373
v -22.370065 -2.060981 34.500090
v -23.402119 -1.630161 34.017471
v -20.374835 -1.781062 35.101295
v -21.348770 -2.468419 34.973808
v -19.399798 -1.058423 35.231242
v -19.388496 -2.187076 35.620551
v -20.348869 -2.885855 35.470713
v -22.337913 -3.113669 34.876965
v -21.317051 -3.565564 35.342987
v -20.306402 -3.973644 35.820909
v -19.353042 -3.293574 35.973016
v -19.307622 -4.405111 36.278769
v -20.273630 -5.078703 36.115862
v -21.277161 -4.607917 35.665345
v -21.242085 -5.697089 35.954099
v -18.391619 -2.586607 36.145483
v -20.244540 -6.188656 36.366513
v -19.281323 -5.538196 36.534713
v -18.368926 -3.724568 36.433299
v -18.276053 -6.014626 36.929982
v -19.261669 -6.656102 36.754280
v -18.345566 -4.878124 36.679081
v -20.220512 -7.318956 36.595621
v -21.215453 -6.798394 36.199855
v -19.249006 -7.796934 36.970181
v -18.264897 -7.142830 37.138960
v -18.419075 -1.449498 35.768885
v -20.253355 -8.425465 36.809238
v -19.230513 -8.957300 37.192318
v -21.245286 -9.058219 36.634621
v -21.262655 -7.862269 36.397125
v -20.238080 -9.594140 37.039835
v -19.211159 -10.119790 37.428144
v -18.194215 -9.454509 37.576676
v -20.213904 -10.756995 37.276135
v -21.236394 -10.222521 36.880450
v -18.217111 -8.268445 37.362983
v -19.187735 -11.249708 37.687506
v -20.210638 -11.913404 37.550126
v -17.196815 -8.760099 37.776570
v -17.270130 -7.598014 37.544614
v -21.223077 -11.385286 37.132511
v -23.361784 -2.700433 34.415516
v -16.206337 -8.124233 38.004619
v -16.136093 -9.296062 38.201031
v -17.159879 -9.961057 37.991434
v -22.229026 -10.852940 36.703726
v -22.244430 -9.662404 36.461822
v -22.269025 -8.495151 36.239627
v -22.244376 -5.222755 35.523174
v -17.340934 -6.486403 37.278797
v -22.266403 -4.089152 35.198702
v -22.215192 -6.218495 35.779325
v -22.215682 -7.420190 36.041128
v -22.221667 -12.022622 36.952219
v -23.222805 -5.650288 35.344244
v -23.219890 -6.859846 35.640017
v -23.216519 -11.464281 36.519464
v -22.214686 -13.160895 37.218793
v -23.195918 -12.653565 36.765687
v -23.220056 -10.266350 36.287431
v -24.207686 -10.906932 36.154296
v -24.182944 -12.067123 36.376372
v -23.228354 -9.063278 36.089709
v -24.220704 -9.698633 35.951025
v -24.256285 -8.489210 35.724292
v -23.219622 -7.826443 35.847690
v -24.237846 -7.266140 35.466740
v -21.219512 -12.496542 37.394811
v -24.188873 -13.277473 36.589620
v -23.184143 -13.797803 37.023067
v -20.226597 -12.958636 37.826087
v -21.195695 -13.610866 37.675792
v -25.254236 -7.926126 35.369688
v -25.246847 -9.091533 35.636939
v -22.168069 -14.247100 37.503661
v -20.180359 -14.078349 38.156299
v -21.184064 -14.752682 37.995668
v -19.149682 -13.350682 38.264655
v -19.151079 -14.524791 38.635432
v -20.159388 -15.211586 38.493785
v -19.133294 -15.634797 39.012861
v -18.131295 -14.961497 39.121939
v -18.145252 -13.815334 38.721274
v -24.242894 -6.299220 35.242841
v -25.285630 -6.688370 35.102347
v -19.190963 -12.233152 37.937024
v -18.132348 -12.637405 38.359647
v -18.180768 -10.612455 37.827013
v -18.427903 -0.323681 35.358266
v -23.218429 -4.664505 35.066480
v -17.091080 -14.216078 39.195093
v -17.080239 -15.375479 39.635496
v -24.282031 -4.121663 34.623700
v -24.258795 -5.311748 34.978296
v -18.100627 -16.090447 39.536798
v -17.109646 -16.490818 40.058078
v -19.346839 1.184296 34.478116
v -18.075125 -17.178277 39.930663
v -19.050762 -16.736293 39.397408
v -16.103979 -15.745382 40.126066
v -16.117399 -16.878147 40.586531
v -16.112697 -14.579237 39.665724
v -15.089584 -16.129350 40.648071
v -15.099334 -15.008169 40.183017
v -16.099672 -13.419634 39.243330
v -17.085745 -17.563727 40.477292
v -15.103962 -13.863042 39.740364
v -18.047459 -18.261756 40.325872
v -19.011608 -17.829419 39.764443
v -14.103196 -13.134601 39.870074
v -14.076207 -14.279386 40.276324
v -15.115350 -12.660044 39.341171
v -14.119970 -11.964371 39.522416
v -14.068199 -15.375783 40.706102
v -15.148108 -11.429138 39.036057
v -16.129794 -12.133609 38.839171
v -14.251755 -10.798364 39.289964
v -16.100917 -10.915954 38.569080
v -15.189788 -10.305465 38.783733
v -17.085346 -11.553510 38.391933
v -13.070352 -14.666299 40.799440
v -13.098207 -13.546381 40.393080
v -14.054557 -16.457181 41.196714
v -13.051173 -15.745518 41.257745
v -13.154840 -12.388346 40.073575
v -13.026670 -16.827281 41.731198
v -12.034854 -16.101123 41.827797
v -12.046425 -14.992558 41.312844
v -14.008870 -17.486159 41.663199
v -13.021413 -17.896578 42.249879
v -12.029184 -17.185584 42.313351
v -10.966169 -15.288667 41.889904
v -10.950536 -16.471987 42.401261
v -13.991170 -18.595178 42.176518
v -13.000192 -18.948694 42.798008
v -12.028735 -18.232754 42.873594
v -17.122031 -12.884525 38.753045
v -16.091808 -17.929673 41.014650
v -17.047149 -18.635176 40.887196
v -17.420849 -1.866381 36.287523
v -18.317611 0.794052 34.987174
v -17.409313 -2.988769 36.602642
v -21.100488 -15.839093 38.341729
v -20.143252 -16.313972 38.838320
v -22.093973 -15.313427 37.800428
v -22.069267 -16.493894 38.108419
v -21.068179 -16.981196 38.656186
v -25.235580 -10.361617 35.838759
v -25.220162 -11.491999 36.122184
v -15.115964 -17.242114 41.139341
v -23.043851 -15.963981 37.563924
v -23.087655 -14.794604 37.290143
v -23.973035 -16.568471 37.334947
v -23.983210 -15.431888 37.111934
v -23.041486 -17.061353 37.816034
v -24.987686 -16.053037 36.963289
v -24.969510 -17.183175 37.181866
v -22.113446 -17.492677 38.331316
v -23.951848 -17.675897 37.579436
v -23.019879 -18.158343 38.068519
v -23.929864 -18.769255 37.787352
v -23.000813 -19.245903 38.300883
v -22.117929 -18.604361 38.605846
v -24.942155 -18.291335 37.419756
v -22.087561 -19.683681 38.855800
v -21.198220 -19.017395 39.145945
v -21.189824 -17.885011 38.850958
v -23.872011 -19.844375 37.992196
v -20.266438 -19.425753 39.694199
v -21.162666 -20.072170 39.411857
v -20.269588 -18.290596 39.373626
v -22.092420 -20.753522 39.031698
v -21.123326 -21.256365 39.658071
v -20.168929 -20.524750 40.004686
v -19.336969 -18.716606 39.912325
v -19.344940 -19.856129 40.232680
v -20.123807 -21.606126 40.226777
v -19.245717 -20.936644 40.541418
v -18.397156 -19.118268 40.460323
v -19.216669 -22.031754 40.776482
v -18.345664 -21.348008 41.102696
v -18.341645 -20.238974 40.812193
v -20.060920 -22.698060 40.399271
v -20.937420 -22.238927 39.823344
v -22.962000 -20.320412 38.493827
v -17.452484 -19.501287 41.006813
v -16.519506 -19.881194 41.596468
v -17.436487 -20.644296 41.394673
v -15.558084 -19.128542 41.727053
v -15.575340 -20.244756 42.187911
v -16.482819 -20.961313 41.979658
v -15.561487 -21.321041 42.600490
v -14.653974 -20.600765 42.814511
v -14.604599 -19.480002 42.318727
v -20.242897 -17.166104 39.053527
v -19.173252 -23.103833 40.959828
v -18.332571 -22.464205 41.347274
v -18.315862 -23.552855 41.529248
v -19.125840 -24.192680 41.068823
v -19.980100 -23.712731 40.500651
v -12.243562 -12.829166 40.613403
v -12.321559 -11.740777 40.463395
v -17.456859 -22.866153 41.941025
v -17.480863 -24.022734 42.107049
v -13.203800 -11.284380 39.877648
v -18.280210 -24.646503 41.618172
v -23.296418 -3.545943 34.716505
v -21.954381 -21.862911 39.236506
v -17.453648 -21.759631 41.677791
v -12.098971 -13.834632 40.919082
v -11.098753 -14.250505 41.458121
v -17.234457 -5.339836 37.075813
v -19.093022 -25.270139 41.063508
v -19.911389 -24.744121 40.520889
v -24.920596 -19.376954 37.587956
v -24.474644 -0.062072 33.081070
v -24.457074 1.078479 32.557328
v -14.678652 -21.691467 43.257181
v -16.434732 -21.989015 42.332931
v -15.553200 -22.404543 42.983785
v -18.155866 -11.728423 38.113022
v -9.941494 -16.809476 42.995351
v -10.969582 -17.548933 42.982095
v -9.944624 -15.712829 42.446035
v -8.937220 -16.027370 43.023762
v -8.929302 -17.103685 43.618969
v -9.938615 -17.857563 43.598954
v -15.099204 -18.280145 41.571130
v -23.987574 -14.253218 36.865740
v -24.996969 -14.925518 36.724861
v -32.090972 4.740135 28.378489
v -33.062377 4.030294 28.290861
v -17.346928 -4.198552 36.826138
v -24.792088 -20.436822 37.725006
v -23.805504 -20.920893 38.076796
v -24.297439 -3.012215 34.262306
v -19.046534 -26.351566 40.933733
v -18.272014 -25.836927 41.552142
v -24.266600 -1.777290 33.824125
v -19.831354 -25.730192 40.421074
v -22.518108 5.709308 30.693626
v -23.625606 6.161002 30.121088
v -25.491074 0.422093 32.541837
v -25.487748 -0.726276 33.048841
v -22.909921 -21.397988 38.654735
v -7.918870 -16.340253 43.621266
v -9.006741 -14.890535 42.556658
v -7.969591 -15.258146 43.113545
v -21.345182 6.470560 30.505853
v -21.368352 5.306763 31.272977
v -20.132657 7.198956 30.182761
v -22.482859 6.907655 29.919933
v -20.270707 4.956196 31.874953
v -20.267700 6.053573 31.121811
v -21.329417 7.600994 29.678992
v -25.259982 -5.723182 34.833615
v -11.183198 -13.100355 41.161610
v -19.133690 6.804423 30.917981
v -19.133288 5.731682 31.715375
v -11.446033 -12.173667 41.036152
v -18.024098 6.517382 31.614742
v -18.015931 7.565820 30.737939
v -25.709047 6.895051 29.105169
v -19.102200 7.862337 30.013080
v -25.703668 8.065847 28.439870
v -24.564905 6.496020 29.657628
v -24.538114 7.636719 28.910146
v -25.664085 9.281179 27.475049
v -26.867792 8.610977 27.905657
v -16.614467 -23.290327 42.566616
v -24.467074 8.802589 28.146212
v -23.253889 8.329882 28.701634
v -23.267639 9.506495 27.638990
v -17.443834 -0.700113 35.898505
v -24.691095 10.010181 27.097897
v -25.105125 -1.701992 33.572855
v -25.085725 -2.841525 33.966695
v -30.055182 -6.270288 33.353229
v -29.103335 -6.753808 33.902695
v -25.009554 -13.741115 36.546200
v -28.117541 -7.158378 34.400674
v -29.072686 -7.844883 34.248819
v -30.023384 -7.399532 33.698587
v -26.139766 -1.339317 33.102608
v -27.118680 -6.507624 34.537684
v -10.343891 -12.452922 41.597809
v -10.291223 -13.572446 41.672227
v -7.920105 -17.400916 44.274760
v -8.922051 -18.141234 44.263289
v -10.296365 -14.669308 41.965808
v -9.350006 -14.006078 42.173549
v -9.421092 -12.878798 42.012763
v -23.341244 7.195280 29.495772
v -31.151389 5.619694 28.291004
v -32.163337 6.080856 27.711624
v -31.138610 6.779073 27.746102
v -30.104343 6.359077 28.274957
v -33.136369 5.426991 27.624353
v -33.172168 6.533628 27.136289
v -32.170970 7.251539 27.193927
v -33.200112 7.699017 26.658854
v -34.161784 6.999354 26.538239
v -32.199290 8.414536 26.733580
v -31.134070 8.000654 27.209647
v -34.191739 8.177695 26.111704
v -33.225826 8.868688 26.240828
v -34.130821 5.877794 27.021929
v -34.166773 9.332455 25.699081
v -35.128332 8.688639 25.552209
v -35.136089 7.540572 25.941044
v -32.193894 9.586085 26.292801
v -33.050740 10.118412 25.630325
v -35.130898 6.409016 26.358567
v -36.113424 6.852907 25.743514
v -36.114065 8.044764 25.326124
v -37.053062 7.296177 25.148128
v -37.038753 6.189145 25.549910
v -36.111655 5.767426 26.163311
v -35.106649 9.819469 25.151344
v -36.043290 9.173893 24.979932
v -31.140577 9.128857 26.739776
v -30.041726 7.538618 27.725454
v -33.964365 10.568966 24.977486
v -35.124202 5.325418 26.816170
v -30.983704 10.339079 25.830454
v -30.057462 8.664550 27.235526
v -29.874507 9.825181 26.258698
v -34.155295 5.008833 27.425005
v -36.055584 4.628965 26.657395
v -35.099034 4.284411 27.294424
v -17.369376 1.508011 35.094054
v -17.338906 0.456166 35.530491
v -18.287734 1.908919 34.461015
v -31.386958 -10.765110 33.920143
v -32.312735 -9.221713 33.075107
v -32.271135 -11.462917 33.612973
v -31.397937 -9.650899 33.627713
v -17.425736 -25.102668 42.189423
v -16.656316 -24.484547 42.711507
v -9.901204 -18.849398 44.265639
v -8.919033 -19.123305 44.987068
v -7.937425 -18.393597 44.978190
v -9.886444 -19.843696 44.990727
v -10.859191 -19.595655 44.260439
v -10.911644 -18.523541 43.560013
v -27.099883 -7.546511 34.877064
v -28.091583 -8.255765 34.758506
v -20.835187 -23.317131 39.907119
v -37.585384 -2.990167 28.957293
v -36.681594 -2.303146 29.223777
v -37.549481 -4.113942 29.199106
v -37.545339 -1.824384 28.648902
v -36.635223 -1.139243 28.836356
v -38.453099 -3.612761 28.617140
v -38.460565 -2.490246 28.376484
v -37.954101 6.636570 24.914883
v -39.328864 -3.105704 28.030887
v -39.308754 -2.005398 27.764200
v -38.368964 -1.302853 28.018352
v -37.038291 8.453950 24.721141
v -37.937573 7.766587 24.481125
v -8.026820 -14.106991 42.721222
v -7.021934 -14.511371 43.258093
v -6.999616 -15.615908 43.714407
v -37.035297 5.108538 25.975246
v -21.667999 -22.837505 39.256525
v -37.953988 5.535717 25.350895
v -16.447250 -2.302197 36.803820
v -16.479883 -1.122945 36.474329
v -20.231293 3.912757 32.558392
v -19.176991 4.648343 32.490601
v -28.917416 8.279841 27.640050
v -6.929673 -16.658228 44.272891
v -5.946998 -15.884654 44.323218
v -37.035338 4.025749 26.440387
v -37.942895 4.445738 25.774139
v -5.963638 -14.747927 43.817711
v -5.002592 -16.263383 44.971357
v -5.976178 -16.992947 44.953489
v -5.034149 -14.033961 44.033745
v -5.037411 -15.142399 44.413613
v -5.975379 -13.580929 43.464285
v -4.062421 -13.269560 44.268036
v -4.025707 -14.438528 44.564723
v -5.045975 -12.814524 43.704855
v -6.017696 -12.383775 43.244409
v -6.930629 -13.078061 42.962649
v -3.088768 -13.699782 44.723696
v -3.182203 -12.606477 44.581024
v -4.056859 -12.086436 44.009168
v -5.109409 -11.634670 43.494180
v -4.040355 -15.517170 44.947359
v -6.149754 -11.233150 43.275767
v -7.092667 -11.885720 42.936740
v -3.108604 -14.821202 44.927038
v -2.062648 -14.167101 45.025687
v -2.160594 -13.066843 45.026190
v -4.088565 -10.931205 43.809351
v -3.139583 -11.401528 44.350592
v -2.000102 -15.298904 45.181367
v -3.153978 -15.989264 45.326777
v -7.937150 -12.607746 42.602269
v -6.994140 -17.687091 45.031749
v -16.925836 8.364556 30.586533
v -16.945785 7.339553 31.485073
v -17.988427 8.635161 29.828665
v -16.870309 6.349610 32.259507
v -15.819936 7.174110 32.191703
v -15.842341 8.186526 31.332558
v -16.819665 5.366387 33.008544
v -15.833746 6.168410 33.007012
v -17.909243 5.598742 32.343863
v -12.028314 -19.271291 43.452125
v -12.990088 -19.988083 43.369044
v -12.960665 -21.025886 43.930446
v -12.016080 -20.264878 44.040421
v -13.920124 -20.704030 43.248042
v -13.856832 -21.726703 43.750214
v -12.947565 -22.071828 44.458062
v -12.050587 -21.319518 44.647806
v -13.829547 -22.765612 44.190904
v -12.946517 -23.080214 44.883003
v -14.659051 -23.468076 43.885042
v -13.761052 -23.809535 44.552708
v -24.677509 -21.544541 37.826128
v -25.837405 -19.855112 37.596237
v -19.356130 2.283049 33.810177
v -32.899783 -4.913232 31.749244
v -25.988887 -21.058638 37.785114
v -33.144026 -12.170677 33.257284
v -34.011116 -12.807796 32.844121
v -25.247855 -12.728783 36.319532
v -33.997254 3.328936 28.173503
v -27.981797 8.943054 27.450439
v -27.277132 9.836846 26.685950
v -33.163282 -7.634884 32.269469
v -32.250466 -8.080134 32.821008
v -36.094821 3.540631 27.097087
v -35.065570 3.135871 27.758859
v -29.057667 -8.932299 34.584644
v -29.980525 -8.478735 34.017716
v -15.768442 -23.697593 43.210912
v -8.526471 -13.389230 42.424550
v -9.569428 -11.715133 42.380132
v -31.414133 -8.514831 33.361297
v -33.078073 -6.470448 32.035122
v -39.108616 -8.909375 29.103676
v -12.050253 -22.357547 45.175855
v -35.843956 -15.462244 31.754860
v -36.609507 -16.010951 31.151700
v -37.391911 -15.453570 30.571567
v -35.053119 -15.987765 32.333548
v -35.813834 -16.537470 31.734942
v -34.262905 -15.388218 32.894890
v -34.265791 -16.510048 32.917267
v -35.031189 -17.075993 32.321126
v -35.048707 -14.836384 32.310251
v -38.158940 -14.831039 30.004522
v -35.775344 -17.558486 31.684120
v -34.996735 -18.184566 32.238453
v -34.248800 -17.637776 32.892914
v -38.150404 -15.943656 29.930604
v -37.377249 -16.544849 30.488376
v -36.542257 -16.955762 31.115108
v -36.503841 -18.068111 31.001970
v -35.727581 -18.657835 31.553255
v -35.049517 -13.689661 32.263671
v -34.237893 -14.217474 32.822097
v -5.169297 -10.472168 43.229776
v -31.332735 -7.360352 33.065416
v -32.265054 -6.929004 32.529491
v -18.270892 3.029883 33.830948
v -17.315548 2.681622 34.528877
v -11.051764 -20.505918 44.751316
v -17.368240 -26.191738 42.130395
v -16.621377 -25.623413 42.750445
v -17.857501 4.602805 33.068921
v -35.931288 0.815296 28.332408
v -35.902689 -0.282099 28.834222
v -18.188698 -26.988829 41.267114
v -18.994164 -27.401585 40.609345
v -19.871426 -26.743299 40.306795
v -18.139237 -27.993695 40.816878
v -17.355403 -27.660394 41.552131
v -19.032900 -28.194181 40.117989
v -17.195810 -28.652000 40.805541
v -18.083655 -28.921744 40.053067
v -20.309613 -25.936802 39.473012
v -20.121978 8.262540 29.326100
v -28.841895 9.369178 26.897260
v -19.754211 -27.776993 39.940117
v -20.711580 -27.203865 39.824085
v -33.153295 -13.242835 33.420673
v -42.190452 -13.547651 27.010657
v -42.190535 -12.429998 27.000837
v -19.131172 3.614759 33.151046
v -36.859162 1.225520 27.684936
v -35.934670 1.952017 27.852892
v -36.862454 0.175007 28.161554
v -37.782304 0.533414 27.506952
v -37.786432 1.627782 27.046834
v -36.859824 2.363505 27.219698
v -30.475674 -10.040354 34.172807
v -37.780226 2.777090 26.563783
v -38.691471 0.948664 26.843210
v -38.691992 2.037451 26.388631
v -29.559503 -10.436858 34.721128
v -38.705558 -0.130345 27.283421
v -39.580030 0.269097 26.599283
v -39.556632 1.386338 26.147685
v -30.467828 -11.110618 34.496648
v -40.438328 1.792544 25.440083
v -39.560527 2.517001 25.690084
v -40.423750 0.694571 25.891343
v -14.557167 -24.485504 44.135235
v -12.900906 -24.170194 45.181681
v -13.673803 -24.874207 44.729658
v -15.347216 -25.114112 43.686082
v -14.447967 -25.498934 44.220553
v -12.834080 -25.388943 45.259092
v -13.588096 -25.962767 44.661816
v -14.317641 -26.562094 44.028363
v -12.701503 -26.570721 44.944235
v -13.512508 -26.966119 44.268282
v -11.809509 -26.212633 45.583295
v -11.742182 -27.197505 44.966598
v -12.647918 -27.519303 44.294257
v -15.227106 -26.006155 43.631719
v -38.845999 5.974357 24.680453
v -38.857536 4.857065 25.130004
v -39.755546 6.353313 24.011982
v -38.844090 7.117196 24.222262
v -38.836858 3.802135 25.566699
v -39.746270 4.173432 24.898107
v -39.748736 5.272212 24.442927
v -39.740651 7.521737 23.544602
v -38.850397 8.242110 23.781235
v -40.623472 4.584697 24.192470
v -40.638276 5.683523 23.744044
v -40.638811 6.767035 23.315901
v -28.072612 -9.356650 35.110280
v -27.083428 -8.660419 35.204952
v -13.694266 -19.803560 42.917562
v -20.646185 -24.190028 39.940117
v -17.296919 3.814280 33.880697
v -13.472079 -27.927700 43.635890
v -13.444139 -28.787792 42.684327
v -14.500316 -28.145530 43.008368
v -12.450362 -28.559038 43.373773
v -15.492717 -28.238064 42.309971
v -14.405355 -28.932981 42.032371
v -15.384656 -27.343265 42.999367
v -1.145117 -12.448193 45.295775
v -2.267912 -11.869222 45.232476
v -38.130823 -17.031856 29.812875
v -1.123880 -13.645966 45.196175
v -1.127522 -14.859926 45.177666
v -16.031435 -26.443810 42.996804
v -0.014681 -14.224012 45.188332
v -1.174085 -16.114624 45.383047
v -0.006392 -15.463062 45.259521
v 1.061696 -13.567857 45.260402
v 1.059258 -14.800505 45.247165
v -0.091497 -12.948702 45.318356
v 2.245231 -14.107591 45.110698
v 2.171560 -15.394073 45.329889
v 1.019917 -16.032294 45.435351
v -0.016605 -16.721027 45.570122
v -0.163793 -11.750554 45.784798
v 0.942427 -12.334190 45.627263
v 1.148546 -17.318956 46.007243
v -0.022518 -17.975186 46.291587
v -1.208007 -17.375242 45.920674
v 2.169484 -12.923159 45.252285
v 2.380194 -16.570458 45.768370
v 2.357066 -17.792630 46.551724
v 1.138850 -18.494188 46.865395
v 3.623465 -17.102880 46.094582
v 3.619874 -18.232384 47.002065
v 2.391732 -18.884319 47.441213
v 3.637421 -15.832334 45.447187
v 1.151166 -19.594332 47.822936
v -0.195143 -19.179668 47.380895
v 2.440588 -19.930087 48.409026
v 3.843798 -19.236120 47.831333
v -2.289178 -16.775990 45.711960
v -41.335916 -16.111478 27.396511
v -35.730425 -19.758684 31.352651
v -40.628865 3.462988 24.665283
v -36.480008 -19.067158 30.843584
v -34.991556 -20.439264 31.851621
v -34.970659 -19.342771 32.070451
v -35.737483 -20.826424 31.116511
v -34.995341 -21.505649 31.614801
v -35.712634 -21.901385 30.882314
v -36.465387 -21.214317 30.379715
v -36.486952 -20.136277 30.619173
v -34.254360 -21.097902 32.340522
v -37.240605 -20.511919 29.899482
v -37.242794 -19.420073 30.151487
v -37.987323 -20.784413 29.207073
v -37.225515 -21.579046 29.635633
v -37.994815 -19.786278 29.442202
v -38.728620 -20.036235 28.744149
v -37.990085 -21.853070 28.916838
v -38.745706 -21.131884 28.457420
v -36.457928 -22.275249 30.142508
v -38.004771 -18.655631 29.663437
v -34.234513 -20.014598 32.570922
v -37.258969 -18.181347 30.363902
v -38.774351 -17.989698 29.150316
v -38.737627 -19.093052 28.950392
v -34.243230 -18.908977 32.752648
v -33.482580 -19.529280 33.266203
v -33.473880 -20.618552 33.087120
v -32.720368 -19.038582 33.943058
v -32.727454 -20.126999 33.785549
v -33.475558 -18.394585 33.421941
v -33.465069 -21.676243 32.903790
v -32.739861 -21.222966 33.635597
v -37.187325 -22.682853 29.419592
v -35.711381 -22.921368 30.657112
v -36.453549 -23.344794 29.940894
v -33.483433 -17.249676 33.499982
v -32.701999 -17.844140 34.039792
v -41.499587 3.868200 23.950077
v -41.507163 2.747502 24.417776
v -34.194518 -22.118020 32.178786
v -32.734700 -22.282869 33.465343
v -42.381498 2.032400 24.160103
v -42.384236 3.150927 23.726034
v -32.014761 -21.804033 34.216176
v -32.004175 -22.908738 34.032251
v -32.712593 -23.366222 33.280235
v -33.439180 -22.736310 32.712597
v -33.423658 -23.819433 32.529743
v -41.496726 1.679620 24.844973
v -31.996695 -24.025595 33.863067
v -32.711455 -24.455936 33.116437
v -42.345706 0.978768 24.536221
v -41.481498 0.636899 25.246432
v -43.190004 0.326165 24.217305
v -43.205620 1.414441 23.865074
v -42.371088 -0.080296 24.930518
v -37.980902 -22.937285 28.683942
v -38.729885 -22.199379 28.200085
v -39.470229 -22.592154 27.431344
v -34.976593 -22.596482 31.368714
v -39.501194 -21.486935 27.686262
v -41.506793 4.986820 23.473937
v -38.731131 -23.266807 27.944817
v -42.435002 4.260730 23.321722
v -38.726129 -24.336264 27.738097
v -37.988589 -23.902249 28.460826
v -39.476546 -23.674920 27.222066
v -35.710879 -24.002175 30.444053
v -34.971670 -23.582958 31.161616
v -31.406894 -11.798466 34.175347
v -30.464899 -12.273041 34.795879
v -29.482537 -11.533947 35.065926
v -31.319700 -12.905679 34.440126
v -30.428654 -13.354877 35.029321
v -29.545138 -12.689952 35.347996
v -29.533372 -13.785202 35.581641
v -30.389764 -14.437158 35.228396
v -31.272743 -13.984183 34.652007
v -30.390376 -15.534513 35.388344
v -29.529290 -14.908491 35.783951
v -32.115049 -13.476526 34.070260
v -31.262263 -15.069394 34.804425
v -32.108182 -14.594953 34.233852
v -32.072374 -15.674017 34.368259
v -32.949885 -14.091696 33.644586
v -32.919589 -15.201759 33.779969
v -31.224460 -16.142021 34.932398
v -32.189053 -12.441922 33.843858
v -32.885962 -16.259639 33.892379
v -32.042444 -16.746238 34.455032
v -28.630078 -11.981295 35.604360
v -28.618587 -13.115198 35.889139
v -28.632626 -14.232526 36.126219
v -28.665087 -15.367939 36.343942
v -29.522308 -16.002701 35.965409
v -33.710255 -15.792555 33.290103
v -17.981149 9.682682 28.914616
v -37.805563 -0.543247 28.012650
v -19.150008 8.902066 29.177321
v -16.900514 9.435129 29.676381
v -5.013884 -17.298424 45.633064
v -3.898624 -16.527283 45.504305
v -21.928102 9.145853 28.333212
v -40.856336 -4.440098 27.292304
v -40.021695 -3.781442 27.717526
v -40.852075 -5.551278 27.476159
v -40.840473 -6.644554 27.641822
v -41.653886 -5.051858 26.826319
v -39.469262 -20.434569 27.989704
v -39.480009 -19.346770 28.257364
v -40.867398 -3.299667 27.090622
v -16.316796 -7.021251 37.696776
v -43.200111 -0.734215 24.606302
v -44.009504 -0.364887 23.876678
v -44.030933 0.718592 23.515613
v -37.962071 8.997283 24.014343
v -39.730184 8.635090 23.101940
v -38.838012 9.377246 23.338770
v -37.009430 -23.700533 29.390200
v -16.288836 4.618429 33.868303
v -16.314933 3.546524 34.610113
v -11.987783 -24.877628 45.823235
v -20.484321 -25.041409 39.803773
v -37.236565 -24.521493 28.994585
v -37.938855 -24.967292 28.246323
v -37.231735 -25.608735 28.728180
v -36.523218 -25.197303 29.518529
v -21.480998 10.329228 26.785014
v -20.661135 9.846858 27.998378
v -43.205470 2.547848 23.504573
v -44.080511 1.833598 23.221440
v -31.998580 -20.708800 34.345163
v -27.735390 -13.553030 36.425999
v -27.736774 -14.696355 36.628656
v -37.963942 -26.049368 27.992342
v -40.621854 7.909358 22.828499
v -38.694497 -25.330643 27.524698
v 2.543156 -21.006908 49.142498
v 3.924715 -20.291173 48.720154
v -39.460037 -24.602135 27.065784
v -39.435073 -25.744322 26.762834
v 1.223580 -20.578380 48.743030
v -38.726772 -26.408059 27.352680
v -31.220406 -17.235758 35.017487
v -30.399401 -16.607127 35.500787
v -37.055764 9.606216 24.344979
v -11.041343 -21.512423 45.426678
v -10.103972 -20.726434 45.496454
v -45.373575 -8.291578 24.457967
v -45.386905 -7.165428 24.292108
v -36.519995 -26.307834 29.324779
v -35.787635 -25.837633 30.055019
v -26.035386 -15.445627 36.751761
v -26.086451 -16.680199 36.657930
v -16.433671 -28.322849 41.539652
v -16.498364 -27.425239 42.320940
v -15.395980 -29.006642 41.399450
v -16.474533 -29.084016 40.532001
v -39.515355 -18.467949 28.460863
v -40.163723 -2.591794 27.419833
v -40.245480 -18.869717 27.732084
v -40.267284 -17.775369 27.962016
v -40.981762 -18.115632 27.270042
v -40.997820 -19.227982 26.974616
v -40.255298 -19.931742 27.424124
v -40.232224 -21.017514 27.135063
v -40.984413 -20.330779 26.654069
v -41.038422 -17.127176 27.438839
v -1.134822 -11.247070 45.722176
v -22.714789 -22.290751 38.681405
v -27.059166 -9.762401 35.664210
v -28.035880 -10.467502 35.446989
v -36.045440 10.331758 24.604692
v -42.501572 5.407535 22.957437
v -41.542810 6.140624 23.076542
v -23.635843 -22.018641 37.954883
v -39.600038 -0.793582 27.054356
v -40.526163 -0.448510 26.419640
v -3.896445 -17.625016 46.234679
v 3.372407 -14.744611 45.195742
v -15.323608 5.438459 33.905747
v -15.285949 4.365669 34.584186
v -26.995097 -10.859023 35.958883
v -12.065085 -23.468648 45.556523
v -15.160737 -9.171424 38.516655
v -15.898854 9.173936 30.513288
v -14.231021 -9.624704 39.028832
v -26.185353 -17.801143 37.334668
v -11.586250 -28.200970 44.066975
v -10.089072 -21.699911 46.169259
v -10.941580 -22.534496 45.975106
v -40.197354 -23.915414 26.494405
v -40.150690 -25.010158 26.289176
v -41.737760 -17.435234 26.747767
v -41.702413 -18.557041 26.517026
v -6.069363 -17.986670 45.731278
v -5.029098 -18.284522 46.448695
v -34.975411 -24.645523 30.985441
v -45.435967 -6.304092 24.112293
v -2.157282 -18.076023 46.494724
v -8.877730 -20.053980 45.712360
v -2.059252 -19.275524 47.479843
v -3.453149 -18.528759 46.972653
v -2.010408 -20.371469 48.510759
v -0.709867 -19.948874 48.046794
v -3.339532 -19.705476 48.038739
v -16.307312 2.381836 35.165829
v 0.884215 -11.240808 46.302442
v -0.256059 -10.657663 46.603407
v -31.287390 -23.570184 34.581063
v -31.279419 -22.460234 34.784498
v -31.276332 -24.618691 34.430728
v -30.552103 -24.189578 35.127784
v -30.556116 -23.052988 35.295185
v -30.547790 -25.228619 35.003385
v -31.275453 -25.700850 34.283627
v -32.000664 -25.070211 33.704101
v -30.568098 -26.325745 34.863918
v -29.831584 -25.890296 35.574658
v -29.805181 -24.747864 35.713203
v -29.823972 -23.664090 35.820072
v -29.045841 -24.261803 36.398514
v -29.080411 -25.371567 36.270648
v -28.306615 -24.875936 36.925817
v -31.082133 -26.780682 34.347326
v -28.348168 -25.951463 36.832436
v -29.100099 -26.471211 36.149654
v -28.273509 -23.712888 37.018830
v -27.537392 -25.483429 37.438743
v -27.504429 -24.365810 37.538513
v -27.607920 -26.571344 37.400469
v -28.362921 -27.016672 36.727700
v -31.886051 -26.398376 33.660736
v -29.019217 -23.131209 36.492557
v -27.612965 -27.583080 37.332172
v -31.704294 -27.499292 33.741545
v -32.502770 -27.101107 33.054809
v -32.680938 -25.969655 32.960586
v -32.430850 -28.028934 33.060012
v -31.701122 -28.603993 33.692368
v -30.963777 -28.076032 34.361476
v -30.962123 -29.177925 34.319503
v -32.423272 -29.135236 33.039608
v -31.696001 -29.706591 33.684882
v -28.337904 -28.113693 36.650639
v -29.088344 -27.532667 36.049657
v -29.861345 -22.529379 35.906692
v -33.053971 -29.830544 32.439586
v -33.214068 -28.733437 32.337287
v -32.265273 -30.213565 33.146647
v -33.692127 -30.547683 31.862510
v -33.865486 -29.422653 31.770212
v -33.993004 -28.317265 31.653378
v -33.334145 -27.615266 32.237657
v -32.913614 -30.939694 32.538245
v -31.471000 -30.598194 33.854017
v -32.139041 -31.317144 33.262164
v -26.887976 -28.181178 37.925492
v -27.629974 -28.684385 37.249208
v -31.416575 -31.853020 33.926636
v -32.155958 -32.423738 33.298031
v -32.875223 -31.886233 32.622061
v -26.887162 -29.227011 37.887738
v -28.350539 -29.250584 36.586359
v -27.605659 -29.798417 37.246731
v -31.421974 -32.957509 33.987790
v -30.680395 -32.331939 34.607319
v -27.476900 -30.891019 37.361343
v -28.260091 -30.491773 36.653544
v -27.343847 -31.979126 37.489888
v -28.130042 -31.540991 36.799433
v -26.810916 -30.170952 37.906245
v -28.126050 -32.633647 36.812256
v -28.853275 -32.038654 36.158612
v -28.856171 -30.963352 36.127416
v -28.862035 -33.133250 36.186195
v -29.584970 -31.462835 35.494542
v -29.598843 -32.593857 35.527158
v -30.374629 -31.066442 34.801881
v -29.717485 -30.338973 35.357868
v -28.145012 -33.688538 36.856218
v -28.889438 -34.244868 36.249390
v -29.612382 -33.680626 35.586676
v -28.121610 -34.654114 36.962855
v -30.561684 -33.414941 34.763727
v -28.819193 -35.335492 36.407012
v -29.582049 -34.918031 35.691085
v -31.231567 -34.101724 34.199632
v -29.509619 -36.017960 35.856314
v -30.282146 -35.614651 35.124091
v -30.446695 -34.501267 34.902997
v -31.145547 -35.213742 34.329190
v -27.350048 -33.020045 37.520971
v -31.927846 -34.805848 33.655400
v -32.024101 -33.683555 33.513629
v -28.996978 -29.840717 36.004211
v -32.695567 -34.392834 32.956918
v -32.799827 -33.261408 32.785557
v -29.145531 -28.724327 35.900835
v -29.790445 -29.436035 35.311646
v -26.859801 -27.116716 37.971262
v -26.509319 -32.383707 38.161818
v -26.627234 -31.270730 37.974730
v -10.872737 -25.833724 46.165170
v -10.819167 -26.875542 45.597049
v -40.981990 -21.364876 26.382643
v -9.928427 -25.403466 46.717172
v -9.910961 -26.470637 46.172406
v -8.957461 -24.915380 47.217448
v -8.947753 -26.027417 46.777524
v -10.882180 -24.693661 46.468880
v -9.797270 -24.240450 46.958447
v -8.889560 -27.071994 46.127150
v -7.960030 -25.604026 47.343842
v -7.873222 -26.644613 46.682306
v -6.962770 -25.120818 47.835607
v -8.895732 -23.746605 47.438006
v -6.879223 -26.163239 47.166777
v -6.930090 -23.963908 48.204723
v -7.960153 -24.439103 47.797418
v -5.927029 -25.726987 47.787607
v -5.949693 -24.599651 48.270969
v -7.872315 -23.212618 47.840635
v -6.859116 -22.728370 48.297367
v -4.953700 -24.088791 48.744699
v -4.935690 -25.215713 48.310031
v -5.917935 -23.436462 48.585575
v -4.917710 -22.900274 48.985944
v -3.910976 -24.703158 48.752976
v -3.891542 -25.798904 48.207217
v -4.847826 -26.267839 47.657598
v -2.899975 -24.186842 49.183411
v -2.893015 -25.300226 48.747970
v -3.911060 -23.548187 49.177531
v -1.840103 -23.611686 49.506864
v -2.846602 -26.340475 48.191402
v -1.870346 -25.905299 48.703709
v -1.860011 -24.798372 49.185326
v -0.818891 -25.387348 49.108578
v -0.800314 -24.226454 49.490666
v -0.804003 -26.492326 48.576006
v -1.837528 -26.931287 48.050947
v -2.854335 -22.973033 49.417579
v -3.811891 -22.324409 49.227534
v 0.278239 -25.944816 48.920812
v 0.277959 -24.795719 49.368324
v -2.796907 -27.308942 47.417083
v 1.399634 -25.319018 49.130242
v -3.817515 -26.689810 47.587076
v 1.415346 -26.481234 48.575434
v 0.302064 -27.061135 48.282403
v 0.272635 -23.558496 49.702994
v 1.359384 -24.154439 49.515492
v 2.490132 -24.709824 49.253051
v 2.493562 -25.895546 48.769956
v 3.562970 -25.314450 48.925247
v 1.323051 -22.959161 49.760846
v 3.569363 -26.422041 48.365704
v 3.512646 -24.177402 49.339269
v 4.637080 -25.876226 48.558029
v 4.618577 -24.719825 49.036432
v 5.697234 -25.291834 48.698463
v 3.428434 -23.032986 49.627088
v 4.581135 -23.587587 49.394802
v 5.669891 -24.126990 49.118245
v 5.726694 -26.435214 48.212641
v 4.585985 -27.034343 47.919270
v 6.694296 -23.499183 49.022151
v 6.723797 -24.694978 48.790223
v 5.626546 -22.951490 49.348538
v 4.480827 -22.399156 49.551685
v 7.740544 -24.075830 48.739484
v 7.773800 -25.275930 48.489009
v 6.709424 -25.881479 48.361694
v 7.754391 -26.475805 48.070034
v 8.804645 -25.835969 48.103927
v 8.770130 -24.639399 48.394439
v 6.647212 -27.119172 47.865723
v 7.714416 -27.643714 47.535233
v 8.720283 -23.473454 48.510207
v 9.771480 -25.215894 48.013310
v 9.754862 -24.012804 48.201308
v 8.811441 -27.033090 47.711975
v 2.419915 -23.646548 49.541094
v 9.838899 -26.404741 47.716187
v 9.855319 -27.551952 47.288796
v 2.343659 -22.468344 49.676445
v 10.816827 -25.766974 47.587149
v 10.859435 -26.917540 47.274149
v 9.770582 -28.673779 46.634258
v 11.797079 -26.269885 47.121823
v 11.877392 -27.397054 46.779316
v 10.838204 -28.065268 46.756697
v 12.695543 -25.638597 46.871089
v 12.739065 -26.795187 46.630540
v 11.721877 -25.179739 47.304507
v 12.644943 -24.590163 46.882185
v 10.791646 -24.662331 47.698250
v 12.872701 -27.819840 46.190546
v 11.842718 -28.554167 46.119371
v 12.853303 -28.909033 45.528101
v 11.701018 -24.054963 47.281022
v 13.871578 -28.217967 45.581011
v 13.803272 -27.131423 46.064228
v 8.772339 -28.219525 47.116869
v 5.545935 -21.731731 49.266521
v 6.621020 -22.313387 49.096319
v 2.436403 -27.026159 48.078558
v 7.647408 -22.876377 48.830641
v 3.265967 -21.824471 49.432388
v 10.761264 -29.164453 46.012070
v 13.637994 -26.119623 46.357916
v 13.551342 -25.075679 46.426189
v 6.586430 -28.244948 47.121085
v 5.470793 -27.680302 47.426008
v 3.517492 -27.526566 47.585209
v 10.767514 -23.474077 47.651304
v 4.350372 -21.238932 49.137139
v 14.518548 -26.647048 45.851769
v 14.454414 -25.527300 45.922138
v -0.750408 -27.532706 47.862532
v 15.308135 -26.145690 45.423944
v 15.275491 -25.003830 45.347559
v 16.160650 -26.705664 44.885692
v 16.093002 -25.605845 44.882491
v 15.263445 -27.279000 45.252450
v 16.985195 -27.223952 44.279044
v 16.076109 -27.853384 44.617800
v 16.951991 -26.141387 44.354717
v 14.395986 -24.423063 45.794906
v 17.774103 -26.741954 43.813795
v 16.892490 -25.028679 44.238845
v 17.742426 -25.612566 43.751164
v -0.773836 -22.984265 49.636997
v 15.977236 -24.490027 44.702920
v 11.830429 -29.624365 45.342341
v 13.491602 -23.974126 46.256129
v -5.860343 -26.706778 47.005114
v 7.586796 -28.853732 46.704807
v -4.760802 -27.325381 46.790586
v 8.750096 -29.305077 46.333542
v -6.965782 -27.067682 46.442364
v -5.809692 -27.707697 46.129786
v 9.735038 -22.827731 48.089081
v 8.694945 -22.274828 48.381658
v 0.375167 -22.264987 49.582647
v 18.582598 -26.195583 43.248558
v 17.700152 -27.881782 43.661427
v 18.570591 -27.314075 43.210890
v 13.871583 -29.225615 44.858730
v 12.754541 -29.890584 44.572259
v 14.885240 -28.561773 44.933770
v -1.756234 -22.364971 49.570849
v -9.814278 -27.444235 45.352297
v 1.330113 -27.631259 47.768193
v 16.867387 -28.360729 43.937324
v -6.775194 -21.455216 48.025695
v -5.857718 -22.022929 48.579566
v -7.743694 -22.138215 47.671083
v 2.383125 -28.101160 47.197853
v -5.775132 -20.791919 48.198801
v -4.839785 -21.314233 48.725694
v 2.354076 -29.082531 46.194929
v 3.533109 -28.528925 46.653968
v -10.656619 -23.637703 46.525433
v 1.160569 -28.720546 46.767217
v -9.754793 -23.068773 46.927902
v -11.461180 -24.271082 46.087376
v 0.469235 -28.023984 47.361350
v -0.718955 -28.512165 46.897343
v -7.780039 -27.556138 45.804559
v -1.859169 -27.876761 47.167866
v 9.821157 -29.664724 45.873117
v -4.719088 -28.223874 45.723831
v -3.639667 -27.888354 46.472919
v -3.676659 -21.057128 48.954821
v -8.870341 -22.313126 47.220775
v -2.693599 -21.630536 49.318538
v -8.791138 -21.160743 46.681506
v 6.582862 -29.293753 46.217550
v 5.391569 -28.692548 46.587380
v 17.724774 -24.489439 43.525346
v 18.576657 -25.164822 43.104585
v 7.557914 -21.729350 48.565651
v 6.539155 -21.131890 48.695880
v 5.312920 -20.495338 48.755758
v 15.897149 -29.104686 43.973460
v 16.791313 -29.403782 43.281990
v 17.749931 -28.692339 43.243963
v 19.310616 -27.753183 42.526303
v 18.472302 -28.431202 42.895952
v 19.337975 -26.682254 42.692891
v -8.784293 -27.916482 45.085591
v 19.311778 -25.561805 42.659260
v 20.013381 -27.204866 42.012897
v 20.098527 -26.129196 42.084681
v 19.289316 -24.451698 42.490615
v 20.120664 -25.099213 42.025194
v 20.142559 -24.016536 41.855396
v 20.123939 -22.908049 41.602651
v 18.435341 -23.821731 42.872023
v 19.272128 -23.364037 42.218676
v 20.116341 -21.811382 41.269754
v 19.219801 -22.236198 41.891533
v 18.389871 -22.701818 42.524808
v 18.301892 -21.542362 42.138943
v 19.208491 -21.136477 41.502952
v 17.436439 -21.978678 42.853584
v 17.376583 -20.858588 42.338831
v 18.293918 -20.466931 41.689845
v 21.034582 -21.407765 40.669512
v 20.102605 -20.717641 40.905079
v 18.272152 -19.374345 41.233987
v 17.342924 -19.800741 41.858802
v 21.028157 -22.538142 40.993732
v 19.239975 -20.064548 41.082232
v 16.423044 -20.211927 42.527742
v 16.374487 -19.123071 41.970916
v 17.331681 -18.734972 41.349512
v 16.458035 -21.336802 43.083508
v 15.505608 -20.614233 43.233334
v 15.449260 -19.508411 42.639299
v 17.345777 -17.663115 40.849328
v 16.335196 -18.047769 41.428139
v 14.537553 -19.912416 43.377226
v 14.459277 -18.814721 42.692760
v 15.431710 -18.463178 42.034276
v 18.341323 -18.376498 40.761958
v 19.258683 -19.001289 40.642722
v 19.347651 -17.989208 40.196457
v 18.345985 -17.288426 40.282262
v 15.438400 -17.405470 41.423806
v 14.413367 -17.765853 42.051592
v 21.031376 -20.316532 40.312035
v 21.942849 -22.122749 40.384456
v 21.953798 -21.001250 40.064843
v 20.992782 -23.608990 41.242733
v 21.940949 -19.903482 39.740178
v 22.866835 -21.700721 39.779045
v 22.884895 -19.484819 39.180209
v 22.876608 -20.612967 39.496716
v 21.946520 -18.820437 39.404083
v 23.793216 -20.184208 38.928936
v 20.999186 -19.248717 39.957123
v 23.780455 -21.313264 39.185238
v 20.992858 -18.146467 39.574343
v 20.080035 -19.741342 40.556855
v 20.045810 -18.605031 40.138341
v 23.831796 -19.055022 38.642190
v 22.885955 -18.377299 38.876159
v 24.777585 -18.607609 38.130792
v 24.769453 -19.742744 38.373387
v 23.832488 -17.949306 38.364674
v 25.734443 -18.144686 37.661459
v 25.728193 -19.281968 37.882498
v 24.771148 -17.501696 37.891464
v 21.933997 -17.649785 39.037654
v 25.747091 -17.031528 37.447248
v 23.812511 -16.887794 38.112093
v 24.771648 -16.383906 37.653617
v 23.812718 -15.771624 37.855046
v 22.856874 -16.281307 38.319195
v 22.879581 -17.425568 38.607946
v 24.788791 -15.282123 37.417711
v 22.841668 -15.164389 38.038480
v 23.812662 -14.645848 37.598389
v 22.847012 -13.985989 37.745357
v 21.808063 -14.514671 38.194263
v 21.824100 -15.732270 38.513556
v 23.850184 -13.485375 37.341563
v 21.856057 -13.377194 37.890594
v 20.843639 -15.133915 38.653603
v 20.870781 -16.276414 39.004358
v 22.850988 -12.856077 37.480420
v 20.776462 -13.878963 38.312253
v 23.876302 -12.319943 37.080808
v 21.835419 -12.239798 37.625416
v 22.846151 -11.679249 37.224723
v 19.821850 -15.689543 39.151902
v 19.783617 -14.482050 38.764603
v 22.838835 -10.505447 36.975563
v 21.829509 -11.062041 37.370492
v 23.865057 -9.978472 36.588327
v 23.873013 -11.178659 36.836732
v 21.810024 -9.889518 37.102011
v 23.861837 -8.804978 36.333662
v 22.827982 -9.358601 36.720800
v 23.854824 -7.627727 36.085475
v 22.821971 -8.193488 36.460337
v 24.924058 -9.478724 36.232378
v 24.909481 -8.268543 35.981064
v 22.814539 -7.017474 36.198771
v 21.787558 -7.580756 36.579572
v 21.808075 -8.788963 36.849368
v 23.849212 -6.452174 35.813219
v 24.905898 -7.103035 35.735581
v 21.768060 -6.399805 36.297118
v 22.811467 -5.839484 35.899121
v 20.755854 -6.966774 36.694269
v 20.736125 -5.800715 36.373769
v 21.759460 -5.250223 35.990667
v 20.725470 -4.603455 36.054431
v 19.802565 -5.204769 36.433782
v 19.720539 -6.429492 36.797272
v 19.731920 -7.575445 37.078205
v 20.768785 -8.208467 36.972616
v 20.780070 -9.367605 37.231332
v 23.867620 -5.305097 35.488082
v 22.805212 -4.653360 35.577320
v 24.919763 -10.653545 36.477852
v 24.910632 -11.855157 36.705256
v 25.966204 -10.113043 36.125344
v 25.966834 -11.336620 36.340580
v 21.747300 -4.066917 35.654963
v 23.854088 -4.126504 35.160723
v 22.788886 -3.465567 35.211686
v 20.792510 -10.477795 37.492369
v 23.861469 -2.955581 34.788235
v 21.731645 -2.826421 35.306774
v 22.783977 -2.282405 34.824017
v 20.835094 -11.743787 37.762112
v 19.762975 -11.083387 37.865367
v 19.734735 -9.857145 37.589015
v 25.987575 -12.598806 36.554133
v 27.025462 -12.017029 36.173676
v 27.017343 -10.782529 35.974121
v 24.928135 -13.097193 36.941785
v 24.923309 -5.925631 35.450665
v 21.906434 -16.789016 38.784215
v 20.720488 -3.490752 35.768563
v 19.727344 -8.801375 37.337862
v 28.039602 -11.448539 35.774980
v 27.010607 -9.611640 35.772696
v 28.039672 -10.255663 35.601709
v 24.823770 -14.126158 37.173882
v 18.698499 -9.400093 37.720305
v 18.738468 -8.211052 37.414464
v 19.859940 -16.831384 39.534489
v 25.844793 -13.617624 36.794915
v 25.854498 -14.817012 36.997738
v 18.858731 -16.184298 39.631616
v 25.861233 -16.013965 37.207880
v 26.839251 -15.468982 36.826068
v 26.854977 -14.306322 36.614825
v 18.755799 -15.031290 39.249287
v 19.804515 -13.321828 38.423648
v 18.740011 -13.845672 38.866628
v 17.703850 -14.389544 39.322909
v 17.727510 -15.576281 39.748221
v 17.703272 -13.230719 38.927208
v 16.634627 -13.743622 39.367337
v 18.770645 -12.711214 38.519398
v 16.641101 -12.596971 38.996559
v 17.707847 -12.057028 38.591456
v 17.702397 -10.870759 38.272560
v 16.640576 -11.435856 38.676126
v 18.780243 -11.520549 38.199939
v 15.613690 -12.038865 39.115944
v 15.637522 -10.834182 38.824997
v 16.654778 -10.285586 38.376568
v 19.861571 -12.207848 38.120561
v 18.777798 -10.331359 37.909050
v 15.572555 -13.191223 39.475032
v 17.716481 -9.688747 38.013286
v 15.614820 -14.282653 39.865064
v 16.668281 -14.949843 39.817511
v 16.728058 -16.115315 40.329156
v 15.625093 -15.476313 40.371570
v 28.053398 -12.669838 35.951734
v 29.043488 -10.914345 35.383434
v 29.055111 -12.104661 35.559818
v 27.089635 -13.265252 36.368587
v 28.077579 -13.891660 36.112173
v 29.056653 -13.311975 35.699665
v 28.107562 -15.110609 36.276880
v 29.074099 -14.540138 35.854295
v 28.128255 -16.331952 36.468978
v 29.101829 -15.778739 36.006083
v 29.096383 -16.988635 36.237536
v 28.144176 -17.499490 36.685640
v 27.185330 -16.879190 36.914663
v 29.122957 -18.163889 36.476713
v 28.177083 -18.688669 36.927176
v 27.215311 -18.067942 37.127443
v 27.244727 -19.322056 37.361205
v 20.820478 -12.743644 38.010305
v 28.234407 -19.989632 37.161450
v 27.262198 -20.514274 37.582187
v 20.740424 -2.231714 35.459441
v 28.251867 -21.157502 37.411449
v 27.254857 -21.701457 37.798122
v 26.266952 -21.064522 38.011651
v 21.733713 -1.660086 34.920039
v 17.729639 -8.784293 37.803316
v 22.732213 -1.185411 34.445335
v 30.053587 -10.401759 34.995467
v 20.704438 -1.024051 34.999756
v 30.053476 -11.582909 35.175047
v 21.699362 -0.528366 34.520055
v 29.044075 -9.762742 35.191912
v 22.726577 -0.059994 34.016490
v 23.822063 -0.750306 34.055301
v 23.818334 -1.880722 34.456229
v 14.549782 -13.647123 39.907690
v 14.557110 -14.803784 40.388744
v 13.489414 -14.170758 40.447155
v 13.483998 -12.958887 40.092964
v 14.586877 -12.490111 39.522794
v 19.712934 -3.999096 36.176277
v 24.943353 -4.785900 35.128513
v 30.061082 -13.972309 35.446577
v 30.040835 -12.767739 35.293160
v 24.952643 -3.635582 34.809664
v 31.033923 -13.472122 35.050978
v 31.028885 -14.628078 35.196198
v 30.070438 -15.158519 35.592612
v 31.991160 -14.114985 34.812248
v 31.010448 -12.242369 34.928900
v 32.009859 -15.276834 34.951703
v 31.058057 -15.823717 35.342798
v 31.993560 -12.948604 34.680335
v 32.932245 -13.586684 34.418153
v 31.983260 -11.839532 34.568305
v 32.936409 -12.423080 34.294572
v 31.959145 -10.662795 34.429644
v 30.973251 -11.241794 34.827284
v 32.926240 -11.305800 34.183413
v 33.890401 -13.042676 34.005931
v 33.865507 -11.891028 33.898495
v 32.963187 -14.764932 34.556412
v 33.895550 -14.215876 34.145022
v 34.807924 -11.362414 33.483644
v 34.812992 -12.524133 33.587349
v 33.917259 -15.403280 34.301748
v 34.840962 -14.865142 33.855587
v 34.843269 -13.729330 33.707785
v 34.863615 -16.071454 33.976995
v 33.919672 -16.618561 34.479082
v 35.762835 -14.355598 33.365766
v 35.763600 -13.215094 33.255388
v 32.932966 -15.971684 34.736839
v 34.819820 -17.246500 34.102753
v 33.913660 -17.801242 34.576631
v 32.991484 -17.178302 34.911143
v 33.849466 -10.771022 33.789039
v 36.641340 -14.984444 32.943803
v 36.680464 -13.864255 32.862847
v 35.766815 -15.517545 33.459115
v 35.730954 -11.996087 33.146975
v 34.798802 -10.269657 33.381422
v 32.904636 -10.216929 34.058907
v 33.847938 -9.655092 33.656313
v 36.670979 -12.703764 32.775803
v 31.892495 -9.600050 34.291315
v 32.902847 -9.038203 33.890926
v 33.836820 -8.534018 33.500656
v 34.803337 -9.157134 33.245819
v 33.831591 -7.424204 33.322647
v 32.869523 -7.947144 33.720453
v 34.795082 -8.032149 33.079387
v 34.791479 -6.914836 32.898987
v 32.868293 -6.858338 33.526509
v 33.833885 -6.313368 33.121797
v 35.736133 -8.635456 32.808525
v 35.739924 -9.800198 32.948029
v 36.652498 -9.287017 32.484120
v 36.654420 -10.428238 32.594105
v 35.735004 -16.706131 33.560091
v 37.540695 -8.778026 31.981016
v 37.546183 -9.921121 32.100459
v 36.638867 -8.174642 32.337466
v 35.762778 -10.966559 33.043308
v 36.667533 -11.596060 32.675157
v 37.546567 -11.045080 32.188126
v 38.431374 -10.542217 31.677942
v 38.409628 -9.418857 31.581360
v 37.537031 -7.670806 31.829231
v 38.415825 -8.285251 31.440608
v 29.152584 -19.350860 36.719816
v 12.483055 -14.675724 41.044515
v 13.546107 -15.383572 40.988208
v 12.523053 -13.506153 40.651310
v 24.690652 -20.867852 38.628050
v 23.756671 -22.469756 39.390663
v 24.636838 -21.984638 38.802172
v 31.898341 -8.488360 34.110944
v 31.880617 -7.346328 33.903039
v 30.117996 -19.987645 36.475338
v 29.198953 -20.549792 36.929059
v 30.084296 -18.829859 36.257404
v 25.949346 -7.720387 35.631141
v 25.966457 -8.922597 35.891200
v 14.619239 -16.111580 41.025312
v 12.548839 -15.844174 41.602005
v 13.591779 -16.528437 41.626786
v 37.546332 -6.562704 31.688166
v 36.635396 -7.072996 32.174559
v 38.425101 -7.182490 31.301929
v 38.426188 -6.049434 31.185840
v 36.628960 -5.984936 32.036943
v 37.533967 -5.445381 31.573483
v 39.305271 -7.809821 30.876841
v 38.418016 -4.922582 31.073547
v 39.286054 -6.676865 30.757454
v 36.604974 -4.869367 31.903585
v 37.513666 -4.329604 31.449219
v 38.399735 -3.817524 30.947406
v 39.277890 -5.525432 30.635149
v 36.568677 -3.747362 31.759429
v 37.513661 -3.196899 31.312460
v 39.245220 -3.311952 30.384360
v 39.264984 -4.447409 30.507659
v 38.380333 -2.721610 30.814766
v 39.206861 -2.232034 30.222168
v 40.088512 -3.952925 29.893567
v 40.031140 -2.810496 29.734167
v 35.731690 -6.564603 32.482855
v 35.696696 -5.425097 32.328538
v 35.644120 -4.296302 32.163470
v 34.759509 -6.004841 32.755007
v 34.720451 -4.862227 32.565957
v 28.011444 -9.071898 35.372652
v 29.254568 -21.832479 37.175561
v 28.262291 -22.376333 37.643325
v 29.030002 -8.567230 34.974177
v 26.994843 -8.465726 35.540149
v 27.998631 -7.908340 35.133551
v 26.981882 -7.289421 35.276856
v 37.563756 -12.230438 32.265865
v 26.973287 -6.121840 34.979362
v 25.930770 -6.647944 35.387621
v 28.011089 -6.772911 34.856180
v 21.675503 0.608266 34.053127
v 20.662528 0.139208 34.559296
v 29.050439 -6.266611 34.444133
v 21.676714 1.734546 33.579318
v 20.652422 1.262451 34.098777
v 22.723615 1.056900 33.563218
v 21.641557 2.851484 33.058620
v 20.644472 2.364918 33.583367
v 22.706147 2.184651 33.056206
v 23.788011 0.365334 33.528236
v 29.057791 -7.475726 34.697506
v 23.843507 1.494706 33.019797
v 27.994502 -5.595446 34.565650
v 30.051527 -5.774214 34.062266
v 30.070106 -6.943171 34.323096
v 27.997586 -4.477779 34.269610
v 26.993831 -4.988294 34.688885
v 31.105009 -6.412077 33.939916
v 30.096553 -8.186040 34.590001
v 29.019489 -5.145555 34.177551
v 29.017279 -3.995021 33.888386
v 30.076336 -4.663089 33.797035
v 32.048084 -16.480220 35.131283
v 38.427256 -11.665891 31.749473
v 30.081079 -16.426885 35.781915
v 31.101621 -5.251881 33.668353
v 35.759343 -7.738994 32.646347
v 24.972295 -2.445677 34.460167
v 27.995555 -3.320961 33.980143
v 26.960359 -3.856390 34.410764
v 39.280470 -10.059005 31.147955
v 39.271688 -8.919497 31.024293
v 22.830687 -22.846741 39.968169
v 30.202439 -22.512675 36.818067
v 29.245878 -23.059452 37.329940
v 30.209721 -21.308291 36.657149
v 31.128107 -4.147331 33.417592
v 30.082658 -3.504322 33.533036
v 30.014057 -9.238719 34.809260
v 34.805987 -18.396482 34.125397
v 35.650929 -17.869173 33.599421
v 39.277463 -11.138340 31.223239
v 38.441362 -12.836184 31.799073
v 39.277768 -12.270801 31.262075
v 40.120477 -11.749516 30.723648
v 40.117029 -10.599023 30.677919
v 40.139584 -12.901362 30.704428
v 40.949516 -12.324506 30.162728
v 40.930417 -11.206728 30.174631
v 38.444746 -14.004349 31.811348
v 37.604119 -13.424477 32.318802
v 39.291385 -13.444222 31.253849
v 40.148709 -7.308671 30.303401
v 40.155161 -8.433293 30.428131
v 40.984672 -6.815430 29.701096
v 40.993239 -7.943752 29.833243
v 41.812938 -7.454658 29.210086
v 40.144053 -6.193525 30.169910
v 40.975091 -5.694252 29.537262
v 41.823851 -8.598773 29.341142
v 41.007989 -9.094711 29.960970
v 41.807046 -6.345257 29.059487
v 41.832933 -9.745673 29.459545
v 41.004320 -10.246360 30.070386
v 40.173028 -9.615199 30.539755
v 42.623809 -8.104114 28.696162
v 42.625040 -6.963891 28.557834
v 15.678199 -16.616220 40.932797
v 25.622931 -20.396313 38.133887
v 25.616693 -21.525206 38.333777
v 37.505668 -2.129817 31.204663
v 38.362263 -1.623124 30.647746
v 29.044621 -2.782133 33.626566
v 26.970836 -2.712474 34.140798
v 27.996166 -2.133962 33.729142
v 32.062685 -17.682835 35.339058
v 31.096691 -17.036768 35.555065
v 25.906399 -3.236290 34.493763
v 25.922813 -4.443426 34.816123
v 30.942491 -10.112297 34.664840
v 19.643946 1.897666 34.141881
v 19.605994 3.021448 33.612877
v 16.480723 -17.048287 40.865308
v 20.605267 3.497537 33.027589
v 34.654303 -3.720354 32.360024
v 35.648362 -3.190046 31.990236
v 26.288355 -22.285916 38.265022
v 13.440758 -18.140105 42.772547
v 40.116863 -5.105679 30.036316
v 30.077485 -17.663886 36.010594
v 11.546072 -15.176887 41.656626
v 11.575267 -16.303800 42.285156
v 21.679857 3.917669 32.508302
v 12.616491 -16.987464 42.310626
v 19.559671 4.158338 33.030499
v 22.754768 3.215301 32.530509
v 22.757835 4.341711 31.976578
v 20.617268 4.574048 32.479820
v 23.840948 3.623042 32.072774
v 21.676351 5.032160 31.928290
v 23.835354 2.500590 32.582703
v 23.856328 4.759883 31.480967
v 20.595008 5.692439 31.860010
v 22.756272 5.452323 31.397143
v 24.946848 5.196374 30.956880
v 24.976216 4.050170 31.534621
v 23.907696 5.840696 30.984282
v 21.673080 6.083255 31.315838
v 22.773490 6.574429 30.839239
v 19.538894 5.239293 32.428734
v 25.003431 2.828506 32.101421
v 26.105258 4.512557 31.011724
v 26.112477 3.319625 31.583251
v 26.116090 5.694112 30.457070
v 27.260937 3.784625 31.086157
v 27.238835 6.190871 30.009415
v 27.263524 4.997505 30.536087
v 25.017205 6.339234 30.402584
v 26.112328 6.867649 29.931564
v 27.242406 7.367109 29.540765
v 26.116178 8.054193 29.445692
v 24.998849 7.502285 29.876796
v 27.277613 8.594610 29.111685
v 24.948584 8.683841 29.290600
v 28.407919 7.926594 29.198773
v 28.472195 9.177430 28.708298
v 26.138303 9.189619 28.876459
v 27.262933 9.789615 28.283360
v 28.378074 6.668604 29.614166
v 28.374466 5.490928 30.067804
v 29.551144 8.482583 28.901297
v 29.513258 5.985033 29.668960
v 29.498863 4.786581 30.109143
v 30.616594 5.264214 29.679424
v 29.525947 3.564608 30.621181
v 30.612065 4.076547 30.137676
v 28.429181 4.226540 30.598083
v 28.452048 3.035111 31.114449
v 29.549525 2.342375 31.129206
v 30.634072 6.431011 29.277208
v 30.628762 2.855710 30.622395
v 31.705422 5.781083 29.235803
v 31.693233 6.973042 28.908589
v 30.653164 1.620661 31.103897
v 31.734087 2.144323 30.615340
v 31.712264 3.325903 30.131961
v 31.788276 0.896013 31.139391
v 30.732154 0.386354 31.750454
v 29.609212 1.078031 31.717846
v 29.577002 7.040296 29.298185
v 30.652807 7.603635 28.965768
v 30.617497 8.782278 28.629309
v 31.744440 8.162263 28.645599
v 32.780057 6.289663 28.852392
v 31.748209 9.351914 28.080117
v 32.817623 7.485836 28.550289
v 32.817454 8.708050 28.257357
v 33.855694 5.604660 28.759643
v 33.849227 6.812010 28.451778
v 32.825171 5.045611 29.212713
v 33.866756 8.030133 28.163053
v 31.789482 4.468691 29.679794
v 32.858169 3.801007 29.620379
v 34.905049 7.361167 27.985809
v 34.897391 8.568448 27.748004
v 33.906155 4.353618 29.139482
v 33.839022 9.191708 27.761561
v 32.819690 2.605716 30.105602
v 35.908952 7.887525 27.526977
v 35.871121 9.099794 27.200160
v 36.832896 8.380741 27.021800
v 36.870394 7.227462 27.259666
v 34.607739 9.745423 27.094176
v 37.754147 8.849775 26.496513
v 37.782463 7.734519 26.727412
v 35.935925 6.710230 27.763379
v 36.904062 6.046529 27.540637
v 36.767988 9.530866 26.672783
v 37.821644 6.547969 26.997016
v 37.880595 5.346868 27.341232
v 35.965734 5.536346 28.073538
v 36.953781 4.858222 27.899432
v 34.910505 6.120438 28.290847
v 38.759599 6.981986 26.438828
v 38.774343 5.863005 26.755551
v 32.845590 1.426906 30.583295
v 28.506858 0.604464 32.277683
v 29.716995 -0.158674 32.442315
v 28.478851 1.771635 31.660655
v 34.924004 4.905940 28.644967
v 27.426074 1.252426 32.164489
v 27.397654 2.437301 31.653046
v 26.336696 0.740258 32.647800
v 26.345514 1.910958 32.164701
v 27.534662 0.031903 32.898359
v 33.908725 1.880467 30.063357
v 32.770968 9.919329 27.519405
v 33.899131 3.067268 29.593878
v 36.000744 4.350842 28.427572
v 29.537942 9.711172 28.211032
v 38.688553 8.189179 26.195834
v 37.628093 9.926508 26.097047
v 38.649242 9.305848 25.926809
v 39.607584 7.526191 25.863064
v 39.560352 8.665367 25.604155
v 40.515045 6.835911 25.519900
v 40.485182 7.981141 25.239814
v 39.642253 6.348182 26.140274
v 41.379768 7.267488 24.876980
v 41.419235 6.133399 25.172153
v 40.569860 5.669014 25.827062
v 41.371862 8.355255 24.587527
v 42.261054 6.552360 24.511323
v 42.225773 7.703875 24.200381
v 39.688266 5.191881 26.490725
v 40.507605 8.998713 24.966109
v 41.355770 9.451495 24.299823
v 42.214833 8.795480 23.900899
v 42.188813 9.862100 23.602002
v 40.446648 10.054656 24.573893
v 41.309969 10.591612 23.963434
v 39.498011 9.745999 25.285192
v 38.660010 10.372757 25.446623
v 42.314348 5.407860 24.839995
v 41.460022 4.966772 25.517468
v 25.031671 1.610652 32.653933
v 42.359114 4.216268 25.214589
v 41.489693 3.812041 25.915760
v 40.580609 4.527745 26.191131
v 40.611832 3.411751 26.598828
v 41.521754 2.676215 26.338937
v 39.696821 4.112665 26.848840
v 42.383294 3.061717 25.626460
v 43.270331 2.315556 25.300659
v 42.415817 1.915090 26.041437
v 43.261191 3.439335 24.912811
v 44.143746 1.581341 24.967530
v 43.308091 1.195427 25.699434
v 44.121003 2.692530 24.582060
v 41.578886 1.451084 26.790024
v 40.633105 2.286679 27.020417
v 39.705457 3.002920 27.245516
v 44.110190 3.803921 24.199685
v 43.251128 4.521290 24.535962
v 39.715495 1.870458 27.654762
v 40.649269 1.140505 27.435119
v 30.388737 9.929843 27.921397
v 35.037138 3.855052 28.976745
v 36.034205 3.168904 28.842462
v 36.999505 3.651004 28.295938
v 35.061078 2.669888 29.356247
v 36.073168 2.002633 29.279575
v 37.040636 2.476445 28.704446
v 35.114190 1.514775 29.857309
v 33.751629 10.342624 26.678323
v 23.846152 6.951158 30.349715
v 22.702829 7.583551 30.204148
v 17.529274 -23.127310 43.227963
v 23.817091 8.083648 29.727173
v 21.539231 8.233299 30.046233
v 21.561752 7.045718 30.776476
v 22.739443 8.736332 29.549628
v 25.017871 9.926307 28.413496
v 23.798896 9.322185 29.088163
v 17.513248 -16.645472 40.294223
v 22.627273 9.965561 28.834706
v 31.876519 -6.217687 33.664689
v 23.619133 10.479631 28.194723
v 30.895233 -7.910177 34.281218
v 25.954620 -5.546938 35.099596
v 20.329054 -17.573704 39.623989
v 30.901030 -9.123030 34.508792
v 11.549803 -13.995014 41.299192
v 31.065119 -22.008763 36.296756
v 31.047570 -23.139078 36.352739
v 30.197728 -23.681506 36.883703
v 19.702003 -2.850133 35.911057
v 43.068751 8.127527 23.496082
v 43.083310 6.990758 23.812441
v 43.934970 6.292251 23.411965
v 43.900509 7.403766 23.073136
v 24.969888 -0.344232 33.697301
v 39.949840 -1.744997 29.501715
v 43.120820 5.839443 24.151918
v 39.064157 -1.183456 29.924992
v 33.990232 0.698394 30.734443
v 18.536889 3.743129 33.637986
v 18.533241 4.820147 33.060743
v 21.877792 -23.236014 40.603258
v 37.083978 1.307670 29.166293
v 36.235658 0.835843 29.934262
v 20.997265 -24.668424 41.465968
v 31.141138 -20.847032 36.154574
v 33.783842 -5.450821 32.971479
v 20.544305 6.744391 31.181501
v 32.798439 -4.852581 33.115134
v 32.789186 -6.002913 33.366051
v 33.798374 -4.353417 32.736046
v 42.558587 0.651948 26.430856
v 41.588636 0.196617 27.267273
v 30.106435 -2.228308 33.297359
v 29.058351 -1.586552 33.384012
v 36.565213 -2.617826 31.615139
v 31.884318 -23.745627 35.832493
v 31.052946 -24.288216 36.372929
v 31.886105 -22.612037 35.826930
v 10.579281 -14.533810 41.836590
v 10.631336 -13.420023 41.778456
v 11.618968 -12.896222 41.313045
v 33.024383 -18.399206 35.043664
v 33.908755 -18.980698 34.635104
v 39.272207 -14.718809 31.196665
v 40.182710 -14.092134 30.603846
v 21.526981 9.358810 29.314321
v 20.390510 8.853264 29.866995
v 20.354188 9.986341 29.101144
v 21.503241 10.471504 28.528360
v 20.409351 7.705210 30.591017
v 19.281060 8.349421 30.490529
v 19.231321 9.492854 29.682062
v 18.168528 9.018503 30.377927
v 18.193893 7.899268 31.160012
v 19.284382 7.222783 31.229120
v 18.140148 10.093324 29.621888
v 17.143313 9.717811 30.392480
v 17.176475 8.617845 31.148702
v 17.163499 7.527918 31.920625
v 18.202040 6.798944 31.927034
v 19.229156 10.563723 28.925968
v 14.582793 -20.960665 43.978597
v 15.524636 -21.705666 43.835572
v 42.634932 -9.235029 28.811647
v 16.541048 -22.418103 43.517792
v 26.574321 -19.920737 37.704169
v 26.573596 -18.807756 37.494824
v 31.939507 -21.496823 35.801041
v 44.963897 1.938804 24.213238
v 44.952656 3.040794 23.825213
v 14.632655 -11.339104 39.281352
v 13.636823 -11.823826 39.774746
v 31.052825 -19.481545 35.996912
v 40.946623 -13.477516 30.098610
v 43.066005 9.232163 23.152483
v 43.887463 8.518588 22.725842
v 37.477732 -15.582390 32.415402
v 36.655339 -16.181576 32.960881
v 40.956445 -4.576346 29.338246
v 37.473926 -14.449223 32.406727
v 41.731498 -10.637922 29.588357
v 41.789419 -5.235861 28.878575
v 41.746634 -11.795281 29.600782
v 38.052019 1.760841 28.526657
v 38.055241 2.914475 28.106193
v 37.966566 4.074217 27.727771
v 43.343279 0.086175 26.148482
v 44.191074 0.461558 25.404966
v 31.888095 -20.389466 35.730016
v 32.804875 -20.950570 35.307072
v 32.790805 -22.073792 35.283896
v 31.975042 -18.974755 35.521750
v 31.032282 -18.354289 35.805157
v 33.617083 -22.614085 34.688964
v 32.798030 -23.234211 35.202767
v 32.912848 -19.626732 35.206126
v 34.416060 -23.094580 34.013143
v 34.418001 -22.015067 34.198858
v 33.621159 -23.756157 34.510614
v 35.170080 -21.332626 33.672608
v 35.183320 -22.462378 33.486527
v 33.579526 -21.571835 34.817220
v 34.357670 -20.908674 34.332675
v 33.520744 -20.472081 34.872919
v 40.933488 -3.429835 29.136382
v 41.756417 -4.098338 28.676405
v 32.976710 0.148983 31.315743
v 35.131354 -20.288719 33.796946
v 38.288308 -15.035435 31.852620
v 20.340081 11.052989 28.301874
v 34.309290 -19.803951 34.371313
v 38.797277 4.709484 27.118636
v 18.473779 5.897032 32.385582
v 19.513701 6.334091 31.735941
v 18.119138 11.195015 28.818076
v 19.137577 11.694281 27.954542
v 32.171771 -3.635008 33.032858
v 31.126499 -2.978619 33.165175
v 33.216562 -3.120931 32.679778
v 32.178390 -2.455398 32.823761
v 42.618732 -5.856312 28.400008
v 31.966277 -0.355143 31.976717
v 25.909949 -2.063253 34.199519
v 42.639917 -10.377821 28.914305
v 13.549016 -20.210888 44.072597
v 13.519176 -19.173880 43.378743
v 12.553138 -19.484797 44.079899
v 12.611774 -20.536366 44.840451
v 13.592037 -21.274692 44.794761
v 12.634227 -21.618928 45.568552
v 11.652154 -20.824746 45.650513
v 11.576367 -19.771135 44.840129
v 34.680312 -2.613549 32.175983
v 10.594551 -20.028940 45.666699
v 10.534868 -19.023783 44.782941
v 34.656264 -1.493699 31.966669
v 10.543001 -18.035359 43.950709
v 33.699360 -2.037516 32.374908
v 9.469725 -18.293872 44.693705
v 9.508706 -19.308295 45.595826
v 11.608104 -18.798761 44.034383
v 34.671012 -0.301410 31.721499
v 33.632581 -0.944486 32.074503
v 35.701403 -2.139857 31.796282
v 35.760095 -0.901690 31.716422
v 9.517806 -17.334068 43.888386
v 36.741522 -1.598138 31.452936
v 8.405192 -17.556240 44.578291
v 8.407773 -18.531605 45.449911
v 32.650658 -1.460986 32.471716
v 10.588278 -17.038829 43.212718
v 17.185794 6.440009 32.668282
v 11.630510 -17.772488 43.263905
v 37.474382 -16.738129 32.364108
v 36.655353 -17.347664 32.895519
v 45.038201 0.829898 24.676365
v 14.584462 -22.031097 44.592905
v 10.737647 -15.745745 42.316364
v 9.676089 -13.947224 42.220395
v 15.494411 -22.803198 44.412211
v 14.607403 -23.114145 45.169847
v 13.716406 -22.353895 45.366712
v 9.710466 -15.009746 42.469923
v 44.943314 4.160250 23.434643
v 44.105335 4.906743 23.796436
v 31.143251 -1.838983 32.893134
v 41.754152 -12.900683 29.565833
v 24.929107 -1.344159 34.116245
v 38.798447 3.656019 27.471832
v 45.763118 4.480128 22.631769
v 45.767592 3.374078 23.047438
v 44.933793 5.259219 23.005563
v 37.537961 -1.006867 31.015782
v 40.994401 -14.628682 29.985812
v 40.186930 -15.246012 30.506474
v 32.816523 -24.365889 35.109129
v 38.318423 -16.185473 31.762320
v 39.102743 -15.564180 31.231272
v 43.898002 9.615304 22.388354
v 44.712251 7.740535 22.315200
v 44.703779 8.878805 21.954182
v 4.526411 -28.142302 47.029873
v 45.527219 9.241711 21.190262
v 26.970764 -1.549119 33.878949
v 45.525374 8.145045 21.526906
v 44.709509 9.927613 21.636167
v 4.503116 -29.125439 46.134169
v 45.451321 10.361414 20.738512
v 44.631357 11.111920 21.277904
v 43.848365 10.631178 22.094196
v 8.463683 -19.525486 46.402411
v 1.060245 -21.685779 49.361265
v 27.915906 -0.898104 33.320799
v 9.516680 -20.296027 46.495135
v 14.903701 -29.496196 44.141001
v 13.753981 -30.151125 43.765720
v 42.155005 10.998668 23.258322
v 43.010909 10.292343 22.860296
v 42.559364 -13.455296 28.954214
v 41.761118 -14.056711 29.479112
v 43.337894 -12.865551 28.401398
v 42.536182 -12.318829 29.009325
v 43.355099 -14.010686 28.305127
v 42.569808 -14.608530 28.834020
v 43.358472 -15.155999 28.146243
v 44.127910 -14.491208 27.603886
v 44.128683 -13.368270 27.747397
v 42.580474 -15.840403 28.636310
v 41.774659 -15.203519 29.347745
v 44.109990 -15.584698 27.407944
v 43.350067 -16.309503 27.908616
v 44.113825 -12.271241 27.844319
v 43.297702 -11.778394 28.458385
v 44.093928 -16.726192 27.154631
v 42.589928 -17.026077 28.410444
v 43.345184 -17.437321 27.668832
v 42.525635 -11.191613 29.027673
v 41.797898 -16.622440 29.110413
v 41.819174 -17.741857 28.892749
v 42.592746 -18.172553 28.174798
v 41.033065 -18.423555 29.369856
v 41.016204 -17.315023 29.579553
v 41.825441 -18.877252 28.666769
v 43.346042 -18.614284 27.422024
v 42.590586 -19.304721 27.936431
v 41.818314 -19.998384 28.429384
v 41.043393 -19.570248 29.144725
v 40.212349 -16.893844 30.257220
v 40.246559 -19.128986 29.829467
v 40.988202 -16.221001 29.790418
v 40.256824 -20.257611 29.619927
v 41.036682 -20.695316 28.909391
v 41.800189 -21.118311 28.166541
v 39.447033 -19.832797 30.297786
v 40.260157 -21.417460 29.377390
v 41.038540 -21.810927 28.649492
v 39.449491 -18.701583 30.501275
v 41.796640 -22.194897 27.893261
v 40.238983 -18.019006 30.030929
v 41.040718 -22.910866 28.362601
v 40.276331 -22.536415 29.109929
v 39.448775 -17.595448 30.710829
v 41.793364 -23.302751 27.606560
v 41.033714 -24.026401 28.063289
v 40.269674 -23.629966 28.820444
v 39.466469 -20.962274 30.069099
v 39.402846 -16.482674 30.917002
v 39.463984 -22.091138 29.853370
v 38.682044 -21.645574 30.540390
v 38.675747 -20.546160 30.754453
v 38.672352 -22.771810 30.329783
v 39.448230 -23.217369 29.613987
v 37.900588 -22.321883 31.042429
v 37.904492 -21.205948 31.252586
v 38.660196 -19.432536 30.985309
v 38.664643 -18.285636 31.204442
v 37.876966 -17.877833 31.909259
v 37.902486 -18.989274 31.691350
v 38.630329 -17.231940 31.404040
v 43.368468 -19.699220 27.141591
v 44.092461 -17.842569 26.906743
v 42.577253 -20.431077 27.659643
v 37.144868 -21.901345 31.782236
v 37.154992 -23.027294 31.557588
v 37.904048 -23.442722 30.821371
v 37.148292 -20.764263 31.981848
v 37.905725 -20.113614 31.469028
v 37.127631 -19.693303 32.186445
v 37.108980 -18.596989 32.389907
v 39.516511 -24.375562 29.255203
v 40.289453 -24.737063 28.502242
v 36.362747 -19.280964 32.904414
v 36.324452 -18.159367 33.082869
v 44.814020 -15.991420 26.663060
v 45.545822 -15.287604 26.142498
v 44.840419 -17.097062 26.388133
v 45.540576 -16.396585 25.885183
v 46.248662 -15.682529 25.363154
v 46.251292 -16.788802 25.095665
v 45.535661 -17.508761 25.634134
v 46.232287 -17.889120 24.828242
v 45.527854 -18.614250 25.354502
v 44.807323 -14.892963 26.922910
v 44.803133 -18.232730 26.156884
v 44.808652 -13.790412 27.144549
v 44.814423 -19.369809 25.853833
v 45.531198 -19.709866 25.032542
v 45.561200 -14.208241 26.412706
v 46.217565 -18.958508 24.510349
v 44.809308 -20.466633 25.549643
v 44.083037 -20.107935 26.361454
v 45.505335 -20.812633 24.719436
v 44.072805 -18.998631 26.652890
v 44.806303 -21.563058 25.239138
v 44.093659 -21.220465 26.060516
v 15.814275 -29.985861 43.061904
v 38.825655 2.515158 27.883292
v 16.820743 -24.098275 44.007406
v 15.138717 -23.808559 45.068895
v 38.823192 1.366984 28.261955
v 39.770191 0.662182 28.065162
v 35.610616 -18.928721 33.571668
v 38.927396 0.291504 28.788140
v 37.937963 0.992658 28.922891
v 8.772570 -14.548319 42.781438
v 9.837472 -12.761307 42.549838
v 8.792027 -13.449097 42.815209
v 17.740024 -29.559399 42.524364
v 16.679737 -30.324445 42.265684
v 42.555518 -21.501059 27.406460
v 20.934823 -25.699925 41.470885
v 16.172171 7.218590 32.687910
v 16.152094 8.281760 31.948437
v 41.053096 -25.124472 27.717608
v 40.669045 0.008637 27.859862
v 15.229350 7.964656 32.771043
v 15.192089 9.048349 32.051353
v 16.109888 9.344816 31.213555
v 34.385207 -24.207726 33.783714
v 35.154156 -23.533998 33.275186
v 41.811378 -24.390274 27.307478
v 17.025892 10.813278 29.526942
v 42.566804 -23.688811 26.857699
v 42.574687 -24.782020 26.543546
v 43.299733 -22.976846 26.357419
v 43.297451 -24.164581 26.067953
v 41.785133 -25.496170 26.952783
v 45.575386 -13.134463 26.664123
v 42.556606 -22.611186 27.125212
v 43.288031 -21.891765 26.632625
v 44.775348 -12.756456 27.323474
v 40.767881 -2.273330 28.981159
v -7.715414 -21.030887 47.138913
v 17.485899 5.536253 33.113557
v 43.422978 -9.836568 28.283431
v 43.441909 -10.981459 28.341258
v 42.547111 -25.884960 26.191181
v 41.766339 -26.586860 26.628962
v 41.014958 -26.202481 27.387202
v 27.308394 -22.898689 38.101074
v 28.264330 -23.551099 37.838447
v 29.962856 -0.970520 32.777231
v 28.245358 -24.715321 38.018817
v 27.326727 -24.072445 38.346463
v 29.174332 -24.227483 37.503932
v 43.318630 -20.816106 26.890686
v 27.373009 -25.282171 38.518001
v 29.152931 -25.335714 37.622820
v 28.267936 -25.894343 38.109087
v 28.272546 -27.131908 38.163433
v 29.189124 -26.546329 37.621923
v 27.370921 -26.491698 38.659235
v 29.119350 -27.719869 37.638233
v 27.518192 -27.770880 38.757650
v 28.299170 -28.301795 38.180539
v 29.929642 -27.130226 37.115195
v 29.926868 -28.264222 37.025002
v 29.123358 -28.872206 37.550872
v 29.928863 -29.417815 36.920797
v 30.714278 -28.812913 36.381142
v 30.718561 -29.938898 36.256576
v 29.942886 -30.566310 36.798347
v 29.147883 -30.082116 37.432745
v 30.707094 -27.709554 36.499153
v 31.476009 -29.318601 35.691676
v 31.484178 -28.199866 35.834030
v 30.710077 -31.084639 36.114982
v 31.472644 -30.442154 35.535866
v 30.725045 -32.210147 35.940332
v 31.466748 -31.550460 35.390304
v 29.952670 -31.797026 36.638387
v 32.225034 -29.786208 34.969898
v 32.221802 -28.666014 35.139494
v 32.212317 -32.009163 34.665942
v 31.470840 -32.675572 35.230498
v 32.203450 -30.885502 34.827215
v 29.163420 -31.208630 37.312811
v 29.179423 -32.469884 37.138673
v 29.950088 -32.912574 36.465470
v 30.717352 -33.347523 35.757954
v 32.209501 -33.126325 34.506428
v 31.462819 -33.801492 35.037032
v 29.969130 -34.034157 36.281196
v 30.724830 -34.463835 35.555898
v 33.031613 -33.529809 33.698416
v 32.218466 -34.239903 34.303494
v 30.735414 -35.584845 35.365023
v 32.918365 -32.430402 33.953976
v 29.985977 -35.159906 36.090640
v 31.471392 -34.898061 34.838767
v 32.954725 -29.119501 34.432094
v 32.964990 -30.242334 34.246058
v 28.327592 -29.507955 38.062043
v 32.952923 -27.992530 34.589957
v 29.987594 -36.282603 35.921534
v 32.201961 -27.566283 35.315199
v 29.229640 -34.717707 36.812520
v 29.913953 -26.012374 37.164961
v 29.242856 -35.845501 36.639430
v 28.453571 -34.296485 37.506807
v 28.488247 -35.418086 37.338660
v 29.192406 -33.619938 36.986926
v 28.482936 -36.573269 37.167705
v 28.428135 -33.198268 37.640043
v 27.699996 -34.959556 38.005820
v 27.717883 -36.104258 37.855950
v 27.667412 -33.832878 38.170731
v 26.930034 -36.746842 38.364687
v 27.720557 -37.241321 37.728692
v 28.487344 -37.689818 37.016254
v 29.233291 -37.037648 36.452404
v 27.719332 -38.370197 37.583404
v 26.915424 -37.865488 38.174883
v 26.956674 -34.562024 38.699025
v 45.509529 7.006802 21.858183
v 44.712858 6.616756 22.675522
v 30.729107 -26.544102 36.575177
v 21.755883 -26.175202 40.558018
v 20.393400 -26.838417 40.570528
v 32.909124 -31.298191 34.124546
v 28.358121 -30.719165 37.948966
v 33.645689 -32.897392 33.200044
v 33.627499 -30.630101 33.566688
v 33.610878 -29.511628 33.781066
v 33.641641 -31.734615 33.370421
v 33.818049 -28.392046 33.750493
v 34.372648 -29.111095 33.119752
v 34.356919 -31.062182 32.812403
v 34.184924 -30.223025 33.119890
v 34.913540 -30.655348 32.361931
v 26.300566 -23.354983 38.537723
v 34.890131 -29.545268 32.558283
v 43.315848 -25.192600 25.759335
v 38.166863 -0.526291 30.267759
v 21.835576 -24.228950 40.798695
v 43.426290 -6.525365 27.911697
v 43.416909 -5.399602 27.729769
v 42.604862 -4.747370 28.192594
v 43.408832 -4.292447 27.510807
v 44.227365 -6.082051 27.230439
v 44.221698 -4.950376 27.028185
v 43.418006 -3.187258 27.272033
v 44.218984 -2.743973 26.558445
v 44.222716 -3.866929 26.805095
v 42.606956 -3.643623 27.968338
v 45.013491 -3.425184 26.089247
v 45.026632 -4.558383 26.303436
v 45.029894 -2.364398 25.832010
v 44.207100 -1.638663 26.244168
v 43.414833 -2.063764 26.983887
v 42.607102 -2.547767 27.734751
v 38.665271 -23.879016 30.114978
v 19.726838 -1.594355 35.618211
v 18.045382 12.205448 27.905476
v 16.971793 11.936176 28.689846
v 45.836221 -1.947266 25.099874
v 45.818801 -3.085254 25.347474
v 31.060401 -0.608406 32.436753
v 46.992257 -17.459694 24.078708
v 47.727360 -17.012530 23.307145
v 47.244099 -16.334469 24.113157
v 47.468921 -18.131893 23.259021
v 45.041294 -1.263320 25.564298
v 46.326387 9.658964 20.296110
v 46.273818 10.804659 20.027808
v 45.427803 11.479877 20.500637
v 32.981569 -26.853095 34.708079
v 33.654803 -27.365661 33.949220
v 35.359064 10.361888 26.201999
v 15.646025 -9.650543 38.518151
v 16.659822 -9.112886 38.151585
v 27.662065 -32.715562 38.284809
v 27.013442 -33.414685 38.924264
v 28.440415 -32.099024 37.734892
v 27.619142 -31.597582 38.357142
v 27.124615 -32.230413 39.310228
v 26.623728 -34.005984 40.180876
v 44.118125 -0.528826 25.854714
v 43.325815 -0.927335 26.577818
v 25.877110 -0.879927 33.800434
v -2.539045 -28.481702 46.200115
v -3.664972 -28.801204 45.452635
v 8.467699 -16.612336 43.843053
v 9.550617 -16.318061 43.169669
v 7.452903 -16.936390 44.570910
v 7.461689 -15.903867 43.863094
v 8.546419 -15.555024 43.255503
v 7.514438 -14.838415 43.330079
v 6.518542 -15.193186 44.008796
v 6.482945 -16.258154 44.563598
v 5.601456 -14.496435 44.230469
v 6.614513 -14.124926 43.670695
v 5.581314 -15.605534 44.667191
v 4.692358 -13.866717 44.515652
v 5.665971 -13.409906 44.009376
v 4.615926 -14.888986 44.805157
v 5.674993 -12.294451 43.923805
v 4.757928 -12.841121 44.383866
v 6.614509 -12.908547 43.600191
v 6.623802 -11.741690 43.601404
v 4.763526 -11.763992 44.328610
v 5.666209 -11.206349 43.905474
v 3.783860 -13.290186 44.843569
v 3.865046 -12.342853 44.805515
v 7.573640 -13.530278 43.224695
v 7.638181 -12.389513 43.373561
v 3.775249 -11.146592 44.928280
v 2.954534 -11.868289 45.340993
v 4.823621 -10.716363 44.380421
v 4.562320 -16.012126 45.228520
v 5.634311 -16.714964 45.287450
v 6.548400 -17.334721 45.342890
v 5.714459 -17.809826 46.121383
v 4.577089 -17.128704 45.913650
v 6.620279 -10.667230 43.585670
v 37.173499 -24.199474 31.361144
v 5.725866 -10.071574 43.974851
v 37.872978 -24.685271 30.528730
v 36.365808 -24.845513 31.816372
v 37.076299 -25.342756 31.036340
v 36.421723 -23.718343 32.065443
v 36.417865 -22.600860 32.328763
v 15.210893 6.921526 33.472502
v 34.372288 -32.154033 32.625032
v 16.182013 6.168740 33.374177
v 11.678272 -22.841072 46.921087
v 12.665411 -23.579875 46.593508
v 35.903775 -20.775377 33.089331
v 12.699027 -18.534922 43.383844
v 43.433415 -7.596284 28.025830
v 22.577499 -23.807084 39.957078
v 45.774298 2.251969 23.452805
v 46.586821 2.583129 22.655841
v 46.581603 3.710334 22.230524
v -40.244013 -22.093377 26.818354
v 36.401003 -21.441170 32.530346
v -27.711761 -12.396001 36.119970
v -27.708599 -11.220510 35.791032
v -26.761938 -11.714626 36.286111
v -26.723508 -12.848814 36.550787
v -42.141316 -15.474650 26.769083
v 45.805815 -4.092539 25.560899
v -42.127053 -14.349775 26.962242
v 45.005689 -5.675139 26.546038
v 46.558542 -4.794281 25.031401
v 45.785432 -5.208592 25.774152
v 46.579926 -3.681255 24.797487
v -42.891240 -13.711815 26.433866
v -42.868901 -14.800999 26.278219
v 31.471801 -27.105173 35.992358
v -26.780366 -13.973716 36.741304
v -43.611783 -14.097381 25.789585
v -42.891276 -15.877166 26.071953
v -43.633387 -15.183994 25.580080
v 7.409604 -17.831891 45.392163
v -43.662477 -16.257306 25.390525
v -44.403834 -15.580853 24.876440
v -44.372888 -14.487468 25.075291
v 34.596697 -27.971472 33.003744
v 41.791735 -3.006113 28.434672
v -32.315540 10.706375 25.531101
v -40.208816 -22.976950 26.703708
v -30.888978 -30.075159 34.355223
v -34.158499 -22.980433 32.020440
v 31.521526 -25.976722 36.041508
v 30.706878 -25.463599 36.639056
v 32.279135 -25.372750 35.479938
v 32.289931 -26.497125 35.354218
v 33.031605 -25.843901 34.759320
v 44.908385 -11.706443 27.277413
v 29.858740 -24.954065 37.160501
v 44.093925 -11.162567 27.848339
v 19.035050 -28.754370 42.022678
v 19.408221 -27.982561 40.849940
v 44.049099 -24.574407 25.261933
v 44.749462 -23.848131 24.695460
v -26.404132 10.630414 25.569694
v 44.750498 -24.965626 24.421678
v 44.037858 -23.456474 25.506784
v 44.032981 -25.681893 24.948921
v 46.316221 8.543795 20.638402
v -19.158951 9.969142 28.235254
v -25.217613 -4.463860 34.472500
v -3.301475 -10.231315 44.259832
v -26.118528 -18.769433 37.462647
v -4.233703 -9.859390 43.854932
v -6.718765 -20.349119 47.364073
v -1.330269 -18.631007 46.932133
v -26.102168 -6.966785 34.981159
v -26.109921 -5.803458 34.624035
v -13.519291 -9.011849 39.521105
v -13.455116 -10.128779 39.668227
v 40.640912 -1.232040 28.637835
v 39.657162 -0.547730 28.888949
v -14.274263 -8.502853 38.876822
v -5.975239 -28.491981 45.057536
v -4.784606 -19.118198 47.207111
v -4.830322 -29.123084 44.786273
v 32.972310 -34.644643 33.584657
v 32.260522 -35.356242 34.101013
v 46.038932 -20.395124 24.257769
v 12.680011 -12.415345 40.563839
v 44.196518 -9.328330 27.612193
v 43.401319 -8.720308 28.165950
v 44.981011 -8.828877 26.935923
v 45.005747 -9.987573 27.080771
v 45.755322 -8.314129 26.234012
v 44.201067 -8.213233 27.492896
v 45.787325 -9.461702 26.397881
v 44.982209 -7.706727 26.814181
v 45.742197 -7.209251 26.100177
v 44.192534 -7.161395 27.394123
v 44.978118 -6.603939 26.681416
v 45.747900 -6.115504 25.954147
v -29.976493 -28.321007 35.259129
v 36.485685 10.835533 25.427685
v -33.664583 -31.485516 31.908680
v -33.552975 -32.595636 32.074849
v 46.287143 -12.421968 26.172188
v -33.430002 -33.699628 32.227412
v -34.220889 -33.308680 31.512002
v -34.313573 -32.203183 31.383118
v 46.324919 -13.500335 25.879647
v -45.276192 -9.374124 24.635321
v -46.080255 -8.995928 23.944529
v 46.306281 -14.576663 25.518572
v 46.996411 -12.741518 25.359010
v 2.081584 -11.734097 45.764675
v 2.120685 -10.595206 46.383998
v 0.836895 -10.202751 47.233094
v 46.532213 -7.924141 25.493112
v 45.765503 -21.518865 24.213732
v 46.477851 -9.040853 25.705915
v 46.788092 -19.956825 23.518921
v 46.521681 -21.078799 23.469289
v -30.542293 -21.983113 35.474645
v 31.516330 -36.016926 34.643990
v -31.249478 -21.313540 34.908905
v -10.740964 -27.772395 44.711598
v -32.017595 -17.843684 34.488180
v 47.323338 -4.359909 24.256368
v -29.694263 10.725362 25.164782
v 46.542272 -5.933286 25.235799
v 47.264966 -5.492037 24.449874
v 47.962043 -6.170175 23.805963
v 24.491353 -23.165997 38.760910
v 23.641651 -23.646222 39.357548
v 47.253644 -6.637566 24.600904
v 47.942632 -7.307426 23.921244
v 47.244212 -7.786966 24.702819
v 47.972488 -5.023091 23.643329
v -30.222413 -36.712090 35.303062
v -29.454640 -37.113883 36.033060
v -28.743564 -36.429761 36.579950
v -28.688012 -37.504379 36.756371
v -28.010105 -35.771236 37.156774
v -28.000142 -36.894001 37.277759
v -27.901658 -37.885813 37.462022
v -28.613211 -38.598167 36.928627
v -29.382614 -38.181965 36.213242
v -30.159336 -37.800972 35.479350
v -27.836086 -38.992501 37.643926
v -29.320217 -39.291333 36.404485
v -28.543356 -39.705126 37.127765
v -27.047879 -39.416197 38.325044
v -27.062513 -38.301672 38.092664
v -27.787765 -40.101795 37.840555
v -27.318316 -35.045406 37.694618
v -27.197217 -36.155676 37.826801
v -27.421820 -33.914399 37.531915
v -26.607760 -34.356989 38.114935
v -26.470481 -35.504550 38.107349
v -29.852955 -26.976988 35.444644
v -48.392053 -1.448329 20.140320
v -30.594487 -27.437421 34.746554
v -42.047004 -16.567077 26.675921
v 18.773910 -5.730912 36.840670
v 35.161208 -31.741754 31.927783
v 34.159780 -33.279580 32.661919
v 18.748462 -4.546949 36.565369
v 34.964058 -32.859618 31.963307
v 0.792305 -9.267815 48.256851
v -0.298308 -9.640318 47.618653
v 2.445340 -9.559129 47.048050
v -33.407876 -24.932916 32.358482
v 31.495607 -37.148783 34.485515
v 32.261893 -36.527176 33.931154
v -10.491554 -11.299199 42.053857
v 14.321529 7.788889 33.643029
v 30.754920 -36.647801 35.196656
v 14.319752 8.791926 32.918895
v 30.033618 -37.359040 35.766930
v 30.793239 -37.802461 35.012875
v 46.353361 7.414663 21.073085
v 47.142598 8.881126 19.841671
v 47.141043 7.789490 20.218181
v 46.442244 6.266828 21.381171
v 47.185943 6.737336 20.558269
v -44.565975 -11.007134 25.204646
v -45.367238 -10.478802 24.623205
v -26.690033 -24.958874 37.870339
v -27.516932 -23.263070 37.637423
v -39.704928 9.786591 22.621037
v -40.616612 9.026351 22.423001
v -36.969737 10.752730 23.861243
v -37.883489 10.071980 23.629570
v -27.758980 -15.801207 36.882021
v -28.617220 -16.439587 36.561407
v 19.702623 -0.349769 35.057030
v 19.657164 0.789640 34.628367
v -29.457167 -17.036215 36.158934
v -28.609244 -17.545354 36.742289
v -27.758691 -16.925022 37.127811
v -41.010745 -23.506543 25.822743
v -40.742970 -24.584764 25.822406
v -43.779247 -11.524950 25.809455
v -41.033915 -22.375705 26.045628
v -41.780853 -21.684045 25.522640
v -41.749769 -22.819172 25.293654
v -41.719814 -23.936173 25.052507
v -44.527512 -12.095881 25.209786
v -45.323682 -11.560614 24.624336
v -45.273355 -12.654513 24.561282
v -0.624143 -21.732330 49.374847
v -46.042414 -12.101713 23.971290
v -46.646895 -11.489068 23.153485
v -46.041465 -10.952914 24.015854
v -46.586324 -12.604332 22.989701
v -45.969539 -13.194265 23.787454
v -7.930841 -19.314565 45.726111
v -46.542259 -13.563720 22.789298
v -45.944602 -14.251703 23.600045
v -45.267840 -13.841577 24.359595
v -46.506556 -14.580424 22.537759
v -45.916560 -15.347688 23.360806
v 7.848392 -29.794553 45.368953
v 46.233496 -11.301827 26.269330
v -45.243467 -14.897401 24.140743
v 47.004692 -11.753902 25.574862
v -45.216006 -15.986170 23.985805
v -15.443120 2.076747 35.943281
v -44.493325 -16.642059 24.553431
v -45.812261 -16.372718 23.111902
v -45.168564 -17.066964 23.773652
v -16.253221 1.351665 35.683904
v -15.392902 3.122092 35.287657
v -45.760746 -17.380720 22.788175
v -45.156066 -18.151180 23.472345
v -44.477681 -17.777695 24.276052
v 12.771120 -22.637610 46.059377
v -17.956440 10.728441 27.928535
v 27.543158 -30.229356 38.509647
v -16.862640 10.458803 28.703910
v 47.232388 -8.924056 24.892974
v 47.919971 -8.474214 24.066339
v 46.574135 -7.102627 25.319398
v 45.806908 -10.639652 26.560077
v 41.793399 -1.877720 28.152955
v 42.572216 -1.474167 27.387867
v 41.670979 -0.702035 27.644342
v -41.683963 -25.023262 24.784285
v -46.090748 -9.880908 23.976322
v -42.456344 -24.336438 24.328858
v -46.749193 -10.469292 23.187779
v -42.469522 -23.227045 24.577904
v -46.729254 -9.340059 23.218164
v -43.214569 -23.628241 23.870416
v -42.499844 -22.088051 24.813982
v -43.244331 -22.544381 24.104103
v -43.160465 -24.708019 23.667559
v -43.921129 -24.087759 23.134194
v -43.250758 -21.429807 24.388719
v -44.514600 -24.429530 22.124700
v -43.923948 -25.211283 22.933626
v -44.584407 -23.347782 22.473462
v -44.453192 -25.541826 22.062579
v -43.907706 -22.942399 23.402308
v -43.906797 -26.272920 22.666224
v -43.179673 -25.861042 23.385112
v -44.024077 -20.713422 23.939459
v -43.264278 -20.302067 24.689824
v -43.315009 -19.201719 24.954648
v -44.001780 -21.795556 23.653623
v -44.051215 -19.625628 24.217167
v -42.532769 -19.864602 25.418898
v -42.473228 -20.944245 25.138956
v -41.778266 -19.552238 26.175817
v -41.809060 -20.603199 25.832033
v -43.322974 -18.102213 25.236819
v -44.073579 -18.494435 24.493803
v -42.485997 -18.800591 25.743933
v -44.778761 -19.985333 23.453393
v -44.766948 -18.897654 23.733978
v -45.347582 -20.292324 22.548418
v -44.718083 -20.991937 23.160734
v -44.749775 -22.215843 22.802142
v -45.312868 -21.305697 21.987373
v 39.096954 10.988434 24.122978
v -42.847068 -16.977534 25.890561
v -42.417344 -25.362159 24.150189
v -42.482709 -17.695030 26.007239
v 46.543315 -10.193389 25.881091
v 29.223894 -38.224962 36.336615
v 28.477693 -38.853483 36.921598
v -30.088883 -38.868003 35.681545
v 29.241209 -39.358804 36.238796
v -30.860192 -38.466748 34.954955
v -30.797237 -39.562564 35.177831
v -30.030164 -39.954588 35.912110
v 29.988545 -38.713571 35.653744
v -31.545464 -39.127873 34.457344
v -31.534464 -40.227651 34.673564
v -30.781236 -40.654700 35.396131
v -31.509186 -41.315598 34.893024
v -32.249832 -40.847859 34.135934
v -32.989101 -41.522929 33.584879
v -32.280893 -39.794421 33.934491
v -32.210048 -41.943826 34.296169
v -33.045810 -39.366104 33.203683
v -33.004524 -40.484924 33.411254
v -32.323108 -38.660307 33.714689
v -30.763331 -41.737907 35.641987
v -30.024612 -41.030142 36.127899
v 33.652264 -34.049319 33.047290
v -31.603563 -38.005358 34.256635
v 33.661503 -35.184882 32.880991
v 34.388024 -34.501650 32.311941
v 35.108537 -33.850482 31.719200
v 0.740149 -8.349467 49.369138
v -0.414197 -8.697737 48.653467
v 34.371811 -35.624072 32.158781
v 35.110427 -34.998525 31.577528
v 35.104239 -36.079018 31.429377
v 34.374391 -36.743061 31.981502
v 33.638174 -36.297661 32.717193
v 35.847553 -36.496973 30.683131
v 35.809835 -35.375094 30.871751
v 35.138451 -37.205367 31.250369
v 1.964774 -7.948943 49.793437
v 35.893333 -37.671742 30.553443
v -0.488814 -7.776236 49.787736
v -0.528370 -6.899700 50.933930
v 35.157473 -38.341660 31.113250
v -1.678989 -7.119688 50.123838
v 0.709541 -7.504522 50.425242
v 0.699481 -6.589677 51.508768
v -1.623045 -7.917046 48.829975
v 1.947212 -6.104281 51.950966
v 1.923300 -7.057062 50.941662
v -0.509900 -6.025689 51.893396
v 0.696578 -5.593348 52.442253
v 3.133200 -5.516831 52.246209
v 3.162467 -6.512246 51.163659
v 1.902045 -5.075144 52.836521
v -1.708516 -6.260278 51.315826
v 0.704002 -4.520062 53.222341
v 1.852531 -4.010805 53.496361
v 2.989538 -4.460406 53.032072
v 1.820193 -2.907806 54.008700
v 0.700120 -3.522063 53.761405
v 1.778282 -1.780289 54.289180
v 0.719119 -2.385538 54.208426
v 2.809843 -3.468693 53.582955
v 1.726241 -0.596285 54.409713
v 0.648835 -1.233827 54.344027
v 2.795049 -2.395089 53.948832
v 2.789011 -1.179939 54.174125
v 2.756699 -0.014573 54.126601
v 3.826434 -1.782515 53.868698
v 3.784378 -2.946994 53.501897
v 0.595968 -0.009534 54.313507
v 1.650879 0.632970 54.222503
v -0.431095 -1.830450 54.213201
v -0.405085 -0.569462 54.268103
v 3.827370 -3.961724 53.075860
v 3.808243 -0.580739 53.866159
v -1.419520 -1.169028 54.052859
v -1.413969 -2.368658 53.886604
v -1.396737 0.068731 54.067341
v -2.441199 -0.513044 53.842758
v -2.366444 -1.728870 53.688996
v -2.391599 0.736824 53.638131
v -3.408011 0.099648 53.294615
v -0.313852 0.772900 54.142185
v -3.398942 -1.105302 53.354132
v -1.329764 1.341520 53.754260
v -0.383920 -2.983138 53.988692
v -1.370827 -3.471357 53.514007
v -2.392199 -2.831159 53.420809
v -0.281858 -4.026641 53.401445
v -1.338646 -4.552863 52.975459
v -2.343845 -3.873321 52.952068
v -1.288952 -5.516530 52.180455
v -0.225472 -5.128056 52.727469
v -3.326577 -3.145207 52.895130
v -3.337590 -4.212921 52.378768
v -2.287164 -4.924123 52.315470
v -4.236484 -3.487131 52.271033
v -4.226624 -4.498365 51.704483
v -3.254781 -5.180802 51.702275
v -5.126780 -4.742732 51.010112
v -5.071625 -3.723038 51.582632
v -4.175652 -5.415242 50.999738
v -5.058370 -2.684124 51.983478
v -4.169841 -2.379171 52.703910
v -3.276903 -2.008026 53.263343
v -3.179279 -6.082468 50.860175
v -4.112945 -6.287676 50.069643
v -5.115017 -5.584708 50.273931
v -5.822826 -2.980242 51.235581
v -5.869750 -3.996348 50.846773
v -0.239557 2.073088 53.668228
v 0.869185 1.501335 53.936186
v -2.251988 2.019602 53.148587
v -3.291065 1.309922 53.001366
v 4.801405 -3.441074 52.991441
v 4.799434 -2.283081 53.368285
v 5.732287 -3.840618 52.337039
v 5.719755 -2.730796 52.763031
v 4.749535 -4.559962 52.433029
v 5.669016 -4.868721 51.697558
v 6.601106 -4.171391 51.629064
v 6.546413 -3.133381 52.097708
v 5.665554 -1.615125 52.981463
v 4.745226 -1.108525 53.477132
v 7.297835 -2.400032 51.699317
v 7.382424 -3.529437 51.414568
v 6.455956 -2.066128 52.364746
v -6.018197 -4.989223 50.285082
v 2.724731 1.206631 53.841775
v -1.326103 2.637610 53.037390
v 1.115952 2.810051 53.189714
v 3.802573 0.447582 53.674720
v 3.793788 1.698721 53.294774
v 2.722331 2.383158 53.240610
v -0.036825 3.336790 52.800858
v 4.753158 -0.022925 53.375159
v 4.269952 -5.844101 51.467359
v 2.582007 3.583762 52.317914
v 3.762785 2.906465 52.427565
v 6.559890 -5.178708 50.973700
v 7.470710 -4.491090 50.899464
v -5.760960 -2.000405 51.469923
v -5.041382 -1.578719 52.210487
v 6.446249 -1.079545 52.384595
v 5.613326 -0.538296 52.927144
v -6.125913 -5.757917 49.606231
v -5.060781 -6.475711 49.360934
v 35.887634 -38.798698 30.425940
v 36.643972 -38.182039 29.837094
v 36.626928 -37.050363 29.917547
v -4.155470 -1.280383 52.981177
v 34.401042 -37.870448 31.820901
v -1.233944 3.880387 52.142849
v -2.529822 3.128098 52.252307
v 7.185940 -0.652314 51.626434
v 6.429747 0.026889 52.136076
v 7.006232 0.559045 51.196406
v 3.405564 -7.393270 49.945305
v -4.126397 1.678543 52.148879
v 6.201576 1.178982 51.806678
v 5.584509 0.629790 52.670140
v -4.148032 0.600165 52.716734
v -3.221216 2.404376 52.425854
v 5.593660 -5.744192 50.832717
v 7.548143 -5.380352 50.238824
v 6.553117 -6.014943 50.052620
v 1.261039 4.187508 51.750880
v 3.624845 3.920078 51.471032
v 2.465329 4.565443 51.217354
v 7.180247 -1.458909 51.740644
v 7.889917 -2.140983 51.166408
v -2.802534 -7.073480 49.209532
v 7.906703 -1.013995 50.962252
v 8.045931 -2.927003 51.003255
v 35.178324 -39.481634 30.992008
v 34.416074 -39.010492 31.686852
v 35.196171 -40.627042 30.932546
v 35.948963 -40.015303 30.310060
v 34.436276 -40.104740 31.589755
v 36.705148 -39.388204 29.706330
v 36.711617 -40.548788 29.642163
v 35.985011 -41.169422 30.272654
v 37.470161 -39.968890 29.016076
v 4.260396 -6.684497 50.230120
v 37.488514 -41.104752 28.991675
v 38.243653 -40.520642 28.357502
v 38.230003 -39.396939 28.382394
v 36.773983 -41.687354 29.652479
v 37.484320 -38.852684 29.072501
v 38.205247 -41.629910 28.294018
v 37.488360 -42.236520 28.979843
v 37.459669 -37.794459 29.157158
v 38.195582 -38.238564 28.442617
v 38.181337 -37.107058 28.549239
v 33.652479 -38.548270 32.399443
v 38.959739 -38.696204 27.734446
v 38.926081 -37.554330 27.861086
v 33.680760 -39.666390 32.266939
v 37.428098 -36.684821 29.264416
v 36.661482 -36.259742 29.977866
v 37.388904 -35.591797 29.424791
v 4.731881 0.988578 53.090446
v 36.628538 -35.129824 30.146641
v 37.360938 -34.490028 29.563163
v 38.107558 -34.931465 28.840799
v 38.135568 -36.078124 28.706308
v 36.609876 -34.044571 30.302467
v 37.323577 -33.358387 29.731417
v 38.074311 -33.807418 28.989738
v 38.727438 -35.643670 28.205325
v 38.905540 -34.523054 28.161510
v 1.831140 -8.814213 48.685561
v 4.758528 2.048390 52.556988
v -5.708563 -0.960227 51.518304
v 8.602760 -1.733232 50.377869
v -4.956518 -0.468792 52.195837
v 7.769106 -0.177387 50.653253
v 5.358218 -29.649598 45.709677
v 27.128638 -27.186674 40.082681
v 26.658044 -28.483454 39.252840
v 27.439395 -28.937859 38.682653
v -16.275248 -4.715714 37.266799
v -16.259713 -5.861150 37.436027
v -9.806115 -28.382852 44.388401
v -15.296992 -5.242658 37.628885
v -15.303846 -6.388539 37.823867
v -15.254245 -4.074033 37.486067
v -14.458032 -6.907403 38.344577
v -15.360924 -7.536670 38.120062
v -14.484390 -5.745395 38.148851
v -14.461410 -4.620385 38.018395
v -30.360672 -17.718427 35.613699
v -44.528349 -13.335352 25.075502
v -26.670212 -33.216928 37.999864
v -44.755357 -26.093444 20.701930
v -6.853662 -5.240049 49.550736
v 16.015587 -23.493331 44.339391
v -6.793749 -4.166516 50.066336
v -27.036966 -40.534196 38.601094
v -7.483901 -3.494767 49.538415
v -6.761910 -3.067416 50.291270
v -7.480905 -4.570450 49.297652
v -28.532172 -40.761954 37.334921
v -27.800279 -41.208632 38.086691
v -15.879859 10.222043 29.605435
v -43.746184 -17.274229 25.101760
v -5.661115 -19.747775 47.315753
v -4.649506 -20.015297 48.046848
v -6.917174 -19.459595 46.485232
v -6.917161 -18.468332 45.666282
v -7.901783 -20.310314 46.506653
v 35.614146 -29.992938 31.804924
v 35.576998 -28.870132 31.960873
v 36.204939 -30.705541 31.150704
v 46.589592 -2.647113 24.572950
v 47.346909 -3.325384 23.984037
v 36.384998 -29.581078 31.092148
v 48.028537 -2.833217 23.175993
v 47.286550 -2.175957 23.776661
v 46.556518 -1.532312 24.348508
v 48.089643 -3.980911 23.348255
v 46.488522 -0.392135 23.982376
v 45.769803 -0.870033 24.821457
v 47.254902 -1.077839 23.453414
v 44.838368 -22.660539 24.933613
v 45.539405 -12.128830 26.789390
v 44.096167 -22.332654 25.753512
v -1.198646 -9.944540 46.653134
v 32.965272 -35.765545 33.427472
v 30.778939 -38.937642 34.908461
v 11.645803 -21.828388 46.391816
v 10.659408 -21.017865 46.404275
v 31.545160 -38.307057 34.312457
v 28.517663 -39.995449 36.827113
v -1.415770 -8.786194 47.794779
v 27.729523 -39.514104 37.472493
v -30.865320 -37.367827 34.818541
v 27.781191 -40.661474 37.423623
v 27.034037 -40.148609 38.065401
v -31.599548 -36.874148 34.109439
v 26.835315 -38.959471 37.919351
v -32.342195 -37.519145 33.539431
v 33.646271 -37.422209 32.548444
v 38.881083 -36.612231 27.991365
v 39.673335 -37.156566 27.257694
v 39.633547 -36.014268 27.362345
v -32.001385 -19.561812 34.457481
v -31.241436 -20.180736 35.016443
v -31.202072 -19.048575 35.061277
v -34.459547 -31.091285 31.231336
v -30.409621 -19.598800 35.653414
v -37.299095 -26.693900 28.554037
v 29.985841 -39.865152 35.581289
v 14.746551 -30.313242 42.937139
v -14.883580 11.063675 29.568046
v -14.865644 10.089223 30.427646
v -40.845954 -2.188423 26.866932
v -15.882751 11.226426 28.732019
v 45.868643 1.098995 23.806716
v 35.126208 -24.627263 33.002477
v 46.615403 1.532579 23.003537
v 47.099042 -10.640900 25.400037
v 47.682027 -11.331036 24.639745
v 47.510746 -12.464759 24.717218
v 28.334324 10.500173 27.424846
v -35.822869 -26.968345 29.947096
v -36.592829 -27.426655 29.259831
v 32.952086 -36.884434 33.262450
v -36.618404 -28.539023 29.240790
v -35.884062 -28.006669 29.936441
v -37.324982 -27.931979 28.567752
v -19.502106 -28.679609 39.089738
v -37.208551 -29.031824 28.703444
v -20.118811 -27.904835 38.798687
v -38.119573 -27.531495 27.825617
v -37.997396 -28.625209 28.006689
v -34.662800 -29.009067 31.099624
v -34.509140 -30.111805 31.203669
v -38.724349 -28.053080 27.353829
v -37.997578 -29.744444 28.032165
v -38.731584 -29.186076 27.377644
v -39.391841 -29.891417 26.795417
v -37.213046 -30.138310 28.732994
v -38.594167 -30.287016 27.500600
v -37.882011 -30.857604 28.166081
v -39.526203 -28.780831 26.658525
v -39.273938 -30.990673 26.909403
v -40.062586 -30.585174 26.217027
v -40.173666 -29.456926 26.109133
v -39.293703 -32.115208 26.929733
v -40.027475 -31.550861 26.272688
v -40.946422 -29.042585 25.378510
v -40.269116 -28.333104 25.927821
v -38.176198 -31.552487 27.925859
v -39.625378 -27.649552 26.493198
v -40.822838 -30.150900 25.532133
v -40.746894 -31.269081 25.644503
v -41.606235 -29.726755 24.802254
v -41.473995 -30.840678 24.952591
v -42.262850 -30.427495 24.207855
v -42.404009 -29.297034 24.111232
v -41.740573 -28.569678 24.653587
v -41.437319 -31.909836 25.077134
v -43.183976 -28.887491 23.389648
v -40.664092 -32.364563 25.762364
v -43.041653 -29.987896 23.516832
v -40.552881 -33.467243 25.913048
v -43.069694 -31.109430 23.518240
v -42.539818 -28.147789 23.989131
v -43.662312 -29.414821 22.791311
v -43.707119 -30.521577 22.835550
v -41.333038 -33.071055 25.200517
v -44.212995 -31.252449 22.135339
v -43.997706 -30.114158 21.279911
v -39.873783 -32.757468 26.451226
v -43.643968 -31.615847 22.986764
v -42.888324 -32.012316 23.737174
v -43.225395 -27.541379 23.326763
v -42.504809 -27.041303 23.910287
v -44.241892 -32.354668 22.416061
v -43.553880 -32.701916 23.177944
v -44.002806 -28.204180 22.329952
v -43.468594 -33.792927 23.355578
v -42.785103 -33.098228 23.896106
v -44.229402 -33.416917 22.624433
v -42.719580 -34.270095 24.044523
v -43.448721 -34.875462 23.453557
v -44.198951 -34.405754 22.735126
v -42.638109 -35.371769 24.231380
v -43.361908 -35.960829 23.633712
v -44.140501 -35.571459 22.921691
v -42.037533 -33.551647 24.593376
v -41.954991 -34.672818 24.768019
v -41.882829 -35.779760 24.978594
v -41.760465 -27.581024 24.564166
v -41.184876 -35.070209 25.503268
v -41.101905 -36.210353 25.670199
v -41.265979 -33.958364 25.322183
v -41.849368 -36.796550 25.102360
v -40.400583 -35.464527 26.202961
v -40.343113 -36.712068 26.317614
v -41.103389 -37.296238 25.771253
v -40.487258 -34.348043 26.038712
v -41.803894 -37.998479 25.245414
v -41.024123 -38.381528 25.970500
v -40.316825 -37.669135 26.477652
v -39.653314 -35.962621 26.876949
v -39.660511 -34.808370 26.802491
v -39.589883 -37.097643 27.044976
v -42.592690 -36.436038 24.403125
v -42.553357 -37.560408 24.540002
v -43.297775 -37.106884 23.804451
v -44.084302 -36.651404 23.106721
v -44.906497 -37.357709 22.710845
v -44.001537 -37.769008 23.263454
v 7.452648 -11.238275 43.584815
v 8.775627 -11.845876 43.602771
v -30.223634 -42.952385 35.314830
v -6.969606 -27.996825 45.488822
v -40.079349 -1.439535 27.059757
v -29.991316 -42.135233 36.360215
v -31.471040 -42.438603 35.136597
v -33.406562 -26.437825 32.226006
v -31.691158 -35.767624 33.916198
v -32.375320 -36.480122 33.367394
v -34.901132 10.912000 24.274190
v -30.914343 -36.150345 34.640522
v -15.937892 -25.349506 43.231646
v 30.731376 -40.359632 34.880181
v -43.336848 3.534400 23.183350
v 30.003105 -41.017474 35.480524
v 29.245446 -40.519424 36.172012
v 29.286035 -41.664177 36.094859
v 28.514914 -41.131346 36.788590
v 28.510427 -42.249830 36.663682
v 30.747629 -41.513302 34.785361
v 27.707679 -41.543770 37.480881
v -43.737816 -12.674919 25.726686
v 8.517136 -20.536661 47.310370
v 27.184028 -41.960934 38.640460
v 9.517670 -21.294485 47.320642
v 18.600627 -0.918646 35.565227
v 18.618171 -2.077661 35.883853
v -44.814720 0.080679 23.052203
v -44.854057 1.157049 22.817292
v 17.659186 -1.400536 36.063762
v 17.710783 -2.543681 36.487182
v 18.607118 -3.191592 36.234003
v 16.707727 -0.753896 36.222490
v 16.803164 -1.923215 36.697390
v 17.637979 -0.264866 35.691330
v -41.870299 8.188628 22.574940
v -41.564781 7.190872 22.716956
v 17.654518 -3.718196 36.665664
v 7.421155 -19.729885 47.147378
v 17.649282 -4.860312 36.910849
v 16.687322 -4.223191 37.104042
v 16.711010 -3.077506 36.893325
v 17.700789 -6.018987 37.170328
v 16.734188 -5.383251 37.373428
v 15.804919 -3.594409 37.371915
v 7.449882 -20.753209 48.041983
v 15.779874 -2.453734 37.117171
v 15.851562 -4.717331 37.598687
v 14.958477 -4.092753 37.941789
v 15.955385 -5.951364 37.855579
v 15.024634 -5.229176 38.192113
v 16.057139 -7.087054 37.925616
v 16.948384 -6.490484 37.538167
v 15.148124 -6.535462 38.382122
v 15.201406 -7.584656 38.479487
v 16.037884 -8.219372 38.152002
v -27.085240 -37.269811 37.946596
v 17.035710 -7.733405 37.690181
v 36.383167 -25.958202 31.537597
v 35.604891 -25.584297 32.292578
v 8.795634 -3.425023 50.300544
v 35.663930 -26.691176 32.014396
v 34.880482 -26.350758 32.741657
v 9.358572 -4.130881 49.589222
v 8.524118 -4.514076 50.227904
v 7.927108 -3.833640 50.881872
v 9.505452 -3.006265 49.450867
v 10.062510 -3.720728 48.742720
v 9.879898 -4.829171 48.813235
v 9.219935 -4.892805 49.390593
v 44.942702 -0.131890 25.125112
v 22.322323 11.169564 27.609860
v -6.554218 -10.014764 43.595139
v -5.767409 -9.340535 43.964470
v 26.757527 -31.107392 38.850337
v -7.799038 -28.435803 44.673038
v -36.467929 -30.669231 29.406019
v -35.677962 -31.068486 30.121121
v -37.217316 -31.260553 28.791839
v -36.478804 -29.535027 29.378458
v -35.813217 -29.953189 29.986039
v -36.355807 -31.755455 29.559494
v -35.769717 -28.942355 30.059338
v -37.081319 -32.354800 28.957412
v -35.103195 -28.221594 30.660093
v -36.341357 -32.864621 29.623756
v -35.598871 -32.277631 30.232117
v -43.021126 -11.907421 26.351327
v 40.292784 -25.862277 28.147343
v -6.878715 -1.943758 50.115863
v -7.475987 -2.689118 49.486836
v -39.095120 -33.148716 27.176091
v -39.771710 -33.864353 26.631758
v 47.979601 -1.692009 22.959290
v 48.724512 -2.361120 22.348595
v -38.960446 -35.243898 27.431859
v -38.886704 -36.356882 27.610252
v 47.879834 -0.554890 22.634672
v 35.825610 -34.323790 30.997125
v 48.643291 -1.226304 22.080908
v -29.231381 -41.428767 36.863169
v -28.759242 -42.693551 36.443008
v 35.714193 -32.222631 31.388725
v -28.306150 -22.670227 37.088110
v 35.695914 -33.358060 31.253923
v -27.580809 -22.133434 37.734262
v -26.751977 -22.670209 38.100910
v -35.096245 -26.481382 30.651865
v -14.380458 -3.444294 37.823208
v -16.208806 -3.542527 37.085640
v 27.111589 -41.109973 38.278654
v -15.263132 -2.915363 37.368625
v -40.961175 -39.490815 26.179895
v -41.720085 -39.076607 25.435795
v -40.257436 -38.759239 26.707162
v -25.407483 -22.118562 37.981359
v -26.424938 -23.809720 37.811812
v 48.791098 -3.557122 22.612385
v -5.639013 -0.010454 51.377089
v -4.909089 0.665170 51.943329
v -26.587013 -21.539819 37.978118
v -6.290864 -0.657962 50.702420
v -6.183807 0.484364 50.408154
v -6.867282 -0.101362 49.594388
v -6.513360 1.065922 49.358659
v -5.461725 1.110592 51.034504
v -5.779772 1.629183 50.133075
v -6.025227 2.280280 49.049981
v -4.970269 2.145650 50.932109
v -5.257591 2.796886 49.922995
v -5.445849 3.444859 48.809260
v -6.176291 2.920957 47.892888
v -6.728957 1.758762 48.079868
v -4.608318 3.931259 49.618203
v -4.381684 3.295136 50.687490
v -3.474523 4.275515 50.574115
v -4.256446 2.396603 51.509294
v -3.435256 3.428209 51.509257
v -2.333079 4.324547 51.228623
v -3.437400 5.123752 49.495692
v -2.335116 5.170992 50.206381
v -26.872882 -17.362428 37.483344
v -27.023238 -16.372773 37.347090
v -27.701467 -18.001925 37.291045
v 47.095581 10.088554 19.526598
v 47.910162 10.544218 18.828944
v 47.090371 11.072654 19.324443
v 8.320661 -5.716528 49.455116
v 47.946097 9.398525 19.062540
v 47.872077 11.525684 18.528624
v 47.057834 12.208177 19.034086
v 46.248365 11.786026 19.770359
v 48.937088 9.844581 18.698267
v 48.959188 10.966185 18.593534
v 47.444154 0.851484 22.496605
v 46.763583 0.388700 23.418507
v 47.369217 1.961362 22.196300
v 15.178222 -8.755780 38.617366
v 18.357909 -29.595215 41.294597
v 17.345844 -30.270998 41.032072
v 14.453545 -9.349947 39.289520
v -43.455975 4.640550 22.877934
v 13.417020 8.616526 33.693835
v 14.450765 -8.188997 39.325744
v 13.420999 9.648796 33.041194
v 12.564859 8.351446 34.518370
v 12.520037 9.409454 33.874853
v 12.517490 10.452596 33.230272
v 11.674910 10.232944 34.108571
v 13.469692 7.583339 34.330256
v 11.699159 9.189121 34.763020
v 10.870133 10.075280 35.023331
v 10.894812 9.010504 35.650282
v 11.698711 8.148769 35.362807
v 10.866197 11.104627 34.353636
v 11.661149 11.262774 33.425232
v 11.747316 7.091287 35.971784
v 10.937717 7.921747 36.281688
v 11.668631 12.294493 32.777306
v 10.842168 12.128548 33.667763
v 12.554835 7.312523 35.108036
v 12.543531 11.421966 32.591977
v 10.035682 13.020871 33.921225
v 10.059261 11.979598 34.601357
v 11.272809 6.786705 36.635871
v 10.845570 13.156016 33.020690
v 10.397691 7.380769 37.226426
v 11.668405 13.326008 32.106485
v 10.759330 6.244715 37.514696
v 9.928695 6.813666 38.225574
v 10.844270 14.199991 32.374991
v 10.276662 5.670870 38.500286
v 11.100195 5.104232 37.777374
v 11.655858 5.667977 36.891007
v 10.050066 14.006467 33.289349
v 10.078047 15.059443 32.723165
v 11.689034 14.389962 31.500159
v 10.648157 4.515225 38.705187
v 10.904268 15.261190 31.832626
v 9.491193 6.239162 39.282397
v 9.868134 5.082688 39.503861
v 10.052084 8.525328 36.925486
v 9.593796 7.957424 37.954153
v 12.569597 12.484462 31.882822
v 9.199241 7.412442 39.026664
v 12.502048 13.537338 31.242888
v 12.523254 14.629603 30.606648
v 11.715257 15.472617 30.947507
v 9.179726 13.610618 34.577408
v 10.108074 9.894825 35.964913
v 13.389111 10.667641 32.381740
v 10.068618 10.955065 35.295733
v 13.444854 6.511842 34.876081
v 9.282042 14.873451 33.612164
v 11.503179 3.942146 38.013175
v 11.034115 3.354406 38.912532
v 10.254242 3.921309 39.716336
v 14.374651 6.799709 34.136691
v 9.843615 3.339692 40.729808
v 9.556864 4.509667 40.557967
v 10.577243 2.751447 39.917070
v 9.196713 3.932713 41.651353
v 9.510346 2.735353 41.800878
v 10.178915 2.142570 40.894836
v 10.093183 15.913245 32.381832
v 9.035389 3.322041 42.877728
v 8.602546 4.540527 42.597007
v 8.836463 5.180677 41.388834
v 11.976155 4.517149 37.156938
v 12.828592 3.684329 36.884033
v 12.807818 4.767473 36.337296
v 13.706607 3.950321 36.090685
v 13.702601 2.884337 36.636633
v 12.820083 2.633524 37.395778
v 13.290334 13.838874 30.314255
v 12.867598 1.553652 37.874758
v 12.071251 2.311851 38.270185
v 13.402675 12.683085 30.995091
v 12.271350 1.182192 38.598740
v 11.478079 1.823203 39.188505
v 13.677805 1.879069 37.073566
v 14.299553 9.817923 32.225215
v 41.852184 12.149953 22.395665
v 7.409388 -6.167291 49.183831
v 41.170582 11.764702 23.416447
v 42.972195 11.339308 22.446579
v 7.357133 -18.782383 46.233851
v -26.784627 -15.151568 36.884392
v -42.483004 -38.666814 24.703251
v -42.436093 -39.776703 24.902757
v -51.836175 -5.126190 15.858027
v -41.667979 -40.168594 25.645016
v 37.278490 11.349695 24.734164
v -6.846742 -6.198528 48.910404
v -7.679363 -5.472974 48.789844
v -5.695780 -6.855666 48.594691
v -6.680668 -7.087854 47.820289
v -7.855383 -6.350788 48.146197
v -7.865384 -7.165582 47.394646
v -8.615534 -5.592528 47.979595
v -53.653937 -14.718311 8.163758
v -8.590378 -6.539440 47.452407
v -39.683222 -46.657333 9.703648
v 14.281444 10.866817 31.493918
v 14.274728 11.888700 30.766741
v 13.387156 11.716982 31.683270
v 15.205646 10.045765 31.372523
v -7.477070 -1.468130 49.252279
v -52.777142 -32.618504 -5.561847
v -52.210006 -33.176230 -4.592914
v 15.165048 11.061073 30.615955
v -52.037831 -32.550006 -3.498059
v 16.105698 11.150969 29.773564
v 16.129507 10.206485 30.591625
v 15.180642 12.046267 29.850486
v -45.656702 -45.492353 -3.379252
v -46.374716 -44.952193 -4.327237
v -45.699233 -46.043776 -4.606354
v -45.003084 -46.589597 -3.637140
v -44.280213 -47.139186 -2.672385
v -45.028836 -47.132296 -4.859663
v -44.306065 -47.685480 -3.883183
v -45.755742 -46.548845 -5.912115
v -45.008535 -47.654973 -6.118129
v -44.271123 -48.226334 -5.119079
v -45.745252 -47.079934 -7.133313
v -44.979759 -48.180633 -7.386169
v -45.714678 -47.609609 -8.411746
v -46.489479 -46.514192 -8.118128
v -46.486242 -45.970179 -6.897494
v 37.165284 0.272116 29.973817
v -44.207491 -48.739087 -6.439002
v -54.705503 -21.699020 -0.494466
v -54.348998 -22.914976 -0.568294
v -54.513040 -21.045515 0.534619
v -54.002863 -24.120299 -0.653388
v -54.875419 -22.343562 -1.572548
v -54.516100 -23.540061 -1.681787
v -54.144632 -24.742087 -1.788839
v -53.615911 -25.315191 -0.786098
v -55.038969 -20.489798 -0.453077
v -55.217511 -21.120185 -1.539655
v 12.482033 5.898625 36.032712
v -47.063739 -12.157950 22.168074
v -47.180941 -10.999291 22.093959
v -50.335312 -31.661867 1.743357
v -49.922348 -32.835024 1.612275
v -50.800768 -30.493028 1.871739
v 48.578758 -0.093565 21.781925
v -12.445681 -10.646134 40.474814
v 3.463373 -29.449680 45.545331
v -11.696003 -11.169214 41.165862
v -46.398557 -45.494702 -5.590957
v -47.047534 -44.396251 -5.345032
v -47.708182 -43.821742 -6.350248
v -47.061813 -44.966167 -6.573565
v -47.730674 -44.387997 -7.597222
v -48.344620 -43.251332 -7.361981
v -48.296894 -42.671515 -6.166362
v 39.542299 -25.502218 28.958198
v -34.217382 -24.074459 31.799654
v 38.768038 -26.232111 29.410078
v 39.531788 -26.631326 28.649223
v 38.746467 -25.113185 29.695527
v 38.786630 -27.362447 29.124825
v 39.576085 -27.742803 28.387763
v 38.058290 -28.051569 29.685884
v 38.036289 -26.921897 29.861757
v 38.842017 -28.430766 28.956225
v 39.608001 -28.891596 28.246364
v 40.326262 -28.200983 27.669451
v 40.301077 -27.054652 27.827234
v 40.347204 -29.393731 27.520615
v 39.608452 -30.052818 28.104550
v 38.866791 -29.528255 28.827537
v 39.606299 -31.193509 27.957240
v 38.866346 -30.699728 28.694910
v 40.341929 -30.563919 27.370085
v 38.238175 -28.818263 29.458529
v 41.083992 -29.906472 26.779350
v 38.061998 -29.953185 29.499534
v 37.436379 -29.236058 30.145446
v 41.086641 -31.041525 26.644930
v 40.343682 -31.697180 27.235159
v 41.082057 -28.641567 26.942499
v 41.057568 -27.511330 27.089274
v 37.256101 -28.478816 30.376028
v 37.432072 -27.342229 30.333268
v 37.452423 -30.373104 30.005774
v 36.692830 -28.760695 30.875767
v 37.972689 -25.809286 30.151787
v 41.085493 -32.160757 26.513180
v 40.355792 -32.827172 27.090333
v 39.608144 -32.367264 27.806055
v 41.838806 -27.998882 26.366882
v 38.097290 -31.096076 29.334438
v -46.430456 -33.291286 9.553182
v 41.817883 -29.147563 26.207024
v -21.108392 -24.571143 38.808931
v 42.583709 -29.582225 25.492204
v 42.557484 -28.451985 25.699174
v 41.861073 -30.301029 26.048468
v 43.351701 -28.959159 24.947563
v 43.327200 -30.087479 24.775897
v 42.619669 -30.799558 25.329090
v 44.125388 -29.346647 24.177855
v 41.858715 -31.441922 25.920317
v 44.077845 -28.240011 24.443058
v 41.854672 -32.599610 25.767862
v 42.601159 -31.942798 25.191466
v 43.342470 -32.458967 24.448117
v 42.590054 -33.106081 25.042490
v 43.287800 -27.841957 25.170768
v 43.255614 -31.313392 24.730925
v 44.037959 -27.161977 24.634058
v 44.065609 -31.799034 23.880935
v 42.513840 -27.379673 25.876162
v 43.283673 -26.714037 25.368834
v 44.060610 -32.919362 23.704206
v 43.357251 -33.611776 24.303961
v 44.680152 -32.206489 23.023794
v 42.609119 -34.214513 24.916289
v 44.037639 -30.680708 24.056842
v 43.364427 -34.750639 24.225735
v 44.102791 -34.144491 23.600381
v 44.673526 -31.109853 23.280875
v 44.736178 -33.431841 22.838435
v 41.127312 -33.271091 26.343579
v 41.880308 -33.759384 25.612724
v 44.704936 -34.660188 22.825247
v 44.097636 -35.292592 23.489126
v 41.149513 -34.382870 26.223984
v 43.384355 -35.928313 24.125647
v 44.139567 -36.452405 23.438773
v 41.897926 -34.917024 25.525598
v 44.784472 -35.802810 22.681178
v 41.895011 -36.057037 25.444390
v 42.639292 -35.449300 24.831270
v 44.152481 -37.590087 23.347401
v 44.605294 -36.946401 22.954761
v 41.146174 -35.537953 26.130954
v 43.387941 -37.087082 24.014411
v 40.380793 -36.115722 26.725082
v 41.116196 -36.681420 26.068071
v 44.791357 -28.601649 23.651417
v 44.735304 -27.494263 23.898845
v 40.418785 -34.967993 26.812979
v 39.638652 -34.511731 27.520463
v 40.370891 -33.836351 26.969750
v 44.724162 -30.040135 23.387914
v 41.136641 -37.826436 25.962026
v 40.366930 -37.336152 26.644490
v 41.856916 -37.163254 25.360965
v 41.898681 -38.372824 25.269316
v 41.142614 -38.968019 25.880687
v 40.385265 -38.450451 26.545085
v 44.150190 -38.752030 23.276622
v 43.412622 -38.244721 23.964013
v 44.548308 -37.968184 22.183234
v 44.059014 -39.888502 23.407437
v 43.379502 -39.166781 23.998967
v 44.845176 -39.504481 22.599782
v 42.658177 -38.819097 24.622515
v 42.672443 -37.674924 24.603068
v 42.664684 -36.740009 24.672418
v 45.358129 -28.928484 22.609252
v 45.399293 -27.831747 22.889765
v 41.768460 -39.545930 25.350226
v 46.253000 -22.207960 23.445326
v -38.784708 10.492716 22.830644
v 42.539632 -40.159410 24.762918
v 40.983541 -40.087285 25.987673
v 45.487229 -22.645734 24.206330
v 41.751058 -40.704779 25.396166
v 37.254954 -26.566368 30.615762
v 41.777898 -41.846913 25.405490
v 42.509036 -41.260942 24.758598
v 41.016919 -41.305128 26.037551
v 41.878364 -42.876790 25.007936
v 41.060455 -42.345424 26.145226
v 40.232206 -40.778042 26.633855
v 40.199174 -41.814919 26.541936
v 36.939962 -0.494767 31.244549
v 40.186255 -39.643282 26.637209
v 39.465724 -40.255615 27.291337
v 39.434717 -41.371940 27.207420
v -47.266162 -35.630315 5.265709
v -55.347268 -13.669366 4.037857
v -55.631983 -12.421910 4.068237
v -54.867103 -14.255356 5.047261
v 38.224730 -42.592232 25.481482
v -55.788253 -13.068605 2.983994
v -56.094142 -11.827630 3.040414
v -55.897837 -11.165145 4.098277
v -54.382399 -14.834941 6.062901
v -55.075966 -14.902932 3.996314
v -54.571459 -15.473157 4.975202
v -42.408158 -40.865263 25.132039
v -40.914419 -40.557365 26.382578
v -41.649802 -41.273401 25.878006
v -43.157649 -40.431561 24.423211
v -43.162040 -41.535155 24.651702
v 10.842952 1.569185 40.069681
v -42.417509 -41.979454 25.375475
v -30.428537 -20.689178 35.686494
v -29.631918 -20.171872 36.253167
v -43.179293 -42.651577 24.897216
v -42.403856 -43.083471 25.630531
v -41.646384 -42.374103 26.096144
v -29.585085 -19.014860 36.206276
v 50.806785 11.513329 18.903690
v 45.686201 5.775712 22.122318
v 46.573637 5.130759 21.675124
v 47.300507 5.611705 20.867652
v 50.009807 10.192422 18.374183
v -51.322712 -36.532656 -6.025821
v -51.798569 -35.348017 -5.926250
v -50.800106 -37.686235 -6.219853
v -51.451577 -37.142195 -7.148194
v -50.292321 -38.839633 -6.366648
v -50.923147 -38.285303 -7.348386
v -51.923948 -35.967845 -7.033622
v -50.178935 -38.241476 -5.232204
v -50.400555 -39.426543 -7.531231
v -51.563995 -37.736763 -8.326621
v -51.022747 -38.873298 -8.526432
v -52.053533 -36.572615 -8.210127
v -52.379773 -34.810102 -6.859072
v -52.485046 -35.403132 -8.063432
v -50.492435 -40.061051 -8.685090
v -51.088834 -39.480084 -9.695590
v -51.603840 -38.283367 -9.572616
v -51.650973 -38.882565 -10.738404
v -51.117453 -40.084905 -10.916420
v -50.535961 -40.674128 -9.906221
v -49.873971 -40.631931 -7.711015
v -49.926462 -41.234224 -8.888774
v -51.707127 -39.490201 -11.959900
v -49.340902 -42.406478 -9.056317
v -49.974486 -41.829559 -10.061774
v -52.256636 -38.876914 -13.049299
v -52.241466 -38.267060 -11.852295
v -51.709726 -40.090593 -13.195767
v -51.132393 -40.692623 -12.149973
v -52.267304 -39.469748 -14.300763
v -51.698979 -40.688961 -14.432099
v -51.110272 -41.297592 -13.374346
v -50.544353 -41.906207 -12.313913
v -52.270679 -40.064855 -15.519366
v -51.670160 -41.293799 -15.667953
v -51.097701 -41.915467 -14.591172
v -51.046051 -42.496780 -15.838000
v -51.625057 -41.874683 -16.948390
v -52.282194 -40.684664 -16.727167
v -52.207981 -41.227107 -18.137641
v -51.543460 -42.436282 -18.259955
v -50.948502 -43.079266 -17.087775
v -52.861849 -38.236392 -14.112617
v -50.548745 -41.301618 -11.098864
v -52.823589 -38.848889 -15.364430
v -52.836633 -39.453197 -16.565799
v -49.307260 -41.814988 -7.873413
v -49.376719 -43.002154 -10.258335
v -49.997780 -42.418173 -11.277351
v -48.727613 -44.151986 -10.482022
v -49.376242 -43.570445 -11.501727
v -48.727369 -43.580922 -9.236302
v -49.252655 -41.216811 -6.705691
v -48.056595 -44.727799 -9.489766
v -49.813054 -40.040680 -6.575078
v -47.420480 -45.311548 -8.460169
v -48.073377 -45.300154 -10.708810
v -47.376588 -45.864527 -9.754267
v -48.698986 -44.708908 -11.756572
v -47.985104 -45.867568 -11.990512
v -49.354995 -44.103539 -12.823964
v -48.629254 -45.260271 -13.064545
v -52.785818 -40.044989 -17.932827
v -47.858975 -46.439795 -13.296420
v -48.529286 -45.817283 -14.365383
v -49.294904 -44.631836 -14.159284
v -49.223704 -45.185879 -15.427093
v -47.703098 -47.004567 -14.632271
v -48.396068 -46.377062 -15.684524
v -53.355328 -38.748845 -17.826864
v -53.275649 -39.379078 -19.097936
v -48.230235 -46.899196 -17.098660
v -49.076600 -45.749679 -16.779263
v -52.673884 -40.659580 -19.266398
v -47.223815 -48.032260 -17.428790
v -47.975868 -47.360327 -18.625201
v -48.948450 -46.213873 -18.348947
v -46.393330 -48.710383 -16.270981
v -47.442783 -47.560182 -16.006578
v -46.953125 -48.480676 -18.948168
v -46.125012 -49.161386 -17.779423
v -47.711935 -47.814586 -20.146875
v -48.735253 -46.662289 -19.890291
v -48.461455 -47.099563 -21.422385
v -47.395815 -48.280203 -21.688857
v -46.629386 -48.978336 -20.486764
v -48.145955 -47.557230 -22.977864
v -46.300792 -49.454413 -22.002618
v -47.098322 -48.754816 -23.193802
v -45.864699 -49.607892 -19.278979
v -52.167234 -37.658715 -10.602654
v -44.766077 -50.730274 -19.612850
v -45.601079 -50.048719 -20.792915
v -45.012097 -50.283184 -18.124514
v -52.282033 -34.161713 -5.801599
v -52.082296 -41.759549 -19.495966
v -52.880049 -33.596843 -6.797633
v -50.815430 -43.662427 -18.478169
v -51.369655 -42.994863 -19.677201
v -50.195036 -44.321204 -17.333477
v -50.622172 -44.214570 -19.883832
v -50.032895 -44.885744 -18.689798
v -50.369085 -44.766187 -21.331520
v -49.745047 -45.456179 -20.145191
v -51.211969 -43.509234 -21.132976
v -50.452891 -43.104682 -14.770334
v -50.491839 -42.521120 -13.534624
v -52.978408 -34.213531 -7.963767
v -52.792895 -37.028887 -11.739704
v -52.808368 -37.653067 -12.908797
v -53.543940 -33.623965 -9.004271
v -53.068708 -34.833047 -9.105795
v -53.615149 -34.237344 -10.180656
v -53.092961 -35.453993 -10.349681
v -53.652185 -34.857329 -11.367797
v -54.152719 -33.629295 -11.243269
v -54.081228 -32.993264 -10.117209
v -54.179921 -34.254590 -12.426221
v -54.648322 -32.995346 -12.379982
v -54.590043 -32.356050 -11.238450
v -53.151191 -36.088917 -11.480063
v -53.690692 -35.482768 -12.552115
v -46.407158 -28.637752 13.940011
v -46.659584 -29.253844 12.956682
v -54.663429 -24.098390 -2.755789
v -54.802140 -24.731173 -3.914841
v 47.230930 -9.718350 25.113942
v 47.891620 -10.351578 24.311355
v -42.946881 -35.184418 14.996211
v -43.185661 -35.801250 13.980803
v -2.186031 -10.433449 45.287592
v -48.063889 -35.695243 3.217545
v -47.883669 -35.082488 4.291761
v -39.541357 -38.038827 27.245305
v -39.516952 -39.167837 27.438655
v -40.236602 -39.873799 26.900084
v 8.183596 0.415093 49.597803
v 7.369328 0.961052 50.340178
v -38.829322 -37.313112 27.771337
v -38.777056 -38.413150 27.983900
v -38.070408 -37.732288 28.497248
v -38.127661 -36.616948 28.320188
v -38.006024 -38.798897 28.697211
v -38.724607 -39.499344 28.184270
v -37.301699 -38.082136 29.235841
v -37.951501 -39.885476 28.908386
v -37.240898 -39.183812 29.437858
v -39.412543 -40.159341 27.693956
v -36.469728 -39.569391 30.175690
v -37.189585 -40.270515 29.650675
v -36.525357 -38.459337 29.956317
v -37.914861 -40.949797 29.112579
v -37.178593 -41.374129 29.865937
v -36.449399 -40.680268 30.393666
v -38.668315 -40.572565 28.389879
v -40.245021 -40.914630 27.058754
v -39.374746 -41.424428 27.911446
v -35.766127 -38.864387 30.682214
v -35.811470 -37.756062 30.475936
v -36.579160 -37.339193 29.772907
v -38.618403 -41.671485 28.616463
v -35.823643 -36.723013 30.340189
v -37.896930 -42.043005 29.305911
v -37.304367 -36.808217 29.074896
v -35.060242 -37.117356 31.070292
v -36.610387 -36.325547 29.639925
v -35.152278 -35.997632 30.891735
v -35.928941 -35.606127 30.181084
v -34.461848 -35.285375 31.465059
v -34.378147 -36.381431 31.606768
v -35.232806 -34.871862 30.750233
v -34.307882 -37.459844 31.797577
v -33.596770 -36.747844 32.330657
v -33.689189 -35.641347 32.150712
v -36.702871 -35.194949 29.469862
v -36.030322 -34.474070 30.013637
v -33.538019 -37.840404 32.537328
v -34.243809 -38.579204 32.029982
v -35.006847 -38.148479 31.275677
v -38.427699 -42.732210 28.668620
v -39.253748 -42.340064 28.026512
v -35.020309 -39.243183 31.430306
v -32.949999 -36.122405 32.831922
v -33.680250 -34.492047 32.068724
v -34.958449 -40.351157 31.652990
v -35.725737 -39.959114 30.917218
v -37.401991 -35.897494 28.897877
v -34.247898 -39.612375 32.167031
v -37.478323 -34.777553 28.748113
v -36.791481 -34.048788 29.312457
v -34.454220 -34.076646 31.355793
v -40.054987 -41.921022 27.332028
v -38.878141 -43.479393 27.785689
v -37.559539 -33.650600 28.609196
v -39.870161 -43.039892 27.301863
v -38.243306 -34.340292 28.028144
v -38.325672 -33.244399 27.875286
v -37.653479 -32.532040 28.444609
v -38.166864 -35.468249 28.177393
v -37.136020 -42.486180 30.041752
v -36.444204 -41.799436 30.613439
v -33.520938 -38.923757 32.721582
v -33.489831 -40.035158 32.907931
v -34.215058 -40.732239 32.346394
v -40.769694 -42.579638 26.740201
v -40.818583 -41.469743 26.608267
v -35.334019 -33.763494 30.565029
v 8.525768 -0.750862 49.856082
v -55.669924 -10.567503 5.179563
v -55.932979 -9.317372 5.198846
v -56.155663 -9.983986 4.174426
v 48.206697 1.339152 21.747984
v -42.238415 -49.071463 -1.173492
v -43.690030 -47.457031 -1.732148
v -42.992511 -48.547725 -2.023751
v 13.469794 5.453565 35.461620
v 14.380754 5.723928 34.725650
v -14.556171 1.725720 36.595157
v -15.450920 0.970444 36.306589
v -14.438661 2.842618 36.070295
v -13.699636 1.373208 37.293589
v -13.693799 2.454635 36.813154
v -14.536089 0.612045 36.996475
v -13.675639 0.284439 37.680086
v -12.891160 1.039574 38.055587
v -12.872015 2.135828 37.598880
v -12.853971 3.251097 37.032583
v -12.184820 0.592935 38.861084
v -12.046867 1.705798 38.496299
v -12.299783 -0.514452 39.145215
v -12.976441 -0.059234 38.328709
v -11.412607 1.249478 39.399564
v -11.573826 0.141753 39.753413
v -13.688643 3.491950 36.204583
v -12.984004 -1.167541 38.551246
v -13.760024 -0.740940 37.853182
v -11.747960 -0.999374 40.050278
v -11.074539 -0.349247 40.752654
v -10.851453 0.773003 40.405265
v -10.413410 0.261023 41.419596
v -15.386693 -0.116740 36.703781
v -10.597911 1.927092 40.066216
v -11.046642 2.495415 39.120440
v -14.489187 -0.474824 37.335229
v -10.249867 3.072040 39.816699
v -9.822381 2.502946 40.790053
v -10.175843 1.362864 41.035292
v -9.442471 3.629841 40.512632
v -9.057389 3.061365 41.561221
v -9.439548 1.934491 41.840984
v -9.050958 4.754311 40.276958
v -8.672321 4.174770 41.320058
v -9.838556 4.209114 39.486691
v -9.131902 1.339757 42.874685
v -8.722633 2.488921 42.693875
v -10.707076 3.682146 38.783913
v -10.274899 4.789238 38.492470
v -9.413326 5.322575 39.206930
v -9.849210 0.797532 41.990790
v -11.162202 4.230881 37.879932
v -10.754543 5.355215 37.540893
v -9.872946 5.917663 38.136696
v -8.326523 3.615145 42.411514
v -10.361187 6.482564 37.185909
v -9.475962 7.026276 37.833712
v -9.022591 6.459824 38.830021
v -9.990232 7.588365 36.807959
v -10.903693 7.023870 36.245964
v -11.280836 5.919287 36.613590
v -11.688045 7.111583 35.312026
v -11.614362 4.819997 37.046524
v -10.913864 8.018602 35.535427
v -11.723573 8.115894 34.614578
v -12.543744 7.197719 34.451458
v -12.471847 6.374402 35.069475
v -12.207297 5.312020 36.151136
v -8.214968 5.335671 41.075050
v -7.906309 4.722099 42.136265
v -13.058905 5.461873 35.304846
v -13.081456 4.471009 36.024201
v -13.986754 4.602100 35.291542
v -10.244712 -0.395184 42.354432
v -9.565066 0.205787 43.152791
v -14.027602 5.566701 34.589280
v -8.062764 2.979241 43.492954
v -7.599965 4.156496 43.307140
v -7.345034 3.520360 44.416226
v -7.877288 2.354430 44.584934
v -8.581641 1.842912 43.586913
v -6.852626 4.682426 44.210347
v -7.068803 5.319123 43.108986
v -7.303378 5.949569 42.016769
v -6.539331 6.478650 42.885384
v -6.319617 5.847445 43.999391
v -5.936289 7.630883 42.671193
v -6.739087 7.125953 41.787170
v -5.494507 6.331456 44.878847
v -5.702782 6.975267 43.763457
v -6.219731 8.273963 41.531355
v -7.554464 6.595766 40.985648
v -7.056375 7.742143 40.765853
v -7.901392 7.192015 39.937165
v -7.375945 8.347332 39.688606
v -6.560417 8.869676 40.493663
v -8.380076 6.046608 40.253303
v -6.888140 9.478935 39.417746
v -6.016603 9.992953 40.165374
v -5.690938 9.383990 41.238618
v -6.122956 5.203378 45.125196
v -5.106125 8.085642 43.466875
v -4.892530 7.455453 44.639461
v -4.793758 9.884683 41.963315
v -5.145665 10.493991 40.922576
v -7.753482 8.962142 38.686000
v -8.227675 7.868607 38.846912
v 43.785661 11.749344 21.709178
v 6.324523 -19.961174 47.883416
v -47.311698 -46.420582 -11.078560
v -46.530389 -47.541143 -11.324527
v -47.247568 -46.942833 -12.388802
v -46.601402 -47.017363 -10.022427
v -8.146900 -3.073672 48.644092
v 5.510863 -6.442983 49.469730
v -53.303429 -36.389626 -12.819271
v -53.366301 -37.035905 -13.997079
v -8.028987 -4.194137 48.797451
v -47.638304 0.367331 20.391083
v -46.873836 1.009279 20.937938
v -46.170263 0.607126 21.703976
v 10.530673 0.993711 41.195138
v 11.215581 0.405769 40.339474
v 11.032388 -0.220446 41.515422
v 11.748901 -0.825894 40.694016
v 11.983613 -0.157801 39.500722
v 0.162676 4.520079 51.536879
v 48.106052 2.455142 21.387032
v 47.248943 3.103671 21.886530
v 47.968779 3.584918 21.074457
v -52.546913 -36.051464 -9.240140
v -37.813184 11.242921 23.123096
v 36.710118 -31.035525 30.594514
v -53.312013 -21.611726 3.669536
v 37.446202 -31.501124 29.862080
v -53.826475 -21.035536 2.645364
v -53.636563 -20.396284 3.704260
v -53.118934 -20.969776 4.718121
v -52.751625 -22.164815 4.610730
v -53.493576 -19.758830 4.808368
v -52.204865 -22.722149 5.583170
v -52.575809 -21.536004 5.683295
v -51.674562 -23.289260 6.560981
v -52.024561 -22.079521 6.636379
v -52.967300 -20.346285 5.775176
v -52.397495 -20.900946 6.731736
v -52.761992 -19.701938 6.796272
v -53.305812 -19.136278 5.800601
v -51.871862 -23.937308 5.526027
v -53.981114 -19.171197 3.782875
v -54.147473 -19.815601 2.701566
v -54.324506 -20.451022 1.621335
v -54.644731 -19.231823 1.686272
v -54.468554 -18.591938 2.792287
v -55.016051 -18.007151 1.762670
v -55.168082 -18.651397 0.685766
v -54.825025 -19.887537 0.649352
v -55.672103 -18.058708 -0.358604
v -55.325096 -19.297005 -0.381528
v -55.523577 -17.414347 0.712280
v -55.973199 -16.831552 -0.322238
v -56.173525 -17.475372 -1.394097
v -55.838558 -18.689209 -1.476044
v -56.000603 -19.340017 -2.547183
v -56.335133 -18.092818 -2.527009
v -55.515122 -19.938544 -1.489861
v -56.480474 -18.748848 -3.615820
v -56.816528 -17.490121 -3.574861
v -56.673530 -16.834479 -2.484708
v -56.959987 -18.152468 -4.689346
v -56.644122 -19.385884 -4.718674
v -56.154971 -19.976849 -3.664430
v -57.281458 -16.900271 -4.596401
v -57.405776 -17.542990 -5.753759
v -57.140298 -18.817736 -5.768788
v -56.806508 -20.033132 -5.822647
v -56.295066 -20.621068 -4.801794
v -56.441713 -16.237695 -1.360447
v -55.782696 -16.181690 0.773076
v -56.231582 -15.582501 -0.281843
v -56.681837 -14.980087 -1.327772
v -56.880701 -15.632541 -2.429015
v -56.028184 -14.926219 0.825503
v -55.578120 -15.523444 1.859135
v -55.320147 -16.772620 1.784566
v -55.864708 -14.278565 1.941940
v -56.332043 -13.685669 0.921534
v -56.479280 -14.324427 -0.226157
v -56.130468 -13.007869 1.952821
v -55.401430 -14.879557 2.985866
v -57.055866 -16.292532 -3.536886
v -57.340549 -15.036681 -3.439759
v -55.102600 -16.132127 2.949803
v -57.137236 -14.361728 -2.384878
v -54.803297 -17.371023 2.878819
v -54.616492 -16.714382 3.943481
v -54.297261 -17.923017 3.861789
v -54.099742 -17.282911 4.932199
v -53.794156 -18.501481 4.871457
v -53.591660 -17.851143 5.929587
v -53.899447 -16.647276 6.006978
v -53.086044 -18.423233 6.908333
v -53.396617 -17.200881 6.990376
v -53.709178 -15.997313 7.051495
v -57.873556 -16.940287 -6.785279
v -57.699436 -16.274639 -5.688192
v -57.566255 -18.205710 -6.859162
v -56.964847 -13.714339 -1.284422
v -57.412330 -13.101662 -2.375221
v -57.239588 -12.442531 -1.303050
v -56.780688 -13.047764 -0.239105
v -57.027248 -11.778376 -0.215040
v -57.485178 -11.183521 -1.229662
v -57.682642 -11.840433 -2.342577
v -50.662395 -6.228245 17.655292
v -50.773915 -5.052783 17.597012
v -50.144850 -5.538734 18.430743
v -49.586038 -4.853462 19.175322
v -50.248004 -4.388617 18.322091
v -51.380926 -4.553142 16.682159
v -6.047406 -18.969038 46.550675
v -42.139858 -32.440260 24.447900
v 9.164315 9.101993 37.734299
v 8.792487 8.507702 38.769013
v 36.439951 -27.106922 31.300595
v -29.262878 -40.320693 36.627344
v 9.213494 5.659266 40.485945
v 10.492250 -22.045473 47.284666
v -42.109686 -39.894342 12.653681
v -42.470988 -38.750410 12.716455
v -41.834292 -39.263980 13.601195
v -41.358623 -40.355418 13.428929
v -42.253236 -38.161630 13.733449
v -41.125889 -39.726552 14.455562
v 15.789017 -1.260880 36.925716
v -50.177335 -12.660651 16.916404
v -42.893522 7.496213 22.477396
v -42.468504 6.550820 22.617204
v -33.754484 -42.175853 33.106871
v -33.068952 -42.597617 33.939061
v -34.496703 -41.756172 32.354565
v -33.980254 -43.303650 33.645212
v -34.514392 -42.788826 32.785775
v -35.259771 -42.446539 31.892535
v -35.257631 -41.303062 31.616453
v -10.858615 -0.911588 41.745835
v -47.392813 -8.627250 21.883572
v -53.787107 -5.393727 12.165453
v -53.470523 -3.519570 13.110940
v -53.902364 -4.183626 12.169937
v -54.312067 -4.841510 11.198087
v -54.383037 -3.628061 11.157936
v -53.988103 -2.964223 12.129576
v -54.486772 -2.397305 11.155445
v -54.768120 -4.291070 10.186593
v -54.884228 -3.062479 10.198672
v -54.954868 -1.832334 10.151725
v -54.558673 -1.168567 11.125606
v -54.055541 -1.732781 12.094622
v -54.653914 -5.534437 10.197235
v -55.114121 -4.956245 9.191099
v -54.991304 -6.181451 9.155436
v -55.229062 -3.712810 9.180086
v -55.333747 -2.490015 9.195554
v -55.687063 -3.156890 8.183278
v -55.413401 -1.239287 9.173008
v -55.776323 -1.906133 8.170341
v -55.016009 -0.574398 10.143804
v -55.551340 -0.000576 9.227478
v -55.849452 -0.657398 8.157084
v -55.180127 0.669372 10.316743
v -54.642157 0.087474 11.142918
v -55.561988 -4.383097 8.183208
v -53.539694 -2.299066 13.025319
v -54.093651 -0.505041 12.015268
v -55.436336 -5.624289 8.145884
v -56.008742 -3.827663 7.150958
v -55.886990 -5.038428 7.135815
v -55.717341 -6.282119 7.089402
v -55.273904 -6.868983 8.101312
v -56.153665 -2.570573 7.169930
v -43.810598 -30.109979 18.853814
v -43.775339 -31.375903 19.301913
v 42.887334 12.391424 21.777881
v -44.484443 -26.644188 21.708557
v -43.888104 -27.397613 22.500942
v 33.779138 -25.214196 34.125594
v 33.735531 -26.345979 33.959194
v -15.266085 -1.771295 37.208324
v -14.375676 -2.297833 37.690691
v 39.627590 -38.044220 27.242999
v 14.795939 -10.228068 39.108191
v -44.544956 -51.162821 -21.118208
v -43.887593 -51.374394 -18.512205
v -43.465357 -52.298062 -21.476997
v 39.663739 -39.199661 27.163291
v -44.304387 -51.629669 -22.598111
v -45.378508 -50.486929 -22.277398
v -43.699741 -51.829859 -19.997562
v 13.283762 14.878961 29.691793
v 14.126674 14.017238 29.442213
v 14.134267 12.962104 30.063155
v 14.176181 15.061475 28.883720
v 14.966864 14.206166 28.572084
v 14.974402 13.173190 29.183267
v 13.365804 15.823191 29.260190
v 14.188376 16.154577 28.445739
v 14.996139 15.294795 28.084127
v 32.924748 -38.009925 33.125108
v 34.477073 -25.276295 33.418053
v 32.193694 -37.511220 33.848801
v 32.182393 -38.655987 33.713838
v 32.931949 -39.137781 32.996926
v 32.218379 -39.788664 33.594630
v 31.456839 -39.335984 34.292205
v 32.703507 -40.259926 33.138456
v -47.109029 -34.950683 6.292274
v -46.516018 -35.506692 7.279475
v -46.956300 -34.354856 7.380705
v -47.560112 -33.821336 6.462066
v 31.456434 -40.512358 34.234010
v -47.357963 -33.193071 7.501542
v -46.755993 -33.725094 8.413442
v 32.206770 -41.048925 33.551837
v -47.164763 -32.583091 8.579035
v -47.791848 -32.068125 7.679777
v -47.957833 -32.667700 6.564356
v -47.636353 -31.457179 8.763770
v -48.091398 -30.309341 8.840965
v -47.466880 -30.850044 9.808066
v 31.446754 -41.678855 34.191873
v -47.044136 -32.015831 9.734675
v 32.423450 -42.366358 33.413029
v -48.456538 -29.132002 8.923995
v -53.391158 -37.646705 -15.214853
v -53.882721 -36.413814 -15.117416
v -53.866343 -37.045859 -16.355426
v -54.360622 -35.771946 -16.242426
v -53.891220 -35.777234 -13.897633
v -54.385669 -35.145886 -14.980736
v -54.908447 -33.876515 -14.915588
v -54.903130 -34.505183 -16.110352
v -54.402405 -34.518509 -13.782651
v -54.878560 -33.248933 -13.773097
v -50.016786 -42.959403 -12.577106
v -57.767096 -14.422749 -4.565959
v -57.564598 -13.773422 -3.487106
v -4.043613 -0.429960 52.957992
v -57.518501 -15.673465 -4.562514
v -57.830975 -12.504456 -3.382474
v -57.971308 -13.153609 -4.561284
v -39.539115 -47.477813 8.773063
v -55.661107 -8.704026 6.290711
v -55.391031 -8.043118 7.315640
v -38.798302 -47.979310 9.670225
v -44.914357 -48.684096 -8.698952
v -44.123612 -49.249494 -7.735898
v -45.700257 -48.086550 -9.793741
v -44.794458 -49.137233 -10.114176
v -43.973721 -49.716643 -9.094106
v -43.766779 -50.188926 -10.523934
v -44.631702 -49.595938 -11.540559
v -45.624556 -48.521754 -11.181789
v -49.009845 -4.269689 19.874072
v -48.935067 -5.406349 19.963015
v -51.973209 -11.183143 14.056101
v -52.201572 -9.991767 14.096528
v -56.317468 -4.444452 6.081047
v 47.483148 -15.202853 24.098755
v 38.876627 -31.918807 28.509789
v 47.978092 -15.886823 23.314045
v -39.690338 10.930091 22.261420
v -38.768237 11.621658 22.423116
v -6.193374 -29.395189 43.807585
v -40.586226 10.258591 22.048487
v -40.550905 11.342126 21.517904
v -39.679074 12.097808 21.811600
v -38.620322 12.830950 21.804665
v -37.628662 12.367408 22.267760
v -40.604149 12.396574 21.083637
v -39.526871 13.075838 21.336237
v 35.233605 -41.765182 30.881059
v 34.469941 -42.381630 31.412133
v 36.059550 -42.295733 30.344405
v 34.461614 -41.242044 31.523392
v 35.125751 -42.898557 31.002178
v 33.715635 -41.849250 32.127633
v 33.708373 -40.733584 32.187790
v -52.464664 -19.269044 8.019615
v 32.951746 -41.373672 32.751343
v -29.095867 -22.109074 36.509094
v -28.345718 -21.529309 37.114730
v -38.228741 -51.166748 4.755750
v -38.211029 -51.659599 3.511265
v 45.979412 -23.326901 23.424039
v -37.431825 -51.702521 5.663645
v -37.396144 -52.192841 4.397551
v -42.313022 -31.507301 24.253133
v -44.337210 -27.744468 18.639132
v -44.568231 -28.355474 17.612944
v -44.030922 -28.880724 18.690001
v 26.165947 10.527964 27.508345
v 42.505886 -42.342781 24.651032
v 43.300142 -41.774714 24.107144
v 43.254546 -40.632150 24.132858
v 44.089059 -42.370430 23.498540
v 44.086920 -41.227944 23.456155
v 43.437578 -42.925642 24.043806
v 44.610294 -41.791356 23.086670
v 44.880955 -40.655148 22.711286
v -38.957221 -46.507121 11.598001
v -39.046645 -47.046797 10.458945
v -40.825952 -41.397229 13.193479
v -7.153566 2.880524 45.576833
v -6.659502 4.042075 45.401706
v -14.849766 9.037842 31.326489
v -14.856838 8.019009 32.164030
v -55.328409 -29.716901 -10.620744
v -55.202001 -29.073711 -9.496651
v -55.734580 -28.458677 -10.561495
v -54.931141 -30.949861 -10.731203
v -55.832055 -29.105733 -11.686761
v -55.399706 -30.353580 -11.784026
v -8.579151 -28.927691 43.919520
v -9.892677 -29.153043 43.120625
v 14.351753 -4.618960 38.720051
v -38.978084 -34.066670 27.345348
v 14.146010 -3.461051 38.406747
v -50.308504 -3.245019 18.216335
v -49.652444 -3.714348 19.038236
v 14.902998 -2.949038 37.753550
v -50.894194 -3.917853 17.473195
v 7.986641 9.061717 39.564882
v 8.343782 9.673484 38.548822
v 8.458248 7.880667 39.833307
v 26.672289 -29.693077 38.967640
v 26.493708 -24.717366 38.931045
v -49.690209 -2.575939 18.909130
v -50.314169 -2.090663 18.081244
v -50.929675 -2.752660 17.349314
v -50.920528 -1.602424 17.217198
v -50.285292 -0.936330 17.900389
v -49.655994 -1.427599 18.750299
v -50.885835 -0.455064 17.035241
v -50.219028 0.205886 17.698991
v -49.579305 -0.285285 18.539377
v -49.507106 0.862690 18.317942
v -50.136322 1.338667 17.510062
v -50.832272 0.689355 16.839798
v -48.858672 0.404903 19.134676
v -49.443439 1.994561 18.073466
v -48.785758 1.528023 18.902127
v -50.067529 2.474567 17.252746
v -50.752336 1.828687 16.654260
v -50.651026 2.962085 16.440619
v -51.361143 2.312960 15.777159
v -51.486135 0.034712 16.137054
v -51.423599 1.180096 15.956417
v -49.335290 3.129335 17.812955
v -51.992175 1.690403 15.086222
v -52.054156 0.531638 15.211346
v -51.523503 -1.100178 16.287810
v -48.123061 1.076141 19.716542
v -48.045097 2.198944 19.457235
v -47.390540 1.723102 20.264224
v -47.263045 2.833280 20.046510
v -48.710415 2.666455 18.610776
v -47.907070 3.317342 19.217944
v -51.506547 -2.257416 16.472369
v -51.486208 -3.412382 16.544137
v -52.653825 -0.116039 14.427454
v -52.596996 1.066380 14.337478
v -52.101311 -0.635772 15.323568
v -53.207744 0.402933 13.540036
v -53.194797 -0.773517 13.613443
v -52.648939 -1.292382 14.503154
v -53.763443 0.917333 12.633887
v -53.197716 1.585280 13.367241
v -52.558937 2.241448 14.166084
v -53.159715 2.750528 13.215791
v -53.786328 2.088657 12.492455
v -52.529588 3.407046 13.949136
v -53.087960 3.908340 13.044071
v -54.434433 1.457724 11.700119
v -54.366070 2.611016 11.630196
v -53.693661 3.244987 12.376232
v -54.303566 3.760953 11.461338
v -54.966911 3.107227 10.753653
v -54.972000 1.953868 10.892253
v -53.603019 4.407859 12.201310
v -54.215718 4.923126 11.277750
v -53.502129 5.562891 11.992257
v -52.921550 5.059336 12.880790
v -52.800664 6.211244 12.662428
v -53.389280 6.709347 11.790035
v -54.107334 6.069311 11.101520
v -52.099636 6.857970 13.337893
v -52.695943 7.356382 12.447797
v -52.227196 5.717675 13.569417
v -51.982666 7.999273 13.115569
v -52.585985 8.501708 12.245908
v -53.291224 7.853610 11.574134
v -51.854253 9.148732 12.911722
v -51.248831 8.643067 13.754673
v -53.186766 9.009269 11.384130
v -53.881346 8.362544 10.692638
v -53.993240 7.204959 10.894061
v -53.798533 9.477683 10.490311
v -53.118810 10.142036 11.169678
v -51.396820 7.493181 13.994504
v -52.481781 9.667230 12.040978
v -51.138731 9.805172 13.537210
v -51.768920 10.302919 12.712314
v -50.641638 8.139726 14.631241
v -50.502915 9.278429 14.402598
v -54.887336 4.279293 10.556090
v -49.887796 8.790809 15.274288
v -49.804482 9.933770 15.053512
v -50.437111 10.418706 14.198663
v -51.077532 10.944543 13.357903
v -51.728044 11.419324 12.509136
v -50.396923 11.618232 13.991188
v -51.047349 12.088479 13.169420
v -50.799553 6.994345 14.890558
v -51.530437 6.348835 14.242876
v -51.708296 12.553714 12.328642
v -51.059905 13.235618 12.991338
v -50.399362 12.767982 13.828230
v -50.032950 7.636486 15.513581
v -49.171555 9.425884 15.954411
v -51.926536 2.892260 14.897004
v -51.116722 14.382957 12.864560
v -50.449201 13.918302 13.682822
v -51.740635 13.701348 12.168351
v -51.195528 15.528799 12.793509
v -51.797585 14.850925 12.068428
v -51.885650 15.993109 12.003491
v -51.307301 16.675464 12.740118
v -50.612312 16.211106 13.528820
v -50.517954 15.063724 13.600402
v -48.190541 -0.062292 19.980274
v -48.922946 -0.737490 19.422373
v -55.571569 2.455338 9.987421
v -55.551118 3.605241 9.869079
v -7.256387 10.081598 38.372987
v -8.103825 9.548395 37.637018
v -7.691178 10.660375 37.374412
v -6.799069 11.197746 38.026259
v -7.253449 11.771148 37.061599
v -8.153622 11.235867 36.405516
v -7.717734 12.342298 36.087480
v -6.808975 12.888193 36.710778
v -6.356091 12.316806 37.695373
v -6.412452 10.616240 39.091180
v -5.955651 11.743284 38.717921
v 18.568745 2.635389 34.191796
v -5.071976 12.258688 39.436393
v -5.457276 12.850912 38.403661
v 18.602877 1.528791 34.714883
v 17.585175 3.322298 34.270280
v -5.592364 11.147656 39.767888
v -8.593849 8.446929 37.902995
v -48.468261 10.075736 16.623583
v -48.556570 8.932266 16.775631
v -49.106115 10.558472 15.763842
v 17.593514 2.206495 34.766037
v -48.434846 11.220199 16.446269
v -47.791885 10.741427 17.284148
v -47.838943 9.603242 17.454422
v -47.769896 11.890778 17.113628
v -47.127263 11.408825 17.946242
v -47.174110 10.266583 18.125412
v 16.635757 2.920238 34.935176
v 16.637611 1.781077 35.352776
v 17.609451 1.095970 35.231765
v 15.690638 3.599379 35.045171
v 16.624666 3.996216 34.392235
v 15.663839 2.582606 35.497756
v 15.732546 1.365543 35.977787
v 16.648820 0.686046 35.766899
v 15.761267 0.259794 36.363041
v 14.867904 0.958288 36.636109
v 14.842801 2.065702 36.245174
v 14.898478 -0.169084 37.006198
v 14.825098 3.162139 35.796761
v -48.415234 12.359539 16.296446
v -49.069649 11.697373 15.593579
v 14.026717 0.537102 37.312454
v -49.038553 12.847117 15.462567
v -49.696978 12.191148 14.751798
v -49.746250 11.043408 14.896061
v -49.677539 13.333021 14.624157
v -49.064492 14.007735 15.321207
v -48.416103 13.517561 16.171206
v -47.791596 13.032755 16.952815
v -47.131620 12.570885 17.777276
v 14.901583 -1.264821 37.385240
v 14.046682 -0.554272 37.701815
v 14.767363 4.329854 35.214744
v 13.221465 -0.919468 38.457619
v 14.019073 -1.642101 38.039049
v 15.708506 4.684265 34.567718
v -46.514324 10.931064 18.809056
v -46.503745 12.088315 18.609928
v 13.218474 0.181660 38.048449
v -45.867982 11.601440 19.487575
v -45.841812 12.744128 19.323665
v -46.501296 13.224859 18.488709
v -45.893900 13.875590 19.137545
v -45.202006 13.438254 19.981285
v -46.572155 14.341492 18.335994
v -45.951777 15.025678 18.998424
v -45.153420 12.309177 20.162745
v -45.277598 14.554488 19.826014
v -44.526494 12.992796 20.799217
v -44.607209 14.126272 20.691994
v -47.166797 13.695841 17.672000
v -49.275020 8.281436 16.140021
v -48.616417 7.842235 16.988572
v -55.829288 -21.212302 -3.769803
v -49.340885 7.150702 16.411445
v -48.679360 6.681529 17.253326
v 17.550839 4.413240 33.731100
v -50.130632 6.513881 15.872609
v -49.447847 6.025837 16.700163
v 16.577401 5.115590 33.805202
v 36.517309 -32.161598 30.633150
v 36.903631 -29.902196 30.564275
v -36.124766 -43.081867 31.564555
v -35.381583 -43.544516 32.178194
v 7.608928 1.567718 49.315109
v 8.361468 1.055647 48.363813
v 6.747000 2.046050 50.204210
v 6.941341 2.734090 49.122764
v 7.731322 2.246536 48.122265
v 8.413862 1.759815 47.174427
v 7.095710 3.404274 47.952668
v 6.268254 3.899254 48.864461
v 6.061371 3.220243 49.961834
v 9.033713 -0.155815 48.433744
v 9.096309 0.558512 47.250271
v 6.464940 4.555510 47.687538
v 5.336985 4.381702 49.618678
v 5.574873 5.034840 48.519028
v 7.240891 4.071842 46.760490
v 7.843303 2.877378 46.964306
v -54.456885 8.886680 9.807950
v -54.558578 7.705768 10.000126
v -55.144038 8.226360 9.120552
v -55.037609 9.377156 8.913654
v -54.378211 10.032686 9.626321
v -53.708430 10.681632 10.324429
v -54.287755 11.221505 9.488133
v -54.937813 10.566431 8.779689
v -53.010623 11.334693 11.001440
v -53.627003 11.834667 10.173022
v -55.732497 8.744797 8.249089
v -55.862206 7.576721 8.454631
v -52.328793 11.990839 11.691824
v -55.262768 7.067539 9.301789
v -52.391681 10.843504 11.859538
v -52.329574 13.136248 11.528455
v -52.982614 12.462248 10.841972
v -53.629016 12.942042 10.019565
v -52.986385 13.614146 10.712091
v -53.021384 14.772039 10.618809
v -53.651280 14.100945 9.927856
v -52.352195 14.282765 11.424218
v -53.130683 15.917737 10.537572
v -53.722467 15.226735 9.822310
v -52.437461 15.461654 11.329984
v -54.278812 12.268608 9.330027
v -54.295698 13.417986 9.204534
v -54.920894 11.587982 8.645528
v -54.925807 12.734812 8.499688
v -54.359628 14.561912 9.062167
v -52.571474 16.604336 11.255597
v -53.284734 17.037596 10.436676
v -52.729517 17.738558 11.165491
v -54.950009 13.869256 8.357327
v -52.019468 17.305475 11.983181
v -52.177713 18.449458 11.932249
v -10.861381 -1.553884 42.542154
v -51.468718 17.998143 12.732820
v -51.647557 19.142382 12.682202
v -52.370233 19.589065 11.907542
v -52.897972 18.894648 11.134200
v -50.744824 17.546044 13.501285
v -50.907595 18.690312 13.470925
v -50.187277 18.238740 14.228649
v -50.032020 17.095083 14.287131
v -49.319104 16.633904 15.064576
v -49.472824 17.802644 15.001021
v -49.631764 18.934935 14.966428
v -48.627503 16.173526 15.855814
v -48.768022 17.322076 15.781910
v -49.890431 15.945805 14.339386
v -49.203635 15.485099 15.122902
v -48.913959 18.503584 15.760554
v -50.371863 19.369566 14.203560
v -49.100517 19.632136 15.716268
v -48.381441 19.185548 16.525331
v -48.215216 18.034101 16.539633
v -48.077846 16.873418 16.577721
v -49.837849 20.063830 14.936922
v -10.132786 -1.048924 43.525535
v 47.928693 -18.814919 22.463296
v 48.193512 -17.673223 22.486865
v 47.193616 -19.274874 23.242852
v 48.648273 -18.355874 21.690679
v 48.456849 -16.535636 22.512420
v 48.916924 -17.214761 21.701032
v 49.113276 -19.026108 20.851989
v 48.386910 -19.486467 21.655857
v 48.120263 -20.625308 21.596123
v 47.656542 -19.949820 22.426534
v 48.831280 -20.157714 20.812124
v 49.361376 -17.897023 20.897122
v -45.267200 -49.864578 -16.587788
v 50.062555 -17.422515 20.091820
v 49.596982 -16.748256 20.919176
v 50.289079 -16.270090 20.112591
v 49.811447 -18.570800 20.042872
v 50.511719 -18.091899 19.225405
v 50.982068 -15.791930 19.289767
v 50.513748 -15.120652 20.139359
v 49.823424 -15.598531 20.961477
v 50.745762 -16.945655 19.279197
v 49.352138 -14.923363 21.801818
v 49.114199 -16.078198 21.788392
v 51.188287 -17.604803 18.404002
v 51.424843 -16.466289 18.440050
v 50.046186 -14.446363 20.986303
v 51.841413 -17.118972 17.510411
v 51.625436 -15.307531 18.501112
v 52.077891 -15.964268 17.580855
v 48.851069 -14.240548 22.605075
v 48.625439 -15.392793 22.613885
v 49.544299 -13.775094 21.803259
v 49.023603 -13.088587 22.582324
v 48.328737 -13.552921 23.384437
v 48.132401 -14.706729 23.409394
v 50.718860 -13.959321 20.166577
v 50.238570 -13.275686 20.984179
v 49.173153 -11.924031 22.548331
v 49.720458 -12.611743 21.760413
v 50.907337 -12.791390 20.174393
v 50.387858 -12.100796 20.959451
v 51.075638 -11.613364 20.123293
v 50.528502 -10.929958 20.894913
v 49.854211 -11.417467 21.745178
v 51.199434 -10.434480 20.036936
v 50.652837 -9.753145 20.824289
v 49.290816 -10.732969 22.508390
v 49.969650 -10.246110 21.679373
v 49.391874 -9.563819 22.411402
v 48.707382 -10.051851 23.217357
v 48.623928 -11.221340 23.292900
v 50.062841 -9.078761 21.604760
v 51.840441 -9.923384 19.174580
v 51.290118 -9.250339 19.998329
v 50.736039 -8.587548 20.764231
v 50.134773 -7.909823 21.519170
v 49.465128 -8.398620 22.322786
v 49.519697 -7.229566 22.221844
v 50.184947 -6.745640 21.379046
v 50.796964 -7.426043 20.657910
v 51.405914 -8.104671 19.901062
v 50.821308 -6.255749 20.518972
v 51.442964 -6.929094 19.780343
v 51.770254 -11.106537 19.226126
v 48.485846 -12.400540 23.375536
v 48.786916 -8.877908 23.110867
v 51.617859 -12.293977 19.285282
v 47.630916 -14.022177 24.215896
v 52.306703 -14.792162 17.638977
v 52.711323 -15.457300 16.731044
v 52.476406 -16.626746 16.662761
v 51.188904 -14.638607 19.321399
v 52.871459 -17.290496 15.755642
v 52.208236 -17.794920 16.624273
v 52.415950 -10.603953 18.361452
v 53.124305 -16.118967 15.785382
v 52.300933 -11.778921 18.360670
v 52.480545 -9.418665 18.304664
v 53.028513 -10.090935 17.453038
v 52.933193 -11.268481 17.458515
v 52.179452 -12.967681 18.364178
v 52.795658 -12.457227 17.460855
v 53.562015 -10.749725 16.556171
v 53.238722 -13.140244 16.564992
v 52.616728 -13.670680 17.466244
v 54.192894 -10.230972 15.671575
v 53.689824 -9.554139 16.527938
v 54.043605 -11.424606 15.637111
v 53.451017 -11.942778 16.558930
v 53.850404 -12.643129 15.619934
v 54.636711 -10.886012 14.726638
v 54.451418 -12.101258 14.695389
v 53.674293 -13.850208 15.630217
v 54.266817 -13.318793 14.724866
v 54.801128 -12.779408 13.777956
v 54.997724 -11.548403 13.747187
v 54.066541 -14.509941 14.683829
v 53.474231 -15.043231 15.597167
v 53.047739 -14.372496 16.506282
v 53.739266 -8.354837 16.471915
v 54.274220 -9.021540 15.599997
v 53.151351 -8.880297 17.370214
v 53.225479 -7.679410 17.311308
v 53.823963 -7.151823 16.395749
v 54.360988 -7.826414 15.572186
v 52.625126 -8.204906 18.161929
v 52.644498 -7.014713 18.109505
v 53.241941 -6.487759 17.239646
v 52.040362 -7.536170 18.989672
v 52.073730 -6.343185 18.891784
v 52.684571 -5.814277 18.040168
v 53.850524 -5.966975 16.344951
v 53.289297 -5.294871 17.169820
v 52.115443 -5.165816 18.764283
v 51.479470 -5.665191 19.625951
v 52.739782 -4.658522 17.891464
v 52.126869 -3.988633 18.638163
v 51.491479 -4.496178 19.488285
v 52.000716 -8.721574 19.008420
v 54.612306 -13.960648 13.708705
v 51.978274 -14.184076 18.326293
v -44.141944 -50.929704 -17.006414
v -55.349317 -21.740435 -2.629553
v -55.001546 -22.988032 -2.683564
v -43.184512 -51.573385 -15.913503
v -44.385252 -50.545594 -15.450422
v -43.005019 -51.983153 -17.363073
v 54.429010 -5.442803 15.398737
v 53.878629 -4.774333 16.260025
v 54.416208 -6.635747 15.505291
v 9.250276 10.466778 36.614596
v -43.280863 -38.227036 23.970629
v 9.625362 9.347876 36.973065
v 18.638665 0.347093 35.102398
v 47.309254 4.161221 21.417633
v -4.606706 11.602651 40.481634
v -3.768876 12.523566 40.556388
v -14.837828 7.018777 32.978365
v -3.766560 11.589848 41.396251
v 50.202638 -19.228760 19.128188
v 49.538003 -19.711463 19.988191
v 49.944595 -20.372612 19.104388
v 49.248392 -20.851968 19.930428
v 48.937458 -21.984847 19.859443
v 48.529457 -21.324290 20.746384
v 49.645667 -21.509334 19.031303
v 49.305153 -22.647677 18.981823
v 48.598434 -23.133793 19.812187
v 48.220198 -22.469437 20.677873
v 47.802496 -21.796978 21.545265
v -56.237211 -1.323544 7.180599
v -56.365894 -0.090293 7.222896
v -56.117568 0.564543 8.394566
v -54.441800 -28.426624 -6.262931
v 37.702516 -42.578713 27.466817
v 38.228797 -42.152645 26.440016
v -19.038459 10.997047 27.154945
v 18.729500 -6.642487 37.071212
v 17.748270 -7.182745 37.430600
v 50.355372 -21.039769 18.224797
v 50.023158 -22.164266 18.133696
v -43.994017 -38.942231 23.447579
v 50.782246 -5.005911 20.259941
v -13.594846 -2.830317 38.288532
v -51.912371 -42.290203 -20.907329
v -13.573068 -1.704467 38.145860
v -55.834304 -7.457465 6.280953
v 9.304245 11.836345 35.584987
v -56.106234 -8.112897 5.240452
v 8.911316 12.956342 35.270026
v 8.463722 12.403596 36.293545
v 8.851603 11.255853 36.602024
v -46.446354 -48.009239 -12.784846
v -46.775718 -48.097017 -15.007595
v 47.363641 -21.070061 22.352939
v 48.099072 -9.369937 23.939815
v 50.920406 -18.746465 18.331857
v 50.627872 -19.895368 18.276546
v 51.021743 -20.556788 17.368170
v 51.316213 -19.401384 17.422848
v -44.734753 -38.452893 22.825677
v -48.585345 3.787759 18.361018
v -39.472708 -26.848167 26.655948
v -46.653377 2.383527 20.843595
v 35.649442 -31.096098 31.628359
v -28.566783 -18.601842 36.963007
v 52.149236 -2.810356 18.500766
v 52.754861 -3.490882 17.770248
v 52.732887 -2.305836 17.576692
v 52.073809 -1.640857 18.288022
v -27.659503 -19.113280 37.462052
v 51.472873 -2.148435 19.174901
v 51.507736 -3.322578 19.320833
v 51.438349 -13.465926 19.278957
v -36.595347 -52.216874 6.533708
v -36.596301 -52.712443 5.261229
v -37.394926 -51.191431 6.872632
v -48.574161 20.321485 16.497015
v -37.374459 -50.673980 8.093668
v -36.608465 -51.716794 7.785815
v -47.839214 19.869495 17.272612
v -48.044218 21.007518 17.242909
v -48.779749 21.463668 16.500195
v -49.302350 20.777471 15.710219
v 38.012816 11.720733 23.810022
v 51.553919 -18.246718 17.439780
v -47.958106 7.367821 17.820056
v -47.918688 8.506509 17.630126
v -39.487260 -44.831923 13.072826
v -40.248703 -43.836425 13.482965
v -45.123649 -22.420182 21.570984
v -43.531698 -48.203929 -2.979684
v -42.190608 -52.176147 -14.873782
v -43.342487 -51.206616 -14.399601
v -33.719788 -41.171003 32.878043
v -43.489654 -50.843620 -12.886078
v -42.355875 -51.804046 -13.353833
v -41.115824 -52.825070 -13.999494
v -41.132979 -53.103327 -15.506906
v -42.188194 -52.443207 -16.429234
v -41.136402 -53.391938 -17.032509
v -42.061401 -52.825201 -17.916720
v -40.043570 -53.725405 -14.649895
v -40.062816 -54.029149 -16.108443
v -40.072491 -54.358322 -17.455775
v -39.054060 -54.586154 -15.113124
v -39.096698 -55.345372 -17.847814
v -39.046162 -54.977614 -16.506846
v -40.009634 -54.776399 -18.885521
v -41.023675 -53.800747 -18.446769
v -41.968708 -53.219285 -19.497616
v -40.947471 -54.201902 -19.893629
v -39.173517 -54.212045 -13.611361
v -43.033431 -52.227978 -19.056589
v -42.907983 -52.622526 -20.519589
v -41.878267 -53.634067 -20.928074
v -40.296969 -53.300459 -12.945258
v -39.193828 -53.974665 -12.031975
v -38.049565 -54.873741 -12.752304
v 5.365456 3.517519 50.626409
v 4.307380 5.335179 49.398099
v 46.926620 -14.922332 24.841097
v 4.379346 4.497626 50.497653
v -42.246283 -49.604638 -2.415220
v -47.662195 18.726807 17.291718
v -46.928852 18.282901 18.059975
v -47.110228 19.419147 18.010865
v -47.487614 17.588751 17.346587
v -56.329515 -10.589332 3.046465
v -56.519880 -11.219820 1.925817
v 5.521960 1.733159 52.118376
v 6.230305 1.936407 51.061582
v 5.438432 2.786217 51.341731
v -11.521657 -28.939165 42.708718
v 35.729689 -27.714175 31.865322
v -5.306530 8.764105 42.452271
v -4.370208 9.249941 43.160030
v -3.484105 10.237271 43.076384
v -3.479035 9.374903 44.093341
v -4.365830 8.362519 44.164933
v -43.143621 -39.301758 24.236136
v -2.379351 10.289341 43.742314
v -2.374810 11.234490 42.762872
v -43.873239 -39.985898 23.740291
v -1.194447 11.077324 43.385034
v -1.108053 10.193645 44.342237
v -2.367960 9.392414 44.826552
v 0.189423 11.797037 42.831077
v -1.010993 9.216977 45.512473
v 0.350664 10.969597 43.727651
v 0.454671 9.965502 44.798302
v 0.194641 12.948733 41.694395
v 1.925048 11.652007 43.004870
v 1.784422 10.421632 44.296954
v 1.632003 13.616597 41.117854
v -1.141147 12.336866 42.116439
v 0.202080 14.126823 40.630551
v -1.132071 13.498879 41.001667
v -1.071903 14.685289 39.993350
v 0.216864 15.336224 39.632631
v 3.028512 14.183345 40.499210
v 1.576470 16.007300 39.132386
v 1.573334 14.811617 40.094112
v -1.057288 15.914415 39.052562
v 0.241058 16.567945 38.713692
v 1.602894 17.229380 38.254214
v 0.250335 17.800280 37.878668
v -1.029155 17.151143 38.165908
v 1.636770 18.447260 37.483959
v -1.029520 18.392955 37.379465
v -2.213466 17.737608 37.486451
v -2.267414 16.505626 38.198564
v 2.934361 17.822994 37.741768
v 2.930410 19.041861 37.019086
v 0.398352 19.054719 37.122569
v 1.658122 19.670178 36.787254
v 2.920673 16.601176 38.541784
v -0.840875 19.668548 36.727035
v 0.396772 20.343272 36.494001
v -1.992378 18.997361 36.848753
v -1.993484 20.257061 36.288478
v -0.843888 20.930895 36.190630
v 0.387737 21.623488 36.034202
v -0.853277 22.204254 35.812839
v -1.975787 21.540700 35.863308
v 0.394571 22.917858 35.703437
v -0.866015 23.490828 35.580120
v -3.033285 20.898872 35.774457
v -3.045376 22.149592 35.392650
v -2.008382 22.851924 35.560703
v -3.086499 23.483237 35.269501
v -2.047873 24.123775 35.468309
v 1.601565 21.032927 36.188088
v 1.602591 22.319902 35.825261
v 0.441470 24.196128 35.466551
v 1.575835 23.585859 35.570664
v -0.788426 24.784288 35.475619
v 1.637509 24.854783 35.334385
v 2.733815 22.929832 35.590768
v 2.762543 24.228015 35.431458
v 2.819696 21.628793 35.902933
v 3.852103 22.235930 35.505222
v 3.852717 23.535771 35.363735
v 3.937686 20.970806 35.790590
v 2.895653 20.333254 36.365396
v -3.075827 19.633412 36.228150
v -3.088732 18.327455 36.854091
v 0.629323 25.474397 35.782211
v 1.464398 26.093543 35.938497
v 2.705631 25.491479 35.350493
v -4.110184 24.137198 34.922169
v -4.082321 22.881784 35.003304
v -5.030803 23.506711 34.556288
v -3.117354 24.732734 35.313903
v 3.875525 24.853103 35.290343
v -5.039273 22.392124 34.576045
v -5.936580 22.960307 34.118383
v -5.036529 21.265797 34.668066
v -5.895615 21.836089 34.117568
v -5.972010 24.109959 34.174457
v -4.128205 21.900905 35.053686
v -5.091090 24.706648 34.630568
v -3.010514 25.961805 35.574378
v -5.150931 25.891100 34.817485
v -4.104417 25.396783 35.103571
v -6.045614 25.351290 34.352484
v -2.101056 25.389612 35.676247
v -6.772396 21.169345 33.408660
v -6.927030 22.459694 33.595954
v -6.058535 26.511352 34.620172
v -5.900999 20.577440 34.183496
v -6.969128 26.043445 34.103523
v -7.004704 27.192312 34.436536
v -5.137170 27.059996 35.098679
v -6.064368 27.674197 34.932733
v -7.970095 27.860922 34.289161
v -7.939195 26.762072 33.935281
v -7.020943 28.331430 34.788700
v -8.936122 27.428678 33.747454
v -6.024642 28.836546 35.267708
v -8.029129 29.029867 34.680686
v -7.044276 29.501833 35.181059
v -8.960961 28.600545 34.188911
v -9.057872 29.743158 34.615566
v -8.052698 30.196375 35.115594
v -9.065749 30.910073 35.077189
v -10.093975 30.463669 34.575404
v -8.060711 31.395428 35.566644
v -10.073671 31.600323 35.039608
v -9.070277 32.067598 35.512116
v -10.066604 29.324821 34.096616
v -11.085941 31.177787 34.552960
v -11.088076 32.290948 35.017799
v -10.075680 32.734041 35.482386
v -8.064260 32.583056 35.980864
v -9.074226 33.236799 35.922209
v -9.916035 28.194019 33.676881
v -7.023480 31.915849 35.983073
v -7.035286 30.749128 35.623583
v -12.093071 30.752753 34.070652
v -12.108692 31.861858 34.534134
v -11.077832 30.095659 34.094961
v -13.095179 30.339679 33.556327
v -12.082345 29.673703 33.581610
v -13.101330 31.447569 34.057282
v -13.129678 32.553472 34.509523
v -12.127835 33.016598 35.005618
v -11.087624 33.444098 35.448404
v -13.140805 33.698094 34.967531
v -14.144206 33.254135 34.473435
v -14.129496 32.123036 34.023759
v -6.005618 29.956909 35.612214
v -14.073130 31.033270 33.568843
v -9.898151 27.025223 33.193767
v -8.926812 26.338693 33.361889
v -12.129523 34.182888 35.416063
v -13.134733 34.861543 35.370524
v -14.139921 34.399754 34.918759
v -12.086086 28.606780 33.082322
v -13.088668 29.281071 33.054757
v -14.137937 35.570718 35.321580
v -15.141775 35.094616 34.874085
v -15.143539 33.961063 34.466072
v -11.099971 29.061191 33.636811
v -11.090112 27.966409 33.136631
v -12.077244 27.546064 32.580158
v -13.078122 28.216978 32.538108
v -14.101616 29.983792 33.059539
v -14.097166 28.890446 32.532086
v -14.091614 27.830202 31.991495
v -15.110970 28.504246 32.002182
v -10.075446 33.882659 35.887481
v -15.112599 29.614418 32.569892
v -16.129488 29.202069 32.040923
v -15.086000 27.461601 31.425221
v -16.118635 28.141127 31.452502
v -14.072612 26.790564 31.416632
v -13.089524 27.185123 32.008408
v -17.152838 29.895741 32.102707
v -16.126457 30.316361 32.608790
v -17.139844 28.831118 31.516762
v -17.160258 31.019906 32.676808
v -18.191142 30.583466 32.164234
v -18.175898 29.498638 31.598476
v -19.215421 30.188608 31.649399
v -19.222973 31.266360 32.215575
v -18.194346 31.709461 32.713674
v -20.274225 30.862962 31.760579
v -17.182398 32.202484 33.190185
v -19.223426 32.382412 32.720794
v -18.195551 32.865306 33.182015
v -16.167584 32.712550 33.662868
v -16.152268 31.581763 33.202831
v -17.187570 33.369091 33.649465
v -20.273102 29.773603 31.179384
v -15.121301 30.956464 33.218858
v -15.144036 32.074708 33.698876
v -21.324538 30.454801 31.280333
v -21.319751 29.390521 30.652491
v -20.250910 28.742531 30.534471
v -19.211204 29.169069 31.053581
v -20.257575 31.961107 32.270296
v -19.201099 28.098547 30.422476
v -20.243161 27.763995 29.808354
v -21.263382 31.539783 31.819827
v -21.255033 32.639295 32.261631
v -20.255581 33.104393 32.716622
v -21.267736 33.804992 32.706049
v -22.289651 33.311573 32.270909
v -22.278572 32.183368 31.822949
v -22.282905 31.109088 31.350809
v -19.195859 27.156571 29.688169
v -18.206722 27.471352 30.337585
v -18.190089 28.471521 30.994662
v -17.186578 26.848057 30.256904
v -18.196148 26.504916 29.585474
v -17.169961 27.877853 30.920310
v -23.320840 31.717156 31.422783
v -23.310054 32.860965 31.838127
v -24.334055 32.401056 31.396618
v -24.315578 33.537700 31.789976
v -23.310234 34.031797 32.218961
v -25.349129 33.070790 31.366119
v -23.309807 35.213365 32.594618
v -24.312487 34.711171 32.133534
v -22.306068 34.551929 32.685774
v -22.320555 35.738680 33.058295
v -24.277559 35.892302 32.451405
v -23.310769 36.399657 32.922583
v -21.319918 35.078886 33.154635
v -25.342663 31.934548 30.971228
v -24.306286 31.307385 30.968267
v -25.315808 34.219525 31.712131
v -25.313158 30.849060 30.513767
v -26.375854 31.464847 30.574820
v -26.359770 32.615371 30.961307
v -23.327669 37.594015 33.226793
v -23.261724 30.652143 30.866238
v -24.281976 37.082149 32.748809
v -22.383891 38.109329 33.684886
v -22.370912 36.987745 33.387143
v -24.268082 38.262439 33.056038
v -23.332485 38.752731 33.510996
v -25.230577 36.615077 32.311447
v -25.230352 38.945893 32.857963
v -25.235096 37.788378 32.588874
v -24.262446 39.461822 33.335860
v -22.364772 39.282712 33.988383
v -23.321111 39.981176 33.801508
v -25.200029 40.126744 33.135644
v -24.267862 40.642248 33.592238
v -23.330823 41.144899 34.043947
v -24.279145 41.803790 33.814516
v -25.201064 41.293622 33.354618
v -22.392446 40.512244 34.261182
v -21.382602 38.674688 34.172654
v -21.387529 39.819198 34.449949
v -20.424616 39.191396 34.621386
v -20.413425 38.066445 34.325146
v -21.371758 37.570648 33.873685
v -19.428916 39.728801 35.071922
v -19.430482 38.572867 34.783420
v -18.436161 40.281896 35.522492
v -18.427357 39.115766 35.228955
v -20.436243 40.407724 34.949655
v -18.404202 37.986081 34.925906
v -17.412243 38.505834 35.363833
v -17.433609 39.669561 35.665708
v -19.398995 37.505216 34.480331
v -18.386579 36.861204 34.578945
v -17.391739 37.374069 35.036135
v -19.448611 40.923293 35.388758
v -16.395129 37.894051 35.459689
v -16.410186 39.049298 35.799613
v -17.371600 36.251719 34.675645
v -16.369891 36.768554 35.114247
v -16.408234 40.238908 36.098545
v -15.391592 38.437373 35.915805
v -15.407210 39.591627 36.224001
v -23.345630 42.316151 34.271656
v -22.409232 41.696329 34.512259
v -25.211409 42.460208 33.567728
v -15.374154 37.284751 35.541991
v -24.286207 42.975603 34.013784
v -21.336321 36.267568 33.528578
v -26.233434 37.330553 32.137108
v -23.351590 43.522612 34.463465
v -25.217066 43.627124 33.754555
v -24.281529 44.140264 34.186692
v -26.208228 36.210424 31.902833
v -27.185828 36.845635 31.723792
v -27.191243 37.996228 31.956726
v -26.251354 38.497815 32.405833
v -28.164848 37.529581 31.529617
v -28.162228 36.359166 31.304542
v -27.163167 35.715676 31.493146
v -29.135783 38.223832 31.276425
v -28.176447 38.752215 31.740878
v -29.139238 37.057615 31.085834
v -26.134371 44.276898 33.472584
v -25.199346 44.796962 33.900555
v -30.071091 37.707997 30.847005
v -30.072587 36.572320 30.663552
v -29.128208 35.965030 30.900554
v -26.135187 43.134829 33.312888
v -26.141198 45.448698 33.579442
v -27.060762 44.914468 33.162904
v -27.035031 43.762837 33.039046
v -26.121665 40.813478 32.905973
v -26.127545 41.949392 33.104954
v -20.438010 41.610131 35.208426
v -21.415850 41.096456 34.757045
v -19.474445 42.152827 35.614865
v -21.385721 42.264898 35.007593
v -20.440449 42.775189 35.415732
v -21.376225 43.470504 35.205546
v -19.468109 43.355544 35.812224
v -20.441692 43.988039 35.591781
v -21.385524 44.652032 35.347032
v -22.320091 44.103630 34.942311
v -22.297130 42.971812 34.782936
v -23.287616 44.768065 34.663347
v -22.306599 45.322438 35.076534
v -20.445771 45.177606 35.734155
v -22.312707 46.550138 35.171321
v -23.281486 45.972836 34.770735
v -21.335796 45.939647 35.477279
v -20.438769 46.406739 35.818342
v -19.466316 47.022767 36.189786
v -19.446028 45.844353 36.106915
v -21.403584 47.045793 35.527078
v -20.443363 47.629257 35.892251
v -22.376263 47.689645 35.230784
v -21.410749 48.276259 35.618361
v -19.441834 44.605662 35.999133
v -23.240736 47.188938 34.864582
v -19.470379 48.248839 36.252025
v -18.486189 47.643647 36.548276
v -18.465331 46.464335 36.468624
v -18.480284 48.883926 36.610641
v -17.448643 45.896359 36.714528
v -18.435877 45.311240 36.373755
v -17.464178 47.088941 36.810301
v -17.427386 44.766505 36.612941
v -16.458000 45.333669 36.933507
v -16.472006 46.502146 37.029956
v -18.395213 44.215083 36.253437
v -15.452049 45.956366 37.244684
v -15.432177 44.764599 37.132468
v -16.433983 44.177598 36.811666
v -15.446062 47.193636 37.346195
v -14.427869 45.380440 37.431458
v -14.433497 46.577593 37.544050
v -17.388076 43.612201 36.470088
v -13.393570 47.212121 37.804415
v -13.393884 46.002703 37.711888
v -14.416766 47.827249 37.626583
v -16.459619 47.738177 37.116928
v -18.362745 43.052626 36.087513
v -17.478249 48.275320 36.872056
v -13.375763 48.472262 37.875735
v -14.407600 49.083608 37.671138
v -16.463061 48.915498 37.164094
v -17.482718 49.517532 36.920812
v -13.374421 49.730272 37.919391
v -15.405636 48.512496 37.413880
v -15.416924 49.727900 37.447486
v -12.330637 50.388918 38.133037
v -12.315376 49.166209 38.113853
v -14.388637 50.376424 37.693634
v -13.367460 50.990894 37.920911
v -14.386351 51.623220 37.676512
v -15.404325 51.015969 37.447323
v -12.344962 46.644715 37.959137
v -12.351764 47.855700 38.055965
v -13.350431 52.285384 37.881917
v -12.295387 52.966283 38.064222
v -12.280263 51.732971 38.121468
v -14.380618 52.908152 37.619929
v -13.346125 53.555463 37.812533
v -15.390265 52.316478 37.425909
v -15.402715 53.533154 37.336685
v -14.375556 54.166324 37.540604
v -16.406780 52.955233 37.119396
v -13.323576 54.840181 37.710921
v -15.378949 54.800883 37.251957
v -14.364278 55.424241 37.449682
v -16.393741 51.719821 37.180400
v -13.310023 56.109163 37.597861
v -12.265352 54.299752 38.000770
v -12.259269 55.528311 37.865158
v -12.236614 56.798296 37.733198
v -11.150501 56.247879 38.014902
v -11.163123 57.499255 37.889387
v -12.220322 58.075131 37.584005
v -13.270156 57.421084 37.447873
v -11.178759 54.991412 38.139799
v -11.140948 58.775450 37.700621
v -13.259656 58.692974 37.275809
v -12.207281 59.353233 37.400118
v -14.303154 58.034282 37.128710
v -14.301259 56.792487 37.301532
v -10.039991 56.958664 38.132918
v -10.061041 58.207454 37.983065
v -16.402188 54.163283 37.045766
v -10.055874 55.694907 38.269100
v -17.407358 53.552442 36.830416
v -17.421510 54.770938 36.727050
v -16.399649 55.433914 36.952559
v -18.410153 52.938712 36.578304
v -17.370464 52.372907 36.892105
v -18.417380 54.172550 36.491231
v -18.372870 51.775890 36.637035
v -17.346107 51.200082 36.932046
v -10.091185 54.436585 38.388154
v -18.345144 50.600272 36.655395
v -19.353953 51.203268 36.355020
v -19.350206 52.404954 36.308659
v -11.138387 53.802171 38.241744
v -20.341980 51.847099 36.009720
v -19.320667 50.011029 36.351256
v -20.340621 50.624098 36.033916
v -20.329304 53.022334 35.956894
v -19.344720 53.651552 36.240531
v -21.317107 51.261108 35.687862
v -21.314259 50.055444 35.695905
v -20.310598 49.463045 36.016660
v -21.302988 52.495331 35.646349
v -22.287488 51.886294 35.323851
v -22.281558 50.684468 35.349759
v -22.272937 49.484555 35.340951
v -21.300912 53.737170 35.588125
v -22.278741 53.114983 35.275897
v -15.310560 56.172594 37.125714
v -22.264356 54.327687 35.175505
v -23.211252 53.719345 34.868034
v -23.213054 52.540059 34.952756
v -22.269061 55.535355 35.061204
v -23.211218 54.908669 34.756800
v -21.313892 54.987374 35.470393
v -15.315321 57.403517 36.960682
v -16.426005 50.372708 37.204504
v -11.224723 52.395377 38.314346
v -11.220688 51.170373 38.336447
v -11.117557 60.059293 37.494792
v -12.188403 60.637616 37.183040
v -13.254298 59.974717 37.085359
v -11.112107 61.344982 37.270194
v -12.180196 61.922596 36.917804
v -13.260051 61.244755 36.847705
v -13.248127 62.533605 36.571085
v -12.166669 63.206034 36.638769
v -11.081277 62.644624 36.990622
v -10.027067 59.515616 37.799342
v -10.031980 60.760973 37.585680
v -11.263556 49.815201 38.312229
v -8.931831 61.475415 37.635498
v -8.913660 60.227260 37.875840
v -10.020793 62.045929 37.329152
v -17.428759 56.056099 36.601580
v -16.385233 56.708201 36.793546
v -8.913006 62.780698 37.349264
v -7.810101 62.189692 37.646569
v -7.801685 60.929483 37.909082
v -13.377190 44.803187 37.570192
v -14.404657 44.211331 37.307673
v -8.959535 55.139714 38.507654
v -8.963735 56.384496 38.375951
v -14.290471 59.319585 36.935841
v -11.308872 46.068147 38.121038
v -12.324252 45.471448 37.856319
v -11.315689 47.282090 38.226011
v -21.307511 56.210804 35.330927
v -20.335275 54.486021 35.851021
v -20.348102 55.648641 35.726760
v -18.428159 55.390669 36.375224
v -24.137628 51.971029 34.610536
v -23.176809 51.414349 34.997027
v -24.140290 53.134966 34.531726
v -8.980318 58.903814 38.073443
v -8.968984 57.662276 38.241567
v -23.209614 56.104529 34.636572
v -22.264339 56.747633 34.902002
v -7.854331 55.834861 38.584285
v -7.883300 57.074711 38.459713
v -22.268270 57.956212 34.723739
v -15.292029 58.670868 36.774132
v -23.218197 57.316168 34.453920
v -21.301066 57.437552 35.156112
v -16.338621 58.004502 36.615911
v -23.155289 50.294092 35.009871
v -24.090881 50.863219 34.640055
v -24.076516 49.753377 34.643484
v -23.136913 49.180422 35.001440
v -24.064028 48.641718 34.621472
v -23.114299 48.067595 34.966825
v -22.194125 48.647563 35.342088
v -25.000756 49.211779 34.267854
v -25.000440 50.372056 34.277224
v -7.792018 63.501343 37.341208
v -6.674667 62.907242 37.618888
v -6.648234 61.644101 37.892431
v -24.141315 56.709584 34.161344
v -24.159859 57.872391 33.980829
v -24.111433 55.596201 34.317440
v -25.054061 56.101027 33.850841
v -23.201332 58.570137 34.251672
v -25.086665 58.437238 33.489816
v -25.084757 57.275060 33.679075
v -24.137593 59.092216 33.769113
v -25.025598 55.006265 33.995366
v -24.082255 54.483046 34.443411
v -13.218260 63.824715 36.258769
v -11.061876 63.920854 36.684058
v -24.996691 53.896784 34.106081
v -11.032649 65.212329 36.336536
v -12.140152 64.527430 36.307898
v -25.910438 54.474345 33.657001
v -24.975177 52.775757 34.206126
v -25.901285 53.321090 33.759734
v -9.906880 65.940314 36.340261
v -9.899174 64.686109 36.698534
v -12.119806 65.816630 35.951302
v -8.755741 64.158469 37.030260
v -9.861730 63.470384 37.022073
v -8.755931 65.421328 36.669738
v -11.022868 66.502388 35.973089
v -18.469218 41.546809 35.808215
v -19.338627 54.896070 36.136286
v -22.262240 30.042443 30.797798
v -11.255074 48.604679 38.291879
v -15.414219 40.781949 36.529542
v -14.388048 40.148193 36.618658
v -20.260697 34.328455 33.182853
v -14.370875 38.983470 36.319717
v -25.944408 55.577482 33.521941
v -26.135935 46.625997 33.666717
v -27.063023 46.083836 33.250295
v -25.225327 46.026492 33.998385
v -22.244847 59.270673 34.509878
v -21.263006 58.809308 34.957802
v -21.270638 59.971178 34.733752
v -23.189697 59.818286 34.013794
v -22.225611 60.482282 34.249691
v -13.206427 65.134268 35.914463
v -25.908583 48.675248 33.877561
v -25.912998 49.846168 33.899221
v -25.882740 47.568113 33.828067
v -26.810759 48.143733 33.467357
v -24.973767 48.137942 34.228981
v -26.822364 49.284026 33.497034
v -24.037467 47.595152 34.573581
v -24.937717 47.026490 34.176430
v -27.722098 48.754279 33.082280
v -27.713028 47.611815 33.052700
v -27.720253 49.943058 33.089187
v -28.612680 49.366393 32.675753
v -28.616199 48.230415 32.669467
v -28.615152 47.082351 32.637228
v -26.790159 47.070039 33.419499
v -29.519779 47.699681 32.255196
v -29.510196 48.842388 32.266125
v -27.701248 46.546552 33.005403
v -27.727915 51.120732 33.064314
v -28.615906 50.540332 32.655798
v -26.817452 50.566485 33.491019
v -28.602634 51.729546 32.618903
v -29.493163 51.137282 32.199396
v -29.502769 49.992077 32.239898
v -21.313390 28.395175 29.999107
v -16.389165 43.021420 36.651242
v -15.404727 43.606739 37.001556
v -25.073933 59.639415 33.247732
v -26.000467 57.816586 33.182764
v -26.010191 58.974162 32.956738
v -26.909804 58.361114 32.650085
v -26.934001 59.493734 32.394011
v -26.004142 60.184157 32.680930
v -26.898869 57.193102 32.856633
v -25.960490 56.709511 33.363393
v -22.244014 29.023949 30.133993
v -23.312077 29.668996 30.275647
v -13.366313 39.537154 36.734671
v -13.356407 40.714397 36.983123
v -14.361543 41.345051 36.878426
v -14.284457 60.625682 36.704702
v -14.316793 61.856060 36.461388
v -17.426021 40.857103 35.951386
v -15.318348 61.246699 36.320553
v -15.311269 60.012711 36.564648
v -26.810923 53.889548 33.302960
v -26.824683 55.042921 33.179789
v -16.317539 59.401216 36.391628
v -16.329211 60.625994 36.187571
v -28.150103 35.273126 31.088192
v -17.346622 60.002150 36.014241
v -17.334459 58.774033 36.223700
v -16.300233 61.902599 35.906863
v -17.339206 61.265087 35.765902
v -18.369248 60.585916 35.595831
v -18.351238 59.372768 35.824043
v -19.373572 59.959638 35.408789
v -19.347608 61.250770 35.137867
v -19.341785 58.749226 35.610606
v -20.384656 60.565202 34.929500
v -20.385576 59.319476 35.176098
v -18.303872 58.195209 36.033060
v -20.346525 58.146422 35.383270
v -19.308495 57.584668 35.805494
v -21.366446 61.164829 34.421258
v -20.361984 61.836564 34.646576
v -18.341608 61.858574 35.310457
v -17.240349 57.698441 36.417836
v -18.270451 57.022339 36.242080
v -19.225301 33.555175 33.160372
v -26.359468 33.760223 31.276591
v -6.774909 56.529306 38.676282
v -6.778903 57.780801 38.502432
v -7.889358 58.360476 38.299745
v -5.647878 57.228550 38.697843
v -5.679377 58.483488 38.546065
v -6.781053 59.078014 38.334119
v -5.672467 59.793715 38.341905
v -6.750048 60.391878 38.109437
v -7.859977 59.724972 38.102572
v -4.522966 57.930240 38.697727
v -4.539678 59.197260 38.520522
v -17.346901 42.447287 36.311358
v -30.387507 50.600182 31.805964
v -30.404922 49.432162 31.838007
v -26.861818 56.130163 33.024501
v -27.053387 42.656217 32.866503
v -27.961880 43.325351 32.600728
v -27.977853 42.185387 32.413514
v -27.057118 41.553748 32.670997
v -19.326891 56.149268 36.017410
v -11.269672 44.893532 37.996966
v -12.289157 44.302889 37.731967
v -11.250497 43.717411 37.857443
v -10.217583 44.308176 38.106601
v -10.228813 45.516728 38.247907
v -10.195324 43.138734 37.945737
v -9.157977 43.732468 38.207707
v -9.172809 44.941440 38.376924
v -9.135487 42.560063 38.020924
v -10.173310 41.972845 37.771044
v -11.212012 42.592689 37.695078
v -9.161321 46.199670 38.491824
v -8.102984 44.364817 38.461928
v -8.095207 45.587065 38.574247
v -12.261787 43.160337 37.588557
v -11.199872 41.439071 37.520056
v -9.103130 41.396045 37.830372
v -10.155230 40.802969 37.576995
v -12.232726 42.039980 37.423797
v -8.094001 43.153399 38.270241
v -10.205374 46.846526 38.379900
v -9.152096 47.455555 38.588133
v -8.096460 46.849966 38.688510
v -8.091952 48.117877 38.770730
v -10.194940 48.109600 38.473656
v -9.141948 48.720169 38.658386
v -7.030419 47.515031 38.842404
v -7.013782 46.288350 38.759921
v -28.596202 45.984795 32.587343
v -29.512690 46.546806 32.218841
v -9.078033 40.205173 37.626496
v -8.051826 42.022561 38.083478
v -8.047401 40.814572 37.895676
v -8.024318 39.615507 37.670067
v -9.045608 39.023108 37.388527
v -10.101444 39.648835 37.345545
v -6.977140 40.220896 37.933546
v -6.990988 39.056871 37.707329
v -8.009351 38.462347 37.442989
v -10.143266 50.626276 38.529155
v -5.913895 38.481226 37.699854
v -5.911424 39.701883 37.944037
v -6.975065 37.872575 37.470140
v -10.174996 51.833687 38.533724
v -9.098213 52.504954 38.677779
v -26.134669 39.662408 32.689216
v -9.085712 51.255525 38.707675
v -10.151333 53.122545 38.473051
v -7.990490 50.708376 38.840201
v -9.028616 50.094723 38.691750
v -8.010351 51.933913 38.831746
v -9.070119 53.781840 38.611772
v -6.929106 52.616834 38.930585
v -6.913904 51.383973 38.968031
v -8.008667 53.218310 38.797616
v -6.862834 50.167242 38.945597
v -5.828068 52.067643 39.074444
v -5.797838 50.801440 39.078266
v -7.980235 54.511046 38.713671
v -4.696988 50.227931 39.161636
v -5.768987 49.593452 39.052620
v -4.701684 51.464435 39.181198
v -6.929484 53.895736 38.881942
v -5.842585 53.296923 39.031966
v -4.663350 49.017278 39.127247
v -5.746786 48.388414 39.008405
v -6.820984 49.010096 38.913613
v -4.658177 47.805133 39.075674
v -3.568197 48.433243 39.166321
v -3.562288 49.686568 39.221108
v -3.539575 47.206381 39.086682
v -2.450834 50.364564 39.291879
v -2.461997 49.109003 39.231639
v -3.533900 50.985329 39.254509
v -2.442607 47.841216 39.161019
v -1.345111 48.519202 39.244902
v -1.369321 49.780526 39.318697
v -1.350549 51.029862 39.344185
v -2.440447 51.647336 39.306975
v -5.705580 47.227154 38.945578
v -4.623433 46.599240 38.990227
v -0.263265 50.438022 39.361934
v -0.249614 49.195566 39.310487
v -3.518618 52.278294 39.250636
v -0.249787 51.697327 39.369199
v -1.341285 52.326426 39.323328
v -3.525784 46.013432 38.992801
v -5.686697 46.014101 38.852681
v -0.232210 52.997860 39.323373
v -4.599250 45.422424 38.866447
v -3.508253 44.804947 38.873576
v 0.889651 53.660110 39.299077
v -4.565661 44.220539 38.741409
v -3.484649 43.605343 38.735670
v -2.409351 44.229000 38.859586
v 0.892007 52.385724 39.349781
v -2.422637 45.469141 38.992632
v -2.381333 43.026737 38.708046
v -1.301972 43.650314 38.828008
v -1.321589 44.897141 38.969483
v -1.339211 53.641572 39.277470
v -0.232586 54.292037 39.256227
v -0.220675 45.557441 39.038073
v -1.331209 54.923667 39.192902
v -2.432910 54.290117 39.222007
v -2.423825 53.006205 39.277338
v -0.203984 44.293193 38.921535
v -1.331026 46.178929 39.087912
v -0.213276 55.595188 39.166424
v 0.912016 43.702515 38.848990
v -0.184018 43.056936 38.778200
v 0.890572 44.949788 38.995736
v 0.887939 54.966111 39.205874
v 2.011553 53.036717 39.303663
v 2.005175 54.310709 39.234372
v 0.922787 42.458651 38.666981
v -1.257134 42.473413 38.667105
v -0.155451 41.825304 38.592945
v -2.417121 46.768586 39.089620
v -2.340376 41.862585 38.554292
v -1.231842 41.252055 38.468566
v -1.308819 56.239263 39.071711
v 0.914021 56.268291 39.074598
v -0.207185 56.899602 39.008242
v -1.305841 57.548533 38.924205
v 0.916680 57.536132 38.939396
v -0.197016 58.209409 38.840620
v 2.056762 55.613783 39.133135
v 2.047689 56.899437 38.983197
v -2.400642 56.893178 38.958337
v -2.385591 55.609916 39.105146
v -3.499406 53.654790 39.206311
v -3.457391 42.435714 38.590082
v -2.315212 40.632285 38.363367
v -1.216205 40.003103 38.262482
v -0.111471 40.636807 38.384993
v -2.297785 39.397912 38.140217
v -3.383418 40.046989 38.226228
v -3.402412 41.285738 38.421779
v -0.110677 39.374775 38.149761
v -1.197964 38.758542 38.039890
v 3.164093 57.533547 38.861958
v 3.184629 56.257777 39.017888
v 2.045739 58.158436 38.817856
v 2.009009 51.742534 39.343669
v 0.906779 51.099844 39.379323
v -4.539756 43.025415 38.579341
v -5.632872 44.876657 38.736378
v -5.620410 43.635478 38.591569
v 2.009478 44.356898 38.904466
v 0.880355 46.221366 39.120257
v 1.983118 45.602412 39.060257
v -4.509927 41.860272 38.425799
v 0.881864 47.488865 39.223647
v -0.209240 46.852576 39.165816
v 1.977639 46.872549 39.169284
v -3.475054 56.256709 38.981107
v -3.460711 54.983695 39.116538
v -1.321962 47.435452 39.192731
v -6.683188 44.286908 38.592827
v -4.495655 40.675056 38.245262
v -5.563407 42.506277 38.430221
v -5.566109 41.284924 38.266141
v -3.500511 57.523256 38.800431
v -2.401019 58.197353 38.776301
v -4.538428 55.639046 38.976205
v -4.534716 54.372344 39.075865
v -4.487485 39.496717 38.036567
v -6.739285 45.431300 38.706137
v -4.687917 52.757463 39.162001
v -6.904894 55.190592 38.766377
v -5.833345 54.573899 38.949622
v -7.919153 49.578174 38.834670
v 1.012005 40.058403 38.284641
v -0.085619 38.164541 37.923100
v 1.021376 38.802984 38.055062
v 0.864782 49.834504 39.343828
v -15.360182 62.448674 36.040548
v -14.302621 63.132803 36.163333
v -23.293025 28.709428 29.520623
v -24.384962 29.267879 29.833972
v -15.331225 63.730096 35.742396
v -14.275701 64.417719 35.853687
v -24.385237 30.306304 30.484785
v -14.242947 65.701364 35.482653
v -15.304116 65.005768 35.396873
v -6.670835 43.058802 38.399771
v -24.142275 46.653195 34.479867
v 3.196139 54.965593 39.158102
v 2.054888 59.427644 38.656005
v 0.927941 58.769767 38.770916
v 3.176225 58.785480 38.686841
v -27.048311 40.460395 32.481363
v 4.306816 59.419975 38.529333
v 4.320494 58.129948 38.723926
v 3.187128 60.057596 38.508326
v -27.984527 41.069119 32.231990
v -12.102990 67.121232 35.567217
v -13.199331 66.425878 35.531947
v -27.978965 39.978244 32.059181
v -28.897720 40.603639 31.798044
v -28.911680 41.714781 31.968171
v -27.029110 39.402306 32.295518
v -29.852366 40.108670 31.336009
v -28.878345 39.468905 31.605958
v -29.860429 41.273389 31.518862
v -29.804655 38.995489 31.167703
v -29.876853 42.433366 31.684479
v -30.794601 41.907043 31.235210
v -30.765294 40.768276 31.081851
v -30.784493 39.632248 30.907710
v -31.720869 41.423766 30.790997
v -31.725789 40.252469 30.632992
v -31.713409 39.143253 30.483730
v -30.773519 38.537078 30.731703
v -32.673511 39.816057 30.203798
v -32.671925 38.644555 30.049844
v -31.692217 38.001219 30.308925
v -32.642261 37.496885 29.886630
v -33.625851 38.126254 29.600459
v -33.643792 39.299210 29.753138
v -33.588937 40.464910 29.899757
v -32.664246 40.986544 30.343448
v -33.568736 41.619491 30.016240
v -32.673159 42.147443 30.475896
v -20.204024 26.808920 28.923630
v -21.329252 27.495854 29.132929
v -9.879222 67.237391 35.948542
v -8.767647 66.672220 36.316410
v -5.647447 61.113834 38.104883
v -13.322813 43.760096 37.461507
v -4.524605 60.506026 38.296908
v -3.397904 59.907959 38.479178
v -3.371347 58.630925 38.658708
v -10.192518 49.371932 38.494809
v -2.235849 59.307327 38.627381
v 4.308964 56.877972 38.895834
v -30.418233 47.172689 31.836381
v -30.415332 48.307458 31.843639
v -19.394319 36.388887 34.155122
v -31.303357 46.640152 31.405151
v -30.390022 46.081179 31.806627
v -31.299428 47.787988 31.411207
v -18.377840 35.748704 34.221378
v 2.020402 43.069912 38.749811
v -25.919898 50.978604 33.897996
v -25.004085 51.561586 34.266909
v -26.803348 52.741898 33.402244
v -25.884990 52.202093 33.846460
v -27.675156 45.436572 32.945761
v -18.207520 34.022898 33.640319
v -20.305831 56.950348 35.554964
v -16.174995 27.210010 30.919618
v -5.621099 55.983609 38.842620
v -4.518306 56.618564 38.869534
v -24.263229 45.341148 34.323559
v -10.991466 67.803493 35.560429
v -0.198953 48.135222 39.270149
v -9.847465 68.566248 35.535141
v -12.087277 68.384367 35.123206
v -10.968251 69.104989 35.113305
v -9.815108 69.889011 35.040445
v -8.643679 68.061044 35.894011
v -8.651302 69.334348 35.440375
v 0.913191 48.797090 39.318478
v -8.633607 70.642066 34.955567
v -7.461557 68.819236 35.817448
v -7.478910 70.076151 35.342223
v -9.782586 71.204785 34.534702
v -10.919743 70.505031 34.590920
v -12.062498 69.703735 34.651049
v -7.429252 71.399367 34.814992
v -8.601812 71.959679 34.424718
v -7.403970 72.697103 34.255547
v -6.206471 70.846654 35.189506
v -7.382305 74.002190 33.673409
v -8.577367 73.299504 33.811227
v -7.366730 75.315706 33.074117
v -8.564317 74.603980 33.217232
v -6.142706 73.486038 34.089375
v -6.154971 74.761918 33.502990
v -6.159623 72.141087 34.662295
v -1.296810 58.853425 38.744492
v -2.246942 60.592111 38.418933
v -3.377442 61.221163 38.251466
v -1.095713 61.272648 38.320366
v -1.088114 59.985426 38.547554
v -2.232932 61.896110 38.169014
v 5.467407 57.481659 38.724350
v 5.458184 58.755513 38.538851
v -2.219929 63.212841 37.876202
v 5.468957 60.008249 38.398282
v 6.607124 58.096590 38.560339
v 6.588170 59.370993 38.401218
v 5.500221 56.154880 38.909893
v 7.712433 58.704812 38.351407
v 7.731950 57.428459 38.544497
v 5.524134 54.867969 39.028620
v 4.410543 55.501698 39.044628
v 6.634705 55.508256 38.882009
v 6.620160 56.783583 38.744372
v 6.650141 54.223430 38.989430
v 5.542346 53.584392 39.117214
v 4.431005 54.214267 39.164940
v 4.451336 52.929188 39.206000
v 5.569465 52.300762 39.157334
v 7.745586 56.123775 38.716261
v 6.669998 52.945953 39.063458
v 8.835671 56.734392 38.491621
v 8.847234 55.468644 38.642771
v 7.758848 54.840392 38.827395
v 8.828331 58.029056 38.313431
v 8.821578 59.312451 38.156912
v 7.728907 59.925514 38.230184
v 7.765953 53.569449 38.920122
v 9.931761 57.324656 38.256821
v 9.951579 56.064983 38.434988
v 8.872349 54.194385 38.744482
v 11.028995 56.644166 38.179911
v 9.919295 58.633510 38.059282
v 11.043693 55.390651 38.323310
v 9.970663 54.791566 38.561941
v 12.105391 55.973689 38.063623
v 12.129303 54.725008 38.191559
v 11.076986 54.114272 38.445633
v 9.974897 53.521452 38.649724
v 12.106077 57.187988 37.913933
v 13.188226 56.543025 37.781901
v 13.191670 55.296561 37.911533
v 13.176987 57.759799 37.624003
v 14.261603 55.879511 37.626268
v 14.240276 57.125109 37.469590
v 11.022796 57.873298 37.996222
v 14.278232 54.616383 37.747379
v 15.319564 55.225230 37.444749
v 15.306069 56.462212 37.313142
v 15.345544 53.971283 37.542893
v 16.355487 57.028111 36.979571
v 16.357359 55.802559 37.120053
v 15.296209 57.663125 37.152938
v 16.378348 54.577438 37.238055
v 14.243565 58.283876 37.327095
v 15.299796 58.863591 36.993680
v 16.355295 58.211859 36.800173
v 14.266944 59.466806 37.318132
v 13.203241 58.878369 37.545386
v 13.217749 54.026657 38.032808
v 7.776970 52.302733 38.968750
v 8.849946 52.920077 38.815916
v 12.104738 58.367497 37.728426
v 14.289502 53.353596 37.815156
v 12.151659 53.453551 38.275219
v 11.047935 58.975422 37.897322
v 12.138223 59.556784 37.625446
v 17.412752 56.353989 36.768280
v 17.407920 57.593275 36.623153
v 9.969977 59.849581 38.014743
v 4.491599 51.622285 39.242064
v 5.581563 51.001515 39.158642
v 6.680516 51.654716 39.080202
v 4.497416 50.322547 39.235088
v 5.589912 49.707859 39.141225
v 6.677404 50.342941 39.071933
v 4.520081 49.036815 39.190297
v 3.420432 49.649784 39.261251
v 3.408199 50.899711 39.300970
v 2.328711 50.254905 39.324571
v 2.342138 48.986829 39.286152
v 3.439816 48.371286 39.216057
v 2.361778 47.713197 39.215141
v 6.672767 49.061406 39.034472
v 7.767549 50.945419 38.958773
v 7.764383 49.686776 38.930878
v 6.584045 60.637766 38.223150
v -1.053013 63.902331 37.749899
v -1.033748 62.609067 38.042720
v -2.210702 64.527588 37.562826
v -1.046385 65.222366 37.424909
v 0.137166 63.286859 37.906690
v 0.130086 64.582138 37.597387
v -3.327091 63.882142 37.666131
v -3.335219 65.172890 37.349333
v -2.194793 65.841701 37.227878
v -2.174293 67.155603 36.829436
v 0.139777 65.907723 37.231138
v -3.324655 66.483930 36.981225
v -1.020062 66.532786 37.058411
v -3.338035 62.564442 37.974348
v 3.347501 53.540664 39.243592
v 3.370572 52.262397 39.294641
v -4.442510 61.914974 38.049356
v -4.451287 63.191776 37.755861
v 3.476489 47.096160 39.129330
v 0.177805 62.016045 38.198821
v 1.324310 62.684024 38.046514
v 9.934064 52.279179 38.695715
v 1.292398 63.970578 37.781013
v 8.859831 51.643991 38.844750
v 5.469862 61.256994 38.226568
v 4.369081 60.624710 38.374981
v 8.865218 50.292405 38.834780
v -4.433852 64.516031 37.436633
v 13.292031 60.033009 37.547149
v 13.217427 52.802947 38.076283
v -2.162022 68.480915 36.416856
v -3.340250 67.797339 36.572899
v -0.976445 67.846019 36.634444
v 11.125641 60.149363 37.864379
v -14.371955 37.837709 35.999014
v -28.140032 34.179576 30.854214
v -27.179574 34.693652 31.249995
v -29.105704 34.803538 30.687720
v -26.195397 35.253808 31.686036
v -27.166664 33.555595 30.982234
v -26.818070 51.745330 33.443257
v -20.382266 36.945906 34.017265
v -13.359637 38.406110 36.426004
v -12.322837 38.930542 36.804015
v -12.319952 40.111095 37.091432
v -28.900286 42.835754 32.147946
v -4.924274 74.207706 33.908516
v -4.901118 72.940194 34.458989
v -4.900713 75.499919 33.301570
v -3.659729 73.652594 34.259427
v -3.661111 72.368352 34.823916
v -4.861636 71.672534 35.008582
v -3.689956 74.917338 33.684419
v -2.416434 73.085406 34.587391
v -2.404624 71.801706 35.140318
v -3.616974 71.105084 35.353813
v -2.398526 74.397079 34.006707
v -1.159288 72.498143 34.908547
v -2.388560 70.536256 35.650008
v -3.585688 69.836204 35.855819
v -4.770216 70.443167 35.519755
v -1.175952 73.788410 34.334140
v -1.139957 75.111546 33.732191
v 0.070083 74.476754 34.054433
v 0.100470 73.178109 34.623386
v -1.109265 76.436354 33.097990
v 1.342432 75.168024 33.749582
v 1.359019 73.861771 34.368000
v 0.101454 75.808445 33.424555
v -2.351913 75.766053 33.369399
v -1.156247 71.199249 35.428564
v -3.568966 76.404779 32.986434
v -2.338352 77.076428 32.737594
v 0.071085 71.892950 35.168740
v 0.086876 70.594938 35.688188
v -1.109782 69.928706 35.916603
v -3.551775 77.710280 32.334481
v -4.790598 77.016322 32.573573
v 0.129570 69.320598 36.158053
v 1.371668 72.547219 34.956582
v 0.167889 67.991861 36.609058
v 1.361557 68.654478 36.409656
v 1.347855 69.959201 35.953126
v 1.329981 71.226694 35.497734
v -5.920420 69.773884 35.658512
v -4.726777 69.186898 36.005353
v 0.186679 77.141129 32.763105
v -1.087409 77.761011 32.420590
v -27.156732 32.411064 30.754874
v -28.165727 33.059509 30.583911
v -28.148810 31.940704 30.299154
v -29.164428 32.558561 30.198375
v -29.176530 33.728714 30.451019
v -29.141124 31.454141 29.889482
v -30.159317 32.067476 29.809902
v -30.165697 33.227465 30.068611
v -28.106051 30.879918 29.936666
v -30.136161 30.990051 29.476437
v -29.089665 30.380201 29.464516
v -31.139880 31.659156 29.436167
v -31.140364 30.534758 29.054084
v -30.076706 29.902862 29.019224
v 11.066253 52.879288 38.519127
v -15.055909 26.456008 30.770350
v 15.352090 52.718689 37.587940
v -4.448710 65.810860 37.081997
v 16.390932 53.336145 37.306739
v -5.594443 66.436874 36.798865
v -5.575253 65.140012 37.168960
v -4.438543 67.126582 36.704934
v -5.576444 67.741351 36.400989
v -6.730349 67.049049 36.478429
v -6.717744 65.773271 36.865900
v -6.685292 64.492881 37.224568
v -7.854608 66.398197 36.531724
v -7.828033 65.114111 36.901279
v -5.534352 63.894666 37.494918
v -5.478977 62.656998 37.793227
v 16.401979 52.086879 37.333392
v -19.337657 62.519744 34.832346
v 17.424952 52.700677 37.042906
v 15.374328 51.434448 37.604150
v 16.421750 50.818320 37.350894
v 18.440226 53.285001 36.734083
v 18.462125 52.064555 36.785580
v 17.446657 51.449095 37.070213
v 17.415780 53.895663 36.993977
v 18.482014 50.808958 36.811407
v 17.455105 50.204706 37.070965
v 18.488283 49.569838 36.790217
v 19.502264 50.176742 36.515913
v 19.484794 51.386817 36.507278
v 16.436773 49.568192 37.322653
v 15.410531 50.168071 37.582242
v 20.510406 50.764770 36.209399
v 20.522446 49.548910 36.202501
v 19.513288 48.929952 36.485903
v 17.471304 48.961297 37.040158
v 20.489729 51.968266 36.188448
v 19.469857 52.568881 36.476977
v 18.506605 48.272765 36.732081
v 19.532100 47.693843 36.428788
v 20.534768 48.306772 36.173348
v 21.529468 48.902262 35.887214
v 21.550209 47.683859 35.842439
v 20.552303 47.062843 36.099000
v 22.518366 49.495307 35.572343
v 22.538416 48.284858 35.559161
v 19.558662 46.399041 36.345184
v 20.566642 45.825378 36.017075
v 21.563610 46.449085 35.767797
v 21.515566 50.085239 35.891239
v 18.532099 47.029505 36.671065
v 21.585769 45.234926 35.692063
v 22.560382 45.858782 35.457756
v 22.526700 47.040697 35.510429
v 17.519583 47.566851 36.963020
v 17.522562 46.361781 36.863384
v 18.539847 45.788935 36.557298
v 21.515981 51.262553 35.880445
v 22.515553 50.668161 35.566612
v 19.564608 45.169525 36.234640
v 20.475211 53.145189 36.147580
v 19.457647 53.752918 36.414464
v 15.420480 48.911221 37.542820
v 16.453638 48.324246 37.276733
v 14.399573 49.462070 37.803653
v 14.402475 48.236671 37.736715
v 15.438392 47.660261 37.475805
v 13.371296 48.802598 38.000486
v 13.371706 50.015532 38.051925
v 14.393606 50.641749 37.824504
v 13.381573 47.543317 37.907707
v 14.429218 46.979812 37.640510
v 23.519483 50.076417 35.267461
v 19.449607 54.939828 36.332846
v 23.525375 48.867911 35.256744
v 24.506725 50.649694 34.915854
v 24.528732 49.448089 34.951659
v 24.535067 48.233259 34.928366
v 23.534772 47.634888 35.234743
v 25.507915 48.794192 34.614381
v 25.502730 47.614159 34.600050
v 24.531843 47.027406 34.897779
v 25.517886 50.031573 34.579118
v 26.513639 48.146176 34.276842
v 26.498950 49.376731 34.259408
v 25.505868 51.166876 34.538546
v 26.468507 50.586487 34.211900
v 27.450671 49.939982 33.873854
v 27.458873 48.756421 33.920359
v 27.415161 51.140172 33.819140
v 26.459222 51.704799 34.149993
v 23.508881 51.263877 35.236573
v 28.359496 51.683342 33.403337
v 28.368712 50.510870 33.480533
v 28.353715 52.818563 33.303870
v 27.417372 52.266608 33.732404
v 29.304927 51.047886 33.056125
v 29.288630 52.211513 32.952070
v 28.383972 49.318614 33.538751
v 29.319023 49.881527 33.127352
v 26.477441 52.834898 34.054814
v 27.415239 53.400902 33.632514
v 27.457012 47.558666 33.937496
v 25.457351 52.287819 34.488003
v 28.418194 48.135274 33.566811
v 30.209865 52.742297 32.481844
v 29.273622 53.346440 32.840404
v 30.234921 51.557164 32.594974
v 29.426181 47.485892 33.209914
v 29.405294 48.715440 33.154409
v 31.206729 52.099387 32.084290
v 31.223173 50.883082 32.210141
v 30.252283 50.295296 32.700440
v 28.423092 46.877830 33.584636
v 26.509605 46.938693 34.263818
v 27.466045 46.361130 33.915943
v 25.522123 46.366146 34.576118
v 28.435057 45.657532 33.557276
v 29.387418 46.272342 33.224020
v 27.487541 45.144240 33.861808
v 26.530779 45.707106 34.223070
v 24.465102 51.649946 34.885197
v 25.439418 53.485762 34.387120
v 24.450680 52.882937 34.803307
v 25.431026 54.626576 34.274637
v 24.485982 54.060352 34.687578
v 26.399609 54.015794 33.975828
v 26.394479 55.128763 33.836785
v 24.475983 55.201851 34.567843
v 23.526058 54.636928 34.977386
v 23.532350 53.473085 35.080604
v 24.466132 56.345919 34.422707
v 23.514490 55.795752 34.852697
v 25.427245 55.726704 34.128372
v 25.416116 56.870327 33.975701
v 24.450085 57.498313 34.266679
v 23.503577 56.936860 34.701983
v 23.551042 52.218977 35.164758
v 22.549922 52.843223 35.482451
v 22.540522 54.053490 35.389705
v 22.586520 51.613945 35.517971
v 21.590317 53.395130 35.768989
v 21.584645 52.230093 35.822527
v 23.495654 58.106233 34.553274
v 24.485651 58.641074 34.136199
v 26.378631 56.251385 33.670852
v 25.427998 57.997924 33.816214
v 21.570792 54.538925 35.676693
v 20.611497 53.960660 36.043427
v 28.337742 53.948751 33.178895
v 18.442931 54.335740 36.662532
v 31.203763 53.209721 31.949496
v 32.131837 51.450804 31.713460
v 32.110151 52.620030 31.567528
v 22.562138 56.388472 35.142286
v 22.558603 55.208138 35.265604
v 16.508025 46.892392 37.164509
v 17.409428 55.093267 36.920881
v 26.382791 57.367858 33.516936
v 18.432896 55.654005 36.568070
v 29.451074 45.029351 33.179122
v 28.447828 44.389052 33.503726
v 17.536273 45.121939 36.746972
v 18.540673 44.551269 36.419401
v 19.435168 56.136103 36.202337
v 20.462113 55.503655 35.965181
v 20.436088 56.700714 35.819604
v 21.473759 56.068509 35.569105
v 27.352334 54.532156 33.529677
v 23.544632 46.410585 35.181393
v 22.613918 44.638756 35.339350
v 20.579785 44.558592 35.907821
v 23.562261 45.166460 35.105342
v 24.563841 45.800934 34.847425
v 21.604949 43.989719 35.557657
v 17.559503 43.880494 36.614631
v 16.510498 45.663053 37.041266
v 16.518044 44.450332 36.905003
v 32.096060 53.742172 31.429302
v 31.177733 54.348029 31.800108
v 15.512823 44.973020 37.196538
v 15.523457 43.781900 37.051218
v 16.531299 43.227518 36.746398
v 30.282942 53.783585 32.298463
v 21.548928 57.001303 35.411664
v 22.539187 57.592584 34.981120
v 28.320915 55.089859 33.031978
v 29.257946 54.467805 32.696597
v 21.578252 58.199595 35.261921
v 22.605725 58.737812 34.892357
v 21.763588 59.292489 35.377003
v 20.627864 58.796946 35.570732
v 20.594098 57.624409 35.639243
v 19.635408 58.225505 35.922345
v 19.562022 57.021415 36.052241
v 19.682075 59.345160 36.049557
v 20.732522 59.755250 35.982219
v 30.260242 49.255733 32.768179
v 33.027722 51.945877 31.186058
v 33.004643 53.117240 31.017771
v 18.603934 57.619888 36.270312
v 18.589311 58.845176 36.076475
v 32.154145 50.241150 31.832702
v 31.236641 49.678199 32.298812
v 27.342364 55.632264 33.368295
v 31.251002 48.476831 32.376464
v 32.165403 49.042544 31.922743
v 32.178062 47.856269 31.998491
v 33.086149 48.410638 31.532711
v 23.587978 59.225279 34.542137
v 33.080042 49.565348 31.454114
v 30.350123 48.095569 32.790846
v 30.318858 46.835320 32.848739
v 31.289158 47.473514 32.414710
v 30.338389 45.676803 32.849719
v 28.321731 56.220762 32.846680
v 29.259160 55.583531 32.523772
v 31.309199 46.271598 32.469727
v 31.319521 45.055488 32.454856
v 30.343214 44.445202 32.816071
v 32.244773 45.662342 32.064858
v 32.217235 46.835503 32.035907
v 32.261867 44.466979 32.044800
v 31.344340 43.856968 32.402115
v 14.484358 44.276964 37.326686
v 15.505533 46.155051 37.323968
v 14.481337 45.515723 37.496211
v 14.343824 51.996050 37.846098
v 13.443142 46.064324 37.764139
v 13.447976 44.840206 37.621153
v 18.412942 56.744488 36.444084
v 32.283854 43.261237 32.002699
v 33.191336 43.866994 31.629658
v 33.172561 45.041826 31.659182
v -20.359366 63.094695 34.343661
v -19.335478 63.782434 34.517565
v -18.283038 63.254839 34.975975
v -21.342988 62.428472 34.137777
v -21.361656 63.643972 33.812370
v -20.351929 64.348705 34.004649
v 19.569468 43.931802 36.105503
v 32.994121 54.237043 30.831726
v 33.891942 53.594070 30.440405
v 33.910130 52.447436 30.623810
v 33.050955 50.771075 31.327173
v -19.341340 65.084727 34.144452
v -21.327127 64.867600 33.482198
v -20.347304 65.559381 33.652235
v -18.325814 65.820819 34.266455
v -18.304451 64.631801 34.623432
v -20.335849 66.764925 33.277798
v -21.319898 66.090891 33.114998
v -19.330985 66.286954 33.796113
v 12.321956 50.561817 38.270137
v 13.350904 51.204166 38.065846
v 12.339931 49.344116 38.237784
v 12.334481 48.131809 38.149167
v 11.296468 49.891199 38.446653
v 11.305899 48.689452 38.381310
v 10.268211 49.220174 38.597603
v 10.247895 50.441241 38.638311
v 11.276320 51.084007 38.470328
v 10.277235 47.970680 38.506435
v 9.221697 48.567772 38.701442
v 12.361121 46.862432 38.041960
v 11.320438 47.453344 38.299404
v -22.312798 64.192032 33.276612
v -22.328794 65.379402 32.903546
v -23.264265 64.688978 32.707530
v -23.259028 63.532900 33.061171
v -22.277045 63.082463 33.591152
v 15.536481 42.534961 36.871644
v 14.491275 43.094087 37.174000
v 25.576429 45.195872 34.493732
v 24.564487 44.556352 34.776199
v 29.459650 43.837613 33.121673
v -25.226769 35.774225 32.123321
v -4.767398 78.326998 31.905432
v -5.992168 77.625836 32.122045
v -5.983134 76.342896 32.765803
v -31.009305 37.221181 30.418710
v 20.568594 43.325836 35.737915
v 1.389537 76.513630 33.104679
v -31.014476 36.114626 30.276964
v -31.956896 36.734962 30.026266
v -18.239255 67.055142 33.869169
v -19.298957 67.563102 33.367987
v 5.614782 48.427625 39.096741
v 30.256038 54.924256 32.127436
v 17.430671 58.773572 36.532622
v 7.780187 48.397045 38.878589
v 16.358756 59.395199 36.706970
v -27.782945 56.662985 32.513742
v -27.762223 55.517230 32.675572
v 4.545223 47.769734 39.112082
v -28.671176 57.212498 31.979357
v -28.664227 56.048540 32.149995
v -27.773391 57.852234 32.314199
v -9.757280 73.918851 33.325082
v -9.741546 72.626323 33.918871
v -3.368729 38.860464 37.993228
v -13.074055 26.126190 31.435867
v -14.069193 25.770563 30.820490
v 33.150729 46.214866 31.640846
v 33.128500 47.377145 31.581614
v -2.317612 78.414051 32.058396
v -16.325531 41.841898 36.471959
v 27.515892 43.936441 33.797255
v 26.540949 44.496128 34.143814
v 33.984283 48.941391 31.043220
v 33.997734 47.786327 31.122844
v 34.883567 48.302140 30.629235
v 34.877651 49.460187 30.518960
v 34.907791 47.157486 30.707181
v 34.016657 46.596559 31.194910
v 33.982746 50.066223 30.931488
v -12.103421 26.508209 32.078920
v -25.449428 29.908403 29.999025
v -11.284506 38.309791 36.889272
v -12.300650 37.793598 36.498204
v -25.409011 28.864343 29.363028
v -26.542480 29.454301 29.578928
v -26.514659 30.564009 30.143168
v -11.284227 39.488943 37.166076
v -32.124205 32.328797 29.278217
v -32.107188 31.154707 28.987453
v -32.132758 33.547986 29.485337
v -33.109137 33.007208 29.066105
v -33.110553 31.829300 28.864573
v -33.107415 34.186009 29.222585
v -34.056136 33.656133 28.825945
v -34.061316 32.513147 28.672930
v -33.050543 30.746250 28.591559
v -34.045637 31.348118 28.440888
v -31.146641 32.906214 29.701301
v -33.992574 30.266151 28.137517
v -34.990095 31.995147 28.233771
v -34.970036 30.869071 27.988514
v -35.893823 31.518502 27.769616
v -35.902919 32.654201 27.957497
v -34.994279 33.165066 28.407029
v -35.921830 30.381745 27.511366
v -34.905851 29.753664 27.667733
v -32.140123 34.727840 29.646326
v -31.194018 34.128094 29.890027
v -31.212876 35.289720 30.073259
v -33.070045 35.382526 29.410335
v -32.147675 35.911513 29.833294
v -33.997149 34.887849 28.999557
v -34.002804 36.026379 29.164481
v -33.075651 36.549484 29.585539
v -34.000490 37.198631 29.333359
v -34.928835 35.539983 28.753112
v -34.926554 36.683953 28.901048
v -31.304261 48.911748 31.398904
v 19.073580 60.035310 36.492321
v -24.138202 60.348777 33.495147
v -23.185836 61.024362 33.742740
v 35.794807 47.683993 30.235421
v 35.776958 48.811253 30.108871
v 19.563238 42.633160 35.892980
v 21.568853 42.744747 35.352089
v 20.577376 42.090404 35.520982
v 13.456902 43.584441 37.452766
v 30.348529 43.249397 32.764559
v 27.386574 56.780490 33.187217
v -36.780566 31.043716 27.282618
v -36.787337 32.157988 27.474176
v -27.721127 52.337801 33.000963
v 3.107442 46.275836 39.073365
v -28.626290 52.916006 32.541140
v -27.722555 53.533488 32.909800
v 4.255485 45.622329 38.971460
v 3.114140 44.971005 38.935141
v -28.620904 54.103188 32.431380
v -34.940348 34.401205 28.603669
v -11.098619 34.581783 35.865738
v 34.924972 45.972323 30.755335
v 35.808470 46.535395 30.265626
v -11.093754 35.760434 36.197634
v 34.041005 45.384399 31.238058
v 34.934305 44.790635 30.818216
v 35.827530 45.351670 30.327915
v 36.683699 47.056161 29.730670
v 36.696802 45.911361 29.809381
v -12.092033 35.260819 35.711144
v -10.074063 35.142800 36.277352
v -12.127142 36.439407 36.174958
v -11.104146 36.947376 36.557715
v -10.075983 36.314843 36.612663
v -13.116414 35.965618 35.734150
v -13.150018 37.152509 36.106154
v -10.064571 37.511335 36.916547
v -32.145970 30.106191 28.579674
v -31.083664 29.456651 28.532906
v 4.557810 46.477060 39.057785
v 5.654729 47.129482 38.994855
v 6.732307 47.746338 38.953555
v 6.744506 46.494977 38.845932
v 5.678481 45.844700 38.890597
v 7.805140 47.098456 38.776782
v 7.819521 45.858580 38.661823
v 6.758337 45.234641 38.712961
v 7.845837 44.591373 38.527603
v 8.900062 45.233732 38.467415
v 8.882628 46.462560 38.607642
v 8.917993 43.972290 38.311321
v 9.964289 44.612969 38.245144
v 9.953440 45.832829 38.391027
v 10.998493 45.225068 38.135814
v 7.836965 43.329872 38.362977
v 11.006544 44.000223 37.969968
v 9.974859 43.365706 38.070045
v 6.786782 43.923348 38.573178
v 11.002228 46.446183 38.263054
v 9.932584 47.029901 38.488277
v 8.921975 42.716023 38.114813
v 5.690488 44.568049 38.765745
v 9.976194 42.134260 37.858590
v 11.014156 42.771981 37.776770
v 6.783687 42.673747 38.400087
v 5.718252 43.255829 38.598124
v 8.871833 47.648370 38.679553
v 7.854920 42.080840 38.177926
v 12.032097 43.403213 37.692180
v 8.925590 41.456015 37.904891
v 12.026192 44.584470 37.871901
v 9.988359 40.901115 37.605071
v 11.032812 41.549891 37.555546
v 12.037043 45.835425 38.008563
v 31.177304 55.415838 31.610663
v 30.248094 56.055044 31.952026
v -5.073608 28.225972 35.409277
v 29.336933 56.675348 32.276423
v 31.194848 56.551073 31.465048
v 30.276566 57.212120 31.839574
v 6.804359 41.424543 38.203191
v 5.738867 42.003661 38.407207
v 5.751106 40.749138 38.203396
v 6.811835 40.160156 37.951283
v 7.884580 40.808834 37.974578
v -6.612652 41.927018 38.237373
v 1.374085 67.341801 36.818445
v -17.295565 62.596364 35.473823
v 8.808454 60.567808 38.067878
v -27.715396 54.449365 32.820078
v 33.931156 51.285375 30.787796
v -31.729480 42.634993 30.934218
v -24.360928 28.322300 29.007529
v -31.307975 50.115989 31.376392
v -32.170283 48.363252 30.956863
v -32.180535 49.500813 30.911374
v -29.541946 57.752423 31.372741
v -28.666921 58.379737 31.736941
v -32.196013 50.676201 30.818937
v -30.398582 58.255275 30.704588
v -29.517053 58.943682 31.083578
v -29.511657 56.638051 31.589610
v -31.328665 51.332672 31.241421
v -30.399585 57.094394 30.965620
v -33.054708 50.082289 30.381336
v -32.202840 51.855454 30.705464
v -33.055092 51.250667 30.275184
v -33.034163 48.920519 30.467254
v -32.205083 53.034145 30.576790
v -33.059387 52.412328 30.142510
v -31.329227 52.528269 31.123007
v -32.204170 54.209823 30.399460
v -33.056176 53.561219 29.975578
v -31.329729 54.901348 30.800311
v -31.337033 53.746572 30.977000
v -33.045482 54.736465 29.782066
v -32.187342 55.379965 30.204151
v -33.022690 47.816633 30.521980
v -33.883459 49.486016 29.942442
v -33.887129 48.343147 30.009520
v -34.716028 48.879671 29.469247
v -34.730324 50.026990 29.374034
v -33.896323 50.642545 29.835343
v -33.903146 51.807311 29.703042
v -33.895954 52.954395 29.538937
v -34.728690 51.194645 29.239911
v -34.724831 52.344449 29.068315
v 1.304306 65.247347 37.488860
v -19.215800 34.727762 33.599302
v -30.791924 43.075344 31.385886
v -20.234594 35.412261 33.548632
v -10.874350 73.208590 33.386801
v -10.868053 71.947375 33.986461
v -2.282725 38.197564 37.902305
v 22.692194 59.718990 35.159428
v -13.152257 67.725884 35.093191
v -13.155163 68.960159 34.657791
v 14.524474 41.855677 36.976702
v 13.466515 42.404723 37.261440
v 36.713784 48.106620 29.603260
v 36.704513 49.354199 29.467967
v 13.487182 41.187718 36.988651
v 12.444383 41.722254 37.331474
v -29.547529 55.424949 31.777043
v 35.762356 50.026301 29.936995
v 8.929389 40.230061 37.642760
v 32.102831 55.902571 31.083022
v 32.093865 54.740703 31.259472
v 9.994935 39.655063 37.336915
v 8.953277 39.007693 37.378526
v 7.891739 39.548203 37.679228
v 7.900861 38.323484 37.402455
v 8.941516 37.774870 37.097927
v 10.001868 38.422297 37.064718
v 11.038373 39.068575 37.009719
v 9.998233 37.203054 36.765693
v 11.036290 37.847003 36.712698
v 11.045399 40.273728 37.293297
v 11.025369 36.647333 36.372830
v 12.067286 37.307532 36.333894
v 12.075773 38.470351 36.662168
v 8.955722 36.517218 36.773726
v 9.992605 35.985161 36.403285
v 11.012123 35.459286 35.964990
v 12.055687 36.128102 35.948331
v 7.911389 37.082222 37.124149
v 12.119785 39.690604 36.969656
v 12.105334 40.902743 37.235287
v 7.914723 35.816840 36.770576
v 8.953087 35.296008 36.411848
v 13.091011 37.941522 36.269712
v 13.081232 36.773910 35.882804
v 13.091799 39.093469 36.626945
v 14.118715 38.572091 36.229877
v 14.124831 37.400665 35.869412
v 13.082212 35.610009 35.501531
v 14.100991 39.733327 36.540647
v 15.145442 38.036639 35.812444
v 15.146065 39.204061 36.176460
v 12.053049 34.928413 35.528968
v -9.724099 75.237446 32.710098
v -8.525647 75.938846 32.565099
v 11.037973 34.214275 35.593793
v -10.882038 74.539436 32.782422
v -10.907233 75.815492 32.171333
v -9.711767 76.563034 32.055141
v 12.057836 33.738588 35.103966
v 13.080810 34.416662 35.072284
v -10.895853 77.122141 31.520799
v -12.057175 76.387004 31.611130
v 14.085348 35.049501 35.025527
v 14.102780 33.911342 34.607650
v 13.086011 33.231495 34.621140
v -12.050128 75.106448 32.193554
v -35.934592 33.826216 28.110468
v -36.813656 33.295364 27.650995
v 0.946970 60.090598 38.549581
v -0.186928 59.430772 38.650261
v -16.386159 63.044054 35.600580
v -29.499995 45.441099 32.164761
v -1.070910 79.089338 31.760767
v 0.208529 78.459597 32.091502
v -34.508250 39.958687 29.490482
v -34.493290 41.100563 29.566883
v 1.012966 41.305025 38.501551
v -16.152490 26.175056 30.208679
v -17.182230 25.857637 29.521620
v 4.628249 43.834722 38.739149
v 4.646031 42.579239 38.559002
v -16.175669 25.211192 29.468849
v -17.174348 24.921069 28.757160
v -18.189289 25.602436 28.858299
v -33.880555 47.268578 30.062014
v -30.182210 34.399901 30.287469
v -32.138469 47.303599 30.991630
v -33.019172 46.710683 30.549373
v -12.133620 25.486754 31.532274
v -32.120592 46.203549 31.006429
v -33.871244 46.162585 30.094204
v -32.991209 45.614689 30.564039
v -13.071776 25.158567 30.946703
v -12.143627 24.451891 31.052938
v -11.228175 24.822262 31.696666
v -11.210280 25.877003 32.166112
v -34.713513 47.776788 29.529015
v 25.413456 59.024758 33.842871
v 26.386992 58.466486 33.515885
v 23.577784 43.927689 35.017858
v 12.295824 51.770482 38.269012
v -27.805215 58.873148 32.107462
v -15.198184 25.528288 30.192467
v -15.210044 24.507212 29.484962
v -16.184767 24.254323 28.768204
v -15.196333 23.541005 28.883531
v -14.282353 23.825992 29.541381
v -14.288850 24.822564 30.159222
v -13.367008 24.154025 30.210678
v -14.268609 22.856714 28.967347
v -13.351844 23.141357 29.645656
v 13.139606 40.343320 36.841050
v -23.177297 62.228441 33.461877
v -24.126862 61.557781 33.210955
v -22.214526 61.741026 33.957347
v -14.233720 68.302633 34.653746
v -14.260033 69.518917 34.185327
v -13.136770 70.245842 34.172902
v -15.326446 68.824774 34.139994
v -13.112593 71.521954 33.655685
v -14.238012 70.788546 33.676033
v -15.285709 67.633602 34.587028
v -16.394827 68.137230 34.094562
v -16.400583 69.370032 33.636282
v -15.315721 70.097611 33.662986
v -16.361522 66.955766 34.514500
v -17.455912 68.673497 33.588123
v -16.364200 70.641760 33.118726
v -17.474868 69.897832 33.103256
v -15.300458 71.357097 33.145908
v -17.422301 67.483438 33.986563
v -16.320392 65.792582 34.902119
v -15.277674 72.626218 32.570959
v -16.392678 71.883399 32.585706
v -14.150388 72.141176 33.101898
v -15.257018 66.519194 34.968886
v -16.271388 64.639679 35.227725
v -17.317131 65.156198 34.783813
v -14.138449 67.272934 35.003214
v -17.318083 66.345238 34.423507
v -12.983380 72.933730 33.038662
v -14.140140 73.419729 32.515446
v -12.976773 74.192668 32.468376
v -11.815755 72.460897 33.531813
v -11.820571 73.692279 32.957424
v -12.934716 75.457397 31.821163
v -14.078106 74.729403 31.916261
v -15.253760 73.942072 31.960840
v -14.060602 76.000970 31.282634
v -15.199014 75.238800 31.346306
v -16.347643 73.246298 31.959309
v -16.357189 74.471262 31.356425
v -17.290082 63.996676 35.101273
v -11.992789 71.012262 34.157829
v -22.265924 66.601656 32.521798
v -21.286871 67.306058 32.691610
v -16.176644 33.868637 34.124638
v 0.962840 61.364791 38.321965
v 2.103638 60.726168 38.438921
v -0.183383 60.702079 38.433666
v -30.384811 44.922355 31.746015
v -31.330452 45.544094 31.355316
v 11.049025 33.010106 35.181147
v 12.067747 32.560041 34.656112
v 27.429358 57.846024 33.189647
v 11.042533 31.851996 34.661789
v 12.054288 31.393406 34.166967
v 13.079817 32.056773 34.157779
v 12.068000 30.222527 33.706467
v 11.044591 30.673294 34.204668
v 13.090213 30.898876 33.690759
v 13.076229 29.735834 33.210086
v 11.057798 29.515608 33.766627
v 12.066812 29.053198 33.261475
v 14.122468 31.526780 33.688832
v 14.126318 30.391662 33.219065
v 10.034271 31.092991 34.707145
v 10.041473 29.950631 34.281982
v 13.076986 28.569435 32.745636
v 9.035332 30.373417 34.795980
v 9.020263 31.505801 35.194353
v 10.017154 32.198438 35.119078
v 8.040413 30.799588 35.291009
v 8.049964 29.653604 34.916903
v 9.032101 29.202676 34.383610
v 10.042177 28.785747 33.852784
v 9.009039 32.621581 35.580110
v 8.010852 31.926520 35.639520
v 14.099855 29.246434 32.720536
v 8.046201 28.471483 34.514772
v 9.030203 28.022961 33.970210
v 15.142182 31.026942 33.203822
v 15.146255 29.900634 32.722466
v 15.137334 32.156589 33.651502
v 16.146144 31.670979 33.210517
v 16.163224 30.537200 32.736487
v 16.164227 29.418613 32.236468
v 15.137968 28.748477 32.214053
v 17.176987 30.051378 32.259764
v 17.193556 28.926421 31.760093
v 16.154122 28.267162 31.700137
v 17.157656 31.146814 32.754256
v 18.216195 29.547399 31.796142
v 18.211681 30.679365 32.306495
v 17.128755 32.253310 33.205023
v 18.187041 31.781677 32.763989
v 19.242284 30.174261 31.822607
v 19.234595 31.303082 32.317416
v 18.204584 28.410962 31.210541
v 19.240614 29.066899 31.291698
v 20.263358 31.930045 32.324311
v 20.267175 30.792648 31.846524
v 19.211430 32.396788 32.775592
v 20.272287 29.681274 31.333107
v 19.212777 27.936209 30.663564
v 20.270727 28.595164 30.772352
v 21.312869 30.292082 31.388681
v 21.325094 29.195432 30.869112
v 18.149071 32.891143 33.197934
v 22.351183 30.914161 31.432917
v 22.374904 29.808177 30.971519
v 22.383803 28.693344 30.407667
v 21.307232 28.051286 30.244777
v 23.442533 29.301513 30.545869
v 23.414926 30.407083 31.062161
v 22.361973 27.582277 29.747506
v 23.430465 28.207934 29.920473
v 21.291141 31.395201 31.866123
v 17.154984 27.699692 31.122097
v 18.191244 27.269840 30.581400
v 23.399246 31.532529 31.500172
v 17.128596 26.554824 30.469913
v 18.163956 26.158793 29.884403
v 19.233232 26.830026 30.010327
v 16.095702 25.838772 30.385441
v 16.083866 26.911588 31.001874
v 17.115979 25.463450 29.797487
v 24.470558 31.015398 31.131017
v 24.455948 29.866000 30.629438
v 18.145225 25.093683 29.175381
v 17.116852 24.395456 29.092394
v 16.090207 24.727637 29.729112
v 17.111048 23.327178 28.367070
v 18.145433 24.042401 28.374611
v 15.054935 25.041061 30.330518
v 15.102474 23.970672 29.747563
v 16.094853 23.639228 29.066213
v 14.081672 24.285696 30.370437
v 14.033063 25.351224 30.914568
v 15.020028 26.075051 30.896975
v 13.066959 24.618991 30.978512
v 13.053585 25.696015 31.470082
v 14.021005 26.385363 31.418299
v 22.336829 32.011071 31.888102
v 12.052222 26.039014 32.047497
v 12.106765 24.918951 31.625778
v 13.031584 26.765333 31.963632
v 15.021937 27.043639 31.398700
v 14.005446 27.405752 31.924411
v 12.044030 27.129358 32.499606
v 11.111047 25.311146 32.172812
v 11.087315 26.389534 32.589966
v 21.238363 26.937360 29.506763
v 20.228062 27.371919 30.082556
v 19.191724 33.503595 33.210653
v 20.189280 26.315036 29.310129
v 20.230281 33.022179 32.781253
v 24.448611 32.147929 31.534320
v 23.379025 32.664807 31.913584
v 16.119242 32.790031 33.650616
v 20.222057 34.138750 33.218687
v 21.259365 32.494470 32.322325
v 21.253430 33.647756 32.775870
v 13.032067 23.491186 30.447551
v 12.037119 23.899049 31.027522
v 19.216830 25.768697 29.293976
v 14.106627 32.632421 34.113050
v 17.102653 33.362008 33.637572
v 11.067838 28.335460 33.340077
v 18.143686 33.992353 33.632204
v 7.076393 28.926893 35.045733
v 7.055434 30.078719 35.405136
v 10.114468 26.752220 33.115610
v 11.060100 27.441837 33.001738
v 10.159469 25.671673 32.710555
v 10.095631 27.818420 33.501324
v 9.149695 27.135278 33.632739
v 9.151605 26.041213 33.261480
v 12.011549 28.208000 32.955455
v 14.113617 23.091907 29.887699
v 12.979941 27.761001 32.426165
v 8.053808 27.274145 34.147668
v 7.072085 27.736037 34.690797
v 6.060494 28.173075 35.148424
v 13.975146 28.417586 32.396569
v 6.131381 26.985107 34.927724
v 7.113188 26.525617 34.397876
v 25.515004 30.447266 30.719524
v 25.520335 31.623747 31.154335
v 8.031610 26.029737 33.820231
v 7.136155 25.347070 34.100146
v 26.559228 32.225738 31.189072
v 26.590098 31.062340 30.806247
v 25.502908 32.738377 31.536347
v 6.222300 25.829986 34.676950
v 10.026700 33.257405 35.521854
v 7.982012 33.050104 36.029920
v 24.420017 33.274817 31.907262
v 8.988748 33.754743 35.961053
v 7.970888 34.231157 36.368904
v 10.022784 34.380997 35.897961
v 24.517944 28.816871 30.102174
v -4.467975 38.336280 37.792639
v -30.059094 35.468958 30.499226
v -27.985782 44.434902 32.726493
v -27.824957 60.016777 31.783591
v -26.911951 60.698817 32.092290
v -1.170436 37.527145 37.752331
v -15.361633 36.169977 35.181210
v -14.369805 36.670854 35.627028
v 2.575758 68.025430 36.625087
v 2.586617 69.343456 36.165771
v -4.744430 79.638077 31.227906
v -5.980781 78.931224 31.446985
v -3.507696 79.046907 31.656024
v -3.457689 80.375991 30.966698
v -4.706151 80.975474 30.524449
v -5.960427 80.263352 30.745676
v -34.922691 37.835800 29.032581
v 33.853010 54.732363 30.247122
v 34.745164 54.120572 29.847467
v 34.794897 52.939479 30.035148
v 11.092496 24.217610 31.713016
v 6.825167 38.857161 37.662425
v 6.836885 37.634449 37.404149
v -23.273405 65.870713 32.324164
v -32.982235 29.656717 28.147657
v -32.193043 56.557141 30.011040
v -23.264788 67.061523 31.915409
v -24.213258 66.367657 31.714904
v -24.210704 65.223352 32.121064
v -23.250569 68.264509 31.463512
v -24.209473 67.553245 31.266548
v -22.272973 67.827361 32.071353
v -33.025483 55.885687 29.572468
v -31.335674 56.070545 30.609073
v -22.261708 69.018031 31.623782
v -21.263157 68.590420 32.192479
v -25.983127 61.432254 32.367863
v -27.795624 61.214642 31.467913
v -26.891188 61.892430 31.773826
v -13.283912 42.607685 37.341972
v -28.878510 43.973480 32.305741
v -33.567670 42.785366 30.122683
v -34.457305 42.255558 29.655356
v 2.125981 62.060187 38.183040
v -25.073135 60.921299 32.959026
v -17.185223 34.551906 34.086133
v 6.875381 36.381924 37.133177
v 34.869310 50.586019 30.398399
v 6.893797 35.152968 36.829741
v 5.815751 35.693893 37.121436
v -17.447499 74.979621 30.739460
v 5.803818 36.906785 37.388709
v -17.436848 73.771301 31.363018
v -17.445684 76.192728 30.143205
v -18.496195 75.484228 30.117081
v -17.381681 72.597697 31.917967
v -18.534438 73.045142 31.323604
v -18.534485 74.281704 30.696518
v -16.347295 75.756490 30.704995
v -34.549046 38.766737 29.293663
v -22.417454 28.117400 29.348844
v -10.853954 78.383729 30.850941
v -12.012122 77.657194 30.972009
v -9.725032 77.886690 31.384632
v -11.974315 78.920242 30.306405
v -13.139713 78.192565 30.408536
v -9.703749 79.168087 30.697905
v -10.778954 79.710262 30.166346
v -13.114475 79.437703 29.716650
v -11.957313 80.177856 29.606463
v -8.451169 77.478986 31.815562
v -8.497323 78.679083 31.204703
v -10.740059 80.978687 29.458537
v -7.215526 76.981315 32.272583
v -7.214338 78.263935 31.611374
v -13.137442 80.674939 29.008639
v -11.945874 81.436351 28.876274
v -13.130762 76.971124 31.048268
v -14.278915 81.181853 28.350355
v -14.280516 79.962482 29.085559
v -13.092299 81.952578 28.234286
v -7.249379 79.475553 30.999755
v -8.462706 79.992803 30.496300
v -8.449881 81.292420 29.777533
v -9.649250 80.552345 29.945964
v -7.213145 80.783390 30.298407
v -9.608383 81.855748 29.210124
v -5.926183 81.564168 30.030260
v -7.206519 82.086399 29.573052
v -8.411970 82.581584 29.057103
v 1.038755 37.602241 37.814571
v 2.125965 38.222386 37.932598
v 2.119969 39.461448 38.170052
v 3.219692 38.837532 38.027422
v 3.231153 37.590836 37.768018
v 2.140018 36.974915 37.690569
v 4.314239 39.455880 38.069168
v 4.308254 38.206962 37.809482
v 5.400202 38.839393 37.866682
v 3.208481 40.043229 38.244277
v 4.306988 40.650973 38.299564
v 4.316982 36.951049 37.534858
v 3.250565 36.356911 37.513714
v 1.050036 36.373253 37.559230
v 2.142018 35.761009 37.438945
v 2.114445 40.606891 38.372845
v 3.208877 41.231338 38.444399
v 3.185936 42.438091 38.600723
v 2.125562 41.798152 38.577836
v 15.083448 33.229542 34.082516
v 3.175109 43.652931 38.762891
v 16.119059 33.882005 34.103926
v -28.640330 54.973592 32.305693
v -30.399819 54.820054 31.368547
v -30.401592 55.958098 31.180361
v -29.516811 54.316891 31.929320
v -19.572745 74.753142 30.086640
v -29.493681 53.203658 32.062450
v -30.381642 53.715697 31.518118
v -19.576238 73.595843 30.660650
v 28.474352 43.164547 33.412607
v -7.961591 25.645028 33.634632
v 8.035828 24.881267 33.506885
v -30.441262 52.053960 31.646674
v -18.224980 68.268345 33.451100
v 20.573274 40.867650 35.289824
v 19.573473 41.402195 35.675672
v 21.596645 41.502761 35.162568
v 19.552482 40.174206 35.389689
v 20.554418 39.642400 34.950576
v 21.588622 40.305533 34.860701
v 19.544042 38.928031 35.016532
v 20.575880 38.420280 34.597470
v 21.592407 39.087518 34.537669
v 20.582144 37.191145 34.222404
v 19.544220 37.715238 34.630060
v 21.594694 37.870528 34.185430
v 22.595113 38.544936 34.095983
v 22.592585 39.706998 34.419452
v 18.513564 40.642226 35.762788
v 18.547663 39.471634 35.463758
v 23.563237 40.312521 34.304325
v 23.577441 39.183134 33.998055
v 22.572528 40.805589 34.711233
v 23.547447 41.447299 34.588754
v 23.563969 37.989713 33.654615
v 24.588593 38.641548 33.579598
v 24.579862 39.809636 33.879199
v 24.573424 37.449331 33.204397
v 24.570796 40.944605 34.167441
v 25.589771 39.261361 33.459918
v 25.608923 38.096731 33.159987
v 25.578273 40.423025 33.746329
v 25.606876 36.901715 32.800586
v 24.581920 36.243595 32.852787
v 23.544234 36.758255 33.255695
v 25.555097 41.525368 34.018675
v 26.575029 39.896746 33.340295
v 26.548223 41.037531 33.622761
v 26.623789 37.556948 32.762906
v 26.592758 38.712268 33.059719
v 22.545675 37.287607 33.717051
v 22.519667 36.074058 33.316708
v 23.536853 35.562725 32.881689
v 19.536769 36.510992 34.219445
v 20.572125 35.992001 33.817960
v 21.594298 36.653204 33.765134
v 19.533477 35.317101 33.813961
v 18.502546 35.812815 34.235375
v 18.501376 36.964815 34.634909
v 18.531305 38.222654 35.064133
v 17.481107 36.253760 34.652941
v 17.471838 37.401754 35.055137
v 17.499756 38.671140 35.482564
v 16.423495 37.864042 35.447639
v 16.449200 36.688634 35.067368
v 24.540974 42.085428 34.429682
v 26.553678 42.166332 33.859170
v 16.464204 35.489602 34.630694
v 15.399025 37.147309 35.459297
v 15.418667 35.980314 35.062233
v 25.531611 42.672936 34.255404
v 25.595984 35.693093 32.424226
v 26.636009 36.336239 32.399560
v 17.473963 35.073521 34.216194
v 27.661079 37.001758 32.343117
v 27.611344 38.198114 32.666815
v 28.687576 36.446818 31.925652
v 28.659478 37.622207 32.238595
v 27.675943 35.799585 31.995440
v 28.700289 35.262011 31.594018
v 29.722274 35.897503 31.529184
v 29.691298 37.062833 31.820802
v 29.648529 38.249327 32.115586
v 30.696183 37.697777 31.701935
v 30.649294 38.878552 31.975421
v 28.633091 38.712936 32.505407
v 29.634653 39.385055 32.375079
v 31.693138 38.333225 31.548213
v 31.710711 37.148486 31.293537
v 30.704637 36.492556 31.420318
v 30.625566 40.027817 32.197279
v 31.641530 39.513598 31.792035
v 32.670052 38.981131 31.341388
v 32.704302 37.778668 31.121645
v 29.617724 40.512488 32.618216
v 28.614659 39.857022 32.764181
v 31.607504 40.640377 31.974782
v 30.611123 41.164521 32.396842
v 33.679317 38.408110 30.898031
v 32.718973 36.551273 30.875160
v 33.710624 37.224955 30.684046
v 34.687055 37.865190 30.452163
v 33.666604 39.508982 31.065208
v 34.719107 36.674163 30.246892
v 33.724758 36.016147 30.435404
v 35.667750 36.139163 29.796036
v 35.649451 37.290037 30.007578
v 32.761714 35.352929 30.583478
v 33.725437 34.856760 30.157538
v 34.681635 35.486954 29.997230
v 34.732301 34.328560 29.700880
v 33.741546 33.666742 29.851465
v 32.741333 34.159326 30.300069
v 33.675536 40.612516 31.235954
v 32.725896 39.991011 31.486939
v 34.616599 38.952916 30.633027
v 34.601716 40.107407 30.784726
v 35.617183 38.408831 30.173552
v 35.537897 39.549849 30.332315
v 36.543441 39.011528 29.858607
v 36.444001 40.145124 29.991799
v 35.517560 40.659248 30.438592
v 36.550558 37.863309 29.731949
v 36.590675 36.751320 29.550739
v 35.667940 34.970959 29.539427
v 34.606193 41.275228 30.911518
v 36.607876 35.607807 29.327339
v 37.458951 38.461423 29.397282
v 37.466266 37.307733 29.262053
v 38.354811 37.907743 28.902715
v 38.362064 39.040498 28.989243
v 37.442176 39.577810 29.483686
v 38.356871 36.742149 28.766624
v 39.241749 37.355351 28.383085
v 39.226504 38.496090 28.480633
v 39.247490 36.189682 28.240387
v 40.123429 36.798805 27.847420
v 40.152648 35.652475 27.698390
v 39.251793 35.023977 28.038814
v 38.356004 35.519143 28.558134
v 37.451551 36.081936 29.067022
v 40.098038 37.963052 27.949178
v 37.448401 34.832203 28.822148
v 38.357530 34.366087 28.299170
v 39.275904 39.668712 28.509321
v 38.356942 33.229484 28.001973
v 37.439577 33.670826 28.519480
v 38.336347 40.227247 29.043077
v 39.264532 33.870087 27.750603
v 36.623301 34.459978 29.066783
v 35.690724 33.812960 29.245283
v 36.631619 33.321017 28.754543
v 38.369041 32.097307 27.675673
v 37.438843 32.546220 28.204246
v 29.617917 41.664077 32.833026
v 39.275948 32.760401 27.455250
v 28.618357 41.001225 33.021467
v 37.430496 40.687979 29.556325
v 36.413585 41.248264 30.077436
v 35.499065 41.773085 30.529125
v 34.753817 33.121610 29.382169
v 32.749250 41.102960 31.646382
v 33.691359 41.747508 31.349829
v 34.767030 31.958910 29.062913
v 33.802528 32.439268 29.506401
v 33.775888 31.248508 29.179562
v 34.767574 30.767246 28.705963
v 35.722219 32.618933 28.905283
v 35.724438 30.291151 28.217650
v 34.718129 29.622128 28.263248
v 33.772086 30.077687 28.758223
v 35.749627 31.447014 28.546660
v 32.801623 31.689513 29.597459
v 36.703119 30.961490 28.049096
v 36.701178 32.070512 28.366598
v 36.706882 29.768886 27.695747
v 32.772394 30.582125 29.215279
v 37.682911 30.445016 27.505149
v 35.653588 29.126765 27.724657
v 37.642509 31.587047 27.836498
v 27.616168 39.189613 32.878477
v 32.781144 32.821469 29.923424
v 31.784738 32.150352 30.024449
v 31.794602 31.007665 29.658749
v 31.768859 33.299487 30.343293
v 30.755597 32.632992 30.414059
v 30.760181 31.472015 30.069798
v 38.339414 41.357107 29.076915
v 39.207556 40.791088 28.572104
v 29.736547 30.791068 30.101228
v 30.748428 30.288465 29.706978
v 29.740440 31.950821 30.459311
v 38.628135 29.983457 26.881057
v 38.628584 31.141306 27.272993
v 29.736294 33.091558 30.792018
v 28.699718 32.443332 30.818459
v 28.698576 31.270789 30.482357
v 29.729126 34.235142 31.115636
v 28.693932 33.589479 31.143130
v 27.643463 31.753726 30.833458
v 27.645487 30.591699 30.446369
v 28.678985 30.072694 30.076495
v 27.659843 32.935674 31.159984
v 30.752623 33.735175 30.720804
v 26.572702 29.922539 30.363299
v 27.579818 29.411490 29.914295
v 37.665434 29.257208 27.100289
v 31.778066 34.447248 30.664438
v 41.077622 35.125751 27.069795
v 40.164648 34.426112 27.462995
v 41.038391 36.336540 27.253039
v 27.664145 34.569878 31.611727
v 31.742323 29.841440 29.198711
v 31.752986 35.795078 30.990604
v 31.603274 41.794852 32.157249
v 29.669984 29.621154 29.594073
v 40.132603 40.204388 28.005757
v 40.127177 39.071105 27.980199
v 26.613030 35.037442 31.991186
v 26.631179 33.859010 31.624732
v 28.566146 28.955136 29.363813
v 41.900481 35.760804 26.631506
v 30.616207 29.214822 29.014231
v 41.075181 33.980571 26.828848
v 41.956339 33.496491 26.259900
v 41.931572 34.619717 26.458633
v 41.090062 32.812047 26.601664
v 40.198833 33.273686 27.151572
v 27.632058 41.491430 33.446734
v 27.601613 40.308476 33.146154
v 28.608261 42.156481 33.232790
v 33.619055 28.955222 28.056743
v 34.634426 28.533420 27.535829
v -0.034638 36.991275 37.668733
v 18.530117 43.123438 36.230526
v 18.532106 41.936218 35.986663
v -0.065310 35.710128 37.431496
v 1.061423 35.076116 37.318911
v -35.869269 29.294910 27.172010
v -36.842110 29.934367 27.025709
v -2.303297 79.750174 31.362931
v 21.229606 34.777744 33.208057
v 28.384321 57.348818 32.720763
v 29.447562 57.884948 32.244434
v 32.977389 55.382789 30.626404
v -2.272799 81.081976 30.673105
v -1.007886 80.455129 31.058699
v -9.893174 25.967577 32.821553
v -10.833640 26.623947 32.659542
v -9.902500 24.859495 32.414432
v -8.957568 25.256913 33.000699
v 34.815306 51.776898 30.238461
v 37.439310 41.811110 29.602208
v -10.711219 82.259316 28.713675
v -11.913894 82.715654 28.126918
v 36.721274 44.721453 29.865743
v 35.824379 44.163747 30.354552
v -14.236346 78.726170 29.764261
v 4.338556 35.701503 37.285101
v -33.883542 54.092153 29.334161
v 16.409724 38.994842 35.816901
v 16.389066 40.137661 36.179494
v 17.446961 39.639876 35.781559
v -34.720908 46.723792 29.573651
v 17.395489 40.791577 36.052728
v 37.560527 46.426252 29.266391
v 37.547029 47.536325 29.173354
v 3.252416 61.238562 38.343858
v 4.329072 61.869720 38.158419
v 37.521508 48.665453 29.046981
v 38.425412 46.883310 28.697111
v 38.388021 48.064055 28.569692
v 38.373096 49.169419 28.420587
v 37.514705 49.806682 28.888903
v 38.445719 45.702963 28.802423
v 39.280188 46.203661 28.209456
v 37.516305 50.926993 28.710320
v 36.658484 50.430034 29.325920
v 37.509607 52.040713 28.521217
v 36.660680 51.551232 29.140276
v 37.493910 53.171769 28.306638
v 36.649689 52.693010 28.945032
v 38.372287 51.343468 28.064413
v 38.345302 52.517466 27.858766
v 35.792917 52.186447 29.560900
v 35.812011 50.996604 29.747557
v 38.371135 50.248475 28.247579
v 37.466968 54.310196 28.062817
v 36.632871 53.823314 28.719638
v 38.326077 53.628997 27.625555
v 39.267696 47.378597 28.090939
v -7.615507 67.413955 36.273075
v -14.371228 43.027335 37.167335
v -15.373536 42.449745 36.827844
v -6.462089 68.134496 36.199042
v -33.948629 29.202610 27.704257
v -34.704293 53.487604 28.856627
v 24.576791 43.331429 34.634291
v 25.569912 43.965858 34.393826
v 35.776557 53.320382 29.351439
v 16.153142 22.554267 28.457771
v 15.147535 22.860479 29.152177
v 17.391302 41.932730 36.302063
v 16.383866 41.291849 36.454606
v 22.336922 33.128340 32.324864
v 15.342749 40.632529 36.506739
v 23.362126 33.788484 32.321916
v -6.691506 19.951285 33.645546
v -5.891804 19.473076 34.358920
v -5.074721 20.140607 34.835703
v -19.569854 72.350700 31.264126
v -18.489868 71.926546 31.856387
v 32.194378 57.028318 30.971951
v 33.015342 56.371536 30.494660
v 0.225768 79.803941 31.416516
v -3.392650 81.731613 30.237434
v -4.675649 82.302890 29.783958
v 39.188042 51.834417 27.411846
v 39.163275 52.941933 27.186192
v -14.038022 77.278661 30.696065
v -15.177791 76.518814 30.703790
v 14.108323 36.222999 35.441522
v 10.086158 24.585496 32.285278
v 26.499186 28.767021 29.696556
v 27.557037 28.335305 29.173151
v 2.629337 74.500390 34.089123
v 2.611339 75.824313 33.446164
v 19.206216 24.764608 28.466001
v 32.693426 29.392108 28.641152
v -36.805835 34.457344 27.792534
v -37.703724 32.823610 27.157446
v -37.673353 33.951479 27.313287
v -35.926770 35.020486 28.277998
v -37.684207 35.083039 27.452994
v -36.818159 35.621287 27.935220
v -38.559071 34.601448 26.989286
v -37.707827 36.254563 27.599708
v -38.554633 35.718022 27.132166
v -36.797041 36.836192 28.070160
v -37.712555 37.440286 27.707342
v -38.621121 36.920423 27.200020
v 27.542296 42.749695 33.692185
v 26.551259 43.287523 34.023149
v -16.185532 35.014992 34.589552
v 40.976142 37.400028 27.411408
v 30.750490 35.321602 31.167954
v 22.510087 34.882767 32.911565
v 24.562789 35.029802 32.459598
v -2.242704 82.411964 29.938920
v -0.954990 81.797969 30.346321
v -13.091886 83.213857 27.485821
v -14.268218 82.429161 27.590397
v -0.906402 83.129598 29.590790
v -2.223149 83.737520 29.187729
v -3.517420 83.055606 29.489014
v -4.768594 83.673322 28.990814
v -3.487125 84.381891 28.711915
v 1.521642 80.497303 31.058786
v 0.262488 81.160824 30.695347
v -3.470400 85.696841 27.922879
v -4.742551 85.003123 28.212186
v 1.583055 81.845867 30.340582
v -3.448078 87.004509 27.102004
v 0.288894 82.493647 29.990565
v -4.740346 86.304155 27.406703
v -4.703189 87.611082 26.594158
v -3.423865 88.311972 26.280808
v -2.106168 86.453593 27.547787
v -2.117780 87.733417 26.727047
v -6.019791 86.908548 26.882960
v -6.013426 85.605551 27.675611
v -2.120728 85.137351 28.361551
v -7.250638 84.900886 27.926136
v -7.263237 86.183993 27.122200
v -5.958843 84.351640 28.423835
v -7.197853 83.618023 28.668286
v -8.503229 84.176417 28.104511
v -8.506469 85.485566 27.302054
v -8.513941 86.764839 26.514783
v -7.239505 87.514095 26.298059
v -5.903667 83.102020 29.172786
v -9.735810 87.313612 25.914853
v -8.487407 88.063055 25.697413
v -9.717004 86.065124 26.686711
v -2.101896 89.045870 25.874587
v -8.448571 89.378216 24.814777
v -9.720773 88.625201 25.076772
v -7.192709 88.857815 25.425273
v -0.747972 87.154720 27.158102
v -0.763115 88.442529 26.339845
v -5.978291 88.207360 26.036710
v -10.954879 87.836262 25.300391
v -4.670355 88.919621 25.737864
v -10.921661 86.602002 26.063163
v 1.532530 79.184208 31.730751
v -35.463682 39.410565 28.943973
v -27.577464 30.088420 29.715642
v 37.580465 45.248056 29.349796
v -8.039258 33.758442 36.356002
v -28.624135 29.696764 29.187131
v -27.516430 29.085562 28.990553
v -7.001281 33.075159 36.365005
v 6.072186 29.383653 35.508822
v 33.854479 55.876071 30.047890
v 34.730565 55.207343 29.633952
v 33.948122 56.976224 29.946113
v 34.417134 57.974919 30.442225
v 34.787636 56.338113 29.485589
v 33.266420 57.589672 30.611796
v -6.993424 24.958329 33.828183
v 35.031698 57.331210 29.728399
v -3.406406 89.684328 25.338648
v -2.075003 90.368699 24.950467
v -0.712969 89.766706 25.441824
v -2.037533 91.690353 23.967761
v -3.404831 91.000090 24.390272
v -0.660440 91.091746 24.491255
v 34.100338 44.437497 31.255919
v -15.163987 22.535935 28.241958
v -16.124588 23.277636 28.163011
v 7.052363 31.197992 35.725503
v -5.051972 29.353782 35.624360
v 30.483567 58.165507 31.995136
v 31.353928 57.625216 31.560535
v 42.751030 35.243377 25.989082
v 42.768061 34.131797 25.836101
v -20.284173 68.070252 32.814875
v -19.258851 26.325669 29.054384
v -19.171471 25.383741 28.149650
v -18.168448 24.681993 28.054096
v -0.881451 84.462952 28.816641
v 6.976118 32.343474 35.968611
v 1.532353 77.856031 32.402688
v -39.499767 34.085192 26.355352
v -39.529947 35.320525 26.595896
v -38.529675 33.413052 26.790221
v -29.469492 52.094046 32.154265
v 37.571805 28.149933 26.527706
v 38.585265 28.823127 26.520588
v 36.625527 28.575752 27.051019
v 39.520345 28.396983 25.941699
v 38.515610 27.726066 26.030371
v 39.485116 29.487788 26.297348
v -10.960662 89.152693 24.424650
v -9.677334 89.924567 24.171642
v -32.066731 29.041537 27.960796
v -7.912331 24.510884 33.297273
v -7.005907 23.864437 33.587480
v 40.095895 46.729334 27.547640
v 40.119024 45.575448 27.671437
v 39.293586 45.025853 28.298066
v 38.459881 44.453079 28.876899
v 39.327196 43.834088 28.399762
v 17.483773 59.860420 36.758926
v 40.155436 44.379980 27.807386
v -12.103584 87.111514 25.448668
v -10.879943 85.451019 26.791887
v -12.083334 85.897323 26.182450
v -12.031943 84.757569 26.890174
v -10.814658 84.280595 27.480523
v -9.606547 85.044751 27.326008
v -23.228371 69.477062 30.981318
v -21.239934 69.795386 31.715706
v -22.246112 70.206091 31.124665
v -9.716585 83.465646 28.252083
v -13.279979 87.622752 24.834612
v -12.087556 88.386969 24.675095
v -13.274562 86.399625 25.582500
v 2.851360 77.245551 32.735739
v 2.846949 78.563364 32.045789
v -13.215479 85.219182 26.267320
v -14.416316 85.685099 25.669720
v -14.416546 86.931143 24.944421
v -28.667619 60.554070 31.139883
v -28.698163 61.694075 30.830205
v -27.803164 62.402704 31.139466
v -18.506905 69.216115 33.008803
v 2.552716 70.640501 35.760606
v -35.406283 40.625129 29.149146
v -6.961893 36.688129 37.215800
v -8.022675 37.327255 37.212802
v -36.334571 40.074466 28.621767
v -35.380220 41.850453 29.188176
v -36.316245 41.278625 28.697603
v -6.949966 35.485260 36.950323
v -8.034885 36.162469 36.960719
v -5.899065 36.080802 37.247201
v -9.065751 35.672885 36.653910
v -8.009990 35.021878 36.669539
v -9.079679 36.837872 36.937943
v -9.034661 34.543353 36.318205
v -6.961624 34.392583 36.703660
v -5.896648 34.890280 36.976926
v -5.877096 37.307047 37.457295
v -4.835337 36.708338 37.465049
v -4.821249 35.496078 37.233229
v -25.044348 62.177670 32.622105
v -25.985585 62.625919 32.055094
v 9.215436 24.981853 32.834476
v -25.958387 63.833114 31.690088
v -26.905611 63.119803 31.450009
v -25.030497 63.372173 32.282840
v -15.435567 80.454131 28.430974
v -15.433041 81.677967 27.693698
v -25.955100 65.028700 31.322313
v -25.011997 64.575631 31.923776
[truncated: 7,007,129 more chars]
