# Supplementary material for: Automatic Detection and Reproduction of Natural Head Position in Stereo-Photogrammetry
Source: PLoS One. 2015 Jun 30;10(6):e0130877. doi: 10.1371/journal.pone.0130877 (PMC4488321; doi:10.1371/journal.pone.0130877)
Supplement: S2 File — (ZIP) [file pone.0130877.s002.zip › autoSPNHP/readme.txt]

README on autoSPNHP

This package contains the simulation program for manuscript:
"Automatic detection and reproduction of Natural Head Position in stereo-photogrammetry"
Tai-Chiu Hsung, John Lo, Tik-Shun Li, and Lim-Kwong Cheung
Discipline of Oral and Maxillofacial Surgery, Faculty of Dentistry, The University of Hong Kong.

Author: Tai-Chiu Hsung

This package adapted some codes from:
- Toolbox Graph by Gabriel Peyre 26 Jun 2004 (Updated 19 Jul 2009)
http://www.mathworks.com/matlabcentral/fileexchange/5355-toolbox-graph
- Colour Toolbox from the book:
Westland, Stephen. Computational colour science using MATLAB / Stephen Westland, Caterina Ripamonti.


0. Prerequisites for running the simulation programs

. Verify the MATLAB Compiler Runtime (MCR) is installed and ensure you    
  have installed version 8.0 (R2012b).   

. If the MCR is not installed, do the following:
  (1) enter
  
      >>mcrinstaller
      
      at MATLAB prompt. The MCRINSTALLER command displays the 
      location of the MCR Installer.

  (2) run the MCR Installer.

Or download the Windows 64-bit version of the MCR for R2012b 
from the MathWorks Web site by navigating to

   http://www.mathworks.com/products/compiler/mcr/index.html
   
   
For more information about the MCR and the MCR Installer, see 
Distribution to End Users in the MATLAB Compiler documentation  
in the MathWorks Documentation Center.    


NOTE: You will need administrator rights to run MCRInstaller. 


1. Files

spnhpoc_correctmesh.exe
spnhpoc_detectaxes.exe
3dmd/140918172053.obj
3dmd/140918172023.obj
3dmd/140918171945.obj
di3d/board_15-10_003.obj
di3d/board_15-10_002.obj
di3d/board_15-10_001.obj
plastichead/140925161808.obj
plastichead/Axes-11-Nov-2014-174202.mat


2. Data
"3dmd/": contains the aligned reference boards mesh models captured by using 3dMDface (3dMD, USA).
"di3d/": contains the aligned reference boards mesh models captured by using di3d (Dimensional Imaging, UK).
"plastichead/": a plastichead mesh model captured by using 3dMD. It is a validation of the automatic orientation method on a plastic head. The level laser is placed at the center of SP device (which is perpendicular to the NHP mirror) and are indicated with the arrow stickers.


3. Detect axes
This program list the OBJ (wavefront format, 3D mesh model) files from input folder and perform reference axes detection.
The detected axes are averaged and save in MAT file format.

Usage:
spnhpoc_detectaxes.exe folder_name

To compute reference axes for the references boards captured by 3dmd and di3d:
spnhpoc_detectaxes.exe 3dmd
spnhpoc_detectaxes.exe di3d


4. Correct meshes
This program list the OBJ files from input folder, and look for the most recent detected axes file, which was generated by spnhpoc_detectaxes.exe.

Usage:
spnhpoc_correctmesh.exe folder_name

To correct the mesh:
spnhpoc_correctmesh.exe 3dmd

To correct the plastic head, copy the generated axes file into "plastichead"
spnhpoc_correctmesh.exe plastichead

 
