# Supplementary material for: Automatic Detection and Reproduction of Natural Head Position in Stereo-Photogrammetry
Source: PLoS One. 2015 Jun 30;10(6):e0130877. doi: 10.1371/journal.pone.0130877 (PMC4488321; doi:10.1371/journal.pone.0130877)
Supplement: S3 File — (ZIP) [file pone.0130877.s003.zip]

Archive with 21 entries (20 files):
- spnhpoc/
- spnhpoc/cal_angulations_stat.m
- spnhpoc/compute_1PRYsq.m
- spnhpoc/compute_1PRYsq_trans3.m
- spnhpoc/extract_patches_obj.m
- spnhpoc/license.txt
- spnhpoc/license_colortoolbox.txt
- spnhpoc/license_ToolboxGraph.txt
- spnhpoc/main.m
- spnhpoc/main_cm.m
- spnhpoc/main_da.m
- spnhpoc/main_he.m
- spnhpoc/readme.txt
- spnhpoc/read_obj2.m
- spnhpoc/spnhpoc_correctmesh.prj
- spnhpoc/spnhpoc_detectaxes.prj
- spnhpoc/spnhpoc_homo2euler.prj
- spnhpoc/srgb2xyz.m
- spnhpoc/trans3_with_XYaxes.m
- spnhpoc/write_obj2.m
- spnhpoc/xyz2lab.m
