# Supplementary material for: Automatic Detection and Reproduction of Natural Head Position in Stereo-Photogrammetry
Source: PLoS One. 2015 Jun 30;10(6):e0130877. doi: 10.1371/journal.pone.0130877 (PMC4488321; doi:10.1371/journal.pone.0130877)
Supplement: S3 File — (ZIP) [file pone.0130877.s003.zip › spnhpoc/readme.txt]

README on spnhpoc

This package contains the simulation program for manuscript:
"Automatic detection and reproduction of Natural Head Position in stereo-photogrammetry"
Tai-Chiu Hsung, John Lo, Tik-Shun Li, and Lim-Kwong Cheung
Discipline of Oral and Maxillofacial Surgery, Faculty of Dentistry, The University of Hong Kong.

Author: Tai-Chiu Hsung

This package adapted some codes from:
- Toolbox Graph by Gabriel Peyre 26 Jun 2004 (Updated 19 Jul 2009)
http://www.mathworks.com/matlabcentral/fileexchange/5355-toolbox-graph
- Colour Toolbox from the book:
Westland, Stephen. Computational colour science using MATLAB / Stephen Westland, Caterina Ripamonti.


1. Files

main_cm.m
main_da.m
main_he.m
cal_angulations_stat.m
trans3_with_XYaxes.m
compute_1PRYsq.m
write_obj2.m
compute_1PRYsq_trans3.m
xyz2lab.m
extract_patches_obj.m
read_obj2.m
main.m
srgb2xyz.m

Project files for compilation of standalone application:
spnhpoc_correctmesh.prj
spnhpoc_detectaxes.prj
spnhpoc_homo2euler.prj

2. Data
Data is contained in autoSPNHP.zip


3. Detect axes
This program list the OBJ (wavefront format, 3D mesh model) files from input folder and perform reference axes detection.
The detected axes are averaged and save in MAT file format.

Usage:
main_da(folder_name)

To compute reference axes for the references boards captured by 3dmd and di3d:
main_da('3dmd')
main_da('di3d')


4. Correct meshes
This program list the OBJ files from input folder, and look for the most recent detected axes file, which was generated by spnhpoc_detectaxes.exe.

Usage:
main_cm(folder_name)

To correct the mesh:
main_cm('3dmd')

To correct the plastic head, copy the generated axes file into "plastichead"
main_cm('plastichead')

 

END
