# Supplementary material for: Automatic Detection and Reproduction of Natural Head Position in Stereo-Photogrammetry
Source: PLoS One. 2015 Jun 30;10(6):e0130877. doi: 10.1371/journal.pone.0130877 (PMC4488321; doi:10.1371/journal.pone.0130877)
Supplement: S3 File — (ZIP) [file pone.0130877.s003.zip › spnhpoc/spnhpoc_detectaxes.prj]

<?xml version="1.0" encoding="UTF-8"?>
<deployment-project plugin="plugin.deploytool" plugin-version="1.0">
  <configuration target="target.standalone.win" target-name="Windows Standalone Application" name="spnhpoc_detectaxes" location="D:\Studies\NHP-Ref\ml\spnhpoc" file="D:\Studies\NHP-Ref\ml\spnhpoc\spnhpoc_detectaxes.prj" build-checksum="2806254819">
    <param.project.name>D:\Studies\NHP-Ref\ml\spnhpoc\spnhpoc_detectaxes.prj</param.project.name>
    <param.target.type>Windows Standalone Application</param.target.type>
    <param.appname>spnhpoc_detectaxes</param.appname>
    <param.intermediate>${PROJECT_ROOT}\spnhpoc_detectaxes\src</param.intermediate>
    <param.output>${PROJECT_ROOT}\spnhpoc_detectaxes\distrib</param.output>
    <param.embed.ctf>false</param.embed.ctf>
    <param.tbx_on_path>
      <item>all</item>
    </param.tbx_on_path>
    <param.warnings>
      <warning.fullpath>on</warning.fullpath>
      <warning.duplicate>on</warning.duplicate>
      <warning.option.ignored>on</warning.option.ignored>
      <warning.libname>on</warning.libname>
      <warning.demo>on</warning.demo>
    </param.warnings>
    <param.version>1.0</param.version>
    <param.user.only.registration>false</param.user.only.registration>
    <param.c.cpp.options.file />
    <param.include.dirs />
    <param.lib.dirs />
    <param.lib.files />
    <param.defines />
    <param.undefines />
    <param.debug>false</param.debug>
    <param.share.mcr>false</param.share.mcr>
    <param.disable.jvm>false</param.disable.jvm>
    <param.disable.display>false</param.disable.display>
    <param.create.log>false</param.create.log>
    <param.log.file />
    <param.user.defined.mcr.options />
    <unset>
      <param.project.name />
      <param.target.type />
      <param.appname />
      <param.intermediate />
      <param.output />
      <param.tbx_on_path />
      <param.warnings />
      <param.version />
      <param.user.only.registration />
      <param.c.cpp.options.file />
      <param.include.dirs />
      <param.lib.dirs />
      <param.lib.files />
      <param.defines />
      <param.undefines />
      <param.debug />
      <param.share.mcr />
      <param.disable.jvm />
      <param.disable.display />
      <param.create.log />
      <param.log.file />
      <param.user.defined.mcr.options />
    </unset>
    <fileset.main>
      <file>${PROJECT_ROOT}\main_da.m</file>
    </fileset.main>
    <fileset.resources>
      <file>D:\Studies\NHP-Ref\ml\spnhpoc</file>
    </fileset.resources>
    <fileset.package>
      <file special-file="file.mcr" reference-mode="direct">${MATLAB_ROOT}\toolbox\compiler\deploy\win64\MCRInstaller.exe</file>
    </fileset.package>
    <build-deliverables>
      <file name="spnhpoc_detectaxes.exe" location="${PROJECT_ROOT}\spnhpoc_detectaxes\distrib" optional="false">D:\Studies\NHP-Ref\ml\spnhpoc\spnhpoc_detectaxes\distrib\spnhpoc_detectaxes.exe</file>
      <file name="readme.txt" location="${PROJECT_ROOT}\spnhpoc_detectaxes\distrib" optional="true">D:\Studies\NHP-Ref\ml\spnhpoc\spnhpoc_detectaxes\distrib\readme.txt</file>
      <file name="spnhpoc_detectaxes.ctf" location="${PROJECT_ROOT}\spnhpoc_detectaxes\distrib" optional="false">D:\Studies\NHP-Ref\ml\spnhpoc\spnhpoc_detectaxes\distrib\spnhpoc_detectaxes.ctf</file>
    </build-deliverables>
    <workflow />
    <matlab>
      <root>C:\Program Files\MATLAB\R2012b</root>
      <path>
        <directory>C:\Users\TaiChiu\Documents\MATLAB</directory>
        <directory>${MATLAB_ROOT}\toolbox\matlab\demos</directory>
        <directory>${MATLAB_ROOT}\toolbox\matlab\graph2d</directory>
        <directory>${MATLAB_ROOT}\toolbox\matlab\graph3d</directory>
        <directory>${MATLAB_ROOT}\toolbox\matlab\graphics</directory>
        <directory>${MATLAB_ROOT}\toolbox\matlab\plottools</directory>
        <directory>${MATLAB_ROOT}\toolbox\matlab\scribe</directory>
        <directory>${MATLAB_ROOT}\toolbox\matlab\specgraph</directory>
        <directory>${MATLAB_ROOT}\toolbox\matlab\uitools</directory>
        <directory>${MATLAB_ROOT}\toolbox\local</directory>
        <directory>${MATLAB_ROOT}\toolbox\matlab\optimfun</directory>
        <directory>${MATLAB_ROOT}\toolbox\matlab\codetools</directory>
        <directory>${MATLAB_ROOT}\toolbox\matlab\datafun</directory>
        <directory>${MATLAB_ROOT}\toolbox\matlab\datamanager</directory>
        <directory>${MATLAB_ROOT}\toolbox\matlab\datatypes</directory>
        <directory>${MATLAB_ROOT}\toolbox\matlab\elfun</directory>
        <directory>${MATLAB_ROOT}\toolbox\matlab\elmat</directory>
        <directory>${MATLAB_ROOT}\toolbox\matlab\funfun</directory>
        <directory>${MATLAB_ROOT}\toolbox\matlab\general</directory>
        <directory>${MATLAB_ROOT}\toolbox\matlab\guide</directory>
        <directory>${MATLAB_ROOT}\toolbox\matlab\helptools</directory>
        <directory>${MATLAB_ROOT}\toolbox\matlab\iofun</directory>
        <directory>${MATLAB_ROOT}\toolbox\matlab\lang</directory>
        <directory>${MATLAB_ROOT}\toolbox\matlab\matfun</directory>
        <directory>${MATLAB_ROOT}\toolbox\matlab\ops</directory>
        <directory>${MATLAB_ROOT}\toolbox\matlab\polyfun</directory>
        <directory>${MATLAB_ROOT}\toolbox\matlab\randfun</directory>
        <directory>${MATLAB_ROOT}\toolbox\matlab\sparfun</directory>
        <directory>${MATLAB_ROOT}\toolbox\matlab\specfun</directory>
        <directory>${MATLAB_ROOT}\toolbox\matlab\strfun</directory>
        <directory>${MATLAB_ROOT}\toolbox\matlab\timefun</directory>
        <directory>${MATLAB_ROOT}\toolbox\matlab\verctrl</directory>
        <directory>${MATLAB_ROOT}\toolbox\matlab\winfun</directory>
        <directory>${MATLAB_ROOT}\toolbox\matlab\winfun\NET</directory>
        <directory>${MATLAB_ROOT}\toolbox\matlab\apps</directory>
        <directory>${MATLAB_ROOT}\toolbox\matlab\audiovideo</directory>
        <directory>${MATLAB_ROOT}\toolbox\shared\comparisons</directory>
        <directory>${MATLAB_ROOT}\toolbox\compiler</directory>
        <directory>${MATLAB_ROOT}\toolbox\compiler\compilerdemos</directory>
        <directory>${MATLAB_ROOT}\toolbox\distcomp</directory>
        <directory>${MATLAB_ROOT}\toolbox\distcomp\distcomp</directory>
        <directory>${MATLAB_ROOT}\toolbox\distcomp\user</directory>
        <directory>${MATLAB_ROOT}\toolbox\distcomp\mpi</directory>
        <directory>${MATLAB_ROOT}\toolbox\distcomp\parallel</directory>
        <directory>${MATLAB_ROOT}\toolbox\distcomp\parallel\util</directory>
        <directory>${MATLAB_ROOT}\toolbox\distcomp\lang</directory>
        <directory>${MATLAB_ROOT}\toolbox\distcomp\cluster</directory>
        <directory>${MATLAB_ROOT}\toolbox\distcomp\gpu</directory>
        <directory>${MATLAB_ROOT}\toolbox\distcomp\array</directory>
        <directory>${MATLAB_ROOT}\toolbox\distcomp\pctdemos</directory>
        <directory>${MATLAB_ROOT}\toolbox\dsp\dsp</directory>
        <directory>${MATLAB_ROOT}\toolbox\dsp\dsputilities</directory>
        <directory>${MATLAB_ROOT}\toolbox\dsp\dsputilities\dspinit</directory>
        <directory>${MATLAB_ROOT}\toolbox\dsp\dsputilities\dspmex</directory>
        <directory>${MATLAB_ROOT}\toolbox\dsp\dspdemos</directory>
        <directory>${MATLAB_ROOT}\help\toolbox\dsp\examples</directory>
        <directory>${MATLAB_ROOT}\toolbox\shared\dsp\simulink\dsp</directory>
        <directory>${MATLAB_ROOT}\toolbox\dsp\filterdesign</directory>
        <directory>${MATLAB_ROOT}\toolbox\fixedpoint\fixedpoint</directory>
        <directory>${MATLAB_ROOT}\toolbox\images\colorspaces</directory>
        <directory>${MATLAB_ROOT}\toolbox\images\images</directory>
        <directory>${MATLAB_ROOT}\toolbox\images\imuitools</directory>
        <directory>${MATLAB_ROOT}\toolbox\images\iptformats</directory>
        <directory>${MATLAB_ROOT}\toolbox\images\iptutils</directory>
        <directory>${MATLAB_ROOT}\toolbox\matlab\imagesci</directory>
        <directory>${MATLAB_ROOT}\toolbox\images\imdemos</directory>
        <directory>${MATLAB_ROOT}\toolbox\shared\instrument</directory>
        <directory>${MATLAB_ROOT}\toolbox\sam\m3i</directory>
        <directory>${MATLAB_ROOT}\toolbox\optim\optim</directory>
        <directory>${MATLAB_ROOT}\toolbox\optim\optimdemos</directory>
        <directory>${MATLAB_ROOT}\toolbox\shared\asynciolib</directory>
        <directory>${MATLAB_ROOT}\toolbox\shared\coder\coder</directory>
        <directory>${MATLAB_ROOT}\toolbox\shared\configset</directory>
        <directory>${MATLAB_ROOT}\toolbox\shared\controllib\general</directory>
        <directory>${MATLAB_ROOT}\toolbox\shared\controllib\graphics</directory>
        <directory>${MATLAB_ROOT}\toolbox\shared\controllib\graphics\utils</directory>
        <directory>${MATLAB_ROOT}\toolbox\shared\controllib\graphics\plotoptions</directory>
        <directory>${MATLAB_ROOT}\toolbox\shared\dastudio</directory>
        <directory>${MATLAB_ROOT}\toolbox\shared\dspblks\dspblks</directory>
        <directory>${MATLAB_ROOT}\toolbox\shared\dspblks\dspmex</directory>
        <directory>${MATLAB_ROOT}\toolbox\shared\dsp\vision\matlab\utilities</directory>
        <directory>${MATLAB_ROOT}\toolbox\shared\dsp\vision\simulink\utilities</directory>
        <directory>${MATLAB_ROOT}\toolbox\shared\dsp\vision\matlab\utilities\mex</directory>
        <directory>${MATLAB_ROOT}\toolbox\shared\dsp\vision\simulink\utilities\mex</directory>
        <directory>${MATLAB_ROOT}\toolbox\shared\dsp\vision\matlab\utilities\init</directory>
        <directory>${MATLAB_ROOT}\toolbox\shared\dsp\vision\matlab\vision</directory>
        <directory>${MATLAB_ROOT}\toolbox\shared\dsp\vision\simulink\vision</directory>
        <directory>${MATLAB_ROOT}\toolbox\shared\filterdesignlib</directory>
        <directory>${MATLAB_ROOT}\toolbox\shared\imageslib</directory>
        <directory>${MATLAB_ROOT}\toolbox\shared\measure</directory>
        <directory>${MATLAB_ROOT}\toolbox\shared\multimedia</directory>
        <directory>${MATLAB_ROOT}\toolbox\shared\optimlib</directory>
        <directory>${MATLAB_ROOT}\toolbox\shared\rptgen</directory>
        <directory>${MATLAB_ROOT}\toolbox\shared\siglib</directory>
        <directory>${MATLAB_ROOT}\toolbox\shared\spcuilib</directory>
        <directory>${MATLAB_ROOT}\toolbox\shared\system\coreblocks</directory>
        <directory>${MATLAB_ROOT}\toolbox\shared\system\fixedpoint</directory>
        <directory>${MATLAB_ROOT}\toolbox\shared\system\sfun</directory>
        <directory>${MATLAB_ROOT}\toolbox\shared\testmeaslib\general</directory>
        <directory>${MATLAB_ROOT}\toolbox\shared\testmeaslib\graphics</directory>
        <directory>${MATLAB_ROOT}\toolbox\signal\signal</directory>
        <directory>${MATLAB_ROOT}\toolbox\signal\sigtools</directory>
        <directory>${MATLAB_ROOT}\toolbox\signal\sptoolgui</directory>
        <directory>${MATLAB_ROOT}\toolbox\signal\sigdemos</directory>
        <directory>${MATLAB_ROOT}\toolbox\shared\simulink</directory>
        <directory>${MATLAB_ROOT}\toolbox\matlab\system</directory>
        <directory>${MATLAB_ROOT}\toolbox\matlab\timeseries</directory>
        <directory>${MATLAB_ROOT}\toolbox\matlab\hds</directory>
        <directory>${MATLAB_ROOT}\toolbox\wavelet\wavelet</directory>
        <directory>${MATLAB_ROOT}\toolbox\wavelet\wmultisig1d</directory>
        <directory>${MATLAB_ROOT}\toolbox\wavelet\wavedemo</directory>
        <directory>${MATLAB_ROOT}\toolbox\wavelet\compression</directory>
      </path>
    </matlab>
    <platform>
      <unix>false</unix>
      <mac>false</mac>
      <windows>true</windows>
      <win2k>false</win2k>
      <winxp>false</winxp>
      <vista>false</vista>
      <linux>false</linux>
      <solaris>false</solaris>
      <osver>6.1</osver>
      <os32>false</os32>
      <os64>true</os64>
      <arch>win64</arch>
      <matlab>true</matlab>
    </platform>
  </configuration>
</deployment-project>
