# Supplementary material for: Automatic Detection and Reproduction of Natural Head Position in Stereo-Photogrammetry
Source: PLoS One. 2015 Jun 30;10(6):e0130877. doi: 10.1371/journal.pone.0130877 (PMC4488321; doi:10.1371/journal.pone.0130877)
Supplement: S4 File — (ZIP) [file pone.0130877.s004.zip]

Archive with 2 entries (2 files):
- 3operator.sav
- rpt5.sav
